# Supplementary material for: IDEPI: Rapid Prediction of HIV-1 Antibody Epitopes and Other Phenotypic Features from Sequence Data Using a Flexible Machine Learning Platform
Source: PLoS Comput Biol. 2014 Sep 25;10(9):e1003842. doi: 10.1371/journal.pcbi.1003842 (PMC4177671; doi:10.1371/journal.pcbi.1003842)
Supplement: Software S1 — The complete source code tree, example files, and documentation for IDEPI; for the most current version visit the package distribution page at https://github.com/veg/idepi. (GZ) [file pcbi.1003842.s001.gz]

Archive with 147 entries (99 files):
- idepi-1.0
- idepi-1.0/LICENSE
- idepi-1.0/Makefile
- idepi-1.0/README.md
- idepi-1.0/examples
- idepi-1.0/examples/DRAM
- idepi-1.0/examples/DRAM/README.md
- idepi-1.0/examples/DRAM/helpers
- idepi-1.0/examples/DRAM/helpers/idepi2stanford.py
- idepi-1.0/examples/DRAM/helpers/tabtofasta.py
- idepi-1.0/examples/DRAM/models
- idepi-1.0/examples/DRAM/models/NVP.model
- idepi-1.0/examples/DRAM/raw
- idepi-1.0/examples/DRAM/raw/RT.txt
- idepi-1.0/examples/DRAM/training
- idepi-1.0/examples/DRAM/training/hxb2_rt.fas
- idepi-1.0/examples/DRAM/training/phenotypes.csv
- idepi-1.0/examples/DRAM/training/rt.msa
- idepi-1.0/examples/DRAM/validation
- idepi-1.0/examples/DRAM/validation/PMID22110765.msa
- idepi-1.0/examples/DRAM/validation/idepi.json
- idepi-1.0/examples/DRAM/validation/stanford_db.txt
- idepi-1.0/examples/README.md
- idepi-1.0/examples/bnab
- idepi-1.0/examples/bnab/README.md
- idepi-1.0/examples/bnab/helpers
- idepi-1.0/examples/bnab/helpers/tabulate_validation.py
- idepi-1.0/examples/bnab/models
- idepi-1.0/examples/bnab/models/B12.json
- idepi-1.0/examples/bnab/training
- idepi-1.0/examples/bnab/training/181.csv
- idepi-1.0/examples/bnab/training/181.fas
- idepi-1.0/examples/bnab/training/lanl_b12.csv
- idepi-1.0/examples/bnab/training/lanl_b12.fas
- idepi-1.0/examples/bnab/validation
- idepi-1.0/examples/bnab/validation/lanl_b12_test.fas
- idepi-1.0/examples/dementia
- idepi-1.0/examples/dementia/README.md
- idepi-1.0/examples/dementia/helpers
- idepi-1.0/examples/dementia/helpers/tabulate_validation.py
- idepi-1.0/examples/dementia/models
- idepi-1.0/examples/dementia/models/HAD.json
- idepi-1.0/examples/dementia/training
- idepi-1.0/examples/dementia/training/HAD.csv
- idepi-1.0/examples/dementia/training/HIVSeqDB.fasta
- idepi-1.0/examples/dementia/validation
- idepi-1.0/examples/dementia/validation/HAD.fas
- idepi-1.0/examples/tropism
- idepi-1.0/examples/tropism/README.md
- idepi-1.0/examples/tropism/helpers
- idepi-1.0/examples/tropism/helpers/tabulate_validation.py
- idepi-1.0/examples/tropism/models
- idepi-1.0/examples/tropism/models/V3.model
- idepi-1.0/examples/tropism/training
- idepi-1.0/examples/tropism/training/V3.fas
- idepi-1.0/examples/tropism/training/tropism.csv
- idepi-1.0/examples/tropism/validation
- idepi-1.0/examples/tropism/validation/Dybowski.fas
- idepi-1.0/examples/tropism/validation/idepi.json
- idepi-1.0/idepi
- idepi-1.0/idepi/NOTICE
- idepi-1.0/idepi/__init__.py
- idepi-1.0/idepi/_common.py
- idepi-1.0/idepi/argument
- idepi-1.0/idepi/argument/__init__.py
- idepi-1.0/idepi/constants
- idepi-1.0/idepi/constants/__init__.py
- idepi-1.0/idepi/data
- idepi-1.0/idepi/data/HIV1_FLT_2012_env_DNA.sto
- idepi-1.0/idepi/data/HIV1_REF_2010_env_DNA.sto
- idepi-1.0/idepi/data/allneuts.sqlite3
- idepi-1.0/idepi/data/chavi.sqlite3
- idepi-1.0/idepi/data/randhivenvpep_final.sto
- idepi-1.0/idepi/datasource
- idepi-1.0/idepi/datasource/__init__.py
- idepi-1.0/idepi/encoder
- idepi-1.0/idepi/encoder/__init__.py
- idepi-1.0/idepi/feature_extraction
- idepi-1.0/idepi/feature_extraction/__init__.py
- idepi-1.0/idepi/feature_extraction/_msavectorizer.py
- idepi-1.0/idepi/feature_extraction/_msavectorizerpairwise.py
- idepi-1.0/idepi/feature_extraction/_msavectorizerregex.py
- idepi-1.0/idepi/feature_extraction/_msavectorizerregexpairwise.py
- idepi-1.0/idepi/filters
- idepi-1.0/idepi/filters/__init__.py
- idepi-1.0/idepi/future
- idepi-1.0/idepi/future/__init__.py
- idepi-1.0/idepi/future/_idepiprojectdata.py
- idepi-1.0/idepi/future/_smldata.py
- idepi-1.0/idepi/future/_sparsepartitioning.py
- idepi-1.0/idepi/hmmer
- idepi-1.0/idepi/hmmer/__init__.py
- idepi-1.0/idepi/hyphy
- idepi-1.0/idepi/hyphy/CorrectForPhylogeny.bf
- idepi-1.0/idepi/hyphy/GetPhylo.bf
- idepi-1.0/idepi/hyphy/HIVbetween+F.bf
- idepi-1.0/idepi/hyphy/HIVbetween.ibf
- idepi-1.0/idepi/hyphy/NJ.bf
- idepi-1.0/idepi/hyphy/ReadDelimitedFiles.bf
- idepi-1.0/idepi/hyphy/defineGamma.mdl
- idepi-1.0/idepi/hyphy/defineHM.mdl
- idepi-1.0/idepi/hyphy/modelParameters2.mdl
- idepi-1.0/idepi/hyphy/p_Distance_aa.bf
- idepi-1.0/idepi/labeledmsa
- idepi-1.0/idepi/labeledmsa/__init__.py
- idepi-1.0/idepi/labeler
- idepi-1.0/idepi/labeler/__init__.py
- idepi-1.0/idepi/logging
- idepi-1.0/idepi/logging/__init__.py
- idepi-1.0/idepi/normalvalue
- idepi-1.0/idepi/normalvalue/__init__.py
- idepi-1.0/idepi/phylogeny
- idepi-1.0/idepi/phylogeny/__init__.py
- idepi-1.0/idepi/phylogeny/_phylo.py
- idepi-1.0/idepi/phylogeny/_phylogzfile.py
- idepi-1.0/idepi/results
- idepi-1.0/idepi/results/__init__.py
- idepi-1.0/idepi/scorer
- idepi-1.0/idepi/scorer/__init__.py
- idepi-1.0/idepi/scripts
- idepi-1.0/idepi/scripts/__init__.py
- idepi-1.0/idepi/scripts/_discrete.py
- idepi-1.0/idepi/scripts/_learn.py
- idepi-1.0/idepi/scripts/_phylo.py
- idepi-1.0/idepi/scripts/_predict.py
- idepi-1.0/idepi/scripts/_regressor.py
- idepi-1.0/idepi/scripts/_sto2fa.py
- idepi-1.0/idepi/scripts/_tree.py
- idepi-1.0/idepi/simulation
- idepi-1.0/idepi/simulation/__init__.py
- idepi-1.0/idepi/simulation/_randomsequences.py
- idepi-1.0/idepi/simulation/_simulatedepitope.py
- idepi-1.0/idepi/test
- idepi-1.0/idepi/test/__init__.py
- idepi-1.0/idepi/test/_common.py
- idepi-1.0/idepi/test/_discrete.py
- idepi-1.0/idepi/test/_regressor.py
- idepi-1.0/idepi/util
- idepi-1.0/idepi/util/__init__.py
- idepi-1.0/idepi/verifier
- idepi-1.0/idepi/verifier/__init__.py
- idepi-1.0/misc
- idepi-1.0/misc/collect_chavi_seqs.py
- idepi-1.0/misc/insert_data_into_db.py
- idepi-1.0/scripts
- idepi-1.0/scripts/idepi
- idepi-1.0/setup.py
