# Supplementary material for: IDEPI: Rapid Prediction of HIV-1 Antibody Epitopes and Other Phenotypic Features from Sequence Data Using a Flexible Machine Learning Platform
Source: PLoS Comput Biol. 2014 Sep 25;10(9):e1003842. doi: 10.1371/journal.pcbi.1003842 (PMC4177671; doi:10.1371/journal.pcbi.1003842)
Supplement: Software S1 — The complete source code tree, example files, and documentation for IDEPI; for the most current version visit the package distribution page at https://github.com/veg/idepi. (GZ) [file pcbi.1003842.s001.gz › idepi-1.0/examples/DRAM/raw/RT.txt]

SeqID	SubType	Method	RefID	Type	IsolateName	3TC Fold	3TC FoldMatch	ABC Fold	ABC FoldMatch	AZT Fold	AZT FoldMatch	D4T Fold	D4T FoldMatch	DDC Fold	DDC FoldMatch	DDI Fold	DDI FoldMatch	DLV Fold	DLV FoldMatch	EFV Fold	EFV FoldMatch	NVP Fold	NVP FoldMatch	TDF Fold	TDF FoldMatch	FTC Fold	FTC FoldMatch	P1	P2	P3	P4	P5	P6	P7	P8	P9	P10	P11	P12	P13	P14	P15	P16	P17	P18	P19	P20	P21	P22
2616	B	Antivirogram	755	Clinical	CA1197	78.4	>	6.6	=	5.9	=	0.9	=	3.6	=	1.3	=	0.5	=	1.1	=	4.2	=	NA	NA	NA	NA	-	-	-	-	-	-	-	-	-	-	-	-	-	-	-	-	-	-	-	R	-	-
2868	B	Antivirogram	755	Clinical	CA1443	78.4	>	6.7	=	11.6	=	1.4	=	2.9	=	3.7	=	86.7	=	2.7	=	107.8	>	NA	NA	NA	NA	-	-	-	-	-	-	-	-	-	-	-	-	-	-	-	-	-	-	-	-	-	-
2905	B	Antivirogram	755	Clinical	CA2615	2.1	=	1.4	=	1.3	=	1.5	=	3.0	=	1.5	=	1.0	=	1.2	=	2.1	=	NA	NA	NA	NA	-	-	-	-	-	-	-	-	-	-	-	-	-	-	-	-	-	-	-	-	-	-
2930	B	Antivirogram	755	Clinical	CA2577	78.4	>	4.0	=	1.5	=	0.9	=	1.4	=	0.8	=	4.0	=	2.5	=	3.8	=	NA	NA	NA	NA	-	-	-	-	-	K	-	-	-	-	-	-	-	-	-	-	-	-	-	-	-	-
2986	B	Antivirogram	1153	Clinical	CA2660	65.4	>	1.5	=	0.8	=	0.9	=	2.4	=	1.1	=	88.7	=	45.0	=	79.4	>	NA	NA	NA	NA	-	-	-	-	-	D	-	-	-	-	-	-	-	-	-	-	-	-	-	-	-	-
3811	B	Antivirogram	755	Clinical	CA3048	4.0	=	3.9	=	100.0	>	7.9	=	1.5	=	3.5	=	1.2	=	0.5	<	2.6	=	NA	NA	NA	NA	-	-	-	-	-	-	-	-	-	-	-	-	-	-	-	-	-	-	-	-	-	-
3817	B	Antivirogram	755	Clinical	CA3050	78.4	>	12.0	=	35.6	=	NA	NA	NA	NA	3.7	=	1.1	=	10.7	=	107.8	>	NA	NA	NA	NA	-	-	-	-	-	-	-	-	-	-	-	-	-	-	-	-	-	-	-	R	-	-
3819	B	Antivirogram	755	Clinical	CA3015	65.4	>	2.4	=	3.7	=	3.0	=	2.5	=	0.6	=	1.3	=	1.1	=	1.1	=	NA	NA	NA	NA	-	-	-	-	-	-	-	-	-	-	-	-	-	-	-	-	-	-	-	-	-	-
3827	B	Antivirogram	755	Clinical	CA3034	0.3	=	0.7	=	1.4	=	0.5	=	0.6	=	0.9	=	0.9	=	0.7	=	0.5	=	NA	NA	NA	NA	-	-	-	-	-	-	-	-	-	-	-	-	-	-	-	-	-	-	-	-	-	-
3831	B	Antivirogram	755	Clinical	CA3028	66.8	>	3.7	=	7.4	=	2.9	=	2.7	=	1.5	=	1.4	=	17.7	=	105.9	>	NA	NA	NA	NA	-	-	-	-	-	-	-	-	-	-	-	-	KN	-	-	-	-	-	-	-	-	-
3833	B	Antivirogram	755	Clinical	CA3019	44.0	>	3.4	=	1.8	=	2.5	=	3.4	=	1.4	=	195.3	>	34.3	=	98.4	>	NA	NA	NA	NA	-	-	-	-	-	-	-	-	-	-	-	-	-	-	-	-	-	-	-	-	-	-
3838	B	Antivirogram	755	Clinical	CA3124	78.4	>	19.8	=	100.0	>	8.0	=	8.8	=	6.8	=	133.0	>	126.0	=	107.8	>	NA	NA	NA	NA	-	-	-	-	-	-	-	-	-	-	-	-	-	-	-	-	-	-	-	KR	-	-
3849	B	Antivirogram	755	Clinical	CA3166	78.4	>	5.7	=	44.7	=	3.7	=	3.6	=	2.6	=	1.1	=	1.3	=	2.5	=	NA	NA	NA	NA	-	-	-	-	-	-	-	-	-	-	-	-	-	-	-	-	-	-	-	-	-	-
3851	B	Antivirogram	755	Clinical	CA3170	68.8	>	3.7	=	4.2	=	0.7	=	2.8	=	3.3	=	1.4	=	2.0	=	3.6	=	NA	NA	NA	NA	-	-	-	-	-	-	-	-	-	-	-	-	-	-	-	-	-	-	-	R	-	-
3855	B	Antivirogram	755	Clinical	CA3173	68.8	>	5.9	=	58.7	>	6.1	=	2.9	=	2.9	=	14.8	=	2.2	=	3.0	=	NA	NA	NA	NA	-	-	-	-	-	-	-	-	-	-	-	-	-	-	-	-	-	-	-	R	-	-
3868	B	Antivirogram	755	Clinical	CA3188	4.0	=	2.6	=	81.2	=	1.5	=	1.5	=	1.8	=	0.6	=	0.6	<	0.5	=	NA	NA	NA	NA	-	-	-	-	-	-	-	-	-	-	-	-	-	-	-	-	-	-	-	-	-	-
3870	B	Antivirogram	755	Clinical	CA3193	78.4	>	NA	NA	1.7	=	1.7	=	3.0	=	1.2	=	NA	NA	1.7	=	6.0	=	NA	NA	NA	NA	-	-	-	-	-	-	-	-	-	-	-	-	-	-	-	-	-	-	-	-	-	-
3884	B	Antivirogram	1167	Clinical	CA3046	65.4	>	3.9	=	2.7	=	1.0	=	3.6	=	2.4	=	3.6	=	1.2	=	2.4	=	NA	NA	NA	NA	-	-	-	-	-	-	-	-	-	-	-	-	-	-	-	-	-	-	-	-	-	-
3886	B	Antivirogram	755	Clinical	CA3145	65.4	>	6.6	NA	60.1	NA	2.4	NA	3.7	NA	4.1	NA	0.6	NA	0.8	NA	3.1	NA	NA	NA	NA	NA	-	-	-	-	-	-	-	-	-	-	-	-	-	-	-	-	-	-	-	-	-	-
3890	B	Antivirogram	755	Clinical	CA3141	69.0	>	10.2	=	9.4	=	3.1	=	5.5	=	2.0	=	1.1	=	1.2	=	2.1	=	NA	NA	NA	NA	-	-	-	-	-	-	-	-	-	-	-	-	-	-	-	-	-	-	-	-	-	-
3892	B	Antivirogram	755	Clinical	CA3138	69.0	>	12.7	=	6.8	=	3.3	=	5.7	=	4.2	=	0.2	<	0.5	<	0.5	=	NA	NA	NA	NA	-	-	-	-	-	-	-	-	-	-	-	-	-	-	-	-	-	-	-	-	-	-
3894	B	Antivirogram	755	Clinical	CA3044	1.4	=	1.9	=	21.3	=	0.8	=	0.4	=	0.6	=	0.1	<	0.5	<	0.7	=	NA	NA	NA	NA	-	-	-	-	-	-	-	-	-	-	-	-	-	-	-	-	-	-	-	R	-	-
3896	B	Antivirogram	755	Clinical	CA3205	65.4	>	6.1	=	34.3	=	1.3	=	3.1	=	2.3	=	0.8	=	0.6	<	0.6	=	NA	NA	NA	NA	-	-	-	-	-	-	-	-	-	-	-	-	-	-	-	-	-	-	-	-	-	-
3900	B	Antivirogram	951	Clinical	CA3021	65.4	>	2.8	=	2.0	=	0.6	=	2.4	=	1.7	=	0.3	=	0.6	<	0.8	=	NA	NA	NA	NA	-	-	-	-	-	-	-	-	-	-	-	-	-	-	-	-	-	-	-	-	-	-
3904	B	Antivirogram	755	Clinical	CA3090	57.1	=	11.3	=	8.4	=	0.6	=	3.4	=	3.4	=	2.8	=	2.8	=	8.4	=	NA	NA	NA	NA	-	-	-	-	-	-	-	-	-	-	-	-	-	-	-	-	-	-	-	R	-	-
3917	B	Antivirogram	755	Clinical	CA3210	78.4	=	2.1	=	0.7	=	0.9	=	1.9	=	1.8	=	1.0	=	2.9	=	0.9	=	NA	NA	NA	NA	-	-	-	-	-	-	-	-	-	-	-	-	-	-	-	-	-	-	-	R	-	-
3919	B	Antivirogram	755	Clinical	CA3164	44.0	>	4.6	=	4.6	=	4.8	=	1.5	=	6.4	=	0.4	=	0.5	=	0.5	=	NA	NA	NA	NA	-	-	-	-	-	-	-	-	-	-	-	-	-	-	-	-	-	-	-	R	-	-
3923	B	Antivirogram	755	Clinical	CA3153	78.4	>	4.0	=	3.7	=	2.2	=	2.6	=	1.9	=	1.8	=	31.5	=	107.8	>	NA	NA	NA	NA	-	-	-	-	-	-	-	-	-	-	-	-	X	-	-	-	-	-	-	-	-	-
3925	B	Antivirogram	755	Clinical	CA3149	65.4	>	1.7	=	7.8	=	3.2	=	3.6	=	2.3	=	1.0	=	1.0	=	0.4	<	NA	NA	NA	NA	-	-	-	-	-	-	-	-	-	-	-	-	-	-	-	-	-	-	-	-	-	-
3927	B	Antivirogram	755	Clinical	CA3104	69.0	>	3.5	=	1.7	=	0.9	=	2.1	=	2.2	=	1.2	=	0.7	=	0.5	=	NA	NA	NA	NA	-	-	-	-	-	-	-	-	-	-	-	-	-	-	-	-	-	-	-	R	-	-
3929	B	Antivirogram	755	Clinical	CA3099	65.4	>	2.8	=	5.9	=	1.2	=	4.6	=	1.7	=	0.9	=	0.6	<	0.7	=	NA	NA	NA	NA	-	-	-	-	-	-	-	-	-	-	-	-	-	-	-	-	-	-	-	-	-	-
3959	B	Antivirogram	755	Clinical	CA3094	78.4	>	12.3	=	20.8	=	2.0	=	3.3	=	2.9	=	0.5	=	1.2	=	1.7	=	NA	NA	NA	NA	-	-	-	-	-	-	-	-	-	-	-	-	-	-	-	-	-	-	-	-	-	-
3964	B	Antivirogram	755	Clinical	CA3114	44.0	>	7.9	=	158.2	>	4.7	=	1.7	=	9.6	=	0.6	=	0.8	=	0.5	=	NA	NA	NA	NA	-	-	-	-	-	-	-	-	-	-	-	-	-	-	-	-	-	-	-	KR	-	-
3967	B	Antivirogram	755	Clinical	CA3135	78.4	>	1.9	=	8.7	=	1.8	=	5.4	=	7.0	=	0.8	=	0.9	=	3.3	=	NA	NA	NA	NA	-	-	-	-	-	-	-	-	-	-	-	-	-	-	-	-	-	-	-	-	-	-
4471	B	Antivirogram	755	Clinical	CA3161	68.8	>	2.5	=	4.9	=	1.1	=	4.0	=	3.8	=	2.7	=	16.2	=	73.5	>	NA	NA	NA	NA	-	-	-	-	-	-	-	-	-	-	-	-	-	-	-	-	-	-	-	-	-	-
4479	B	Antivirogram	755	Clinical	PCC44-5140	0.8	=	0.9	=	131.8	=	0.7	=	0.4	=	1.3	=	3.1	=	119.8	=	98.4	>	NA	NA	NA	NA	-	-	-	-	-	-	-	-	-	-	R	-	-	-	-	-	-	-	-	-	-	-
9576	B	Antivirogram	768	Lab	69SSS	6.0	=	3.0	=	2.0	=	2.0	=	2.0	=	2.0	=	NA	NA	NA	NA	NA	NA	NA	NA	NA	NA	-	-	-	-	-	-	-	-	-	-	-	-	-	-	-	-	-	-	-	-	-	-
9607	B	Antivirogram	768	Lab	210-215	4.0	=	2.0	=	10.0	=	1.0	=	1.0	=	1.0	=	NA	NA	NA	NA	NA	NA	NA	NA	NA	NA	-	-	-	-	-	-	-	-	-	-	-	-	-	-	-	-	-	-	-	-	-	-
9608	B	Antivirogram	768	Lab	62-210-215	1.0	=	1.0	=	8.0	=	1.0	=	1.0	=	1.0	=	NA	NA	NA	NA	NA	NA	NA	NA	NA	NA	-	-	-	-	-	-	-	-	-	-	-	-	-	-	-	-	-	-	-	-	-	-
9609	B	Antivirogram	768	Lab	69SSS, 210	20.0	=	5.0	=	220.0	=	5.0	=	4.0	=	2.0	=	NA	NA	NA	NA	NA	NA	NA	NA	NA	NA	-	-	-	-	-	-	-	-	-	-	-	-	-	-	-	-	-	-	-	-	-	-
9610	B	Antivirogram	768	Lab	62-69SSS-2	15.0	=	5.0	=	2500.0	>	5.0	=	3.0	=	2.0	=	NA	NA	NA	NA	NA	NA	NA	NA	NA	NA	-	-	-	-	-	-	-	-	-	-	-	-	-	-	-	-	-	-	-	-	-	-
11433	B	Antivirogram	782	Lab	NL432	1.0	=	NA	NA	1.0	=	NA	NA	NA	NA	NA	NA	1.0	=	NA	NA	1.0	=	NA	NA	NA	NA	-	-	-	-	-	-	-	-	-	-	-	-	-	-	-	-	-	-	-	-	-	-
11434	B	Antivirogram	782	Lab	L100I	NA	NA	NA	NA	NA	NA	NA	NA	NA	NA	NA	NA	100.0	>	NA	NA	2.0	=	NA	NA	NA	NA	-	-	-	-	-	-	-	-	-	-	-	-	-	-	-	-	-	-	-	-	-	-
11435	B	Antivirogram	782	Lab	K103N	NA	NA	NA	NA	NA	NA	NA	NA	NA	NA	NA	NA	76.0	=	NA	NA	43.0	=	NA	NA	NA	NA	-	-	-	-	-	-	-	-	-	-	-	-	-	-	-	-	-	-	-	-	-	-
11436	B	Antivirogram	782	Lab	V106A	NA	NA	NA	NA	NA	NA	NA	NA	NA	NA	NA	NA	25.0	=	NA	NA	70.0	>	NA	NA	NA	NA	-	-	-	-	-	-	-	-	-	-	-	-	-	-	-	-	-	-	-	-	-	-
11437	B	Antivirogram	782	Lab	Y181C	1.8	=	NA	NA	1.0	=	NA	NA	NA	NA	NA	NA	83.0	>	NA	NA	70.0	>	NA	NA	NA	NA	-	-	-	-	-	-	-	-	-	-	-	-	-	-	-	-	-	-	-	-	-	-
11438	B	Antivirogram	782	Lab	Y188C	NA	NA	NA	NA	NA	NA	NA	NA	NA	NA	NA	NA	5.3	=	NA	NA	70.0	>	NA	NA	NA	NA	-	-	-	-	-	-	-	-	-	-	-	-	-	-	-	-	-	-	-	-	-	-
11586	B	Antivirogram	782	Lab	G190A	NA	NA	NA	NA	NA	NA	NA	NA	NA	NA	NA	NA	0.2	=	NA	NA	70.0	>	NA	NA	NA	NA	-	-	-	-	-	-	-	-	-	-	-	-	-	-	-	-	-	-	-	-	-	-
11587	B	Antivirogram	782	Lab	F227C	1.5	=	NA	NA	0.1	=	NA	NA	NA	NA	NA	NA	1.0	=	NA	NA	12.0	=	NA	NA	NA	NA	-	-	-	-	-	-	-	-	-	-	-	-	-	-	-	-	-	-	-	-	-	-
11588	B	Antivirogram	782	Lab	F227L	NA	NA	NA	NA	NA	NA	NA	NA	NA	NA	NA	NA	0.2	=	NA	NA	4.0	=	NA	NA	NA	NA	-	-	-	-	-	-	-	-	-	-	-	-	-	-	-	-	-	-	-	-	-	-
11589	B	Antivirogram	782	Lab	L234I	2.5	=	NA	NA	1.0	=	NA	NA	NA	NA	NA	NA	2.0	=	NA	NA	0.5	=	NA	NA	NA	NA	-	-	-	-	-	-	-	-	-	-	-	-	-	-	-	-	-	-	-	-	-	-
11590	B	Antivirogram	782	Lab	P236L	NA	NA	NA	NA	NA	NA	NA	NA	NA	NA	NA	NA	83.0	>	NA	NA	3.0	=	NA	NA	NA	NA	-	-	-	-	-	-	-	-	-	-	-	-	-	-	-	-	-	-	-	-	-	-
11591	B	Antivirogram	782	Lab	V106A,Y18	NA	NA	NA	NA	NA	NA	NA	NA	NA	NA	NA	NA	83.0	>	NA	NA	70.0	>	NA	NA	NA	NA	-	-	-	-	-	-	-	-	-	-	-	-	-	-	-	-	-	-	-	-	-	-
11592	B	Antivirogram	782	Lab	V106A,F22	1.3	=	NA	NA	0.5	=	NA	NA	NA	NA	NA	NA	6.0	=	NA	NA	70.0	>	NA	NA	NA	NA	-	-	-	-	-	-	-	-	-	-	-	-	-	-	-	-	-	-	-	-	-	-
11598	B	Antivirogram	782	Lab	M184V	45.0	=	NA	NA	1.0	=	NA	NA	NA	NA	NA	NA	NA	NA	NA	NA	NA	NA	NA	NA	NA	NA	-	-	-	-	-	-	-	-	-	-	-	-	-	-	-	-	-	-	-	-	-	-
11599	B	Antivirogram	782	Lab	D67N,K70R	1.6	=	NA	NA	2.0	=	NA	NA	NA	NA	NA	NA	NA	NA	NA	NA	NA	NA	NA	NA	NA	NA	-	-	-	-	-	-	-	-	-	-	-	-	-	-	-	-	-	-	-	-	-	-
11600	B	Antivirogram	782	Lab	T215Y	5.5	=	NA	NA	5.0	=	NA	NA	NA	NA	NA	NA	NA	NA	NA	NA	NA	NA	NA	NA	NA	NA	-	-	-	-	-	-	-	-	-	-	-	-	-	-	-	-	-	-	-	-	-	-
11601	B	Antivirogram	782	Lab	T215Y,L23	2.7	=	NA	NA	1.0	=	NA	NA	NA	NA	NA	NA	NA	NA	NA	NA	NA	NA	NA	NA	NA	NA	-	-	-	-	-	-	-	-	-	-	-	-	-	-	-	-	-	-	-	-	-	-
11795	B	Antivirogram	792	Clinical	IP36-M12	7.0	=	5.0	=	17.0	=	13.0	=	7.0	=	22.0	=	NA	NA	NA	NA	NA	NA	NA	NA	NA	NA	-	-	ST	-	-	-	-	-	-	-	-	-	-	-	-	-	-	-	-	R	-	-
12964	B	Antivirogram	810	Lab	SDM05	4.0	=	NA	NA	64.0	=	NA	NA	NA	NA	NA	NA	NA	NA	NA	NA	NA	NA	NA	NA	NA	NA	-	-	-	-	-	-	-	-	-	-	-	-	-	-	-	-	-	-	-	-	-	-
12965	B	Antivirogram	810	Lab	SDM18	2.0	=	NA	NA	45.0	=	NA	NA	NA	NA	NA	NA	NA	NA	NA	NA	NA	NA	NA	NA	NA	NA	-	-	-	-	-	-	-	-	-	-	-	-	-	-	-	-	-	-	-	-	-	-
12966	B	Antivirogram	810	Lab	SDM19	4.0	=	NA	NA	46.0	=	NA	NA	NA	NA	NA	NA	NA	NA	NA	NA	NA	NA	NA	NA	NA	NA	-	-	-	-	-	-	-	-	-	-	-	-	-	-	-	-	-	-	-	-	-	-
12967	B	Antivirogram	810	Lab	SDM28	1.0	=	NA	NA	2.0	=	NA	NA	NA	NA	NA	NA	NA	NA	NA	NA	NA	NA	NA	NA	NA	NA	-	-	-	-	-	-	-	-	-	-	-	-	-	-	-	-	-	-	-	-	-	-
12968	B	Antivirogram	810	Lab	SDM31	22.0	=	NA	NA	48.0	=	NA	NA	NA	NA	NA	NA	NA	NA	NA	NA	NA	NA	NA	NA	NA	NA	-	-	-	-	-	-	-	-	-	-	-	-	-	-	-	-	-	-	-	-	-	-
12969	B	Antivirogram	810	Lab	SDM32	8.0	=	NA	NA	49.0	=	NA	NA	NA	NA	NA	NA	NA	NA	NA	NA	NA	NA	NA	NA	NA	NA	-	-	-	-	-	-	-	-	-	-	-	-	-	-	-	-	-	-	-	-	-	-
12970	B	Antivirogram	810	Lab	SDM29	2.0	=	NA	NA	2.0	=	NA	NA	NA	NA	NA	NA	NA	NA	NA	NA	NA	NA	NA	NA	NA	NA	-	-	-	-	-	-	-	-	-	-	-	-	-	-	-	-	-	-	-	-	-	-
12971	B	Antivirogram	810	Lab	SDM33	7.0	=	NA	NA	49.0	=	NA	NA	NA	NA	NA	NA	NA	NA	NA	NA	NA	NA	NA	NA	NA	NA	-	-	-	-	-	-	-	-	-	-	-	-	-	-	-	-	-	-	-	-	-	-
12972	B	Antivirogram	810	Lab	SDM34	32.0	=	NA	NA	34.0	=	NA	NA	NA	NA	NA	NA	NA	NA	NA	NA	NA	NA	NA	NA	NA	NA	-	-	-	-	-	-	-	-	-	-	-	-	-	-	-	-	-	-	-	-	-	-
12973	B	Antivirogram	810	Lab	SDM30	3.0	=	NA	NA	1.0	=	NA	NA	NA	NA	NA	NA	NA	NA	NA	NA	NA	NA	NA	NA	NA	NA	-	-	-	-	-	-	-	-	-	-	-	-	-	-	-	-	-	-	-	-	-	-
12974	B	Antivirogram	810	Lab	SDM35	14.0	=	NA	NA	49.0	=	NA	NA	NA	NA	NA	NA	NA	NA	NA	NA	NA	NA	NA	NA	NA	NA	-	-	-	-	-	-	-	-	-	-	-	-	-	-	-	-	-	-	-	-	-	-
12975	B	Antivirogram	810	Lab	SDM36	15.0	=	NA	NA	49.0	=	NA	NA	NA	NA	NA	NA	NA	NA	NA	NA	NA	NA	NA	NA	NA	NA	-	-	-	-	-	-	-	-	-	-	-	-	-	-	-	-	-	-	-	-	-	-
12976	B	Antivirogram	810	Lab	SDM22	78.0	=	NA	NA	7.0	=	NA	NA	NA	NA	NA	NA	NA	NA	NA	NA	NA	NA	NA	NA	NA	NA	-	-	-	-	-	-	-	-	-	-	-	-	-	-	-	-	-	-	-	-	-	-
12977	B	Antivirogram	810	Lab	SDM23	82.0	=	NA	NA	2.0	=	NA	NA	NA	NA	NA	NA	NA	NA	NA	NA	NA	NA	NA	NA	NA	NA	-	-	-	-	-	-	-	-	-	-	-	-	-	-	-	-	-	-	-	-	-	-
12978	B	Antivirogram	810	Lab	SDM24	85.0	=	NA	NA	27.0	=	NA	NA	NA	NA	NA	NA	NA	NA	NA	NA	NA	NA	NA	NA	NA	NA	-	-	-	-	-	-	-	-	-	-	-	-	-	-	-	-	-	-	-	-	-	-
12979	B	Antivirogram	810	Lab	SDM26	72.0	=	NA	NA	25.0	=	NA	NA	NA	NA	NA	NA	NA	NA	NA	NA	NA	NA	NA	NA	NA	NA	-	-	-	-	-	-	-	-	-	-	-	-	-	-	-	-	-	-	-	-	-	-
12980	B	Antivirogram	810	Lab	SDM38	82.0	=	NA	NA	20.0	=	NA	NA	NA	NA	NA	NA	NA	NA	NA	NA	NA	NA	NA	NA	NA	NA	-	-	-	-	-	-	-	-	-	-	-	-	-	-	-	-	-	-	-	-	-	-
12981	B	Antivirogram	810	Lab	SDM39	84.0	=	NA	NA	21.0	=	NA	NA	NA	NA	NA	NA	NA	NA	NA	NA	NA	NA	NA	NA	NA	NA	-	-	-	-	-	-	-	-	-	-	-	-	-	-	-	-	-	-	-	-	-	-
14405	B	Antivirogram	817	Clinical	MV-101wk24	21.2	=	4.4	=	0.7	=	1.2	=	4.7	=	3.0	=	NA	NA	NA	NA	NA	NA	NA	NA	NA	NA	.	.	.	.	.	.	.	.	.	.	.	.	.	.	.	.	.	.	.	.	.	.
14418	B	Antivirogram	817	Clinical	MV-122wk12	23.6	=	6.4	=	0.5	=	1.8	=	4.1	=	4.1	=	NA	NA	NA	NA	NA	NA	NA	NA	NA	NA	.	.	.	.	.	.	.	.	.	.	.	.	.	.	.	.	.	.	.	.	.	.
14419	B	Antivirogram	817	Clinical	MV-122wk24	32.5	=	10.5	=	0.8	=	2.7	=	4.8	=	13.1	=	NA	NA	NA	NA	NA	NA	NA	NA	NA	NA	.	.	.	.	.	.	.	.	.	.	.	.	.	.	.	.	.	.	.	.	.	.
14421	B	Antivirogram	817	Clinical	MV-123wk24	1.4	=	1.0	=	1.4	=	0.8	=	1.2	=	0.8	=	NA	NA	NA	NA	NA	NA	NA	NA	NA	NA	.	.	.	.	.	.	.	.	.	.	.	.	.	.	.	.	.	.	.	.	.	.
14425	B	Antivirogram	817	Clinical	MV-127wk24	24.1	=	3.2	=	0.4	=	0.5	=	0.7	=	0.9	=	NA	NA	NA	NA	NA	NA	NA	NA	NA	NA	.	.	.	.	.	.	.	.	.	.	.	.	.	.	.	.	.	.	.	.	.	.
14429	B	Antivirogram	817	Clinical	MV-130wk04	43.3	=	3.8	=	5.2	=	2.2	=	7.0	=	7.5	=	NA	NA	NA	NA	NA	NA	NA	NA	NA	NA	.	.	.	.	.	.	.	.	.	.	.	.	.	.	.	.	.	.	.	.	.	.
14432	B	Antivirogram	817	Clinical	MV-133wk28	43.3	=	1.7	=	1.2	=	0.7	=	1.5	=	1.7	=	NA	NA	NA	NA	NA	NA	NA	NA	NA	NA	.	.	.	.	.	.	.	.	.	.	.	.	.	.	.	.	.	.	.	.	.	.
14435	B	Antivirogram	817	Clinical	MV-136wk36	43.3	=	1.7	=	1.3	=	0.8	=	2.7	=	2.2	=	NA	NA	NA	NA	NA	NA	NA	NA	NA	NA	.	.	.	.	.	.	.	.	.	.	.	.	.	.	.	.	.	.	.	.	.	.
14440	B	Antivirogram	817	Clinical	MV-138wk48	34.4	=	2.3	=	1.0	=	0.8	=	1.9	=	1.3	=	NA	NA	NA	NA	NA	NA	NA	NA	NA	NA	.	.	.	.	.	.	.	.	.	.	.	.	.	.	.	.	.	.	.	.	.	.
14442	B	Antivirogram	817	Clinical	MV-140wk16	23.6	=	9.5	=	0.7	=	1.4	=	5.0	=	3.4	=	NA	NA	NA	NA	NA	NA	NA	NA	NA	NA	.	.	.	.	.	.	.	.	.	.	.	.	.	.	.	.	.	.	.	.	.	.
14448	B	Antivirogram	817	Clinical	MV-147wk12	29.8	=	1.9	=	0.2	=	0.4	=	1.3	=	1.5	=	NA	NA	NA	NA	NA	NA	NA	NA	NA	NA	.	.	.	.	.	.	.	.	.	.	.	.	.	.	.	.	.	.	.	.	.	.
14456	B	Antivirogram	817	Clinical	MV-156wk24	24.1	=	6.2	=	1.0	=	0.6	=	5.5	=	4.2	=	NA	NA	NA	NA	NA	NA	NA	NA	NA	NA	.	.	.	.	.	.	.	.	.	.	.	.	.	.	.	.	.	.	.	.	.	.
14458	B	Antivirogram	817	Clinical	MV-157wk24	0.4	=	0.5	=	0.2	=	0.1	=	0.5	=	0.2	=	NA	NA	NA	NA	NA	NA	NA	NA	NA	NA	.	.	.	.	.	.	.	.	.	.	.	.	.	.	.	.	.	.	.	.	.	.
14462	B	Antivirogram	817	Clinical	MV-160wk48	43.3	=	1.9	=	7.1	=	1.8	=	2.1	=	1.0	=	NA	NA	NA	NA	NA	NA	NA	NA	NA	NA	.	.	.	.	.	.	.	.	.	.	.	.	.	.	.	.	.	.	.	.	.	.
14464	B	Antivirogram	817	Clinical	MV-162wk16	21.8	=	0.9	=	0.6	=	0.6	=	0.9	=	1.1	=	NA	NA	NA	NA	NA	NA	NA	NA	NA	NA	.	.	.	.	.	.	.	.	.	.	.	.	.	.	.	.	.	.	.	.	.	.
14468	B	Antivirogram	817	Clinical	MV-163wk36	0.9	=	1.3	=	1.5	=	1.5	=	0.7	=	0.7	=	NA	NA	NA	NA	NA	NA	NA	NA	NA	NA	.	.	.	.	.	.	.	.	.	.	.	.	.	.	.	.	.	.	.	.	.	.
14473	B	Antivirogram	817	Clinical	MV-167wk48	43.3	=	7.7	=	0.6	=	0.2	=	0.9	=	1.5	=	NA	NA	NA	NA	NA	NA	NA	NA	NA	NA	.	.	.	.	.	.	.	.	.	.	.	.	.	.	.	.	.	.	.	.	.	.
14476	B	Antivirogram	817	Clinical	MV-168wk36	90.0	=	40.0	=	1.5	=	1.7	=	5.4	=	6.0	=	NA	NA	NA	NA	NA	NA	NA	NA	NA	NA	.	.	.	.	.	.	.	.	.	.	.	.	.	.	.	.	.	.	.	.	.	.
14478	B	Antivirogram	817	Clinical	MV-168wk48	90.0	=	40.0	=	260.0	=	15.0	=	33.0	=	48.0	=	NA	NA	NA	NA	NA	NA	NA	NA	NA	NA	.	.	.	.	.	.	.	.	.	.	.	.	.	.	.	.	.	.	.	.	.	.
14479	B	Antivirogram	817	Clinical	MV-172wk16	1.3	=	1.1	=	0.7	=	2.2	=	3.7	=	3.4	=	NA	NA	NA	NA	NA	NA	NA	NA	NA	NA	.	.	.	.	.	.	.	.	.	.	.	.	.	.	.	.	.	.	.	.	.	.
14481	B	Antivirogram	817	Clinical	MV-172wk48	2.1	=	1.2	=	1.7	=	2.9	=	1.1	=	1.1	=	NA	NA	NA	NA	NA	NA	NA	NA	NA	NA	.	.	.	.	.	.	.	.	.	.	.	.	.	.	.	.	.	.	.	.	.	.
14486	B	Antivirogram	817	Clinical	MV-175wk48	43.3	=	1.2	=	0.3	=	0.1	=	0.4	=	1.2	=	NA	NA	NA	NA	NA	NA	NA	NA	NA	NA	.	.	.	.	.	.	.	.	.	.	.	.	.	.	.	.	.	.	.	.	.	.
14496	B	Antivirogram	817	Clinical	MV-196wk16	32.5	=	5.9	=	0.5	=	0.8	=	10.9	=	23.4	=	NA	NA	NA	NA	NA	NA	NA	NA	NA	NA	.	.	.	.	.	.	.	.	.	.	.	.	.	.	.	.	.	.	.	.	.	.
14501	B	Antivirogram	817	Clinical	MV-198wk12	21.8	=	1.5	=	0.4	=	0.4	=	2.8	=	1.2	=	NA	NA	NA	NA	NA	NA	NA	NA	NA	NA	.	.	.	.	.	.	.	.	.	.	.	.	.	.	.	.	.	.	.	.	.	.
14506	B	Antivirogram	817	Clinical	MV-205wk24	43.3	=	2.8	=	1.1	=	0.5	=	3.5	=	5.1	=	NA	NA	NA	NA	NA	NA	NA	NA	NA	NA	.	.	.	.	.	.	.	.	.	.	.	.	.	.	.	.	.	.	.	.	.	.
14513	B	Antivirogram	817	Clinical	MV-210wk16	0.9	=	0.9	=	0.4	=	0.6	=	1.0	=	1.0	=	NA	NA	NA	NA	NA	NA	NA	NA	NA	NA	.	.	.	.	.	.	.	.	.	.	.	.	.	.	.	.	.	.	.	.	.	.
14514	B	Antivirogram	817	Clinical	MV-751wk24	37.0	=	5.4	=	0.7	=	1.6	=	4.8	=	5.8	=	NA	NA	NA	NA	NA	NA	NA	NA	NA	NA	.	.	.	.	.	.	.	.	.	.	.	.	.	.	.	.	.	.	.	.	.	.
14517	B	Antivirogram	817	Clinical	MV-752wk24	7.6	=	0.6	=	29.1	=	0.2	=	0.4	=	0.6	=	NA	NA	NA	NA	NA	NA	NA	NA	NA	NA	.	.	.	.	.	.	.	.	.	.	.	.	.	.	.	.	.	.	.	.	.	.
15331	B	Antivirogram	822	Lab	SDM1	1.0	=	4.4	=	26.0	=	2.6	=	0.8	=	0.9	=	NA	NA	NA	NA	NA	NA	NA	NA	NA	NA	-	-	-	-	-	-	-	-	-	-	-	-	-	-	-	-	-	-	-	-	-	-
15332	B	Antivirogram	822	Lab	SDM2	1.5	=	1.4	=	24.0	=	4.1	=	0.8	=	0.9	=	NA	NA	NA	NA	NA	NA	NA	NA	NA	NA	-	-	-	-	-	-	-	-	-	-	-	-	-	-	-	-	-	-	-	-	-	-
15333	B	Antivirogram	822	Lab	SDM3	62.0	>	7.1	=	5.2	=	2.2	=	5.0	=	8.0	=	NA	NA	NA	NA	NA	NA	NA	NA	NA	NA	-	-	-	-	-	-	-	-	-	-	-	-	-	-	-	-	-	-	-	-	-	-
15334	B	Antivirogram	822	Lab	SDM4	62.0	>	4.1	=	6.4	=	3.7	=	5.1	=	2.4	=	NA	NA	NA	NA	NA	NA	NA	NA	NA	NA	-	-	-	-	-	-	-	-	-	-	-	-	-	-	-	-	-	-	-	-	-	-
15335	B	Antivirogram	822	Lab	SDM5	62.0	>	8.7	=	12.0	=	4.0	=	6.7	=	6.7	=	NA	NA	NA	NA	NA	NA	NA	NA	NA	NA	-	-	-	-	-	-	-	-	-	-	-	-	-	-	-	-	-	-	-	-	-	-
15336	B	Antivirogram	822	Lab	SDM6	2.9	=	4.0	=	8.1	=	4.4	=	1.7	=	2.1	=	NA	NA	NA	NA	NA	NA	NA	NA	NA	NA	-	-	-	-	-	-	-	-	-	-	-	-	-	-	-	-	-	-	-	-	-	-
15337	B	Antivirogram	822	Lab	SDM7	11.0	=	9.6	=	96.0	>	4.0	=	2.8	=	5.0	=	NA	NA	NA	NA	NA	NA	NA	NA	NA	NA	-	-	-	-	-	-	-	-	-	-	-	-	-	-	-	-	-	-	-	-	-	-
15338	B	Antivirogram	822	Lab	SDM8	20.0	=	12.0	=	96.0	>	6.6	=	4.8	=	4.4	=	NA	NA	NA	NA	NA	NA	NA	NA	NA	NA	-	-	-	-	-	-	-	-	-	-	-	-	-	-	-	-	-	-	-	-	-	-
15339	B	Antivirogram	822	Lab	SDM9	4.2	=	7.0	=	7.0	=	6.9	=	2.8	=	3.8	=	NA	NA	NA	NA	NA	NA	NA	NA	NA	NA	-	-	-	-	-	-	-	-	-	-	-	-	-	-	-	-	-	-	-	-	-	-
15340	B	Antivirogram	822	Lab	SDM10	6.1	=	12.0	=	96.0	>	3.1	=	2.5	=	6.5	=	NA	NA	NA	NA	NA	NA	NA	NA	NA	NA	-	-	-	-	-	-	-	-	-	-	-	-	-	-	-	-	-	-	-	-	-	-
15341	B	Antivirogram	822	Lab	SDM11	11.0	=	12.0	=	96.0	>	17.0	=	3.5	=	6.5	=	NA	NA	NA	NA	NA	NA	NA	NA	NA	NA	-	-	-	-	-	-	-	-	-	-	-	-	-	-	-	-	-	-	-	-	-	-
15342	B	Antivirogram	822	Lab	SDM12	3.2	=	1.8	=	1.4	=	2.7	=	3.0	=	2.5	=	NA	NA	NA	NA	NA	NA	NA	NA	NA	NA	-	-	-	-	-	-	-	-	-	-	-	-	-	-	-	-	-	-	-	-	-	-
15343	B	Antivirogram	822	Lab	SDM13	2.0	=	2.8	=	2.1	=	3.0	=	5.4	=	3.5	=	NA	NA	NA	NA	NA	NA	NA	NA	NA	NA	-	-	-	-	-	-	-	-	-	-	-	-	-	-	-	-	-	-	-	-	-	-
25510	B	Antivirogram	852	Clinical	LBJ10D_0	182.0	=	9.9	=	32.0	=	NA	NA	6.4	=	7.9	=	NA	NA	NA	NA	3.9	=	NA	NA	NA	NA	.	.	.	.	.	.	.	.	.	.	.	.	.	.	.	.	.	.	.	.	.	.
25511	B	Antivirogram	852	Clinical	LBJ1D_0	6.2	=	9.0	=	21.3	=	NA	NA	4.3	=	8.2	=	NA	NA	NA	NA	23.3	=	NA	NA	NA	NA	.	.	.	.	.	.	.	.	.	.	.	.	.	.	.	.	-	-	-	X	-	-
25512	B	Antivirogram	852	Clinical	LBJ2D_0	182.0	=	31.8	=	1541.0	=	NA	NA	28.7	=	17.5	=	NA	NA	NA	NA	2261.0	=	NA	NA	NA	NA	-	-	-	-	-	-	-	-	-	-	-	-	-	-	-	-	-	-	-	R	-	-
25513	B	Antivirogram	852	Clinical	LBJ3D_0	182.0	=	30.2	=	2826.0	=	NA	NA	27.4	=	20.1	=	NA	NA	NA	NA	49.2	=	NA	NA	NA	NA	-	-	-	-	-	-	-	-	-	-	-	-	-	-	-	-	-	-	-	-	-	-
25514	B	Antivirogram	852	Clinical	LBJ4D_0	182.0	=	16.3	=	183.0	=	NA	NA	5.0	=	4.1	=	NA	NA	NA	NA	3.7	=	NA	NA	NA	NA	-	-	-	-	-	-	-	-	-	-	-	-	-	-	-	-	-	-	-	-	-	-
25516	B	Antivirogram	852	Clinical	LBJ6D_0	182.0	=	18.6	=	344.0	=	NA	NA	22.3	=	8.2	=	NA	NA	NA	NA	6659.0	=	NA	NA	NA	NA	-	-	-	-	-	-	-	-	-	-	-	-	-	-	-	-	-	-	-	-	-	-
25517	B	Antivirogram	852	Clinical	LBJ7D_0	182.0	=	30.3	=	482.0	=	NA	NA	23.1	=	7.8	=	NA	NA	NA	NA	5.1	=	NA	NA	NA	NA	-	-	-	-	-	-	-	-	-	-	-	-	-	-	-	-	-	-	-	-	-	-
25518	B	Antivirogram	852	Clinical	LBJ8D_0	182.0	=	27.7	=	582.0	=	NA	NA	27.3	=	7.8	=	NA	NA	NA	NA	17.9	=	NA	NA	NA	NA	-	-	-	-	M	-	-	-	-	-	-	-	-	-	-	-	-	-	-	-	-	-
25519	B	Antivirogram	852	Clinical	LBJ9D_0	117.0	=	14.6	=	2284.0	=	NA	NA	6.5	=	7.8	=	NA	NA	NA	NA	11.9	=	NA	NA	NA	NA	-	-	-	-	-	-	-	-	-	-	-	-	-	-	-	-	-	-	-	R	-	-
25520	Others	Antivirogram	852	Clinical	LBJ11D_0	182.0	=	19.5	=	34.6	=	NA	NA	9.4	=	7.6	=	NA	NA	NA	NA	19.9	=	NA	NA	NA	NA	-	-	-	-	-	-	-	-	-	-	-	-	-	-	-	-	-	-	-	-	-	-
25523	B	Antivirogram	852	Clinical	LBJ18D_0	182.0	=	34.2	=	4564.0	=	NA	NA	26.9	=	13.9	=	NA	NA	NA	NA	26.6	=	NA	NA	NA	NA	-	-	-	-	-	-	-	-	-	-	-	-	-	-	-	-	-	-	-	-	-	-
25529	B	Antivirogram	852	Clinical	LBJ8D_8	182.0	=	36.9	=	6666.0	=	NA	NA	35.8	=	20.9	=	NA	NA	NA	NA	6659.0	=	NA	NA	NA	NA	-	-	-	-	-	-	-	-	-	-	-	-	-	-	-	ML	-	-	-	-	-	-
25538	B	Antivirogram	852	Clinical	LBJ2R_8	182.0	=	29.7	=	663.0	=	NA	NA	25.5	=	32.8	=	NA	NA	NA	NA	6659.0	=	NA	NA	NA	NA	-	-	-	-	-	-	-	-	-	-	-	-	-	-	-	-	-	-	-	R	-	-
25539	B	Antivirogram	852	Clinical	LBJ3R_8	182.0	=	32.7	=	3340.0	=	NA	NA	6.8	=	13.9	=	NA	NA	NA	NA	6659.0	=	NA	NA	NA	NA	-	-	-	-	-	-	-	-	-	-	-	-	-	-	-	-	-	-	-	-	-	-
25540	B	Antivirogram	852	Clinical	LBJ4R_8	182.0	=	15.7	=	1174.0	=	NA	NA	7.5	=	38.7	=	NA	NA	NA	NA	6659.0	=	NA	NA	NA	NA	-	-	-	-	-	-	-	-	-	-	-	-	-	-	-	-	-	-	-	-	-	-
25541	B	Antivirogram	852	Clinical	LBJ7R_8	182.0	=	21.4	=	147.0	=	NA	NA	9.6	=	8.0	=	NA	NA	NA	NA	1923.0	=	NA	NA	NA	NA	-	-	-	-	-	-	-	-	-	-	T	-	-	-	-	-	-	-	-	-	-	-
25543	B	Antivirogram	852	Clinical	LBJ10R_8	182.0	=	5.0	=	21.3	=	NA	NA	5.2	=	7.6	=	NA	NA	NA	NA	6659.0	=	NA	NA	NA	NA	-	-	-	-	-	-	-	-	-	-	-	-	-	-	-	-	-	-	-	R	-	-
25545	B	Antivirogram	852	Clinical	LBJ12R_8	35.8	=	9.1	=	148.0	=	NA	NA	6.9	=	10.4	=	NA	NA	NA	NA	6659.0	=	NA	NA	NA	NA	-	-	-	-	-	-	-	-	-	-	-	-	-	-	-	-	-	-	-	-	-	-
25548	A	Antivirogram	853	Clinical	LVMP640	1.3	=	0.3	=	0.3	=	0.7	=	NA	NA	1.0	=	7.9	=	1.2	=	2.2	=	0.7	=	0.4	=	-	-	-	-	-	-	-	-	-	-	-	-	-	-	-	-	-	-	-	-	-	-
25583	Others	Antivirogram	853	Clinical	LVMP580	0.5	=	0.4	=	0.6	=	0.4	=	NA	NA	0.5	=	1.8	=	0.5	=	0.4	=	0.9	=	0.1	=	-	-	-	-	V	D	-	-	-	-	-	-	-	-	-	-	-	-	-	-	-	-
25621	CRF02_AG	Antivirogram	853	Clinical	LV45HALD	0.9	=	0.3	=	0.6	=	0.7	=	NA	NA	0.5	=	2.8	=	0.6	=	0.3	=	1.2	=	0.7	=	-	-	-	-	-	-	-	-	-	-	-	-	-	-	-	-	-	-	-	-	-	-
25633	Others	Antivirogram	853	Clinical	LV31HALD	1.2	=	0.5	=	0.8	=	0.9	=	NA	NA	0.9	=	1.4	=	0.7	=	1.2	=	0.7	=	1.4	=	-	-	-	-	-	D	-	I	-	-	-	-	-	E	-	-	-	-	-	R	I	-
25637	B	Antivirogram	853	Clinical	LV22HALD	1.2	=	1.4	=	1.5	=	1.5	=	NA	NA	1.5	=	NA	NA	3.4	=	3.4	=	1.6	=	0.8	=	-	-	-	-	-	-	-	-	-	-	-	-	-	-	-	-	-	-	-	-	-	-
25662	A	Antivirogram	853	Clinical	LVMBFE250	0.6	=	0.3	=	0.6	=	0.4	=	NA	NA	0.7	=	NA	NA	0.5	=	0.3	=	0.7	=	0.6	=	-	-	-	-	-	-	-	-	-	-	-	-	-	-	-	-	-	-	-	-	-	-
25673	Others	Antivirogram	853	Clinical	LVMP1387	0.7	=	0.3	=	0.5	=	0.3	=	NA	NA	0.6	=	NA	NA	0.6	=	3.7	=	0.7	=	2.0	=	-	-	-	-	-	D	-	-	-	-	-	-	-	-	-	-	-	-	-	-	-	-
25688	F	Antivirogram	853	Clinical	LVMP411	1.2	=	0.7	=	0.4	=	0.9	=	NA	NA	0.6	=	2.2	=	1.1	=	1.5	=	1.6	=	1.1	=	-	-	-	-	-	-	-	-	-	-	-	-	-	-	-	-	-	-	-	-	-	-
28250	B	Antivirogram	879	Lab	LB-A98G	NA	NA	NA	NA	NA	NA	NA	NA	NA	NA	NA	NA	NA	NA	5.2	=	6.2	=	NA	NA	NA	NA	-	-	-	-	-	-	-	-	-	-	-	-	-	-	-	-	-	-	-	-	-	-
28252	B	Antivirogram	879	Lab	LB-L100I	NA	NA	NA	NA	NA	NA	NA	NA	NA	NA	NA	NA	30.0	=	24.0	=	5.3	=	NA	NA	NA	NA	-	-	-	-	-	-	-	-	-	-	-	-	-	-	-	-	-	-	-	-	-	-
28253	B	Antivirogram	879	Lab	LB-K101E	NA	NA	NA	NA	NA	NA	NA	NA	NA	NA	NA	NA	3.5	=	6.9	=	14.0	=	NA	NA	NA	NA	-	-	-	-	-	-	-	-	-	-	-	-	-	-	-	-	-	-	-	-	-	-
28254	B	Antivirogram	879	Lab	LB-K101Q	NA	NA	NA	NA	NA	NA	NA	NA	NA	NA	NA	NA	6.0	=	5.6	=	3.2	=	NA	NA	NA	NA	-	-	-	-	-	-	-	-	-	-	-	-	-	-	-	-	-	-	-	-	-	-
28255	B	Antivirogram	879	Lab	K103N-NL43	NA	NA	NA	NA	NA	NA	NA	NA	NA	NA	NA	NA	24.0	=	19.0	=	44.0	=	NA	NA	NA	NA	-	-	-	-	-	-	-	-	-	-	-	-	-	-	-	-	-	-	-	-	-	-
28256	B	Antivirogram	879	Lab	K103N-HXB2	NA	NA	NA	NA	NA	NA	NA	NA	NA	NA	NA	NA	68.0	=	36.0	=	50.0	>	NA	NA	NA	NA	-	-	-	-	-	-	-	-	-	-	-	-	-	-	-	-	-	-	-	-	-	-
28257	B	Antivirogram	879	Lab	LB-K103R	NA	NA	NA	NA	NA	NA	NA	NA	NA	NA	NA	NA	1.0	=	0.6	=	0.9	=	NA	NA	NA	NA	-	-	-	-	-	-	-	-	-	-	-	-	-	-	-	-	-	-	-	-	-	-
28258	B	Antivirogram	879	Lab	LB-V106A	NA	NA	NA	NA	NA	NA	NA	NA	NA	NA	NA	NA	13.0	=	3.8	=	120.0	=	NA	NA	NA	NA	-	-	-	-	-	-	-	-	-	-	-	-	-	-	-	-	-	-	-	-	-	-
28259	B	Antivirogram	879	Lab	LB-V106I	NA	NA	NA	NA	NA	NA	NA	NA	NA	NA	NA	NA	1.3	=	1.1	=	1.9	=	NA	NA	NA	NA	-	-	-	-	-	-	-	-	-	-	-	-	-	-	-	-	-	-	-	-	-	-
28260	B	Antivirogram	879	Lab	LB-V108I	NA	NA	NA	NA	NA	NA	NA	NA	NA	NA	NA	NA	0.9	=	1.6	=	2.8	=	NA	NA	NA	NA	-	-	-	-	-	-	-	-	-	-	-	-	-	-	-	-	-	-	-	-	-	-
28261	B	Antivirogram	879	Lab	LB-E138K	NA	NA	NA	NA	NA	NA	NA	NA	NA	NA	NA	NA	NA	NA	1.1	=	NA	NA	NA	NA	NA	NA	-	-	-	-	-	-	-	-	-	-	-	-	-	-	-	-	-	-	-	-	-	-
28262	B	Antivirogram	879	Lab	LB-Y181C	NA	NA	NA	NA	NA	NA	NA	NA	NA	NA	NA	NA	33.0	=	1.1	=	100.0	=	NA	NA	NA	NA	-	-	-	-	-	-	-	-	-	-	-	-	-	-	-	-	-	-	-	-	-	-
28263	B	Antivirogram	879	Lab	LB-Y188H	NA	NA	NA	NA	NA	NA	NA	NA	NA	NA	NA	NA	5.0	=	3.8	=	1.9	=	NA	NA	NA	NA	-	-	-	-	-	-	-	-	-	-	-	-	-	-	-	-	-	-	-	-	-	-
28264	B	Antivirogram	879	Lab	LB-Y188L	NA	NA	NA	NA	NA	NA	NA	NA	NA	NA	NA	NA	17.0	=	140.0	=	1500.0	>	NA	NA	NA	NA	-	-	-	-	-	-	-	-	-	-	-	-	-	-	-	-	-	-	-	-	-	-
28265	B	Antivirogram	879	Lab	LB-Y188C	NA	NA	NA	NA	NA	NA	NA	NA	NA	NA	NA	NA	2.3	=	4.0	=	44.0	=	NA	NA	NA	NA	-	-	-	-	-	-	-	-	-	-	-	-	-	-	-	-	-	-	-	-	-	-
28266	B	Antivirogram	879	Lab	LB-G190A	NA	NA	NA	NA	NA	NA	NA	NA	NA	NA	NA	NA	0.2	=	4.6	=	41.0	=	NA	NA	NA	NA	-	-	-	-	-	-	-	-	-	-	-	-	-	-	-	-	-	-	-	-	-	-
28267	B	Antivirogram	879	Lab	LB-G190S	NA	NA	NA	NA	NA	NA	NA	NA	NA	NA	NA	NA	0.7	=	97.0	=	290.0	=	NA	NA	NA	NA	-	-	-	-	-	-	-	-	-	-	-	-	-	-	-	-	-	-	-	-	-	-
28268	B	Antivirogram	879	Lab	LB-P225H	NA	NA	NA	NA	NA	NA	NA	NA	NA	NA	NA	NA	0.4	=	1.2	=	1.7	=	NA	NA	NA	NA	-	-	-	-	-	-	-	-	-	-	-	-	-	-	-	-	-	-	-	-	-	-
28269	B	Antivirogram	879	Lab	LB-F227L	NA	NA	NA	NA	NA	NA	NA	NA	NA	NA	NA	NA	NA	NA	0.9	=	3.1	=	NA	NA	NA	NA	-	-	-	-	-	-	-	-	-	-	-	-	-	-	-	-	-	-	-	-	-	-
28270	B	Antivirogram	879	Lab	LB-P236L	NA	NA	NA	NA	NA	NA	NA	NA	NA	NA	NA	NA	66.0	=	0.6	=	1.7	=	NA	NA	NA	NA	-	-	-	-	-	-	-	-	-	-	-	-	-	-	-	-	-	-	-	-	-	-
28271	B	Antivirogram	879	Lab	48T-190S	NA	NA	NA	NA	NA	NA	NA	NA	NA	NA	NA	NA	0.8	=	110.0	=	590.0	=	NA	NA	NA	NA	-	-	-	-	-	-	-	-	-	-	-	-	-	-	-	-	-	-	-	-	-	-
28272	B	Antivirogram	879	Lab	100I-103N	NA	NA	NA	NA	NA	NA	NA	NA	NA	NA	NA	NA	870.0	=	2400.0	=	110.0	=	NA	NA	NA	NA	-	-	-	-	-	-	-	-	-	-	-	-	-	-	-	-	-	-	-	-	-	-
28273	B	Antivirogram	879	Lab	101E-103N	NA	NA	NA	NA	NA	NA	NA	NA	NA	NA	NA	NA	130.0	=	210.0	=	310.0	=	NA	NA	NA	NA	-	-	-	-	-	-	-	-	-	-	-	-	-	-	-	-	-	-	-	-	-	-
28274	B	Antivirogram	879	Lab	101Q-103N	NA	NA	NA	NA	NA	NA	NA	NA	NA	NA	NA	NA	36.0	=	250.0	=	136.0	=	NA	NA	NA	NA	-	-	-	-	-	-	-	-	-	-	-	-	-	-	-	-	-	-	-	-	-	-
28275	B	Antivirogram	879	Lab	103N-108I	NA	NA	NA	NA	NA	NA	NA	NA	NA	NA	NA	NA	39.0	=	84.0	=	270.0	=	NA	NA	NA	NA	-	-	-	-	-	-	-	-	-	-	-	-	-	-	-	-	-	-	-	-	-	-
28276	B	Antivirogram	879	Lab	103N-181C	NA	NA	NA	NA	NA	NA	NA	NA	NA	NA	NA	NA	270.0	=	32.0	=	1600.0	>	NA	NA	NA	NA	-	-	-	-	-	-	-	-	-	-	-	-	-	-	-	-	-	-	-	-	-	-
28277	B	Antivirogram	879	Lab	103N-188H	NA	NA	NA	NA	NA	NA	NA	NA	NA	NA	NA	NA	NA	NA	404.0	=	NA	NA	NA	NA	NA	NA	-	-	-	-	-	-	-	-	-	-	-	-	-	-	-	-	-	-	-	-	-	-
28278	B	Antivirogram	879	Lab	106I-188L	NA	NA	NA	NA	NA	NA	NA	NA	NA	NA	NA	NA	170.0	=	1400.0	>	2600.0	=	NA	NA	NA	NA	-	-	-	-	-	-	-	-	-	-	-	-	-	-	-	-	-	-	-	-	-	-
28279	B	Antivirogram	879	Lab	48T-103N+1	NA	NA	NA	NA	NA	NA	NA	NA	NA	NA	NA	NA	97.0	=	3800.0	=	1100.0	=	NA	NA	NA	NA	-	-	-	-	-	-	-	-	-	-	-	-	-	-	-	-	-	-	-	-	-	-
28280	B	Antivirogram	879	Lab	103N-225H	NA	NA	NA	NA	NA	NA	NA	NA	NA	NA	NA	NA	11.0	=	100.0	=	140.0	=	NA	NA	NA	NA	-	-	-	-	-	-	-	-	-	-	-	-	-	-	-	-	-	-	-	-	-	-
28281	B	Antivirogram	879	Lab	103N-227L	NA	NA	NA	NA	NA	NA	NA	NA	NA	NA	NA	NA	2.0	=	57.0	=	260.0	=	NA	NA	NA	NA	-	-	-	-	-	-	-	-	-	-	-	-	-	-	-	-	-	-	-	-	-	-
28282	B	Antivirogram	879	Lab	103N-108I+1	NA	NA	NA	NA	NA	NA	NA	NA	NA	NA	NA	NA	12.0	=	625.0	=	268.0	=	NA	NA	NA	NA	-	-	-	-	-	-	-	-	-	-	-	-	-	-	-	-	-	-	-	-	-	-
28897	CRF02_AG	Antivirogram	891	Clinical	delt434	116.0	>	19.0	>	14.6	=	5.2	=	10.0	=	25.0	>	NA	NA	NA	NA	2.8	=	NA	NA	NA	NA	-	-	-	-	-	-	-	-	-	-	-	-	-	-	-	-	-	-	-	-	-	-
28898	B	Antivirogram	891	Clinical	sev2	4.7	=	19.0	>	3077.0	>	3.9	=	2.9	=	25.0	>	NA	NA	NA	NA	2.6	=	NA	NA	NA	NA	-	-	-	-	-	-	-	-	-	-	-	-	-	-	-	-	-	-	-	-	-	-
28899	B	Antivirogram	891	Clinical	l6	8.6	=	6.1	=	3077.0	>	4.3	=	4.1	=	25.0	>	NA	NA	NA	NA	133.0	>	NA	NA	NA	NA	-	-	-	-	-	-	-	-	-	-	-	-	-	-	-	-	-	-	-	-	-	-
28900	B	Antivirogram	891	Clinical	far500	20.0	=	5.6	=	13.4	=	4.2	=	4.4	=	25.0	>	NA	NA	NA	NA	4.3	=	NA	NA	NA	NA	-	-	-	-	-	-	-	-	-	-	-	-	-	-	-	-	-	-	-	-	-	-
28901	B	Antivirogram	891	Clinical	h20	116.0	>	19.0	>	48.0	=	1.7	=	3.7	=	25.0	>	NA	NA	NA	NA	1.3	=	NA	NA	NA	NA	-	-	-	-	-	-	-	-	-	-	-	-	-	-	-	-	-	-	-	-	-	-
38709	B	Antivirogram	906	Clinical	DK-243	90.9	=	NA	NA	0.6	=	0.5	=	0.8	=	0.8	=	1.8	=	NA	NA	2.0	=	NA	NA	NA	NA	-	-	-	-	-	-	-	-	-	-	-	-	-	-	-	-	-	-	-	-	-	-
38715	B	Antivirogram	906	Clinical	DK-354	90.9	=	NA	NA	0.9	=	0.6	=	2.6	=	0.7	=	3.6	=	NA	NA	1.9	=	NA	NA	NA	NA	-	-	-	-	-	-	-	-	-	-	-	-	-	-	-	-	-	-	-	-	-	-
38717	B	Antivirogram	906	Clinical	DK-404	7.9	=	NA	NA	57.3	=	3.8	=	5.4	=	1.8	=	2.8	=	NA	NA	3.7	=	NA	NA	NA	NA	-	-	-	-	-	-	-	-	-	-	-	-	-	-	-	-	-	-	-	-	-	-
38723	B	Antivirogram	906	Clinical	DK-623	90.9	=	NA	NA	1.0	=	0.9	=	3.0	=	1.6	=	3.5	=	NA	NA	4.3	=	NA	NA	NA	NA	-	-	-	-	-	-	-	-	-	-	-	-	-	-	-	-	-	-	-	-	-	-
38725	B	Antivirogram	906	Clinical	DK-654	90.9	=	NA	NA	50.3	=	2.4	=	2.7	=	6.3	=	2.6	=	NA	NA	2.2	=	NA	NA	NA	NA	-	-	-	-	-	-	-	-	-	-	-	-	-	-	-	-	-	-	-	R	-	-
38727	B	Antivirogram	906	Clinical	DK-714	77.1	=	NA	NA	NA	NA	0.9	=	3.6	=	4.0	=	1.3	=	2.0	=	3.6	=	NA	NA	NA	NA	-	-	-	-	-	-	-	-	-	-	-	-	-	-	-	-	-	-	-	-	-	-
38731	B	Antivirogram	906	Clinical	DK-873	4.9	=	NA	NA	3.0	=	1.2	=	0.8	=	1.8	=	2.1	=	NA	NA	1.7	=	NA	NA	NA	NA	-	-	-	-	-	-	-	-	-	-	-	-	-	-	-	-	-	-	-	-	-	-
38733	B	Antivirogram	906	Clinical	DK-923	90.9	=	NA	NA	0.7	=	0.8	=	0.9	=	0.8	=	4.5	=	NA	NA	1.5	=	NA	NA	NA	NA	-	-	-	-	-	-	-	-	-	-	-	-	-	-	-	-	-	-	-	-	-	-
38735	B	Antivirogram	906	Clinical	DK-933	90.9	=	NA	NA	2.3	=	0.7	=	1.7	=	1.3	=	1.1	=	NA	NA	1.8	=	NA	NA	NA	NA	-	-	-	-	-	-	-	-	-	-	-	-	-	-	-	-	-	-	-	-	-	-
38739	B	Antivirogram	906	Clinical	DK-1014	90.9	=	NA	NA	0.8	=	1.4	=	3.2	=	3.9	=	6.5	=	NA	NA	5.6	=	NA	NA	NA	NA	-	-	-	-	-	-	-	-	-	-	-	-	-	-	-	-	-	-	-	-	-	-
38743	B	Antivirogram	906	Clinical	DK-1324	90.9	=	NA	NA	0.5	=	0.7	=	1.0	=	0.7	=	4.8	=	NA	NA	1.9	=	NA	NA	NA	NA	-	-	-	-	-	ED	-	-	-	-	-	-	-	-	-	-	-	-	-	-	-	-
38745	B	Antivirogram	906	Clinical	DK-1543	90.9	=	NA	NA	0.6	=	0.7	=	4.6	=	2.2	=	11.7	=	NA	NA	3.0	=	NA	NA	NA	NA	-	-	-	-	-	-	-	-	-	-	-	-	-	-	-	-	-	-	-	-	-	-
38749	B	Antivirogram	906	Clinical	DK-1704	90.9	=	NA	NA	57.3	=	0.6	=	1.7	=	1.2	=	5.0	=	NA	NA	2.0	=	NA	NA	NA	NA	-	-	-	-	-	-	-	-	-	-	-	-	-	-	-	-	-	-	-	R	-	-
38759	B	Antivirogram	906	Clinical	DK-2304	90.9	=	NA	NA	6.5	=	NA	NA	2.1	=	1.2	=	1.3	=	NA	NA	4.4	=	NA	NA	NA	NA	-	-	-	-	-	-	-	-	-	-	-	-	-	-	-	-	-	-	-	-	-	-
38761	B	Antivirogram	906	Clinical	DK-2314	90.9	=	NA	NA	2.2	=	0.9	=	0.8	=	2.3	=	168.1	=	390.6	=	22.7	=	NA	NA	NA	NA	-	-	-	-	-	-	-	-	-	-	-	-	-	-	-	-	-	-	-	-	-	-
38769	B	Antivirogram	906	Clinical	DK-2833	60.6	=	NA	NA	1.1	=	0.9	=	1.6	=	1.0	=	1.1	=	NA	NA	1.0	=	NA	NA	NA	NA	-	-	-	-	-	-	-	-	-	-	-	-	-	-	-	-	-	-	-	-	-	-
38775	B	Antivirogram	906	Clinical	DK-3083	90.9	=	NA	NA	4.1	=	1.3	=	2.2	=	3.2	=	5.6	=	NA	NA	3.3	=	NA	NA	NA	NA	-	-	-	-	-	-	-	-	-	-	-	-	-	-	-	-	-	-	-	KR	-	-
38777	B	Antivirogram	906	Clinical	DK-3133	90.9	=	NA	NA	1.5	=	0.6	=	1.2	=	1.2	=	3.6	=	NA	NA	3.2	=	NA	NA	NA	NA	-	-	-	-	-	-	-	-	-	-	-	-	-	-	-	-	-	-	-	-	-	-
38779	B	Antivirogram	906	Clinical	DK-3143	90.9	=	NA	NA	0.9	=	0.5	=	2.5	=	0.7	=	2.3	=	NA	NA	1.9	=	NA	NA	NA	NA	-	-	-	-	-	-	-	-	-	-	-	-	-	-	-	-	-	-	-	-	-	-
38783	B	Antivirogram	906	Clinical	DK-3443	90.9	=	NA	NA	2.0	=	0.9	=	2.7	=	1.5	=	4.3	=	NA	NA	1.0	=	NA	NA	NA	NA	-	-	-	-	-	-	-	-	-	-	-	-	-	-	-	-	-	-	-	-	I	-
38789	B	Antivirogram	906	Clinical	DK-3604	3.1	=	NA	NA	57.3	=	4.4	=	4.5	=	1.8	=	1.3	=	NA	NA	1.8	=	NA	NA	NA	NA	-	-	-	-	-	-	-	-	-	-	-	-	-	-	-	-	-	-	-	-	-	-
38795	B	Antivirogram	906	Clinical	DK-3823	0.9	=	NA	NA	1.0	=	0.5	=	0.8	=	0.7	=	3.4	=	NA	NA	1.4	=	NA	NA	NA	NA	-	-	-	-	-	-	-	-	-	-	-	-	-	-	-	-	-	-	-	-	-	-
38797	B	Antivirogram	906	Clinical	DK-3914	90.9	=	NA	NA	1.1	=	0.5	=	0.5	=	0.7	=	3.5	=	NA	NA	2.2	=	NA	NA	NA	NA	-	-	-	-	-	-	-	-	-	-	-	-	-	-	-	-	-	-	-	-	-	-
38801	B	Antivirogram	906	Clinical	DK-4214	90.9	=	NA	NA	42.6	=	4.7	=	3.5	=	2.0	=	4.1	=	NA	NA	7.0	=	NA	NA	NA	NA	-	-	-	-	-	-	-	-	-	-	-	-	-	-	-	-	-	-	-	-	-	-
38803	B	Antivirogram	906	Clinical	DK-4224	90.9	=	NA	NA	57.3	=	0.5	=	2.3	=	1.2	=	1.1	=	NA	NA	1.3	=	NA	NA	NA	NA	-	-	-	-	-	-	-	-	-	-	R	-	-	-	-	-	-	-	-	-	-	-
38809	B	Antivirogram	906	Clinical	DK-4433	3.1	=	1.0	=	8.9	=	1.7	=	1.9	=	2.0	=	0.9	=	NA	NA	0.6	=	NA	NA	NA	NA	-	-	-	-	-	-	-	-	-	-	-	-	-	-	-	-	-	-	-	-	-	-
38813	B	Antivirogram	906	Clinical	DK-4904	90.9	=	NA	NA	10.1	=	1.3	=	2.5	=	1.0	=	0.6	=	NA	NA	0.2	=	NA	NA	NA	NA	-	-	-	-	-	-	-	-	-	-	-	-	-	-	-	-	-	-	-	-	VI	-
38815	B	Antivirogram	906	Clinical	DK-5043	90.9	=	NA	NA	3.7	=	NA	NA	2.3	=	0.8	=	3.7	=	NA	NA	3.5	=	NA	NA	NA	NA	-	-	-	-	-	D	-	-	-	-	-	-	-	-	-	-	-	-	-	-	-	-
38819	B	Antivirogram	906	Clinical	DK-5204	90.9	=	NA	NA	2.5	=	0.6	=	1.4	=	1.3	=	6.9	=	1.5	=	2.4	=	NA	NA	NA	NA	-	-	-	-	-	D	-	-	-	-	-	-	-	-	-	-	-	-	-	-	-	-
38823	B	Antivirogram	906	Clinical	DK-5454	90.9	=	NA	NA	18.9	=	1.1	=	7.4	=	3.4	=	2.4	=	NA	NA	4.0	=	NA	NA	NA	NA	-	-	-	-	-	-	-	-	-	-	-	-	-	-	-	-	-	-	-	-	-	-
38829	B	Antivirogram	906	Clinical	DK-5673	90.9	=	1.3	=	1.6	=	0.9	=	2.3	=	1.6	=	3.1	=	NA	NA	1.3	=	NA	NA	NA	NA	-	-	-	-	-	-	-	-	-	-	-	-	-	-	-	-	-	-	-	-	-	-
38831	B	Antivirogram	906	Clinical	DK-5723	90.9	=	NA	NA	8.7	=	0.8	=	1.9	=	1.6	=	4.6	=	NA	NA	2.5	=	NA	NA	NA	NA	-	-	-	-	-	-	-	-	-	-	-	-	-	PL	-	-	-	-	-	-	-	-
38833	B	Antivirogram	906	Clinical	DK-5814	90.9	=	NA	NA	57.3	=	1.0	=	1.9	=	2.1	=	4.3	=	NA	NA	9.2	=	NA	NA	NA	NA	-	-	-	-	-	-	-	-	-	-	-	-	-	-	-	-	-	-	-	-	-	-
38837	B	Antivirogram	906	Clinical	DK-5973	90.9	=	NA	NA	2.5	=	1.3	=	1.6	=	11.4	=	23.5	=	NA	NA	12.3	=	NA	NA	NA	NA	-	-	-	-	-	-	-	-	-	-	-	-	-	-	-	-	-	-	-	-	-	-
38839	B	Antivirogram	906	Clinical	DK-6033	90.9	=	NA	NA	11.8	=	0.8	=	2.5	=	1.7	=	2.6	=	NA	NA	1.5	=	NA	NA	NA	NA	-	-	-	-	-	-	-	-	-	-	-	-	-	-	-	-	-	-	-	-	-	KN
38841	B	Antivirogram	906	Clinical	DK-6114	90.9	=	NA	NA	5.6	=	0.5	=	0.5	=	1.5	=	4.2	=	NA	NA	0.7	=	NA	NA	NA	NA	-	-	-	-	-	-	-	-	-	-	-	-	-	-	-	-	-	-	-	R	-	-
38847	B	Antivirogram	906	Clinical	DK-6273	7.0	=	NA	NA	57.3	=	12.3	=	2.9	=	2.1	=	4.1	=	NA	NA	0.9	=	NA	NA	NA	NA	-	-	-	-	V	D	-	-	-	-	-	-	-	-	-	-	-	-	-	R	-	-
38849	B	Antivirogram	906	Clinical	DK-6333	90.9	=	NA	NA	57.3	=	1.4	=	2.9	=	2.4	=	4.1	=	0.8	=	8.9	=	NA	NA	NA	NA	-	-	-	-	-	-	-	-	-	-	-	-	-	-	-	-	-	-	-	-	-	-
38857	B	Antivirogram	906	Clinical	DK-6804	3.9	=	NA	NA	57.3	=	NA	NA	3.0	=	2.7	=	3.9	=	NA	NA	3.5	=	NA	NA	NA	NA	-	-	-	-	-	-	-	-	-	-	-	-	-	-	-	-	-	-	-	R	-	-
38867	B	Antivirogram	906	Clinical	DK-7354	2.0	=	NA	NA	9.2	=	0.5	=	1.3	=	0.8	=	11.4	=	NA	NA	4.1	=	NA	NA	NA	NA	-	-	-	-	-	-	-	-	-	-	-	-	-	-	-	-	-	-	-	R	-	-
38869	B	Antivirogram	906	Clinical	DK-7414	90.9	=	NA	NA	1.8	=	0.9	=	0.7	=	0.8	=	5.4	=	NA	NA	3.1	=	NA	NA	NA	NA	-	-	-	-	-	-	-	-	-	-	-	-	-	-	-	-	-	-	-	-	-	-
38875	B	Antivirogram	906	Clinical	DK-7623	84.2	=	NA	NA	6.3	=	3.2	=	1.4	=	2.3	=	3.8	=	NA	NA	1.7	=	NA	NA	NA	NA	-	-	-	-	-	-	-	-	-	-	-	-	-	-	-	-	-	-	-	-	-	-
38879	B	Antivirogram	906	Clinical	DK-7933	81.4	=	NA	NA	0.5	=	0.5	=	2.3	=	0.9	=	1.4	=	2.2	=	4.5	=	NA	NA	NA	NA	-	-	-	-	-	-	-	-	-	-	-	-	-	-	-	-	-	-	-	-	-	-
38889	B	Antivirogram	906	Clinical	DK-8404	90.9	=	NA	NA	23.1	=	2.8	=	1.9	=	1.5	=	4.2	=	NA	NA	1.3	=	NA	NA	NA	NA	-	-	-	-	-	-	-	-	-	-	-	-	-	-	-	-	-	-	-	-	-	-
38891	B	Antivirogram	906	Clinical	DK-8594	166.7	=	7.5	=	9.3	=	3.5	=	3.7	=	2.4	=	0.5	=	0.6	=	0.7	=	NA	NA	NA	NA	-	-	-	-	-	-	-	-	-	-	-	-	-	-	-	-	-	-	-	KR	-	-
38893	B	Antivirogram	906	Clinical	DK-8654	0.8	=	NA	NA	7.0	=	0.7	=	0.8	=	0.8	=	5.5	=	NA	NA	1.1	=	NA	NA	NA	NA	-	-	-	-	-	-	-	-	-	-	-	-	-	-	-	-	-	-	-	-	-	-
38895	B	Antivirogram	906	Clinical	DK-8704	90.9	=	NA	NA	57.3	=	17.3	=	2.6	=	3.9	=	2.1	=	NA	NA	7.6	=	NA	NA	NA	NA	-	-	-	-	-	-	-	-	-	-	-	-	-	-	-	-	-	-	-	-	-	-
38897	B	Antivirogram	906	Clinical	DK-8714	90.9	=	NA	NA	1.3	=	0.6	=	1.7	=	0.7	=	1.9	=	NA	NA	1.5	=	NA	NA	NA	NA	-	-	-	-	-	-	-	I	-	-	-	-	-	-	-	-	-	-	-	-	-	-
38901	B	Antivirogram	906	Clinical	DK-8873	90.9	=	NA	NA	1.5	=	0.6	=	1.3	=	1.6	=	6.5	=	NA	NA	3.6	=	NA	NA	NA	NA	-	-	-	-	-	-	-	-	-	-	KT	-	-	-	-	-	-	-	-	-	-	-
38903	B	Antivirogram	906	Clinical	DK-8923	90.9	=	NA	NA	1.2	=	0.5	=	0.6	=	1.0	=	21.4	=	NA	NA	2.7	=	NA	NA	NA	NA	-	-	-	-	-	-	-	-	-	-	-	-	-	-	-	-	-	-	-	-	-	-
38905	B	Antivirogram	906	Clinical	DK-9014	0.8	=	NA	NA	1.0	=	0.9	=	0.5	=	0.7	=	4.5	=	NA	NA	1.3	=	NA	NA	NA	NA	-	-	-	-	-	-	-	-	-	-	-	-	-	-	-	-	-	-	-	-	-	-
38911	B	Antivirogram	906	Clinical	DK-9233	90.9	=	NA	NA	0.7	=	0.5	=	1.4	=	0.9	=	2.2	=	NA	NA	0.8	=	NA	NA	NA	NA	-	-	-	-	-	-	-	-	-	-	-	-	-	-	-	-	-	-	-	-	-	-
38913	B	Antivirogram	906	Clinical	DK-9314	90.9	=	NA	NA	57.3	=	0.8	=	1.5	=	2.0	=	0.5	=	NA	NA	0.5	=	NA	NA	NA	NA	-	-	-	-	-	-	-	-	-	-	-	-	-	-	-	-	-	-	-	-	-	-
38915	B	Antivirogram	906	Clinical	DK-9324	81.4	=	NA	NA	0.6	=	0.8	=	2.4	=	1.5	=	1.9	=	0.3	=	0.6	=	NA	NA	NA	NA	-	-	-	-	-	-	-	-	-	-	-	-	-	-	-	-	-	-	-	-	-	-
38919	B	Antivirogram	906	Clinical	DK-9473	90.9	=	NA	NA	3.4	=	1.0	=	0.7	=	0.9	=	0.5	=	NA	NA	1.5	=	NA	NA	NA	NA	-	-	-	-	-	-	-	-	-	-	-	-	-	-	-	-	-	-	-	-	-	-
38921	B	Antivirogram	906	Clinical	DK-9533	90.9	=	NA	NA	3.1	=	1.3	=	3.4	=	2.0	=	0.9	=	NA	NA	0.3	=	NA	NA	NA	NA	-	-	-	-	-	-	-	-	-	-	-	-	-	-	-	-	-	-	-	-	-	-
38923	B	Antivirogram	906	Clinical	DK-9543	90.9	=	NA	NA	57.3	=	0.8	=	1.2	=	3.5	=	0.5	=	NA	NA	2.3	=	NA	NA	NA	NA	-	-	-	-	-	-	-	-	-	-	-	-	-	-	-	-	-	-	-	-	-	-
39448	B	Antivirogram	755	Clinical	CA2657	65.4	>	2.9	=	6.4	=	0.7	=	3.6	=	1.3	=	0.6	=	1.0	=	1.1	=	NA	NA	NA	NA	-	-	-	-	-	-	-	-	-	-	-	-	-	-	-	-	-	-	-	-	-	-
39476	B	Antivirogram	755	Clinical	CA3143	65.4	>	5.3	=	26.3	=	0.3	=	1.3	=	0.7	=	59.0	=	363.4	=	109.7	>	NA	NA	NA	NA	-	-	-	-	-	-	-	-	-	-	-	-	-	-	-	-	-	-	-	-	-	-
40016	B	Antivirogram	1129	Clinical	CA3097	78.4	>	25.3	=	100.0	>	6.4	=	13.0	=	27.3	>	2.8	=	2.2	=	1.3	=	NA	NA	NA	NA	-	-	-	-	-	-	-	-	-	-	-	-	-	-	-	-	-	-	-	-	-	-
40561	B	Antivirogram	755	Clinical	CA3126	78.4	>	2.6	NA	3.5	NA	1.4	NA	1.4	NA	2.2	NA	0.6	NA	0.7	NA	1.7	NA	NA	NA	NA	NA	-	-	-	-	-	-	-	-	-	-	-	-	-	-	-	-	-	-	-	-	-	-
41620	B	Antivirogram	755	Clinical	CA3186	78.4	>	8.2	NA	21.1	NA	6.0	NA	1.9	NA	6.9	NA	1.2	NA	3.2	NA	107.8	>	NA	NA	NA	NA	-	-	-	-	-	-	-	-	-	-	-	-	-	-	-	-	-	-	-	-	-	-
41683	B	Antivirogram	755	Clinical	CA3180	13.2	NA	6.6	NA	58.7	>	6.2	NA	9.5	NA	5.4	NA	168.9	>	13.8	NA	73.5	>	NA	NA	NA	NA	-	-	-	-	-	-	-	-	-	-	-	-	-	-	-	-	-	-	-	R	I	-
44037	B	Antivirogram	948	Clinical	194933	2.1	NA	0.7	NA	2.5	NA	1.3	NA	2.1	NA	0.5	NA	2.1	NA	0.9	NA	1.5	NA	NA	NA	NA	NA	-	-	-	-	-	-	-	-	-	-	-	-	-	-	-	-	-	-	-	-	-	-
44039	B	Antivirogram	948	Clinical	184052	0.5	NA	0.4	NA	0.8	NA	0.9	NA	1.2	NA	0.1	NA	0.8	NA	1.2	NA	2.1	NA	NA	NA	NA	NA	-	-	-	-	-	-	-	-	-	-	-	-	-	-	-	-	-	-	-	-	-	-
44041	B	Antivirogram	948	Clinical	211183	0.7	NA	0.8	NA	1.2	NA	0.4	NA	0.7	NA	2.0	NA	3.5	NA	2.8	NA	4.0	NA	NA	NA	NA	NA	-	-	-	-	-	-	-	-	-	-	-	-	-	-	-	-	-	-	-	-	-	-
44043	B	Antivirogram	948	Clinical	214124	1.4	NA	1.4	NA	1.4	NA	1.1	NA	2.0	NA	0.6	NA	1.6	NA	1.0	NA	1.4	NA	NA	NA	NA	NA	-	-	-	-	-	-	-	-	-	-	-	-	-	-	-	-	-	-	-	-	-	-
44045	B	Antivirogram	948	Clinical	157091	0.5	NA	0.4	NA	0.3	NA	0.3	NA	1.7	NA	0.1	NA	0.2	NA	0.7	NA	1.8	NA	NA	NA	NA	NA	-	-	-	-	-	-	-	-	-	-	-	-	-	-	-	-	-	-	-	-	-	-
44047	B	Antivirogram	948	Clinical	218805	0.8	NA	1.3	NA	1.3	NA	0.8	NA	0.7	NA	0.5	NA	1.1	NA	2.4	NA	2.4	NA	NA	NA	NA	NA	-	-	-	-	-	-	-	-	-	-	-	-	-	-	-	-	-	-	-	-	-	-
44049	B	Antivirogram	948	Clinical	185341	0.5	NA	0.6	NA	1.4	NA	1.8	NA	0.4	NA	0.4	NA	1.2	NA	0.4	NA	0.3	NA	NA	NA	NA	NA	-	-	-	-	-	-	-	-	-	-	-	-	-	-	-	-	-	-	-	-	-	-
44051	B	Antivirogram	948	Clinical	214237	1.2	NA	0.8	NA	2.1	NA	0.7	NA	2.1	NA	0.4	NA	3.7	NA	2.4	NA	4.0	NA	NA	NA	NA	NA	-	-	-	-	-	-	-	-	-	-	-	-	-	-	-	-	-	-	-	-	-	-
44053	B	Antivirogram	948	Clinical	212366	2.5	NA	2.1	NA	13.5	NA	0.8	NA	0.6	NA	0.6	NA	0.4	NA	1.8	NA	52.3	NA	NA	NA	NA	NA	-	-	-	-	-	-	-	VI	-	-	-	-	-	-	-	-	-	-	-	R	-	-
44055	B	Antivirogram	948	Clinical	150281	0.5	NA	2.2	NA	2.0	NA	2.6	NA	3.1	NA	1.1	NA	1.2	NA	2.7	NA	3.4	NA	NA	NA	NA	NA	-	-	-	-	-	-	-	-	-	-	-	-	-	-	-	-	-	-	-	-	-	-
44057	B	Antivirogram	948	Clinical	211746	1.4	NA	0.4	NA	1.1	NA	0.3	NA	0.3	NA	0.3	NA	1.0	NA	2.0	NA	1.3	NA	NA	NA	NA	NA	-	-	-	-	-	-	-	-	-	-	-	-	-	-	-	-	-	-	-	-	-	-
44059	B	Antivirogram	948	Clinical	206078	2.7	NA	1.0	NA	2.7	NA	0.9	NA	2.1	NA	1.9	NA	4.1	NA	1.0	NA	1.4	NA	NA	NA	NA	NA	-	-	-	-	-	-	-	-	-	-	-	-	-	-	-	-	-	-	-	-	-	-
44061	B	Antivirogram	948	Clinical	210891	0.7	NA	0.4	NA	1.3	NA	1.8	NA	0.4	NA	1.1	NA	2.8	NA	1.0	NA	1.8	NA	NA	NA	NA	NA	-	-	-	-	-	-	-	-	-	-	-	-	-	-	-	-	-	-	-	-	-	-
44063	B	Antivirogram	948	Clinical	160624	0.8	NA	3.0	NA	0.7	NA	1.9	NA	1.2	NA	1.7	NA	NA	NA	3.3	NA	5.3	NA	NA	NA	NA	NA	-	-	-	-	-	-	-	-	-	-	-	-	-	-	-	-	-	-	-	-	-	-
44065	B	Antivirogram	948	Clinical	160480	8.5	NA	2.0	NA	33.7	NA	1.1	NA	1.4	NA	1.6	NA	1.8	NA	1.2	NA	2.5	NA	NA	NA	NA	NA	-	-	-	-	-	-	-	-	-	-	-	-	-	-	-	-	-	-	-	-	-	-
44067	B	Antivirogram	948	Clinical	150574	1.0	NA	0.9	NA	1.5	NA	0.6	NA	0.4	NA	2.4	NA	4.4	NA	2.5	NA	2.7	NA	NA	NA	NA	NA	-	-	-	-	-	-	-	-	-	-	-	-	-	-	-	-	-	-	-	R	VI	-
44069	B	Antivirogram	948	Clinical	150755	3.1	NA	2.4	NA	1.0	NA	1.7	NA	1.9	NA	2.2	NA	4.0	NA	3.5	NA	2.1	NA	NA	NA	NA	NA	-	-	-	-	-	-	-	-	-	-	-	-	-	-	-	-	-	-	-	-	-	-
44071	B	Antivirogram	948	Clinical	196705	1.1	NA	0.5	NA	1.4	NA	1.2	NA	1.4	NA	3.0	NA	4.5	NA	1.7	NA	1.3	NA	NA	NA	NA	NA	-	-	-	-	-	-	-	-	-	-	-	-	-	-	-	-	-	-	-	-	-	-
44073	B	Antivirogram	948	Clinical	202511	1.0	NA	0.5	NA	1.7	NA	0.9	NA	2.5	NA	0.4	NA	5.3	NA	2.5	NA	2.1	NA	NA	NA	NA	NA	-	-	-	-	-	-	-	-	-	-	-	-	-	-	-	-	-	-	-	-	-	-
44075	B	Antivirogram	948	Clinical	215566	7.3	NA	2.7	NA	22.3	NA	5.9	NA	1.7	NA	1.7	NA	110.6	>	283.3	NA	45.0	>	NA	NA	NA	NA	-	-	-	-	-	-	-	-	-	-	-	-	-	-	-	-	-	-	-	-	-	-
44077	B	Antivirogram	948	Clinical	157948	1.5	NA	0.4	NA	1.0	NA	0.8	NA	0.3	NA	0.9	NA	1.9	NA	1.2	NA	8.4	NA	NA	NA	NA	NA	-	-	-	-	-	-	-	-	-	-	-	-	-	-	-	-	-	-	-	-	-	-
44079	B	Antivirogram	948	Clinical	222221	0.3	NA	0.3	NA	1.5	NA	0.3	NA	1.2	NA	0.2	NA	6.4	NA	1.7	NA	1.0	NA	NA	NA	NA	NA	-	-	-	-	-	-	-	-	-	-	-	-	-	-	-	-	-	-	-	-	-	-
44081	B	Antivirogram	948	Clinical	208547	39.8	>	2.7	NA	1.1	NA	1.8	NA	3.3	NA	NA	NA	2.5	NA	3.7	NA	5.1	NA	NA	NA	NA	NA	-	-	-	-	-	-	-	-	-	-	-	-	-	-	-	-	-	-	-	-	VI	-
44083	B	Antivirogram	948	Clinical	217813	35.5	NA	2.5	NA	2.6	NA	1.0	NA	3.7	NA	2.0	NA	0.5	NA	0.7	NA	1.2	NA	NA	NA	NA	NA	-	-	-	-	-	-	-	-	-	-	-	-	-	-	-	-	-	-	-	-	-	-
44085	B	Antivirogram	948	Clinical	217474	39.8	>	0.6	NA	0.8	NA	1.3	NA	3.9	NA	0.7	NA	0.7	NA	1.1	NA	1.4	NA	NA	NA	NA	NA	-	-	-	-	-	-	-	-	-	-	-	-	-	-	-	-	-	-	-	-	-	-
44087	B	Antivirogram	948	Clinical	212172	0.4	NA	1.0	NA	1.7	NA	2.1	NA	3.3	NA	0.9	NA	2.7	NA	2.9	NA	0.5	NA	NA	NA	NA	NA	-	-	-	-	-	-	-	-	-	-	-	-	-	-	-	-	-	-	-	-	-	-
44089	B	Antivirogram	948	Clinical	217476	38.3	>	1.4	NA	1.7	NA	0.4	NA	1.3	NA	1.0	NA	160.3	>	322.8	NA	75.3	>	NA	NA	NA	NA	-	-	-	-	-	-	-	-	-	-	-	-	-	-	-	-	-	-	-	-	-	-
44091	B	Antivirogram	948	Clinical	207692	0.3	NA	0.7	NA	1.3	NA	0.6	NA	0.3	NA	0.2	NA	2.2	NA	0.6	NA	0.4	NA	NA	NA	NA	NA	-	-	-	-	-	-	-	-	-	-	-	-	-	-	-	-	-	-	-	KR	-	-
44093	B	Antivirogram	948	Clinical	212280	0.6	NA	0.7	NA	0.6	NA	0.9	NA	0.8	NA	0.4	NA	1.4	NA	1.3	NA	1.0	NA	NA	NA	NA	NA	-	-	-	-	-	-	-	-	-	-	-	-	-	-	-	-	-	-	-	-	-	-
44095	B	Antivirogram	948	Clinical	218296	0.8	NA	1.3	NA	1.3	NA	1.5	NA	1.2	NA	0.6	NA	2.6	NA	1.3	NA	1.0	NA	NA	NA	NA	NA	-	-	-	-	-	-	-	-	-	-	-	-	-	-	-	-	-	-	-	-	-	-
44097	B	Antivirogram	948	Clinical	218297	2.6	NA	2.4	NA	2.9	NA	2.0	NA	4.2	NA	2.4	NA	4.7	NA	2.7	NA	1.7	NA	NA	NA	NA	NA	-	-	-	-	-	-	-	-	-	-	-	-	-	-	-	-	-	-	-	-	-	-
44099	B	Antivirogram	948	Clinical	216113	1.2	NA	0.4	NA	1.8	NA	1.0	NA	1.6	NA	1.0	NA	84.6	NA	16.0	NA	63.5	>	NA	NA	NA	NA	-	-	-	-	-	-	-	-	-	-	-	-	-	-	-	-	-	-	-	-	-	-
44101	B	Antivirogram	948	Clinical	184442	1.0	NA	0.5	NA	1.9	NA	1.0	NA	0.7	NA	0.4	NA	9.5	NA	2.0	NA	4.0	NA	NA	NA	NA	NA	-	-	-	-	-	-	-	-	-	-	-	-	-	-	-	-	-	-	-	-	-	-
44103	B	Antivirogram	948	Clinical	210844	0.7	NA	1.2	NA	1.3	NA	1.3	NA	1.7	NA	0.4	NA	0.7	NA	0.6	NA	0.9	NA	NA	NA	NA	NA	-	-	-	-	-	-	-	-	-	-	-	-	-	-	-	-	-	-	-	-	-	-
44105	B	Antivirogram	948	Clinical	207317	1.2	NA	0.4	NA	1.2	NA	0.7	NA	0.6	NA	0.3	NA	NA	NA	2.2	NA	7.5	NA	NA	NA	NA	NA	-	-	-	-	-	-	-	-	-	-	-	-	-	-	-	-	-	-	-	-	-	-
44107	B	Antivirogram	948	Clinical	163230	0.5	NA	0.4	NA	0.8	NA	0.3	NA	0.7	NA	0.2	NA	2.4	NA	1.0	NA	0.5	NA	NA	NA	NA	NA	-	-	-	-	-	-	-	-	-	-	-	-	-	-	-	-	-	-	-	-	-	-
44109	B	Antivirogram	948	Clinical	194429	0.5	NA	0.5	NA	NA	NA	0.6	NA	2.8	NA	1.6	NA	0.3	NA	0.6	NA	NA	NA	NA	NA	NA	NA	-	-	-	-	-	-	-	-	-	-	-	-	-	-	-	-	-	-	-	-	-	-
44111	B	Antivirogram	948	Clinical	214467	0.9	NA	0.3	NA	0.2	NA	0.4	NA	0.7	NA	0.5	NA	0.2	NA	0.4	NA	0.2	NA	NA	NA	NA	NA	-	-	-	-	-	-	-	-	-	-	-	-	-	-	-	-	-	-	-	R	-	-
45126	B	Antivirogram	953	Clinical	3159366431	32.4	NA	4.0	NA	2.4	NA	2.2	NA	3.3	NA	2.5	NA	3.8	NA	1.4	NA	0.9	NA	0.4	NA	NA	NA	-	-	-	-	-	-	-	-	-	-	-	-	-	-	-	-	-	-	-	R	-	-
45128	B	Antivirogram	953	Clinical	3072367521	42.9		16.8	NA	13.3	NA	5.9	NA	2.3	NA	9.5	NA	0.8	NA	0.6	NA	4.8	NA	2.9	NA	NA	NA	-	-	-	-	-	-	-	-	-	-	-	-	-	-	-	-	-	-	-	-	-	-
45130	B	Antivirogram	953	Clinical	4055366161	31.2		6.8	NA	0.4		0.6	NA	0.7	NA	2.2	NA	208.4		455.5		80.5		0.4	NA	NA	NA	-	-	-	-	-	-	-	-	-	-	-	-	-	-	-	-	-	-	-	R	-	-
45132	B	Antivirogram	953	Clinical	3805367701	42.4		2.8	NA	12.2	NA	1.1	NA	5.8	NA	2.9	NA	195.6		685.3		103.6		2.8	NA	NA	NA	-	-	-	-	-	-	-	-	-	-	-	-	-	-	-	-	-	-	-	-	-	-
45134	B	Antivirogram	953	Clinical	2247365071	31.2		2.3	NA	1.1	NA	0.9	NA	1.0	NA	1.1	NA	208.4		455.5		80.5		0.5	NA	NA	NA	-	-	-	-	-	-	-	-	-	-	-	-	-	-	-	-	-	-	-	-	-	-
45136	B	Antivirogram	953	Clinical	5048368381	1.2	NA	0.7		NA	NA	0.7	NA	0.2	NA	0.3	NA	1.2	NA	0.6	NA	3.3	NA	1.4	NA	NA	NA	-	-	-	-	-	-	-	-	-	-	-	-	-	-	-	-	-	-	-	-	-	-
45138	B	Antivirogram	953	Clinical	2754366081	25.1		0.8	NA	3.0	NA	1.8	NA	0.7	NA	0.5	NA	0.2	NA	0.4	NA	1.0	NA	1.1	NA	NA	NA	-	-	-	-	-	-	-	-	-	-	-	-	-	-	-	-	-	-	-	-	-	-
45140	B	Antivirogram	953	Clinical	4009367801	42.9		1.5	NA	3.7	NA	0.4		0.8	NA	0.3	NA	321.4		431.6		209.3		1.1	NA	NA	NA	-	-	-	-	-	-	-	-	-	-	-	-	-	-	-	-	-	-	-	R	-	-
45142	B	Antivirogram	953	Clinical	5288366431	0.7	NA	2.2	NA	79.9	NA	NA	NA	0.5	NA	2.8	NA	144.7		365.5		42.7		0.3	NA	NA	NA	H	-	-	-	-	D	-	-	-	-	-	-	-	-	-	-	-	-	-	-	-	-
45144	B	Antivirogram	953	Clinical	2539367471	13.2	NA	14.9	NA	121.0		3.2	NA	2.1	NA	1.4	NA	176.2		482.3		72.3		11.2	NA	NA	NA	-	-	-	-	-	-	-	-	-	-	-	-	-	-	-	-	-	-	-	-	-	-
45146	B	Antivirogram	953	Clinical	3812366341	31.2		11.4	NA	7.3	NA	1.5	NA	2.2	NA	1.3	NA	1.1	NA	0.9	NA	3.2	NA	2.3	NA	NA	NA	-	-	-	-	-	-	-	-	-	-	-	-	-	-	-	-	-	-	-	-	-	-
45148	B	Antivirogram	953	Clinical	5339366341	34.6		1.5	NA	1.5	NA	1.0	NA	0.7	NA	1.2	NA	3.4	NA	0.3		0.2	NA	1.1	NA	NA	NA	-	-	-	-	-	-	-	-	-	-	-	-	-	-	-	-	-	-	-	-	-	-
45150	B	Antivirogram	953	Clinical	2758367891	1.6	NA	0.4		12.5	NA	0.3		0.1		0.2	NA	27.0	NA	611.5		57.9		3.3	NA	NA	NA	-	-	-	-	-	-	-	-	-	-	-	-	-	-	-	-	-	-	-	-	-	-
45152	B	Antivirogram	953	Clinical	2424366771	20.5	NA	2.7	NA	2.4	NA	0.6	NA	1.0	NA	1.5	NA	4.3	NA	1.7	NA	1.1	NA	1.4	NA	NA	NA	-	-	-	-	-	-	-	-	-	-	-	-	-	-	-	-	-	-	-	-	-	-
45154	B	Antivirogram	953	Clinical	3073367621	33.9		1.8	NA	6.0	NA	0.9	NA	0.9	NA	2.2	NA	1.0	NA	2.1	NA	58.6		0.4	NA	NA	NA	-	-	-	-	-	D	-	-	-	-	-	-	-	-	-	-	-	-	-	-	-	-
45156	B	Antivirogram	953	Clinical	3770368301	42.9		3.4	NA	1.4	NA	1.1	NA	1.2	NA	1.6	NA	2.1	NA	0.9	NA	5.0	NA	1.0	NA	NA	NA	-	-	-	-	-	-	-	-	-	-	-	-	-	-	-	-	-	-	-	-	-	-
45158	B	Antivirogram	953	Clinical	5328365571	134.5		5.4	NA	49.7	NA	4.9	NA	2.9	NA	1.6	NA	4.5	NA	464.9	NA	97.8		1.6	NA	NA	NA	-	-	-	-	-	D	-	-	-	-	-	-	-	-	-	-	-	-	-	-	-	-
45160	B	Antivirogram	953	Clinical	2067368051	7.5	NA	0.5	NA	10.7	NA	0.5	NA	0.4	NA	0.8	NA	17.2	NA	7.1	NA	57.9		6.1	NA	NA	NA	-	-	-	-	-	-	-	-	-	-	-	-	-	-	-	-	-	-	-	-	-	-
45162	B	Antivirogram	953	Clinical	2458366361	0.8	NA	0.4	NA	1.5	NA	0.8	NA	0.5	NA	0.1		157.7		384.4		32.1		0.5	NA	NA	NA	-	-	-	-	-	-	-	-	-	-	-	-	-	-	-	-	-	-	-	-	-	-
45164	B	Antivirogram	953	Clinical	5205365981	34.6		13.5	NA	25.5	NA	5.0	NA	12.5	NA	30.4	NA	2.3	NA	30.0	NA	43.3		1.3	NA	NA	NA	-	-	-	-	-	-	-	-	-	-	-	-	-	-	-	-	-	-	-	-	VI	-
45166	B	Antivirogram	953	Clinical	5539366581	23.4		0.5	NA	0.4	NA	0.5	NA	0.4	NA	1.8	NA	1.7	NA	0.6	NA	1.3	NA	0.5	NA	NA	NA	-	-	-	-	-	-	-	-	-	-	-	-	-	-	-	-	-	-	-	-	-	-
45168	B	Antivirogram	953	Clinical	5535366291	1.0	NA	2.2	NA	2.0	NA	0.3	NA	0.9	NA	0.5	NA	276.0		29.8	NA	43.3		1.5	NA	NA	NA	-	-	-	-	-	-	-	VI	-	-	-	-	-	-	-	-	-	-	-	R	-	-
45170	B	Antivirogram	953	Clinical	3824368461	31.3		6.1	NA	3.8	NA	0.6	NA	0.6	NA	1.2	NA	0.2	NA	0.4		3.1	NA	3.3	NA	NA	NA	-	-	-	-	-	-	-	-	-	-	-	-	-	-	-	-	-	-	-	-	-	-
45172	B	Antivirogram	953	Clinical	2149365661	2.0	NA	0.6	NA	9.6	NA	1.2	NA	0.5	NA	NA	NA	0.2	NA	0.5	NA	1.2	NA	2.4	NA	NA	NA	-	-	-	-	-	-	TS	-	-	-	-	-	-	-	-	V	-	-	-	R	-	-
45174	B	Antivirogram	953	Clinical	5371366001	23.4		3.8	NA	2.0	NA	0.3		1.4	NA	1.3	NA	0.7	NA	390.6		45.6		0.5	NA	NA	NA	-	-	-	-	-	-	-	-	-	-	-	-	-	-	-	-	-	-	-	-	-	-
45176	B	Antivirogram	953	Clinical	4099366561	41.5		2.6	NA	6.2	NA	0.7	NA	2.8	NA	0.9	NA	146.4		63.2	NA	88.3		1.8	NA	NA	NA	-	-	-	-	-	-	-	-	-	-	-	-	-	-	-	-	-	-	-	-	-	-
45178	B	Antivirogram	953	Clinical	4352366771	50.3		1.6	NA	0.8	NA	1.0	NA	1.1	NA	0.6	NA	265.2		81.8	NA	121.9		0.4	NA	NA	NA	-	-	-	-	-	-	-	-	-	-	-	-	-	-	-	-	-	-	-	-	-	-
45180	B	Antivirogram	953	Clinical	4184368431	39.4		2.9	NA	1.8	NA	0.9	NA	2.6	NA	1.6	NA	1.0	NA	0.8	NA	0.8	NA	0.8	NA	NA	NA	-	-	-	-	-	-	-	-	-	-	-	-	-	-	-	-	-	-	-	-	-	-
45182	B	Antivirogram	953	Clinical	2413367671	21.5		1.6	NA	1.7	NA	0.4		2.1	NA	0.6	NA	2.4	NA	0.9	NA	1.2	NA	0.5	NA	NA	NA	-	-	-	-	-	-	-	-	-	-	-	-	-	-	-	-	-	-	-	-	-	-
45184	B	Antivirogram	953	Clinical	2235367691	42.4	NA	8.0	NA	72.8	NA	1.1	NA	4.7	NA	4.2	NA	107.1	NA	172.4	NA	103.6	NA	5.0	NA	NA	NA	-	-	-	-	-	-	-	-	-	-	-	-	-	-	-	MV	-	-	-	-	-	-
45186	B	Antivirogram	953	Clinical	5574366201	32.8	NA	11.5	NA	16.0	NA	2.7	NA	2.9	NA	1.3	NA	191.3	NA	541.6	NA	115.3	NA	4.6	NA	NA	NA	-	-	-	-	-	-	-	-	-	-	-	-	-	-	-	-	-	-	-	-	-	-
45188	B	Antivirogram	953	Clinical	2115368251	1.2	NA	1.5	NA	18.2	NA	0.6	NA	0.3	NA	0.4	NA	321.4		502.4		209.3		3.3	NA	NA	NA	-	-	-	-	-	-	-	-	-	-	-	-	-	-	-	-	-	-	-	R	-	-
45190	B	Antivirogram	953	Clinical	3485368431	18.9	NA	3.1	NA	1.1	NA	3.0	NA	3.6	NA	5.9	NA	1.3	NA	0.6	NA	0.3	NA	0.3	NA	NA	NA	-	-	-	-	-	-	-	-	-	-	-	-	-	-	-	-	-	-	-	-	-	-
45192	B	Antivirogram	953	Clinical	2370365791	31.2		7.3	NA	29.1	NA	2.8	NA	0.8	NA	1.9	NA	0.7	NA	0.7	NA	2.4	NA	2.7	NA	NA	NA	-	-	-	-	-	-	-	-	-	-	-	-	-	-	-	-	-	-	-	-	-	-
45194	B	Antivirogram	953	Clinical	4337368031	30.1		2.8	NA	1.0	NA	0.4		3.6	NA	2.1	NA	170.6		363.4		72.3		1.0	NA	NA	NA	-	-	-	-	-	-	-	-	-	-	-	-	-	-	-	-	-	-	-	-	-	-
45196	B	Antivirogram	953	Clinical	5624366821	3.3	NA	1.4	NA	1.4	NA	0.5	NA	1.0	NA	1.7	NA	165.9		541.6		100.9		0.6	NA	NA	NA	-	-	-	-	-	-	-	-	-	-	-	-	-	-	-	-	-	-	-	-	-	-
45198	B	Antivirogram	953	Clinical	2420366221	32.4		3.1	NA	0.3	NA	0.7	NA	1.1	NA	2.6	NA	6.3	NA	57.3	NA	32.1		0.6	NA	NA	NA	-	-	-	-	-	-	-	-	-	-	-	-	-	-	-	-	-	-	-	-	-	-
45200	B	Antivirogram	953	Clinical	2620366231	32.4		0.5	NA	0.9	NA	0.2	NA	0.9	NA	0.1		0.7	NA	0.9	NA	0.6	NA	0.4	NA	NA	NA	-	-	-	-	-	-	-	-	-	-	-	-	-	-	-	-	-	-	-	-	-	-
45202	B	Antivirogram	953	Clinical	3355365931	25.6		2.5	NA	5.2	NA	1.7	NA	1.8	NA	2.6	NA	47.0	NA	127.0	NA	80.5		0.8	NA	NA	NA	-	-	-	-	-	-	-	-	-	-	-	-	-	-	-	-	-	-	-	-	-	-
45204	B	Antivirogram	953	Clinical	4100368331	42.9		2.5	NA	4.8	NA	0.8	NA	1.2	NA	1.4	NA	1.7	NA	0.7	NA	13.8	NA	2.2	NA	NA	NA	-	-	-	-	-	-	-	-	-	-	-	-	-	-	-	-	-	-	-	-	-	-
45206	B	Antivirogram	953	Clinical	2427366821	32.4		1.8	NA	2.7	NA	1.0	NA	0.9	NA	1.4	NA	1.0	NA	0.7	NA	0.4	NA	0.7	NA	NA	NA	-	-	-	-	-	-	-	-	-	-	-	-	-	-	-	-	-	-	-	-	-	-
45208	B	Antivirogram	953	Clinical	2127365231	31.2		1.7	NA	1.2	NA	0.6	NA	1.0	NA	0.6	NA	1.8	NA	0.7	NA	1.9	NA	0.5	NA	NA	NA	-	-	-	-	-	-	-	-	-	-	-	-	-	-	-	-	-	-	-	-	-	-
45210	B	Antivirogram	953	Clinical	4177366481	50.3		1.6	NA	0.6	NA	0.9	NA	1.2	NA	0.6	NA	2.2	NA	2.8	NA	2.6	NA	0.8	NA	NA	NA	-	-	-	-	IV	D	-	-	-	-	-	-	-	-	-	-	-	-	-	R	-	-
45212	B	Antivirogram	953	Clinical	2331365781	25.1		0.8	NA	0.4		0.3	NA	0.5	NA	0.8	NA	144.7		365.5		42.7		0.6	NA	NA	NA	-	-	-	-	-	-	-	-	-	-	-	-	-	-	-	-	-	-	-	-	-	-
45214	B	Antivirogram	953	Clinical	2105366011	31.2		2.8	NA	1.8	NA	1.2	NA	0.9	NA	1.0	NA	1.0	NA	0.8	NA	2.0	NA	0.8	NA	NA	NA	-	-	-	-	-	-	-	-	-	-	-	-	-	-	-	-	-	-	-	R	-	-
45216	B	Antivirogram	953	Clinical	3407366851	29.5		0.4	NA	0.3		0.3	NA	0.2	NA	0.3	NA	0.2	NA	0.4		0.3	NA	0.2	NA	NA	NA	-	-	-	-	-	-	-	-	-	-	-	-	-	-	-	-	-	-	-	R	-	-
45218	B	Antivirogram	953	Clinical	5333367611	2.0	NA	0.4	NA	NA	NA	1.0	NA	1.6	NA	0.7	NA	2.6	NA	1.7	NA	46.6		2.3	NA	NA	NA	-	-	-	-	-	-	-	-	-	-	-	-	-	-	-	-	-	-	-	-	-	-
45220	B	Antivirogram	953	Clinical	5621368221	1.8	NA	1.3	NA	17.7	NA	38.1	NA	3.5	NA	7.2	NA	173.6		521.7		92.7		1.6	NA	NA	NA	-	-	-	-	-	K	-	-	-	-	-	-	-	-	-	-	-	-	-	-	-	-
45222	B	Antivirogram	953	Clinical	2042365081	0.2	NA	0.3	NA	17.5	NA	0.4	NA	0.2	NA	0.1	NA	15.2	NA	0.9	NA	32.1		0.4	NA	NA	NA	-	-	-	PS	-	-	-	-	-	-	-	-	-	-	-	-	-	-	-	-	-	-
45224	B	Antivirogram	953	Clinical	4091367681	4.4	NA	0.9	NA	68.2	NA	0.3		0.8	NA	1.6	NA	2.6	NA	6.2	NA	37.3	NA	2.5	NA	NA	NA	-	-	-	-	IT	-	-	-	-	-	-	-	-	-	-	-	-	-	-	-	-	-
45226	B	Antivirogram	953	Clinical	5043366141	1.4	NA	1.3	NA	4.4	NA	1.4	NA	1.1	NA	1.0	NA	7.4	NA	2.9	NA	1.8	NA	1.6	NA	NA	NA	-	-	-	-	-	-	-	-	-	-	-	-	-	-	-	-	-	-	-	R	-	-
45228	B	Antivirogram	953	Clinical	2137365511	32.4		0.9	NA	0.5	NA	0.7	NA	0.8	NA	0.1		1.1	NA	0.4	NA	0.6	NA	0.4	NA	NA	NA	-	-	-	-	-	-	-	-	-	-	-	-	-	-	-	-	-	-	-	-	-	-
45230	B	Antivirogram	953	Clinical	2750367591	30.4	NA	0.8	NA	NA	NA	0.5	NA	0.5	NA	1.0	NA	171.3	NA	415.0	NA	77.8	NA	2.1	NA	NA	NA	-	-	-	-	-	-	-	-	-	-	-	-	KR	-	-	-	-	-	-	-	-	-
45232	B	Antivirogram	953	Clinical	2252366761	4.1	NA	2.1	NA	5.7	NA	3.1	NA	0.6	NA	1.1	NA	161.7		611.5		57.9		6.3	NA	NA	NA	-	-	-	-	-	-	-	-	-	-	-	-	-	-	-	-	-	-	-	R	-	-
45234	B	Antivirogram	953	Clinical	3576366701	25.9		2.7	NA	15.6	NA	0.4	NA	0.9	NA	0.5	NA	59.4	NA	398.4	NA	49.5		2.3	NA	NA	NA	-	-	-	-	-	-	-	-	-	-	-	-	-	-	-	-	-	-	-	-	-	-
45236	B	Antivirogram	953	Clinical	4461366841	0.3	NA	0.2		1.3	NA	0.3	NA	0.4	NA	0.4	NA	47.0	NA	5.1	NA	78.6		0.6	NA	NA	NA	-	-	-	-	-	-	-	-	-	-	-	-	-	-	-	-	-	-	-	-	-	-
45238	B	Antivirogram	953	Clinical	4133366691	32.4		1.7	NA	0.9	NA	0.6	NA	0.3	NA	1.1	NA	157.7		384.4		32.1		0.9	NA	NA	NA	-	-	-	-	-	-	-	-	-	-	-	-	-	-	-	-	-	-	-	-	-	KR
45240	B	Antivirogram	953	Clinical	5541368441	3.5	NA	1.6	NA	7.6	NA	0.5	NA	1.0	NA	1.0	NA	6.3	NA	421.2		47.4		1.4	NA	NA	NA	-	-	-	-	-	-	-	-	-	-	-	-	-	-	-	-	-	-	-	-	-	-
45242	B	Antivirogram	953	Clinical	5376368171	55.0		2.7	NA	4.0	NA	1.1	NA	3.8	NA	3.0	NA	1.2	NA	0.9	NA	0.6	NA	1.2	NA	NA	NA	-	-	-	-	-	-	-	-	-	-	-	-	-	-	-	-	-	-	-	R	-	-
45244	B	Antivirogram	953	Clinical	5580367981	68.5		3.6	NA	3.7	NA	3.0	NA	3.4	NA	0.9	NA	0.6	NA	1.0	NA	1.4	NA	0.7	NA	NA	NA	-	-	-	-	-	-	-	-	-	-	-	-	-	-	-	-	-	-	-	-	-	-
45246	B	Antivirogram	953	Clinical	3040366761	32.4		2.4	NA	10.0	NA	1.4	NA	0.9	NA	0.6	NA	2.3	NA	1.3	NA	2.0	NA	0.9	NA	NA	NA	-	-	-	-	-	-	-	-	-	-	-	-	-	-	-	-	-	-	-	-	-	-
45248	B	Antivirogram	953	Clinical	5697366141	34.6		2.9	NA	2.3	NA	0.6	NA	1.4	NA	0.6	NA	276.0		4.7	NA	43.3		2.2	NA	NA	NA	-	-	-	-	-	-	-	-	-	-	-	-	-	-	-	-	-	-	-	-	-	-
45250	B	Antivirogram	953	Clinical	2064367961	38.6		4.5	NA	0.7	NA	1.1	NA	1.9	NA	1.9	NA	42.7	NA	7.2	NA	51.6		2.6	NA	NA	NA	-	-	-	-	-	-	-	-	-	-	-	-	-	-	-	-	-	-	-	R	-	-
45252	B	Antivirogram	953	Clinical	2239366081	88.7		4.3	NA	0.4	NA	0.8	NA	0.6	NA	3.3	NA	361.9		59.1	NA	62.7	NA	1.2	NA	NA	NA	-	-	-	-	-	-	-	-	-	-	-	-	-	-	-	-	-	-	-	-	-	-
45254	B	Antivirogram	953	Clinical	2763366631	1.3	NA	0.8	NA	2.6	NA	1.2	NA	0.5	NA	1.3	NA	230.0		520.8		48.3		3.6	NA	NA	NA	-	-	-	-	-	-	-	-	-	-	-	-	-	-	-	-	-	-	-	-	-	-
45256	B	Antivirogram	953	Clinical	4014366681	1.0	NA	0.9	NA	8.6	NA	0.6	NA	0.8	NA	1.6	NA	9.4	NA	98.8	NA	49.5		1.4	NA	NA	NA	-	-	-	-	-	-	-	-	-	-	-	-	-	-	-	-	-	-	-	-	-	-
45258	B	Antivirogram	953	Clinical	2087365091	44.1		2.0	NA	4.2	NA	0.9	NA	1.8	NA	1.4	NA	2.4	NA	1.6	NA	2.0	NA	0.8	NA	NA	NA	-	-	-	-	-	-	-	-	-	-	-	-	-	-	-	-	-	-	-	-	-	-
45260	B	Antivirogram	953	Clinical	2372367681	42.9		1.2	NA	2.1	NA	0.7	NA	NA	NA	0.6	NA	2.4	NA	0.5		4.5	NA	1.3	NA	NA	NA	-	-	-	-	-	-	-	-	-	-	-	-	R	-	-	-	-	-	-	-	-	-
45262	B	Antivirogram	953	Clinical	5046368031	2.3	NA	1.6	NA	15.3	NA	1.7	NA	0.7	NA	0.4	NA	0.9	NA	0.5	NA	2.2	NA	3.1	NA	NA	NA	-	-	-	-	-	-	-	-	-	-	-	-	-	-	-	-	-	-	-	-	-	-
45264	B	Antivirogram	953	Clinical	3714366561	0.2	NA	1.1	NA	19.4	NA	0.6	NA	0.6	NA	0.7	NA	40.5	NA	384.4		32.1		1.6	NA	NA	NA	-	-	-	-	-	-	-	-	-	-	-	-	-	-	-	-	-	-	-	-	-	-
45266	B	Antivirogram	953	Clinical	4422366891	1.8	NA	0.6	NA	19.6	NA	0.5	NA	0.5	NA	0.4	NA	0.6	NA	1.0	NA	1.0	NA	1.9	NA	NA	NA	-	-	-	-	-	-	-	-	-	-	-	-	-	-	-	-	-	-	-	-	-	-
45268	B	Antivirogram	953	Clinical	3398366011	31.2		5.8	NA	2.6	NA	1.0	NA	0.6	NA	1.2	NA	1.5	NA	0.9	NA	2.2	NA	0.6	NA	NA	NA	-	-	-	-	-	-	-	-	-	-	-	-	-	-	-	-	-	-	-	-	-	-
45270	B	Antivirogram	953	Clinical	2166365741	31.2		4.9	NA	0.6	NA	0.8	NA	1.8	NA	1.3	NA	1.3	NA	0.6	NA	1.1	NA	0.4	NA	NA	NA	-	-	-	-	-	-	-	-	-	-	-	-	-	-	-	-	-	-	-	-	-	-
45272	B	Antivirogram	953	Clinical	2702366561	32.4		2.6	NA	6.0	NA	2.1	NA	1.2	NA	1.1	NA	0.6	NA	0.6	NA	0.9	NA	1.0	NA	NA	NA	-	-	-	-	-	-	-	-	-	-	-	-	-	-	-	-	-	-	-	R	-	-
45274	B	Antivirogram	953	Clinical	2347368101	1.2	NA	0.7	NA	4.9	NA	2.0	NA	1.6	NA	0.5	NA	0.9	NA	0.6		1.0	NA	0.6	NA	NA	NA	-	-	-	-	-	-	-	-	-	-	-	-	-	-	-	-	-	-	-	-	-	-
45276	B	Antivirogram	953	Clinical	3978368451	42.9		6.3	NA	4.3	NA	1.9	NA	1.6	NA	4.6	NA	321.4		19.8	NA	209.3		4.4	NA	NA	NA	-	-	-	-	-	-	-	-	-	-	-	-	-	-	-	-	-	-	-	-	-	-
45278	B	Antivirogram	953	Clinical	4011368051	42.9		1.8	NA	1.5	NA	1.0	NA	1.0	NA	1.3	NA	2.2	NA	0.5		1.9	NA	1.6	NA	NA	NA	-	-	-	-	-	-	-	-	-	-	-	-	-	-	-	-	-	-	-	R	-	-
45280	B	Antivirogram	953	Clinical	2340367691	30.4		2.7	NA	1.6	NA	0.5	NA	0.7	NA	1.3	NA	2.4	NA	0.5	NA	3.3	NA	1.5	NA	NA	NA	-	-	-	-	-	D	-	-	-	-	-	-	-	-	-	-	-	-	-	-	-	-
45282	B	Antivirogram	953	Clinical	2350368601	30.1		1.0	NA	1.4	NA	0.6	NA	1.3	NA	0.4	NA	176.2		482.3		72.3		0.5	NA	NA	NA	-	-	-	-	-	-	-	-	-	-	-	-	-	-	-	-	-	-	-	-	-	-
45284	B	Antivirogram	953	Clinical	2454367801	31.3		10.3	NA	12.2	NA	1.5	NA	4.0	NA	2.9	NA	35.5	NA	456.2		90.4		1.8	NA	NA	NA	-	-	-	-	-	-	-	-	-	-	-	-	-	-	-	-	-	-	-	-	-	-
45286	B	Antivirogram	953	Clinical	2145367341	30.1		2.6	NA	1.1	NA	0.4	NA	2.9	NA	0.2		1.3	NA	0.5	NA	2.6	NA	0.9	NA	NA	NA	-	-	-	-	-	-	-	-	-	-	-	-	-	-	-	-	-	-	-	-	-	-
45288	B	Antivirogram	953	Clinical	2410365651	2.0	NA	1.3	NA	13.1	NA	1.2	NA	0.8	NA	1.2	NA	4.4	NA	79.2	NA	54.2		3.8	NA	NA	NA	-	-	-	-	-	-	-	-	-	-	-	-	-	-	-	-	-	-	-	-	-	-
45290	B	Antivirogram	953	Clinical	2543366201	32.4		1.6	NA	5.3	NA	0.4	NA	0.7	NA	0.6	NA	92.9	NA	285.1	NA	32.1		1.1	NA	NA	NA	-	-	-	-	-	-	-	-	-	-	-	-	R	-	-	-	-	-	-	-	-	-
45292	B	Antivirogram	953	Clinical	4108368501	4.8	NA	3.3	NA	7.6	NA	2.1	NA	0.6	NA	1.3	NA	1.1	NA	0.8	NA	1.1	NA	7.5	NA	NA	NA	-	-	-	-	-	-	-	-	-	-	-	-	-	-	-	-	-	-	-	-	-	-
45294	B	Antivirogram	953	Clinical	2128366931	38.4		2.0	NA	3.6	NA	1.0	NA	0.8	NA	0.8	NA	1.9	NA	1.2	NA	2.0	NA	3.4	NA	NA	NA	-	-	-	S	-	EK	-	-	-	-	-	-	-	-	-	-	-	-	-	-	-	-
45296	B	Antivirogram	953	Clinical	2100365881	31.2		6.5	NA	12.6	NA	1.6	NA	2.0	NA	1.3	NA	142.7	NA	99.0	NA	80.5		1.5	NA	NA	NA	-	-	-	-	-	-	-	-	-	-	-	-	-	-	-	-	-	-	-	-	-	-
45298	B	Antivirogram	953	Clinical	2281366831	55.4		2.1	NA	4.2	NA	1.1	NA	1.4	NA	3.9	NA	5.7	NA	4.0	NA	14.7	NA	0.5	NA	NA	NA	-	-	-	-	-	-	-	-	-	-	-	-	-	-	-	-	-	-	-	-	-	-
45300	B	Antivirogram	953	Clinical	2089366771	42.4		1.0	NA	2.3	NA	0.6	NA	1.6	NA	0.5	NA	195.6		170.9	NA	103.6		2.8	NA	NA	NA	-	-	-	-	-	-	-	-	-	-	-	-	-	-	-	-	-	-	-	-	-	-
45302	B	Antivirogram	953	Clinical	3818366651	37.1		1.9	NA	3.0	NA	1.2	NA	4.0	NA	0.8	NA	1.9	NA	1.9	NA	1.5	NA	1.3	NA	NA	NA	-	-	-	-	-	-	-	-	-	-	-	-	-	-	-	-	-	-	-	-	-	-
45304	B	Antivirogram	953	Clinical	2143365651	2.2	NA	1.0	NA	18.9	NA	1.2	NA	0.5	NA	0.7	NA	0.7	NA	6.4	NA	32.1		1.7	NA	NA	NA	-	-	-	-	-	-	-	-	-	-	-	-	-	-	-	-	-	-	-	-	-	-
45306	B	Antivirogram	953	Clinical	2544367961	2.6	NA	NA	NA	NA	NA	0.7	NA	0.7	NA	1.0	NA	1.6	NA	1.2	NA	NA	NA	4.5	NA	NA	NA	-	-	-	-	-	-	-	-	-	-	-	-	-	-	-	-	-	-	-	R	-	-
45308	B	Antivirogram	953	Clinical	5246367961	1.8	NA	1.1	NA	6.3	NA	0.7	NA	1.1	NA	1.2	NA	173.6		521.7		92.7		2.2	NA	NA	NA	-	-	-	-	-	-	-	-	-	-	-	-	-	-	-	-	-	-	-	-	-	-
45310	B	Antivirogram	953	Clinical	2375366641	41.5		2.8	NA	8.5	NA	2.6	NA	5.1	NA	2.7	NA	0.8	NA	0.6	NA	2.4	NA	2.4	NA	NA	NA	-	-	-	-	-	-	-	-	-	-	-	-	-	-	-	-	-	-	-	-	-	-
45312	B	Antivirogram	953	Clinical	2112366291	2.1	NA	2.2	NA	9.1	NA	1.7	NA	0.1	NA	1.1	NA	144.7		365.5		42.7		1.1	NA	NA	NA	-	-	-	S	-	D	-	-	-	-	-	-	-	-	-	-	-	-	-	-	-	-
45314	B	Antivirogram	953	Clinical	5578368531	2.8	NA	0.6	NA	NA	NA	1.4	NA	1.5	NA	0.9	NA	0.8	NA	0.6	NA	1.9	NA	1.5	NA	NA	NA	-	-	-	-	-	-	-	-	-	-	-	-	-	-	-	-	-	-	-	-	-	-
45316	B	Antivirogram	953	Clinical	4378368251	47.7		1.4	NA	1.9	NA	2.3	NA	1.4	NA	2.4	NA	4.2	NA	1.5	NA	2.4	NA	0.7	NA	NA	NA	-	-	-	-	-	-	-	-	-	-	-	-	-	-	-	-	-	-	-	R	-	-
45318	B	Antivirogram	953	Clinical	4346366641	50.3		3.0	NA	3.0	NA	1.7	NA	2.2	NA	0.8	NA	0.3		18.0	NA	121.9		0.8	NA	NA	NA	-	-	-	-	-	-	-	-	-	-	-	-	-	-	-	-	-	-	-	R	-	-
45320	B	Antivirogram	953	Clinical	3521367591	30.4		1.8	NA	0.7	NA	0.5	NA	0.9	NA	2.2	NA	3.1	NA	2.2	NA	NA	NA	1.8	NA	NA	NA	-	-	-	-	-	-	-	-	-	-	-	-	-	-	-	-	-	-	-	-	-	-
45322	B	Antivirogram	953	Clinical	5219366841	2.3	NA	0.6	NA	0.9	NA	0.5	NA	1.3	NA	1.0	NA	NA	NA	384.4	NA	32.1	NA	1.5	NA	NA	NA	-	-	-	-	-	-	-	-	-	-	-	-	-	-	-	-	-	-	-	-	VI	-
45324	B	Antivirogram	953	Clinical	2110366291	31.2		1.2	NA	1.8	NA	0.9	NA	1.1	NA	1.0	NA	208.4		31.6	NA	80.5		0.6	NA	NA	NA	-	-	-	-	-	-	-	-	-	-	-	-	-	-	-	-	-	-	-	-	-	-
45326	B	Antivirogram	953	Clinical	2867366081	31.2		3.2	NA	0.6	NA	1.2	NA	2.1	NA	1.8	NA	0.8	NA	1.1	NA	1.5	NA	0.5	NA	NA	NA	-	-	-	-	-	-	-	-	-	-	-	-	-	-	-	-	-	-	-	-	-	-
45328	B	Antivirogram	953	Clinical	3765366131	44.1		1.1	NA	1.0	NA	0.5	NA	1.0	NA	0.5	NA	0.8	NA	0.5		1.1	NA	0.5	NA	NA	NA	-	-	-	-	-	-	-	-	-	-	-	-	-	-	-	-	-	-	-	-	-	-
45330	B	Antivirogram	953	Clinical	3563366011	0.5	NA	0.3	NA	1.0	NA	0.5	NA	0.3	NA	0.2	NA	144.7		328.9		42.7		0.3	NA	NA	NA	-	-	-	-	-	-	-	-	-	-	-	-	-	-	-	-	-	-	-	-	-	-
45332	B	Antivirogram	953	Clinical	3354365941	32.4		0.2		0.3		0.2	NA	0.4	NA	0.1		1.1	NA	0.7	NA	2.1	NA	0.2	NA	NA	NA	-	-	-	-	-	-	-	-	-	-	-	-	-	-	-	-	-	-	-	-	-	-
45334	B	Antivirogram	953	Clinical	4050367891	30.1		3.3	NA	15.5	NA	1.1	NA	10.1	NA	0.5	NA	4.8	NA	95.7	NA	72.3		1.9	NA	NA	NA	-	-	-	-	-	-	-	-	-	-	-	-	-	-	-	-	-	-	-	-	-	-
45336	B	Antivirogram	953	Clinical	2240366131	31.2		7.3	NA	1.4	NA	1.7	NA	3.6	NA	3.6	NA	2.1	NA	1.0	NA	0.7	NA	1.9	NA	NA	NA	-	-	-	-	-	-	-	-	-	-	-	-	-	-	-	-	-	-	-	KR	-	-
45338	B	Antivirogram	953	Clinical	2202366771	32.4		4.8	NA	4.1	NA	1.9	NA	2.5	NA	2.7	NA	19.0	NA	13.9	NA	46.3		0.8	NA	NA	NA	-	-	-	-	-	-	-	-	-	-	-	-	-	-	-	-	-	-	-	-	-	-
45340	B	Antivirogram	953	Clinical	2121366851	0.7	NA	1.2	NA	27.6	NA	0.7	NA	0.1		0.3	NA	76.6	NA	44.0	NA	32.1		1.9	NA	NA	NA	-	-	-	-	-	-	-	-	-	-	-	-	-	PL	-	-	-	-	-	R	-	-
45342	B	Antivirogram	953	Clinical	3152365871	1.2	NA	2.1	NA	12.5	NA	1.2	NA	0.4	NA	0.7	NA	208.4		178.0	NA	80.5		2.5	NA	NA	NA	-	-	-	-	-	-	-	-	-	-	-	-	-	-	-	-	-	-	-	R	-	-
45344	B	Antivirogram	953	Clinical	3081368321	42.9		3.6	NA	1.2	NA	1.1	NA	0.5	NA	5.2	NA	321.4		502.4		209.3		2.0	NA	NA	NA	-	-	-	-	-	-	-	-	-	-	-	-	-	-	-	-	-	-	-	R	-	-
45346	B	Antivirogram	953	Clinical	5453366141	25.1		0.8	NA	NA	NA	0.5	NA	0.4	NA	0.7	NA	144.7		365.5		42.7		0.7	NA	NA	NA	-	-	-	-	-	-	-	-	-	-	-	-	-	-	-	-	-	-	-	R	-	-
45348	B	Antivirogram	953	Clinical	2248364951	31.2		6.7	NA	5.4	NA	1.0	NA	2.3	NA	1.7	NA	204.1		455.5		80.5		0.3	NA	NA	NA	-	-	-	-	-	-	-	-	-	-	-	-	-	-	-	-	-	-	-	-	I	-
45350	B	Antivirogram	953	Clinical	2871367911	47.7		6.9	NA	NA	NA	11.2	NA	1.9	NA	4.7	NA	14.5	NA	9.6	NA	27.9	NA	0.8	NA	NA	NA	-	-	-	-	-	-	-	-	-	-	-	-	-	-	-	-	-	-	-	-	-	-
45352	B	Antivirogram	953	Clinical	3769368221	2.7	NA	1.6	NA	0.9	NA	0.4	NA	0.7	NA	1.0	NA	176.2		12.9	NA	58.9		2.5	NA	NA	NA	-	-	-	-	-	-	-	-	-	-	-	-	-	-	-	-	-	-	-	-	-	-
45354	B	Antivirogram	953	Clinical	3404368231	38.4		0.4	NA	0.4	NA	0.5	NA	0.3	NA	0.3	NA	2.3	NA	1.4	NA	1.4	NA	1.1	NA	NA	NA	-	-	-	-	-	-	-	-	-	-	-	-	-	-	-	-	-	-	-	-	-	-
45356	B	Antivirogram	953	Clinical	5215366421	31.2		10.5	NA	12.5	NA	1.2	NA	3.1	NA	3.6	NA	5.4	NA	1.7	NA	2.9	NA	1.4	NA	NA	NA	-	-	-	-	-	-	-	-	-	-	-	-	-	-	-	-	-	-	-	-	-	-
45358	B	Antivirogram	953	Clinical	3036367871	4.2	NA	5.5	NA	16.3	NA	4.9	NA	1.2	NA	1.0	NA	0.4	NA	0.5		0.8		4.1	NA	NA	NA	-	-	-	-	-	-	-	-	-	-	-	-	-	-	-	-	-	-	-	-	-	-
45360	B	Antivirogram	953	Clinical	4135368431	38.4		8.6	NA	0.7	NA	0.5	NA	0.8	NA	2.0	NA	161.7		45.2	NA	57.9		1.6	NA	NA	NA	-	-	-	-	-	-	-	-	-	-	-	-	-	-	-	-	-	-	-	R	-	-
45362	B	Antivirogram	953	Clinical	2292365151	3.3	NA	0.7	NA	20.5	NA	1.4	NA	0.4	NA	0.8	NA	0.2	NA	0.4		0.4	NA	1.4	NA	NA	NA	-	-	-	-	-	-	-	-	-	-	-	-	-	-	-	-	-	-	-	-	-	-
45364	B	Antivirogram	953	Clinical	3531367741	42.9		1.8	NA	1.9	NA	1.1	NA	1.6	NA	1.7	NA	120.0	NA	6.5	NA	209.3		0.9	NA	NA	NA	-	-	-	-	-	-	-	-	-	-	-	-	-	-	-	-	-	-	-	-	-	-
45366	B	Antivirogram	953	Clinical	2785366821	32.4		0.3	NA	0.5	NA	0.6	NA	0.9	NA	0.6	NA	1.2	NA	0.8	NA	0.7	NA	0.6	NA	NA	NA	-	-	-	-	-	-	-	-	-	-	-	-	-	-	-	-	-	-	-	-	-	-
45368	B	Antivirogram	953	Clinical	5212366211	37.5		0.7	NA	1.4	NA	0.6	NA	0.4	NA	0.5	NA	0.9	NA	0.3		0.7	NA	0.1	NA	NA	NA	-	-	-	-	-	-	-	-	-	-	-	-	-	-	-	-	-	-	-	R	-	-
45370	B	Antivirogram	953	Clinical	2152367401	30.4		1.3	NA	0.7	NA	0.6	NA	1.1	NA	1.1	NA	3.9	NA	3.7	NA	2.0	NA	0.8	NA	NA	NA	-	-	-	-	-	-	-	-	-	-	-	-	-	-	-	-	-	-	-	-	-	-
45372	B	Antivirogram	953	Clinical	4218366341	0.3	NA	0.2	NA	0.3		0.3	NA	0.2	NA	1.0	NA	0.4	NA	0.5	NA	0.5	NA	0.3	NA	NA	NA	-	-	-	-	-	-	-	-	-	-	-	-	-	-	-	-	-	-	-	-	-	-
45374	B	Antivirogram	953	Clinical	3641366231	25.1		0.4	NA	1.3	NA	0.7	NA	1.1	NA	0.3	NA	4.4	NA	1.5	NA	8.3	NA	0.4	NA	NA	NA	-	-	-	-	-	-	-	-	-	-	-	-	-	-	-	-	-	-	-	-	-	-
45376	B	Antivirogram	953	Clinical	2160367541	65.6		1.2	NA	2.1	NA	0.7	NA	0.7	NA	3.0	NA	1.7	NA	0.7		1.3	NA	3.1	NA	NA	NA	-	-	-	-	-	-	-	-	-	-	-	-	-	-	-	-	-	-	-	-	-	-
45378	B	Antivirogram	953	Clinical	2135367131	47.7		2.4	NA	3.0	NA	2.7	NA	1.6	NA	2.0	NA	1.5	NA	1.0	NA	1.6	NA	0.7	NA	NA	NA	-	-	-	-	-	-	-	-	-	-	-	-	-	-	-	-	-	-	-	-	VI	-
45380	B	Antivirogram	953	Clinical	3066367281	42.9		7.2	NA	15.4	NA	1.3	NA	2.0	NA	2.6	NA	257.4		91.7	NA	209.3		2.8	NA	NA	NA	-	-	-	-	-	-	-	-	-	-	-	-	-	-	-	-	-	-	-	-	-	-
45382	B	Antivirogram	953	Clinical	3074365951	31.2		2.9	NA	2.6	NA	0.9	NA	0.7	NA	0.9	NA	0.9	NA	0.5	NA	2.3	NA	1.2	NA	NA	NA	-	-	-	-	-	-	-	-	-	-	-	-	-	-	-	-	-	-	-	-	-	-
45384	B	Antivirogram	953	Clinical	3027367031	47.7	NA	3.8	NA	3.1	NA	2.3	NA	2.7	NA	2.0	NA	7.1	NA	4.6	NA	4.1	NA	0.7	NA	NA	NA	-	-	-	-	-	-	-	-	-	-	-	-	-	-	-	-	-	-	-	-	-	-
45386	B	Antivirogram	953	Clinical	3723366221	32.4		1.3	NA	5.8	NA	0.2	NA	0.5	NA	0.3	NA	0.5	NA	0.6	NA	0.4	NA	1.2	NA	NA	NA	-	-	-	-	-	K	-	-	-	-	-	-	-	-	-	-	-	-	-	-	-	-
45388	B	Antivirogram	953	Clinical	4341366501	1.0	NA	0.6	NA	1.9	NA	0.8	NA	0.5	NA	0.5	NA	1.0	NA	0.8	NA	2.5	NA	0.8	NA	NA	NA	-	-	-	-	-	-	-	-	-	-	-	-	-	-	-	-	-	-	-	-	-	-
45390	B	Antivirogram	953	Clinical	3044366891	0.5	NA	1.2	NA	4.2	NA	1.4	NA	0.9	NA	0.4	NA	114.2		48.9	NA	46.3		1.7	NA	NA	NA	-	-	-	-	-	-	-	-	-	-	-	-	-	-	-	-	-	-	-	-	-	-
45392	B	Antivirogram	953	Clinical	2351366851	0.5	NA	0.4	NA	0.3	NA	0.3	NA	0.6	NA	0.5	NA	10.8	NA	16.7	NA	49.5		1.6	NA	NA	NA	-	-	-	-	-	-	-	-	-	-	-	-	-	-	-	-	-	-	-	R	-	-
45394	B	Antivirogram	953	Clinical	3013366781	46.3	NA	6.9	NA	1.0	NA	0.8	NA	3.1	NA	1.8	NA	265.2		164.3	NA	121.9		0.3	NA	NA	NA	-	-	-	-	-	-	-	-	-	-	-	-	-	-	-	-	-	-	-	-	-	-
45396	B	Antivirogram	953	Clinical	2285366851	5.7	NA	0.9	NA	11.5	NA	0.7	NA	0.5	NA	0.7	NA	114.1	NA	58.7	NA	44.5		6.1	NA	NA	NA	-	-	-	-	-	-	-	-	-	-	-	-	-	-	-	-	-	-	-	-	-	-
45398	B	Antivirogram	953	Clinical	2246366621	31.3		1.0	NA	0.8	NA	0.3	NA	0.6	NA	0.8	NA	152.7		456.2		90.4		0.8	NA	NA	NA	-	-	-	-	-	-	-	-	-	-	-	-	-	-	-	-	-	-	-	-	-	-
45400	B	Antivirogram	953	Clinical	2062366191	32.4		1.1	NA	0.6	NA	0.3	NA	1.1	NA	1.1	NA	0.2	NA	0.4	NA	1.0	NA	0.7	NA	NA	NA	-	-	-	-	-	D	-	-	-	-	-	-	-	-	-	-	-	-	-	-	-	-
45402	B	Antivirogram	953	Clinical	4262368221	3.8	NA	1.4	NA	102.3		13.7	NA	0.7	NA	0.8	NA	195.6		685.3		103.6		7.0	NA	NA	NA	-	-	-	-	-	-	-	-	-	-	-	-	-	-	-	-	-	-	-	-	-	-
45404	B	Antivirogram	953	Clinical	2241367761	30.4		0.9	NA	0.2		0.4	NA	1.5	NA	0.5	NA	0.4	NA	0.4		2.6	NA	1.5	NA	NA	NA	-	-	-	-	-	-	-	-	-	-	-	-	-	-	-	-	-	-	-	-	-	-
45406	B	Antivirogram	953	Clinical	3727366831	41.5		1.0	NA	6.2	NA	1.0	NA	1.8	NA	1.0	NA	3.4	NA	0.9	NA	2.4	NA	1.3	NA	NA	NA	-	-	-	-	-	D	-	-	-	-	-	-	-	-	-	-	-	-	-	-	-	-
45408	B	Antivirogram	953	Clinical	3817366611	32.4		0.6	NA	0.6	NA	0.8	NA	0.8	NA	0.4	NA	114.2		357.1		46.3		0.3	NA	NA	NA	-	-	-	-	-	-	-	-	-	-	-	-	-	-	-	-	-	-	-	-	-	-
45410	B	Antivirogram	953	Clinical	3070365661	8.4	NA	3.7	NA	NA	NA	3.7	NA	3.3	NA	1.8	NA	73.1	NA	621.3		63.5		4.0	NA	NA	NA	-	-	-	-	-	-	-	-	-	-	-	-	-	-	-	-	-	-	-	-	-	-
45412	B	Antivirogram	953	Clinical	5495368521	1.2	NA	1.6	NA	0.4	NA	1.1	NA	1.6	NA	2.3	NA	366.8		16.8	NA	91.8		1.3	NA	NA	NA	-	-	-	-	-	-	-	-	-	-	-	-	-	-	-	-	-	-	-	-	-	-
45414	B	Antivirogram	953	Clinical	2536365721	2.6	NA	5.4	NA	14.2	NA	1.8	NA	1.3	NA	1.9	NA	1.4	NA	0.9		0.7	NA	4.1	NA	NA	NA	-	-	-	-	-	-	-	-	-	-	-	-	-	-	-	-	-	-	-	-	-	-
45416	B	Antivirogram	953	Clinical	2263365221	32.4		1.5	NA	2.5	NA	0.2	NA	1.9	NA	1.7	NA	0.4	NA	0.6	NA	0.4	NA	1.2	NA	NA	NA	-	-	-	-	-	-	-	-	-	-	-	-	-	-	-	-	-	-	-	-	-	-
45418	B	Antivirogram	953	Clinical	3480366541	32.4		0.6	NA	1.6	NA	1.7	NA	0.8	NA	0.9	NA	114.2		357.1		46.3		0.3	NA	NA	NA	-	-	-	-	-	-	-	-	-	-	-	-	-	-	-	-	-	-	-	R	-	-
45420	B	Antivirogram	953	Clinical	3435367811	30.1		7.2	NA	13.4	NA	1.1	NA	4.4	NA	1.2	NA	2.4	NA	2.6	NA	13.2	NA	3.0	NA	NA	NA	-	-	-	-	-	-	-	-	-	-	-	-	-	-	-	L	-	-	-	R	-	-
45422	B	Antivirogram	953	Clinical	3571368121	42.9		8.9	NA	16.9	NA	3.4	NA	2.0	NA	3.4	NA	321.4		502.4		209.3		2.0	NA	NA	NA	-	-	-	-	-	-	-	-	-	-	-	-	R	-	-	-	-	-	-	-	-	-
45424	B	Antivirogram	953	Clinical	4094366091	32.4	NA	0.5	NA	0.3	NA	0.2	NA	0.7	NA	0.3	NA	1.4	NA	0.6	NA	0.6	NA	0.2	NA	NA	NA	-	-	-	-	-	-	-	-	-	-	-	-	-	-	-	-	-	-	-	-	-	-
45426	B	Antivirogram	953	Clinical	3529366021	1.3	NA	1.2	NA	NA	NA	0.4	NA	0.1		0.6	NA	0.2		0.3		0.4	NA	0.9	NA	NA	NA	-	-	-	-	-	-	-	-	-	-	-	-	-	-	-	-	-	-	-	R	-	-
45428	B	Antivirogram	953	Clinical	2739365461	32.4		1.5	NA	1.3	NA	0.2		2.1	NA	0.1		0.2	NA	0.8	NA	0.4	NA	0.5	NA	NA	NA	-	-	-	-	-	-	-	-	-	-	-	-	-	-	-	-	-	-	-	-	-	-
45430	B	Antivirogram	953	Clinical	2699367311	38.4		0.8	NA	0.4	NA	0.4	NA	1.0	NA	0.5	NA	2.8	NA	1.5	NA	0.7	NA	0.8	NA	NA	NA	-	-	-	-	-	-	-	-	-	-	-	-	-	-	-	-	-	-	-	-	-	-
45432	B	Antivirogram	953	Clinical	5334367611	30.3		3.0	NA	9.2	NA	6.6	NA	1.6	NA	2.2	NA	5.0	NA	2.2	NA	3.2	NA	1.7	NA	NA	NA	-	-	-	-	-	-	-	-	-	-	-	-	-	-	-	-	-	-	-	-	-	-
45434	B	Antivirogram	953	Clinical	2877366691	62.1		18.4	NA	31.8	NA	1.7	NA	7.4	NA	11.5	NA	487.9		36.5	NA	42.7	NA	6.0	NA	NA	NA	-	-	-	-	-	EK	-	-	-	-	-	-	-	-	-	-	-	-	-	-	-	-
45436	B	Antivirogram	953	Clinical	3974368591	0.8	NA	4.5	NA	4.5	NA	2.2	NA	0.8	NA	1.0	NA	321.4		282.8	NA	209.3		2.9	NA	NA	NA	-	-	-	-	-	-	-	-	-	-	-	-	-	-	-	-	-	-	-	-	-	-
45438	B	Antivirogram	953	Clinical	3821366791	32.4		0.3	NA	0.7	NA	0.2		1.0	NA	0.4	NA	0.4	NA	0.5	NA	0.5	NA	0.3	NA	NA	NA	-	-	-	-	-	-	-	-	-	-	-	-	-	-	-	-	-	-	-	R	-	-
45440	B	Antivirogram	953	Clinical	2106366081	32.4		4.4	NA	2.2	NA	1.0	NA	2.8	NA	0.4	NA	157.7		5.8	NA	32.1		0.9	NA	NA	NA	-	-	-	S	-	-	-	-	-	-	-	-	-	-	-	-	-	-	-	-	-	-
46715	B	Antivirogram	968	Clinical	427901	1.2	=	1.1	=	1.4	=	0.7	=	1.8	=	0.9	=	NA	NA	NA	NA	1.3	=	NA	NA	NA	NA	.	.	.	.	.	.	.	.	.	.	.	.	.	.	.	.	.	-	-	-	-	-
46717	B	Antivirogram	968	Clinical	169901	1.3	=	1.2	=	1.8	=	1.4	=	1.0	=	1.0	=	NA	NA	NA	NA	1.2	=	NA	NA	NA	NA	.	.	.	.	.	.	.	.	.	.	.	.	.	.	.	.	.	-	-	-	-	-
46718	B	Antivirogram	968	Clinical	1699161	49.4	=	6.9	=	1.6	=	2.6	=	7.3	=	2.4	=	NA	NA	NA	NA	2.1	=	NA	NA	NA	NA	.	.	.	.	.	.	.	.	.	.	.	.	.	.	.	.	.	-	-	-	-	-
46719	B	Antivirogram	968	Clinical	174301	1.7	=	0.5	=	1.1	=	1.0	=	1.1	=	0.8	=	NA	NA	NA	NA	2.7	=	NA	NA	NA	NA	.	.	.	.	.	.	.	.	.	.	.	.	.	.	.	.	.	-	-	-	-	-
46720	B	Antivirogram	968	Clinical	181601	0.7	=	0.9	=	1.2	=	1.4	=	1.0	=	0.9	=	NA	NA	NA	NA	0.7	=	NA	NA	NA	NA	.	.	.	.	.	.	.	.	.	.	.	.	.	.	.	.	.	-	-	-	-	-
46721	B	Antivirogram	968	Clinical	1816161	34.4	=	2.8	=	0.7	=	0.8	=	5.1	=	1.7	=	NA	NA	NA	NA	0.8	=	NA	NA	NA	NA	.	.	.	.	.	.	.	.	.	.	.	.	.	.	.	.	.	-	-	-	I	*
46726	B	Antivirogram	968	Clinical	174601	0.5	=	0.1	=	0.8	=	0.7	=	0.7	=	0.3	=	NA	NA	NA	NA	0.9	=	NA	NA	NA	NA	.	.	.	.	.	.	.	.	.	.	.	.	.	.	.	.	.	-	-	-	-	-
46728	B	Antivirogram	968	Clinical	181901	0.5	=	0.9	=	1.0	=	1.6	=	0.9	=	0.5	=	NA	NA	NA	NA	2.4	=	NA	NA	NA	NA	.	.	.	.	.	.	.	.	.	.	.	.	.	.	.	.	.	-	-	-	-	-
46729	B	Antivirogram	968	Clinical	1819161	34.4	=	1.8	=	0.8	=	0.8	=	1.1	=	1.1	=	NA	NA	NA	NA	4.1	=	NA	NA	NA	NA	.	.	.	.	.	.	.	.	.	.	.	.	.	.	.	.	.	-	-	-	-	-
46730	B	Antivirogram	968	Clinical	429001	0.8	=	0.4	=	0.5	=	0.3	=	0.6	=	0.4	=	NA	NA	NA	NA	0.4	=	NA	NA	NA	NA	.	.	.	.	.	.	.	.	.	.	.	.	.	.	.	.	.	.	.	.	.	-
46731	B	Antivirogram	968	Clinical	180201	0.1	=	0.1	=	0.8	=	0.1	=	NA	NA	1.1	=	NA	NA	NA	NA	0.6	=	NA	NA	NA	NA	.	.	.	.	.	.	.	.	.	.	.	.	.	.	.	.	.	-	-	-	-	-
46732	B	Antivirogram	968	Clinical	1802161	38.1	=	1.1	=	0.3	=	0.2	=	0.7	=	0.6	=	NA	NA	NA	NA	0.8	=	NA	NA	NA	NA	.	.	.	.	.	.	.	.	.	.	.	.	.	.	.	.	.	-	-	-	-	-
46736	B	Antivirogram	968	Clinical	162901	0.1	=	0.2	=	0.7	=	0.2	=	0.1	=	0.2	=	NA	NA	NA	NA	0.4	=	NA	NA	NA	NA	.	.	.	.	.	.	.	.	.	.	.	.	.	.	.	.	.	-	-	-	-	-
46737	B	Antivirogram	968	Clinical	1629161	30.2	=	1.8	=	0.8	=	0.6	=	1.2	=	1.2	=	NA	NA	NA	NA	3.2	=	NA	NA	NA	NA	.	.	.	.	.	.	.	.	.	.	.	.	.	.	.	.	.	-	-	-	-	-
46739	B	Antivirogram	968	Clinical	184001	0.8	=	1.1	=	1.2	=	1.0	=	1.2	=	0.9	=	NA	NA	NA	NA	3.9	=	NA	NA	NA	NA	.	.	.	.	.	.	.	.	.	.	.	.	.	.	.	.	.	-	-	-	-	-
46740	B	Antivirogram	968	Clinical	1840161	19.6	=	1.0	=	0.3	=	0.3	=	0.5	=	0.3	=	NA	NA	NA	NA	1.2	=	NA	NA	NA	NA	.	.	.	.	.	.	.	.	.	.	.	.	.	.	.	.	.	-	-	-	-	-
46743	B	Antivirogram	968	Clinical	185301	0.4	=	2.0	=	0.9	=	1.2	=	1.1	=	0.7	=	NA	NA	NA	NA	4.4	=	NA	NA	NA	NA	.	.	.	.	.	.	.	.	.	.	.	.	.	.	.	.	.	-	-	-	-	-
46744	B	Antivirogram	968	Clinical	1853161	27.9	=	0.7	=	0.3	=	0.2	=	0.9	=	0.7	=	NA	NA	NA	NA	0.8	=	NA	NA	NA	NA	.	.	.	.	.	.	.	.	.	.	.	.	.	.	.	.	.	-	-	-	-	-
46746	B	Antivirogram	968	Clinical	429101	0.4	=	0.3	=	0.7	=	0.6	=	0.3	=	0.8	=	NA	NA	NA	NA	4.5	=	NA	NA	NA	NA	.	.	.	.	.	.	.	.	.	.	.	.	.	.	.	.	.	-	-	-	-	-
46748	B	Antivirogram	968	Clinical	173901	0.9	=	1.3	=	1.4	=	1.3	=	0.9	=	1.0	=	NA	NA	NA	NA	0.7	=	NA	NA	NA	NA	.	.	.	.	.	.	.	.	.	.	.	.	.	.	.	.	.	-	-	R	-	-
46749	B	Antivirogram	968	Clinical	1739161	54.9	=	0.8	=	0.5	=	0.2	=	0.3	=	0.3	=	NA	NA	NA	NA	0.5	=	NA	NA	NA	NA	.	.	.	.	.	.	.	.	.	.	.	.	.	.	.	.	.	-	-	R	-	-
46753	B	Antivirogram	968	Clinical	4292481	43.6	=	1.9	=	0.6	=	0.8	=	1.5	=	1.2	=	NA	NA	NA	NA	0.9	=	NA	NA	NA	NA	.	.	.	.	.	.	.	.	.	.	.	.	.	.	.	.	.	.	.	-	VI	-
46757	B	Antivirogram	968	Clinical	4296481	45.0	=	4.2	=	1.4	=	1.8	=	5.1	=	4.5	=	NA	NA	NA	NA	2.4	=	NA	NA	NA	NA	.	.	.	.	.	.	.	.	.	.	.	.	.	.	.	.	.	.	.	-	-	-
46762	B	Antivirogram	968	Clinical	4299401	45.0	=	3.3	=	1.2	=	0.8	=	1.8	=	1.9	=	NA	NA	NA	NA	3.4	=	NA	NA	NA	NA	.	.	.	.	.	.	.	.	.	.	.	.	.	.	.	.	.	.	.	-	-	-
46763	B	Antivirogram	968	Clinical	160101	1.2	=	1.0	=	1.5	=	1.0	=	1.1	=	0.2	=	NA	NA	NA	NA	1.4	=	NA	NA	NA	NA	.	.	.	.	.	.	.	.	.	.	.	.	.	.	.	.	.	-	-	-	-	KN
46764	B	Antivirogram	968	Clinical	1601161	53.1	=	2.7	=	1.1	=	0.8	=	1.6	=	3.8	=	NA	NA	NA	NA	2.1	=	NA	NA	NA	NA	.	.	.	.	.	.	.	.	.	.	.	.	.	.	.	.	.	-	-	-	-	-
46765	B	Antivirogram	968	Clinical	160301	1.1	=	1.0	=	1.1	=	1.6	=	1.1	=	0.8	=	NA	NA	NA	NA	0.5	=	NA	NA	NA	NA	.	.	.	.	.	.	.	.	.	.	.	.	.	.	.	.	.	-	-	-	-	-
46766	B	Antivirogram	968	Clinical	171201	1.1	=	0.8	=	1.4	=	0.8	=	0.8	=	1.1	=	NA	NA	NA	NA	1.2	=	NA	NA	NA	NA	.	.	.	.	.	.	.	.	.	.	.	.	.	.	.	.	.	-	-	-	-	-
46771	B	Antivirogram	968	Clinical	175101	0.1	=	0.4	=	0.6	=	0.2	=	0.7	=	0.4	=	NA	NA	NA	NA	1.4	=	NA	NA	NA	NA	.	.	.	.	.	.	.	.	.	.	.	.	.	.	.	.	.	-	-	-	-	-
46773	B	Antivirogram	968	Clinical	160901	30.2	=	5.8	=	886.3	=	3.5	=	3.4	=	3.7	=	NA	NA	NA	NA	1190.4	=	NA	NA	NA	NA	.	.	.	.	.	.	.	.	.	.	.	.	.	.	.	.	.	-	-	-	-	-
46774	B	Antivirogram	968	Clinical	1609161	7.2	=	2.8	=	1269.0	=	2.7	=	0.8	=	0.9	=	NA	NA	NA	NA	1190.4	=	NA	NA	NA	NA	.	.	.	.	.	.	.	.	.	.	.	.	.	.	.	.	.	-	-	-	-	-
46775	B	Antivirogram	968	Clinical	1609481	12.6	=	3.8	=	409.8	=	5.6	=	1.3	=	2.1	=	NA	NA	NA	NA	1121.0	=	NA	NA	NA	NA	.	.	.	.	.	.	.	.	.	.	.	.	.	.	.	.	.	.	.	-	-	-
46778	B	Antivirogram	968	Clinical	164201	1.0	=	0.8	=	1.2	=	1.0	=	0.8	=	1.0	=	NA	NA	NA	NA	4.3	=	NA	NA	NA	NA	.	.	.	.	.	.	.	.	.	.	.	.	.	.	.	.	.	-	-	-	-	-
46786	B	Antivirogram	968	Clinical	164501	1.7	=	0.7	=	1.6	=	0.6	=	1.5	=	1.1	=	NA	NA	NA	NA	4.6	=	NA	NA	NA	NA	.	.	.	.	.	.	.	.	.	.	.	.	.	.	.	.	.	-	-	R	-	-
46787	B	Antivirogram	968	Clinical	1645161	34.4	=	2.6	=	0.3	=	0.9	=	1.1	=	1.2	=	NA	NA	NA	NA	2.0	=	NA	NA	NA	NA	.	.	.	.	.	.	.	.	.	.	.	.	.	.	.	.	.	-	-	R	-	-
46788	B	Antivirogram	968	Clinical	175501	0.2	=	0.5	=	0.4	=	0.5	=	0.2	=	0.4	=	NA	NA	NA	NA	0.4	=	NA	NA	NA	NA	.	.	.	.	.	.	.	.	.	.	.	.	.	.	.	.	.	-	-	R	-	-
46789	B	Antivirogram	968	Clinical	1755161	74.0	=	0.5	=	0.3	=	0.1	=	0.5	=	1.0	=	NA	NA	NA	NA	0.3	=	NA	NA	NA	NA	.	.	.	.	.	.	.	.	.	.	.	.	.	.	.	.	.	-	-	R	-	-
46794	B	Antivirogram	968	Clinical	1595161	30.2	=	2.1	=	6.3	=	1.4	=	1.4	=	1.4	=	NA	NA	NA	NA	4.4	=	NA	NA	NA	NA	.	.	.	.	.	.	.	.	.	.	.	.	.	.	.	.	.	-	-	-	-	-
46799	B	Antivirogram	968	Clinical	175801	0.5	=	0.8	=	0.9	=	1.2	=	0.6	=	0.6	=	NA	NA	NA	NA	1.6	=	NA	NA	NA	NA	.	.	.	.	.	.	.	.	.	.	.	.	.	.	.	.	.	-	-	-	-	-
46803	B	Antivirogram	968	Clinical	195401	0.4	=	0.3	=	0.8	=	0.5	=	0.8	=	0.4	=	NA	NA	NA	NA	0.9	=	NA	NA	NA	NA	.	.	.	.	.	.	.	.	.	.	.	.	.	.	.	.	.	-	-	-	-	-
46804	B	Antivirogram	968	Clinical	1954161	24.0	=	1.9	=	0.7	=	0.7	=	1.3	=	0.8	=	NA	NA	NA	NA	0.9	=	NA	NA	NA	NA	.	.	.	.	.	.	.	.	.	.	.	.	.	.	.	.	.	.	.	-	-	-
46805	B	Antivirogram	968	Clinical	428901	1.7	=	0.5	=	2.1	=	0.6	=	1.0	=	1.6	=	NA	NA	NA	NA	2.0	=	NA	NA	NA	NA	.	.	.	.	.	.	.	.	.	.	.	.	.	.	.	.	.	-	-	R	-	-
46806	B	Antivirogram	968	Clinical	195801	0.4	=	0.8	=	1.1	=	0.7	=	0.8	=	0.8	=	NA	NA	NA	NA	1.6	=	NA	NA	NA	NA	.	.	.	.	.	.	.	.	.	.	.	.	.	.	.	.	.	-	-	-	-	-
46811	B	Antivirogram	968	Clinical	170101	0.8	=	0.9	=	1.3	=	0.9	=	0.5	=	2.4	=	NA	NA	NA	NA	2.1	=	NA	NA	NA	NA	.	.	.	.	.	.	.	.	.	.	.	.	.	.	.	.	.	-	-	-	-	-
46812	B	Antivirogram	968	Clinical	170201	0.5	=	0.4	=	1.3	=	0.4	=	0.8	=	0.7	=	NA	NA	NA	NA	0.7	=	NA	NA	NA	NA	.	.	.	.	.	.	.	.	.	.	.	.	.	.	.	.	.	-	-	-	-	-
46813	B	Antivirogram	968	Clinical	1702161	10.4	=	0.5	=	0.8	=	0.1	=	0.9	=	0.7	=	NA	NA	NA	NA	0.6	=	NA	NA	NA	NA	.	.	.	.	.	.	.	.	.	.	.	.	.	.	.	.	.	-	-	-	-	-
46814	B	Antivirogram	968	Clinical	1702481	43.6	=	3.0	=	6.1	=	1.1	=	1.9	=	1.8	=	NA	NA	NA	NA	1.5	=	NA	NA	NA	NA	.	.	.	.	.	.	.	.	.	.	.	.	.	.	.	.	.	.	.	-	-	-
46819	B	Antivirogram	968	Clinical	179201	1.5	=	1.3	=	1.1	=	3.2	=	1.1	=	1.1	=	NA	NA	NA	NA	5.3	=	NA	NA	NA	NA	.	.	.	.	.	.	.	.	.	.	.	.	.	.	.	.	.	-	-	-	-	-
46822	B	Antivirogram	968	Clinical	168801	0.7	=	0.5	=	1.0	=	0.3	=	0.8	=	0.4	=	NA	NA	NA	NA	1.3	=	NA	NA	NA	NA	.	.	.	.	.	.	.	.	.	.	.	.	.	.	.	.	.	-	-	-	-	-
46823	B	Antivirogram	968	Clinical	1688161	46.5	=	1.2	=	0.4	=	0.3	=	3.6	=	1.5	=	NA	NA	NA	NA	2.1	=	NA	NA	NA	NA	.	.	.	.	.	.	.	.	.	.	.	.	.	.	.	.	.	-	-	-	-	-
46824	B	Antivirogram	968	Clinical	1688481	69.9	=	4.4	=	0.9	=	0.8	=	2.8	=	1.6	=	NA	NA	NA	NA	3.1	=	NA	NA	NA	NA	.	.	.	.	.	.	.	.	.	.	.	.	.	.	.	.	.	.	.	-	-	-
46826	B	Antivirogram	968	Clinical	179401	0.1	<	NA	NA	0.5	=	0.5	=	0.1	=	0.1	=	NA	NA	NA	NA	0.7	=	NA	NA	NA	NA	.	.	.	.	.	.	.	.	.	.	.	.	.	.	.	.	.	-	-	-	-	-
46827	B	Antivirogram	968	Clinical	1794161	63.9	=	0.9	=	0.6	=	0.6	=	1.0	=	1.6	=	NA	NA	NA	NA	2.0	=	NA	NA	NA	NA	.	.	.	.	.	.	.	.	.	.	.	.	.	.	.	.	.	-	-	-	-	-
46828	B	Antivirogram	968	Clinical	161001	0.3	=	0.3	=	0.7	=	0.2	=	0.2	=	0.2	=	NA	NA	NA	NA	1.2	=	NA	NA	NA	NA	.	.	.	.	.	.	.	.	.	.	.	.	.	.	.	.	.	-	-	-	-	-
46829	B	Antivirogram	968	Clinical	1610161	49.6	=	1.5	=	0.7	=	0.5	=	1.0	=	1.0	=	NA	NA	NA	NA	1.4	=	NA	NA	NA	NA	.	.	.	.	.	.	.	.	.	.	.	.	.	.	.	.	.	-	-	-	-	-
46833	B	Antivirogram	968	Clinical	161201	0.3	=	0.6	=	0.8	=	0.6	=	0.9	=	0.7	=	NA	NA	NA	NA	0.9	=	NA	NA	NA	NA	.	.	.	.	.	.	.	.	.	.	.	.	.	.	.	.	.	-	-	-	-	-
46834	B	Antivirogram	968	Clinical	1612161	49.1	=	1.8	=	0.7	=	0.3	=	0.5	=	0.6	=	NA	NA	NA	NA	0.6	=	NA	NA	NA	NA	.	.	.	.	.	.	.	.	.	.	.	.	.	.	.	.	.	-	-	-	-	-
46835	B	Antivirogram	968	Clinical	170401	0.9	=	1.0	=	1.2	=	1.1	=	0.7	=	1.6	=	NA	NA	NA	NA	2.0	=	NA	NA	NA	NA	.	.	.	.	.	.	.	.	.	.	.	.	.	.	.	.	.	-	-	-	-	-
46842	B	Antivirogram	968	Clinical	1811401	45.0	=	2.8	=	4.4	=	0.6	=	1.2	=	1.0	=	NA	NA	NA	NA	3.7	=	NA	NA	NA	NA	.	.	.	.	.	.	.	.	.	.	.	.	.	.	.	.	.	.	.	-	-	-
46844	B	Antivirogram	968	Clinical	163301	0.5	=	0.5	=	1.2	=	0.6	=	0.4	=	0.3	=	NA	NA	NA	NA	0.8	=	NA	NA	NA	NA	.	.	.	.	.	.	.	.	.	.	.	.	.	.	.	.	.	-	-	-	-	-
46845	B	Antivirogram	968	Clinical	1633161	1.8	=	1.5	=	1.2	=	1.6	=	1.0	=	1.1	=	NA	NA	NA	NA	0.8	=	NA	NA	NA	NA	.	.	.	.	.	.	.	.	.	.	.	.	.	.	.	.	.	-	-	-	-	-
46846	B	Antivirogram	968	Clinical	1633401	1.2	=	1.1	=	1.4	=	1.0	=	1.7	=	0.8	=	NA	NA	NA	NA	1.4	=	NA	NA	NA	NA	.	.	.	.	.	.	.	.	.	.	.	.	.	.	.	.	.	.	.	-	-	-
46847	B	Antivirogram	968	Clinical	170701	0.8	=	0.7	=	1.1	=	0.5	=	0.9	=	0.8	=	NA	NA	NA	NA	2.0	=	NA	NA	NA	NA	.	.	.	.	.	.	.	.	.	.	.	.	.	.	.	.	.	-	-	-	-	-
46848	B	Antivirogram	968	Clinical	181201	0.5	=	0.4	=	1.1	=	0.8	=	1.0	=	0.6	=	NA	NA	NA	NA	3.2	=	NA	NA	NA	NA	.	.	.	.	.	.	.	.	.	.	.	.	.	.	.	.	.	-	-	-	-	-
46849	B	Antivirogram	968	Clinical	1812161	27.9	=	1.7	=	0.7	=	0.8	=	0.8	=	1.2	=	NA	NA	NA	NA	10.4	=	NA	NA	NA	NA	.	.	.	.	.	.	.	.	.	.	.	.	.	.	.	.	.	.	.	-	-	-
46850	B	Antivirogram	968	Clinical	163401	0.1	=	0.3	=	0.5	=	0.3	=	0.2	=	0.1	=	NA	NA	NA	NA	1.0	=	NA	NA	NA	NA	.	.	.	.	.	.	.	.	.	.	.	.	.	.	.	.	.	-	-	-	-	-
46851	B	Antivirogram	968	Clinical	1634161	54.9	=	1.1	=	1.0	=	0.8	=	1.0	=	0.5	=	NA	NA	NA	NA	2.4	=	NA	NA	NA	NA	.	.	.	.	.	.	.	.	.	.	.	.	.	.	.	.	.	-	-	-	-	-
46852	B	Antivirogram	968	Clinical	174001	0.4	=	0.4	=	0.4	=	0.4	=	0.7	=	0.4	=	NA	NA	NA	NA	0.8	=	NA	NA	NA	NA	.	.	.	.	.	.	.	.	.	.	.	.	.	.	.	.	.	-	-	-	-	-
46853	B	Antivirogram	968	Clinical	163501	30.2	=	2.1	=	0.9	=	0.7	=	1.3	=	1.2	=	NA	NA	NA	NA	3.0	=	NA	NA	NA	NA	.	.	.	.	.	.	.	.	.	.	.	.	.	.	.	.	.	-	-	-	-	-
46854	B	Antivirogram	968	Clinical	1635161	30.2	=	1.4	=	0.8	=	0.5	=	1.1	=	0.8	=	NA	NA	NA	NA	2.6	=	NA	NA	NA	NA	.	.	.	.	.	.	.	.	.	.	.	.	.	.	.	.	.	-	-	-	-	-
46856	B	Antivirogram	968	Clinical	183001	0.7	=	0.3	=	1.2	=	0.4	=	0.7	=	0.4	=	NA	NA	NA	NA	2.3	=	NA	NA	NA	NA	.	.	.	.	.	.	.	.	.	.	.	.	.	.	.	.	.	-	-	-	-	-
46857	B	Antivirogram	968	Clinical	1830161	46.5	=	1.4	=	0.8	=	0.3	=	1.8	=	0.8	=	NA	NA	NA	NA	2.1	=	NA	NA	NA	NA	.	.	.	.	.	.	.	.	.	.	.	.	.	.	.	.	.	-	-	-	-	-
46858	B	Antivirogram	968	Clinical	183101	1.6	=	1.1	=	1.2	=	0.8	=	1.9	=	1.2	=	NA	NA	NA	NA	4.1	=	NA	NA	NA	NA	.	.	.	.	.	.	.	.	.	.	.	.	.	.	.	.	.	-	-	-	-	-
46862	B	Antivirogram	968	Clinical	1690161	0.8	=	1.0	=	0.7	=	1.1	=	1.0	=	0.9	=	NA	NA	NA	NA	0.8	=	NA	NA	NA	NA	.	.	.	.	.	.	.	.	.	.	.	.	.	.	.	.	.	-	-	-	-	-
46865	B	Antivirogram	968	Clinical	1909161	34.4	=	1.5	=	0.7	=	0.7	=	1.1	=	1.1	=	NA	NA	NA	NA	4.9	=	NA	NA	NA	NA	.	.	.	.	.	.	.	.	.	.	.	.	.	.	.	.	.	-	-	-	-	-
53157	B	Antivirogram	1024	Clinical	ea1-B	0.5	=	0.5	=	0.5	<	1.1	=	NA	NA	0.2	<	NA	NA	NA	NA	NA	NA	0.6	=	NA	NA	.	.	.	.	.	.	.	.	.	.	.	.	.	.	.	.	.	.	.	.	.	.
53158	B	Antivirogram	1024	Clinical	ea1-F	20.3	=	5.4	=	1.3	<	2.3	=	NA	NA	2.2	<	NA	NA	NA	NA	NA	NA	5.9	=	NA	NA	.	.	.	.	.	.	.	.	.	.	.	.	.	.	.	.	.	.	.	.	.	.
53159	B	Antivirogram	1024	Clinical	hj2-B	0.7	=	0.3	<	0.9	=	1.2	=	NA	NA	1.2	=	NA	NA	NA	NA	NA	NA	1.0	=	NA	NA	.	.	.	.	.	.	.	.	.	.	.	.	.	.	.	.	.	.	.	.	.	.
53160	B	Antivirogram	1024	Clinical	hj2-F1	8.0	=	1.5	=	0.7	<	0.6	=	NA	NA	4.0	=	NA	NA	NA	NA	NA	NA	3.2	=	NA	NA	.	.	.	.	.	.	.	.	.	.	.	.	.	.	.	.	.	.	.	.	.	.
53162	B	Antivirogram	1024	Clinical	bc3-B	0.9	=	1.0	=	1.0	=	2.1	=	NA	NA	1.4	=	NA	NA	NA	NA	NA	NA	1.1	=	NA	NA	.	.	.	.	.	.	.	.	.	.	.	.	.	.	.	.	.	.	.	.	.	.
53163	B	Antivirogram	1024	Clinical	bc3-F2	15.2	=	6.9	=	1.0	=	1.0	=	NA	NA	4.3	=	NA	NA	NA	NA	NA	NA	5.3	=	NA	NA	.	.	.	.	.	.	.	.	.	.	.	.	.	.	.	.	.	.	.	.	.	.
53166	B	Antivirogram	1024	Clinical	sm5-B	1.5	=	0.2	<	0.7	=	2.4	=	NA	NA	1.2	=	NA	NA	NA	NA	NA	NA	0.9	=	NA	NA	.	.	.	.	.	.	.	.	.	.	.	.	.	.	.	.	.	.	.	.	.	.
53167	B	Antivirogram	1024	Clinical	sm5-F	13.3	=	2.6	=	2.8	=	2.6	=	NA	NA	2.3	=	NA	NA	NA	NA	NA	NA	2.8	=	NA	NA	.	.	.	.	.	.	.	.	.	.	.	.	.	.	.	.	.	.	.	.	.	.
53168	B	Antivirogram	1024	Clinical	ehh6-B	1.8	=	0.9	=	2.6	=	1.7	=	NA	NA	1.8	=	NA	NA	NA	NA	NA	NA	1.0	=	NA	NA	.	.	.	.	.	.	.	.	.	.	.	.	.	.	.	.	.	.	.	.	.	.
53169	B	Antivirogram	1024	Clinical	ehh6-F1	7.4	=	2.0	=	5.2	=	3.4	=	NA	NA	21.7	=	NA	NA	NA	NA	NA	NA	2.0	=	NA	NA	.	.	.	.	.	.	.	.	.	.	.	.	.	.	.	.	.	.	.	.	.	.
53174	B	Antivirogram	1024	Clinical	cw8-B	2.4	=	0.5	=	0.7	<	0.5	<	NA	NA	0.7	=	NA	NA	NA	NA	NA	NA	0.9	=	NA	NA	.	.	.	.	.	.	.	.	.	.	.	.	.	.	.	.	.	.	.	.	.	.
53175	B	Antivirogram	1024	Clinical	cw8-F1	5.9	=	4.6	=	2.0	=	5.5	=	NA	NA	10.1	=	NA	NA	NA	NA	NA	NA	2.2	=	NA	NA	.	.	.	.	.	.	.	.	.	.	.	.	.	.	.	.	.	.	.	.	.	.
53589	B	Antivirogram	1031	Lab	PRH-1	NA	NA	NA	NA	NA	NA	NA	NA	NA	NA	NA	NA	56.0	=	15.0	=	60.0	>	NA	NA	NA	NA	-	-	-	-	-	-	-	-	-	-	-	-	-	-	-	-	-	-	-	-	-	-
53590	B	Antivirogram	1031	Lab	PRH-2	NA	NA	NA	NA	NA	NA	NA	NA	NA	NA	NA	NA	36.0	=	1.1	=	60.0	>	NA	NA	NA	NA	-	-	-	-	-	-	-	-	-	-	-	-	-	-	-	-	-	-	-	-	-	-
53591	B	Antivirogram	1031	Lab	PRH-3	NA	NA	NA	NA	NA	NA	NA	NA	NA	NA	NA	NA	4.2	=	1.1	=	3.0	=	NA	NA	NA	NA	-	-	-	-	-	-	-	-	-	-	-	-	-	-	-	-	-	-	-	-	-	-
53592	B	Antivirogram	1031	Lab	PRH-4	NA	NA	NA	NA	NA	NA	NA	NA	NA	NA	NA	NA	100.0	>	23.0	=	60.0	>	NA	NA	NA	NA	-	-	-	-	-	-	-	-	-	-	-	-	-	-	-	-	-	-	-	-	-	-
53593	B	Antivirogram	1031	Lab	PRH-5	NA	NA	NA	NA	NA	NA	NA	NA	NA	NA	NA	NA	100.0	>	43.0	=	60.0	>	NA	NA	NA	NA	-	-	-	-	-	-	-	-	-	-	-	-	-	-	-	-	-	-	-	-	-	-
53594	B	Antivirogram	1031	Lab	PRH-6	NA	NA	NA	NA	NA	NA	NA	NA	NA	NA	NA	NA	100.0	>	3.3	=	60.0	>	NA	NA	NA	NA	-	-	-	-	-	-	-	-	-	-	-	-	-	-	-	-	-	-	-	-	-	-
53595	B	Antivirogram	1031	Lab	PRH-7	NA	NA	NA	NA	NA	NA	NA	NA	NA	NA	NA	NA	100.0	>	84.0	=	60.0	>	NA	NA	NA	NA	-	-	-	-	-	-	-	-	-	-	-	-	-	-	-	-	-	-	-	-	-	-
53852	B	Antivirogram	1033	Clinical	AD-01	0.3	=	0.7	=	2.3	=	1.4	=	1.2	=	1.3	=	2.2	=	1.2	=	1.0	=	NA	NA	NA	NA	.	.	.	.	.	.	.	.	.	.	.	.	.	.	.	.	.	.	.	.	.	.
53856	B	Antivirogram	1033	Clinical	AD-03	0.3	=	0.4	=	1.0	=	0.5	=	0.8	=	0.7	=	2.9	=	0.8	=	1.1	=	NA	NA	NA	NA	.	.	.	.	.	.	.	.	.	.	.	.	.	.	.	.	.	.	.	.	.	.
53861	B	Antivirogram	1033	Clinical	AD-06	0.9	=	1.8	=	2.1	=	1.1	=	1.4	=	0.7	=	2.0	=	1.1	=	3.1	=	NA	NA	NA	NA	.	.	.	.	.	.	.	.	.	.	.	.	.	.	.	.	.	.	.	.	.	.
53865	B	Antivirogram	1033	Clinical	AD-08	1.6	=	1.9	=	1.2	=	1.9	=	4.0	=	4.2	=	3.5	=	3.7	=	0.7	=	NA	NA	NA	NA	.	.	.	.	.	.	.	.	.	.	.	.	.	.	.	.	.	.	.	.	.	.
53867	B	Antivirogram	1033	Clinical	AD-09	0.7	=	1.3	=	3.1	=	1.2	=	1.3	=	4.0	=	3.6	=	3.9	=	3.2	=	NA	NA	NA	NA	.	.	.	.	.	.	.	.	.	.	.	.	.	.	.	.	.	.	.	.	.	.
53880	B	Antivirogram	1033	Clinical	AD-16	0.6	=	0.7	=	1.1	=	0.7	=	0.8	=	1.1	=	2.5	=	0.8	=	1.8	=	NA	NA	NA	NA	.	.	.	.	.	.	.	.	.	.	.	.	.	.	.	.	.	.	.	.	.	.
53884	Others	Antivirogram	1033	Clinical	AD-18	0.7	=	0.8	=	1.7	=	0.5	=	1.1	=	1.3	=	2.9	=	1.3	=	4.3	=	NA	NA	NA	NA	.	.	.	.	.	.	.	.	.	.	.	.	.	.	.	.	.	.	.	.	.	.
53888	B	Antivirogram	1033	Clinical	AD-20	0.5	=	1.3	=	2.6	=	1.3	=	1.0	=	1.0	=	5.3	=	1.8	=	11.9	=	NA	NA	NA	NA	.	.	.	.	.	.	.	.	.	.	.	.	.	.	.	.	.	.	.	.	.	.
53890	B	Antivirogram	1033	Clinical	AD-21	1.1	=	0.7	=	0.8	=	0.9	=	0.4	=	0.3	=	1.2	=	0.8	=	1.5	=	NA	NA	NA	NA	.	.	.	.	.	.	.	.	.	.	.	.	.	.	.	.	.	.	.	.	.	.
53908	B	Antivirogram	1033	Clinical	AD-30	0.6	=	1.0	=	1.2	=	0.8	=	2.6	=	1.8	=	6.6	=	0.6	=	3.3	=	NA	NA	NA	NA	.	.	.	.	.	.	.	.	.	.	.	.	.	.	.	.	.	.	.	.	.	.
53914	B	Antivirogram	1033	Clinical	AD-33	0.4	=	0.8	=	0.7	=	0.9	=	1.1	=	1.2	=	1.3	=	2.0	=	0.6	=	NA	NA	NA	NA	.	.	.	.	.	.	.	.	.	.	.	.	.	.	.	.	.	.	.	.	.	.
53921	B	Antivirogram	1033	Clinical	AD-37	0.7	=	2.1	=	1.9	=	3.1	=	1.2	=	1.1	=	3.9	=	2.1	=	3.3	=	NA	NA	NA	NA	.	.	.	.	.	.	.	.	.	.	.	.	.	.	.	.	.	.	.	.	.	.
53923	B	Antivirogram	1033	Clinical	AD-38	1.4	=	1.5	=	1.6	=	2.2	=	2.4	=	6.5	=	4.3	=	3.9	=	1.8	=	NA	NA	NA	NA	.	.	.	.	.	.	.	.	.	.	.	.	.	.	.	.	.	.	.	.	.	.
53931	B	Antivirogram	1033	Clinical	AD-45	0.7	=	0.4	=	1.6	=	0.6	=	0.8	=	1.2	=	2.1	=	0.6	=	0.5	=	NA	NA	NA	NA	.	.	.	.	.	.	.	.	.	.	.	.	.	.	.	.	.	.	.	.	.	.
53933	C	Antivirogram	1033	Clinical	AD-46	0.7	=	1.3	=	1.8	=	1.2	=	0.7	=	1.0	=	9.3	=	2.9	=	4.4	=	NA	NA	NA	NA	.	.	.	.	.	.	.	.	.	.	.	.	.	.	.	.	.	.	.	.	.	.
53950	B	Antivirogram	1033	Clinical	AD-56	0.6	=	0.6	=	2.0	=	0.5	=	0.7	=	1.0	=	2.9	=	1.2	=	3.5	=	NA	NA	NA	NA	.	.	.	.	.	.	.	.	.	.	.	.	.	.	.	.	.	.	.	.	.	.
54269	B	Antivirogram	1039	Lab	LR-01	1.3	=	2.4	=	1.9	=	2.3	=	2.9	=	1.8	=	NA	NA	NA	NA	NA	NA	NA	NA	NA	NA	-	-	-	-	-	-	-	-	-	-	-	-	-	-	-	-	-	-	-	-	-	-
54270	B	Antivirogram	1039	Lab	LR-02	1.6	=	1.6	=	1.9	=	1.6	=	1.2	=	0.8	=	NA	NA	NA	NA	NA	NA	NA	NA	NA	NA	-	-	-	-	-	-	-	-	-	-	-	-	-	-	-	-	-	-	-	-	-	-
54271	B	Antivirogram	1039	Lab	LR-03	2.7	=	2.0	=	1.2	=	1.4	=	1.4	=	1.5	=	NA	NA	NA	NA	NA	NA	NA	NA	NA	NA	-	-	-	-	-	-	-	-	-	-	-	-	-	-	-	-	-	-	-	-	-	-
54272	B	Antivirogram	1039	Lab	LR-04	3.1	=	0.9	=	103.0	=	1.6	=	0.8	=	0.9	=	NA	NA	NA	NA	NA	NA	NA	NA	NA	NA	-	-	-	-	-	-	-	-	-	-	-	-	-	-	-	-	-	-	-	-	-	-
54273	B	Antivirogram	1039	Lab	LR-05	22.0	=	4.8	=	18.0	=	3.2	=	2.7	=	2.1	=	NA	NA	NA	NA	NA	NA	NA	NA	NA	NA	-	-	-	-	-	-	-	-	-	-	-	-	-	-	-	-	-	-	-	-	-	-
54274	B	Antivirogram	1039	Lab	LR-06	8.0	=	5.0	=	49.0	>	5.1	=	1.9	=	1.4	=	NA	NA	NA	NA	NA	NA	NA	NA	NA	NA	-	-	-	-	-	-	-	-	-	-	-	-	-	-	-	-	-	-	-	-	-	-
54275	B	Antivirogram	1039	Lab	LR-07	6.6	=	3.2	=	49.0	>	3.0	=	1.8	=	1.3	=	NA	NA	NA	NA	NA	NA	NA	NA	NA	NA	-	-	-	-	-	-	-	-	-	-	-	-	-	-	-	-	-	-	-	-	-	-
54276	B	Antivirogram	1039	Lab	LR-08	32.0	=	14.0	=	34.0	>	5.7	=	1.8	=	4.8	=	NA	NA	NA	NA	NA	NA	NA	NA	NA	NA	-	-	-	-	-	-	-	-	-	-	-	-	-	-	-	-	-	-	-	-	-	-
54277	B	Antivirogram	1039	Lab	LR-09	14.0	=	7.4	=	49.0	>	4.9	=	3.1	=	2.2	=	NA	NA	NA	NA	NA	NA	NA	NA	NA	NA	-	-	-	-	-	-	-	-	-	-	-	-	-	-	-	-	-	-	-	-	-	-
54278	B	Antivirogram	1039	Lab	LR-10	15.0	=	7.5	=	49.0	>	7.5	=	2.5	=	2.8	=	NA	NA	NA	NA	NA	NA	NA	NA	NA	NA	-	-	-	-	-	-	-	-	-	-	-	-	-	-	-	-	-	-	-	-	-	-
54279	B	Antivirogram	1039	Lab	LR-11	62.0	>	6.3	=	20.0	=	3.0	=	3.4	=	4.3	=	NA	NA	NA	NA	NA	NA	NA	NA	NA	NA	-	-	-	-	-	-	-	-	-	-	-	-	-	-	-	-	-	-	-	-	-	-
54280	B	Antivirogram	1039	Lab	LR-11	62.0	>	10.0	=	21.0	=	4.4	=	3.2	=	2.2	=	NA	NA	NA	NA	NA	NA	NA	NA	NA	NA	-	-	-	-	-	-	-	-	-	-	-	-	-	-	-	-	-	-	-	-	-	-
54357	B	Antivirogram	1044	Lab	PRH-01	NA	NA	NA	NA	NA	NA	NA	NA	NA	NA	NA	NA	1.2	=	1.1	=	2.4	=	NA	NA	NA	NA	-	-	-	-	-	-	-	-	-	-	-	-	-	-	-	-	-	-	-	-	-	-
54359	B	Antivirogram	1044	Lab	PRH-03	NA	NA	NA	NA	NA	NA	NA	NA	NA	NA	NA	NA	10.8	=	6.5	=	57.0	=	NA	NA	NA	NA	-	-	-	-	-	-	-	-	-	-	-	-	-	-	-	-	-	-	-	-	-	-
54360	B	Antivirogram	1044	Lab	PRH-04	NA	NA	NA	NA	NA	NA	NA	NA	NA	NA	NA	NA	12.9	=	1.3	=	22.0	=	NA	NA	NA	NA	-	-	-	-	-	-	-	-	-	-	-	-	-	-	-	-	-	-	-	-	-	-
54362	B	Antivirogram	1044	Lab	PRH-06	NA	NA	NA	NA	NA	NA	NA	NA	NA	NA	NA	NA	2.2	=	1.3	=	1.9	=	NA	NA	NA	NA	-	-	-	-	-	-	-	-	-	-	-	-	-	-	-	-	-	-	-	-	-	-
58844	B	Antivirogram	1091	Clinical	VC20-21	NA	NA	NA	NA	0.4	=	0.3	=	NA	NA	0.3	=	1.2	=	0.8	=	1.3	=	NA	NA	NA	NA	.	.	.	.	.	.	.	.	.	.	.	.	.	.	.	.	.	.	.	.	.	.
58851	B	Antivirogram	1091	Clinical	VC53-11	NA	NA	NA	NA	2.2	=	1.9	=	NA	NA	0.5	=	3.9	=	347.2	>	58.1	>	NA	NA	NA	NA	.	.	.	.	.	.	.	.	.	.	.	.	.	.	.	.	.	.	.	.	.	.
58855	B	Antivirogram	1091	Clinical	VC103-16	NA	NA	NA	NA	1.0	=	0.8	=	NA	NA	0.6	=	2.2	=	1.5	=	1.3	=	NA	NA	NA	NA	.	.	.	.	.	.	.	.	.	.	.	.	.	.	.	.	.	.	.	.	.	.
58863	B	Antivirogram	1091	Clinical	VC252-10	NA	NA	NA	NA	1.4	=	0.7	=	NA	NA	0.9	=	2.9	=	2.2	=	5.3	=	NA	NA	NA	NA	.	.	.	.	.	.	.	.	.	.	.	.	.	.	.	.	.	.	.	.	.	.
58867	B	Antivirogram	1091	Clinical	VC256-11	NA	NA	NA	NA	1.0	=	0.8	=	NA	NA	0.9	=	168.9	>	214.5	=	47.4	>	NA	NA	NA	NA	.	.	.	.	.	.	.	.	.	.	.	.	.	.	.	.	.	.	.	.	.	.
58871	B	Antivirogram	1091	Clinical	VC257-8	NA	NA	NA	NA	7.9	=	0.8	=	NA	NA	0.9	=	163.8	>	56.0	=	58.1	>	NA	NA	NA	NA	.	.	.	.	.	.	.	.	.	.	.	.	.	.	.	.	.	.	.	.	.	.
58875	B	Antivirogram	1091	Clinical	VC271-4	NA	NA	NA	NA	4.3	=	0.5	=	NA	NA	0.4	=	2.8	=	0.3	<	1.3	=	NA	NA	NA	NA	.	.	.	.	.	.	.	.	.	.	.	.	.	.	.	.	.	.	.	.	.	.
58883	B	Antivirogram	1091	Clinical	VC273-8	NA	NA	NA	NA	1.4	=	0.6	=	NA	NA	0.7	=	2.4	=	1.6	=	2.1	=	NA	NA	NA	NA	.	.	.	.	.	.	.	.	.	.	.	.	.	.	.	.	.	.	.	.	.	.
58887	B	Antivirogram	1091	Clinical	VC287-8	NA	NA	NA	NA	1.5	=	0.2	<	NA	NA	0.2	<	74.2	=	NA	NA	58.1	>	NA	NA	NA	NA	.	.	.	.	.	.	.	.	.	.	.	.	.	.	.	.	.	.	.	.	.	.
58891	B	Antivirogram	1091	Clinical	VC296-6	NA	NA	NA	NA	0.3	<	0.3	=	NA	NA	0.2	=	1.1	=	0.4	=	0.9	=	NA	NA	NA	NA	.	.	.	.	.	.	.	.	.	.	.	.	.	.	.	.	.	.	.	.	.	.
66720	CRF02_AG	Antivirogram	1132	Clinical	99SN105	0.9	=	0.4	=	1.6	=	1.0	=	NA	NA	0.4	=	1.3	=	0.7	=	0.3	=	0.8	=	1.0	=	-	-	-	-	-	-	-	-	-	-	-	-	-	-	-	-	-	-	-	-	-	-
66748	CRF02_AG	Antivirogram	1132	Clinical	99SN167	0.8	=	1.0	=	1.8	=	0.9	=	NA	NA	0.9	=	NA	NA	0.5	=	0.7	=	1.3	=	0.9	=	-	-	-	-	-	-	-	-	-	-	-	-	-	-	-	-	-	-	-	-	-	-
66756	CRF02_AG	Antivirogram	1132	Clinical	98SN1264	0.6	=	0.6	=	0.3	=	0.3	=	NA	NA	0.6	=	4.3	=	0.5	=	0.3	=	1.0	=	0.2	=	-	-	-	-	-	-	-	-	-	-	-	-	-	-	-	-	-	-	-	R	-	-
66872	B	Antivirogram	879	Clinical	03-03000A	NA	NA	NA	NA	NA	NA	NA	NA	NA	NA	NA	NA	2.1	=	2.4	=	2.7	=	NA	NA	NA	NA	-	-	-	-	-	-	-	-	-	-	-	-	-	-	-	-	-	-	-	-	-	-
66876	B	Antivirogram	879	Clinical	03-07000	NA	NA	NA	NA	NA	NA	NA	NA	NA	NA	NA	NA	2.1	=	0.7	=	1.0	=	NA	NA	NA	NA	-	-	-	-	-	-	-	-	-	-	-	-	-	-	-	-	-	-	-	-	-	KT
66878	B	Antivirogram	879	Clinical	03-07502	NA	NA	NA	NA	NA	NA	NA	NA	NA	NA	NA	NA	39.0	=	437.0	>	57.0	>	NA	NA	NA	NA	-	-	-	-	-	-	-	-	-	-	-	-	-	-	-	-	-	-	-	-	-	-
66884	B	Antivirogram	879	Clinical	03-21503	NA	NA	NA	NA	NA	NA	NA	NA	NA	NA	NA	NA	102.0	=	475.0	>	50.0	>	NA	NA	NA	NA	-	-	-	-	-	-	-	-	-	-	-	-	-	-	-	-	-	-	-	-	-	-
66886	B	Antivirogram	879	Clinical	03-21000	NA	NA	NA	NA	NA	NA	NA	NA	NA	NA	NA	NA	2.5	=	2.0	=	2.3	=	NA	NA	NA	NA	-	-	-	-	-	-	-	-	-	-	-	-	-	-	-	-	-	-	-	-	-	-
66892	B	Antivirogram	879	Clinical	03-26000	NA	NA	NA	NA	NA	NA	NA	NA	NA	NA	NA	NA	2.4	=	1.0	=	1.8	=	NA	NA	NA	NA	-	-	-	-	-	-	-	-	-	-	-	-	-	-	-	-	-	-	-	-	-	-
66894	B	Antivirogram	879	Clinical	03-26014	NA	NA	NA	NA	NA	NA	NA	NA	NA	NA	NA	NA	8.0	=	9.0	=	61.0	>	NA	NA	NA	NA	-	-	-	-	-	-	-	-	-	-	-	-	-	-	-	-	-	-	-	KR	-	-
66898	B	Antivirogram	879	Clinical	03-28000	NA	NA	NA	NA	NA	NA	NA	NA	NA	NA	NA	NA	4.4	=	2.0	=	2.0	=	NA	NA	NA	NA	-	-	-	-	-	-	-	-	-	-	-	-	-	-	-	-	-	-	-	-	-	-
66902	B	Antivirogram	879	Clinical	03-28321A	NA	NA	NA	NA	NA	NA	NA	NA	NA	NA	NA	NA	97.0	=	180.0	=	57.0	>	NA	NA	NA	NA	-	-	-	-	-	-	-	-	-	-	-	-	-	-	-	-	-	-	-	-	-	-
66910	B	Antivirogram	879	Clinical	03-44000B	NA	NA	NA	NA	NA	NA	NA	NA	NA	NA	NA	NA	6.4	=	2.2	=	7.3	=	NA	NA	NA	NA	-	-	-	-	-	-	-	-	-	-	-	-	-	-	-	-	-	-	-	-	-	-
66914	B	Antivirogram	879	Clinical	03-44259B	NA	NA	NA	NA	NA	NA	NA	NA	NA	NA	NA	NA	160.0	>	178.0	=	61.0	>	NA	NA	NA	NA	-	-	-	-	-	K	-	-	-	-	-	-	-	-	-	-	-	-	-	-	-	-
66916	B	Antivirogram	879	Clinical	03-47000	NA	NA	NA	NA	NA	NA	NA	NA	NA	NA	NA	NA	3.6	=	1.1	=	2.0	=	NA	NA	NA	NA	-	-	-	-	-	-	-	-	-	-	-	-	-	-	-	-	-	-	-	-	-	-
66918	B	Antivirogram	879	Clinical	03-47497	NA	NA	NA	NA	NA	NA	NA	NA	NA	NA	NA	NA	140.0	=	247.0	=	57.0	>	NA	NA	NA	NA	-	-	-	-	-	-	-	-	-	-	-	-	-	-	-	-	-	-	-	-	-	-
66920	B	Antivirogram	879	Clinical	03-50182	NA	NA	NA	NA	NA	NA	NA	NA	NA	NA	NA	NA	7.0	=	2.0	=	60.0	=	NA	NA	NA	NA	-	-	-	-	-	-	-	-	-	-	-	-	-	-	-	-	-	-	-	-	-	-
66938	B	Antivirogram	879	Clinical	03-69183C	NA	NA	NA	NA	NA	NA	NA	NA	NA	NA	NA	NA	1.0	=	3.0	=	9.0	=	NA	NA	NA	NA	-	-	-	-	-	-	-	-	-	-	-	-	-	-	-	-	-	-	-	-	-	-
66940	B	Antivirogram	879	Clinical	03-69000A	NA	NA	NA	NA	NA	NA	NA	NA	NA	NA	NA	NA	19.0	=	2.3	=	4.3	=	NA	NA	NA	NA	-	-	-	-	-	-	-	-	-	-	-	-	-	-	-	-	-	-	-	-	-	-
66946	B	Antivirogram	879	Clinical	03-70290B	NA	NA	NA	NA	NA	NA	NA	NA	NA	NA	NA	NA	1.0	=	475.0	>	50.0	>	NA	NA	NA	NA	-	-	-	-	-	-	-	-	-	-	-	-	-	-	-	-	-	-	-	-	VI	-
66952	B	Antivirogram	879	Clinical	03-73000	NA	NA	NA	NA	NA	NA	NA	NA	NA	NA	NA	NA	0.9	=	1.2	=	0.4	=	NA	NA	NA	NA	-	-	-	-	-	-	-	-	-	-	-	-	-	-	-	-	-	-	-	-	-	-
66956	B	Antivirogram	879	Clinical	03-89503	NA	NA	NA	NA	NA	NA	NA	NA	NA	NA	NA	NA	140.0	=	230.0	>	51.0	=	NA	NA	NA	NA	-	-	-	-	-	-	-	-	-	-	-	-	-	-	-	-	-	-	-	-	-	-
66958	B	Antivirogram	879	Clinical	03-89056	NA	NA	NA	NA	NA	NA	NA	NA	NA	NA	NA	NA	140.0	=	339.0	>	61.0	>	NA	NA	NA	NA	-	-	-	-	-	-	-	-	-	-	-	-	-	-	-	-	-	-	-	-	-	-
66960	B	Antivirogram	879	Clinical	03-89000	NA	NA	NA	NA	NA	NA	NA	NA	NA	NA	NA	NA	2.1	=	2.1	=	2.1	=	NA	NA	NA	NA	-	-	-	-	-	-	-	-	-	-	-	-	-	-	-	-	-	-	-	-	-	-
66962	B	Antivirogram	879	Clinical	03-94242A	NA	NA	NA	NA	NA	NA	NA	NA	NA	NA	NA	NA	100.0	=	148.0	=	46.0	=	NA	NA	NA	NA	-	-	-	-	-	-	-	-	-	-	-	-	-	-	-	-	-	-	-	-	-	-
66966	B	Antivirogram	879	Clinical	03-94000A	NA	NA	NA	NA	NA	NA	NA	NA	NA	NA	NA	NA	1.2	=	1.4	=	2.5	=	NA	NA	NA	NA	-	-	-	-	-	-	-	-	-	-	-	-	-	-	-	-	-	-	-	-	-	-
66968	B	Antivirogram	879	Clinical	03-94000B	NA	NA	NA	NA	NA	NA	NA	NA	NA	NA	NA	NA	5.1	=	2.8	=	9.3	=	NA	NA	NA	NA	-	-	-	-	-	-	-	-	-	-	-	-	-	-	-	-	-	-	-	-	-	-
66972	B	Antivirogram	879	Clinical	03-99000B	NA	NA	NA	NA	NA	NA	NA	NA	NA	NA	NA	NA	2.4	=	2.1	=	0.8	=	NA	NA	NA	NA	-	-	-	-	-	-	-	-	-	-	-	-	-	-	-	-	-	-	-	-	-	-
66976	B	Antivirogram	879	Clinical	03-99114	NA	NA	NA	NA	NA	NA	NA	NA	NA	NA	NA	NA	190.0	>	77.0	=	50.0	>	NA	NA	NA	NA	-	-	-	-	-	-	-	-	-	-	-	-	-	-	-	-	-	-	-	-	-	-
66980	B	Antivirogram	879	Clinical	04-100000B	NA	NA	NA	NA	NA	NA	NA	NA	NA	NA	NA	NA	8.5	=	3.3	=	2.3	=	NA	NA	NA	NA	-	-	-	-	-	-	-	-	-	-	-	-	-	-	-	-	-	-	-	-	I	-
66983	B	Antivirogram	879	Clinical	04-100139B	NA	NA	NA	NA	NA	NA	NA	NA	NA	NA	NA	NA	160.0	>	437.0	>	57.0	>	NA	NA	NA	NA	-	-	-	-	-	-	-	-	-	-	-	-	-	-	-	-	-	-	-	R	-	-
66990	B	Antivirogram	879	Clinical	04-121000A	NA	NA	NA	NA	NA	NA	NA	NA	NA	NA	NA	NA	0.8	=	0.9	=	1.3	=	NA	NA	NA	NA	-	-	-	-	-	-	-	-	-	-	-	-	-	-	-	-	-	-	-	-	-	-
66997	B	Antivirogram	879	Clinical	04-126112	NA	NA	NA	NA	NA	NA	NA	NA	NA	NA	NA	NA	150.0	=	250.0	=	57.0	>	NA	NA	NA	NA	-	-	-	-	-	-	-	-	-	-	-	-	-	-	-	-	-	-	-	-	-	-
66999	B	Antivirogram	879	Clinical	04-132000	NA	NA	NA	NA	NA	NA	NA	NA	NA	NA	NA	NA	8.2	=	2.3	=	2.1	=	NA	NA	NA	NA	-	-	-	-	-	-	-	-	-	-	-	-	-	-	-	-	-	-	-	-	-	-
67001	B	Antivirogram	879	Clinical	04-132041	NA	NA	NA	NA	NA	NA	NA	NA	NA	NA	NA	NA	160.0	>	58.0	=	57.0	>	NA	NA	NA	NA	-	-	-	-	-	-	-	-	-	-	-	-	-	-	-	-	-	-	-	KR	-	-
67003	B	Antivirogram	879	Clinical	04-132162	NA	NA	NA	NA	NA	NA	NA	NA	NA	NA	NA	NA	160.0	>	440.0	>	57.0	>	NA	NA	NA	NA	-	-	-	-	-	-	-	-	-	-	-	-	-	-	-	-	-	-	-	R	-	-
67005	B	Antivirogram	879	Clinical	04-135000	NA	NA	NA	NA	NA	NA	NA	NA	NA	NA	NA	NA	7.4	=	2.4	=	3.1	=	NA	NA	NA	NA	-	-	-	-	-	-	-	-	-	-	-	-	-	-	-	-	-	-	-	-	-	-
67007	B	Antivirogram	879	Clinical	04-135055	NA	NA	NA	NA	NA	NA	NA	NA	NA	NA	NA	NA	160.0	>	100.0	=	61.0	>	NA	NA	NA	NA	-	-	-	-	-	-	-	-	-	-	-	-	-	-	-	-	-	-	-	-	-	-
67011	B	Antivirogram	879	Clinical	04-141116B	NA	NA	NA	NA	NA	NA	NA	NA	NA	NA	NA	NA	380.0	>	160.0	=	57.0	>	NA	NA	NA	NA	-	-	-	-	-	-	-	-	-	-	-	-	-	-	-	-	-	-	-	-	-	-
67015	B	Antivirogram	879	Clinical	04-141000B	NA	NA	NA	NA	NA	NA	NA	NA	NA	NA	NA	NA	2.4	=	2.2	=	5.0	=	NA	NA	NA	NA	-	-	-	-	-	-	-	-	-	-	-	-	-	-	-	-	-	-	-	-	-	-
67017	B	Antivirogram	879	Clinical	04-141000C	NA	NA	NA	NA	NA	NA	NA	NA	NA	NA	NA	NA	2.7	=	3.8	=	4.3	=	NA	NA	NA	NA	-	-	-	-	-	-	-	-	-	-	-	-	-	-	-	-	-	-	-	-	-	-
67019	B	Antivirogram	879	Clinical	04-141041	NA	NA	NA	NA	NA	NA	NA	NA	NA	NA	NA	NA	154.0	=	89.0	=	61.0	>	NA	NA	NA	NA	-	-	-	-	-	-	-	-	-	-	-	-	-	-	-	-	-	-	-	-	-	-
67023	B	Antivirogram	879	Clinical	04-143000B	NA	NA	NA	NA	NA	NA	NA	NA	NA	NA	NA	NA	26.0	=	4.6	=	7.4	=	NA	NA	NA	NA	-	-	-	-	-	-	-	-	-	-	-	-	-	-	-	-	-	-	-	-	-	-
67027	B	Antivirogram	879	Clinical	04-146000	NA	NA	NA	NA	NA	NA	NA	NA	NA	NA	NA	NA	3.2	=	0.7	=	2.6	=	NA	NA	NA	NA	-	-	-	-	-	-	-	-	-	-	-	-	-	-	-	-	-	-	-	-	-	-
67029	B	Antivirogram	879	Clinical	04-146043	NA	NA	NA	NA	NA	NA	NA	NA	NA	NA	NA	NA	160.0	>	25.0	=	61.0	>	NA	NA	NA	NA	-	-	-	-	-	-	-	-	-	-	-	-	-	-	-	-	-	-	-	-	-	-
67031	B	Antivirogram	879	Clinical	04-147295	NA	NA	NA	NA	NA	NA	NA	NA	NA	NA	NA	NA	52.0	=	9.1	=	10.0	=	NA	NA	NA	NA	-	-	-	-	-	-	-	-	-	-	-	-	-	-	-	-	-	-	-	R	-	-
74953	B	Antivirogram	1210	Clinical	8242_d660V	0.7	=	0.4	=	2.6	=	0.7	=	0.1	=	0.2	=	192.3	=	17.0	=	84.5	=	NA	NA	NA	NA	-	-	-	-	-	-	-	-	-	-	-	-	-	-	-	-	-	-	-	-	-	-
74955	B	Antivirogram	1210	Clinical	8252_d84	NA	NA	2.8	=	54.2	=	0.4	=	1.8	=	0.9	=	164.5	=	10.7	=	85.0	=	NA	NA	NA	NA	-	-	-	-	-	-	-	-	-	-	-	-	-	-	-	-	-	-	-	-	-	-
74957	B	Antivirogram	1210	Clinical	8252_d140	4.8	=	1.8	=	20.7	=	0.8	=	2.2	=	2.2	=	157.6	=	8.5	=	85.0	=	NA	NA	NA	NA	-	-	-	-	-	-	-	-	-	-	-	-	-	-	-	-	-	-	-	-	-	-
74959	B	Antivirogram	1210	Clinical	8266_d145	0.7	=	0.2	=	0.5	=	0.8	=	0.6	=	0.4	=	150.6	=	3.4	=	59.5	=	NA	NA	NA	NA	-	-	-	-	-	-	-	-	-	-	-	-	-	-	-	-	-	-	-	-	I	-
74961	B	Antivirogram	1210	Clinical	8313_d750	1.8	=	1.7	=	3.6	=	0.4	=	0.3	=	1.5	=	4.5	=	5.1	=	82.0	=	NA	NA	NA	NA	-	-	-	-	-	-	-	-	-	-	-	-	-	-	-	-	-	-	-	-	-	-
74965	B	Antivirogram	1210	Clinical	8314_d168	76.7	=	1.2	=	3.3	=	1.6	=	1.6	=	0.6	=	9.1	=	3.2	=	5.3	=	NA	NA	NA	NA	-	-	-	-	-	-	-	-	-	-	-	-	-	-	-	-	-	-	-	-	-	-
74973	B	Antivirogram	1210	Clinical	8347_d253	0.1	=	0.5	=	0.6	=	0.6	=	0.3	=	0.2	=	15.5	=	3.5	=	23.2	=	NA	NA	NA	NA	-	-	-	-	-	D	-	-	-	-	-	-	-	-	-	-	-	-	-	-	-	-
74975	B	Antivirogram	1210	Clinical	8347_d341	0.1	=	0.2	=	0.4	=	0.1	=	0.1	=	0.1	=	76.2	=	31.1	=	24.8	=	NA	NA	NA	NA	-	-	-	-	-	D	-	-	-	-	-	-	-	-	-	-	-	-	-	KR	-	-
74993	B	Antivirogram	1210	Clinical	8361_d84	78.6	=	3.3	=	3.0	=	0.9	=	2.1	=	1.3	=	15.8	=	21.0	=	36.0	=	NA	NA	NA	NA	-	-	-	-	-	-	-	-	-	-	-	-	-	-	-	-	-	-	-	-	-	-
74995	B	Antivirogram	1210	Clinical	8361_d176	0.6	=	1.0	=	5.9	=	1.0	=	0.5	=	0.1	=	140.0	=	9.0	=	59.5	=	NA	NA	NA	NA	-	-	-	-	-	-	-	-	-	-	-	-	-	-	-	-	-	-	-	-	-	-
74999	B	Antivirogram	1210	Clinical	8362_d84	83.7	=	1.6	=	2.0	=	1.4	=	1.2	=	2.7	=	0.1	=	347.2	=	59.5	=	NA	NA	NA	NA	-	-	-	-	-	-	-	-	-	-	-	-	-	-	-	-	-	-	-	-	-	-
75001	B	Antivirogram	1210	Clinical	8362_d168	83.7	=	2.2	=	1.4	=	1.2	=	2.9	=	1.5	=	0.1	=	347.2	=	59.5	=	NA	NA	NA	NA	-	-	-	-	-	-	-	-	-	-	-	-	-	-	-	-	-	-	-	-	-	-
75003	B	Antivirogram	1210	Clinical	8362_d337	21.5	=	3.1	=	1.4	=	2.7	=	2.0	=	2.0	=	0.1	=	390.6	=	24.8	=	NA	NA	NA	NA	-	-	-	-	-	-	-	-	-	-	-	-	-	-	-	-	-	-	-	-	-	-
75005	B	Antivirogram	1210	Clinical	8362_d501	61.8	=	2.9	=	0.1	=	1.9	=	2.0	=	3.8	=	0.2	=	446.4	=	52.7	=	NA	NA	NA	NA	-	-	-	-	-	-	-	-	-	-	-	-	-	-	-	-	-	-	-	-	-	-
75007	B	Antivirogram	1210	Clinical	8371_d105	83.7	=	2.2	=	1.6	=	1.3	=	1.6	=	1.7	=	16.3	=	21.3	=	59.5	=	NA	NA	NA	NA	-	-	-	-	-	-	-	-	-	-	-	-	-	-	-	-	-	-	-	-	-	-
75009	B	Antivirogram	1210	Clinical	8371_d286	1.5	=	0.7	=	1.3	=	0.5	=	0.3	=	0.8	=	76.8	=	13.2	=	42.9	=	NA	NA	NA	NA	-	-	-	-	-	-	-	-	-	-	-	-	-	-	-	-	-	-	-	-	-	-
75011	B	Antivirogram	1210	Clinical	8418_d195	83.7	=	0.4	=	2.2	=	1.4	=	2.8	=	0.6	=	55.8	=	23.7	=	59.5	=	NA	NA	NA	NA	-	-	-	-	-	-	-	-	-	-	-	-	-	-	-	-	-	-	-	-	-	-
75013	B	Antivirogram	1210	Clinical	8418_d272	0.3	=	0.6	=	1.0	=	0.9	=	0.4	=	0.2	=	10.4	=	21.8	=	49.4	=	NA	NA	NA	NA	-	-	-	-	-	-	-	-	-	-	-	-	-	-	-	-	-	-	-	-	-	-
75025	B	Antivirogram	1210	Clinical	8256_d510	0.2	=	0.1	=	0.4	=	0.5	=	0.3	=	1.1	=	111.6	=	23.8	=	45.2	=	NA	NA	NA	NA	-	-	-	-	-	-	-	-	-	-	-	-	-	-	-	-	-	-	-	-	-	-
75027	B	Antivirogram	1210	Clinical	8256_d678	0.4	=	0.8	=	0.8	=	1.2	=	0.9	=	2.3	=	120.6	=	30.4	=	36.3	=	NA	NA	NA	NA	-	-	-	-	-	-	-	-	-	-	-	-	-	-	-	-	-	-	-	-	-	-
80671	G	Antivirogram	1251	Clinical	02.KP122	1.1	=	0.8	=	0.5	=	0.7	=	NA	NA	1.7	=	1.2	=	0.5	=	0.3	=	1.1	=	0.3	=	-	-	-	-	-	-	-	-	-	-	-	-	-	-	-	-	-	-	-	-	-	-
80685	G	Antivirogram	1251	Clinical	02.KS018	0.7	=	0.6	=	1.3	=	1.0	=	NA	NA	0.5	=	2.5	=	0.7	=	0.3	=	0.7	=	0.6	=	-	-	-	-	-	-	-	-	-	-	-	-	-	-	-	-	-	-	-	-	-	-
80717	A	Antivirogram	1251	Clinical	02.KTB002	1.3	=	0.5	=	0.7	=	0.7	=	NA	NA	1.2	=	3.5	=	0.5	=	2.4	=	1.6	=	0.4	=	-	-	-	-	-	-	-	-	-	-	S	-	-	-	-	-	-	-	-	-	-	-
80755	Others	Antivirogram	1251	Clinical	02.LBR060	0.6	=	0.4	=	1.1	=	0.3	=	NA	NA	0.5	=	5.0	=	0.8	=	0.9	=	0.8	=	0.3	=	-	-	-	-	-	-	-	-	-	-	-	-	-	-	-	-	-	-	-	-	-	-
84909	B	Antivirogram	1278	Clinical	00FR-1473	1.2	=	1.0	=	0.7	=	2.0	=	NA	NA	1.4	=	2.5	=	0.5	=	2.1	=	1.7	=	0.4	=	-	-	-	-	-	-	-	-	-	-	-	-	-	-	-	-	-	-	-	-	-	-
84911	CRF02_AG	Antivirogram	1278	Clinical	00FR-1516	1.3	=	1.0	=	3.3	=	1.9	=	NA	NA	2.6	=	NA	NA	4.3	=	3.7	=	2.1	=	0.8	=	-	-	-	-	-	-	-	-	-	-	-	-	-	-	-	-	-	-	-	-	-	-
84913	CRF02_AG	Antivirogram	1278	Clinical	00GB-03_09	1.0	=	0.7	=	1.0	=	0.8	=	NA	NA	0.5	=	5.1	=	0.5	=	0.7	=	1.1	=	0.2	=	-	-	-	-	-	-	-	-	-	-	-	-	-	-	-	-	-	-	-	-	-	-
84915	Others	Antivirogram	1278	Clinical	01CM-104	1.0	=	1.9	=	2.4	=	1.3	=	NA	NA	1.4	=	1.1	=	1.2	=	0.3	=	0.8	=	1.3	=	-	-	-	-	-	-	-	-	-	-	-	-	-	-	-	-	-	-	-	-	-	-
84917	CRF02_AG	Antivirogram	1278	Clinical	01CM-89	0.8	=	0.9	=	1.1	=	1.1	=	NA	NA	1.2	=	13.8	=	1.2	=	0.9	=	0.9	=	0.5	=	-	-	-	-	-	-	-	-	-	-	-	-	-	-	-	-	-	-	-	-	-	-
84919	CRF02_AG	Antivirogram	1278	Clinical	01CM-NW3	1.2	=	0.7	=	1.8	=	1.1	=	NA	NA	1.2	=	1.2	=	0.5	=	1.3	=	1.4	=	1.0	=	-	-	-	-	-	-	-	-	-	-	-	-	-	-	-	-	-	-	-	-	-	-
84921	F	Antivirogram	1278	Clinical	01CM-OU_52	1.6	=	0.7	=	0.3	=	0.2	=	NA	NA	0.5	=	4.9	=	2.3	=	2.1	=	0.9	=	0.2	=	-	-	-	-	-	-	-	-	-	-	-	-	-	-	-	-	-	-	-	-	-	-
84923	D	Antivirogram	1278	Clinical	02CM-18	1.3	=	0.7	=	0.7	=	0.7	=	NA	NA	1.3	=	NA	NA	0.5	=	0.4	=	1.2	=	0.8	=	-	-	-	-	-	-	-	-	-	-	-	-	-	-	-	-	-	-	-	-	I	-
84925	D	Antivirogram	1278	Clinical	02CM-2	0.6	=	1.0	=	0.8	=	0.9	=	NA	NA	1.3	=	0.4	=	1.2	=	1.5	=	1.1	=	0.3	=	-	-	-	-	-	-	-	-	-	-	-	-	-	-	-	-	-	-	-	-	-	R
84927	Others	Antivirogram	1278	Clinical	02CM-42	0.8	=	0.4	=	1.2	=	0.6	=	NA	NA	0.5	=	4.1	=	0.6	=	0.3	=	0.8	=	1.1	=	-	-	-	-	-	-	-	-	-	-	-	-	-	-	-	-	-	-	-	-	I	-
84929	G	Antivirogram	1278	Clinical	02FR-1599	0.9	=	0.9	=	1.9	=	0.3	=	NA	NA	0.9	=	13.8	=	4.2	=	1.9	=	0.6	=	0.8	=	-	-	-	-	-	-	-	-	-	-	-	-	-	-	-	-	-	-	-	-	-	-
84931	CRF02_AG	Antivirogram	1278	Clinical	03BF-186	1.0	=	0.7	=	1.0	=	1.1	=	NA	NA	1.0	=	3.7	=	0.5	=	0.7	=	1.2	=	0.1	=	-	-	-	-	-	-	-	-	-	-	-	-	-	-	-	-	-	-	-	KR	-	-
84933	CRF02_AG	Antivirogram	1278	Clinical	03BF-206	1.0	=	1.7	=	3.1	=	1.7	=	NA	NA	1.7	=	18.5	=	3.6	=	9.9	=	1.3	=	1.7	=	-	-	-	-	-	-	-	-	-	-	-	-	-	-	-	-	-	-	-	-	-	-
84935	K	Antivirogram	1278	Clinical	03BF-225	0.3	=	0.4	=	2.4	=	2.9	=	NA	NA	0.6	=	2.1	=	2.1	=	NA	NA	0.5	=	1.3	=	-	-	-	-	-	-	-	-	-	-	-	-	-	-	-	-	-	-	-	-	-	-
84937	CRF02_AG	Antivirogram	1278	Clinical	03BF-231	0.8	=	0.7	=	1.6	=	1.0	=	NA	NA	0.8	=	13.4	=	1.2	=	2.0	=	1.0	=	0.1	=	-	-	-	-	-	-	-	-	-	-	-	-	-	-	-	-	-	-	-	-	-	-
84939	K	Antivirogram	1278	Clinical	03BF-276	0.5	=	0.7	=	0.8	=	0.8	=	NA	NA	0.4	=	5.1	=	1.2	=	1.0	=	1.0	=	0.4	=	-	-	-	-	-	-	-	-	-	-	-	-	-	-	-	-	-	-	-	-	I	-
84941	CRF02_AG	Antivirogram	1278	Clinical	03BF-287	0.7	=	0.5	=	1.0	=	1.1	=	NA	NA	0.6	=	19.5	=	NA	NA	1.1	=	0.8	=	0.9	=	-	-	-	-	-	-	-	-	-	-	-	-	-	-	-	-	-	-	-	R	-	-
84943	CRF02_AG	Antivirogram	1278	Clinical	03BF-288	0.9	=	1.1	=	1.0	=	1.0	=	NA	NA	0.4	=	NA	NA	1.6	=	2.0	=	1.2	=	0.7	=	-	-	-	-	-	-	-	-	-	-	-	-	-	-	-	-	-	-	-	-	-	-
84945	G	Antivirogram	1278	Clinical	03BF-296	1.1	=	0.8	=	0.9	=	0.8	=	NA	NA	0.7	=	3.3	=	2.7	=	1.3	=	0.5	=	0.8	=	-	-	-	-	-	-	-	-	-	-	-	-	-	-	-	-	-	-	-	-	-	-
91554	B	Antivirogram	1485	Clinical	4070-30226	34.1	>	1.1	=	1.1	=	0.5	<	1.7	=	1.6	=	256.3	>	424.0	>	69.3	>	1.1	=	40.9	>	.	.	.	.	.	.	.	.	.	.	.	.	.	.	.	.	.	.	.	.	.	.
91560	B	Antivirogram	1485	Clinical	4009-30129	41.0	>	6.0	=	3.1	=	1.4	=	2.3	=	1.8	=	186.3	>	30.3	=	53.2	>	1.6	=	48.3	>	.	.	.	.	.	.	.	.	.	.	.	.	.	.	.	.	.	.	.	.	.	.
91564	B	Antivirogram	1485	Clinical	2412-30812	58.6	>	11.7	=	135.6	>	0.7	=	3.9	=	1.0	=	2.9	=	1.5	=	9.8	=	4.2	=	64.8	>	.	.	.	.	.	.	.	.	.	.	.	.	.	.	.	.	.	.	.	.	.	.
91566	B	Antivirogram	1485	Clinical	2412-31119	50.7	>	9.7	=	26.5	=	4.3	=	1.3	=	2.2	=	1.0	=	0.5	<	5.3	=	3.4	=	71.2	>	-	-	-	Q	-	-	-	-	-	-	-	-	-	-	-	-	-	-	-	-	-	-
91570	B	Antivirogram	1485	Clinical	1001-30227	1.5	=	0.5	=	17.2	=	1.5	=	0.8	=	0.7	=	0.3	=	1.2	=	1.0	=	1.3	=	6.0	=	.	.	.	.	.	.	.	.	.	.	.	.	.	.	.	.	.	.	.	.	.	.
91622	B	Antivirogram	1485	Clinical	1741-30515	34.8	>	3.7	=	3.4	=	1.4	=	1.6	=	2.0	=	143.5	>	285.1	>	61.0	>	1.7	=	56.6	>	.	.	.	.	.	.	.	.	.	.	.	.	.	.	.	.	.	.	.	.	.	.
91636	B	Antivirogram	1485	Clinical	2177-30627	4.5	=	0.9	=	13.1	=	1.3	=	0.8	=	1.1	=	240.8	>	55.7	=	174.2	>	2.6	=	5.8	=	.	.	.	.	.	.	.	.	.	.	.	.	.	.	.	.	.	.	.	.	.	.
91646	B	Antivirogram	1485	Clinical	1281-30424	6.0	=	3.7	=	113.1	>	1.6	=	1.3	=	1.3	=	207.9	>	30.1	=	93.1	>	5.3	=	6.1	=	.	.	.	.	.	.	.	.	.	.	.	.	.	.	.	.	.	.	.	.	.	.
91648	B	Antivirogram	1485	Clinical	2168-30804	16.3	=	1.6	=	1.0	=	2.0	=	2.2	=	1.3	=	25.2	=	14.4	=	35.7	>	1.0	=	37.5	>	.	.	.	.	.	.	.	.	.	.	.	.	.	.	.	.	.	.	.	.	.	.
91672	B	Antivirogram	1485	Clinical	2005-30630	34.8	>	5.3	=	5.0	=	0.7	=	2.8	=	2.9	=	143.5	>	285.1	>	61.0	>	1.8	=	56.6	>	.	.	.	.	.	.	.	.	.	.	.	.	.	.	.	.	.	.	.	.	.	.
91674	B	Antivirogram	1485	Clinical	2137-30723	1.6	=	0.7	=	2.5	=	0.4	=	0.7	=	0.9	=	143.5	>	285.1	>	61.0	>	1.6	=	3.4	=	.	.	.	.	.	.	.	.	.	.	.	.	.	.	.	.	.	.	.	.	.	.
91676	B	Antivirogram	1485	Clinical	2137-31022	45.7	>	2.1	=	1.5	=	2.2	=	0.8	=	0.8	=	187.7	>	460.9	>	79.7	>	1.1	=	71.2	>	-	-	-	-	-	-	-	-	-	-	-	-	-	-	-	-	-	-	-	-	-	-
91678	B	Antivirogram	1485	Clinical	2137-40728	50.7	>	2.6	=	1.3	=	1.0	=	0.4	=	1.4	=	187.7	>	NA	NA	79.7	>	1.9	=	71.2	>	-	-	-	-	-	-	-	-	-	-	-	-	-	-	-	-	-	-	-	-	-	-
91690	B	Antivirogram	1485	Clinical	2251-30730	0.4	=	0.3	=	0.6	=	0.5	=	0.9	=	0.8	=	0.9	=	1.3	=	1.1	=	0.2	=	6.2	=	.	.	.	.	.	.	.	.	.	.	.	.	.	.	.	.	.	.	.	.	.	.
91694	B	Antivirogram	1485	Clinical	1915-30714	34.8	>	10.4	=	6.1	=	2.4	=	4.7	=	10.0	=	143.5	>	24.2	=	61.0	>	0.8	=	56.6	>	.	.	.	.	.	.	.	.	.	.	.	.	.	.	.	.	.	.	.	.	.	.
91706	B	Antivirogram	1485	Clinical	1428-30313	4.8	=	0.8	=	2.4	=	0.8	=	0.9	=	1.2	=	207.9	>	6.6	=	93.1	>	3.3	=	1.2	=	.	.	.	.	.	.	.	.	.	.	.	.	.	.	.	.	.	.	.	.	.	.
91720	B	Antivirogram	1485	Clinical	1127-30310	90.0	>	0.6	=	0.7	=	0.3	<	0.3	<	0.8	=	94.9	=	9.2	=	93.1	>	0.7	=	71.9	>	.	.	.	.	.	.	.	.	.	.	.	.	.	.	.	.	.	.	.	.	.	.
91730	B	Antivirogram	1485	Clinical	2275-30725	1.7	=	7.3	=	4.3	=	14.0	=	2.3	=	2.6	=	153.2	>	47.8	=	69.6	>	3.0	=	6.4	=	.	.	.	.	.	.	.	.	.	.	.	.	.	.	.	.	.	.	.	.	.	.
91762	B	Antivirogram	1485	Clinical	2436-30822	5.9	=	5.9	=	113.1	>	1.8	=	4.3	=	5.7	=	207.9	>	499.2	>	93.1	>	3.2	=	9.9	=	.	.	.	.	.	.	.	.	.	.	.	.	.	.	.	.	.	.	.	.	.	.
91764	B	Antivirogram	1485	Clinical	2436-31120	50.7	>	5.7	=	1.4	=	3.3	=	0.8	=	2.4	=	187.7	>	460.9	>	79.7	>	1.8	=	71.2	>	-	-	-	-	-	D	-	-	-	-	-	-	-	-	-	V	-	-	-	-	-	-
91766	B	Antivirogram	1485	Clinical	2436-40706	49.3	>	1.2	=	0.7	=	0.6	=	0.6	=	1.4	=	187.7	>	460.9	>	79.7	>	0.6	=	71.2	>	-	-	-	-	-	D	-	-	-	-	-	-	-	-	-	V	-	-	-	-	-	-
91772	B	Antivirogram	1485	Clinical	1488-30320	52.5	>	2.1	=	1.0	=	0.8	=	1.5	=	1.2	=	240.8	>	613.9	>	174.2	>	0.6	=	24.0	>	.	.	.	.	.	.	.	.	.	.	.	.	.	.	.	.	.	.	.	.	.	.
91776	B	Antivirogram	1485	Clinical	1764-30424	38.5	>	4.7	=	10.7	=	1.2	=	4.0	=	1.2	=	NA	NA	3.7	=	80.5	>	0.7	=	51.6	>	.	.	.	.	.	.	.	.	.	.	.	.	.	.	.	.	.	.	.	.	.	.
91778	B	Antivirogram	1485	Clinical	1764-31113	50.7	>	4.7	=	39.0	=	1.6	=	2.5	=	2.2	=	31.3	=	12.8	=	71.7	>	2.8	=	71.2	>	-	-	-	-	-	-	-	-	-	-	-	-	-	-	-	-	-	-	-	-	-	-
91780	B	Antivirogram	1485	Clinical	1764-40624	50.7	>	2.3	=	41.6	=	1.9	=	0.7	=	0.5	=	31.1	=	34.7	=	79.7	>	4.2	=	71.2	>	-	-	-	-	-	-	-	-	-	-	-	-	-	-	-	-	-	-	-	-	-	-
91784	B	Antivirogram	1485	Clinical	2236-30725	3.5	=	2.1	=	7.4	=	0.9	=	1.3	=	2.4	=	143.5	>	285.1	>	61.0	>	2.6	=	9.0	=	.	.	.	.	.	.	.	.	.	.	.	.	.	.	.	.	.	.	.	.	.	.
91786	B	Antivirogram	1485	Clinical	2299-30818	6.0	=	1.6	=	13.7	=	0.9	=	2.5	=	2.5	=	211.4	>	797.2	>	113.6	>	1.3	=	5.8	=	.	.	.	.	.	.	.	.	.	.	.	.	.	.	.	.	.	.	.	.	.	.
91788	B	Antivirogram	1485	Clinical	1945-30521	34.8	>	6.4	=	2.3	=	1.4	=	2.2	=	7.6	=	143.5	>	63.3	=	61.0	>	1.2	=	114.6	>	.	.	.	.	.	.	.	.	.	.	.	.	.	.	.	.	.	.	.	.	.	.
91798	B	Antivirogram	1485	Clinical	1159-30501	0.5	=	0.2	=	1.6	=	0.6	=	0.4	=	0.2	=	21.8	=	18.8	=	113.6	>	1.2	=	0.6	=	.	.	.	.	.	.	.	.	.	.	.	.	.	.	.	.	.	.	.	.	.	.
91800	B	Antivirogram	1485	Clinical	1159-31223	50.7	>	1.7	=	5.8	=	0.3	=	0.9	=	0.5	=	6.8	=	8.5	=	79.7	>	1.5	=	71.2	>	-	-	-	-	-	-	-	-	-	-	-	-	-	-	-	-	-	-	-	-	-	-
91810	B	Antivirogram	1485	Clinical	1176-30519	90.0	>	36.1	=	12.1	=	2.1	=	14.0	=	3.3	=	207.9	>	17.3	=	93.1	>	2.2	=	71.9	>	.	.	.	.	.	.	.	.	.	.	.	.	.	.	.	.	.	.	.	.	.	.
91834	B	Antivirogram	1485	Clinical	1570-30313	42.2	>	4.0	=	1.5	=	1.7	=	3.4	=	3.2	=	31.5	=	1.9	=	57.9	>	0.8	=	64.8	>	.	.	.	.	.	.	.	.	.	.	.	.	.	.	.	.	.	.	.	.	.	.
91840	B	Antivirogram	1485	Clinical	1243-30312	42.2	>	10.5	=	10.3	=	1.7	=	0.9	=	1.0	=	0.3	=	0.4	<	2.2	=	2.1	=	64.8	>	.	.	.	.	.	.	.	.	.	.	.	.	.	.	.	.	.	.	.	.	.	.
91856	B	Antivirogram	1485	Clinical	1816-30513	3.3	=	0.7	=	8.6	=	1.1	=	0.9	=	2.5	=	17.7	=	12.3	=	25.8	=	1.8	=	8.3	=	.	.	.	.	.	.	.	.	.	.	.	.	.	.	.	.	.	.	.	.	.	.
91882	B	Antivirogram	1485	Clinical	3059-30414	45.2	>	2.4	=	1.0	=	0.4	=	2.0	=	1.1	=	131.4	>	12.0	=	51.5	>	0.9	=	64.8	>	.	.	.	.	.	.	.	.	.	.	.	.	.	.	.	.	.	.	.	.	.	.
91888	B	Antivirogram	1485	Clinical	3003-30219	45.2	>	8.3	=	2.1	=	1.2	=	2.1	=	1.3	=	0.2	<	0.7	=	2.8	=	0.2	=	64.8	>	.	.	.	.	.	.	.	.	.	.	.	.	.	.	.	.	.	.	.	.	.	.
91898	B	Antivirogram	1485	Clinical	3127-30514	8.1	=	5.6	=	128.6	=	1.4	=	4.9	=	1.6	=	135.9	>	742.4	>	95.8	>	5.1	=	19.2	=	.	.	.	.	.	.	.	.	.	.	.	.	.	.	.	.	.	.	.	.	.	.
91900	B	Antivirogram	1485	Clinical	3073-30814	1.6	=	0.7	=	5.9	=	0.6	<	0.4	=	0.5	=	189.4	>	15.3	=	56.9	>	2.5	=	1.8	=	.	.	.	.	.	.	.	.	.	.	.	.	.	.	.	.	.	.	.	.	.	.
91910	B	Antivirogram	1485	Clinical	3064-30327	44.6	>	6.6	=	8.4	=	1.3	=	2.6	=	0.8	=	153.2	>	0.5	<	NA	NA	1.9	=	34.6	>	.	.	.	.	.	.	.	.	.	.	.	.	.	.	.	.	.	.	.	.	.	.
91938	B	Antivirogram	1485	Clinical	4071-30227	6.5	=	20.0	=	NA	NA	1.2	=	2.5	=	2.5	=	186.3	>	707.0	>	53.2	>	1.5	=	8.6	=	.	.	.	.	.	.	.	.	.	.	.	.	.	.	.	.	.	.	.	.	.	.
91948	B	Antivirogram	1485	Clinical	4076-30311	1.6	=	0.9	=	0.4	<	0.9	=	1.1	=	NA	NA	1.4	=	0.7	<	0.3	=	0.3	=	2.3	=	.	.	.	.	.	.	.	.	.	.	.	.	.	.	.	.	.	.	.	.	.	.
91956	B	Antivirogram	1485	Clinical	4093-30424	5.7	=	2.8	=	NA	NA	4.4	=	4.5	=	2.4	=	182.7	>	532.4	>	118.2	>	4.7	=	8.4	=	.	.	.	.	.	.	.	.	.	.	.	.	.	.	.	.	.	.	.	.	.	.
91958	B	Antivirogram	1485	Clinical	4094-30505	1.0	=	0.4	=	0.6	=	0.5	<	1.1	=	0.5	=	1.7	=	0.4	<	0.9	=	0.8	=	1.3	=	.	.	.	.	.	.	.	.	.	.	.	.	.	.	.	.	.	.	.	.	.	.
91964	B	Antivirogram	1485	Clinical	4039-30516	34.1	>	1.3	=	0.8	=	0.5	<	0.3	=	0.6	=	256.3	>	424.0	>	69.3	>	1.2	=	40.9	>	.	.	.	.	.	.	.	.	.	.	.	.	.	.	.	.	.	.	.	.	.	.
91966	B	Antivirogram	1485	Clinical	4022-30527	3.9	=	0.6	=	NA	NA	1.5	=	0.8	=	1.0	=	1.2	=	16.8	=	69.3	>	6.5	=	29.6	=	.	.	.	.	.	.	.	.	.	.	.	.	.	.	.	.	.	.	.	.	.	.
91980	B	Antivirogram	1485	Clinical	4031-30219	34.1	>	1.5	=	5.0	=	0.5	<	0.9	=	2.8	=	216.8	>	13.1	=	66.9	>	2.6	=	40.9	>	.	.	.	.	.	.	.	.	.	.	.	.	.	.	.	.	.	.	.	.	.	.
92002	B	Antivirogram	1485	Clinical	4049-30724	3.5	=	10.4	=	20.9	=	4.1	=	2.6	=	1.4	=	0.6	=	0.4	<	2.3	=	2.6	=	26.4	>	.	.	.	.	.	.	.	.	.	.	.	.	.	.	.	.	.	.	.	.	.	.
92004	B	Antivirogram	1485	Clinical	4050-30820	45.2	>	2.4	=	53.3	=	1.8	=	1.9	=	2.4	=	204.6	>	8.5	=	83.3	>	4.7	=	51.6	>	.	.	.	.	.	.	.	.	.	.	.	.	.	.	.	.	.	.	.	.	.	.
92012	B	Antivirogram	1485	Clinical	4003-30128	2.2	=	5.2	=	NA	NA	2.7	=	1.1	=	1.3	=	0.3	=	1.1	=	1.8	=	2.2	=	9.2	=	.	.	.	.	.	.	.	.	.	.	.	.	.	.	.	.	.	.	.	.	.	.
92014	B	Antivirogram	1485	Clinical	4004-30128	5.5	=	2.5	=	23.9	=	1.0	=	3.3	=	1.2	=	256.3	>	48.0	=	69.3	>	5.3	=	10.7	=	.	.	.	.	.	.	.	.	.	.	.	.	.	.	.	.	.	.	.	.	.	.
92028	B	Antivirogram	1485	Clinical	4012-30130	41.0	>	2.6	=	6.4	=	1.3	=	0.9	=	1.5	=	0.3	=	NA	NA	0.3	=	2.7	=	48.3	>	.	.	.	.	.	.	.	.	.	.	.	.	.	.	.	.	.	.	.	.	.	.
92030	B	Antivirogram	1485	Clinical	4013-30203	41.0	>	14.7	=	13.5	=	2.4	=	4.2	=	3.4	=	186.3	>	707.0	>	53.2	>	2.0	=	48.3	>	.	.	.	.	.	.	.	.	.	.	.	.	.	.	.	.	.	.	.	.	.	.
92034	B	Antivirogram	1485	Clinical	4055-30218	52.5	>	13.1	=	NA	NA	9.2	=	29.7	=	24.0	=	240.8	>	20.7	=	174.2	>	9.1	=	40.9	>	.	.	.	.	.	.	.	.	.	.	.	.	.	.	.	.	.	.	.	.	.	.
92054	B	Antivirogram	1485	Clinical	4085-30305	47.5	>	15.0	=	NA	NA	4.6	=	1.2	=	2.0	=	1.0	=	0.5	<	0.9	=	2.3	=	46.0	>	.	.	.	.	.	.	.	.	.	.	.	.	.	.	.	.	.	.	.	.	.	.
92056	B	Antivirogram	1485	Clinical	4085-40420	26.6	>	4.9	=	NA	NA	5.6	=	14.9	=	NA	NA	193.7	>	666.3	>	171.5	>	1.1	=	65.5	>	-	-	-	-	-	-	-	-	-	-	-	-	-	-	-	-	-	-	-	-	-	-
92060	B	Antivirogram	1485	Clinical	4090-30513	6.8	=	5.2	=	53.5	=	4.5	=	4.0	=	2.3	=	126.5	>	494.5	>	90.0	>	2.6	=	6.9	=	.	.	.	.	.	.	.	.	.	.	.	.	.	.	.	.	.	.	.	.	.	.
92062	B	Antivirogram	1485	Clinical	4090-30930	25.0	=	9.8	=	NA	NA	NA	NA	1.8	=	6.9	=	187.7	>	460.9	>	79.7	>	5.0	=	37.7	=	-	-	-	-	-	D	-	-	-	-	-	-	-	-	-	-	-	-	-	-	-	-
92064	B	Antivirogram	1485	Clinical	4090-40706	23.3	=	2.0	=	13.8	=	1.7	=	0.7	=	1.1	=	187.7	>	460.9	>	79.7	>	3.0	=	15.2	=	-	-	-	-	-	D	-	-	-	-	-	-	-	-	-	-	-	-	-	-	-	-
92080	B	Antivirogram	1485	Clinical	1479-30731	45.2	>	25.5	=	59.5	>	9.1	=	9.9	=	8.3	=	148.1	>	374.7	>	51.5	>	17.9	>	64.8	>	.	.	.	.	.	.	.	.	.	.	.	.	.	.	.	.	.	.	.	.	.	.
92082	B	Antivirogram	1485	Clinical	1478-30731	45.2	>	2.6	=	1.9	=	0.8	=	1.8	=	3.1	=	0.6	=	0.4	<	0.5	=	2.4	=	64.8	>	.	.	.	.	.	.	.	.	.	.	.	.	.	.	.	.	.	.	.	.	.	.
92100	B	Antivirogram	1485	Clinical	1647-30421	90.0	>	6.4	=	2.8	=	1.3	=	22.5	=	8.9	=	207.9	>	499.2	>	88.2	>	1.2	=	71.9	>	.	.	.	.	.	.	.	.	.	.	.	.	.	.	.	.	.	.	.	.	.	.
92110	B	Antivirogram	1485	Clinical	1774-30708	1.5	=	1.4	=	0.6	=	0.5	=	0.6	=	1.0	=	8.4	=	35.2	=	61.0	>	0.6	=	26.4	=	.	.	.	.	.	.	.	.	.	.	.	.	.	.	.	.	.	.	.	.	.	.
92118	B	Antivirogram	1485	Clinical	1302-30711	3.5	=	0.9	=	1.8	=	0.6	<	0.4	=	0.5	=	16.5	=	3.9	=	56.9	>	2.7	=	3.8	=	.	.	.	.	.	.	.	.	.	.	.	.	.	.	.	.	.	.	.	.	.	.
92122	B	Antivirogram	1485	Clinical	1305-30717	90.0	>	9.0	=	39.8	=	4.9	=	8.0	=	6.9	=	207.9	>	499.2	>	93.1	>	3.6	=	71.9	>	.	.	.	.	.	.	.	.	.	.	.	.	.	.	.	.	.	.	.	.	.	.
92128	B	Antivirogram	1485	Clinical	2170-30813	1.8	=	2.7	=	2.1	=	1.8	=	2.2	=	2.8	=	189.4	>	92.0	=	56.9	>	0.7	=	0.9	=	.	.	.	.	.	.	.	.	.	.	.	.	.	.	.	.	.	.	.	.	.	.
92138	B	Antivirogram	1485	Clinical	2396-30804	90.0	>	9.9	=	3.6	=	1.0	=	2.2	=	3.3	=	207.9	>	499.2	>	93.1	>	1.6	=	71.9	>	.	.	.	.	.	.	.	.	.	.	.	.	.	.	.	.	.	.	.	.	.	.
92146	B	Antivirogram	1485	Clinical	1308-30408	52.5	>	5.1	=	6.0	=	1.0	=	1.7	=	6.2	=	1.8	=	80.0	=	174.2	>	1.8	=	37.5	>	.	.	.	.	.	.	.	.	.	.	.	.	.	.	.	.	.	.	.	.	.	.
92154	B	Antivirogram	1485	Clinical	1312-30605	90.0	>	3.6	=	1.8	=	0.8	=	1.1	=	1.7	=	207.9	>	0.6	=	93.1	>	0.9	=	71.9	>	.	.	.	.	.	.	.	.	.	.	.	.	.	.	.	.	.	.	.	.	.	.
92160	B	Antivirogram	1485	Clinical	1013-30228	90.0	>	10.0	=	7.9	=	1.5	=	2.3	=	1.3	=	207.9	>	499.2	>	93.1	>	4.7	=	71.9	>	.	.	.	.	.	.	.	.	.	.	.	.	.	.	.	.	.	.	.	.	.	.
92164	B	Antivirogram	1485	Clinical	1015-30418	0.4	=	0.5	=	0.5	=	0.8	=	1.3	=	0.4	=	1.4	=	0.7	=	0.9	=	0.7	=	0.7	=	.	.	.	.	.	.	.	.	.	.	.	.	.	.	.	.	.	.	.	.	.	.
92166	B	Antivirogram	1485	Clinical	1015-40121	50.7	>	0.9	=	2.1	=	0.6	=	1.4	=	0.8	=	5.9	=	4.0	=	46.9	>	0.5	=	71.2	>	-	-	-	-	-	-	-	-	-	-	-	-	-	-	-	-	-	-	-	-	-	-
92192	B	Antivirogram	1485	Clinical	2083-30609	90.0	>	3.6	=	7.6	=	0.9	=	1.2	=	2.2	=	100.4	=	1.3	=	93.1	>	1.4	=	71.9	>	.	.	.	.	.	.	.	.	.	.	.	.	.	.	.	.	.	.	.	.	.	.
92220	B	Antivirogram	1485	Clinical	1021-30317	90.0	>	2.9	=	3.3	=	0.5	=	0.7	=	0.2	<	0.5	=	0.7	=	3.4	=	1.7	=	71.9	>	.	.	.	.	.	.	.	.	.	.	.	.	.	.	.	.	.	.	.	.	.	.
92222	B	Antivirogram	1485	Clinical	1021-30930	28.2	>	2.7	=	2.6	=	1.9	=	2.4	=	1.4	=	21.3	>	103.9	=	68.9	>	1.5	=	40.0	>	-	-	-	-	-	-	-	-	-	-	-	-	-	-	-	-	-	-	-	-	-	-
92224	B	Antivirogram	1485	Clinical	1021-40701	50.7	>	0.8	=	5.6	=	2.0	=	0.6	=	0.5	=	0.5	=	0.5	<	NA	NA	0.8	=	71.2	>	-	-	-	-	-	-	-	-	-	-	-	-	-	-	-	-	-	-	-	-	-	-
92232	B	Antivirogram	1485	Clinical	1674-30327	29.5	>	11.4	=	NA	NA	3.6	=	2.4	=	5.9	=	177.0	>	562.1	>	108.6	>	1.4	=	63.9	>	.	.	.	.	.	.	.	.	.	.	.	.	.	.	.	.	.	.	.	.	.	.
92234	B	Antivirogram	1485	Clinical	1672-30327	23.9	>	16.2	=	3.2	=	4.6	=	12.0	=	5.9	=	239.9	>	305.2	>	50.6	>	2.4	=	58.7	>	.	.	.	.	.	.	.	.	.	.	.	.	.	.	.	.	.	.	.	.	.	.
92248	B	Antivirogram	1485	Clinical	1728-30409	34.8	>	16.7	=	16.1	=	4.5	=	3.5	=	9.3	=	143.5	>	285.1	>	61.0	>	2.4	=	114.6	>	.	.	.	.	.	.	.	.	.	.	.	.	.	.	.	.	.	.	.	.	.	.
92256	B	Antivirogram	1485	Clinical	1898-30512	3.1	=	3.1	=	18.7	=	3.4	=	2.5	=	5.6	=	143.5	>	38.5	=	61.0	>	1.8	=	9.0	=	.	.	.	.	.	.	.	.	.	.	.	.	.	.	.	.	.	.	.	.	.	.
92264	B	Antivirogram	1485	Clinical	1902-30609	28.2	>	1.2	=	0.7	=	0.8	=	2.1	=	0.6	=	1.6	=	1.0	=	0.8	=	0.4	=	37.5	>	.	.	.	.	.	.	.	.	.	.	.	.	.	.	.	.	.	.	.	.	.	.
92296	B	Antivirogram	1485	Clinical	1806-30624	28.2	>	0.4	=	10.7	=	0.6	<	3.4	=	1.9	=	121.8	=	11.8	=	56.9	>	1.4	=	37.5	>	.	.	.	.	.	.	.	.	.	.	.	.	.	.	.	.	.	.	.	.	.	.
92304	B	Antivirogram	1485	Clinical	1032-30313	44.6	>	3.7	=	8.4	=	2.0	=	3.2	=	2.0	=	153.2	>	61.9	=	88.4	>	1.7	=	34.6	>	.	.	.	.	.	.	.	.	.	.	.	.	.	.	.	.	.	.	.	.	.	.
92318	B	Antivirogram	1485	Clinical	1050-30305	90.0	>	8.5	=	31.4	=	8.2	=	4.6	=	2.3	=	3.1	=	NA	NA	93.1	>	3.0	=	71.9	>	.	.	.	.	.	.	.	.	.	.	.	.	.	.	.	.	.	.	.	.	.	.
92374	B	Antivirogram	1485	Clinical	2280-30819	34.8	>	8.5	=	9.1	=	0.8	=	5.5	=	4.8	=	56.7	=	3.5	=	61.0	>	0.8	=	114.6	>	.	.	.	.	.	.	.	.	.	.	.	.	.	.	.	.	.	.	.	.	.	.
92394	B	Antivirogram	1485	Clinical	2373-30804	28.2	>	2.7	=	0.8	=	1.0	=	2.1	=	0.8	=	1.4	=	0.5	<	0.7	=	0.6	=	37.5	>	.	.	.	.	.	.	.	.	.	.	.	.	.	.	.	.	.	.	.	.	.	.
92400	B	Antivirogram	1485	Clinical	2376-30821	2.8	=	4.5	=	6.2	=	2.1	=	0.4	=	1.2	=	189.4	>	503.2	>	56.9	>	2.3	=	5.4	=	.	.	.	.	.	.	.	.	.	.	.	.	.	.	.	.	.	.	.	.	.	.
92404	B	Antivirogram	1485	Clinical	2163-30717	28.2	>	2.0	=	0.9	=	1.0	=	1.8	=	1.6	=	189.4	>	7.0	=	56.9	>	2.8	=	37.5	>	.	.	.	.	.	.	.	.	.	.	.	.	.	.	.	.	.	.	.	.	.	.
92406	B	Antivirogram	1485	Clinical	2164-30724	28.2	>	2.2	=	0.9	=	1.4	=	2.9	=	5.3	=	0.4	=	0.5	<	0.2	<	0.7	=	37.5	>	.	.	.	.	.	.	.	.	.	.	.	.	.	.	.	.	.	.	.	.	.	.
92414	B	Antivirogram	1485	Clinical	2033-30618	28.2	>	3.9	=	29.2	=	2.4	=	2.3	=	2.3	=	8.7	=	502.9	>	56.9	>	2.3	=	37.5	>	.	.	.	.	.	.	.	.	.	.	.	.	.	.	.	.	.	.	.	.	.	.
92418	B	Antivirogram	1485	Clinical	2035-30625	28.2	>	2.5	=	2.6	=	1.3	=	2.2	=	1.9	=	189.4	>	503.2	>	56.9	>	0.7	=	34.6	>	.	.	.	.	.	.	.	.	.	.	.	.	.	.	.	.	.	.	.	.	.	.
92420	B	Antivirogram	1485	Clinical	2037-30702	44.6	>	7.1	=	0.7	=	0.7	=	0.9	=	0.3	=	153.2	>	495.2	>	88.4	>	1.9	=	34.6	>	.	.	.	.	.	.	.	.	.	.	.	.	.	.	.	.	.	.	.	.	.	.
92428	B	Antivirogram	1485	Clinical	2266-30812	0.6	=	0.5	=	0.7	=	0.6	<	0.9	=	0.4	=	1.2	=	0.5	<	0.6	=	0.7	=	0.5	=	.	.	.	.	.	.	.	.	.	.	.	.	.	.	.	.	.	.	.	.	.	.
92442	B	Antivirogram	1485	Clinical	1060-30429	45.2	>	5.2	=	NA	NA	0.2	<	2.5	=	2.8	=	0.4	=	1.0	=	0.9	=	1.5	=	64.8	>	.	.	.	.	.	.	.	.	.	.	.	.	.	.	.	.	.	.	.	.	.	.
92444	B	Antivirogram	1485	Clinical	1060-40114	50.7	>	2.6	=	NA	NA	NA	NA	5.1	=	1.3	=	1.2	=	1.1	=	1.8	=	1.4	=	71.2	>	-	-	-	-	-	-	-	-	-	-	-	-	-	-	-	-	-	-	-	-	-	-
92468	B	Antivirogram	1485	Clinical	1658-30527	45.2	>	12.8	=	20.9	=	1.6	=	1.9	=	5.1	=	158.9	>	374.7	>	51.5	>	2.1	=	64.8	>	.	.	.	.	.	.	.	.	.	.	.	.	.	.	.	.	.	.	.	.	.	.
92470	B	Antivirogram	1485	Clinical	1656-30527	38.4	>	11.2	=	1.2	=	1.3	=	3.5	=	2.9	=	5.0	=	2.5	=	51.5	>	1.2	=	64.8	>	.	.	.	.	.	.	.	.	.	.	.	.	.	.	.	.	.	.	.	.	.	.
92472	B	Antivirogram	1485	Clinical	1656-40525	50.7	>	7.6	=	4.0	=	2.6	=	1.0	=	3.0	=	11.4	=	6.6	=	79.7	>	1.9	=	71.2	>	-	-	-	-	-	-	-	-	-	-	-	-	-	-	-	-	-	-	-	-	-	-
92478	B	Antivirogram	1485	Clinical	1827-30528	28.2	>	1.3	=	5.7	=	1.1	=	1.4	=	0.7	=	39.5	=	503.2	>	56.9	>	1.3	=	37.5	>	.	.	.	.	.	.	.	.	.	.	.	.	.	.	.	.	.	.	.	.	.	.
92508	B	Antivirogram	1485	Clinical	1077-30404	29.5	>	12.9	=	NA	NA	4.5	=	5.7	=	15.8	=	177.0	>	562.1	>	108.6	>	3.0	=	24.0	>	.	.	.	.	.	.	.	.	.	.	.	.	.	.	.	.	.	.	.	.	.	.
92528	B	Antivirogram	1485	Clinical	2089-30630	34.8	>	7.0	=	4.6	=	0.4	=	1.0	=	0.7	=	0.8	=	7.2	=	61.0	>	3.0	=	114.6	>	.	.	.	.	.	.	.	.	.	.	.	.	.	.	.	.	.	.	.	.	.	.
92548	B	Antivirogram	1485	Clinical	1080-30414	7.5	=	5.6	=	7.4	=	0.5	=	1.4	=	0.7	=	207.9	>	499.2	>	93.1	>	2.1	=	8.1	=	.	.	.	.	.	.	.	.	.	.	.	.	.	.	.	.	.	.	.	.	.	.
92558	B	Antivirogram	1485	Clinical	1930-30507	34.8	>	9.4	=	2.7	=	0.5	=	2.0	=	3.1	=	0.5	=	12.2	=	61.0	>	1.8	=	56.6	>	.	.	.	.	.	.	.	.	.	.	.	.	.	.	.	.	.	.	.	.	.	.
92560	B	Antivirogram	1485	Clinical	1931-30508	2.4	=	1.5	=	0.6	=	0.7	=	0.9	=	1.9	=	0.1	<	0.3	<	0.2	<	0.9	=	4.8	=	.	.	.	.	.	.	.	.	.	.	.	.	.	.	.	.	.	.	.	.	.	.
92572	B	Antivirogram	1485	Clinical	2104-30619	4.8	=	5.8	=	65.3	=	1.9	=	3.5	=	2.4	=	143.5	>	1.5	=	61.0	>	2.9	=	13.9	=	.	.	.	.	.	.	.	.	.	.	.	.	.	.	.	.	.	.	.	.	.	.
92574	B	Antivirogram	1485	Clinical	2105-30624	34.8	>	4.3	=	2.1	=	0.5	=	5.7	=	6.3	=	143.5	>	285.1	>	61.0	>	1.1	=	56.6	>	.	.	.	.	.	.	.	.	.	.	.	.	.	.	.	.	.	.	.	.	.	.
92590	B	Antivirogram	1485	Clinical	1224-30514	0.7	=	0.9	=	0.4	=	0.8	=	1.2	=	0.7	=	181.7	>	5.3	=	57.9	>	0.6	=	0.7	=	.	.	.	.	.	.	.	.	.	.	.	.	.	.	.	.	.	.	.	.	.	.
92626	B	Antivirogram	1485	Clinical	2217-30730	34.8	>	20.7	=	7.1	=	1.2	=	0.4	=	1.4	=	0.3	=	0.3	<	1.0	=	1.5	=	56.6	>	.	.	.	.	.	.	.	.	.	.	.	.	.	.	.	.	.	.	.	.	.	.
92640	B	Antivirogram	1485	Clinical	1346-30502	90.0	>	2.2	=	10.6	=	0.6	=	1.9	=	1.3	=	8.0	=	3.3	=	16.7	=	5.1	=	71.9	>	.	.	.	.	.	.	.	.	.	.	.	.	.	.	.	.	.	.	.	.	.	.
92642	B	Antivirogram	1485	Clinical	1346-40426	50.7	>	4.3	=	4.6	=	4.1	=	5.7	=	9.3	=	28.8	=	8.9	=	79.7	>	4.2	=	71.2	>	-	-	-	-	-	K	-	-	-	-	-	-	-	-	-	-	-	-	-	-	-	-
92660	B	Antivirogram	1485	Clinical	2182-30627	61.1	>	6.7	=	1.5	=	0.4	<	3.9	=	7.4	=	169.2	>	54.8	=	95.8	>	0.6	=	63.9	>	.	.	.	.	.	.	.	.	.	.	.	.	.	.	.	.	.	.	.	.	.	.
92662	B	Antivirogram	1485	Clinical	2182-31016	50.7	>	5.3	=	1.3	=	0.4	=	2.6	=	2.9	=	187.7	>	40.7	=	79.7	>	0.8	=	71.2	>	-	-	-	-	-	-	-	-	-	-	-	-	-	-	-	-	-	-	-	-	-	-
92686	B	Antivirogram	1485	Clinical	2167-30702	28.2	>	1.7	=	3.9	=	1.2	=	0.2	=	1.3	=	12.3	=	147.8	=	56.9	>	5.3	=	11.2	=	.	.	.	.	.	.	.	.	.	.	.	.	.	.	.	.	.	.	.	.	.	.
92690	B	Antivirogram	1485	Clinical	1351-30516	4.7	=	2.4	=	4.8	=	1.1	=	1.1	=	0.5	=	10.3	=	78.3	=	93.1	>	3.9	=	7.6	=	.	.	.	.	.	.	.	.	.	.	.	.	.	.	.	.	.	.	.	.	.	.
92706	B	Antivirogram	1485	Clinical	1356-30530	21.3	=	13.6	=	24.6	=	3.7	=	2.1	=	7.9	=	16.0	=	16.5	=	61.0	>	0.7	=	56.6	>	.	.	.	.	.	.	.	.	.	.	.	.	.	.	.	.	.	.	.	.	.	.
92730	B	Antivirogram	1485	Clinical	1369-30717	2.6	=	0.8	=	0.5	=	1.1	=	1.8	=	2.3	=	158.9	>	19.4	=	51.5	>	0.8	=	3.5	=	.	.	.	.	.	.	.	.	.	.	.	.	.	.	.	.	.	.	.	.	.	.
92734	B	Antivirogram	1485	Clinical	1094-30224	29.5	>	6.4	=	2.8	=	3.1	=	3.6	=	2.2	=	80.0	=	22.0	=	98.5	>	1.5	=	71.9	>	.	.	.	.	.	.	.	.	.	.	.	.	.	.	.	.	.	.	.	.	.	.
92736	B	Antivirogram	1485	Clinical	1094-30519	50.7	>	2.1	=	0.9	=	4.3	=	1.5	=	8.0	=	22.4	=	5.8	=	79.7	>	0.9	=	71.2	>	-	-	-	-	-	-	-	-	-	-	-	-	-	-	-	-	-	-	-	-	-	-
92738	B	Antivirogram	1485	Clinical	1094-40614	2.5	=	0.3	<	NA	NA	1.7	=	0.2	=	0.9	=	150.1	>	23.2	=	79.7	>	3.5	=	3.1	=	-	-	-	-	-	-	-	-	-	-	-	-	-	-	-	-	-	-	-	-	-	-
92740	B	Antivirogram	1485	Clinical	1096-30224	90.0	>	3.3	=	1.2	=	0.7	=	2.3	=	1.5	=	3.3	=	5.0	=	3.1	=	0.4	=	71.9	>	.	.	.	.	.	.	.	.	.	.	.	.	.	.	.	.	.	.	.	.	.	.
92744	B	Antivirogram	1485	Clinical	1100-30305	90.0	>	12.5	=	10.9	=	0.9	=	8.8	=	2.6	=	1.2	=	36.2	=	93.1	>	1.3	=	71.9	>	.	.	.	.	.	.	.	.	.	.	.	.	.	.	.	.	.	.	.	.	.	.
92760	B	Antivirogram	1485	Clinical	1630-30417	90.0	>	21.5	=	21.0	=	2.0	=	1.3	=	1.6	=	1.7	=	12.8	=	93.1	>	2.5	=	71.9	>	.	.	.	.	.	.	.	.	.	.	.	.	.	.	.	.	.	.	.	.	.	.
92762	B	Antivirogram	1485	Clinical	1629-30416	90.0	>	4.5	=	5.5	=	0.7	=	2.3	=	3.1	=	207.9	>	43.9	=	93.1	>	1.5	=	71.9	>	.	.	.	.	.	.	.	.	.	.	.	.	.	.	.	.	.	.	.	.	.	.
92772	B	Antivirogram	1485	Clinical	1695-30429	34.8	>	5.7	=	14.5	=	1.9	=	2.0	=	4.0	=	0.9	=	10.1	=	61.0	>	3.1	=	114.6	>	.	.	.	.	.	.	.	.	.	.	.	.	.	.	.	.	.	.	.	.	.	.
92790	B	Antivirogram	1485	Clinical	1878-30604	34.8	>	9.1	=	3.0	=	0.8	=	1.8	=	2.4	=	3.7	=	17.5	=	54.2	>	1.8	=	56.6	>	.	.	.	.	.	.	.	.	.	.	.	.	.	.	.	.	.	.	.	.	.	.
92808	B	Antivirogram	1485	Clinical	2140-30818	29.1	>	3.2	=	14.0	=	1.2	=	0.8	=	2.3	=	0.1	<	0.4	=	0.5	=	2.9	=	114.6	>	.	.	.	.	.	.	.	.	.	.	.	.	.	.	.	.	.	.	.	.	.	.
92812	B	Antivirogram	1485	Clinical	1373-30617	90.0	>	0.9	=	2.0	=	0.4	=	1.4	=	1.2	=	0.9	=	0.8	=	2.3	=	2.6	=	71.9	>	.	.	.	.	.	.	.	.	.	.	.	.	.	.	.	.	.	.	.	.	.	.
92832	B	Antivirogram	1485	Clinical	1104-30610	90.0	>	1.4	=	10.5	=	0.8	=	2.0	=	1.3	=	29.5	=	499.2	>	93.1	>	2.8	=	71.9	>	.	.	.	.	.	.	.	.	.	.	.	.	.	.	.	.	.	.	.	.	.	.
92836	B	Antivirogram	1485	Clinical	1108-30624	90.0	>	1.2	=	3.1	=	1.7	=	0.8	=	2.0	=	0.7	=	0.5	<	NA	NA	2.3	=	43.1	>	.	.	.	.	.	.	.	.	.	.	.	.	.	.	.	.	.	.	.	.	.	.
92844	B	Antivirogram	1485	Clinical	1386-30512	1.4	=	0.5	=	1.1	=	0.5	=	0.4	=	1.0	=	207.9	>	39.4	=	93.1	>	1.0	=	1.3	=	.	.	.	.	.	.	.	.	.	.	.	.	.	.	.	.	.	.	.	.	.	.
92846	B	Antivirogram	1485	Clinical	1385-30512	81.0	>	1.3	=	1.3	=	0.6	=	1.0	=	1.1	=	3.2	=	0.5	<	1.6	=	1.6	=	71.9	>	.	.	.	.	.	.	.	.	.	.	.	.	.	.	.	.	.	.	.	.	.	.
92856	B	Antivirogram	1485	Clinical	2048-30819	5.1	=	5.8	=	1.2	=	1.4	=	3.4	=	4.7	=	102.8	>	2.8	=	61.0	>	1.9	=	10.5	=	.	.	.	.	.	.	.	.	.	.	.	.	.	.	.	.	.	.	.	.	.	.
92874	B	Antivirogram	1485	Clinical	1891-30619	34.8	>	9.4	=	2.7	=	2.2	=	3.2	=	14.6	=	143.5	>	285.1	>	61.0	>	0.7	=	114.6	>	.	.	.	.	.	.	.	.	.	.	.	.	.	.	.	.	.	.	.	.	.	.
92878	B	Antivirogram	1485	Clinical	2272-30804	34.8	>	6.4	=	3.1	=	1.4	=	1.4	=	7.2	=	7.7	=	285.1	>	61.0	>	0.7	=	103.8	>	.	.	.	.	.	.	.	.	.	.	.	.	.	.	.	.	.	.	.	.	.	.
92884	B	Antivirogram	1485	Clinical	1418-30820	90.0	>	17.1	=	3.5	=	1.6	=	4.8	=	7.6	=	161.1	>	94.4	=	93.1	>	10.3	=	71.9	>	.	.	.	.	.	.	.	.	.	.	.	.	.	.	.	.	.	.	.	.	.	.
92886	B	Antivirogram	1485	Clinical	2081-30617	1.1	=	2.6	=	NA	NA	1.5	=	3.3	=	1.6	=	1.6	=	3.6	=	7.5	=	2.8	=	2.0	=	.	.	.	.	.	.	.	.	.	.	.	.	.	.	.	.	.	.	.	.	.	.
92892	B	Antivirogram	1485	Clinical	1835-30710	1.6	=	2.8	=	8.9	=	2.9	=	1.3	=	3.1	=	3.4	=	0.5	=	1.8	=	1.3	=	30.9	=	.	.	.	.	.	.	.	.	.	.	.	.	.	.	.	.	.	.	.	.	.	.
92894	B	Antivirogram	1485	Clinical	1837-30715	3.5	=	4.9	=	21.0	=	0.7	=	0.8	=	1.0	=	0.2	=	0.3	<	1.1	=	1.7	=	3.8	=	.	.	.	.	.	.	.	.	.	.	.	.	.	.	.	.	.	.	.	.	.	.
92926	B	Antivirogram	1485	Clinical	2103-30708	28.2	>	13.8	=	6.0	=	1.4	=	6.3	=	4.0	=	0.6	=	0.5	<	0.5	=	1.2	=	37.5	>	.	.	.	.	.	.	.	.	.	.	.	.	.	.	.	.	.	.	.	.	.	.
92930	B	Antivirogram	1485	Clinical	2232-30715	5.5	=	4.4	=	1.8	=	3.8	=	1.0	=	1.7	=	7.8	=	319.0	=	132.6	>	1.6	=	28.1	=	.	.	.	.	.	.	.	.	.	.	.	.	.	.	.	.	.	.	.	.	.	.
92934	B	Antivirogram	1485	Clinical	2391-30813	90.0	>	19.2	=	21.2	=	1.3	=	3.6	=	5.4	=	0.4	=	0.6	=	0.4	<	3.6	=	71.9	>	.	.	.	.	.	.	.	.	.	.	.	.	.	.	.	.	.	.	.	.	.	.
92958	B	Antivirogram	1485	Clinical	2234-30722	34.8	>	6.1	=	5.6	=	2.6	=	2.8	=	7.5	=	0.3	=	0.5	=	1.0	=	0.8	=	114.6	>	.	.	.	.	.	.	.	.	.	.	.	.	.	.	.	.	.	.	.	.	.	.
92960	B	Antivirogram	1485	Clinical	2234-31205	50.7	>	1.8	=	7.8	=	4.0	=	2.5	=	2.9	=	0.5	=	19.1	=	71.2	>	1.6	=	71.2	>	-	-	-	-	-	-	-	-	-	-	-	-	-	-	-	-	-	-	-	-	-	-
92976	B	Antivirogram	1485	Clinical	2181-30722	34.8	>	1.7	=	0.4	<	0.4	=	1.4	=	2.3	=	0.8	=	0.3	<	0.2	<	0.4	=	114.6	>	.	.	.	.	.	.	.	.	.	.	.	.	.	.	.	.	.	.	.	.	.	.
92988	B	Antivirogram	1485	Clinical	2108-30619	48.9	>	13.4	=	5.2	=	3.4	=	10.8	=	4.6	=	258.6	>	613.9	>	132.6	>	1.1	=	114.6	>	.	.	.	.	.	.	.	.	.	.	.	.	.	.	.	.	.	.	.	.	.	.
92994	B	Antivirogram	1485	Clinical	2113-30819	3.8	=	1.4	=	NA	NA	1.0	=	1.4	=	0.7	=	153.2	>	495.2	>	88.4	>	1.9	=	4.8	=	.	.	.	.	.	.	.	.	.	.	.	.	.	.	.	.	.	.	.	.	.	.
92998	B	Antivirogram	1485	Clinical	2497-30822	2.0	=	1.3	=	1.0	=	0.6	=	1.0	=	0.6	=	NA	NA	1.2	=	2.5	=	0.8	=	0.4	=	.	.	.	.	.	.	.	.	.	.	.	.	.	.	.	.	.	.	.	.	.	.
93004	B	Antivirogram	1485	Clinical	1636-30319	26.5	>	1.6	=	0.8	=	1.1	=	1.8	=	0.9	=	8.3	=	0.8	<	NA	NA	0.9	=	37.9	>	.	.	.	.	.	.	.	.	.	.	.	.	.	.	.	.	.	.	.	.	.	.
93014	B	Antivirogram	1485	Clinical	2416-30819	42.2	>	3.8	=	1.1	=	1.0	=	1.6	=	1.3	=	1.0	=	1.4	=	1.4	=	2.5	=	64.8	>	.	.	.	.	.	.	.	.	.	.	.	.	.	.	.	.	.	.	.	.	.	.
93024	B	Antivirogram	1485	Clinical	2207-30715	34.8	>	3.2	=	2.2	=	0.9	=	0.8	=	1.7	=	0.1	<	0.4	=	0.4	=	1.4	=	56.6	>	.	.	.	.	.	.	.	.	.	.	.	.	.	.	.	.	.	.	.	.	.	.
93036	B	Antivirogram	1485	Clinical	1233-30409	32.9	>	1.7	=	23.5	=	2.3	=	2.2	=	0.6	=	0.3	=	32.0	=	83.2	>	1.2	=	37.9	>	.	.	.	.	.	.	.	.	.	.	.	.	.	.	.	.	.	.	.	.	.	.
93038	B	Antivirogram	1485	Clinical	2069-30701	4.3	=	7.6	=	45.0	=	3.1	=	2.8	=	1.6	=	1.7	=	0.5	<	1.7	=	3.7	=	7.4	=	.	.	.	.	.	.	.	.	.	.	.	.	.	.	.	.	.	.	.	.	.	.
93044	B	Antivirogram	1485	Clinical	2464-30819	42.2	>	7.5	=	2.2	=	0.6	=	2.0	=	1.5	=	191.4	>	430.4	>	57.9	>	2.7	=	64.8	>	.	.	.	.	.	.	.	.	.	.	.	.	.	.	.	.	.	.	.	.	.	.
93062	B	Antivirogram	1485	Clinical	2175-30730	48.9	>	2.8	=	NA	NA	3.2	=	7.8	=	1.5	=	1.6	=	0.8	=	3.5	=	1.6	=	114.6	>	.	.	.	.	.	.	.	.	.	.	.	.	.	.	.	.	.	.	.	.	.	.
93068	B	Antivirogram	1485	Clinical	1998-30701	1.5	=	1.0	=	6.6	=	0.3	<	1.3	=	0.6	=	143.5	>	285.1	>	61.0	>	1.0	=	20.1	=	.	.	.	.	.	.	.	.	.	.	.	.	.	.	.	.	.	.	.	.	.	.
93070	B	Antivirogram	1485	Clinical	1998-40316	50.7	>	1.4	=	2.0	=	6.3	=	0.8	=	3.8	=	187.7	>	460.9	>	79.7	>	1.2	=	71.2	>	-	-	-	S	-	-	-	-	-	-	-	-	-	-	-	-	-	-	-	R	-	-
93080	B	Antivirogram	1485	Clinical	2150-30818	34.8	>	6.7	=	19.5	=	0.4	=	2.0	=	2.3	=	143.5	>	5.6	=	61.0	>	0.6	=	114.6	>	.	.	.	.	.	.	.	.	.	.	.	.	.	.	.	.	.	.	.	.	.	.
93118	Others	Antivirogram	1485	Clinical	2258-30721	28.2	>	13.0	=	1.2	=	3.6	=	1.8	=	3.0	=	189.4	>	503.2	>	56.9	>	15.0	>	37.5	>	.	.	.	.	.	.	.	.	.	.	.	.	.	.	.	.	.	.	.	.	.	.
93140	B	Antivirogram	1485	Clinical	2063-30625	34.8	>	8.2	=	13.0	=	0.5	=	1.1	=	1.9	=	0.4	=	15.8	=	61.0	>	0.9	=	114.6	>	.	.	.	.	.	.	.	.	.	.	.	.	.	.	.	.	.	.	.	.	.	.
93152	B	Antivirogram	1485	Clinical	2193-30821	34.8	>	9.5	=	90.4	>	4.6	=	5.3	=	3.1	=	143.5	>	3.9	=	61.0	>	7.4	=	56.6	>	.	.	.	.	.	.	.	.	.	.	.	.	.	.	.	.	.	.	.	.	.	.
93166	B	Antivirogram	1485	Clinical	3119-30417	45.2	>	7.5	=	19.3	=	1.7	=	0.6	=	1.9	=	1.2	=	0.4	<	3.0	=	2.9	=	64.8	>	.	.	.	.	.	.	.	.	.	.	.	.	.	.	.	.	.	.	.	.	.	.
93168	B	Antivirogram	1485	Clinical	3119-30710	45.0	>	1.7	=	17.5	=	11.7	=	2.5	=	1.3	=	1.1	=	1.0	=	6.6	=	1.3	=	71.2	>	-	-	-	-	-	-	-	-	-	-	-	-	-	-	-	-	-	-	-	-	-	-
93170	B	Antivirogram	1485	Clinical	3119-40623	50.7	>	7.4	=	53.4	=	4.6	=	4.5	=	1.5	=	0.2	<	0.5	<	0.3	<	2.3	=	71.2	>	-	-	-	-	-	-	-	-	-	-	-	-	-	-	-	-	-	-	-	-	-	-
93176	B	Antivirogram	1485	Clinical	3203-30808	1.4	=	0.4	=	2.5	=	0.8	=	0.5	=	0.6	=	211.4	>	3.5	=	113.6	>	1.2	=	1.8	=	.	.	.	.	.	.	.	.	.	.	.	.	.	.	.	.	.	.	.	.	.	.
93194	B	Antivirogram	1485	Clinical	2131-30813	2.2	=	0.5	=	2.5	=	1.7	=	2.6	=	1.9	=	211.4	>	4.8	=	84.8	>	0.9	=	3.7	=	.	.	.	.	.	.	.	.	.	.	.	.	.	.	.	.	.	.	.	.	.	.
93212	B	Antivirogram	1485	Clinical	2425-30820	5.2	=	6.3	=	125.3	>	0.5	<	0.9	=	1.3	=	5.0	=	13.4	=	132.6	>	6.1	=	9.4	=	.	.	.	.	.	.	.	.	.	.	.	.	.	.	.	.	.	.	.	.	.	.
93242	B	Antivirogram	1485	Clinical	1398-30623	28.2	>	2.3	=	1.4	=	0.7	=	2.4	=	1.6	=	NA	NA	21.1	=	56.9	>	0.5	=	37.5	>	.	.	.	.	.	.	.	.	.	.	.	.	.	.	.	.	.	.	.	.	.	.
93244	B	Antivirogram	1485	Clinical	1398-31001	50.7	>	3.6	=	2.7	=	6.2	=	NA	NA	1.9	=	187.7	>	460.9	>	79.7	>	1.9	=	71.2	>	-	-	-	-	-	-	-	-	-	-	-	-	-	-	-	-	-	-	-	R	-	-
93246	B	Antivirogram	1485	Clinical	1398-40712	50.7	>	17.1	=	76.9	>	19.1	=	2.2	=	39.3	=	187.7	>	460.9	>	79.7	>	2.1	=	71.2	>	-	-	-	-	-	-	-	-	-	-	-	-	-	-	-	-	-	-	-	R	-	-
93248	B	Antivirogram	1485	Clinical	1399-30625	45.2	>	5.7	=	2.4	=	1.1	=	2.7	=	4.9	=	158.9	>	23.9	=	51.5	>	1.6	=	64.8	>	.	.	.	.	.	.	.	.	.	.	.	.	.	.	.	.	.	.	.	.	.	.
93266	B	Antivirogram	1485	Clinical	1125-30328	20.0	=	1.1	=	6.3	=	1.0	=	1.2	=	1.4	=	141.7	>	2.8	=	93.1	>	8.4	=	5.6	=	.	.	.	.	.	.	.	.	.	.	.	.	.	.	.	.	.	.	.	.	.	.
93272	B	Antivirogram	1485	Clinical	1775-30509	34.8	>	5.6	=	1.7	=	0.4	=	1.1	=	1.8	=	143.5	>	285.1	>	61.0	>	1.2	=	114.6	>	.	.	.	.	.	.	.	.	.	.	.	.	.	.	.	.	.	.	.	.	.	.
93276	B	Antivirogram	1485	Clinical	1777-30602	34.8	>	5.3	=	24.0	=	0.6	=	3.8	=	2.4	=	143.5	>	285.1	>	61.0	>	1.1	=	114.6	>	.	.	.	.	.	.	.	.	.	.	.	.	.	.	.	.	.	.	.	.	.	.
93294	B	Antivirogram	1485	Clinical	1405-30501	2.7	=	1.6	=	1.7	=	0.4	=	0.3	=	0.6	=	239.9	>	43.3	=	50.6	>	1.6	=	3.6	=	.	.	.	.	.	.	.	.	.	.	.	.	.	.	.	.	.	.	.	.	.	.
93300	B	Antivirogram	1485	Clinical	1889-30515	34.8	>	2.6	=	5.5	=	0.3	<	1.0	=	0.4	=	98.2	>	31.8	=	61.0	>	0.7	=	114.6	>	.	.	.	.	.	.	.	.	.	.	.	.	.	.	.	.	.	.	.	.	.	.
93302	B	Antivirogram	1485	Clinical	1890-30603	0.6	=	0.4	=	8.1	=	1.1	=	1.0	=	0.3	<	143.5	>	35.4	=	61.0	>	1.1	=	3.7	=	.	.	.	.	.	.	.	.	.	.	.	.	.	.	.	.	.	.	.	.	.	.
93304	B	Antivirogram	1485	Clinical	1886-30716	34.8	>	14.4	=	41.0	=	1.2	=	1.5	=	2.2	=	0.2	=	0.5	=	2.0	=	4.2	=	114.6	>	.	.	.	.	.	.	.	.	.	.	.	.	.	.	.	.	.	.	.	.	.	.
93306	B	Antivirogram	1485	Clinical	1410-30821	90.0	>	10.2	=	9.9	=	7.5	=	1.1	=	0.6	=	0.2	<	0.5	<	NA	NA	0.9	=	71.9	>	.	.	.	.	.	.	.	.	.	.	.	.	.	.	.	.	.	.	.	.	.	.
93314	B	Antivirogram	1485	Clinical	1415-30512	7.3	=	5.9	=	6.1	=	0.4	=	3.1	=	3.0	=	207.9	>	5.9	=	93.1	>	2.3	=	16.9	=	.	.	.	.	.	.	.	.	.	.	.	.	.	.	.	.	.	.	.	.	.	.
93320	B	Antivirogram	1485	Clinical	1430-30317	30.5	>	6.4	=	6.7	=	1.6	=	5.6	=	3.7	=	0.4	=	695.5	>	113.6	>	0.3	=	37.9	>	.	.	.	.	.	.	.	.	.	.	.	.	.	.	.	.	.	.	.	.	.	.
93324	B	Antivirogram	1485	Clinical	1432-30318	90.0	>	2.0	=	NA	NA	0.3	=	2.2	=	2.4	=	1.7	=	1.2	=	1.2	=	2.0	=	71.9	>	.	.	.	.	.	.	.	.	.	.	.	.	.	.	.	.	.	.	.	.	.	.
93336	B	Antivirogram	1485	Clinical	1710-30403	2.2	=	0.7	=	1.2	=	0.4	=	0.6	=	0.3	=	0.7	=	0.3	<	0.7	=	0.9	=	8.5	=	.	.	.	.	.	.	.	.	.	.	.	.	.	.	.	.	.	.	.	.	.	.
93344	B	Antivirogram	1485	Clinical	1880-30512	38.5	>	5.0	=	2.2	=	1.0	=	4.6	=	3.9	=	182.7	>	487.3	>	118.2	>	0.5	=	51.6	>	.	.	.	.	.	.	.	.	.	.	.	.	.	.	.	.	.	.	.	.	.	.
93348	B	Antivirogram	1485	Clinical	1881-30520	34.8	>	5.2	=	11.8	=	1.3	=	5.4	=	5.0	=	117.2	>	32.4	=	61.0	>	0.5	=	114.6	>	.	.	.	.	.	.	.	.	.	.	.	.	.	.	.	.	.	.	.	.	.	.
93352	B	Antivirogram	1485	Clinical	1884-30604	52.5	>	5.1	=	NA	NA	0.5	=	7.1	=	1.8	=	12.6	=	1.3	=	4.9	=	1.9	=	37.5	>	.	.	.	.	.	.	.	.	.	.	.	.	.	.	.	.	.	.	.	.	.	.
93366	B	Antivirogram	1485	Clinical	2080-30616	34.8	>	2.8	=	6.8	=	8.3	=	11.1	=	3.3	=	10.1	=	6.9	=	61.0	>	0.4	=	56.6	>	.	.	.	.	.	.	.	.	.	.	.	.	.	.	.	.	.	.	.	.	.	.
93382	B	Antivirogram	1485	Clinical	1137-30528	1.4	=	2.2	=	5.6	=	1.0	=	1.3	=	2.3	=	0.4	=	2.6	=	0.7	=	1.0	=	1.1	=	.	.	.	.	.	.	.	.	.	.	.	.	.	.	.	.	.	.	.	.	.	.
93424	B	Antivirogram	1485	Clinical	1149-30407	30.5	>	2.1	=	1.3	=	1.1	=	1.2	=	1.5	=	179.7	>	568.8	>	113.6	>	0.6	=	37.9	>	.	.	.	.	.	.	.	.	.	.	.	.	.	.	.	.	.	.	.	.	.	.
93434	B	Antivirogram	1485	Clinical	1791-30528	5.9	=	0.6	=	2.1	=	0.8	=	1.6	=	2.8	=	20.3	=	30.1	=	61.0	>	1.9	=	9.9	=	.	.	.	.	.	.	.	.	.	.	.	.	.	.	.	.	.	.	.	.	.	.
93440	B	Antivirogram	1485	Clinical	1794-30714	30.5	>	3.9	=	1.6	=	0.9	=	1.5	=	2.9	=	211.4	>	797.2	>	113.6	>	1.0	=	37.9	>	.	.	.	.	.	.	.	.	.	.	.	.	.	.	.	.	.	.	.	.	.	.
93446	B	Antivirogram	1485	Clinical	1466-30606	4.1	=	2.5	=	0.6	=	0.5	=	0.5	=	1.4	=	49.1	=	14.0	=	57.9	>	2.0	=	2.3	=	.	.	.	.	.	.	.	.	.	.	.	.	.	.	.	.	.	.	.	.	.	.
93448	B	Antivirogram	1485	Clinical	1466-31229	50.7	>	3.9	=	2.1	=	1.6	=	2.3	=	11.9	=	187.7	>	38.2	=	79.7	>	0.7	=	71.2	>	-	-	-	-	-	-	-	-	-	-	-	-	-	-	-	-	-	-	-	R	-	-
93464	B	Antivirogram	1485	Clinical	1758-30710	44.6	>	4.2	=	0.9	=	1.1	=	3.5	=	1.4	=	0.4	=	0.5	=	0.7	=	0.8	=	114.6	>	.	.	.	.	.	.	.	.	.	.	.	.	.	.	.	.	.	.	.	.	.	.
93466	B	Antivirogram	1485	Clinical	1759-30716	0.8	=	0.6	=	0.5	=	0.6	=	1.6	=	1.3	=	5.8	=	285.1	>	61.0	>	0.4	=	0.9	=	.	.	.	.	.	.	.	.	.	.	.	.	.	.	.	.	.	.	.	.	.	.
93488	B	Antivirogram	1485	Clinical	1490-30327	3.7	=	4.7	=	9.2	=	1.1	=	1.3	=	1.5	=	177.0	>	562.1	>	108.6	>	8.5	=	3.2	=	.	.	.	.	.	.	.	.	.	.	.	.	.	.	.	.	.	.	.	.	.	.
93496	B	Antivirogram	1485	Clinical	1847-30429	34.8	>	6.7	=	1.0	=	0.9	=	1.4	=	4.7	=	0.1	<	285.1	>	61.0	>	0.2	=	56.6	>	.	.	.	.	.	.	.	.	.	.	.	.	.	.	.	.	.	.	.	.	.	.
93514	B	Antivirogram	1485	Clinical	1499-30506	30.5	>	1.2	=	2.0	=	0.8	=	1.6	=	1.5	=	0.2	<	0.8	<	0.5	=	1.7	=	37.9	>	.	.	.	.	.	.	.	.	.	.	.	.	.	.	.	.	.	.	.	.	.	.
93536	B	Antivirogram	1485	Clinical	1917-30519	34.8	>	8.3	=	20.1	=	1.5	=	1.4	=	2.3	=	0.2	=	1.0	=	61.0	>	1.8	=	114.6	>	.	.	.	.	.	.	.	.	.	.	.	.	.	.	.	.	.	.	.	.	.	.
93552	B	Antivirogram	1485	Clinical	2040-30603	34.8	>	5.1	=	5.8	=	0.6	=	1.9	=	1.8	=	143.5	>	253.3	>	61.0	>	1.0	=	56.6	>	.	.	.	.	.	.	.	.	.	.	.	.	.	.	.	.	.	.	.	.	.	.
93570	B	Antivirogram	1485	Clinical	2178-30709	34.8	>	8.1	=	3.4	=	1.0	=	4.9	=	7.7	=	143.5	>	285.1	>	61.0	>	1.2	=	56.6	>	.	.	.	.	.	.	.	.	.	.	.	.	.	.	.	.	.	.	.	.	.	.
93578	B	Antivirogram	1485	Clinical	1161-30529	74.5	>	48.2	=	39.8	=	31.9	=	51.2	>	55.9	>	14.6	=	499.2	>	93.1	>	23.3	>	71.9	>	.	.	.	.	.	.	.	.	.	.	.	.	.	.	.	.	.	.	.	.	.	.
93584	B	Antivirogram	1485	Clinical	1163-30306	3.1	=	3.0	=	5.9	=	2.2	=	2.3	=	3.0	=	207.9	>	49.0	=	93.1	>	2.3	=	11.2	=	.	.	.	.	.	.	.	.	.	.	.	.	.	.	.	.	.	.	.	.	.	.
93604	B	Antivirogram	1485	Clinical	1170-30305	30.5	>	1.6	=	1.1	=	0.4	=	0.8	=	0.7	=	211.4	>	797.2	>	113.6	>	1.0	=	37.9	>	.	.	.	.	.	.	.	.	.	.	.	.	.	.	.	.	.	.	.	.	.	.
93616	B	Antivirogram	1485	Clinical	1180-30611	2.5	=	0.5	=	1.1	=	1.1	=	1.6	=	0.7	=	4.0	=	3.0	=	4.1	=	1.2	=	1.8	=	.	.	.	.	.	.	.	.	.	.	.	.	.	.	.	.	.	.	.	.	.	.
93630	B	Antivirogram	1485	Clinical	1197-30303	2.1	=	1.7	=	2.2	=	0.6	=	1.9	=	1.8	=	1.3	=	0.8	=	1.4	=	1.4	=	4.4	=	.	.	.	.	.	.	.	.	.	.	.	.	.	.	.	.	.	.	.	.	.	.
93632	B	Antivirogram	1485	Clinical	1195-30303	27.5	>	2.4	=	0.5	=	0.3	<	0.5	=	0.8	=	1.5	=	0.3	<	0.7	=	1.0	=	71.9	>	.	.	.	.	.	.	.	.	.	.	.	.	.	.	.	.	.	.	.	.	.	.
93644	B	Antivirogram	1485	Clinical	1196-30306	12.2	=	5.0	=	113.1	>	21.8	=	25.5	=	26.7	=	207.9	>	499.2	>	93.1	>	4.6	=	13.6	=	.	.	.	.	.	.	.	.	.	.	.	.	.	.	.	.	.	.	.	.	.	.
93646	B	Antivirogram	1485	Clinical	1196-30912	50.7	>	6.1	=	17.9	=	32.1	=	11.6	=	47.7	=	187.7	>	208.7	=	79.7	>	6.7	=	71.2	>	-	-	-	-	-	-	-	-	-	-	-	-	-	-	-	-	-	-	-	-	-	-
93654	B	Antivirogram	1485	Clinical	1638-30311	61.1	>	6.3	=	NA	NA	0.6	=	1.9	=	1.8	=	21.8	=	81.6	=	86.0	>	0.3	=	63.9	>	.	.	.	.	.	.	.	.	.	.	.	.	.	.	.	.	.	.	.	.	.	.
93656	B	Antivirogram	1485	Clinical	1633-30313	15.6	=	7.4	=	49.9	=	12.5	=	25.2	=	21.0	=	196.4	>	6.3	=	110.3	>	4.9	=	37.5	=	.	.	.	.	.	.	.	.	.	.	.	.	.	.	.	.	.	.	.	.	.	.
93666	B	Antivirogram	1485	Clinical	1687-30415	1.3	=	0.6	=	1.7	=	0.6	=	0.9	=	0.3	<	169.2	>	22.6	=	95.8	>	1.6	=	2.8	=	.	.	.	.	.	.	.	.	.	.	.	.	.	.	.	.	.	.	.	.	.	.
93670	B	Antivirogram	1485	Clinical	1188-30421	28.2	>	0.5	=	0.6	=	0.6	<	1.1	=	0.8	=	1.1	=	1.2	=	0.6	=	0.2	=	37.5	>	.	.	.	.	.	.	.	.	.	.	.	.	.	.	.	.	.	.	.	.	.	.
93674	B	Antivirogram	1485	Clinical	1690-30501	2.2	=	1.9	=	1.3	=	0.8	=	1.6	=	1.3	=	11.5	=	285.1	>	61.0	>	1.1	=	1.7	=	.	.	.	.	.	.	.	.	.	.	.	.	.	.	.	.	.	.	.	.	.	.
93680	B	Antivirogram	1485	Clinical	2123-30725	34.8	>	7.1	=	6.1	=	0.7	=	2.2	=	3.3	=	3.0	=	244.5	>	61.0	>	0.6	=	114.6	>	.	.	.	.	.	.	.	.	.	.	.	.	.	.	.	.	.	.	.	.	.	.
93688	B	Antivirogram	1485	Clinical	1749-30408	2.1	=	1.0	=	2.9	=	0.3	<	0.7	=	0.5	=	15.7	=	1.2	=	5.3	=	1.0	=	4.3	=	.	.	.	.	.	.	.	.	.	.	.	.	.	.	.	.	.	.	.	.	.	.
93690	B	Antivirogram	1485	Clinical	1750-30418	48.9	>	4.8	=	2.0	=	0.7	=	4.8	=	1.1	=	34.0	=	26.7	=	132.6	>	1.9	=	56.6	>	.	.	.	.	.	.	.	.	.	.	.	.	.	.	.	.	.	.	.	.	.	.
93696	B	Antivirogram	1485	Clinical	1753-30506	4.6	=	3.4	=	26.9	=	3.1	=	1.3	=	0.8	=	258.6	>	613.9	>	132.6	>	3.0	=	13.5	=	.	.	.	.	.	.	.	.	.	.	.	.	.	.	.	.	.	.	.	.	.	.
93720	B	Antivirogram	1485	Clinical	1214-30630	45.2	>	3.3	=	4.7	=	1.0	=	1.1	=	1.7	=	23.2	=	9.8	=	19.4	=	3.5	=	64.8	>	.	.	.	.	.	.	.	.	.	.	.	.	.	.	.	.	.	.	.	.	.	.
93728	B	Antivirogram	1485	Clinical	1537-30611	32.9	>	1.9	=	15.1	=	5.7	=	2.1	=	1.4	=	1.1	=	NA	NA	1.8	=	2.3	=	18.3	=	.	.	.	.	.	.	.	.	.	.	.	.	.	.	.	.	.	.	.	.	.	.
93744	B	Antivirogram	1485	Clinical	1225-30604	2.0	=	3.2	=	NA	NA	2.8	=	2.9	=	1.9	=	47.1	=	3.5	=	42.2	>	2.6	=	8.4	=	.	.	.	.	.	.	.	.	.	.	.	.	.	.	.	.	.	.	.	.	.	.
93760	B	Antivirogram	1485	Clinical	1798-30611	0.6	=	1.3	=	2.1	=	1.3	=	1.1	=	0.6	=	258.6	>	613.9	>	132.6	>	0.8	=	8.0	=	.	.	.	.	.	.	.	.	.	.	.	.	.	.	.	.	.	.	.	.	.	.
93768	B	Antivirogram	1485	Clinical	1238-30512	42.2	>	2.0	=	2.1	=	1.3	=	1.8	=	0.6	=	19.3	=	144.2	=	57.9	>	2.1	=	64.8	>	.	.	.	.	.	.	.	.	.	.	.	.	.	.	.	.	.	.	.	.	.	.
93784	B	Antivirogram	1485	Clinical	1984-30602	4.3	=	3.0	=	32.2	=	1.0	=	2.2	=	3.1	=	26.8	=	0.5	=	61.0	>	3.7	=	35.5	=	.	.	.	.	.	.	.	.	.	.	.	.	.	.	.	.	.	.	.	.	.	.
93810	B	Antivirogram	1485	Clinical	2476-30820	3.0	=	1.5	=	5.6	=	0.5	=	0.9	=	0.7	=	0.6	=	0.4	<	0.5	=	2.8	=	6.6	=	.	.	.	.	.	.	.	.	.	.	.	.	.	.	.	.	.	.	.	.	.	.
93826	B	Antivirogram	1485	Clinical	2052-30630	34.8	>	5.2	=	1.2	=	0.6	=	3.1	=	9.6	=	0.3	=	21.2	=	61.0	>	1.8	=	56.6	>	.	.	.	.	.	.	.	.	.	.	.	.	.	.	.	.	.	.	.	.	.	.
93834	B	Antivirogram	1485	Clinical	1550-30811	6.0	=	4.6	=	78.4	=	1.0	=	1.2	=	1.4	=	174.0	>	66.4	=	83.2	>	4.9	=	5.3	=	.	.	.	.	.	.	.	.	.	.	.	.	.	.	.	.	.	.	.	.	.	.
93840	B	Antivirogram	1485	Clinical	1555-30625	5.8	=	1.4	=	NA	NA	3.2	=	17.0	=	6.4	=	2.4	=	2.4	=	1.5	=	3.2	=	6.0	=	.	.	.	.	.	.	.	.	.	.	.	.	.	.	.	.	.	.	.	.	.	.
93864	B	Antivirogram	1485	Clinical	1571-30317	38.0	>	NA	NA	2.2	=	2.0	=	NA	NA	1.2	=	11.3	=	12.1	=	117.7	>	0.7	=	49.0	>	.	.	.	.	.	.	.	.	.	.	.	.	.	.	.	.	.	.	.	.	.	.
93866	B	Antivirogram	1485	Clinical	1571-30820	50.7	>	8.6	=	5.5	=	3.0	=	7.9	=	4.1	=	10.0	=	7.4	=	79.7	>	2.3	=	52.8	>	-	-	-	-	-	-	-	-	-	-	-	-	-	-	-	-	-	-	-	-	-	-
93868	B	Antivirogram	1485	Clinical	1571-40421	27.5	>	9.0	=	NA	NA	1.9	=	11.5	=	6.4	=	3.5	=	4.9	=	46.9	>	1.5	=	71.2	>	-	-	-	-	-	-	-	-	-	-	-	-	-	-	-	-	-	-	-	-	-	-
93876	B	Antivirogram	1485	Clinical	1766-30521	1.5	=	6.0	=	84.3	>	41.8	=	14.6	=	18.9	=	NA	NA	20.0	=	132.6	>	1.9	=	5.1	=	.	.	.	.	.	.	.	.	.	.	.	.	.	.	.	.	.	.	.	.	.	.
93878	B	Antivirogram	1485	Clinical	1766-31009	40.5	=	19.8	=	76.9	>	29.1	=	8.6	=	33.4	=	187.7	>	3.6	=	79.7	>	16.4	>	29.7	=	-	-	-	-	-	-	-	-	-	-	-	-	-	-	-	-	-	-	-	-	-	-
93888	B	Antivirogram	1485	Clinical	2147-30702	28.2	>	5.5	=	1.8	=	1.0	=	2.8	=	1.2	=	4.3	=	188.1	=	56.9	>	1.1	=	37.5	>	.	.	.	.	.	.	.	.	.	.	.	.	.	.	.	.	.	.	.	.	.	.
93900	B	Antivirogram	1485	Clinical	1245-30318	36.5	>	49.2	>	18.4	=	2.3	=	6.2	=	NA	NA	49.3	=	297.9	>	56.7	>	1.6	=	64.8	>	.	.	.	.	.	.	.	.	.	.	.	.	.	.	.	.	.	.	.	.	.	.
93904	B	Antivirogram	1485	Clinical	1650-30324	32.9	>	1.9	=	7.6	=	0.7	=	0.9	=	3.8	=	22.6	=	177.9	=	83.2	>	4.2	=	37.9	>	.	.	.	.	.	.	.	.	.	.	.	.	.	.	.	.	.	.	.	.	.	.
93908	B	Antivirogram	1485	Clinical	1654-30407	36.5	>	25.2	=	75.9	>	3.4	=	7.6	=	10.4	=	113.4	>	1.6	=	56.7	>	2.6	=	64.8	>	.	.	.	.	.	.	.	.	.	.	.	.	.	.	.	.	.	.	.	.	.	.
93932	B	Antivirogram	1485	Clinical	1894-30613	6.6	=	6.6	=	39.5	=	1.6	=	2.1	=	1.9	=	120.2	>	285.1	>	61.0	>	4.2	=	65.7	=	.	.	.	.	.	.	.	.	.	.	.	.	.	.	.	.	.	.	.	.	.	.
93934	B	Antivirogram	1485	Clinical	1894-30925	50.7	>	10.6	=	64.4	>	6.6	=	5.0	=	13.8	=	7.3	=	12.4	=	16.8	=	2.7	=	71.2	>	-	-	-	-	-	-	-	-	-	-	-	-	-	-	-	-	-	-	-	R	-	-
93936	B	Antivirogram	1485	Clinical	1894-40825	50.7	>	4.9	=	4.1	=	2.4	=	2.0	=	6.8	=	2.3	=	2.4	=	5.4	=	2.9	=	71.2	>	-	-	-	-	-	EK	-	-	-	-	-	-	-	-	-	-	-	-	-	R	-	-
93938	B	Antivirogram	1485	Clinical	1897-30707	31.6	>	3.9	=	6.4	=	0.5	=	2.4	=	2.1	=	0.7	=	0.6	=	0.2	<	0.7	=	56.6	>	.	.	.	.	.	.	.	.	.	.	.	.	.	.	.	.	.	.	.	.	.	.
93946	B	Antivirogram	1485	Clinical	1591-30618	1.5	=	1.9	=	1.3	=	0.6	=	1.0	=	3.6	=	4.5	=	430.4	>	57.9	>	2.8	=	6.5	=	.	.	.	.	.	.	.	.	.	.	.	.	.	.	.	.	.	.	.	.	.	.
93972	B	Antivirogram	1485	Clinical	1600-30702	34.8	>	1.8	=	0.8	=	0.4	=	2.1	=	1.8	=	143.5	>	7.5	=	61.0	>	0.3	=	114.6	>	.	.	.	.	.	.	.	.	.	.	.	.	.	.	.	.	.	.	.	.	.	.
93982	B	Antivirogram	1485	Clinical	2045-30702	2.9	=	2.6	=	43.5	=	0.9	=	1.7	=	6.6	=	143.5	>	285.1	>	61.0	>	7.0	=	10.2	=	.	.	.	.	.	.	.	.	.	.	.	.	.	.	.	.	.	.	.	.	.	.
93992	B	Antivirogram	1485	Clinical	1260-30318	NA	NA	1.3	=	7.2	=	1.3	=	1.0	=	1.2	=	NA	NA	60.4	=	117.7	>	1.7	=	5.7	=	.	.	.	.	.	.	.	.	.	.	.	.	.	.	.	.	.	.	.	.	.	.
93998	B	Antivirogram	1485	Clinical	1603-30724	30.5	>	2.9	=	0.4	<	0.6	=	2.1	=	3.1	=	3.2	=	1.4	=	2.0	=	0.4	=	37.9	>	.	.	.	.	.	.	.	.	.	.	.	.	.	.	.	.	.	.	.	.	.	.
94012	B	Antivirogram	1485	Clinical	1735-30502	3.9	=	3.9	=	43.1	=	1.3	=	1.3	=	2.7	=	1.5	=	285.1	>	107.6	>	0.7	=	NA	NA	.	.	.	.	.	.	.	.	.	.	.	.	.	.	.	.	.	.	.	.	.	.
94024	B	Antivirogram	1485	Clinical	1297-30602	42.2	>	0.7	=	0.3	<	0.3	<	0.5	=	0.4	=	191.4	>	69.0	=	57.9	>	0.4	=	64.8	>	.	.	.	.	.	.	.	.	.	.	.	.	.	.	.	.	.	.	.	.	.	.
94030	B	Antivirogram	1485	Clinical	1613-30714	1.7	=	0.5	=	0.5	=	0.3	=	1.0	=	4.3	=	158.9	>	NA	NA	51.5	>	1.0	=	2.8	=	.	.	.	.	.	.	.	.	.	.	.	.	.	.	.	.	.	.	.	.	.	.
94046	B	Antivirogram	1485	Clinical	3083-30613	45.2	>	5.0	=	42.0	=	0.5	=	1.1	=	1.1	=	158.9	>	374.7	>	51.5	>	1.4	=	64.8	>	.	.	.	.	.	.	.	.	.	.	.	.	.	.	.	.	.	.	.	.	.	.
94048	B	Antivirogram	1485	Clinical	3083-40114	50.7	>	4.1	=	11.3	=	1.8	=	1.1	=	3.1	=	187.7	>	460.9	>	79.7	>	1.5	=	71.2	>	-	-	-	-	-	-	-	-	-	-	-	-	-	-	-	-	-	-	-	-	-	-
94056	B	Antivirogram	1485	Clinical	3150-30610	6.3	=	2.2	=	1.1	=	0.4	=	2.3	=	1.5	=	39.1	=	75.0	=	51.5	>	0.8	=	26.1	=	.	.	.	.	.	.	.	.	.	.	.	.	.	.	.	.	.	.	.	.	.	.
94068	B	Antivirogram	1485	Clinical	3117-30416	45.2	>	8.1	=	1.3	=	0.8	=	2.6	=	2.8	=	158.9	>	374.7	>	51.5	>	1.5	=	64.8	>	.	.	.	.	.	.	.	.	.	.	.	.	.	.	.	.	.	.	.	.	.	.
94076	B	Antivirogram	1485	Clinical	3122-30423	4.0	=	1.0	=	4.6	=	0.6	=	0.6	=	2.5	=	6.5	=	0.4	<	NA	NA	1.8	=	1.5	=	.	.	.	.	.	.	.	.	.	.	.	.	.	.	.	.	.	.	.	.	.	.
94082	B	Antivirogram	1485	Clinical	3126-30508	1.6	=	3.1	=	14.2	=	0.3	=	1.4	=	0.3	=	158.9	>	374.7	>	51.5	>	2.0	=	5.8	=	.	.	.	.	.	.	.	.	.	.	.	.	.	.	.	.	.	.	.	.	.	.
94138	B	Antivirogram	1485	Clinical	3209-30728	28.6	>	20.3	=	70.2	=	9.8	=	17.6	=	22.3	=	211.4	>	797.2	>	113.6	>	0.8	=	37.9	>	.	.	.	.	.	.	.	.	.	.	.	.	.	.	.	.	.	.	.	.	.	.
94140	B	Antivirogram	1485	Clinical	3209-31023	50.7	>	14.7	=	NA	NA	9.2	=	3.6	=	26.3	=	187.7	>	460.9	>	79.7	>	2.4	=	71.2	>	-	-	-	-	-	-	-	-	-	-	-	-	-	-	-	-	-	-	-	-	-	-
94142	B	Antivirogram	1485	Clinical	3209-40727	50.7	>	26.7	=	27.6	=	10.7	=	10.4	=	43.7	=	187.7	>	460.9	>	79.7	>	1.2	=	71.2	>	-	-	-	-	-	-	-	-	-	-	-	-	-	-	-	-	-	-	-	-	-	-
94148	B	Antivirogram	1485	Clinical	3173-30812	34.8	>	2.3	=	1.7	=	1.0	=	1.4	=	1.0	=	0.4	=	0.3	<	0.3	=	0.6	=	56.6	>	.	.	.	.	.	.	.	.	.	.	.	.	.	.	.	.	.	.	.	.	.	.
94158	B	Antivirogram	1485	Clinical	3068-30414	34.8	>	4.9	=	1.5	=	0.6	=	2.4	=	4.8	=	17.7	=	285.1	>	61.0	>	1.7	=	56.6	>	.	.	.	.	.	.	.	.	.	.	.	.	.	.	.	.	.	.	.	.	.	.
94164	B	Antivirogram	1485	Clinical	3071-30514	52.5	>	NA	NA	NA	NA	0.4	<	2.1	=	0.5	=	240.8	>	113.0	=	174.2	>	2.8	=	37.5	>	.	.	.	.	.	.	.	.	.	.	.	.	.	.	.	.	.	.	.	.	.	.
94166	B	Antivirogram	1485	Clinical	3071-31002	1.6	=	0.6	=	3.1	=	0.9	=	0.1	<	0.5	=	155.0	>	173.6	=	79.7	>	2.5	=	0.6	=	-	-	-	-	-	-	-	-	-	-	-	-	-	-	-	-	-	-	-	-	-	-
94180	B	Antivirogram	1485	Clinical	3034-30306	34.8	>	2.7	=	1.5	=	1.2	=	2.4	=	1.3	=	143.5	>	285.1	>	61.0	>	0.8	=	56.6	>	.	.	.	.	.	.	.	.	.	.	.	.	.	.	.	.	.	.	.	.	.	.
94194	B	Antivirogram	1485	Clinical	3044-30318	6.6	=	NA	NA	NA	NA	NA	NA	3.1	=	NA	NA	0.5	=	1.5	=	6.7	=	2.4	=	2.5	=	.	.	.	.	.	.	.	.	.	.	.	.	.	.	.	.	.	.	.	.	.	.
94200	B	Antivirogram	1485	Clinical	3063-30325	3.6	=	2.7	=	17.1	=	1.1	=	1.6	=	0.8	=	189.4	>	125.5	=	56.9	>	3.9	=	15.5	=	.	.	.	.	.	.	.	.	.	.	.	.	.	.	.	.	.	.	.	.	.	.
94224	B	Antivirogram	1485	Clinical	3025-30306	2.6	=	1.4	=	0.6	=	0.8	=	3.7	=	2.4	=	143.5	>	285.1	>	61.0	>	0.5	=	6.6	=	.	.	.	.	.	.	.	.	.	.	.	.	.	.	.	.	.	.	.	.	.	.
94246	B	Antivirogram	1485	Clinical	3097-30423	34.8	>	1.9	=	4.2	=	0.3	<	0.9	=	1.0	=	96.2	=	30.3	=	61.0	>	1.0	=	114.6	>	.	.	.	.	.	.	.	.	.	.	.	.	.	.	.	.	.	.	.	.	.	.
94262	B	Antivirogram	1485	Clinical	3163-30708	3.4	=	1.4	=	7.6	=	1.5	=	1.4	=	5.3	=	0.2	=	0.6	=	0.7	=	1.1	=	1.4	=	.	.	.	.	.	.	.	.	.	.	.	.	.	.	.	.	.	.	.	.	.	.
94264	B	Antivirogram	1485	Clinical	1607-30519	1.1	=	0.7	=	1.1	=	0.4	=	0.3	=	0.6	=	13.8	=	59.8	=	57.9	>	1.8	=	4.1	=	.	.	.	.	.	.	.	.	.	.	.	.	.	.	.	.	.	.	.	.	.	.
94266	B	Antivirogram	1485	Clinical	1607-31006	50.7	>	3.1	=	10.3	=	0.7	=	1.0	=	2.9	=	14.7	=	460.9	>	79.7	>	1.9	=	71.2	>	-	-	-	-	-	-	-	-	-	-	-	-	-	-	-	-	-	-	-	-	-	-
94268	B	Antivirogram	1485	Clinical	1607-40518	50.7	>	6.8	=	7.4	=	2.4	=	1.4	=	5.4	=	70.6	=	460.9	>	79.7	>	1.2	=	71.2	>	-	-	-	-	-	-	-	-	-	-	-	-	-	-	-	-	-	-	-	-	-	-
94282	Others	Antivirogram	1485	Clinical	1079-30701	6.9	=	3.9	=	3.1	=	0.4	=	1.9	=	1.5	=	258.1	>	506.5	>	64.5	>	1.6	=	15.5	=	.	.	.	.	.	.	.	.	.	.	.	.	.	.	.	.	.	.	.	.	.	.
94290	B	Antivirogram	1485	Clinical	1096-30729	3.1	=	0.7	=	0.3	=	0.7	=	NA	NA	0.4	=	2.2	=	1.2	=	0.6	=	0.4	=	3.9	=	.	.	.	.	.	.	.	.	.	.	.	.	.	.	.	.	.	.	.	.	.	.
94302	B	Antivirogram	1485	Clinical	1030-30714	1.9	=	1.1	=	1.2	=	0.5	=	1.2	=	0.9	=	195.4	>	506.5	>	64.5	>	0.9	=	2.2	=	.	.	.	.	.	.	.	.	.	.	.	.	.	.	.	.	.	.	.	.	.	.
94310	B	Antivirogram	1485	Clinical	1137-30729	5.9	=	3.7	=	NA	NA	1.2	=	1.6	=	1.2	=	258.1	>	506.5	>	64.5	>	2.2	=	NA	NA	.	.	.	.	.	.	.	.	.	.	.	.	.	.	.	.	.	.	.	.	.	.
94314	B	Antivirogram	1485	Clinical	1023-30623	42.6	>	2.5	=	NA	NA	1.6	=	1.0	=	0.7	=	0.4	=	13.5	=	41.7	=	0.8	=	76.6	>	.	.	.	.	.	.	.	.	.	.	.	.	.	.	.	.	.	.	.	.	.	.
94330	B	Antivirogram	1485	Clinical	1005-30609	48.4	>	4.3	=	0.7	=	0.4	=	1.7	=	2.9	=	7.7	=	4.2	=	61.0	>	0.6	=	76.6	>	.	.	.	.	.	.	.	.	.	.	.	.	.	.	.	.	.	.	.	.	.	.
94334	B	Antivirogram	1485	Clinical	1005-40615	50.7	>	10.3	=	5.7	=	0.3	<	2.2	=	4.9	=	7.1	=	NA	NA	79.7	>	1.9	=	71.2	>	-	-	-	-	-	-	-	-	-	-	-	-	-	-	-	-	-	-	-	-	-	-
94340	Others	Antivirogram	1485	Clinical	1007-30609	45.2	>	0.9	=	0.4	=	0.5	=	0.8	=	0.6	=	158.9	>	NA	NA	51.5	>	0.6	=	64.8	>	.	.	.	.	.	.	.	.	.	.	.	.	.	.	.	.	.	.	.	.	.	.
94352	B	Antivirogram	1485	Clinical	1010-30611	34.1	>	2.3	=	3.0	=	0.5	<	2.2	=	1.2	=	256.3	>	424.0	>	69.3	>	2.1	=	40.9	>	.	.	.	.	.	.	.	.	.	.	.	.	.	.	.	.	.	.	.	.	.	.
94360	Others	Antivirogram	1485	Clinical	1016-30617	34.1	>	5.2	=	5.2	=	0.5	<	11.5	=	1.8	=	256.3	>	424.0	>	69.3	>	0.9	=	40.9	>	.	.	.	.	.	.	.	.	.	.	.	.	.	.	.	.	.	.	.	.	.	.
94362	Others	Antivirogram	1485	Clinical	1009-30618	34.1	>	2.7	=	0.6	=	0.5	<	0.8	=	1.8	=	0.9	=	0.7	=	0.9	=	0.5	=	40.9	>	.	.	.	.	.	.	.	.	.	.	.	.	.	.	.	.	.	.	.	.	.	.
94380	Others	Antivirogram	1485	Clinical	1008-30625	34.1	>	3.9	=	5.4	=	0.7	=	4.4	=	1.1	=	3.4	=	2.5	=	69.3	>	1.7	=	40.9	>	.	.	.	.	.	.	.	.	.	.	.	.	.	.	.	.	.	.	.	.	.	.
94396	B	Antivirogram	1485	Clinical	1083-30708	0.3	=	0.7	=	0.3	<	0.4	=	0.5	=	0.4	=	0.3	<	0.5	<	0.4	=	0.5	=	0.9	=	.	.	.	.	.	.	.	.	.	.	.	.	.	.	.	.	.	.	.	.	.	.
94414	Others	Antivirogram	1485	Clinical	1098-30730	0.3	=	0.2	=	0.2	<	0.2	<	0.3	=	0.2	=	158.9	>	1.5	=	51.5	>	0.3	=	0.5	=	.	.	.	.	.	.	.	.	.	.	.	.	.	.	.	.	.	.	.	.	.	.
94416	B	Antivirogram	1485	Clinical	1099-30730	2.6	=	2.9	=	3.6	=	0.4	=	0.5	=	0.8	=	258.1	>	506.5	>	64.5	>	3.1	=	10.1	=	.	.	.	.	.	.	.	.	.	.	.	.	.	.	.	.	.	.	.	.	.	.
94446	B	Antivirogram	1485	Clinical	1044-30617	28.2	>	3.6	=	1.0	=	1.6	=	5.1	=	3.4	=	189.4	>	503.2	>	56.9	>	1.8	=	37.5	>	.	.	.	.	.	.	.	.	.	.	.	.	.	.	.	.	.	.	.	.	.	.
94458	B	Antivirogram	1485	Clinical	1050-30625	NA	NA	NA	NA	NA	NA	NA	NA	NA	NA	NA	NA	NA	NA	NA	NA	NA	NA	NA	NA	7.6	=	.	.	.	.	.	.	.	.	.	.	.	.	.	.	.	.	.	.	.	.	.	.
94484	B	Antivirogram	1485	Clinical	1029-30623	48.4	>	2.2	=	1.4	=	0.5	=	4.2	=	3.1	=	0.8	=	0.7	=	0.8	=	0.8	=	76.6	>	.	.	.	.	.	.	.	.	.	.	.	.	.	.	.	.	.	.	.	.	.	.
94496	Others	Antivirogram	1485	Clinical	1037-30619	3.7	=	1.4	=	6.5	=	1.3	=	1.2	=	1.3	=	72.4	=	8.4	=	48.8	>	2.2	=	13.7	=	.	.	.	.	.	.	.	.	.	.	.	.	.	.	.	.	.	.	.	.	.	.
94502	Others	Antivirogram	1485	Clinical	1106-30625	45.2	>	0.8	=	0.4	=	0.3	=	0.8	=	0.4	=	1.1	=	0.9	=	0.8	=	0.5	=	64.8	>	.	.	.	.	.	.	.	.	.	.	.	.	.	.	.	.	.	.	.	.	.	.
94522	B	Antivirogram	1485	Clinical	1104-30630	0.6	=	0.9	=	1.0	=	0.5	=	1.3	=	0.6	=	4.6	=	2.3	=	2.5	=	1.1	=	NA	NA	.	.	.	.	.	.	.	.	.	.	.	.	.	.	.	.	.	.	.	.	.	.
94538	B	Antivirogram	1485	Clinical	1122-30729	4.9	=	1.8	=	29.6	=	0.4	=	2.9	=	1.4	=	258.1	>	506.5	>	64.5	>	3.0	=	4.9	=	.	.	.	.	.	.	.	.	.	.	.	.	.	.	.	.	.	.	.	.	.	.
94554	Others	Antivirogram	1485	Clinical	1057-30729	52.5	>	0.9	=	1.4	=	0.7	=	2.6	=	2.1	=	96.3	=	21.1	=	174.2	>	0.6	=	37.5	>	.	.	.	.	.	.	.	.	.	.	.	.	.	.	.	.	.	.	.	.	.	.
94660	B	Antivirogram	1485	Clinical	1203-30703	48.2	>	3.4	=	1.6	=	0.8	=	1.8	=	3.1	=	3.0	=	0.8	=	76.3	>	1.5	=	24.0	>	-	-	-	-	-	-	-	-	-	-	-	-	-	-	-	-	-	-	-	-	-	-
94683	CRF02_AG	Antivirogram	1485	Clinical	1226-30417	5.9	=	3.7	=	20.2	=	0.7	<	0.2	<	0.6	=	8.4	=	691.4	>	98.9	>	15.7	=	7.1	=	-	-	-	Q	-	-	-	-	-	-	-	-	-	-	-	-	-	-	-	R	-	-
94707	B	Antivirogram	1485	Clinical	1247-30610	72.9	>	10.6	=	17.8	=	2.3	=	9.4	=	3.7	=	4.2	=	2.8	=	4.7	=	2.1	=	55.8	>	-	-	-	-	-	-	-	-	-	-	-	-	-	-	-	-	-	-	-	R	I	-
94713	D	Antivirogram	1485	Clinical	1250-30522	3.1	=	2.4	=	2.3	=	2.5	=	1.9	=	1.1	=	2.8	=	1.1	=	2.6	=	0.5	=	3.2	=	-	-	-	T	-	-	-	-	-	-	-	-	-	-	-	-	-	-	-	-	-	-
94715	D	Antivirogram	1485	Clinical	1250-31215	3.8	=	1.5	=	0.6	=	1.3	=	0.4	=	1.0	=	51.8	=	17.0	=	36.0	=	0.7	=	2.1	=	-	-	-	T	-	-	-	-	-	-	-	-	-	-	-	-	-	-	-	-	-	-
94717	D	Antivirogram	1485	Clinical	1250-40809	3.2	=	0.9	=	1.5	=	1.4	=	1.0	=	3.4	=	156.5	>	46.2	=	169.6	>	1.4	=	4.5	=	-	-	-	T	-	-	-	-	-	-	-	-	-	-	-	-	-	-	-	-	-	-
94737	B	Antivirogram	1485	Clinical	1259-30616	8.4	=	4.6	=	37.2	=	3.1	=	3.4	=	3.7	=	228.8	>	725.1	>	255.6	>	4.3	=	21.5	=	-	-	-	-	-	-	-	-	-	-	-	-	-	-	-	-	-	-	-	-	-	-
94739	B	Antivirogram	1485	Clinical	1259-31208	24.4	>	NA	NA	2.0	=	0.2	<	4.5	=	2.6	=	156.5	>	412.3	>	169.6	>	0.7	=	55.8	>	-	-	-	-	-	-	-	-	-	-	-	-	-	-	-	-	-	-	-	-	-	-
94741	B	Antivirogram	1485	Clinical	1259-40720	24.4	>	7.0	=	3.1	=	0.8	=	1.3	=	2.4	=	156.5	>	412.3	>	169.6	>	1.8	=	55.8	>	-	-	-	-	-	-	-	-	-	-	-	-	-	-	-	-	-	-	-	-	-	-
94759	B	Antivirogram	1485	Clinical	1402-30224	47.5	>	5.4	=	4.4	=	0.5	<	2.6	=	0.2	<	126.5	>	494.5	>	90.0	>	0.5	=	46.0	>	-	-	-	-	-	-	-	-	-	-	-	-	-	-	-	-	-	-	-	-	-	-
94773	C	Antivirogram	1485	Clinical	1407-30410	4.3	=	1.5	=	NA	NA	2.2	=	1.2	=	0.8	=	1.4	=	494.5	>	90.0	>	2.1	=	4.5	=	-	-	-	-	-	K	-	-	-	-	-	-	-	-	-	-	-	-	-	-	-	-
94787	B	Antivirogram	1485	Clinical	1421-30304	48.2	>	2.8	=	4.5	=	0.6	<	4.2	=	0.9	=	110.4	=	94.1	=	76.3	>	3.6	=	51.1	>	-	-	SC	PT	-	-	-	-	-	-	-	-	-	-	-	-	-	-	-	-	-	-
94811	D	Antivirogram	1485	Clinical	1432-30818	52.5	>	1.7	=	0.5	<	0.4	<	NA	NA	0.7	=	240.8	>	79.4	=	174.2	>	0.6	=	55.8	>	-	-	-	-	-	-	-	-	-	-	-	-	-	LS	-	-	-	-	-	-	-	-
94817	B	Antivirogram	1485	Clinical	1436-30319	32.0	>	10.0	=	0.9	<	0.7	=	5.2	=	3.2	=	228.8	>	725.1	>	255.6	>	0.4	=	33.1	>	-	-	-	-	-	-	-	-	-	-	-	-	-	-	-	-	-	-	-	-	-	-
94843	B	Antivirogram	1485	Clinical	2004-30424	2.5	=	0.5	=	12.4	=	1.3	=	1.5	=	1.4	=	1.2	=	0.7	<	9.4	=	4.0	=	4.4	=	-	-	-	-	-	-	-	-	-	-	-	-	-	-	-	-	-	-	-	-	-	-
94847	B	Antivirogram	1485	Clinical	2006-30423	2.7	=	1.5	=	24.5	=	0.6	=	1.1	=	1.2	=	180.0	>	532.4	>	118.9	>	3.2	=	5.7	=	-	-	-	-	-	-	-	-	PS	-	-	-	-	-	-	-	-	-	-	R	-	-
94855	B	Antivirogram	1485	Clinical	2013-30324	47.4	>	4.9	=	0.5	<	0.4	<	1.6	=	1.5	=	2.2	=	0.5	<	0.5	<	1.0	=	61.4	>	-	-	-	-	-	-	-	-	-	-	-	-	-	-	-	-	-	-	-	R	-	-
94861	B	Antivirogram	1485	Clinical	2018-30514	36.2	>	6.5	=	10.3	=	1.4	=	2.9	=	1.9	=	0.5	=	0.4	<	0.6	=	2.9	=	36.4	>	-	-	-	-	-	-	-	-	-	-	-	-	-	-	-	-	-	-	-	-	-	-
94863	B	Antivirogram	1485	Clinical	2019-30630	9.6	=	2.7	=	124.2	=	2.7	=	1.0	=	2.7	=	2.3	=	1.2	=	9.1	=	5.5	=	4.9	=	-	-	-	-	-	-	-	-	-	-	-	-	-	-	-	-	-	-	-	-	-	-
94867	B	Antivirogram	1485	Clinical	2021-30507	32.0	>	1.1	=	2.0	=	0.7	=	1.3	=	1.4	=	228.8	>	725.1	>	255.6	>	3.9	=	33.1	>	-	-	-	-	-	-	-	-	-	-	-	-	-	-	-	-	-	-	-	-	-	-
94883	B	Antivirogram	1485	Clinical	2206-30409	47.4	>	5.9	=	19.4	=	0.8	=	1.3	=	3.1	=	2.5	=	1.3	=	18.3	=	2.9	=	61.4	>	-	-	-	-	-	D	-	-	-	-	-	-	-	-	-	-	-	-	-	-	-	-
94891	B	Antivirogram	1485	Clinical	2210-30526	4.8	=	2.1	=	5.9	=	1.3	=	1.2	=	2.0	=	177.0	>	562.1	>	108.6	>	2.8	=	6.2	=	-	-	-	-	-	-	-	-	-	-	-	-	-	-	-	-	-	-	-	-	-	-
94917	B	Antivirogram	1485	Clinical	2237-30624	32.0	>	7.3	=	12.7	=	0.6	<	4.3	=	4.1	=	1.0	=	1.6	=	5.4	=	2.1	=	33.1	>	-	-	-	-	-	D	-	-	-	-	-	-	-	-	-	-	-	-	-	-	-	-
94943	B	Antivirogram	1485	Clinical	2401-30807	3.4	=	1.8	=	2.1	=	0.7	<	1.0	=	1.6	=	164.2	>	603.3	>	122.0	>	0.8	=	2.0	=	-	-	-	S	-	-	-	-	-	-	-	-	-	-	-	-	-	-	-	-	-	-
94961	B	Antivirogram	1485	Clinical	2606-30623	52.5	>	1.4	=	1.2	=	0.4	=	0.6	=	0.8	=	0.4	=	0.6	<	174.2	>	0.8	=	55.8	>	-	-	-	-	-	-	-	-	-	-	-	-	-	-	-	-	-	-	-	R	-	-
94965	B	Antivirogram	1485	Clinical	2609-30326	1.0	=	0.7	=	0.6	<	1.1	=	1.2	=	0.6	=	1.6	=	0.7	<	0.5	=	0.7	=	1.9	=	-	-	-	-	-	-	-	-	-	-	-	-	-	-	-	-	-	-	-	-	-	-
94987	J	Antivirogram	1485	Clinical	3001-30225	49.6	>	7.6	=	6.8	=	4.1	=	0.6	=	1.6	=	66.6	=	691.4	>	98.9	>	1.6	=	48.8	>	-	-	A	-	-	-	-	-	-	-	-	-	-	-	-	-	-	-	-	-	-	-
94989	B	Antivirogram	1485	Clinical	3002-30225	32.0	>	2.1	=	3.3	=	0.7	=	0.8	=	0.8	=	70.1	=	725.1	>	255.6	>	3.4	=	33.1	>	-	-	-	-	-	-	-	-	-	-	-	-	-	-	-	-	-	-	-	-	-	-
94991	B	Antivirogram	1485	Clinical	3003-30225	72.9	>	6.4	=	4.1	=	5.4	=	0.7	=	8.1	=	164.2	>	603.3	>	122.0	>	2.3	=	55.8	>	-	-	-	-	-	-	-	-	-	-	-	-	-	-	-	-	-	-	-	-	-	-
94999	B	Antivirogram	1485	Clinical	3007-30303	7.7	=	3.0	=	149.4	>	4.9	=	1.4	=	2.1	=	5.9	=	41.9	=	87.9	>	4.2	=	6.0	=	-	-	-	-	-	-	-	-	-	-	-	-	-	-	-	-	-	-	-	-	-	-
95009	B	Antivirogram	1485	Clinical	3012-30305	9.5	=	10.7	=	147.1	>	5.7	=	1.5	=	4.4	=	23.3	=	107.0	=	87.9	>	5.8	=	13.7	=	-	-	-	-	-	-	-	-	-	-	-	-	-	-	-	-	-	-	-	-	-	-
95013	B	Antivirogram	1485	Clinical	3014-30331	49.6	>	7.5	=	3.2	=	0.8	=	1.4	=	2.0	=	169.0	>	511.3	>	98.9	>	3.1	=	48.8	>	-	-	-	-	-	EK	-	-	-	-	-	-	-	-	-	-	-	-	-	-	-	-
95033	B	Antivirogram	1485	Clinical	3024-30303	2.6	=	1.2	=	19.6	=	1.4	=	0.9	=	0.9	=	126.5	>	494.5	>	90.0	>	5.1	=	2.8	=	-	-	-	-	-	D	-	-	-	-	-	-	-	-	-	-	-	-	-	-	-	-
95035	B	Antivirogram	1485	Clinical	3024-40430	4.2	=	4.8	=	47.9	>	3.5	=	3.0	=	2.6	=	132.9	>	572.3	>	75.4	>	7.9	>	24.0	=	-	-	-	-	-	D	-	-	-	-	-	-	-	-	-	-	-	-	-	-	-	-
95053	A	Antivirogram	1485	Clinical	3033-30227	NA	NA	1.0	=	0.8	=	0.7	<	0.7	=	0.7	=	164.2	>	603.3	>	122.0	>	0.9	=	2.3	=	-	-	-	-	-	-	-	-	-	-	-	-	-	-	-	-	-	-	-	-	I	-
95067	B	Antivirogram	1485	Clinical	3040-30304	48.2	>	5.8	=	NA	NA	1.5	=	0.9	=	2.5	=	161.0	>	688.3	>	76.3	>	1.7	=	51.1	>	-	-	-	-	-	K	-	-	-	-	-	-	-	-	-	-	-	-	-	-	-	-
95069	B	Antivirogram	1485	Clinical	3041-30304	49.6	>	6.4	=	1.3	=	1.0	=	2.0	=	0.7	=	0.2	<	10.3	=	98.9	>	1.5	=	48.8	>	-	-	-	-	-	-	-	-	-	-	-	-	-	-	-	-	-	-	-	-	-	-
95071	B	Antivirogram	1485	Clinical	3041-40503	38.5	>	3.1	=	NA	NA	0.4	=	0.9	=	1.1	=	0.1	=	2.2	=	75.4	>	1.4	=	71.2	>	-	-	-	-	-	-	-	-	-	-	-	-	-	-	-	-	-	-	-	-	-	-
95075	F	Antivirogram	1485	Clinical	3043-30305	36.2	>	5.9	=	3.9	=	1.6	=	6.1	=	1.8	=	1.0	=	391.6	>	88.4	>	1.8	=	36.4	>	-	-	-	-	-	-	-	-	-	-	-	-	-	-	-	-	-	-	-	R	-	-
95083	B	Antivirogram	1485	Clinical	3048-30319	0.6	=	0.7	=	1.3	=	0.9	=	0.8	=	0.6	=	4.8	=	1.5	=	6.5	=	0.6	=	0.4	=	-	-	-	-	-	-	-	-	-	-	-	-	-	-	-	-	-	-	-	-	-	-
95089	B	Antivirogram	1485	Clinical	3051-30326	32.0	>	1.9	=	1.7	=	1.0	=	2.2	=	2.0	=	228.8	>	9.7	=	255.6	>	1.2	=	33.1	>	-	-	-	-	-	-	-	-	-	-	-	-	-	-	-	-	-	-	-	-	-	-
95091	B	Antivirogram	1485	Clinical	3052-30326	49.6	>	8.1	=	2.0	=	2.1	=	3.6	=	4.5	=	4.6	=	0.7	<	1.8	=	1.1	=	48.8	>	-	-	-	-	-	-	-	-	-	-	-	-	-	-	-	-	-	-	-	-	-	-
95097	B	Antivirogram	1485	Clinical	3055-30414	49.6	>	8.8	=	8.3	=	2.2	=	1.7	=	2.2	=	0.3	=	0.7	<	1.8	=	2.7	=	48.8	>	-	-	-	-	-	-	-	-	-	-	-	-	-	-	-	-	-	-	-	R	-	-
95099	B	Antivirogram	1485	Clinical	3055-40212	3.1	=	1.5	=	25.4	=	0.9	=	0.7	=	1.4	=	50.6	=	166.6	=	169.6	>	5.7	=	54.4	=	-	-	-	-	-	-	-	-	-	-	-	-	-	-	-	-	-	-	-	R	-	-
95101	D	Antivirogram	1485	Clinical	3056-30318	49.6	>	6.1	=	9.5	=	0.8	=	1.4	=	0.9	=	1.1	=	1.1	=	0.4	<	2.3	=	48.8	>	-	-	-	-	-	-	-	-	-	-	-	-	-	-	-	-	-	-	-	-	-	-
95119	B	Antivirogram	1485	Clinical	3068-30307	49.6	>	4.9	=	1.6	=	1.2	=	1.6	=	1.1	=	89.7	=	31.8	=	98.9	>	1.3	=	48.8	>	-	-	-	-	-	-	-	-	-	-	-	-	-	-	-	-	-	-	-	-	-	-
95121	B	Antivirogram	1485	Clinical	3068-40826	4.4	=	5.1	=	98.8	>	4.5	=	0.9	=	1.0	=	132.9	>	61.9	=	75.4	>	12.2	>	NA	NA	-	-	-	-	-	-	-	-	-	-	-	-	-	-	-	-	-	-	-	-	-	-
95123	B	Antivirogram	1485	Clinical	3069-30319	NA	NA	NA	NA	NA	NA	NA	NA	NA	NA	NA	NA	NA	NA	NA	NA	NA	NA	NA	NA	3.5	=	-	-	-	-	-	-	-	-	-	-	-	-	-	-	-	-	-	-	-	-	-	-
95129	B	Antivirogram	1485	Clinical	3073-30408	NA	NA	NA	NA	NA	NA	NA	NA	NA	NA	NA	NA	NA	NA	NA	NA	NA	NA	NA	NA	24.0	>	-	-	-	S	-	-	TP	-	-	-	KR	-	-	-	-	-	-	-	-	-	-	-
95141	B	Antivirogram	1485	Clinical	3079-30520	1.8	=	0.9	=	2.0	=	0.6	=	1.3	=	0.5	=	57.1	=	688.3	>	76.3	>	2.3	=	4.5	=	-	-	-	-	-	-	-	-	-	-	-	-	-	-	-	-	-	-	-	-	-	-
95143	B	Antivirogram	1485	Clinical	3080-30311	44.6	>	2.3	=	4.8	=	1.1	=	2.4	=	0.7	=	50.4	=	NA	NA	116.9	=	0.9	=	33.1	>	-	-	-	S	-	D	-	-	-	-	-	-	-	-	-	-	-	-	-	-	-	-
95147	B	Antivirogram	1485	Clinical	3082-30311	72.9	>	31.3	=	92.7	>	2.3	=	4.0	=	5.7	=	44.1	=	603.3	>	122.0	>	9.1	=	55.8	>	-	-	-	-	-	-	-	-	-	-	-	-	-	-	-	-	-	-	-	-	-	-
95171	B	Antivirogram	1485	Clinical	3096-30415	48.2	>	3.4	=	0.7	<	0.6	<	0.4	=	1.2	=	0.8	=	0.7	<	1.8	=	4.0	=	51.1	>	-	-	-	PT	-	-	-	-	-	-	-	-	-	-	-	-	-	-	-	R	-	-
95179	B	Antivirogram	1485	Clinical	3100-30320	36.2	>	4.1	=	15.3	=	1.0	=	4.2	=	3.8	=	21.1	=	45.4	=	88.4	>	1.8	=	36.4	>	-	-	-	-	-	-	-	-	-	-	Q	-	-	-	-	-	-	-	-	-	-	-
95181	B	Antivirogram	1485	Clinical	3101-30312	32.0	>	1.3	=	3.0	=	1.9	=	2.6	=	2.6	=	228.8	>	725.1	>	255.6	>	2.5	=	33.1	>	-	-	-	-	-	-	-	-	-	-	-	-	-	-	-	-	-	-	-	-	-	-
95183	B	Antivirogram	1485	Clinical	3102-30320	NA	NA	NA	NA	NA	NA	NA	NA	NA	NA	NA	NA	NA	NA	NA	NA	NA	NA	NA	NA	33.1	>	-	-	-	-	-	-	-	-	-	-	-	-	-	-	-	-	-	-	-	-	-	-
95193	B	Antivirogram	1485	Clinical	3108-30402	47.4	>	10.5	=	1.3	=	1.0	=	2.2	=	1.6	=	180.0	>	532.4	>	118.9	>	0.9	=	61.4	>	-	-	-	-	-	-	-	-	-	-	-	-	-	-	-	-	-	-	-	-	-	-
95195	B	Antivirogram	1485	Clinical	3108-30903	38.5	>	2.9	=	8.3	=	0.3	=	0.4	=	2.3	=	132.9	>	572.3	>	75.4	>	1.6	=	71.2	>	-	-	-	-	-	-	-	-	-	-	-	-	-	-	-	-	-	-	-	-	I	-
95197	B	Antivirogram	1485	Clinical	3108-40524	0.9	=	0.9	=	0.8	=	0.4	=	0.6	=	0.6	=	0.3	=	0.8	=	1.0	=	0.6	=	1.4	=	-	-	-	-	-	-	-	-	-	-	-	-	-	-	-	-	-	-	-	-	-	-
95199	B	Antivirogram	1485	Clinical	3109-30528	72.9	>	1.3	=	0.5	<	0.7	<	1.5	=	0.8	=	0.9	=	0.8	=	1.0	=	0.5	=	55.8	>	-	-	-	-	-	-	-	-	-	-	-	-	-	-	-	-	-	-	-	-	-	-
95216	B	Antivirogram	1485	Clinical	3117-30325	7.5	=	4.9	=	7.2	=	1.5	=	2.8	=	1.0	=	0.9	=	0.7	=	0.5	=	3.6	=	6.3	=	-	-	-	-	-	EK	-	-	-	-	-	-	-	-	-	-	-	-	-	-	-	-
95220	CRF02_AG	Antivirogram	1485	Clinical	3119-30326	0.6	=	0.3	=	0.9	<	0.6	<	0.4	=	0.6	=	1.9	=	0.7	<	1.1	=	1.0	=	0.2	=	-	-	-	-	-	-	-	-	-	-	-	-	-	-	-	-	-	-	-	-	-	-
95222	B	Antivirogram	1485	Clinical	3120-30331	49.6	>	64.4	=	56.2	>	NA	NA	17.5	=	33.4	=	169.0	>	691.4	>	98.9	>	2.8	=	48.8	>	-	-	-	-	-	EK	-	-	-	-	-	-	-	-	-	-	-	-	-	-	-	-
95228	B	Antivirogram	1485	Clinical	3123-30526	47.4	>	32.1	=	9.5	=	2.3	=	4.1	=	5.8	=	180.0	>	8.7	=	118.9	>	2.4	=	61.4	>	-	-	-	S	-	-	-	-	-	-	-	-	-	-	-	-	-	-	-	-	-	-
95230	B	Antivirogram	1485	Clinical	3124-30407	3.4	=	3.0	=	4.0	=	1.8	=	0.8	=	2.3	=	169.0	>	22.4	=	98.9	>	3.8	=	4.6	=	-	-	-	-	-	-	-	-	-	-	R	-	-	-	-	-	-	-	-	R	-	-
95238	B	Antivirogram	1485	Clinical	3128-30415	61.4	>	22.7	=	0.7	=	0.9	=	2.7	=	2.2	=	288.6	>	626.3	>	105.1	>	1.2	=	68.2	>	.	-	-	-	-	-	-	-	-	-	-	-	-	-	-	-	-	-	-	-	-	-
95240	B	Antivirogram	1485	Clinical	3128-31125	24.3	>	7.9	=	1.0	=	0.6	=	3.3	=	3.7	=	156.5	>	412.3	>	168.2	>	0.8	=	55.8	>	.	-	-	-	-	-	-	-	-	-	-	-	-	-	-	-	-	-	-	-	-	-
95242	B	Antivirogram	1485	Clinical	3128-40708	38.5	>	11.4	=	3.8	=	1.2	=	1.6	=	1.0	=	132.9	>	572.3	>	75.4	>	1.2	=	71.2	>	.	-	-	-	-	-	-	-	-	-	-	-	-	-	-	-	-	-	-	-	-	-
95244	B	Antivirogram	1485	Clinical	3129-30401	6.4	=	2.0	=	60.5	=	1.4	=	1.2	=	1.1	=	0.6	=	0.5	<	0.4	<	6.3	=	5.0	=	-	-	-	-	-	-	-	-	-	-	-	-	-	-	-	-	-	-	-	-	-	-
95246	B	Antivirogram	1485	Clinical	3129-30626	24.4	>	2.1	=	5.3	=	7.8	=	5.1	=	4.0	=	0.5	=	0.5	=	4.5	=	3.6	=	55.8	>	-	-	-	-	-	-	-	-	-	-	-	-	-	-	-	-	-	-	-	-	-	-
95250	B	Antivirogram	1485	Clinical	3131-30408	47.5	>	1.4	=	NA	NA	0.9	=	1.3	=	0.8	=	2.1	=	67.9	=	90.0	>	3.0	=	46.0	>	-	-	-	-	-	-	-	-	-	-	-	-	-	-	-	-	-	-	-	-	-	-
95270	B	Antivirogram	1485	Clinical	3141-30422	NA	NA	17.3	=	131.0	>	4.3	=	3.2	=	3.8	=	2.0	=	NA	NA	108.6	>	10.0	=	11.5	=	-	-	-	-	-	-	-	-	-	-	-	-	-	-	-	-	-	-	-	-	-	-
95278	B	Antivirogram	1485	Clinical	3145-30429	32.0	>	2.4	=	6.3	=	1.9	=	1.0	=	1.7	=	228.8	>	725.1	>	255.6	>	1.4	=	33.1	>	-	-	-	-	-	-	-	-	-	-	-	-	-	-	-	-	-	-	-	-	-	-
95290	B	Antivirogram	1485	Clinical	3151-30416	5.9	=	1.5	=	9.5	=	0.7	=	2.5	=	1.2	=	3.5	=	0.8	=	1.8	=	5.8	=	4.8	=	-	-	-	-	-	-	-	-	-	-	-	-	-	-	-	-	-	-	-	R	-	-
95312	B	Antivirogram	1485	Clinical	3164-30425	47.4	>	4.1	=	1.4	=	1.7	=	1.7	=	1.9	=	163.1	>	532.4	>	118.9	>	1.0	=	61.4	>	-	-	-	S	-	-	P	-	S	-	-	-	-	-	-	-	-	-	-	-	-	-
95330	B	Antivirogram	1485	Clinical	3173-30411	NA	NA	NA	NA	NA	NA	NA	NA	NA	NA	NA	NA	NA	NA	NA	NA	NA	NA	NA	NA	24.0	>	-	-	-	-	-	-	-	-	-	-	-	-	-	-	-	-	-	-	-	R	-	-
95332	B	Antivirogram	1485	Clinical	3174-30414	32.0	>	1.5	=	3.1	=	0.8	=	1.6	=	1.2	=	2.7	=	0.7	<	1.1	=	1.1	=	33.1	>	-	-	-	-	-	-	-	-	-	-	-	-	-	-	-	-	-	-	-	-	-	-
95346	B	Antivirogram	1485	Clinical	3182-30618	2.0	=	1.3	=	1.0	=	1.8	=	0.4	=	0.5	=	0.5	=	0.7	<	1.1	=	1.3	=	1.3	=	-	-	-	-	-	-	-	-	-	-	-	-	-	-	-	-	-	-	-	-	-	-
95352	B	Antivirogram	1485	Clinical	3185-30429	NA	NA	13.5	=	1.8	=	0.9	=	3.0	=	2.5	=	9.3	=	613.9	>	174.2	>	1.1	=	48.8	>	-	-	-	-	-	-	-	-	-	-	-	-	-	-	-	-	-	-	-	-	-	-
95354	G	Antivirogram	1485	Clinical	3186-30506	49.6	>	4.2	=	5.7	=	2.3	=	1.7	=	1.6	=	169.0	>	691.4	>	98.9	>	5.3	=	48.8	>	-	-	-	-	-	-	-	-	-	-	-	-	-	-	-	-	-	-	-	-	-	-
95360	B	Antivirogram	1485	Clinical	3189-30506	72.9	>	10.5	=	8.7	=	1.5	=	0.5	=	5.2	=	164.2	>	603.3	>	122.0	>	0.9	=	55.8	>	-	-	-	-	-	K	-	-	-	-	-	-	-	-	-	-	-	-	-	-	-	-
95362	B	Antivirogram	1485	Clinical	3189-40401	1.0	=	1.1	=	6.7	=	0.3	=	0.2	=	0.5	=	132.9	>	572.3	>	75.4	>	1.4	=	1.5	=	-	-	-	-	-	K	-	-	-	-	-	-	-	-	-	-	-	-	-	-	-	-
95370	B	Antivirogram	1485	Clinical	3192-30527	36.2	>	3.4	=	3.9	=	1.1	=	4.8	=	0.8	=	0.4	=	0.8	=	1.3	=	1.1	=	36.4	>	-	-	-	-	-	-	-	-	-	-	-	-	-	-	-	-	-	-	-	-	-	-
95374	B	Antivirogram	1485	Clinical	3194-30512	3.4	=	0.4	<	11.2	=	0.7	<	0.2	<	0.3	=	169.0	>	NA	NA	98.9	>	4.3	=	2.2	=	-	-	-	-	-	-	-	-	-	-	-	-	-	-	-	-	-	-	-	-	-	-
95396	B	Antivirogram	1485	Clinical	3205-30612	1.1	=	1.2	=	8.9	=	1.8	=	0.8	=	0.7	=	4.0	=	59.0	=	98.9	>	1.8	=	4.1	=	-	-	-	-	-	-	-	-	-	-	-	-	-	-	-	-	-	-	-	-	-	-
95400	B	Antivirogram	1485	Clinical	3207-30515	32.0	>	4.1	=	1.2	=	1.5	=	4.5	=	1.0	=	18.6	=	29.5	=	255.6	>	1.5	=	33.1	>	-	-	-	-	-	-	-	-	-	-	-	-	-	-	-	-	-	-	-	-	-	-
95404	B	Antivirogram	1485	Clinical	3209-30519	7.2	=	44.0	=	139.9	>	13.1	=	2.7	=	6.0	=	1.3	=	0.9	=	2.4	=	4.1	=	10.7	=	-	-	-	-	-	D	-	-	-	-	-	-	-	-	-	-	-	-	-	-	-	-
95420	B	Antivirogram	1485	Clinical	3220-30519	2.2	=	0.8	=	3.2	=	0.6	=	0.8	=	0.9	=	169.2	>	751.2	>	95.8	>	3.4	=	3.4	=	-	-	-	-	-	-	-	-	-	-	-	-	-	-	-	-	-	-	-	-	-	-
95424	B	Antivirogram	1485	Clinical	3222-30605	3.9	=	3.3	=	6.9	=	1.4	=	1.8	=	1.0	=	2.3	=	27.1	=	122.0	>	2.9	=	1.5	=	-	-	-	-	-	-	-	-	-	-	-	-	-	-	-	-	-	-	-	-	-	-
95436	B	Antivirogram	1485	Clinical	3228-30523	48.2	>	9.7	=	4.6	=	0.6	<	7.8	=	1.8	=	161.0	>	688.3	>	76.3	>	1.1	=	24.0	>	.	-	-	-	-	-	-	-	-	-	-	-	-	-	-	-	-	-	-	-	-	-
95456	B	Antivirogram	1485	Clinical	3238-30521	7.7	=	4.1	=	109.9	>	3.1	=	4.0	=	4.2	=	9.5	=	32.7	=	118.9	>	6.8	=	25.0	=	-	-	-	-	-	-	-	-	-	-	-	-	-	-	-	-	-	-	-	-	-	-
95460	B	Antivirogram	1485	Clinical	3240-30603	49.6	>	4.0	=	2.8	=	1.2	=	1.3	=	0.4	=	169.0	>	691.4	>	98.9	>	1.8	=	48.8	>	-	-	-	-	-	-	-	-	-	-	-	-	-	-	-	-	-	-	-	R	-	-
95464	B	Antivirogram	1485	Clinical	3242-30610	29.5	>	1.8	=	1.4	=	0.7	=	1.7	=	2.3	=	96.8	=	19.0	=	87.2	>	1.1	=	24.0	>	-	-	-	-	-	-	-	-	-	-	-	-	-	-	-	-	-	-	-	-	-	-
95486	B	Antivirogram	1485	Clinical	3256-30702	1.5	=	4.4	=	11.6	=	4.4	=	2.3	=	1.2	=	2.6	=	1.6	=	51.7	=	4.0	=	2.1	=	-	-	-	-	-	-	-	-	-	-	-	-	-	-	-	-	-	-	-	R	-	-
95494	B	Antivirogram	1485	Clinical	3260-30630	4.9	=	3.6	=	25.8	=	2.7	=	2.5	=	2.3	=	1.1	=	0.9	=	3.4	=	5.4	=	6.5	=	-	-	-	-	IV	-	-	-	-	-	-	-	-	-	-	-	-	-	-	-	-	-
95500	B	Antivirogram	1485	Clinical	3263-30728	48.2	>	2.5	=	1.3	=	0.8	=	1.5	=	2.1	=	2.5	=	1.1	=	0.5	=	2.7	=	24.0	>	-	-	-	-	-	-	-	-	-	-	-	-	-	-	-	-	-	-	-	-	-	-
95502	K	Antivirogram	1485	Clinical	3264-30703	48.2	>	5.0	=	1.7	=	0.6	<	2.7	=	0.6	=	0.2	=	1.0	=	0.5	=	2.3	=	51.1	>	-	-	-	-	-	K	-	-	-	-	-	-	-	-	-	-	-	-	-	-	-	-
95504	K	Antivirogram	1485	Clinical	3264-40322	38.5	>	2.0	=	1.8	=	0.6	=	0.4	=	1.4	=	53.6	=	12.6	=	75.4	>	1.8	=	71.2	>	-	-	-	-	-	K	-	-	-	-	-	-	-	-	-	-	-	-	-	-	-	-
95520	B	Antivirogram	1485	Clinical	3272-30729	1.0	=	1.7	=	4.9	=	0.9	=	1.3	=	0.8	=	228.8	>	11.5	=	255.6	>	2.8	=	1.0	=	-	-	-	-	-	D	-	-	-	-	-	-	-	-	-	-	-	-	-	-	-	-
95526	B	Antivirogram	1485	Clinical	3275-30730	3.0	=	2.7	=	3.1	=	1.7	=	1.8	=	3.0	=	97.3	>	391.6	>	88.4	>	1.9	=	6.2	=	-	-	-	-	-	-	-	-	-	-	-	-	-	-	-	-	-	-	-	R	-	-
95528	B	Antivirogram	1485	Clinical	3275-40223	4.5	=	0.8	<	7.0	=	2.3	=	4.4	=	1.5	=	132.9	>	572.3	>	75.4	>	1.8	=	2.5	=	-	-	-	-	-	-	-	-	-	-	-	-	-	-	-	-	-	-	-	R	-	-
95530	B	Antivirogram	1485	Clinical	3275-40728	6.9	=	0.8	=	NA	NA	8.4	=	3.6	=	1.7	=	156.5	>	412.3	>	169.6	>	3.1	=	6.0	=	-	-	-	-	-	-	-	-	-	-	-	-	-	-	-	-	-	-	-	R	-	-
95534	B	Antivirogram	1485	Clinical	3277-30731	6.3	=	1.0	=	163.7	>	0.6	<	1.3	=	3.2	=	161.0	>	688.3	>	76.3	>	6.8	=	NA	NA	-	-	-	PS	-	-	TP	-	-	-	-	-	-	-	-	-	-	-	-	-	-	-
95548	B	Antivirogram	1485	Clinical	3284-30707	32.0	>	1.8	=	1.7	=	0.7	=	0.8	=	0.5	=	0.9	=	1.0	=	1.0	<	2.0	=	33.1	>	-	-	-	-	-	-	-	-	-	-	-	-	-	-	-	-	-	-	-	R	-	-
95550	B	Antivirogram	1485	Clinical	3286-30707	44.6	>	9.2	=	NA	NA	3.7	=	16.7	=	21.1	=	227.2	>	456.2	>	87.9	>	1.7	=	55.8	>	-	-	-	-	-	-	A	-	-	-	-	-	-	-	-	-	-	-	-	-	-	-
95554	B	Antivirogram	1485	Clinical	3289-30709	NA	NA	NA	NA	NA	NA	NA	NA	NA	NA	NA	NA	NA	NA	NA	NA	NA	NA	NA	NA	55.8	>	-	-	-	-	-	-	-	-	-	-	-	-	-	-	-	-	-	-	-	-	-	-
95568	B	Antivirogram	1485	Clinical	3296-30728	14.7	=	5.8	=	14.1	=	5.4	=	23.6	=	16.3	=	161.0	>	688.3	>	76.3	>	5.6	=	51.1	>	-	-	-	PT	IV	-	-	-	-	-	-	-	-	-	-	-	-	-	-	-	-	-
95570	B	Antivirogram	1485	Clinical	3296-40226	38.5	>	4.0	=	11.1	=	28.6	=	NA	NA	18.0	=	132.9	>	572.3	>	75.4	>	4.5	=	71.2	>	-	-	-	-	-	-	-	-	-	-	-	-	-	-	-	-	-	-	-	-	-	-
95584	B	Antivirogram	1485	Clinical	3305-30801	36.2	>	3.6	=	1.2	=	0.8	=	3.8	=	3.0	=	1.0	=	391.6	>	88.4	>	1.0	=	36.4	>	-	-	-	-	-	-	-	-	-	-	-	-	-	-	-	-	-	-	-	-	-	-
95634	B	Antivirogram	1485	Clinical	4001-30311	48.2	>	19.8	=	3.1	=	3.3	=	37.6	=	21.4	=	161.0	>	541.5	=	76.3	>	4.1	=	43.1	>	-	-	-	-	-	-	-	-	-	-	-	-	-	-	-	-	-	-	-	-	-	-
95646	C	Antivirogram	1485	Clinical	4006-30326	34.1	>	0.5	=	0.7	<	0.6	<	2.0	=	0.6	=	0.2	=	0.7	<	0.3	=	0.2	=	44.6	>	-	-	-	S	-	-	-	-	-	-	KQ	-	-	-	-	-	-	-	-	-	-	-
95648	B	Antivirogram	1485	Clinical	4007-30327	7.0	=	3.7	=	10.9	=	1.9	=	1.0	=	1.6	=	162.8	>	691.4	>	98.9	>	4.2	=	20.1	=	-	-	-	-	-	-	-	-	-	-	-	-	-	-	-	-	-	-	-	-	-	-
95652	B	Antivirogram	1485	Clinical	4009-30415	8.0	=	2.4	=	10.5	=	3.1	=	2.5	=	4.0	=	13.5	=	1.0	=	90.0	>	2.4	=	13.7	=	-	-	-	-	-	-	-	-	-	-	-	-	-	-	-	-	-	-	-	-	I	-
95654	B	Antivirogram	1485	Clinical	4009-30714	5.1	=	2.2	=	NA	NA	0.7	=	0.9	=	2.3	=	11.2	=	0.4	<	139.0	>	3.6	=	36.3	=	-	-	-	-	-	-	-	-	-	-	-	-	-	-	-	-	-	-	-	-	I	-
95656	B	Antivirogram	1485	Clinical	4009-40802	51.6	>	4.7	=	34.6	=	NA	NA	3.3	=	4.3	=	24.4	=	1.7	=	67.2	>	3.9	=	85.1	>	-	-	-	-	-	-	-	-	-	-	-	-	-	-	-	-	-	-	-	-	I	-
95666	B	Antivirogram	1485	Clinical	4014-30408	22.0	>	9.5	=	8.6	=	0.7	=	4.1	=	2.6	=	0.4	=	6.2	=	118.5	>	4.7	=	43.1	>	-	-	-	-	-	D	-	-	-	-	-	-	-	-	-	-	-	-	-	R	I	-
95670	A	Antivirogram	1485	Clinical	4018-30227	48.2	>	17.3	=	1.0	=	0.6	<	6.1	=	3.1	=	161.0	>	688.3	>	76.3	>	0.9	=	51.1	>	-	-	-	-	-	-	-	-	-	-	T	-	-	-	-	V	-	-	-	R	-	-
95720	B	Antivirogram	1485	Clinical	4045-30402	1.3	=	1.0	=	3.9	=	0.9	=	1.0	=	0.8	=	10.6	=	5.2	=	64.3	=	2.3	=	2.0	=	-	-	-	-	-	-	-	-	-	-	R	-	-	-	-	-	-	-	-	-	-	-
95722	B	Antivirogram	1485	Clinical	4046-30408	47.4	>	37.5	=	35.4	=	17.5	=	25.4	=	40.9	=	180.0	>	236.2	=	118.9	>	11.4	=	61.4	>	-	-	-	-	-	-	-	-	-	-	-	-	-	-	-	-	-	-	-	-	-	-
95728	B	Antivirogram	1485	Clinical	4048-30217	4.1	=	1.3	=	3.0	=	1.9	=	2.3	=	2.0	=	0.6	=	0.6	=	3.1	=	1.8	=	8.1	=	-	-	-	-	-	-	-	-	-	-	-	-	-	-	-	-	-	-	-	-	-	-
95740	B	Antivirogram	1485	Clinical	4055-30303	72.9	>	18.2	=	19.6	=	3.3	=	1.8	=	3.5	=	61.6	=	26.5	=	122.0	>	0.9	=	24.0	>	-	-	-	-	-	-	-	-	-	-	-	-	-	-	-	-	-	-	-	-	-	-
95758	B	Antivirogram	1485	Clinical	4067-30402	48.2	>	12.1	=	23.5	=	2.5	=	15.4	=	3.4	=	1.0	=	0.7	<	0.6	=	2.2	=	51.1	>	-	-	-	-	-	-	-	-	-	-	-	-	-	-	-	-	-	-	-	-	-	-
95772	B	Antivirogram	1485	Clinical	4075-30220	23.3	=	26.9	=	25.8	=	3.3	=	6.0	=	3.4	=	15.8	=	13.9	=	88.4	>	18.2	>	36.4	>	-	-	-	-	-	-	-	-	-	-	-	-	-	-	-	-	-	-	-	R	-	-
95786	B	Antivirogram	1485	Clinical	4082-30306	72.9	>	3.0	=	3.8	=	5.7	=	8.3	=	3.2	=	28.7	=	603.3	>	122.0	>	5.4	=	55.8	>	-	-	-	-	-	-	-	-	-	-	-	-	-	-	-	-	-	-	-	-	-	-
95794	B	Antivirogram	1485	Clinical	4085-30702	72.9	>	4.6	=	1.3	=	3.4	=	6.6	=	3.7	=	0.8	=	0.6	<	2.4	=	0.9	=	55.8	>	-	-	-	-	-	D	-	-	-	-	-	-	-	-	-	-	-	-	-	-	-	-
95808	K	Antivirogram	1485	Clinical	4092-30318	48.2	>	NA	NA	3.5	=	1.6	=	2.3	=	2.0	=	76.1	=	688.3	>	76.3	>	1.7	=	51.1	>	-	-	-	-	-	-	-	-	-	-	-	-	-	-	-	-	-	-	-	-	-	-
95812	B	Antivirogram	1485	Clinical	4094-30410	22.0	>	5.3	=	15.7	=	1.8	=	10.8	=	3.9	=	0.3	=	0.6	=	4.2	=	2.1	=	43.1	>	-	-	-	-	-	-	-	-	-	-	-	-	-	-	-	-	-	-	-	-	-	-
95816	B	Antivirogram	1485	Clinical	4096-30422	49.6	>	7.3	=	156.0	>	0.3	=	3.5	=	4.0	=	0.3	=	0.7	<	3.0	=	6.2	=	41.0	>	-	-	-	-	-	K	-	-	-	-	-	-	-	-	-	-	-	-	-	-	-	-
95824	B	Antivirogram	1485	Clinical	4100-30224	NA	NA	5.1	=	34.1	=	1.0	=	1.8	=	1.2	=	14.1	=	73.3	=	76.3	>	4.4	=	4.3	=	-	-	-	-	-	-	-	-	-	-	-	-	-	-	-	-	-	-	-	-	-	-
95830	B	Antivirogram	1485	Clinical	4103-30224	5.6	=	2.6	=	40.5	=	4.2	=	3.2	=	3.9	=	245.5	=	166.4	=	117.7	>	2.3	=	34.5	>	-	-	-	-	-	-	-	-	-	-	-	-	-	-	-	-	-	-	-	KR	-	-
95844	B	Antivirogram	1485	Clinical	4110-30311	48.2	>	3.1	=	0.7	<	0.6	<	3.4	=	1.6	=	161.0	>	104.8	=	76.3	>	0.5	=	51.1	>	-	-	-	-	-	-	-	-	-	-	-	-	-	-	-	-	-	-	-	-	-	-
95874	B	Antivirogram	1485	Clinical	4124-30318	72.9	>	7.2	=	22.7	=	2.7	=	3.4	=	1.9	=	164.2	>	603.3	>	122.0	>	3.3	=	55.8	>	-	-	-	-	-	-	-	-	-	-	-	-	-	-	-	V	-	-	-	-	-	-
95902	B	Antivirogram	1485	Clinical	4138-30319	47.4	>	2.3	=	51.5	=	2.5	=	1.4	=	2.3	=	80.6	=	10.7	=	118.9	>	5.7	=	61.4	>	-	-	-	-	-	-	-	-	-	-	-	-	-	-	-	-	-	-	-	R	-	-
95932	B	Antivirogram	1485	Clinical	4152-30327	13.4	=	3.8	=	15.8	=	2.0	=	4.3	=	2.6	=	4.0	=	0.4	=	88.4	>	3.1	=	31.0	>	-	-	-	-	-	-	-	-	-	-	-	-	-	-	-	-	-	-	-	-	-	-
95934	B	Antivirogram	1485	Clinical	4152-30626	17.8	=	7.7	=	88.4	=	6.4	=	7.7	=	7.6	=	5.7	=	0.7	=	169.6	>	4.2	=	25.9	=	-	-	-	-	-	-	-	-	-	-	-	-	-	-	-	-	-	-	-	-	-	-
95962	B	Antivirogram	1485	Clinical	4166-30414	72.9	>	1.5	=	1.1	=	1.1	=	1.2	=	0.6	=	87.2	=	603.3	>	122.0	>	0.7	=	55.8	>	-	-	-	-	-	-	-	-	-	-	-	-	-	-	-	-	-	-	-	-	-	-
95964	CRF02_AG	Antivirogram	1485	Clinical	4167-30423	36.2	>	3.4	=	4.6	=	0.8	=	16.0	=	1.2	=	0.1	=	0.4	<	0.5	=	2.0	=	36.4	>	-	-	-	-	-	-	-	-	-	-	-	-	-	-	-	-	-	-	-	-	-	-
95966	CRF02_AG	Antivirogram	1485	Clinical	4167-40203	24.4	>	NA	NA	NA	NA	0.5	=	1.5	=	1.5	=	0.2	<	0.4	<	0.7	<	1.9	=	55.8	>	-	-	-	-	-	-	-	-	-	-	-	-	-	-	-	-	-	-	-	-	-	-
95986	B	Antivirogram	1485	Clinical	4177-30507	4.7	=	6.3	=	5.8	=	2.1	=	2.7	=	1.9	=	161.0	>	688.3	>	76.3	>	2.7	=	12.6	=	-	-	-	-	-	EK	-	-	-	-	-	-	-	-	-	-	-	-	-	R	-	-
95992	B	Antivirogram	1485	Clinical	4180-30611	4.8	=	2.4	=	11.6	=	1.5	=	1.6	=	2.1	=	97.3	>	271.7	>	88.4	>	1.7	=	12.2	=	-	-	-	-	-	-	-	-	-	-	-	-	-	-	-	-	-	-	-	-	-	-
95998	B	Antivirogram	1485	Clinical	4183-30403	48.2	>	8.6	=	3.6	=	1.3	=	3.0	=	1.5	=	0.8	=	0.9	=	1.6	=	2.0	=	51.1	>	-	-	-	-	-	-	-	-	-	-	-	-	-	-	-	-	-	-	-	-	-	-
96002	B	Antivirogram	1485	Clinical	4185-30407	2.2	=	0.6	=	2.3	=	1.2	=	0.6	=	1.4	=	126.5	>	15.6	=	90.0	>	0.6	=	3.8	=	-	-	-	-	-	-	-	-	-	-	-	-	-	-	-	-	-	-	-	KR	-	-
96004	A	Antivirogram	1485	Clinical	4186-30408	49.6	>	2.3	=	5.2	=	0.7	<	0.9	=	2.3	=	1.9	=	1.6	=	2.4	=	1.6	=	48.8	>	-	-	-	-	-	-	-	-	-	-	-	-	-	-	-	-	-	-	-	-	-	-
96008	B	Antivirogram	1485	Clinical	4188-30403	32.0	>	5.3	=	8.4	=	1.5	=	5.0	=	4.4	=	19.1	=	725.1	>	255.6	>	2.5	=	33.1	>	-	-	-	-	-	-	-	-	-	-	-	-	-	-	-	-	-	-	-	-	-	-
96038	B	Antivirogram	1485	Clinical	4205-30414	72.9	>	5.5	=	0.9	=	9.0	=	5.1	=	4.7	=	20.1	=	103.4	=	122.0	>	2.8	=	55.8	>	-	-	-	-	-	-	-	-	-	-	-	-	-	-	-	-	-	-	-	R	-	-
96040	B	Antivirogram	1485	Clinical	4205-40304	1.4	=	0.5	=	NA	NA	0.9	=	0.2	<	NA	NA	19.5	=	NA	NA	169.6	>	2.9	=	13.8	=	-	-	-	-	-	EK	-	-	-	-	-	-	-	-	-	-	-	-	-	R	-	-
96046	B	Antivirogram	1485	Clinical	4208-30423	6.3	=	3.3	=	4.1	=	2.8	=	0.7	=	2.1	=	164.2	>	176.7	=	122.0	>	2.1	=	6.5	=	-	-	-	PH	-	-	-	-	-	-	-	-	-	-	-	-	-	-	-	R	-	-
96072	B	Antivirogram	1485	Clinical	4220-30423	8.3	=	2.8	=	54.8	=	1.3	=	2.8	=	1.0	=	161.0	>	688.3	>	76.3	>	11.4	=	27.9	=	-	-	-	-	-	-	-	-	-	-	-	-	-	-	-	-	-	-	-	R	-	-
96074	B	Antivirogram	1485	Clinical	4220-40504	24.4	>	4.2	=	0.8	=	0.4	=	2.0	=	1.9	=	156.5	>	2.1	=	169.6	>	0.7	=	55.8	>	-	-	-	-	-	-	-	-	-	-	-	-	-	-	-	-	-	-	-	R	-	-
96096	B	Antivirogram	1485	Clinical	4234-30429	4.7	=	2.3	=	4.5	=	1.7	=	2.6	=	2.4	=	161.0	>	688.3	>	76.3	>	1.9	=	8.5	=	-	-	-	-	-	-	-	-	-	-	-	-	-	-	-	-	-	-	-	R	-	-
96100	B	Antivirogram	1485	Clinical	4237-30508	47.5	>	7.7	=	1.1	=	0.5	<	0.3	=	0.3	=	1.9	=	494.5	>	90.0	>	2.3	=	46.0	>	-	-	-	-	-	K	-	-	-	-	-	-	-	-	-	-	-	-	-	-	-	-
96108	B	Antivirogram	1485	Clinical	4241-30523	36.2	>	10.7	=	29.1	=	1.8	=	29.0	=	13.2	=	97.3	>	391.6	>	88.4	>	0.6	=	36.4	>	-	-	-	-	-	-	-	-	-	-	-	-	-	-	-	-	-	-	-	-	-	-
96110	B	Antivirogram	1485	Clinical	4241-31126	24.4	>	12.4	=	41.9	=	NA	NA	28.1	=	25.6	=	156.5	>	31.5	=	169.6	>	1.2	=	55.8	>	-	-	-	-	-	-	-	-	-	VI	-	-	-	-	-	-	-	-	-	-	-	-
96112	B	Antivirogram	1485	Clinical	4241-40707	24.4	>	12.8	=	62.6	=	8.8	=	19.5	=	21.8	=	156.5	>	412.3	>	169.6	>	1.4	=	55.8	>	.	-	-	-	-	-	-	-	-	-	-	-	-	-	-	-	-	-	-	-	-	-
96118	B	Antivirogram	1485	Clinical	4246-30708	48.2	>	6.2	=	3.4	=	0.9	=	1.6	=	1.4	=	161.0	>	71.5	=	76.3	>	3.2	=	51.1	>	-	-	-	-	-	D	-	-	-	-	-	-	-	-	-	-	-	-	-	-	-	-
96120	B	Antivirogram	1485	Clinical	4246-31119	1.2	=	1.3	=	NA	NA	0.1	<	0.2	=	0.2	=	130.7	>	62.3	=	87.1	>	2.0	=	1.1	=	-	-	-	-	-	D	-	-	-	-	-	-	-	-	-	-	-	-	-	-	-	-
96122	B	Antivirogram	1485	Clinical	4246-40630	2.6	=	0.8	=	15.0	=	2.3	=	0.5	=	1.4	=	156.5	>	41.6	=	169.6	>	4.4	=	4.0	=	-	-	-	-	-	D	-	-	-	-	-	-	-	-	-	-	-	-	-	KR	-	-
96136	B	Antivirogram	1485	Clinical	4253-30602	5.2	=	1.9	=	92.4	=	1.2	=	0.4	=	0.7	=	164.2	>	603.3	>	122.0	>	6.8	=	5.4	=	-	-	-	-	-	-	-	-	-	-	-	-	-	-	-	-	-	-	-	-	-	-
96140	B	Antivirogram	1485	Clinical	4256-30715	2.6	=	1.9	=	14.6	=	1.0	=	1.7	=	1.1	=	161.0	>	688.3	>	76.3	>	4.5	=	4.7	=	-	-	SC	-	-	-	P	-	-	-	-	-	-	-	-	-	-	-	-	-	-	-
96156	B	Antivirogram	1485	Clinical	4264-30616	49.6	>	10.2	=	2.1	=	1.8	=	6.8	=	5.4	=	3.1	=	1.3	=	9.1	=	1.7	=	48.8	>	-	-	-	-	-	-	-	-	-	-	-	-	-	-	-	-	-	-	-	R	-	-
96162	B	Antivirogram	1485	Clinical	4267-30624	72.9	>	13.3	=	88.8	>	2.4	=	1.6	=	5.4	=	157.2	>	603.3	>	122.0	>	2.7	=	55.8	>	-	-	-	-	-	N	-	-	-	-	-	-	-	-	-	-	-	-	-	-	-	-
96164	B	Antivirogram	1485	Clinical	4267-40518	27.5	>	NA	NA	NA	NA	3.3	=	4.0	=	4.3	=	110.7	>	373.2	>	46.9	>	1.8	=	71.2	>	-	-	-	-	-	N	-	-	-	-	-	-	-	-	-	-	-	-	-	-	-	-
96174	B	Antivirogram	1485	Clinical	4282-30731	5.6	=	2.5	=	NA	NA	1.6	=	1.5	=	1.1	=	0.3	=	494.5	>	90.0	>	2.2	=	4.7	=	-	-	-	-	-	-	-	-	-	-	-	-	-	-	-	-	-	-	-	-	-	-
96188	B	Antivirogram	1485	Clinical	4290-30717	41.2	>	5.5	=	NA	NA	1.0	=	3.9	=	0.8	=	0.2	<	0.5	<	0.4	<	1.3	=	36.4	>	-	-	-	-	-	-	-	-	-	-	-	-	-	-	-	-	-	-	-	R	I	-
96190	B	Antivirogram	1485	Clinical	4291-30730	52.5	>	29.4	=	82.2	=	8.6	=	10.9	=	5.1	=	240.8	>	66.3	=	174.2	>	12.1	=	51.1	>	-	-	-	-	-	D	-	-	-	-	-	-	-	-	-	-	-	-	-	R	-	-
96208	B	Antivirogram	1485	Clinical	4307-30811	3.4	=	4.6	=	16.9	=	1.6	=	2.4	=	1.7	=	3.7	=	3.2	=	5.1	=	2.9	=	3.4	=	-	-	-	-	-	-	-	-	-	-	-	-	-	-	-	-	-	-	-	-	-	-
96244	B	Antivirogram	1485	Clinical	5007-30626	20.2	=	46.1	=	132.7	>	28.7	=	5.2	=	11.6	=	169.0	>	73.3	=	98.9	>	21.8	>	48.8	>	-	-	-	PS	-	-	-	-	-	-	-	-	-	-	-	-	-	-	-	-	-	-
96246	B	Antivirogram	1485	Clinical	5008-30627	18.2	=	8.8	=	3.9	=	23.4	=	16.6	=	5.4	=	104.9	>	603.3	>	122.0	>	2.0	=	11.1	=	-	-	-	-	-	-	-	-	-	-	-	-	-	-	-	-	-	-	-	-	-	-
96252	B	Antivirogram	1485	Clinical	5011-30509	7.1	=	1.1	=	18.4	=	2.3	=	1.1	=	1.8	=	52.9	=	330.9	=	108.6	>	4.8	=	22.4	=	-	-	-	-	-	-	-	-	-	-	-	-	-	-	-	-	-	-	-	-	-	-
96256	B	Antivirogram	1485	Clinical	5011-40722	6.4	=	3.8	=	NA	NA	3.4	=	1.9	=	2.7	=	36.2	=	341.9	>	169.6	>	2.1	=	42.0	>	-	-	-	-	-	-	-	-	-	-	-	-	-	-	-	-	-	-	-	-	-	-
96260	B	Antivirogram	1485	Clinical	5013-30513	1.2	=	2.1	=	3.0	=	0.7	<	0.4	=	0.8	=	0.2	=	691.4	>	98.9	>	1.8	=	1.1	=	-	-	-	-	-	-	-	-	-	-	-	-	-	-	-	-	-	-	-	-	-	-
96262	D	Antivirogram	1485	Clinical	5014-30514	3.3	=	2.0	=	105.7	=	2.9	=	0.6	=	1.6	=	1.1	=	0.6	<	2.4	=	2.7	=	6.6	=	-	-	-	-	-	-	-	-	-	-	KR	-	-	-	-	-	-	-	-	-	-	-
96268	B	Antivirogram	1485	Clinical	5017-30530	32.0	>	6.7	=	18.8	=	4.1	=	5.3	=	3.6	=	71.9	=	55.0	=	255.6	>	4.2	=	33.1	>	-	-	-	-	-	-	-	-	-	-	-	-	-	-	-	-	-	-	-	R	-	-
96283	B	Antivirogram	1485	Clinical	5033-30421	8.0	=	8.3	=	8.1	=	12.0	=	27.3	=	9.8	=	228.8	>	725.1	>	255.6	>	2.0	=	23.7	>	-	-	-	-	-	-	-	-	-	-	-	-	-	-	-	-	-	-	-	R	-	-
96321	B	Antivirogram	1485	Clinical	5061-30512	32.0	>	0.8	=	0.9	<	0.6	<	1.1	=	0.7	=	228.8	>	22.9	=	255.6	>	0.8	=	33.1	>	-	-	-	-	-	K	-	-	-	-	-	-	-	-	-	-	-	-	-	-	-	-
96378	B	Antivirogram	1485	Clinical	6010-30303	44.6	>	1.6	=	4.7	=	2.5	=	8.8	=	5.1	=	4.5	=	456.2	>	87.9	>	1.4	=	55.8	>	-	-	-	-	-	-	-	-	-	-	-	-	-	-	-	-	-	-	-	-	-	-
96388	B	Antivirogram	1485	Clinical	6015-30317	32.0	>	33.8	=	4.4	=	2.6	=	9.0	=	11.7	=	228.8	>	725.1	>	255.6	>	1.7	=	33.1	>	-	-	-	-	-	-	-	-	-	-	-	-	-	-	-	-	-	-	-	-	-	-
96390	B	Antivirogram	1485	Clinical	6015-30904	24.4	>	3.0	=	NA	NA	NA	NA	NA	NA	NA	NA	103.8	>	412.3	>	169.6	>	0.7	=	85.1	>	-	-	-	-	-	-	-	-	-	-	-	-	-	-	-	-	-	-	-	-	-	-
96392	B	Antivirogram	1485	Clinical	6015-40805	24.4	>	16.0	=	4.2	=	11.2	=	16.2	=	10.3	=	153.6	>	412.3	>	169.6	>	1.3	=	55.8	>	-	-	-	-	-	-	-	-	-	-	-	-	-	-	-	-	-	-	-	-	-	-
96394	B	Antivirogram	1485	Clinical	6016-30320	48.2	>	7.5	=	11.2	=	2.0	=	7.5	=	1.7	=	12.4	=	30.2	=	76.3	>	2.5	=	51.1	>	-	-	-	-	-	-	-	-	-	-	-	-	-	-	-	-	-	-	-	-	-	-
96396	B	Antivirogram	1485	Clinical	6017-30320	14.5	=	2.4	=	17.6	=	1.8	=	4.2	=	1.0	=	97.3	>	391.6	>	88.4	>	2.5	=	10.2	=	-	-	-	-	-	-	-	-	-	-	-	-	-	-	-	-	-	-	-	-	-	-
96409	F	Antivirogram	1485	Clinical	6023-30403	3.7	=	2.8	=	59.9	=	2.0	=	0.6	=	1.4	=	169.0	>	32.8	=	98.9	>	10.3	=	1.3	=	-	-	-	-	-	-	-	-	-	-	-	-	-	-	-	-	-	-	-	R	-	-
96417	B	Antivirogram	1485	Clinical	6027-30409	NA	NA	NA	NA	NA	NA	NA	NA	NA	NA	NA	NA	NA	NA	NA	NA	NA	NA	NA	NA	24.0	>	-	-	-	-	-	-	-	-	-	-	-	-	-	-	-	-	-	-	-	-	-	-
96429	B	Antivirogram	1485	Clinical	6033-30423	7.0	=	5.1	=	47.5	=	2.0	=	0.8	=	2.1	=	164.2	>	603.3	>	122.0	>	6.0	=	24.2	=	-	-	-	-	-	-	-	-	-	-	-	-	-	-	-	-	-	-	-	R	-	-
96449	B	Antivirogram	1485	Clinical	6043-30505	49.6	>	6.9	=	2.0	=	1.3	=	0.8	=	2.4	=	0.5	=	NA	NA	98.9	>	1.1	=	48.8	>	-	-	-	-	-	-	-	-	-	-	-	-	-	-	-	-	-	-	-	R	-	-
96453	B	Antivirogram	1485	Clinical	6045-30515	1.7	=	0.3	=	0.8	=	0.6	<	0.5	=	0.3	=	0.7	=	0.4	<	0.7	=	2.9	=	1.2	=	-	-	-	-	-	-	-	-	-	-	-	-	-	-	-	-	-	-	-	-	-	-
96465	B	Antivirogram	1485	Clinical	6051-30529	47.5	>	5.8	=	3.2	=	1.1	=	2.1	=	2.4	=	1.4	=	0.8	=	0.9	=	3.1	=	46.0	>	-	-	-	-	-	-	-	-	-	-	-	-	-	-	-	-	-	-	-	R	-	-
96469	B	Antivirogram	1485	Clinical	6053-30606	32.0	>	5.5	=	2.5	=	1.0	=	1.7	=	1.6	=	0.6	=	1.2	=	2.2	=	2.5	=	33.1	>	-	-	-	-	-	-	-	-	-	-	-	-	-	-	-	-	-	-	-	-	-	-
96481	B	Antivirogram	1485	Clinical	6060-30717	47.5	>	2.4	=	2.6	=	0.9	=	3.3	=	1.5	=	0.3	=	27.0	=	90.0	>	2.1	=	46.0	>	-	-	-	-	-	-	-	-	-	-	-	-	-	-	-	-	-	-	-	R	-	-
96483	B	Antivirogram	1485	Clinical	6061-30723	48.2	>	11.3	=	16.6	=	0.9	=	6.2	=	2.5	=	161.0	>	511.3	>	76.3	>	3.8	=	51.1	>	-	-	-	-	-	-	-	-	-	-	-	-	-	-	-	-	-	-	-	-	-	-
96487	B	Antivirogram	1485	Clinical	6063-30728	72.9	>	12.9	=	16.3	=	1.1	=	9.1	=	3.7	=	61.4	=	21.2	=	36.7	=	0.9	=	55.8	>	-	-	SC	-	-	-	-	-	-	-	-	-	-	-	-	-	-	-	-	-	-	-
96506	B	Antivirogram	1485	Clinical	6072-30611	2.6	=	0.4	<	NA	NA	0.6	<	0.9	=	0.7	=	0.5	=	0.7	<	0.7	=	2.3	=	3.9	=	-	-	-	-	-	-	-	-	-	-	-	-	-	-	-	-	-	-	-	-	-	-
96508	B	Antivirogram	1485	Clinical	6073-30709	49.6	>	4.9	=	1.0	=	0.7	<	1.3	=	1.8	=	1.9	=	0.7	<	0.9	=	0.9	=	48.8	>	-	-	-	-	-	-	-	-	-	-	-	-	-	-	-	-	-	-	-	-	-	-
96510	B	Antivirogram	1485	Clinical	6073-40108	4.9	=	6.2	=	42.7	=	4.0	=	1.4	=	3.4	=	2.4	=	3.4	=	1.1	=	7.9	=	4.3	=	-	-	-	-	-	-	-	-	-	-	-	-	-	-	-	-	-	-	-	-	-	-
96526	B	Antivirogram	1485	Clinical	6085-30526	3.6	=	2.5	=	16.8	=	1.1	=	0.8	=	1.0	=	18.9	=	17.6	=	122.0	>	5.4	=	0.8	=	-	-	-	-	-	-	-	-	-	-	-	-	-	-	-	-	-	-	-	-	-	-
96528	B	Antivirogram	1485	Clinical	6086-30528	48.2	>	2.6	=	2.4	=	1.2	=	2.1	=	5.3	=	0.7	=	1.0	=	0.3	=	1.9	=	43.1	>	-	-	-	-	-	-	-	-	-	-	-	-	-	-	-	-	-	-	-	-	-	-
96530	B	Antivirogram	1485	Clinical	6087-30528	2.4	=	0.8	=	23.1	=	1.8	=	2.0	=	3.7	=	3.2	=	2.3	=	7.0	=	2.9	=	9.5	=	-	-	-	-	-	-	-	-	-	-	R	-	-	-	-	-	-	-	-	-	-	-
96536	B	Antivirogram	1485	Clinical	6090-30619	6.1	=	2.7	=	10.6	=	1.6	=	1.1	=	1.6	=	3.3	=	32.6	=	76.3	>	3.2	=	7.0	=	-	-	-	-	-	-	-	-	-	-	-	-	-	-	-	-	-	-	-	R	-	-
96538	B	Antivirogram	1485	Clinical	6091-30626	47.5	>	1.5	=	0.5	<	0.5	<	3.6	=	0.6	=	0.7	=	26.0	=	90.0	>	0.3	=	46.0	>	-	-	-	-	-	-	-	-	-	-	-	-	-	-	-	-	-	-	-	-	-	-
96552	B	Antivirogram	1485	Clinical	6098-30611	48.2	>	3.4	=	0.7	<	0.7	=	1.6	=	2.0	=	161.0	>	688.3	>	76.3	>	0.9	=	51.1	>	.	-	-	-	-	-	-	-	-	-	-	-	-	-	-	-	-	-	-	-	-	-
96592	B	Antivirogram	1485	Clinical	6131-30624	72.9	>	5.9	=	NA	NA	3.2	=	1.7	=	2.1	=	164.2	>	603.3	>	122.0	>	0.8	=	55.8	>	-	-	-	-	-	-	-	-	-	-	-	-	-	-	-	-	-	-	-	-	-	-
96594	B	Antivirogram	1485	Clinical	6132-30624	41.2	>	13.0	=	83.9	=	3.0	=	6.7	=	2.5	=	196.4	>	337.8	=	110.3	>	2.3	=	55.8	>	-	-	-	-	-	-	-	-	-	-	-	-	-	-	-	-	-	-	-	-	-	-
96596	B	Antivirogram	1485	Clinical	6133-30701	48.2	>	2.2	=	1.7	=	0.6	<	0.4	=	1.0	=	0.5	=	0.9	=	11.4	=	2.2	=	51.1	>	-	-	-	T	-	-	-	-	-	-	-	-	-	-	-	-	-	-	-	R	-	-
96602	B	Antivirogram	1485	Clinical	6137-30610	72.9	>	12.8	=	13.0	=	1.9	=	4.0	=	3.9	=	89.6	=	448.2	=	122.0	>	2.4	=	55.8	>	-	-	-	-	-	-	-	-	-	-	-	-	-	-	-	-	-	-	-	R	I	-
96604	B	Antivirogram	1485	Clinical	6138-30626	4.4	=	0.8	=	3.1	=	0.5	<	1.2	=	1.3	=	166.3	>	437.1	>	118.5	>	4.6	=	7.4	=	-	-	-	-	-	-	-	-	-	-	-	-	-	-	-	-	-	-	-	R	-	-
96636	B	Antivirogram	1485	Clinical	6159-30710	72.9	>	7.4	=	2.1	=	1.3	=	0.8	=	1.7	=	2.4	=	0.6	<	11.6	=	3.2	=	55.8	>	-	-	-	-	-	-	-	-	-	-	-	-	-	-	-	-	-	-	-	KQR	-	-
96644	B	Antivirogram	1485	Clinical	6163-30729	52.5	>	1.3	=	0.6	=	0.5	=	4.8	=	1.1	=	33.0	=	16.0	=	174.2	>	0.8	=	51.1	>	-	-	-	-	-	-	-	-	-	-	-	-	-	-	-	-	-	-	-	-	-	-
96682	B	Antivirogram	1485	Clinical	6186-30723	1.7	=	1.5	=	NA	NA	0.6	<	2.0	=	1.1	=	161.0	>	85.7	=	76.3	>	0.8	=	5.8	=	-	-	-	-	-	-	-	-	-	-	-	-	-	-	-	-	-	-	-	R	-	-
96714	B	Antivirogram	1485	Clinical	6202-30729	8.6	=	3.3	=	18.4	=	2.8	=	2.0	=	2.7	=	1.2	=	0.7	=	2.7	=	3.3	=	6.5	=	-	-	-	-	-	-	-	-	-	-	-	-	-	-	-	-	-	-	-	R	-	-
96716	B	Antivirogram	1485	Clinical	6202-40421	3.8	=	2.3	=	NA	NA	1.7	=	2.2	=	1.7	=	156.5	>	262.2	=	169.6	>	7.5	=	1.0	=	-	-	-	-	-	-	-	-	-	-	-	-	-	-	-	-	-	-	-	R	-	-
96728	B	Antivirogram	1485	Clinical	6208-30715	3.0	=	1.9	=	8.2	=	0.7	=	1.6	=	NA	NA	166.3	>	437.1	>	118.5	>	4.0	=	7.6	=	-	-	-	-	-	-	-	-	-	-	-	-	-	-	-	-	-	-	-	-	-	-
96764	B	Antivirogram	1485	Clinical	6237-30729	5.9	=	2.0	=	10.0	=	1.9	=	2.3	=	1.4	=	15.6	=	69.0	=	255.6	>	4.6	=	7.1	=	-	-	-	-	-	-	-	-	-	-	-	-	-	-	-	-	-	-	-	-	-	-
96768	B	Antivirogram	1485	Clinical	6239-30729	5.5	=	26.4	=	56.9	>	NA	NA	3.0	=	4.8	=	26.0	=	26.7	=	50.6	>	NA	NA	12.2	=	-	-	-	-	-	-	-	-	-	-	-	-	-	-	-	-	-	-	-	R	-	-
96945	B	Antivirogram	1485	Clinical	7001-30512	32.0	>	5.1	=	11.6	=	0.9	=	16.3	=	2.4	=	0.7	=	0.7	<	5.3	=	4.5	=	24.0	>	-	-	-	-	-	-	-	-	-	-	-	-	-	-	-	-	-	-	-	-	-	-
96959	B	Antivirogram	1485	Clinical	7014-30715	2.7	=	1.3	=	4.9	=	1.0	=	1.6	=	1.2	=	97.3	>	391.6	>	88.4	>	1.6	=	3.0	=	-	-	-	-	-	-	-	-	-	-	-	-	-	-	-	-	-	-	-	-	-	-
96961	B	Antivirogram	1485	Clinical	7015-30715	9.5	=	3.8	=	54.3	=	1.2	=	1.8	=	1.3	=	6.1	=	32.3	=	122.0	>	3.4	=	17.3	=	-	-	-	-	-	-	-	-	-	-	-	-	-	-	-	-	-	-	-	-	-	-
96969	B	Antivirogram	1485	Clinical	7018-30724	3.1	=	3.7	=	53.4	=	0.7	<	3.0	=	1.1	=	0.3	=	0.7	<	0.7	=	2.2	=	8.3	=	-	-	-	-	-	-	-	-	-	-	-	-	-	-	-	-	-	-	-	-	-	-
96971	B	Antivirogram	1485	Clinical	7019-30724	6.3	=	1.9	=	19.0	=	1.7	=	1.5	=	1.1	=	0.2	=	0.4	<	0.5	=	3.4	=	5.3	=	-	-	-	-	-	-	-	-	-	-	-	-	-	-	-	-	-	-	-	-	-	-
97007	B	Antivirogram	1485	Clinical	7049-30429	2.4	=	1.8	=	6.5	=	2.2	=	0.7	=	2.9	=	0.7	=	5.9	=	84.7	>	1.3	=	1.7	=	-	-	-	-	-	-	-	-	-	-	-	-	-	-	-	-	-	-	-	-	-	-
97017	B	Antivirogram	1485	Clinical	7054-30603	1.2	=	0.7	=	2.1	=	0.6	<	2.3	=	0.7	=	28.2	=	7.5	=	76.3	>	0.4	=	5.3	=	-	-	-	S	-	D	-	-	-	-	-	-	-	-	-	-	-	-	-	-	-	-
97021	B	Antivirogram	1485	Clinical	7056-30715	34.4	>	8.7	=	20.1	=	1.1	=	5.9	=	1.8	=	97.3	>	19.3	=	88.4	>	1.8	=	36.4	>	-	-	-	-	-	-	-	-	-	-	-	-	-	-	-	-	-	-	-	-	-	-
97023	B	Antivirogram	1485	Clinical	7057-30728	72.9	>	3.4	=	1.2	=	0.7	<	1.7	=	1.9	=	70.9	=	44.1	=	122.0	>	1.7	=	55.8	>	-	-	-	-	-	-	-	-	-	-	-	-	-	-	-	-	-	-	-	R	-	-
97035	B	Antivirogram	1485	Clinical	7073-30610	47.5	>	8.6	=	16.9	=	1.5	=	4.2	=	0.9	=	0.1	<	0.5	<	0.4	=	1.6	=	44.0	>	-	-	-	-	-	-	-	-	-	-	-	-	-	-	-	-	-	-	-	-	-	-
97045	B	Antivirogram	1485	Clinical	7085-30612	3.0	=	2.8	=	NA	NA	0.8	=	2.0	=	0.4	=	1.7	=	0.7	<	2.2	=	16.5	=	9.0	=	-	-	-	-	-	-	-	-	-	-	-	-	-	-	-	-	-	-	-	-	-	-
97075	C	Antivirogram	1485	Clinical	7101-30723	2.3	=	NA	NA	19.1	=	0.6	=	1.3	=	2.3	=	178.5	=	35.2	=	79.1	>	7.5	=	15.6	=	-	-	-	-	-	-	-	-	-	-	-	-	-	-	-	-	-	-	-	-	-	-
97077	B	Antivirogram	1485	Clinical	7102-30728	11.1	=	8.3	=	NA	NA	11.5	=	25.5	=	4.5	=	25.8	=	23.6	=	88.4	>	5.9	=	28.4	=	-	-	-	-	-	-	-	-	-	-	-	-	-	-	-	-	-	-	-	-	-	-
97079	B	Antivirogram	1485	Clinical	7102-40225	12.9	=	NA	NA	NA	NA	4.3	=	8.3	=	19.9	=	110.7	>	24.8	=	46.9	>	4.5	=	12.3	=	-	-	-	T	-	-	-	-	-	-	-	-	-	-	-	-	-	-	-	-	-	-
97109	B	Antivirogram	1485	Clinical	7133-30722	8.9	=	9.7	=	NA	NA	1.3	=	0.8	=	1.8	=	161.0	>	688.3	>	76.3	>	3.6	=	10.7	=	-	-	-	-	-	-	-	-	-	-	-	-	-	-	-	-	-	-	-	-	-	-
97165	B	Antivirogram	1485	Clinical	7161-30609	2.2	=	2.6	=	1.8	=	1.5	=	1.3	=	1.2	=	1.2	=	1.1	=	1.4	=	2.3	=	1.6	=	-	-	-	-	-	-	-	-	-	-	-	-	-	-	-	-	-	-	-	-	-	-
97179	B	Antivirogram	1485	Clinical	7169-30617	3.6	=	2.8	=	1.5	=	2.0	=	1.8	=	0.7	=	12.1	=	83.6	=	98.9	>	1.3	=	4.0	=	-	-	-	PL	-	-	-	-	-	-	-	-	-	-	-	-	-	-	-	-	-	-
97211	B	Antivirogram	1485	Clinical	7195-30729	47.4	>	8.3	=	1.1	=	0.7	=	1.2	=	3.5	=	13.8	=	1.8	=	10.3	=	1.3	=	61.4	>	-	-	-	-	-	-	-	-	-	-	-	-	-	-	-	-	-	-	-	-	-	-
97851	B	Antivirogram	1485	Clinical	8001-30410	6.3	=	2.5	=	4.7	=	1.2	=	1.7	=	3.2	=	9.8	=	6.4	=	88.4	>	1.8	=	2.9	=	-	-	-	-	-	-	-	-	-	-	-	-	-	-	-	-	-	-	-	-	-	-
97857	G	Antivirogram	1485	Clinical	8004-30514	4.3	=	1.8	=	NA	NA	1.8	=	4.6	=	1.7	=	142.2	=	7.1	=	98.9	>	2.6	=	5.4	=	-	-	-	-	-	-	-	-	-	-	-	-	-	-	-	-	-	-	-	-	-	-
97861	B	Antivirogram	1485	Clinical	8006-30527	32.0	>	1.4	=	3.4	=	0.7	=	1.3	=	1.2	=	1.3	=	0.7	<	6.7	=	2.2	=	33.1	>	-	-	-	-	-	-	-	-	-	-	-	-	-	-	-	-	-	-	-	-	-	-
97877	B	Antivirogram	1485	Clinical	8014-30818	1.8	=	1.1	=	1.4	=	1.1	=	2.5	=	1.7	=	3.7	=	1.9	=	3.4	=	1.5	=	2.3	=	-	-	-	-	-	-	-	-	-	-	-	-	-	-	-	-	-	-	-	-	-	-
97893	B	Antivirogram	1485	Clinical	8029-30509	36.7	>	3.7	=	23.6	=	2.4	=	1.6	=	1.9	=	1.7	=	0.7	<	10.3	=	3.2	=	48.8	>	-	-	-	-	-	-	-	-	-	-	-	-	-	-	-	-	-	-	-	-	-	-
97899	C	Antivirogram	1485	Clinical	8032-30707	2.4	=	1.0	=	1.1	=	1.1	=	1.0	=	1.0	=	0.4	=	4.8	=	98.9	>	2.4	=	3.4	=	-	-	-	-	-	-	-	-	-	-	-	-	-	-	-	-	-	-	-	-	-	-
97903	B	Antivirogram	1485	Clinical	8034-30619	1.3	=	1.1	=	2.3	=	1.2	=	0.9	=	0.9	=	97.3	>	130.5	=	88.4	>	1.3	=	2.0	=	-	-	-	-	-	-	-	-	-	-	-	-	-	-	-	-	-	-	-	KR	-	-
100444	B	Antivirogram	1495	Clinical	B-0314	NA	NA	0.9	=	NA	NA	0.9	=	NA	NA	1.3	=	NA	NA	NA	NA	NA	NA	NA	NA	NA	NA	-	IV	-	-	-	-	-	-	-	-	-	-	-	-	-	-	-	-	-	-	-	-
100446	B	Antivirogram	1495	Clinical	B-0115	NA	NA	0.2	=	NA	NA	0.2	=	NA	NA	0.6	=	NA	NA	NA	NA	NA	NA	NA	NA	NA	NA	-	-	-	-	-	-	-	-	-	-	KR	-	-	-	-	-	-	-	-	-	-	-
100452	B	Antivirogram	1495	Clinical	B-0205	NA	NA	0.4	=	NA	NA	0.7	=	NA	NA	0.6	=	NA	NA	NA	NA	NA	NA	NA	NA	NA	NA	-	-	-	-	-	-	-	-	-	-	-	-	-	-	-	-	-	-	-	-	-	-
100454	B	Antivirogram	1495	Clinical	B-0258	NA	NA	1.3	=	NA	NA	1.8	=	NA	NA	1.8	=	NA	NA	NA	NA	NA	NA	NA	NA	NA	NA	-	-	-	-	-	-	-	-	-	-	-	-	-	-	-	-	-	-	-	-	-	-
100456	B	Antivirogram	1495	Clinical	B-0308	NA	NA	3.7	=	NA	NA	1.3	=	NA	NA	2.5	=	NA	NA	NA	NA	NA	NA	NA	NA	NA	NA	-	-	-	-	-	-	-	-	-	-	-	-	-	-	-	-	-	-	-	-	-	-
100458	B	Antivirogram	1495	Clinical	B-0325	NA	NA	1.5	=	NA	NA	0.9	=	NA	NA	1.9	=	NA	NA	NA	NA	NA	NA	NA	NA	NA	NA	-	-	-	-	-	-	-	-	-	-	-	-	-	-	-	-	-	-	-	-	-	-
100460	B	Antivirogram	1495	Clinical	B-0327	NA	NA	1.4	=	NA	NA	0.4	=	NA	NA	1.4	=	NA	NA	NA	NA	NA	NA	NA	NA	NA	NA	-	-	-	-	-	-	-	-	S	-	-	-	-	-	-	-	-	-	-	R	-	-
100462	B	Antivirogram	1495	Clinical	B-0402	NA	NA	2.5	=	NA	NA	0.3	=	NA	NA	0.4	=	NA	NA	NA	NA	NA	NA	NA	NA	NA	NA	-	-	-	-	-	-	-	-	-	-	-	-	-	-	-	-	-	-	-	-	-	-
100464	B	Antivirogram	1495	Clinical	B-0442	NA	NA	2.1	=	NA	NA	1.7	=	NA	NA	NA	NA	NA	NA	NA	NA	NA	NA	NA	NA	NA	NA	-	-	-	-	-	D	-	-	-	-	-	-	-	-	-	-	-	-	-	-	-	-
100466	B	Antivirogram	1495	Clinical	B-0509	NA	NA	0.4	=	NA	NA	0.7	=	NA	NA	0.4	=	NA	NA	NA	NA	NA	NA	NA	NA	NA	NA	-	-	-	-	-	-	-	-	-	-	-	-	-	-	-	-	-	-	-	-	-	-
100470	B	Antivirogram	1495	Clinical	B-0543	NA	NA	1.5	=	NA	NA	3.3	=	NA	NA	2.5	=	NA	NA	NA	NA	NA	NA	NA	NA	NA	NA	-	-	-	-	-	-	-	-	-	-	-	-	-	-	-	-	-	-	-	-	-	-
100472	B	Antivirogram	1495	Clinical	B-0544	NA	NA	1.2	=	NA	NA	0.3	=	NA	NA	1.0	=	NA	NA	NA	NA	NA	NA	NA	NA	NA	NA	-	-	-	-	-	-	-	-	-	-	-	-	-	-	-	-	-	-	-	R	-	-
100474	B	Antivirogram	1495	Clinical	B-0604	NA	NA	2.0	=	NA	NA	2.0	=	NA	NA	1.4	=	NA	NA	NA	NA	NA	NA	NA	NA	NA	NA	-	-	-	-	-	-	-	-	-	-	-	-	-	-	-	-	-	-	-	-	-	-
100476	B	Antivirogram	1495	Clinical	B-0715	NA	NA	1.5	=	NA	NA	2.1	=	NA	NA	2.1	=	NA	NA	NA	NA	NA	NA	NA	NA	NA	NA	-	-	-	-	-	-	-	-	-	-	-	-	-	-	-	-	-	-	-	-	-	-
100478	B	Antivirogram	1495	Clinical	B-0717	NA	NA	3.1	=	NA	NA	1.2	=	NA	NA	1.9	=	NA	NA	NA	NA	NA	NA	NA	NA	NA	NA	-	-	-	-	-	-	-	-	-	-	-	-	-	-	-	-	-	-	-	-	-	-
100480	B	Antivirogram	1495	Clinical	B-0727	NA	NA	0.8	=	NA	NA	2.1	=	NA	NA	2.6	=	NA	NA	NA	NA	NA	NA	NA	NA	NA	NA	-	-	-	-	-	-	-	-	-	-	-	-	-	-	-	-	-	-	-	-	-	-
100482	B	Antivirogram	1495	Clinical	B-1024	NA	NA	3.0	=	NA	NA	5.4	=	NA	NA	2.7	=	NA	NA	NA	NA	NA	NA	NA	NA	NA	NA	-	-	-	-	-	-	-	-	-	-	-	-	-	-	-	-	-	-	-	-	-	-
100484	B	Antivirogram	1495	Clinical	B1411NEFA	NA	NA	7.8	=	NA	NA	NA	NA	NA	NA	2.6	=	NA	NA	NA	NA	NA	NA	NA	NA	NA	NA	-	-	-	-	-	-	-	-	-	-	-	-	-	-	-	-	-	-	-	KR	-	-
100490	B	Antivirogram	1495	Clinical	IB-0123	NA	NA	1.9	=	NA	NA	1.2	=	NA	NA	1.8	=	NA	NA	NA	NA	NA	NA	NA	NA	NA	NA	-	-	-	-	-	-	-	-	-	-	-	-	-	-	-	-	-	-	-	-	-	-
103797	B	Antivirogram	1516	Lab	100I	NA	NA	NA	NA	NA	NA	NA	NA	NA	NA	NA	NA	NA	NA	NA	NA	NA	NA	NA	NA	NA	NA	-	-	-	-	-	-	-	-	-	-	-	-	-	-	-	-	-	-	-	-	-	-
103798	B	Antivirogram	1516	Lab	103N	NA	NA	NA	NA	NA	NA	NA	NA	NA	NA	NA	NA	NA	NA	NA	NA	NA	NA	NA	NA	NA	NA	-	-	-	-	-	-	-	-	-	-	-	-	-	-	-	-	-	-	-	-	-	-
103799	B	Antivirogram	1516	Lab	181C	NA	NA	NA	NA	NA	NA	NA	NA	NA	NA	NA	NA	NA	NA	NA	NA	NA	NA	NA	NA	NA	NA	-	-	-	-	-	-	-	-	-	-	-	-	-	-	-	-	-	-	-	-	-	-
103800	B	Antivirogram	1516	Lab	188L	NA	NA	NA	NA	NA	NA	NA	NA	NA	NA	NA	NA	NA	NA	NA	NA	NA	NA	NA	NA	NA	NA	-	-	-	-	-	-	-	-	-	-	-	-	-	-	-	-	-	-	-	-	-	-
103801	B	Antivirogram	1516	Lab	100I+103N	NA	NA	NA	NA	NA	NA	NA	NA	NA	NA	NA	NA	NA	NA	NA	NA	NA	NA	NA	NA	NA	NA	-	-	-	-	-	-	-	-	-	-	-	-	-	-	-	-	-	-	-	-	-	-
103802	B	Antivirogram	1516	Lab	103N+181C	NA	NA	NA	NA	NA	NA	NA	NA	NA	NA	NA	NA	NA	NA	NA	NA	NA	NA	NA	NA	NA	NA	-	-	-	-	-	-	-	-	-	-	-	-	-	-	-	-	-	-	-	-	-	-
103803	B	Antivirogram	1517	Lab	100I	NA	NA	NA	NA	NA	NA	NA	NA	NA	NA	NA	NA	220.0	=	38.0	=	7.5	=	NA	NA	NA	NA	-	-	-	-	-	-	-	-	-	-	-	-	-	-	-	-	-	-	-	-	-	-
103805	B	Antivirogram	1517	Lab	103N	NA	NA	NA	NA	NA	NA	NA	NA	NA	NA	NA	NA	106.0	=	39.0	=	29.0	=	NA	NA	NA	NA	-	-	-	-	-	-	-	-	-	-	-	-	-	-	-	-	-	-	-	-	-	-
103806	B	Antivirogram	1517	Lab	106A	NA	NA	NA	NA	NA	NA	NA	NA	NA	NA	NA	NA	140.0	=	NA	NA	28.0	=	NA	NA	NA	NA	-	-	-	-	-	-	-	-	-	-	-	-	-	-	-	-	-	-	-	-	-	-
103809	B	Antivirogram	1517	Lab	181C	NA	NA	NA	NA	NA	NA	NA	NA	NA	NA	NA	NA	84.0	=	2.0	=	63.0	=	NA	NA	NA	NA	-	-	-	-	-	-	-	-	-	-	-	-	-	-	-	-	-	-	-	-	-	-
103810	B	Antivirogram	1517	Lab	188L	NA	NA	NA	NA	NA	NA	NA	NA	NA	NA	NA	NA	12.0	=	140.0	=	79.0	=	NA	NA	NA	NA	-	-	-	-	-	-	-	-	-	-	-	-	-	-	-	-	-	-	-	-	-	-
103811	B	Antivirogram	1517	Lab	190A	NA	NA	NA	NA	NA	NA	NA	NA	NA	NA	NA	NA	1.0	=	11.0	=	41.0	=	NA	NA	NA	NA	-	-	-	-	-	-	-	-	-	-	-	-	-	-	-	-	-	-	-	-	-	-
103818	B	Antivirogram	1518	Lab	101E	NA	NA	NA	NA	NA	NA	NA	NA	NA	NA	NA	NA	NA	NA	3.8	=	NA	NA	NA	NA	NA	NA	-	-	-	-	-	-	-	-	-	-	-	-	-	-	-	-	-	-	-	-	-	-
103819	B	Antivirogram	1518	Lab	179I	NA	NA	NA	NA	NA	NA	NA	NA	NA	NA	NA	NA	NA	NA	1.0	=	NA	NA	NA	NA	NA	NA	-	-	-	-	-	-	-	-	-	-	-	-	-	-	-	-	-	-	-	-	-	-
103820	B	Antivirogram	1518	Lab	179F	NA	NA	NA	NA	NA	NA	NA	NA	NA	NA	NA	NA	NA	NA	0.3	=	NA	NA	NA	NA	NA	NA	-	-	-	-	-	-	-	-	-	-	-	-	-	-	-	-	-	-	-	-	-	-
103821	B	Antivirogram	1518	Lab	194G	NA	NA	NA	NA	NA	NA	NA	NA	NA	NA	NA	NA	NA	NA	0.8	=	NA	NA	NA	NA	NA	NA	-	-	-	-	-	-	-	-	-	-	-	-	-	-	-	-	-	-	-	-	-	-
103822	B	Antivirogram	1518	Lab	230L	NA	NA	NA	NA	NA	NA	NA	NA	NA	NA	NA	NA	NA	NA	15.0	=	NA	NA	NA	NA	NA	NA	-	-	-	-	-	-	-	-	-	-	-	-	-	-	-	-	-	-	-	-	-	-
103823	B	Antivirogram	1518	Lab	234I	NA	NA	NA	NA	NA	NA	NA	NA	NA	NA	NA	NA	NA	NA	0.4	=	NA	NA	NA	NA	NA	NA	-	-	-	-	-	-	-	-	-	-	-	-	-	-	-	-	-	-	-	-	-	-
103824	B	Antivirogram	1518	Lab	318F	NA	NA	NA	NA	NA	NA	NA	NA	NA	NA	NA	NA	NA	NA	0.5	=	NA	NA	NA	NA	NA	NA	-	-	-	-	-	-	-	-	-	-	-	-	-	-	-	-	-	-	-	-	-	-
103825	B	Antivirogram	1518	Lab	386A	NA	NA	NA	NA	NA	NA	NA	NA	NA	NA	NA	NA	NA	NA	1.6	=	NA	NA	NA	NA	NA	NA	-	-	-	-	-	-	-	-	-	-	-	-	-	-	-	-	-	-	-	-	-	-
103826	B	Antivirogram	1518	Lab	Y181C	NA	NA	NA	NA	NA	NA	NA	NA	NA	NA	NA	NA	NA	NA	0.8	=	NA	NA	NA	NA	NA	NA	-	-	-	-	-	-	-	-	-	-	-	-	-	-	-	-	-	-	-	-	-	-
103827	B	Antivirogram	1518	Lab	181C+103N	NA	NA	NA	NA	NA	NA	NA	NA	NA	NA	NA	NA	NA	NA	37.0	=	NA	NA	NA	NA	NA	NA	-	-	-	-	-	-	-	-	-	-	-	-	-	-	-	-	-	-	-	-	-	-
103828	B	Antivirogram	1518	Lab	181C+179I	NA	NA	NA	NA	NA	NA	NA	NA	NA	NA	NA	NA	NA	NA	1.3	=	NA	NA	NA	NA	NA	NA	-	-	-	-	-	-	-	-	-	-	-	-	-	-	-	-	-	-	-	-	-	-
103829	B	Antivirogram	1518	Lab	181C+179F	NA	NA	NA	NA	NA	NA	NA	NA	NA	NA	NA	NA	NA	NA	3.6	=	NA	NA	NA	NA	NA	NA	-	-	-	-	-	-	-	-	-	-	-	-	-	-	-	-	-	-	-	-	-	-
103830	B	Antivirogram	1518	Lab	181C+234I	NA	NA	NA	NA	NA	NA	NA	NA	NA	NA	NA	NA	NA	NA	0.8	=	NA	NA	NA	NA	NA	NA	-	-	-	-	-	-	-	-	-	-	-	-	-	-	-	-	-	-	-	-	-	-
103831	B	Antivirogram	1518	Lab	181C+318F	NA	NA	NA	NA	NA	NA	NA	NA	NA	NA	NA	NA	NA	NA	2.1	=	NA	NA	NA	NA	NA	NA	-	-	-	-	-	-	-	-	-	-	-	-	-	-	-	-	-	-	-	-	-	-
103832	B	Antivirogram	1518	Lab	181C+386A	NA	NA	NA	NA	NA	NA	NA	NA	NA	NA	NA	NA	NA	NA	1.4	=	NA	NA	NA	NA	NA	NA	-	-	-	-	-	-	-	-	-	-	-	-	-	-	-	-	-	-	-	-	-	-
103833	B	Antivirogram	1518	Lab	2+318F	NA	NA	NA	NA	NA	NA	NA	NA	NA	NA	NA	NA	NA	NA	82.0	=	NA	NA	NA	NA	NA	NA	-	-	-	-	-	-	-	-	-	-	-	-	-	-	-	-	-	-	-	-	-	-
103834	B	Antivirogram	1518	Lab	181+1+179I	NA	NA	NA	NA	NA	NA	NA	NA	NA	NA	NA	NA	NA	NA	15.0	=	NA	NA	NA	NA	NA	NA	-	-	-	-	-	-	-	-	-	-	-	-	-	-	-	-	-	-	-	-	-	-
103835	B	Antivirogram	1518	Lab	2+194G	NA	NA	NA	NA	NA	NA	NA	NA	NA	NA	NA	NA	NA	NA	73.0	=	NA	NA	NA	NA	NA	NA	-	-	-	-	-	-	-	-	-	-	-	-	-	-	-	-	-	-	-	-	-	-
103836	B	Antivirogram	1518	Lab	100I	NA	NA	NA	NA	NA	NA	NA	NA	NA	NA	NA	NA	NA	NA	28.0	=	NA	NA	NA	NA	NA	NA	-	-	-	-	-	-	-	-	-	-	-	-	-	-	-	-	-	-	-	-	-	-
103837	B	Antivirogram	1518	Lab	100I+103N	NA	NA	NA	NA	NA	NA	NA	NA	NA	NA	NA	NA	NA	NA	2000.0	=	NA	NA	NA	NA	NA	NA	-	-	-	-	-	-	-	-	-	-	-	-	-	-	-	-	-	-	-	-	-	-
103838	B	Antivirogram	1518	Lab	2+181C	NA	NA	NA	NA	NA	NA	NA	NA	NA	NA	NA	NA	NA	NA	1800.0	=	NA	NA	NA	NA	NA	NA	-	-	-	-	-	-	-	-	-	-	-	-	-	-	-	-	-	-	-	-	-	-
103839	B	Antivirogram	1518	Lab	2+179I	NA	NA	NA	NA	NA	NA	NA	NA	NA	NA	NA	NA	NA	NA	2200.0	=	NA	NA	NA	NA	NA	NA	-	-	-	-	-	-	-	-	-	-	-	-	-	-	-	-	-	-	-	-	-	-
103840	B	Antivirogram	1518	Lab	2+386A	NA	NA	NA	NA	NA	NA	NA	NA	NA	NA	NA	NA	NA	NA	12000.0	=	NA	NA	NA	NA	NA	NA	-	-	-	-	-	-	-	-	-	-	-	-	-	-	-	-	-	-	-	-	-	-
103841	B	Antivirogram	1518	Lab	103N	NA	NA	NA	NA	NA	NA	NA	NA	NA	NA	NA	NA	NA	NA	26.0	=	NA	NA	NA	NA	NA	NA	-	-	-	-	-	-	-	-	-	-	-	-	-	-	-	-	-	-	-	-	-	-
103842	B	Antivirogram	1518	Lab	103N+179I	NA	NA	NA	NA	NA	NA	NA	NA	NA	NA	NA	NA	NA	NA	13.0	=	NA	NA	NA	NA	NA	NA	-	-	-	-	-	-	-	-	-	-	-	-	-	-	-	-	-	-	-	-	-	-
103843	B	Antivirogram	1518	Lab	103N+318F	NA	NA	NA	NA	NA	NA	NA	NA	NA	NA	NA	NA	NA	NA	47.0	=	NA	NA	NA	NA	NA	NA	-	-	-	-	-	-	-	-	-	-	-	-	-	-	-	-	-	-	-	-	-	-
103844	B	Antivirogram	1518	Lab	JV_LAI-74V	NA	NA	NA	NA	NA	NA	NA	NA	NA	NA	NA	NA	NA	NA	1.4	=	NA	NA	NA	NA	NA	NA	-	-	-	-	-	-	-	-	-	-	-	-	-	-	-	-	-	-	-	-	-	-
103845	B	Antivirogram	1518	Lab	74V+190E	NA	NA	NA	NA	NA	NA	NA	NA	NA	NA	NA	NA	NA	NA	0.8	=	NA	NA	NA	NA	NA	NA	-	-	-	-	-	-	-	-	-	-	-	-	-	-	-	-	-	-	-	-	-	-
103846	B	Antivirogram	1518	Lab	74V+318F	NA	NA	NA	NA	NA	NA	NA	NA	NA	NA	NA	NA	NA	NA	1.6	=	NA	NA	NA	NA	NA	NA	-	-	-	-	-	-	-	-	-	-	-	-	-	-	-	-	-	-	-	-	-	-
103847	B	Antivirogram	1519	Lab	LAI-106A	NA	NA	NA	NA	NA	NA	NA	NA	NA	NA	NA	NA	NA	NA	3.0	=	NA	NA	NA	NA	NA	NA	-	-	-	-	-	-	-	-	-	-	-	-	-	-	-	-	-	-	-	-	-	-
103848	B	Antivirogram	1519	Lab	LAI-138K	NA	NA	NA	NA	NA	NA	NA	NA	NA	NA	NA	NA	NA	NA	1.0	=	NA	NA	NA	NA	NA	NA	-	-	-	-	-	-	-	-	-	-	-	-	-	-	-	-	-	-	-	-	-	-
103849	B	Antivirogram	1519	Lab	LAI-181I	NA	NA	NA	NA	NA	NA	NA	NA	NA	NA	NA	NA	NA	NA	1.0	=	NA	NA	NA	NA	NA	NA	-	-	-	-	-	-	-	-	-	-	-	-	-	-	-	-	-	-	-	-	-	-
103850	B	Antivirogram	1519	Lab	LAI-181C	NA	NA	NA	NA	NA	NA	NA	NA	NA	NA	NA	NA	NA	NA	2.0	=	NA	NA	NA	NA	NA	NA	-	-	-	-	-	-	-	-	-	-	-	-	-	-	-	-	-	-	-	-	-	-
103851	B	Antivirogram	1519	Lab	LAI-230L	NA	NA	NA	NA	NA	NA	NA	NA	NA	NA	NA	NA	NA	NA	1.0	<	NA	NA	NA	NA	NA	NA	-	-	-	-	-	-	-	-	-	-	-	-	-	-	-	-	-	-	-	-	-	-
103852	B	Antivirogram	1519	Lab	106A+227C	NA	NA	NA	NA	NA	NA	NA	NA	NA	NA	NA	NA	NA	NA	33.0	=	NA	NA	NA	NA	NA	NA	-	-	-	-	-	-	-	-	-	-	-	-	-	-	-	-	-	-	-	-	-	-
103853	B	Antivirogram	1519	Lab	227C+230L	NA	NA	NA	NA	NA	NA	NA	NA	NA	NA	NA	NA	NA	NA	85.0	=	NA	NA	NA	NA	NA	NA	-	-	-	-	-	-	-	-	-	-	-	-	-	-	-	-	-	-	-	-	-	-
103854	B	Antivirogram	1519	Lab	138K+181I	NA	NA	NA	NA	NA	NA	NA	NA	NA	NA	NA	NA	NA	NA	1.0	=	NA	NA	NA	NA	NA	NA	-	-	-	-	-	-	-	-	-	-	-	-	-	-	-	-	-	-	-	-	-	-
103855	B	Antivirogram	1519	Lab	181I+230L	NA	NA	NA	NA	NA	NA	NA	NA	NA	NA	NA	NA	NA	NA	10.0	=	NA	NA	NA	NA	NA	NA	-	-	-	-	-	-	-	-	-	-	-	-	-	-	-	-	-	-	-	-	-	-
103856	B	Antivirogram	1519	Lab	179F+181C	NA	NA	NA	NA	NA	NA	NA	NA	NA	NA	NA	NA	NA	NA	2.0	=	NA	NA	NA	NA	NA	NA	-	-	-	-	-	-	-	-	-	-	-	-	-	-	-	-	-	-	-	-	-	-
103857	B	Antivirogram	1519	Lab	106A+227C+1	NA	NA	NA	NA	NA	NA	NA	NA	NA	NA	NA	NA	NA	NA	167.0	>	NA	NA	NA	NA	NA	NA	-	-	-	-	-	-	-	-	-	-	-	-	-	-	-	-	-	-	-	-	-	-
103865	B	Antivirogram	1518	Lab	T2X1-52d	NA	NA	NA	NA	NA	NA	NA	NA	NA	NA	NA	NA	NA	NA	58.0	=	NA	NA	NA	NA	NA	NA	-	-	-	-	-	-	-	-	-	-	-	-	-	-	-	-	-	-	-	-	-	-
103866	B	Antivirogram	1518	Lab	T2X2-15d	NA	NA	NA	NA	NA	NA	NA	NA	NA	NA	NA	NA	NA	NA	7.0	=	NA	NA	NA	NA	NA	NA	-	-	-	-	-	-	-	-	-	-	-	-	-	-	-	-	-	-	-	-	-	-
103867	B	Antivirogram	1518	Lab	T2X2-35d	NA	NA	NA	NA	NA	NA	NA	NA	NA	NA	NA	NA	NA	NA	46.0	=	NA	NA	NA	NA	NA	NA	-	-	-	-	-	-	-	-	-	-	-	-	-	-	-	-	-	-	-	-	-	-
103868	B	Antivirogram	1518	Lab	T1-L-13d	NA	NA	NA	NA	NA	NA	NA	NA	NA	NA	NA	NA	NA	NA	1.0	=	130.0	>	NA	NA	NA	NA	-	-	-	-	-	-	-	-	-	-	-	-	-	-	-	-	-	-	-	-	-	-
103869	B	Antivirogram	1518	Lab	T1-181C11d	NA	NA	NA	NA	NA	NA	NA	NA	NA	NA	NA	NA	NA	NA	2.0	=	130.0	>	NA	NA	NA	NA	-	-	-	-	-	-	-	-	-	-	-	-	-	-	-	-	-	-	-	-	-	-
103870	B	Antivirogram	1518	Lab	T1-2m-b	NA	NA	NA	NA	NA	NA	NA	NA	NA	NA	NA	NA	NA	NA	37.0	=	130.0	>	NA	NA	NA	NA	-	-	-	-	-	-	-	-	-	-	-	-	-	-	-	-	-	-	-	-	-	-
107792	G	Antivirogram	1542	Clinical	Ph_11-2005	84.5	>	3.2	=	0.8	<	0.9	=	NA	NA	5.3	=	NA	NA	NA	NA	NA	NA	1.5	=	63.4	>	-	-	-	-	-	-	-	-	-	-	-	-	-	-	-	-	-	-	-	-	-	-
107794	G	Antivirogram	1542	Clinical	Ph_03-2005	29.3	>	1.3	=	0.3	<	0.4	=	NA	NA	1.6	=	NA	NA	NA	NA	NA	NA	1.7	=	40.8	>	-	-	-	-	-	-	-	-	-	-	-	-	-	-	-	-	-	-	-	-	-	-
115082	B	Antivirogram	1044	Lab	PRH-08	NA	NA	NA	NA	NA	NA	NA	NA	NA	NA	NA	NA	65.0	=	26.0	=	48.0	=	NA	NA	NA	NA	-	-	-	-	-	-	-	-	-	-	-	-	-	-	-	-	-	-	-	-	-	-
115083	B	Antivirogram	1044	Lab	PRH-09	NA	NA	NA	NA	NA	NA	NA	NA	NA	NA	NA	NA	37.0	=	22.0	=	13.0	=	NA	NA	NA	NA	-	-	-	-	-	-	-	-	-	-	-	-	-	-	-	-	-	-	-	-	-	-
144953	B	Antivirogram	1645	Lab	HXB2-90I	NA	NA	NA	NA	NA	NA	NA	NA	NA	NA	NA	NA	NA	NA	NA	NA	NA	NA	NA	NA	NA	NA	-	-	-	-	-	-	-	-	-	-	-	-	-	-	-	-	-	-	-	-	-	-
144954	B	Antivirogram	1645	Lab	HXB2-98G	NA	NA	NA	NA	NA	NA	NA	NA	NA	NA	NA	NA	NA	NA	NA	NA	NA	NA	NA	NA	NA	NA	-	-	-	-	-	-	-	-	-	-	-	-	-	-	-	-	-	-	-	-	-	-
144955	B	Antivirogram	1645	Lab	HXB2-98S	NA	NA	NA	NA	NA	NA	NA	NA	NA	NA	NA	NA	NA	NA	NA	NA	NA	NA	NA	NA	NA	NA	-	-	-	-	-	-	-	-	-	-	-	-	-	-	-	-	-	-	-	-	-	-
144958	B	Antivirogram	1645	Lab	HXB2-101H	NA	NA	NA	NA	NA	NA	NA	NA	NA	NA	NA	NA	NA	NA	NA	NA	NA	NA	NA	NA	NA	NA	-	-	-	-	-	-	-	-	-	-	-	-	-	-	-	-	-	-	-	-	-	-
144959	B	Antivirogram	1645	Lab	HXB2-101P	NA	NA	NA	NA	NA	NA	NA	NA	NA	NA	NA	NA	NA	NA	NA	NA	NA	NA	NA	NA	NA	NA	-	-	-	-	-	-	-	-	-	-	-	-	-	-	-	-	-	-	-	-	-	-
144960	B	Antivirogram	1645	Lab	HXB2-101Q	NA	NA	NA	NA	NA	NA	NA	NA	NA	NA	NA	NA	NA	NA	NA	NA	NA	NA	NA	NA	NA	NA	-	-	-	-	-	-	-	-	-	-	-	-	-	-	-	-	-	-	-	-	-	-
144961	B	Antivirogram	1645	Lab	HXB2-101R	NA	NA	NA	NA	NA	NA	NA	NA	NA	NA	NA	NA	NA	NA	NA	NA	NA	NA	NA	NA	NA	NA	-	-	-	-	-	-	-	-	-	-	-	-	-	-	-	-	-	-	-	-	-	-
144963	B	Antivirogram	1645	Lab	HXB2-103R	NA	NA	NA	NA	NA	NA	NA	NA	NA	NA	NA	NA	NA	NA	NA	NA	NA	NA	NA	NA	NA	NA	-	-	-	-	-	-	-	-	-	-	-	-	-	-	-	-	-	-	-	-	-	-
144964	B	Antivirogram	1645	Lab	HXB2-103S	NA	NA	NA	NA	NA	NA	NA	NA	NA	NA	NA	NA	NA	NA	NA	NA	NA	NA	NA	NA	NA	NA	-	-	-	-	-	-	-	-	-	-	-	-	-	-	-	-	-	-	-	-	-	-
144965	B	Antivirogram	1645	Lab	HXB2-108I	NA	NA	NA	NA	NA	NA	NA	NA	NA	NA	NA	NA	NA	NA	NA	NA	NA	NA	NA	NA	NA	NA	-	-	-	-	-	-	-	-	-	-	-	-	-	-	-	-	-	-	-	-	-	-
144966	B	Antivirogram	1645	Lab	HXB2-138A	NA	NA	NA	NA	NA	NA	NA	NA	NA	NA	NA	NA	NA	NA	NA	NA	NA	NA	NA	NA	NA	NA	-	-	-	-	-	-	-	-	-	-	-	-	-	-	-	-	-	-	-	-	-	-
144967	B	Antivirogram	1645	Lab	HXB2-138Q	NA	NA	NA	NA	NA	NA	NA	NA	NA	NA	NA	NA	NA	NA	NA	NA	NA	NA	NA	NA	NA	NA	-	-	-	-	-	-	-	-	-	-	-	-	-	-	-	-	-	-	-	-	-	-
144968	B	Antivirogram	1645	Lab	HXB2-179D	NA	NA	NA	NA	NA	NA	NA	NA	NA	NA	NA	NA	NA	NA	NA	NA	NA	NA	NA	NA	NA	NA	-	-	-	-	-	-	-	-	-	-	-	-	-	-	-	-	-	-	-	-	-	-
144971	B	Antivirogram	1645	Lab	HXB2-179T	NA	NA	NA	NA	NA	NA	NA	NA	NA	NA	NA	NA	NA	NA	NA	NA	NA	NA	NA	NA	NA	NA	-	-	-	-	-	-	-	-	-	-	-	-	-	-	-	-	-	-	-	-	-	-
144972	B	Antivirogram	1645	Lab	HXB2-181C	NA	NA	NA	NA	NA	NA	NA	NA	NA	NA	NA	NA	NA	NA	NA	NA	NA	NA	NA	NA	NA	NA	-	-	-	-	-	-	-	-	-	-	-	-	-	-	-	-	-	-	-	-	-	-
144975	B	Antivirogram	1645	Lab	HXB2-188L	NA	NA	NA	NA	NA	NA	NA	NA	NA	NA	NA	NA	NA	NA	NA	NA	NA	NA	NA	NA	NA	NA	-	-	-	-	-	-	-	-	-	-	-	-	-	-	-	-	-	-	-	-	-	-
144976	B	Antivirogram	1645	Lab	HXB2-189I	NA	NA	NA	NA	NA	NA	NA	NA	NA	NA	NA	NA	NA	NA	NA	NA	NA	NA	NA	NA	NA	NA	-	-	-	-	-	-	-	-	-	-	-	-	-	-	-	-	-	-	-	-	-	-
144977	B	Antivirogram	1645	Lab	HXB2-190A	NA	NA	NA	NA	NA	NA	NA	NA	NA	NA	NA	NA	NA	NA	NA	NA	NA	NA	NA	NA	NA	NA	-	-	-	-	-	-	-	-	-	-	-	-	-	-	-	-	-	-	-	-	-	-
144978	B	Antivirogram	1645	Lab	HXB2-190S	NA	NA	NA	NA	NA	NA	NA	NA	NA	NA	NA	NA	NA	NA	NA	NA	NA	NA	NA	NA	NA	NA	-	-	-	-	-	-	-	-	-	-	-	-	-	-	-	-	-	-	-	-	-	-
144979	B	Antivirogram	1645	Lab	HXB2-221Y	NA	NA	NA	NA	NA	NA	NA	NA	NA	NA	NA	NA	NA	NA	NA	NA	NA	NA	NA	NA	NA	NA	-	-	-	-	-	-	-	-	-	-	-	-	-	-	-	-	-	-	-	-	-	-
144980	B	Antivirogram	1645	Lab	HXB2-225H	NA	NA	NA	NA	NA	NA	NA	NA	NA	NA	NA	NA	NA	NA	NA	NA	NA	NA	NA	NA	NA	NA	-	-	-	-	-	-	-	-	-	-	-	-	-	-	-	-	-	-	-	-	-	-
144981	B	Antivirogram	1645	Lab	HXB2-227L	NA	NA	NA	NA	NA	NA	NA	NA	NA	NA	NA	NA	NA	NA	NA	NA	NA	NA	NA	NA	NA	NA	-	-	-	-	-	-	-	-	-	-	-	-	-	-	-	-	-	-	-	-	-	-
144982	B	Antivirogram	1645	Lab	HXB2-230L	NA	NA	NA	NA	NA	NA	NA	NA	NA	NA	NA	NA	NA	NA	NA	NA	NA	NA	NA	NA	NA	NA	-	-	-	-	-	-	-	-	-	-	-	-	-	-	-	-	-	-	-	-	-	-
144983	B	Antivirogram	1645	Lab	HXB2-238T	NA	NA	NA	NA	NA	NA	NA	NA	NA	NA	NA	NA	NA	NA	NA	NA	NA	NA	NA	NA	NA	NA	-	-	-	-	-	-	-	-	-	-	-	-	-	-	-	-	-	-	-	-	-	-
144984	B	Antivirogram	1645	Lab	HXB2-318F	NA	NA	NA	NA	NA	NA	NA	NA	NA	NA	NA	NA	NA	NA	NA	NA	NA	NA	NA	NA	NA	NA	-	-	-	-	-	-	-	-	-	-	-	-	-	-	-	-	-	-	-	-	-	-
145333	B	Antivirogram	1649	Lab	K103N	NA	NA	NA	NA	NA	NA	NA	NA	NA	NA	NA	NA	NA	NA	NA	NA	NA	NA	NA	NA	NA	NA	-	-	-	-	-	-	-	-	-	-	-	-	-	-	-	-	-	-	-	-	-	-
145334	B	Antivirogram	1649	Lab	Y181C	NA	NA	NA	NA	NA	NA	NA	NA	NA	NA	NA	NA	NA	NA	NA	NA	NA	NA	NA	NA	NA	NA	-	-	-	-	-	-	-	-	-	-	-	-	-	-	-	-	-	-	-	-	-	-
145335	B	Antivirogram	1649	Lab	103N+181C	NA	NA	NA	NA	NA	NA	NA	NA	NA	NA	NA	NA	NA	NA	NA	NA	NA	NA	NA	NA	NA	NA	-	-	-	-	-	-	-	-	-	-	-	-	-	-	-	-	-	-	-	-	-	-
145336	B	Antivirogram	1649	Lab	L100I	NA	NA	NA	NA	NA	NA	NA	NA	NA	NA	NA	NA	NA	NA	NA	NA	NA	NA	NA	NA	NA	NA	-	-	-	-	-	-	-	-	-	-	-	-	-	-	-	-	-	-	-	-	-	-
145337	B	Antivirogram	1649	Lab	100I+103N	NA	NA	NA	NA	NA	NA	NA	NA	NA	NA	NA	NA	NA	NA	NA	NA	NA	NA	NA	NA	NA	NA	-	-	-	-	-	-	-	-	-	-	-	-	-	-	-	-	-	-	-	-	-	-
147880	B	Antivirogram	1664	Clinical	Pt01	NA	NA	NA	NA	NA	NA	NA	NA	NA	NA	NA	NA	NA	NA	NA	NA	NA	NA	NA	NA	NA	NA	-	-	-	-	-	-	-	-	-	-	-	-	-	-	-	-	-	-	-	-	-	-
147882	B	Antivirogram	1664	Clinical	Pt02	NA	NA	NA	NA	NA	NA	NA	NA	NA	NA	NA	NA	NA	NA	NA	NA	NA	NA	NA	NA	NA	NA	-	-	-	-	-	-	-	-	-	-	-	-	-	-	-	-	-	-	-	-	-	-
147884	B	Antivirogram	1664	Clinical	Pt03	NA	NA	NA	NA	NA	NA	NA	NA	NA	NA	NA	NA	NA	NA	NA	NA	NA	NA	NA	NA	NA	NA	-	-	-	-	-	-	-	-	-	-	-	-	-	-	-	-	-	-	-	-	-	-
147886	B	Antivirogram	1664	Clinical	Pt04	NA	NA	NA	NA	NA	NA	NA	NA	NA	NA	NA	NA	NA	NA	NA	NA	NA	NA	NA	NA	NA	NA	-	-	-	-	-	EK	-	-	-	-	-	-	-	-	-	-	-	-	-	-	-	-
147888	B	Antivirogram	1664	Clinical	Pt05	NA	NA	NA	NA	NA	NA	NA	NA	NA	NA	NA	NA	NA	NA	NA	NA	NA	NA	NA	NA	NA	NA	-	-	-	-	-	-	-	-	-	-	-	-	-	-	-	-	-	-	-	-	-	-
147890	B	Antivirogram	1664	Clinical	Pt06	NA	NA	NA	NA	NA	NA	NA	NA	NA	NA	NA	NA	NA	NA	NA	NA	NA	NA	NA	NA	NA	NA	-	-	-	-	-	-	-	-	-	-	-	-	-	-	-	-	-	-	-	-	-	-
147892	B	Antivirogram	1664	Clinical	Pt07	NA	NA	NA	NA	NA	NA	NA	NA	NA	NA	NA	NA	NA	NA	NA	NA	NA	NA	NA	NA	NA	NA	-	-	-	-	-	-	A	-	-	-	-	-	-	-	-	-	-	-	-	-	-	-
147894	B	Antivirogram	1664	Clinical	Pt08	NA	NA	NA	NA	NA	NA	NA	NA	NA	NA	NA	NA	NA	NA	NA	NA	NA	NA	NA	NA	NA	NA	-	-	-	-	-	-	-	-	-	-	-	-	-	-	-	-	-	-	-	-	-	-
147896	B	Antivirogram	1664	Clinical	Pt09	NA	NA	NA	NA	NA	NA	NA	NA	NA	NA	NA	NA	NA	NA	NA	NA	NA	NA	NA	NA	NA	NA	-	-	-	-	-	-	-	-	-	-	-	-	-	-	-	-	-	-	-	-	-	-
147898	B	Antivirogram	1664	Clinical	Pt10	NA	NA	NA	NA	NA	NA	NA	NA	NA	NA	NA	NA	NA	NA	NA	NA	NA	NA	NA	NA	NA	NA	-	-	-	-	-	-	-	-	-	-	-	-	-	-	-	-	-	-	-	KR	-	-
147900	B	Antivirogram	1664	Clinical	Pt11	NA	NA	NA	NA	NA	NA	NA	NA	NA	NA	NA	NA	NA	NA	NA	NA	NA	NA	NA	NA	NA	NA	-	-	-	-	-	-	-	-	-	-	-	-	-	-	-	-	-	-	-	KR	-	-
147902	B	Antivirogram	1664	Clinical	Pt12	NA	NA	NA	NA	NA	NA	NA	NA	NA	NA	NA	NA	NA	NA	NA	NA	NA	NA	NA	NA	NA	NA	-	-	-	-	-	-	-	-	-	-	-	-	-	-	-	-	-	-	-	-	-	-
147904	B	Antivirogram	1664	Clinical	Pt13	NA	NA	NA	NA	NA	NA	NA	NA	NA	NA	NA	NA	NA	NA	NA	NA	NA	NA	NA	NA	NA	NA	-	-	-	-	-	-	-	-	-	-	-	-	-	-	-	-	-	-	-	-	-	-
147906	B	Antivirogram	1664	Clinical	Pt14	NA	NA	NA	NA	NA	NA	NA	NA	NA	NA	NA	NA	NA	NA	NA	NA	NA	NA	NA	NA	NA	NA	-	-	-	S	-	-	P	-	T	-	-	-	-	-	-	-	-	-	-	-	-	-
147908	B	Antivirogram	1664	Clinical	Pt15	NA	NA	NA	NA	NA	NA	NA	NA	NA	NA	NA	NA	NA	NA	NA	NA	NA	NA	NA	NA	NA	NA	-	-	-	S	-	-	P	-	T	-	-	-	-	-	-	-	-	-	-	-	-	-
147910	B	Antivirogram	1664	Clinical	Pt16	NA	NA	NA	NA	NA	NA	NA	NA	NA	NA	NA	NA	NA	NA	NA	NA	NA	NA	NA	NA	NA	NA	-	-	-	PS	-	-	-	-	-	-	-	-	-	-	-	-	-	-	-	-	-	-
147912	B	Antivirogram	1664	Clinical	Pt17	NA	NA	NA	NA	NA	NA	NA	NA	NA	NA	NA	NA	NA	NA	NA	NA	NA	NA	NA	NA	NA	NA	-	-	-	-	-	-	-	-	-	-	-	-	-	-	-	MV	-	-	-	-	-	-
147914	B	Antivirogram	1664	Clinical	Pt18	NA	NA	NA	NA	NA	NA	NA	NA	NA	NA	NA	NA	NA	NA	NA	NA	NA	NA	NA	NA	NA	NA	-	-	-	-	-	-	-	-	-	-	-	-	-	-	-	-	-	-	-	-	-	-
147916	B	Antivirogram	1664	Clinical	Pt19	NA	NA	NA	NA	NA	NA	NA	NA	NA	NA	NA	NA	NA	NA	NA	NA	NA	NA	NA	NA	NA	NA	-	-	-	-	-	-	-	-	-	-	R	-	-	-	-	-	-	-	-	-	-	-
147918	B	Antivirogram	1664	Clinical	Pt20	NA	NA	NA	NA	NA	NA	NA	NA	NA	NA	NA	NA	NA	NA	NA	NA	NA	NA	NA	NA	NA	NA	-	-	-	-	-	-	-	-	-	-	-	-	-	-	-	-	-	-	-	-	-	-
147920	B	Antivirogram	1664	Clinical	Pt21	NA	NA	NA	NA	NA	NA	NA	NA	NA	NA	NA	NA	NA	NA	NA	NA	NA	NA	NA	NA	NA	NA	-	-	-	S	-	-	-	-	-	-	-	-	-	-	-	-	-	-	-	R	-	-
147922	B	Antivirogram	1664	Clinical	Pt22	NA	NA	NA	NA	NA	NA	NA	NA	NA	NA	NA	NA	NA	NA	NA	NA	NA	NA	NA	NA	NA	NA	-	-	-	-	-	-	-	-	-	-	-	-	-	-	-	-	-	-	-	-	-	-
147924	B	Antivirogram	1664	Clinical	Pt23	NA	NA	NA	NA	NA	NA	NA	NA	NA	NA	NA	NA	NA	NA	NA	NA	NA	NA	NA	NA	NA	NA	-	-	-	-	-	-	-	-	-	-	-	-	-	-	-	-	-	-	-	R	-	-
147926	B	Antivirogram	1664	Clinical	Pt24	NA	NA	NA	NA	NA	NA	NA	NA	NA	NA	NA	NA	NA	NA	NA	NA	NA	NA	NA	NA	NA	NA	-	-	-	-	-	-	-	-	-	-	-	-	-	-	-	-	-	-	-	-	-	-
147928	B	Antivirogram	1664	Clinical	Pt25	NA	NA	NA	NA	NA	NA	NA	NA	NA	NA	NA	NA	NA	NA	NA	NA	NA	NA	NA	NA	NA	NA	-	-	-	-	-	-	-	-	-	-	-	-	-	-	-	-	-	-	-	-	-	-
147930	G	Antivirogram	1664	Clinical	Pt26	NA	NA	NA	NA	NA	NA	NA	NA	NA	NA	NA	NA	NA	NA	NA	NA	NA	NA	NA	NA	NA	NA	-	-	-	-	-	-	-	-	-	-	-	-	-	-	-	-	-	-	-	-	-	-
147932	B	Antivirogram	1664	Clinical	Pt27	NA	NA	NA	NA	NA	NA	NA	NA	NA	NA	NA	NA	NA	NA	NA	NA	NA	NA	NA	NA	NA	NA	-	-	-	-	-	-	-	-	-	-	-	-	-	-	-	-	-	-	-	-	-	-
147934	B	Antivirogram	1664	Clinical	Pt28	NA	NA	NA	NA	NA	NA	NA	NA	NA	NA	NA	NA	NA	NA	NA	NA	NA	NA	NA	NA	NA	NA	-	-	-	-	-	-	-	-	-	-	-	-	-	-	-	-	-	-	-	-	-	-
147936	B	Antivirogram	1664	Clinical	Pt29	NA	NA	NA	NA	NA	NA	NA	NA	NA	NA	NA	NA	NA	NA	NA	NA	NA	NA	NA	NA	NA	NA	-	-	-	-	-	-	-	-	-	-	-	-	-	-	-	-	-	-	-	-	-	-
147938	B	Antivirogram	1664	Clinical	Pt30	NA	NA	NA	NA	NA	NA	NA	NA	NA	NA	NA	NA	NA	NA	NA	NA	NA	NA	NA	NA	NA	NA	-	-	-	-	-	-	-	-	-	-	-	-	-	-	-	-	-	-	-	R	-	-
147940	B	Antivirogram	1664	Clinical	Pt31	NA	NA	NA	NA	NA	NA	NA	NA	NA	NA	NA	NA	NA	NA	NA	NA	NA	NA	NA	NA	NA	NA	-	-	-	-	-	-	-	-	-	-	-	-	-	-	-	-	-	-	-	-	-	-
147942	B	Antivirogram	1664	Clinical	Pt32	NA	NA	NA	NA	NA	NA	NA	NA	NA	NA	NA	NA	NA	NA	NA	NA	NA	NA	NA	NA	NA	NA	-	-	-	-	-	-	-	-	-	-	-	-	-	-	-	-	-	-	-	-	-	-
147944	B	Antivirogram	1664	Clinical	Pt33	NA	NA	NA	NA	NA	NA	NA	NA	NA	NA	NA	NA	NA	NA	NA	NA	NA	NA	NA	NA	NA	NA	-	-	-	-	-	-	-	-	-	-	-	-	-	-	-	-	-	-	-	-	-	-
147946	B	Antivirogram	1664	Clinical	Pt34	NA	NA	NA	NA	NA	NA	NA	NA	NA	NA	NA	NA	NA	NA	NA	NA	NA	NA	NA	NA	NA	NA	-	-	-	-	-	-	-	-	-	-	-	-	-	-	-	-	-	-	-	R	-	-
147948	B	Antivirogram	1664	Clinical	Pt35	NA	NA	NA	NA	NA	NA	NA	NA	NA	NA	NA	NA	NA	NA	NA	NA	NA	NA	NA	NA	NA	NA	-	-	-	-	-	-	-	-	-	-	-	-	-	-	-	-	-	-	-	-	-	-
147950	B	Antivirogram	1664	Clinical	Pt36	NA	NA	NA	NA	NA	NA	NA	NA	NA	NA	NA	NA	NA	NA	NA	NA	NA	NA	NA	NA	NA	NA	-	-	-	-	-	-	-	-	-	-	-	-	-	-	-	-	-	-	-	-	-	-
147952	B	Antivirogram	1664	Clinical	Pt37	NA	NA	NA	NA	NA	NA	NA	NA	NA	NA	NA	NA	NA	NA	NA	NA	NA	NA	NA	NA	NA	NA	-	-	-	-	-	-	-	-	-	-	-	-	-	-	-	-	-	-	-	R	-	-
147954	B	Antivirogram	1664	Clinical	Pt38	NA	NA	NA	NA	NA	NA	NA	NA	NA	NA	NA	NA	NA	NA	NA	NA	NA	NA	NA	NA	NA	NA	-	-	-	T	-	-	-	-	-	-	-	-	-	-	-	-	-	-	-	R	-	-
147956	B	Antivirogram	1664	Clinical	Pt39	NA	NA	NA	NA	NA	NA	NA	NA	NA	NA	NA	NA	NA	NA	NA	NA	NA	NA	NA	NA	NA	NA	-	-	-	-	-	-	-	-	-	-	KR	-	-	-	-	-	-	-	-	-	-	-
150525	B	Antivirogram	1680	Lab	100I+103N	NA	NA	NA	NA	NA	NA	NA	NA	NA	NA	NA	NA	NA	NA	2152.7	=	88.4	=	NA	NA	NA	NA	-	-	-	-	-	-	-	-	-	-	-	-	-	-	-	-	-	-	-	-	-	-
150526	B	Antivirogram	1680	Lab	101E+103N	NA	NA	NA	NA	NA	NA	NA	NA	NA	NA	NA	NA	NA	NA	92.7	=	152.0	=	NA	NA	NA	NA	-	-	-	-	-	-	-	-	-	-	-	-	-	-	-	-	-	-	-	-	-	-
150527	B	Antivirogram	1680	Lab	103N+227L	NA	NA	NA	NA	NA	NA	NA	NA	NA	NA	NA	NA	NA	NA	10.3	=	125.6	=	NA	NA	NA	NA	-	-	-	-	-	-	-	-	-	-	-	-	-	-	-	-	-	-	-	-	-	-
150528	B	Antivirogram	1680	Lab	103N+108I	NA	NA	NA	NA	NA	NA	NA	NA	NA	NA	NA	NA	NA	NA	71.5	=	135.7	=	NA	NA	NA	NA	-	-	-	-	-	-	-	-	-	-	-	-	-	-	-	-	-	-	-	-	-	-
150529	B	Antivirogram	1680	Lab	103N+181C	NA	NA	NA	NA	NA	NA	NA	NA	NA	NA	NA	NA	NA	NA	36.8	=	177.8	=	NA	NA	NA	NA	-	-	-	-	-	-	-	-	-	-	-	-	-	-	-	-	-	-	-	-	-	-
150530	B	Antivirogram	1680	Lab	103N+181I	NA	NA	NA	NA	NA	NA	NA	NA	NA	NA	NA	NA	NA	NA	6.3	=	77.3	=	NA	NA	NA	NA	-	-	-	-	-	-	-	-	-	-	-	-	-	-	-	-	-	-	-	-	-	-
150531	B	Antivirogram	1680	Lab	179D+181C	NA	NA	NA	NA	NA	NA	NA	NA	NA	NA	NA	NA	NA	NA	9.4	=	77.3	=	NA	NA	NA	NA	-	-	-	-	-	-	-	-	-	-	-	-	-	-	-	-	-	-	-	-	-	-
150532	B	Antivirogram	1680	Lab	179E+181C	NA	NA	NA	NA	NA	NA	NA	NA	NA	NA	NA	NA	NA	NA	12.2	=	77.3	=	NA	NA	NA	NA	-	-	-	-	-	-	-	-	-	-	-	-	-	-	-	-	-	-	-	-	-	-
150533	B	Antivirogram	1680	Lab	179F+181C	NA	NA	NA	NA	NA	NA	NA	NA	NA	NA	NA	NA	NA	NA	5.0	=	1758.0	=	NA	NA	NA	NA	-	-	-	-	-	-	-	-	-	-	-	-	-	-	-	-	-	-	-	-	-	-
150534	B	Antivirogram	1680	Lab	179F+181I	NA	NA	NA	NA	NA	NA	NA	NA	NA	NA	NA	NA	NA	NA	1.0	=	77.3	=	NA	NA	NA	NA	-	-	-	-	-	-	-	-	-	-	-	-	-	-	-	-	-	-	-	-	-	-
150535	B	Antivirogram	1680	Lab	179I+181C	NA	NA	NA	NA	NA	NA	NA	NA	NA	NA	NA	NA	NA	NA	1.6	=	123.6	=	NA	NA	NA	NA	-	-	-	-	-	-	-	-	-	-	-	-	-	-	-	-	-	-	-	-	-	-
150536	B	Antivirogram	1680	Lab	181C+227C	NA	NA	NA	NA	NA	NA	NA	NA	NA	NA	NA	NA	NA	NA	12.7	=	77.4	=	NA	NA	NA	NA	-	-	-	-	-	-	-	-	-	-	-	-	-	-	-	-	-	-	-	-	-	-
150537	B	Antivirogram	1680	Lab	181C+190S	NA	NA	NA	NA	NA	NA	NA	NA	NA	NA	NA	NA	NA	NA	439.5	=	77.3	=	NA	NA	NA	NA	-	-	-	-	-	-	-	-	-	-	-	-	-	-	-	-	-	-	-	-	-	-
150538	B	Antivirogram	1680	Lab	181C+188L	NA	NA	NA	NA	NA	NA	NA	NA	NA	NA	NA	NA	NA	NA	209.2	=	205.2	=	NA	NA	NA	NA	-	-	-	-	-	-	-	-	-	-	-	-	-	-	-	-	-	-	-	-	-	-
150539	B	Antivirogram	1680	Lab	100I+103N+386A	NA	NA	NA	NA	NA	NA	NA	NA	NA	NA	NA	NA	NA	NA	9423.2	=	51.6	=	NA	NA	NA	NA	-	-	-	-	-	-	-	-	-	-	-	-	-	-	-	-	-	-	-	-	-	-
150540	B	Antivirogram	1680	Lab	100I+103N+179L	NA	NA	NA	NA	NA	NA	NA	NA	NA	NA	NA	NA	NA	NA	5697.4	=	77.3	=	NA	NA	NA	NA	-	-	-	-	-	-	-	-	-	-	-	-	-	-	-	-	-	-	-	-	-	-
150541	B	Antivirogram	1680	Lab	100I+103N+181C	NA	NA	NA	NA	NA	NA	NA	NA	NA	NA	NA	NA	NA	NA	2289.2	=	613.4	=	NA	NA	NA	NA	-	-	-	-	-	-	-	-	-	-	-	-	-	-	-	-	-	-	-	-	-	-
150542	B	Antivirogram	1680	Lab	100I+179I+181C	NA	NA	NA	NA	NA	NA	NA	NA	NA	NA	NA	NA	NA	NA	14.3	=	330.3	=	NA	NA	NA	NA	-	-	-	-	-	-	-	-	-	-	-	-	-	-	-	-	-	-	-	-	-	-
150543	B	Antivirogram	1680	Lab	101P+103N+108I	NA	NA	NA	NA	NA	NA	NA	NA	NA	NA	NA	NA	NA	NA	13451.8	=	51.6	=	NA	NA	NA	NA	-	-	-	-	-	-	-	-	-	-	-	-	-	-	-	-	-	-	-	-	-	-
150544	B	Antivirogram	1680	Lab	103N+179I+181C	NA	NA	NA	NA	NA	NA	NA	NA	NA	NA	NA	NA	NA	NA	18.4	=	397.4	=	NA	NA	NA	NA	-	-	-	-	-	-	-	-	-	-	-	-	-	-	-	-	-	-	-	-	-	-
150545	B	Antivirogram	1680	Lab	179F+181C+227C	NA	NA	NA	NA	NA	NA	NA	NA	NA	NA	NA	NA	NA	NA	35.4	=	77.3	=	NA	NA	NA	NA	-	-	-	-	-	-	-	-	-	-	-	-	-	-	-	-	-	-	-	-	-	-
150546	B	Antivirogram	1680	Lab	100I	NA	NA	NA	NA	NA	NA	NA	NA	NA	NA	NA	NA	NA	NA	20.5	=	6.5	=	NA	NA	NA	NA	-	-	-	-	-	-	-	-	-	-	-	-	-	-	-	-	-	-	-	-	-	-
150547	B	Antivirogram	1680	Lab	101E	NA	NA	NA	NA	NA	NA	NA	NA	NA	NA	NA	NA	NA	NA	3.2	=	NA	NA	NA	NA	NA	NA	-	-	-	-	-	-	-	-	-	-	-	-	-	-	-	-	-	-	-	-	-	-
150548	B	Antivirogram	1680	Lab	101P	NA	NA	NA	NA	NA	NA	NA	NA	NA	NA	NA	NA	NA	NA	60.5	=	322.8	=	NA	NA	NA	NA	-	-	-	-	-	-	-	-	-	-	-	-	-	-	-	-	-	-	-	-	-	-
150549	B	Antivirogram	1680	Lab	101Q	NA	NA	NA	NA	NA	NA	NA	NA	NA	NA	NA	NA	NA	NA	2.6	=	2.5	=	NA	NA	NA	NA	-	-	-	-	-	-	-	-	-	-	-	-	-	-	-	-	-	-	-	-	-	-
150550	B	Antivirogram	1680	Lab	103N	NA	NA	NA	NA	NA	NA	NA	NA	NA	NA	NA	NA	NA	NA	31.7	=	67.2	=	NA	NA	NA	NA	-	-	-	-	-	-	-	-	-	-	-	-	-	-	-	-	-	-	-	-	-	-
150551	B	Antivirogram	1680	Lab	103S	NA	NA	NA	NA	NA	NA	NA	NA	NA	NA	NA	NA	NA	NA	4.9	=	36.2	=	NA	NA	NA	NA	-	-	-	-	-	-	-	-	-	-	-	-	-	-	-	-	-	-	-	-	-	-
150552	B	Antivirogram	1680	Lab	106A	NA	NA	NA	NA	NA	NA	NA	NA	NA	NA	NA	NA	NA	NA	2.1	=	61.5	=	NA	NA	NA	NA	-	-	-	-	-	-	-	-	-	-	-	-	-	-	-	-	-	-	-	-	-	-
150553	B	Antivirogram	1680	Lab	106M	NA	NA	NA	NA	NA	NA	NA	NA	NA	NA	NA	NA	NA	NA	2.3	=	7.2	=	NA	NA	NA	NA	-	-	-	-	-	-	-	-	-	-	-	-	-	-	-	-	-	-	-	-	-	-
150554	B	Antivirogram	1680	Lab	138K	NA	NA	NA	NA	NA	NA	NA	NA	NA	NA	NA	NA	NA	NA	1.9	=	1.2	=	NA	NA	NA	NA	-	-	-	-	-	-	-	-	-	-	-	-	-	-	-	-	-	-	-	-	-	-
150555	B	Antivirogram	1680	Lab	179D	NA	NA	NA	NA	NA	NA	NA	NA	NA	NA	NA	NA	NA	NA	2.7	=	4.0	=	NA	NA	NA	NA	-	-	-	-	-	-	-	-	-	-	-	-	-	-	-	-	-	-	-	-	-	-
150556	B	Antivirogram	1680	Lab	179E	NA	NA	NA	NA	NA	NA	NA	NA	NA	NA	NA	NA	NA	NA	5.4	=	2.0	=	NA	NA	NA	NA	-	-	-	-	-	-	-	-	-	-	-	-	-	-	-	-	-	-	-	-	-	-
150557	B	Antivirogram	1680	Lab	179F	NA	NA	NA	NA	NA	NA	NA	NA	NA	NA	NA	NA	NA	NA	0.2	=	0.7	=	NA	NA	NA	NA	-	-	-	-	-	-	-	-	-	-	-	-	-	-	-	-	-	-	-	-	-	-
150558	B	Antivirogram	1680	Lab	179T	NA	NA	NA	NA	NA	NA	NA	NA	NA	NA	NA	NA	NA	NA	0.9	=	0.8	=	NA	NA	NA	NA	-	-	-	-	-	-	-	-	-	-	-	-	-	-	-	-	-	-	-	-	-	-
150559	B	Antivirogram	1680	Lab	181C	NA	NA	NA	NA	NA	NA	NA	NA	NA	NA	NA	NA	NA	NA	2.0	=	111.8	=	NA	NA	NA	NA	-	-	-	-	-	-	-	-	-	-	-	-	-	-	-	-	-	-	-	-	-	-
150560	B	Antivirogram	1680	Lab	181I	NA	NA	NA	NA	NA	NA	NA	NA	NA	NA	NA	NA	NA	NA	1.6	=	77.3	=	NA	NA	NA	NA	-	-	-	-	-	-	-	-	-	-	-	-	-	-	-	-	-	-	-	-	-	-
150561	B	Antivirogram	1680	Lab	181V	NA	NA	NA	NA	NA	NA	NA	NA	NA	NA	NA	NA	NA	NA	2.8	=	2155.9	=	NA	NA	NA	NA	-	-	-	-	-	-	-	-	-	-	-	-	-	-	-	-	-	-	-	-	-	-
150562	B	Antivirogram	1680	Lab	188L	NA	NA	NA	NA	NA	NA	NA	NA	NA	NA	NA	NA	NA	NA	44.1	=	211.5	=	NA	NA	NA	NA	-	-	-	-	-	-	-	-	-	-	-	-	-	-	-	-	-	-	-	-	-	-
150563	B	Antivirogram	1680	Lab	190A	NA	NA	NA	NA	NA	NA	NA	NA	NA	NA	NA	NA	NA	NA	8.8	=	116.6	=	NA	NA	NA	NA	-	-	-	-	-	-	-	-	-	-	-	-	-	-	-	-	-	-	-	-	-	-
150564	B	Antivirogram	1680	Lab	190S	NA	NA	NA	NA	NA	NA	NA	NA	NA	NA	NA	NA	NA	NA	98.6	=	161.2	=	NA	NA	NA	NA	-	-	-	-	-	-	-	-	-	-	-	-	-	-	-	-	-	-	-	-	-	-
150565	B	Antivirogram	1680	Lab	230L	NA	NA	NA	NA	NA	NA	NA	NA	NA	NA	NA	NA	NA	NA	6.4	=	19.2	=	NA	NA	NA	NA	-	-	-	-	-	-	-	-	-	-	-	-	-	-	-	-	-	-	-	-	-	-
150566	B	Antivirogram	1680	Lab	230V	NA	NA	NA	NA	NA	NA	NA	NA	NA	NA	NA	NA	NA	NA	1.2	=	1.3	=	NA	NA	NA	NA	-	-	-	-	-	-	-	-	-	-	-	-	-	-	-	-	-	-	-	-	-	-
150567	B	Antivirogram	1680	Lab	236L	NA	NA	NA	NA	NA	NA	NA	NA	NA	NA	NA	NA	NA	NA	0.9	=	3.4	=	NA	NA	NA	NA	-	-	-	-	-	-	-	-	-	-	-	-	-	-	-	-	-	-	-	-	-	-
159121	B	Antivirogram	1718	Clinical	09Vc1	NA	NA	NA	NA	NA	NA	NA	NA	NA	NA	NA	NA	14.3	=	258.8	=	119.0	=	NA	NA	NA	NA	-	-	SC	-	-	-	-	-	-	-	-	-	-	-	-	-	-	-	-	-	-	-
159123	B	Antivirogram	1718	Clinical	09Vc2	NA	NA	NA	NA	NA	NA	NA	NA	NA	NA	NA	NA	0.2	=	0.6	=	0.5	=	NA	NA	NA	NA	-	-	-	-	-	-	-	-	-	-	-	-	-	-	-	-	-	-	-	-	-	-
159125	B	Antivirogram	1718	Clinical	09Vc3	NA	NA	NA	NA	NA	NA	NA	NA	NA	NA	NA	NA	78.7	=	3.0	=	84.6	=	NA	NA	NA	NA	-	-	-	-	-	-	-	-	-	-	-	-	-	-	-	-	-	-	-	-	-	-
159127	B	Antivirogram	1718	Clinical	09Vc4	NA	NA	NA	NA	NA	NA	NA	NA	NA	NA	NA	NA	2.1	=	344.5	=	79.5	=	NA	NA	NA	NA	-	-	-	-	-	-	-	-	-	-	-	-	-	-	-	-	-	-	-	-	-	-
159129	B	Antivirogram	1718	Clinical	09Vc5	NA	NA	NA	NA	NA	NA	NA	NA	NA	NA	NA	NA	60.5	=	148.6	=	106.2	=	NA	NA	NA	NA	-	-	-	-	-	-	-	-	-	-	-	-	-	-	-	-	-	-	-	-	-	-
159131	B	Antivirogram	1718	Clinical	09Vc6	NA	NA	NA	NA	NA	NA	NA	NA	NA	NA	NA	NA	70.7	=	8302.7	=	106.2	=	NA	NA	NA	NA	-	-	-	-	-	-	-	-	-	-	-	-	-	-	-	-	-	-	-	R	-	-
159133	B	Antivirogram	1718	Clinical	09Vc7	NA	NA	NA	NA	NA	NA	NA	NA	NA	NA	NA	NA	17.5	=	2587.6	=	139.4	=	NA	NA	NA	NA	-	-	-	-	-	-	-	-	-	-	-	-	-	-	-	-	-	-	-	-	-	-
159135	B	Antivirogram	1718	Clinical	09Vc8	NA	NA	NA	NA	NA	NA	NA	NA	NA	NA	NA	NA	50.4	=	16434.2	=	119.7	=	NA	NA	NA	NA	-	-	-	-	-	D	-	-	-	-	-	-	-	-	-	-	-	-	-	-	-	-
159137	B	Antivirogram	1718	Clinical	09Vc9	NA	NA	NA	NA	NA	NA	NA	NA	NA	NA	NA	NA	63.1	=	40.7	=	70.5	=	NA	NA	NA	NA	-	-	-	-	-	-	-	-	-	I	-	-	-	-	-	-	-	-	-	R	-	-
159139	B	Antivirogram	1718	Clinical	09Vc10	NA	NA	NA	NA	NA	NA	NA	NA	NA	NA	NA	NA	11.9	=	NA	NA	139.4	=	NA	NA	NA	NA	-	-	-	-	-	-	-	-	-	-	-	-	-	-	-	ML	-	-	-	-	-	-
159141	B	Antivirogram	1718	Clinical	09Vc11	NA	NA	NA	NA	NA	NA	NA	NA	NA	NA	NA	NA	46.5	=	4.0	=	131.7	=	NA	NA	NA	NA	L	-	-	-	-	-	-	-	-	-	-	-	-	-	-	-	-	-	-	R	-	-
159143	B	Antivirogram	1718	Clinical	09Vc12	NA	NA	NA	NA	NA	NA	NA	NA	NA	NA	NA	NA	4.3	=	1.4	=	1.6	=	NA	NA	NA	NA	-	-	-	-	-	-	-	-	-	-	-	-	-	-	-	-	-	-	-	-	-	-
159145	B	Antivirogram	1718	Clinical	09Vc13	NA	NA	NA	NA	NA	NA	NA	NA	NA	NA	NA	NA	1.7	=	1957.7	=	131.7	=	NA	NA	NA	NA	-	-	-	-	-	-	-	-	-	-	-	-	-	-	-	-	-	-	-	-	-	-
159147	B	Antivirogram	1718	Clinical	09Vc14	NA	NA	NA	NA	NA	NA	NA	NA	NA	NA	NA	NA	13.7	=	115.5	=	131.7	=	NA	NA	NA	NA	-	-	-	-	-	-	-	-	-	-	-	-	-	-	-	-	-	-	-	-	-	-
159149	B	Antivirogram	1718	Clinical	09Vc15	NA	NA	NA	NA	NA	NA	NA	NA	NA	NA	NA	NA	56.8	=	4933.2	=	69.9	=	NA	NA	NA	NA	-	-	-	-	-	-	-	-	-	-	-	-	-	-	-	-	-	-	-	-	-	-
159151	B	Antivirogram	1718	Clinical	09Vc16	NA	NA	NA	NA	NA	NA	NA	NA	NA	NA	NA	NA	53.7	=	7109.6	=	109.3	=	NA	NA	NA	NA	-	-	-	S	-	-	-	-	-	-	-	-	-	-	-	-	-	-	-	-	-	-
159153	B	Antivirogram	1718	Clinical	09Vc17	NA	NA	NA	NA	NA	NA	NA	NA	NA	NA	NA	NA	25.2	=	12.1	=	69.9	=	NA	NA	NA	NA	-	-	-	-	-	-	-	-	-	-	-	-	-	-	-	-	-	-	-	R	-	-
159155	B	Antivirogram	1718	Clinical	09Vc18	NA	NA	NA	NA	NA	NA	NA	NA	NA	NA	NA	NA	51.8	=	11.0	=	79.5	=	NA	NA	NA	NA	-	-	-	PS	-	-	-	-	-	-	-	-	-	-	-	-	-	-	-	-	-	-
159157	B	Antivirogram	1718	Clinical	09Vc19	NA	NA	NA	NA	NA	NA	NA	NA	NA	NA	NA	NA	55.0	=	220.1	=	103.5	=	NA	NA	NA	NA	-	V	-	-	-	-	-	-	-	-	-	-	-	-	-	-	-	-	-	R	-	-
159159	CRF01_AE	Antivirogram	1718	Clinical	09Vc20	NA	NA	NA	NA	NA	NA	NA	NA	NA	NA	NA	NA	56.9	=	12378.4	=	67.6	=	NA	NA	NA	NA	-	-	-	-	-	D	-	-	-	-	KT	-	-	-	-	-	-	-	-	-	-	-
159161	B	Antivirogram	1718	Clinical	09Vc21	NA	NA	NA	NA	NA	NA	NA	NA	NA	NA	NA	NA	0.5	=	0.5	=	1.3	=	NA	NA	NA	NA	-	-	-	-	-	-	-	-	-	-	-	-	-	-	-	-	-	-	-	-	-	-
159163	B	Antivirogram	1718	Clinical	09Vc22	NA	NA	NA	NA	NA	NA	NA	NA	NA	NA	NA	NA	1.6	=	1.1	=	2.0	=	NA	NA	NA	NA	-	-	-	-	-	-	-	-	-	-	-	-	-	-	-	-	-	-	-	-	-	-
159165	B	Antivirogram	1718	Clinical	09Vc23	NA	NA	NA	NA	NA	NA	NA	NA	NA	NA	NA	NA	1.5	=	1.4	=	1.0	=	NA	NA	NA	NA	-	-	-	-	-	-	-	-	-	-	-	-	-	-	-	-	-	-	-	-	-	-
159167	B	Antivirogram	1718	Clinical	09Vc24	NA	NA	NA	NA	NA	NA	NA	NA	NA	NA	NA	NA	8.4	=	1255.4	=	54.7	=	NA	NA	NA	NA	-	-	-	-	-	-	-	-	-	-	-	-	-	-	-	-	-	-	-	-	-	-
159169	B	Antivirogram	1718	Clinical	09Vc25	NA	NA	NA	NA	NA	NA	NA	NA	NA	NA	NA	NA	10.8	=	177.3	=	98.4	=	NA	NA	NA	NA	-	-	-	-	-	-	-	-	-	-	-	-	-	-	-	-	-	-	-	R	-	-
159171	B	Antivirogram	1718	Clinical	09Vc26	NA	NA	NA	NA	NA	NA	NA	NA	NA	NA	NA	NA	0.6	=	0.5	=	0.4	=	NA	NA	NA	NA	-	-	-	-	-	EK	-	-	-	-	-	-	-	-	-	-	-	-	-	-	-	-
159173	B	Antivirogram	1718	Clinical	09Vc27	NA	NA	NA	NA	NA	NA	NA	NA	NA	NA	NA	NA	3.2	=	53.1	=	127.5	=	NA	NA	NA	NA	-	-	-	-	-	D	-	-	-	-	-	-	-	-	-	-	-	-	-	-	-	-
159175	CRF12_BF	Antivirogram	1718	Clinical	09Vc28	NA	NA	NA	NA	NA	NA	NA	NA	NA	NA	NA	NA	19.9	=	73.4	=	117.6	=	NA	NA	NA	NA	-	-	-	-	-	-	-	-	-	-	-	-	-	-	-	-	-	-	-	-	-	-
159177	CRF12_BF	Antivirogram	1718	Clinical	09Vc29	NA	NA	NA	NA	NA	NA	NA	NA	NA	NA	NA	NA	44.2	=	6136.3	=	74.3	=	NA	NA	NA	NA	-	-	-	-	-	-	-	-	-	-	-	-	-	-	-	-	-	-	-	-	-	-
159181	B	Antivirogram	1718	Clinical	09Vc31	NA	NA	NA	NA	NA	NA	NA	NA	NA	NA	NA	NA	0.5	=	2486.5	=	127.5	=	NA	NA	NA	NA	-	-	-	-	-	-	-	-	-	-	-	-	-	-	-	-	-	-	-	-	-	-
159183	B	Antivirogram	1718	Clinical	09Vc32	NA	NA	NA	NA	NA	NA	NA	NA	NA	NA	NA	NA	44.2	=	7031.1	=	74.3	=	NA	NA	NA	NA	-	-	-	-	-	-	-	-	-	-	-	-	-	-	-	-	-	-	-	-	-	-
159185	B	Antivirogram	1718	Clinical	09Vc33	NA	NA	NA	NA	NA	NA	NA	NA	NA	NA	NA	NA	19.3	=	3471.0	=	103.5	=	NA	NA	NA	NA	-	-	-	-	-	-	-	-	-	-	-	-	-	-	-	-	-	-	-	R	-	-
159187	B	Antivirogram	1718	Clinical	09Vc34	NA	NA	NA	NA	NA	NA	NA	NA	NA	NA	NA	NA	5.4	=	2.1	=	100.9	=	NA	NA	NA	NA	-	-	SC	PT	-	-	-	-	-	-	-	-	-	-	-	-	-	-	-	-	-	-
159189	B	Antivirogram	1718	Clinical	09Vc35	NA	NA	NA	NA	NA	NA	NA	NA	NA	NA	NA	NA	6.8	=	293.7	=	119.3	=	NA	NA	NA	NA	-	-	-	-	-	K	-	-	-	-	-	-	-	-	-	-	-	-	-	-	-	-
159191	B	Antivirogram	1718	Clinical	09Vc36	NA	NA	NA	NA	NA	NA	NA	NA	NA	NA	NA	NA	82.8	=	2.7	=	13.1	=	NA	NA	NA	NA	PL	-	-	-	-	-	-	-	-	-	-	-	-	-	-	-	-	-	-	-	-	-
159193	B	Antivirogram	1718	Clinical	09Vc37	NA	NA	NA	NA	NA	NA	NA	NA	NA	NA	NA	NA	1.9	=	3.3	=	27.9	=	NA	NA	NA	NA	-	-	-	-	-	-	-	-	-	-	-	-	-	-	-	-	-	-	-	-	-	-
159195	B	Antivirogram	1718	Clinical	09Vc38	NA	NA	NA	NA	NA	NA	NA	NA	NA	NA	NA	NA	2.0	=	188.3	=	119.3	=	NA	NA	NA	NA	-	-	-	-	-	-	-	-	-	-	-	-	-	-	-	-	-	-	-	-	-	-
159197	B	Antivirogram	1718	Clinical	09Vc39	NA	NA	NA	NA	NA	NA	NA	NA	NA	NA	NA	NA	43.9	=	234.3	=	44.3	=	NA	NA	NA	NA	L	-	-	S	-	-	-	-	-	-	-	LI	-	-	-	-	-	-	-	-	-	-
159199	B	Antivirogram	1718	Clinical	09Vc40	NA	NA	NA	NA	NA	NA	NA	NA	NA	NA	NA	NA	55.9	=	1940.4	=	98.5	=	NA	NA	NA	NA	-	-	-	-	-	-	-	-	-	-	-	-	-	-	-	-	-	-	-	R	-	-
159201	B	Antivirogram	1718	Clinical	09Vc41	NA	NA	NA	NA	NA	NA	NA	NA	NA	NA	NA	NA	36.6	=	3005.8	=	72.9	=	NA	NA	NA	NA	-	-	-	-	-	-	-	-	-	-	-	-	-	-	-	-	-	-	-	R	-	-
159203	B	Antivirogram	1718	Clinical	09Vc42	NA	NA	NA	NA	NA	NA	NA	NA	NA	NA	NA	NA	22.2	=	148.8	=	74.3	=	NA	NA	NA	NA	-	-	-	-	-	-	-	-	-	-	-	-	-	-	-	-	-	-	-	R	-	-
159205	B	Antivirogram	1718	Clinical	09Vc43	NA	NA	NA	NA	NA	NA	NA	NA	NA	NA	NA	NA	55.4	=	949.1	=	73.0	=	NA	NA	NA	NA	-	-	-	S	-	-	-	-	-	-	-	-	-	-	-	-	-	-	-	-	-	-
159207	B	Antivirogram	1718	Clinical	09Vc44	NA	NA	NA	NA	NA	NA	NA	NA	NA	NA	NA	NA	26.1	=	1831.8	=	82.2	=	NA	NA	NA	NA	-	-	-	-	-	-	-	-	-	-	-	-	-	-	-	-	-	-	-	-	-	-
159209	B	Antivirogram	1718	Clinical	09Vc45	NA	NA	NA	NA	NA	NA	NA	NA	NA	NA	NA	NA	3.7	=	117.7	=	73.0	=	NA	NA	NA	NA	-	-	-	-	-	K	-	-	-	-	-	-	-	-	-	-	-	-	-	-	-	-
159211	B	Antivirogram	1718	Clinical	09Vc46	NA	NA	NA	NA	NA	NA	NA	NA	NA	NA	NA	NA	1.0	=	1.2	=	2.1	=	NA	NA	NA	NA	-	-	-	-	-	-	-	-	-	-	-	-	-	-	-	-	-	-	-	-	-	-
159213	B	Antivirogram	1718	Clinical	09Vc47	NA	NA	NA	NA	NA	NA	NA	NA	NA	NA	NA	NA	0.9	=	1.1	=	3.2	=	NA	NA	NA	NA	-	-	-	-	-	EK	-	-	-	-	KR	-	-	-	-	-	-	-	-	-	-	-
159215	B	Antivirogram	1718	Clinical	09Vc48	NA	NA	NA	NA	NA	NA	NA	NA	NA	NA	NA	NA	64.7	=	209.9	=	72.9	=	NA	NA	NA	NA	-	-	-	-	-	-	-	-	-	-	-	-	-	-	-	-	-	-	-	-	-	-
159217	B	Antivirogram	1718	Clinical	09Vc49	NA	NA	NA	NA	NA	NA	NA	NA	NA	NA	NA	NA	59.8	=	5679.8	=	71.6	=	NA	NA	NA	NA	-	-	-	-	-	-	-	-	-	-	-	-	-	-	-	-	-	-	-	R	-	-
159219	B	Antivirogram	1718	Clinical	09Vc50	NA	NA	NA	NA	NA	NA	NA	NA	NA	NA	NA	NA	51.0	=	3073.7	=	83.6	=	NA	NA	NA	NA	-	-	-	-	-	D	-	-	-	-	-	-	-	-	-	-	-	-	-	-	-	-
159221	B	Antivirogram	1718	Clinical	09Vc51	NA	NA	NA	NA	NA	NA	NA	NA	NA	NA	NA	NA	46.0	=	2875.1	=	65.3	=	NA	NA	NA	NA	-	-	-	-	-	-	-	-	-	-	-	-	-	-	-	-	-	-	-	R	-	-
159223	B	Antivirogram	1718	Clinical	09Vc52	NA	NA	NA	NA	NA	NA	NA	NA	NA	NA	NA	NA	2.3	=	0.9	=	2.3	=	NA	NA	NA	NA	-	-	-	-	-	-	-	-	-	-	-	-	-	-	-	-	-	-	-	R	-	-
159225	B	Antivirogram	1718	Clinical	09Vc53	NA	NA	NA	NA	NA	NA	NA	NA	NA	NA	NA	NA	0.6	=	1.2	=	2.5	=	NA	NA	NA	NA	-	-	-	-	-	-	-	-	-	-	-	-	-	-	-	-	-	-	-	KR	-	-
159227	B	Antivirogram	1718	Clinical	09Vc54	NA	NA	NA	NA	NA	NA	NA	NA	NA	NA	NA	NA	59.8	=	500.4	=	71.6	=	NA	NA	NA	NA	-	-	-	-	-	D	-	-	-	-	-	-	-	-	-	-	-	-	-	R	-	-
159229	B	Antivirogram	1718	Clinical	09Vc55	NA	NA	NA	NA	NA	NA	NA	NA	NA	NA	NA	NA	50.9	=	1657.4	=	83.9	=	NA	NA	NA	NA	-	-	-	-	-	-	-	-	-	-	-	-	-	-	-	-	-	-	-	-	-	-
159231	B	Antivirogram	1718	Clinical	09Vc56	NA	NA	NA	NA	NA	NA	NA	NA	NA	NA	NA	NA	10.5	=	572.2	=	63.2	=	NA	NA	NA	NA	-	-	-	-	-	EK	-	-	-	-	-	-	-	-	-	-	-	-	-	-	-	-
159233	B	Antivirogram	1718	Clinical	09Vc57	NA	NA	NA	NA	NA	NA	NA	NA	NA	NA	NA	NA	41.9	=	5.8	=	50.0	=	NA	NA	NA	NA	-	-	-	-	-	-	-	-	-	-	-	-	-	-	-	-	-	-	-	-	-	-
159235	B	Antivirogram	1718	Clinical	09Vc58	NA	NA	NA	NA	NA	NA	NA	NA	NA	NA	NA	NA	8.3	=	197.2	=	83.6	=	NA	NA	NA	NA	-	-	-	-	-	-	-	-	-	-	-	-	-	-	-	-	-	-	-	R	-	-
159237	B	Antivirogram	1718	Clinical	09Vc59	NA	NA	NA	NA	NA	NA	NA	NA	NA	NA	NA	NA	16.3	=	3.0	=	7.7	=	NA	NA	NA	NA	-	-	-	-	-	-	-	-	-	-	-	-	-	-	-	-	-	-	-	R	-	-
159239	B	Antivirogram	1718	Clinical	09Vc60	NA	NA	NA	NA	NA	NA	NA	NA	NA	NA	NA	NA	44.1	=	29.2	=	71.6	=	NA	NA	NA	NA	-	-	-	-	-	-	-	-	-	-	-	-	-	-	-	-	-	-	-	-	-	-
159241	B	Antivirogram	1718	Clinical	09Vc61	NA	NA	NA	NA	NA	NA	NA	NA	NA	NA	NA	NA	26.7	=	19.7	=	34.9	=	NA	NA	NA	NA	-	-	-	-	-	-	-	-	-	-	-	-	-	-	-	-	-	-	-	-	-	-
159243	F	Antivirogram	1718	Clinical	09Vc62	NA	NA	NA	NA	NA	NA	NA	NA	NA	NA	NA	NA	43.8	=	2304.2	=	63.2	=	NA	NA	NA	NA	-	-	-	-	-	-	-	-	-	-	-	-	-	-	-	-	-	-	-	R	-	-
159245	B	Antivirogram	1718	Clinical	09Vc63	NA	NA	NA	NA	NA	NA	NA	NA	NA	NA	NA	NA	51.8	=	154.7	=	87.5	=	NA	NA	NA	NA	L	-	-	-	-	-	-	-	-	-	-	-	-	-	-	-	-	-	-	KR	-	-
159247	F	Antivirogram	1718	Clinical	09Vc64	NA	NA	NA	NA	NA	NA	NA	NA	NA	NA	NA	NA	0.3	=	5.4	=	120.5	=	NA	NA	NA	NA	-	-	-	-	-	-	-	VI	-	-	-	-	-	-	-	-	-	-	-	R	-	-
159249	B	Antivirogram	1718	Clinical	09Vc65	NA	NA	NA	NA	NA	NA	NA	NA	NA	NA	NA	NA	87.6	=	4.5	=	115.4	=	NA	NA	NA	NA	-	-	-	-	-	-	-	-	PS	-	-	-	-	-	-	-	-	-	-	-	-	-
159251	B	Antivirogram	1718	Clinical	09Vc66	NA	NA	NA	NA	NA	NA	NA	NA	NA	NA	NA	NA	4.6	=	591.1	=	63.2	=	NA	NA	NA	NA	-	-	-	-	-	-	-	-	-	-	-	-	-	-	-	-	-	-	-	-	-	-
159253	B	Antivirogram	1718	Clinical	09Vc67	NA	NA	NA	NA	NA	NA	NA	NA	NA	NA	NA	NA	51.0	=	1683.2	=	83.6	=	NA	NA	NA	NA	L	-	-	-	-	-	-	-	-	-	-	-	-	-	-	-	-	-	-	-	-	-
159255	B	Antivirogram	1718	Clinical	09Vc68	NA	NA	NA	NA	NA	NA	NA	NA	NA	NA	NA	NA	63.6	=	277.9	=	72.9	=	NA	NA	NA	NA	PL	-	-	-	-	-	-	-	-	-	-	-	-	-	-	-	-	-	-	-	-	-
159257	B	Antivirogram	1718	Clinical	09Vc69	NA	NA	NA	NA	NA	NA	NA	NA	NA	NA	NA	NA	44.3	=	246.1	=	71.6	=	NA	NA	NA	NA	-	-	-	-	-	-	-	-	-	-	-	-	-	-	-	-	-	-	-	-	-	-
159259	B	Antivirogram	1718	Clinical	09Vc70	NA	NA	NA	NA	NA	NA	NA	NA	NA	NA	NA	NA	0.6	=	0.8	=	2.6	=	NA	NA	NA	NA	-	-	-	-	-	-	-	-	-	-	-	-	-	-	-	-	-	-	-	R	-	-
159261	B	Antivirogram	1718	Clinical	09Vc71	NA	NA	NA	NA	NA	NA	NA	NA	NA	NA	NA	NA	44.1	=	4186.4	=	86.6	=	NA	NA	NA	NA	-	-	-	-	-	-	-	-	-	-	-	-	-	-	-	-	-	-	-	R	-	-
159263	B	Antivirogram	1718	Clinical	09Vc72	NA	NA	NA	NA	NA	NA	NA	NA	NA	NA	NA	NA	59.8	=	24.6	=	53.7	=	NA	NA	NA	NA	-	-	-	S	-	-	-	-	-	-	-	-	-	-	-	-	-	-	-	R	-	-
159265	B	Antivirogram	1718	Clinical	09Vc73	NA	NA	NA	NA	NA	NA	NA	NA	NA	NA	NA	NA	1.0	=	1.2	=	2.3	=	NA	NA	NA	NA	-	-	-	-	-	-	-	-	-	-	-	-	-	-	-	-	-	-	-	-	-	-
159267	B	Antivirogram	1718	Clinical	09Vc74	NA	NA	NA	NA	NA	NA	NA	NA	NA	NA	NA	NA	1.1	=	1.1	=	1.9	=	NA	NA	NA	NA	-	-	-	-	-	-	-	-	-	-	-	-	-	-	-	-	-	-	-	-	-	-
159269	B	Antivirogram	1718	Clinical	09Vc75	NA	NA	NA	NA	NA	NA	NA	NA	NA	NA	NA	NA	8.7	=	433.8	=	83.6	=	NA	NA	NA	NA	-	-	-	-	-	-	-	-	-	-	-	-	-	-	-	-	-	-	-	-	-	-
159271	B	Antivirogram	1718	Clinical	09Vc76	NA	NA	NA	NA	NA	NA	NA	NA	NA	NA	NA	NA	39.1	=	2198.4	=	73.8	=	NA	NA	NA	NA	L	-	-	-	-	-	-	-	-	-	-	-	-	-	-	-	-	-	-	R	-	-
159273	B	Antivirogram	1718	Clinical	09Vc77	NA	NA	NA	NA	NA	NA	NA	NA	NA	NA	NA	NA	0.6	=	1.4	=	3.0	=	NA	NA	NA	NA	-	-	C	-	-	-	-	-	-	-	-	-	-	-	-	-	-	-	-	-	-	-
159275	B	Antivirogram	1718	Clinical	09Vc78	NA	NA	NA	NA	NA	NA	NA	NA	NA	NA	NA	NA	43.8	=	2272.8	=	63.2	=	NA	NA	NA	NA	-	-	-	T	-	-	-	-	-	-	-	-	-	-	-	-	-	-	-	-	-	-
159277	B	Antivirogram	1718	Clinical	09Vc79	NA	NA	NA	NA	NA	NA	NA	NA	NA	NA	NA	NA	44.1	=	3365.9	=	86.6	=	NA	NA	NA	NA	-	-	-	-	-	-	-	-	-	-	-	-	-	-	-	-	-	-	-	R	-	-
159279	B	Antivirogram	1718	Clinical	09Vc80	NA	NA	NA	NA	NA	NA	NA	NA	NA	NA	NA	NA	0.2	=	0.4	=	0.6	=	NA	NA	NA	NA	-	-	-	-	-	-	-	-	-	-	-	-	-	-	-	-	-	-	-	-	-	-
159281	B	Antivirogram	1718	Clinical	09Vc81	NA	NA	NA	NA	NA	NA	NA	NA	NA	NA	NA	NA	0.7	=	23.9	=	83.6	=	NA	NA	NA	NA	H	-	-	-	-	-	-	-	-	-	-	-	-	-	-	-	-	-	-	-	-	-
159283	B	Antivirogram	1718	Clinical	09Vc82	NA	NA	NA	NA	NA	NA	NA	NA	NA	NA	NA	NA	0.8	=	0.6	=	2.5	=	NA	NA	NA	NA	-	-	-	-	-	-	-	-	-	-	-	-	-	-	-	-	-	-	-	R	-	-
159285	B	Antivirogram	1718	Clinical	09Vc83	NA	NA	NA	NA	NA	NA	NA	NA	NA	NA	NA	NA	27.3	=	NA	NA	27.2	=	NA	NA	NA	NA	-	-	-	-	-	-	-	-	-	-	-	-	-	-	-	-	-	-	-	-	-	-
159287	B	Antivirogram	1718	Clinical	09Vc84	NA	NA	NA	NA	NA	NA	NA	NA	NA	NA	NA	NA	44.8	=	898.7	=	91.5	=	NA	NA	NA	NA	-	-	-	-	-	-	-	-	-	-	-	-	-	-	-	-	-	-	-	-	-	-
159289	B	Antivirogram	1718	Clinical	09Vc85	NA	NA	NA	NA	NA	NA	NA	NA	NA	NA	NA	NA	1.4	=	0.9	=	2.3	=	NA	NA	NA	NA	-	-	-	-	-	-	-	-	-	-	-	-	-	-	-	-	-	-	-	-	-	-
159291	F	Antivirogram	1718	Clinical	09Vc86	NA	NA	NA	NA	NA	NA	NA	NA	NA	NA	NA	NA	59.8	=	1320.5	=	71.6	=	NA	NA	NA	NA	-	-	-	-	-	-	-	-	-	-	-	-	-	-	-	-	-	-	-	-	-	-
159293	B	Antivirogram	1718	Clinical	09Vc87	NA	NA	NA	NA	NA	NA	NA	NA	NA	NA	NA	NA	51.0	=	17.5	=	83.6	=	NA	NA	NA	NA	-	-	-	-	-	D	-	-	-	-	-	-	-	-	-	-	-	-	-	-	-	-
159295	CRF02_AG	Antivirogram	1718	Clinical	09Vc88	NA	NA	NA	NA	NA	NA	NA	NA	NA	NA	NA	NA	0.4	=	0.6	=	0.5	=	NA	NA	NA	NA	-	-	-	-	-	-	-	-	-	-	-	-	-	-	-	-	-	-	-	-	-	-
159297	B	Antivirogram	1718	Clinical	09Vc89	NA	NA	NA	NA	NA	NA	NA	NA	NA	NA	NA	NA	40.0	=	10.2	=	39.9	=	NA	NA	NA	NA	-	-	-	S	-	-	-	-	-	-	-	-	-	-	-	-	-	-	-	-	-	-
159299	B	Antivirogram	1718	Clinical	09Vc90	NA	NA	NA	NA	NA	NA	NA	NA	NA	NA	NA	NA	51.0	=	5788.8	=	83.6	=	NA	NA	NA	NA	-	-	-	-	-	-	-	-	-	-	-	-	-	-	-	-	-	-	-	-	-	-
159301	B	Antivirogram	1718	Clinical	09Vc91	NA	NA	NA	NA	NA	NA	NA	NA	NA	NA	NA	NA	53.3	=	59.8	=	85.6	=	NA	NA	NA	NA	-	-	-	-	-	-	-	-	-	-	-	-	-	-	-	-	-	-	-	-	-	-
159303	B	Antivirogram	1718	Clinical	09Vc92	NA	NA	NA	NA	NA	NA	NA	NA	NA	NA	NA	NA	56.3	=	542.1	=	94.5	=	NA	NA	NA	NA	-	-	-	-	-	D	-	-	-	-	-	-	-	-	-	-	-	-	-	R	-	-
159305	CRF02_AG	Antivirogram	1718	Clinical	09Vc93	NA	NA	NA	NA	NA	NA	NA	NA	NA	NA	NA	NA	51.0	=	784.3	=	83.6	=	NA	NA	NA	NA	-	-	-	S	-	-	-	-	-	-	-	-	-	-	-	-	-	-	-	-	-	-
159307	B	Antivirogram	1718	Clinical	09Vc94	NA	NA	NA	NA	NA	NA	NA	NA	NA	NA	NA	NA	13.9	=	17.7	=	94.5	=	NA	NA	NA	NA	-	-	-	-	-	-	-	-	-	-	-	-	-	-	-	-	-	-	-	-	-	-
159309	B	Antivirogram	1718	Clinical	09Vc95	NA	NA	NA	NA	NA	NA	NA	NA	NA	NA	NA	NA	0.2	=	0.4	=	0.5	=	NA	NA	NA	NA	-	-	-	-	-	-	-	-	-	-	-	-	-	-	-	-	-	-	-	R	I	-
159311	B	Antivirogram	1718	Clinical	09Vc96	NA	NA	NA	NA	NA	NA	NA	NA	NA	NA	NA	NA	2.6	=	1.4	=	9.0	=	NA	NA	NA	NA	-	-	-	-	-	-	-	-	-	-	-	-	-	-	-	-	-	-	-	-	-	-
159313	B	Antivirogram	1718	Clinical	09Vc97	NA	NA	NA	NA	NA	NA	NA	NA	NA	NA	NA	NA	43.8	=	6190.4	=	87.4	=	NA	NA	NA	NA	-	-	-	-	-	-	-	-	-	-	-	-	-	-	-	-	-	-	-	-	-	-
159315	B	Antivirogram	1718	Clinical	09Vc98	NA	NA	NA	NA	NA	NA	NA	NA	NA	NA	NA	NA	0.4	=	0.7	=	0.5	=	NA	NA	NA	NA	-	-	-	-	-	-	-	-	-	-	-	-	-	-	-	-	-	-	-	-	-	-
159317	B	Antivirogram	1718	Clinical	09Vc99	NA	NA	NA	NA	NA	NA	NA	NA	NA	NA	NA	NA	7.4	=	1.8	=	7.9	=	NA	NA	NA	NA	-	-	-	T	-	-	-	-	-	-	-	-	-	-	-	-	-	-	-	-	-	-
159319	B	Antivirogram	1718	Clinical	09Vc100	NA	NA	NA	NA	NA	NA	NA	NA	NA	NA	NA	NA	0.4	=	0.3	=	1.4	=	NA	NA	NA	NA	-	-	-	-	-	D	-	-	-	-	-	-	-	-	-	-	-	-	-	-	-	-
159321	B	Antivirogram	1718	Clinical	09Vc101	NA	NA	NA	NA	NA	NA	NA	NA	NA	NA	NA	NA	43.8	=	6369.5	=	63.2	=	NA	NA	NA	NA	-	-	-	-	-	-	-	-	-	-	-	-	-	-	-	-	-	-	-	R	-	-
159323	B	Antivirogram	1718	Clinical	09Vc102	NA	NA	NA	NA	NA	NA	NA	NA	NA	NA	NA	NA	67.2	=	5068.9	=	119.5	=	NA	NA	NA	NA	-	-	-	-	-	-	-	-	-	-	-	-	-	-	-	-	-	-	-	-	-	-
159325	B	Antivirogram	1718	Clinical	09Vc103	NA	NA	NA	NA	NA	NA	NA	NA	NA	NA	NA	NA	19.4	=	13.6	=	63.2	=	NA	NA	NA	NA	-	-	-	-	-	EK	-	VI	-	-	-	-	-	-	-	-	-	-	-	-	-	-
159327	B	Antivirogram	1718	Clinical	09Vc104	NA	NA	NA	NA	NA	NA	NA	NA	NA	NA	NA	NA	62.2	=	781.6	=	87.2	=	NA	NA	NA	NA	-	-	-	-	-	-	-	-	-	-	-	-	-	-	-	-	-	-	-	-	-	-
159329	B	Antivirogram	1718	Clinical	09Vc105	NA	NA	NA	NA	NA	NA	NA	NA	NA	NA	NA	NA	59.8	=	113.4	=	71.6	=	NA	NA	NA	NA	-	-	-	T	-	-	TP	-	-	-	-	-	-	-	-	-	-	-	-	-	-	-
159331	B	Antivirogram	1718	Clinical	09Vc106	NA	NA	NA	NA	NA	NA	NA	NA	NA	NA	NA	NA	62.2	=	126.6	=	87.2	=	NA	NA	NA	NA	-	-	-	-	-	-	-	-	-	-	-	-	-	-	-	-	-	-	-	-	-	-
159333	B	Antivirogram	1718	Clinical	09Vc107	NA	NA	NA	NA	NA	NA	NA	NA	NA	NA	NA	NA	14.1	=	55.4	=	86.6	=	NA	NA	NA	NA	-	-	-	-	-	-	-	-	-	-	-	-	-	-	-	-	-	-	-	-	-	-
159335	B	Antivirogram	1718	Clinical	09Vc108	NA	NA	NA	NA	NA	NA	NA	NA	NA	NA	NA	NA	41.3	=	132.4	=	63.2	=	NA	NA	NA	NA	-	-	-	-	-	-	-	-	-	-	-	-	-	-	-	-	-	-	-	R	-	-
159337	B	Antivirogram	1718	Clinical	09Vc109	NA	NA	NA	NA	NA	NA	NA	NA	NA	NA	NA	NA	6.1	=	9.8	=	63.2	=	NA	NA	NA	NA	-	-	-	-	-	-	-	-	-	-	-	-	-	-	-	-	-	-	-	R	-	-
159339	B	Antivirogram	1718	Clinical	09Vc110	NA	NA	NA	NA	NA	NA	NA	NA	NA	NA	NA	NA	0.3	=	0.5	=	1.7	=	NA	NA	NA	NA	-	-	-	-	-	-	-	-	-	-	-	-	-	-	-	-	-	-	-	-	-	-
159341	C	Antivirogram	1718	Clinical	09Vc111	NA	NA	NA	NA	NA	NA	NA	NA	NA	NA	NA	NA	62.2	=	5767.3	=	87.4	=	NA	NA	NA	NA	-	-	-	-	-	-	-	-	-	-	-	-	-	-	-	-	-	-	-	-	-	-
159343	B	Antivirogram	1718	Clinical	09Vc112	NA	NA	NA	NA	NA	NA	NA	NA	NA	NA	NA	NA	44.1	=	2869.3	=	119.5	=	NA	NA	NA	NA	-	-	-	-	-	-	-	-	-	-	-	-	-	-	-	MI	-	-	-	-	-	-
159345	B	Antivirogram	1718	Clinical	09Vc113	NA	NA	NA	NA	NA	NA	NA	NA	NA	NA	NA	NA	60.8	=	853.3	=	103.8	=	NA	NA	NA	NA	-	-	-	-	-	-	-	-	-	-	-	-	-	-	-	-	-	-	-	-	-	-
159347	B	Antivirogram	1718	Clinical	09Vc114	NA	NA	NA	NA	NA	NA	NA	NA	NA	NA	NA	NA	60.9	=	2516.0	=	78.8	=	NA	NA	NA	NA	-	-	-	-	-	-	-	-	-	-	-	-	-	-	-	-	-	-	-	-	-	-
159349	B	Antivirogram	1718	Clinical	09Vc115	NA	NA	NA	NA	NA	NA	NA	NA	NA	NA	NA	NA	36.3	=	22.0	=	96.8	=	NA	NA	NA	NA	-	-	-	-	-	-	-	-	-	-	-	-	-	-	-	-	-	-	-	KR	-	-
159351	B	Antivirogram	1718	Clinical	09Vc116	NA	NA	NA	NA	NA	NA	NA	NA	NA	NA	NA	NA	50.4	=	14998.0	=	119.7	=	NA	NA	NA	NA	-	-	-	-	-	-	-	-	-	-	-	-	-	-	-	-	-	-	-	KR	-	-
159353	B	Antivirogram	1718	Clinical	09Vc117	NA	NA	NA	NA	NA	NA	NA	NA	NA	NA	NA	NA	3.3	=	2.4	=	2.1	=	NA	NA	NA	NA	-	-	-	-	-	-	-	-	-	-	-	-	-	-	-	-	-	-	-	-	-	-
159355	CRF02_AG	Antivirogram	1718	Clinical	09Vc118	NA	NA	NA	NA	NA	NA	NA	NA	NA	NA	NA	NA	5.4	=	1.5	=	2.3	=	NA	NA	NA	NA	-	-	-	S	-	-	-	-	-	-	-	-	-	-	-	-	-	-	-	-	-	-
159357	B	Antivirogram	1718	Clinical	09Vc119	NA	NA	NA	NA	NA	NA	NA	NA	NA	NA	NA	NA	0.3	=	0.5	=	0.7	=	NA	NA	NA	NA	-	-	-	-	-	-	-	-	-	-	-	-	-	-	-	-	-	-	-	-	-	-
159359	B	Antivirogram	1718	Clinical	09Vc120	NA	NA	NA	NA	NA	NA	NA	NA	NA	NA	NA	NA	59.1	=	26.5	=	91.5	=	NA	NA	NA	NA	-	-	-	-	-	-	-	-	-	-	-	-	-	-	-	-	-	-	-	-	-	-
159361	B	Antivirogram	1718	Clinical	09Vc121	NA	NA	NA	NA	NA	NA	NA	NA	NA	NA	NA	NA	53.4	=	166.4	=	98.6	=	NA	NA	NA	NA	-	-	-	-	-	-	-	-	-	-	-	-	-	-	-	-	-	-	-	KR	-	-
159363	B	Antivirogram	1718	Clinical	09Vc122	NA	NA	NA	NA	NA	NA	NA	NA	NA	NA	NA	NA	31.1	=	6.3	=	13.5	=	NA	NA	NA	NA	-	-	-	-	-	-	-	-	-	-	-	-	-	-	-	-	-	-	-	R	-	-
159365	B	Antivirogram	1718	Clinical	09Vc123	NA	NA	NA	NA	NA	NA	NA	NA	NA	NA	NA	NA	77.9	=	2758.3	=	66.8	=	NA	NA	NA	NA	-	-	-	-	-	-	-	-	-	-	-	-	-	-	-	-	-	-	-	-	-	-
159367	B	Antivirogram	1718	Clinical	09Vc124	NA	NA	NA	NA	NA	NA	NA	NA	NA	NA	NA	NA	4.5	=	260.9	=	77.3	=	NA	NA	NA	NA	-	-	-	-	-	-	-	-	-	-	-	-	-	-	-	-	-	-	-	R	-	-
159369	B	Antivirogram	1718	Clinical	09Vc125	NA	NA	NA	NA	NA	NA	NA	NA	NA	NA	NA	NA	14.3	=	701.4	=	96.8	=	NA	NA	NA	NA	-	-	-	-	-	-	-	-	-	-	-	-	-	-	-	-	-	-	-	R	-	-
159371	B	Antivirogram	1718	Clinical	09Vc126	NA	NA	NA	NA	NA	NA	NA	NA	NA	NA	NA	NA	59.1	=	36.3	=	91.5	=	NA	NA	NA	NA	-	-	-	-	-	-	-	-	-	-	-	-	-	-	-	-	-	-	-	R	-	-
159373	B	Antivirogram	1718	Clinical	09Vc127	NA	NA	NA	NA	NA	NA	NA	NA	NA	NA	NA	NA	8.7	=	29.4	=	66.8	=	NA	NA	NA	NA	-	-	-	-	-	-	-	-	-	-	-	-	-	-	-	-	-	-	-	R	-	-
159375	B	Antivirogram	1718	Clinical	09Vc128	NA	NA	NA	NA	NA	NA	NA	NA	NA	NA	NA	NA	70.7	=	175.6	=	107.8	=	NA	NA	NA	NA	-	-	-	-	-	-	-	-	-	-	-	-	-	-	-	-	-	-	-	R	-	-
159377	B	Antivirogram	1718	Clinical	09Vc129	NA	NA	NA	NA	NA	NA	NA	NA	NA	NA	NA	NA	39.8	=	14.0	=	39.2	=	NA	NA	NA	NA	-	-	-	-	-	EK	-	-	-	-	-	-	-	-	-	-	-	-	-	-	-	-
159379	B	Antivirogram	1718	Clinical	09Vc130	NA	NA	NA	NA	NA	NA	NA	NA	NA	NA	NA	NA	35.5	=	17.0	=	77.3	=	NA	NA	NA	NA	-	-	-	-	-	-	-	-	-	-	-	-	-	-	-	-	-	-	-	-	-	-
159381	B	Antivirogram	1718	Clinical	09Vc131	NA	NA	NA	NA	NA	NA	NA	NA	NA	NA	NA	NA	51.0	=	3693.4	=	77.3	=	NA	NA	NA	NA	-	-	-	-	-	AD	-	-	-	-	-	-	-	-	-	-	-	-	-	-	-	-
159383	B	Antivirogram	1718	Clinical	09Vc132	NA	NA	NA	NA	NA	NA	NA	NA	NA	NA	NA	NA	77.9	=	11673.0	=	66.8	=	NA	NA	NA	NA	-	-	-	S	-	-	-	-	-	-	-	-	-	-	-	-	-	-	-	-	-	-
159385	B	Antivirogram	1718	Clinical	09Vc133	NA	NA	NA	NA	NA	NA	NA	NA	NA	NA	NA	NA	13.0	=	0.8	=	77.3	=	NA	NA	NA	NA	-	-	-	-	-	-	-	-	-	-	-	-	-	-	-	-	-	-	-	-	-	-
159387	B	Antivirogram	1718	Clinical	09Vc134	NA	NA	NA	NA	NA	NA	NA	NA	NA	NA	NA	NA	8.7	=	153.8	=	63.2	=	NA	NA	NA	NA	-	-	-	-	-	A	-	-	-	-	-	-	-	-	-	-	-	-	-	-	I	-
159389	B	Antivirogram	1718	Clinical	09Vc135	NA	NA	NA	NA	NA	NA	NA	NA	NA	NA	NA	NA	0.2	=	0.6	=	1.4	=	NA	NA	NA	NA	-	-	-	-	-	-	-	-	-	-	-	-	-	-	-	-	-	-	-	-	-	-
159391	B	Antivirogram	1718	Clinical	09Vc136	NA	NA	NA	NA	NA	NA	NA	NA	NA	NA	NA	NA	1.2	=	0.8	=	1.8	=	NA	NA	NA	NA	-	-	-	-	-	-	-	-	-	-	-	-	-	-	-	-	-	-	-	-	-	-
159393	C	Antivirogram	1718	Clinical	09Vc137	NA	NA	NA	NA	NA	NA	NA	NA	NA	NA	NA	NA	1.0	=	1.1	=	1.7	=	NA	NA	NA	NA	-	-	-	S	-	-	-	-	-	-	-	-	-	-	-	-	-	-	-	-	VI	-
159395	B	Antivirogram	1718	Clinical	09Vc138	NA	NA	NA	NA	NA	NA	NA	NA	NA	NA	NA	NA	1.0	=	1.3	=	3.3	=	NA	NA	NA	NA	-	-	-	-	-	EK	-	-	-	-	-	-	-	-	-	-	-	-	-	-	-	-
159397	B	Antivirogram	1718	Clinical	09Vc139	NA	NA	NA	NA	NA	NA	NA	NA	NA	NA	NA	NA	11.8	=	1042.8	=	67.6	=	NA	NA	NA	NA	-	-	-	-	-	-	-	-	-	-	-	-	-	-	-	-	-	-	-	R	-	-
159399	B	Antivirogram	1718	Clinical	09Vc140	NA	NA	NA	NA	NA	NA	NA	NA	NA	NA	NA	NA	18.4	=	4206.7	=	67.6	=	NA	NA	NA	NA	-	-	-	-	-	-	TP	-	-	-	-	-	-	-	-	-	-	-	-	-	-	R
159401	B	Antivirogram	1718	Clinical	09Vc141	NA	NA	NA	NA	NA	NA	NA	NA	NA	NA	NA	NA	25.3	=	0.7	=	77.3	=	NA	NA	NA	NA	-	-	-	-	-	-	-	-	-	-	-	-	-	-	-	-	-	-	-	-	-	-
159403	B	Antivirogram	1718	Clinical	09Vc142	NA	NA	NA	NA	NA	NA	NA	NA	NA	NA	NA	NA	32.0	=	11.2	=	28.7	=	NA	NA	NA	NA	-	-	-	-	-	-	-	-	-	-	-	-	-	-	-	-	-	-	-	R	-	-
159405	B	Antivirogram	1718	Clinical	09Vc143	NA	NA	NA	NA	NA	NA	NA	NA	NA	NA	NA	NA	13.5	=	805.0	=	67.6	=	NA	NA	NA	NA	-	-	-	-	-	ED	-	-	-	-	-	-	-	-	-	-	-	-	-	R	-	-
159407	B	Antivirogram	1718	Clinical	09Vc144	NA	NA	NA	NA	NA	NA	NA	NA	NA	NA	NA	NA	1.4	=	0.8	=	1.6	=	NA	NA	NA	NA	-	-	-	-	-	-	-	-	-	-	-	-	-	-	-	-	-	-	-	R	-	-
159409	B	Antivirogram	1718	Clinical	09Vc145	NA	NA	NA	NA	NA	NA	NA	NA	NA	NA	NA	NA	56.9	=	1366.5	=	67.6	=	NA	NA	NA	NA	-	-	-	-	-	-	-	-	-	-	-	-	-	-	-	-	-	-	-	-	-	-
159411	B	Antivirogram	1718	Clinical	09Vc146	NA	NA	NA	NA	NA	NA	NA	NA	NA	NA	NA	NA	72.7	=	504.4	=	108.4	=	NA	NA	NA	NA	L	-	-	-	-	-	-	-	-	-	-	-	-	-	-	-	-	-	-	-	-	-
159413	B	Antivirogram	1718	Clinical	09Vc147	NA	NA	NA	NA	NA	NA	NA	NA	NA	NA	NA	NA	40.6	=	283.6	=	103.5	=	NA	NA	NA	NA	-	-	-	-	-	-	-	-	-	-	-	-	-	-	-	-	-	-	-	-	-	-
159415	B	Antivirogram	1718	Clinical	09Vc148	NA	NA	NA	NA	NA	NA	NA	NA	NA	NA	NA	NA	60.5	=	2.9	=	125.8	=	NA	NA	NA	NA	-	-	-	-	-	-	-	-	-	-	-	-	-	-	-	-	-	-	-	-	-	-
159417	H	Antivirogram	1718	Clinical	09Vc149	NA	NA	NA	NA	NA	NA	NA	NA	NA	NA	NA	NA	60.5	=	163.7	=	127.5	=	NA	NA	NA	NA	-	-	-	-	-	-	-	-	-	-	-	-	-	-	-	-	-	-	-	R	-	-
159419	B	Antivirogram	1718	Clinical	09Vc150	NA	NA	NA	NA	NA	NA	NA	NA	NA	NA	NA	NA	0.7	=	15.5	=	120.4	=	NA	NA	NA	NA	H	V	-	-	-	-	-	-	-	-	-	-	-	-	-	-	-	-	-	-	-	-
159421	B	Antivirogram	1718	Clinical	09Vc151	NA	NA	NA	NA	NA	NA	NA	NA	NA	NA	NA	NA	45.2	=	2676.6	=	57.0	=	NA	NA	NA	NA	-	-	-	-	-	-	TP	-	-	-	-	-	-	-	-	-	-	-	-	R	-	-
159423	B	Antivirogram	1718	Clinical	09Vc152	NA	NA	NA	NA	NA	NA	NA	NA	NA	NA	NA	NA	45.2	=	7.1	=	57.0	=	NA	NA	NA	NA	-	-	-	-	-	-	-	-	-	-	-	-	-	-	-	-	-	-	-	-	-	-
159425	B	Antivirogram	1718	Clinical	09Vc153	NA	NA	NA	NA	NA	NA	NA	NA	NA	NA	NA	NA	52.2	=	2.0	=	18.8	=	NA	NA	NA	NA	-	-	-	-	-	-	-	VI	-	-	-	-	-	-	-	-	-	-	-	-	-	-
159427	B	Antivirogram	1718	Clinical	09Vc154	NA	NA	NA	NA	NA	NA	NA	NA	NA	NA	NA	NA	1.6	=	5.0	=	82.2	=	NA	NA	NA	NA	-	-	-	-	-	-	-	-	-	-	-	-	-	-	-	-	-	-	-	-	VI	-
159429	B	Antivirogram	1718	Clinical	09Vc155	NA	NA	NA	NA	NA	NA	NA	NA	NA	NA	NA	NA	82.8	=	11660.0	=	98.4	=	NA	NA	NA	NA	-	-	-	-	-	-	-	-	-	-	-	-	-	-	-	-	-	-	-	-	-	-
159431	B	Antivirogram	1718	Clinical	09Vc156	NA	NA	NA	NA	NA	NA	NA	NA	NA	NA	NA	NA	45.2	=	95.6	=	57.0	=	NA	NA	NA	NA	-	-	-	-	-	-	-	-	-	-	-	-	-	-	-	-	-	-	-	R	-	-
159433	B	Antivirogram	1718	Clinical	09Vc157	NA	NA	NA	NA	NA	NA	NA	NA	NA	NA	NA	NA	1.6	=	0.5	=	1.0	=	NA	NA	NA	NA	L	-	-	-	-	-	-	-	-	-	-	-	-	-	-	-	-	-	-	R	-	-
159435	B	Antivirogram	1718	Clinical	09Vc158	NA	NA	NA	NA	NA	NA	NA	NA	NA	NA	NA	NA	4.1	=	159.1	=	61.8	=	NA	NA	NA	NA	-	-	-	-	-	-	-	-	-	-	-	-	-	-	-	-	-	-	-	-	VI	-
159437	B	Antivirogram	1718	Clinical	09Vc159	NA	NA	NA	NA	NA	NA	NA	NA	NA	NA	NA	NA	45.6	=	3.4	=	103.5	=	NA	NA	NA	NA	-	-	-	-	-	-	-	-	-	-	-	-	-	-	-	-	-	-	-	-	-	-
159439	B	Antivirogram	1718	Clinical	09Vc160	NA	NA	NA	NA	NA	NA	NA	NA	NA	NA	NA	NA	45.9	=	9.3	=	74.0	=	NA	NA	NA	NA	-	-	-	-	-	-	-	-	-	-	-	-	-	-	-	-	-	-	-	-	-	-
159441	B	Antivirogram	1718	Clinical	09Vc161	NA	NA	NA	NA	NA	NA	NA	NA	NA	NA	NA	NA	6.1	=	102.3	=	80.1	=	NA	NA	NA	NA	-	-	-	-	-	-	-	-	-	-	-	-	-	-	-	-	-	-	-	-	-	-
159443	B	Antivirogram	1718	Clinical	09Vc162	NA	NA	NA	NA	NA	NA	NA	NA	NA	NA	NA	NA	0.8	=	0.7	=	1.1	=	NA	NA	NA	NA	-	-	-	-	-	-	-	-	-	-	-	-	-	-	-	-	-	-	-	R	-	-
159445	B	Antivirogram	1718	Clinical	09Vc163	NA	NA	NA	NA	NA	NA	NA	NA	NA	NA	NA	NA	82.8	=	112.2	=	98.4	=	NA	NA	NA	NA	-	-	-	-	-	-	-	-	-	-	-	-	-	-	-	-	-	-	-	-	-	-
159447	B	Antivirogram	1718	Clinical	09Vc164	NA	NA	NA	NA	NA	NA	NA	NA	NA	NA	NA	NA	1.6	=	2.3	=	2.1	=	NA	NA	NA	NA	-	-	-	-	-	-	-	-	-	-	-	-	-	-	-	-	-	-	-	R	-	-
159449	B	Antivirogram	1718	Clinical	09Vc165	NA	NA	NA	NA	NA	NA	NA	NA	NA	NA	NA	NA	55.4	=	138.5	=	73.0	=	NA	NA	NA	NA	-	-	-	-	-	-	TA	-	-	-	-	-	-	-	-	-	-	-	-	-	-	-
159451	B	Antivirogram	1718	Clinical	09Vc166	NA	NA	NA	NA	NA	NA	NA	NA	NA	NA	NA	NA	1.0	=	1.0	=	1.3	=	NA	NA	NA	NA	-	-	-	-	-	-	-	-	-	-	-	-	-	-	-	-	-	-	-	-	-	-
159453	B	Antivirogram	1718	Clinical	09Vc167	NA	NA	NA	NA	NA	NA	NA	NA	NA	NA	NA	NA	44.2	=	2263.5	=	74.3	=	NA	NA	NA	NA	-	-	-	-	-	-	-	-	-	-	-	-	-	-	-	-	-	-	-	R	-	-
159455	B	Antivirogram	1718	Clinical	09Vc168	NA	NA	NA	NA	NA	NA	NA	NA	NA	NA	NA	NA	1.6	=	1.0	=	2.0	=	NA	NA	NA	NA	-	-	-	-	-	-	-	-	-	-	-	-	-	-	-	-	-	-	-	-	-	-
159457	B	Antivirogram	1718	Clinical	09Vc169	NA	NA	NA	NA	NA	NA	NA	NA	NA	NA	NA	NA	2.5	=	1.1	=	3.6	=	NA	NA	NA	NA	-	-	-	-	-	-	-	-	-	-	-	-	-	-	-	-	-	-	-	KR	-	-
159459	B	Antivirogram	1718	Clinical	09Vc170	NA	NA	NA	NA	NA	NA	NA	NA	NA	NA	NA	NA	0.2	=	0.4	=	0.5	=	NA	NA	NA	NA	-	-	-	-	-	-	-	-	-	-	-	-	-	-	-	-	-	-	-	-	-	-
159461	B	Antivirogram	1718	Clinical	09Vc171	NA	NA	NA	NA	NA	NA	NA	NA	NA	NA	NA	NA	64.7	=	407.9	=	78.6	=	NA	NA	NA	NA	-	-	-	PS	-	D	-	-	-	-	-	-	-	-	-	-	-	-	-	-	-	-
159463	B	Antivirogram	1718	Clinical	09Vc172	NA	NA	NA	NA	NA	NA	NA	NA	NA	NA	NA	NA	75.0	=	22.5	=	119.3	=	NA	NA	NA	NA	-	-	-	-	-	-	-	-	-	-	-	-	-	-	-	-	-	-	-	-	-	-
159465	B	Antivirogram	1718	Clinical	09Vc173	NA	NA	NA	NA	NA	NA	NA	NA	NA	NA	NA	NA	40.2	=	355.3	=	90.7	=	NA	NA	NA	NA	-	-	-	-	-	-	-	-	-	-	-	-	-	-	-	-	-	-	-	-	-	-
159467	B	Antivirogram	1718	Clinical	09Vc174	NA	NA	NA	NA	NA	NA	NA	NA	NA	NA	NA	NA	17.1	=	277.4	=	74.3	=	NA	NA	NA	NA	-	-	-	-	-	D	-	-	-	-	-	-	-	-	-	-	-	-	-	-	-	-
159469	B	Antivirogram	1718	Clinical	09Vc175	NA	NA	NA	NA	NA	NA	NA	NA	NA	NA	NA	NA	55.4	=	1537.8	=	73.0	=	NA	NA	NA	NA	-	-	-	-	-	-	-	-	-	-	-	-	-	-	-	-	-	-	-	-	-	-
159471	B	Antivirogram	1718	Clinical	09Vc176	NA	NA	NA	NA	NA	NA	NA	NA	NA	NA	NA	NA	3.7	=	58.8	=	82.2	=	NA	NA	NA	NA	-	-	-	-	-	-	-	-	-	-	-	-	-	-	-	-	-	-	-	-	-	-
159473	B	Antivirogram	1718	Clinical	09Vc177	NA	NA	NA	NA	NA	NA	NA	NA	NA	NA	NA	NA	3.0	=	4.3	=	43.0	=	NA	NA	NA	NA	-	-	-	-	-	EK	-	-	-	-	-	-	-	-	-	-	-	-	-	-	-	-
159475	B	Antivirogram	1718	Clinical	09Vc178	NA	NA	NA	NA	NA	NA	NA	NA	NA	NA	NA	NA	45.9	=	195.8	=	82.2	=	NA	NA	NA	NA	-	-	-	-	-	K	-	-	-	-	-	-	-	-	-	-	-	-	-	-	-	-
159477	B	Antivirogram	1718	Clinical	09Vc179	NA	NA	NA	NA	NA	NA	NA	NA	NA	NA	NA	NA	55.4	=	11.6	=	73.0	=	NA	NA	NA	NA	-	-	-	-	-	-	-	-	-	-	-	-	-	-	-	-	-	-	-	-	-	-
159479	B	Antivirogram	1718	Clinical	09Vc180	NA	NA	NA	NA	NA	NA	NA	NA	NA	NA	NA	NA	64.7	=	2464.7	=	82.2	=	NA	NA	NA	NA	-	-	-	-	-	-	-	-	-	-	-	-	-	-	-	-	-	-	-	-	-	-
159481	B	Antivirogram	1718	Clinical	09Vc181	NA	NA	NA	NA	NA	NA	NA	NA	NA	NA	NA	NA	16.4	=	81.8	=	90.7	=	NA	NA	NA	NA	-	-	-	-	-	-	-	-	-	-	-	-	-	-	-	-	-	-	-	KR	-	-
159483	B	Antivirogram	1718	Clinical	09Vc182	NA	NA	NA	NA	NA	NA	NA	NA	NA	NA	NA	NA	21.3	=	2568.0	=	90.7	=	NA	NA	NA	NA	-	-	-	-	-	EK	-	-	-	-	-	-	-	-	-	-	-	-	-	R	-	-
159485	B	Antivirogram	1718	Clinical	09Vc183	NA	NA	NA	NA	NA	NA	NA	NA	NA	NA	NA	NA	50.9	=	348.3	=	83.9	=	NA	NA	NA	NA	-	IV	-	-	-	-	-	-	-	-	-	-	-	-	-	-	-	-	-	R	-	-
159487	B	Antivirogram	1718	Clinical	09Vc184	NA	NA	NA	NA	NA	NA	NA	NA	NA	NA	NA	NA	46.5	=	90.3	=	101.9	=	NA	NA	NA	NA	-	-	-	-	-	-	-	-	-	-	-	-	-	-	-	-	-	-	-	-	-	-
159489	B	Antivirogram	1718	Clinical	09Vc185	NA	NA	NA	NA	NA	NA	NA	NA	NA	NA	NA	NA	23.6	=	466.4	=	91.5	=	NA	NA	NA	NA	-	-	-	-	-	-	-	-	-	-	-	-	-	-	-	-	-	-	-	KR	-	-
159491	B	Antivirogram	1718	Clinical	09Vc186	NA	NA	NA	NA	NA	NA	NA	NA	NA	NA	NA	NA	21.8	=	3.0	=	29.8	=	NA	NA	NA	NA	-	-	-	-	-	-	-	-	-	-	-	-	-	-	-	-	-	-	-	R	-	-
159493	B	Antivirogram	1718	Clinical	09Vc187	NA	NA	NA	NA	NA	NA	NA	NA	NA	NA	NA	NA	35.1	=	92.7	=	72.9	=	NA	NA	NA	NA	L	-	-	-	V	-	-	-	-	-	-	-	-	-	-	-	-	-	-	R	-	-
159495	B	Antivirogram	1718	Clinical	09Vc188	NA	NA	NA	NA	NA	NA	NA	NA	NA	NA	NA	NA	44.6	=	2250.8	=	90.7	=	NA	NA	NA	NA	-	-	-	-	-	-	-	-	-	-	-	-	-	-	-	-	-	-	-	R	I	-
159497	B	Antivirogram	1718	Clinical	09Vc189	NA	NA	NA	NA	NA	NA	NA	NA	NA	NA	NA	NA	0.3	=	0.4	=	0.7	=	NA	NA	NA	NA	-	-	-	-	-	-	-	-	-	-	-	-	-	-	-	-	-	-	-	-	-	-
159499	B	Antivirogram	1718	Clinical	09Vc190	NA	NA	NA	NA	NA	NA	NA	NA	NA	NA	NA	NA	5.2	=	110.2	=	90.7	=	NA	NA	NA	NA	-	-	-	-	-	-	-	-	-	-	-	-	-	-	-	V	-	-	-	R	-	-
159501	B	Antivirogram	1718	Clinical	09Vc191	NA	NA	NA	NA	NA	NA	NA	NA	NA	NA	NA	NA	85.3	=	732.8	=	115.4	=	NA	NA	NA	NA	-	-	-	S	-	-	-	-	-	-	-	-	-	-	-	-	-	-	-	R	-	-
159503	B	Antivirogram	1718	Clinical	09Vc192	NA	NA	NA	NA	NA	NA	NA	NA	NA	NA	NA	NA	5.3	=	3.2	=	3.8	=	NA	NA	NA	NA	-	-	-	-	-	-	-	-	-	-	-	-	-	-	-	-	-	-	-	-	-	-
159505	B	Antivirogram	1718	Clinical	09Vc193	NA	NA	NA	NA	NA	NA	NA	NA	NA	NA	NA	NA	5.1	=	1.7	=	2.0	=	NA	NA	NA	NA	-	-	-	S	-	-	-	-	-	-	-	-	-	-	-	-	-	-	-	-	-	-
159507	B	Antivirogram	1718	Clinical	09Vc194	NA	NA	NA	NA	NA	NA	NA	NA	NA	NA	NA	NA	44.6	=	3830.0	=	90.7	=	NA	NA	NA	NA	-	-	-	-	-	K	-	-	-	-	-	-	-	-	-	-	-	-	-	-	-	-
159509	B	Antivirogram	1718	Clinical	09Vc195	NA	NA	NA	NA	NA	NA	NA	NA	NA	NA	NA	NA	1.9	=	2.1	=	20.6	=	NA	NA	NA	NA	-	-	-	-	-	-	-	-	-	-	-	-	-	-	-	-	-	-	-	-	-	-
159511	B	Antivirogram	1718	Clinical	09Vc196	NA	NA	NA	NA	NA	NA	NA	NA	NA	NA	NA	NA	87.6	=	680.8	=	115.4	=	NA	NA	NA	NA	-	-	-	-	-	D	-	-	-	-	-	-	-	-	-	-	-	-	-	R	-	-
159513	CRF02_AG	Antivirogram	1718	Clinical	09Vc197	NA	NA	NA	NA	NA	NA	NA	NA	NA	NA	NA	NA	53.7	=	23.0	=	91.5	=	NA	NA	NA	NA	-	-	-	-	-	-	-	-	-	-	-	-	-	-	-	-	-	-	-	-	-	-
159515	B	Antivirogram	1718	Clinical	09Vc198	NA	NA	NA	NA	NA	NA	NA	NA	NA	NA	NA	NA	3.3	=	1.8	=	7.1	=	NA	NA	NA	NA	-	-	-	-	-	-	-	-	-	-	-	-	-	-	-	-	-	-	-	-	-	-
159517	B	Antivirogram	1718	Clinical	09Vc199	NA	NA	NA	NA	NA	NA	NA	NA	NA	NA	NA	NA	60.7	=	57.7	=	83.0	=	NA	NA	NA	NA	-	-	-	-	-	-	-	-	-	-	-	-	-	-	-	-	-	-	-	R	-	-
159519	B	Antivirogram	1718	Clinical	09Vc200	NA	NA	NA	NA	NA	NA	NA	NA	NA	NA	NA	NA	0.5	=	0.7	=	1.9	=	NA	NA	NA	NA	-	-	-	-	-	-	-	-	-	-	-	-	-	-	-	-	-	-	-	-	-	-
171637	B	Antivirogram	1745	Lab	V090I	NA	NA	NA	NA	NA	NA	NA	NA	NA	NA	NA	NA	NA	NA	1.6	=	4.4	=	NA	NA	NA	NA	-	-	-	-	-	-	-	-	-	-	-	-	-	-	-	-	-	-	-	-	-	-
171638	B	Antivirogram	1745	Lab	L100I	NA	NA	NA	NA	NA	NA	NA	NA	NA	NA	NA	NA	NA	NA	20.3	=	7.3	=	NA	NA	NA	NA	-	-	-	-	-	-	-	-	-	-	-	-	-	-	-	-	-	-	-	-	-	-
171639	B	Antivirogram	1745	Lab	K101E	NA	NA	NA	NA	NA	NA	NA	NA	NA	NA	NA	NA	NA	NA	3.8	=	0.0	=	NA	NA	NA	NA	-	-	-	-	-	-	-	-	-	-	-	-	-	-	-	-	-	-	-	-	-	-
171640	B	Antivirogram	1745	Lab	K101P	NA	NA	NA	NA	NA	NA	NA	NA	NA	NA	NA	NA	NA	NA	72.3	=	166.1	>	NA	NA	NA	NA	-	-	-	-	-	-	-	-	-	-	-	-	-	-	-	-	-	-	-	-	-	-
171641	B	Antivirogram	1745	Lab	K101Q	NA	NA	NA	NA	NA	NA	NA	NA	NA	NA	NA	NA	NA	NA	2.4	=	2.5	=	NA	NA	NA	NA	-	-	-	-	-	-	-	-	-	-	-	-	-	-	-	-	-	-	-	-	-	-
171642	B	Antivirogram	1745	Lab	K103N	NA	NA	NA	NA	NA	NA	NA	NA	NA	NA	NA	NA	NA	NA	32.5	=	42.1	>	NA	NA	NA	NA	-	-	-	-	-	-	-	-	-	-	-	-	-	-	-	-	-	-	-	-	-	-
171643	B	Antivirogram	1745	Lab	K103S	NA	NA	NA	NA	NA	NA	NA	NA	NA	NA	NA	NA	NA	NA	4.8	=	59.4	=	NA	NA	NA	NA	-	-	-	-	-	-	-	-	-	-	-	-	-	-	-	-	-	-	-	-	-	-
171644	B	Antivirogram	1745	Lab	V106A	NA	NA	NA	NA	NA	NA	NA	NA	NA	NA	NA	NA	NA	NA	2.0	=	49.0	=	NA	NA	NA	NA	-	-	-	-	-	-	-	-	-	-	-	-	-	-	-	-	-	-	-	-	-	-
171645	B	Antivirogram	1745	Lab	V106M	NA	NA	NA	NA	NA	NA	NA	NA	NA	NA	NA	NA	NA	NA	2.6	=	6.3	=	NA	NA	NA	NA	-	-	-	-	-	-	-	-	-	-	-	-	-	-	-	-	-	-	-	-	-	-
171646	B	Antivirogram	1745	Lab	V108I	NA	NA	NA	NA	NA	NA	NA	NA	NA	NA	NA	NA	NA	NA	1.5	=	3.1	=	NA	NA	NA	NA	-	-	-	-	-	-	-	-	-	-	-	-	-	-	-	-	-	-	-	-	-	-
171647	B	Antivirogram	1745	Lab	E138A	NA	NA	NA	NA	NA	NA	NA	NA	NA	NA	NA	NA	NA	NA	1.6	=	2.3	=	NA	NA	NA	NA	-	-	-	-	-	-	-	-	-	-	-	-	-	-	-	-	-	-	-	-	-	-
171648	B	Antivirogram	1745	Lab	E138G	NA	NA	NA	NA	NA	NA	NA	NA	NA	NA	NA	NA	NA	NA	0.9	=	2.8	=	NA	NA	NA	NA	-	-	-	-	-	-	-	-	-	-	-	-	-	-	-	-	-	-	-	-	-	-
171649	B	Antivirogram	1745	Lab	E138K	NA	NA	NA	NA	NA	NA	NA	NA	NA	NA	NA	NA	NA	NA	2.0	=	1.1	=	NA	NA	NA	NA	-	-	-	-	-	-	-	-	-	-	-	-	-	-	-	-	-	-	-	-	-	-
171650	B	Antivirogram	1745	Lab	E138Q	NA	NA	NA	NA	NA	NA	NA	NA	NA	NA	NA	NA	NA	NA	3.4	=	5.1	=	NA	NA	NA	NA	-	-	-	-	-	-	-	-	-	-	-	-	-	-	-	-	-	-	-	-	-	-
171651	B	Antivirogram	1745	Lab	E138R	NA	NA	NA	NA	NA	NA	NA	NA	NA	NA	NA	NA	NA	NA	2.2	=	4.4	=	NA	NA	NA	NA	-	-	-	-	-	-	-	-	-	-	-	-	-	-	-	-	-	-	-	-	-	-
171652	B	Antivirogram	1745	Lab	E138S	NA	NA	NA	NA	NA	NA	NA	NA	NA	NA	NA	NA	NA	NA	1.4	=	3.8	=	NA	NA	NA	NA	-	-	-	-	-	-	-	-	-	-	-	-	-	-	-	-	-	-	-	-	-	-
171653	B	Antivirogram	1745	Lab	V179D	NA	NA	NA	NA	NA	NA	NA	NA	NA	NA	NA	NA	NA	NA	2.7	=	4.6	=	NA	NA	NA	NA	-	-	-	-	-	-	-	-	-	-	-	-	-	-	-	-	-	-	-	-	-	-
171654	B	Antivirogram	1745	Lab	V179E	NA	NA	NA	NA	NA	NA	NA	NA	NA	NA	NA	NA	NA	NA	5.7	=	2.1	=	NA	NA	NA	NA	-	-	-	-	-	-	-	-	-	-	-	-	-	-	-	-	-	-	-	-	-	-
171655	B	Antivirogram	1745	Lab	V179F	NA	NA	NA	NA	NA	NA	NA	NA	NA	NA	NA	NA	NA	NA	0.4	<	0.6	=	NA	NA	NA	NA	-	-	-	-	-	-	-	-	-	-	-	-	-	-	-	-	-	-	-	-	-	-
171656	B	Antivirogram	1745	Lab	V179T	NA	NA	NA	NA	NA	NA	NA	NA	NA	NA	NA	NA	NA	NA	1.0	=	0.8	=	NA	NA	NA	NA	-	-	-	-	-	-	-	-	-	-	-	-	-	-	-	-	-	-	-	-	-	-
171657	B	Antivirogram	1745	Lab	Y181C	NA	NA	NA	NA	NA	NA	NA	NA	NA	NA	NA	NA	NA	NA	2.1	=	43.0	>	NA	NA	NA	NA	-	-	-	-	-	-	-	-	-	-	-	-	-	-	-	-	-	-	-	-	-	-
171658	B	Antivirogram	1745	Lab	Y181I	NA	NA	NA	NA	NA	NA	NA	NA	NA	NA	NA	NA	NA	NA	1.6	=	65.7	>	NA	NA	NA	NA	-	-	-	-	-	-	-	-	-	-	-	-	-	-	-	-	-	-	-	-	-	-
171659	B	Antivirogram	1745	Lab	Y181V	NA	NA	NA	NA	NA	NA	NA	NA	NA	NA	NA	NA	NA	NA	3.0	=	2155.9	=	NA	NA	NA	NA	-	-	-	-	-	-	-	-	-	-	-	-	-	-	-	-	-	-	-	-	-	-
171660	B	Antivirogram	1745	Lab	Y188L	NA	NA	NA	NA	NA	NA	NA	NA	NA	NA	NA	NA	NA	NA	42.6	=	42.1	>	NA	NA	NA	NA	-	-	-	-	-	-	-	-	-	-	-	-	-	-	-	-	-	-	-	-	-	-
171661	B	Antivirogram	1745	Lab	G190A	NA	NA	NA	NA	NA	NA	NA	NA	NA	NA	NA	NA	NA	NA	8.1	=	86.6	>	NA	NA	NA	NA	-	-	-	-	-	-	-	-	-	-	-	-	-	-	-	-	-	-	-	-	-	-
171662	B	Antivirogram	1745	Lab	G190S	NA	NA	NA	NA	NA	NA	NA	NA	NA	NA	NA	NA	NA	NA	94.8	=	96.9	=	NA	NA	NA	NA	-	-	-	-	-	-	-	-	-	-	-	-	-	-	-	-	-	-	-	-	-	-
171663	B	Antivirogram	1745	Lab	H221Y	NA	NA	NA	NA	NA	NA	NA	NA	NA	NA	NA	NA	NA	NA	1.6	=	4.3	=	NA	NA	NA	NA	-	-	-	-	-	-	-	-	-	-	-	-	-	-	-	-	-	-	-	-	-	-
171664	B	Antivirogram	1745	Lab	M230I	NA	NA	NA	NA	NA	NA	NA	NA	NA	NA	NA	NA	NA	NA	5.0	=	13.6	=	NA	NA	NA	NA	-	-	-	-	-	-	-	-	-	-	-	-	-	-	-	-	-	-	-	-	-	-
171665	B	Antivirogram	1745	Lab	M230L	NA	NA	NA	NA	NA	NA	NA	NA	NA	NA	NA	NA	NA	NA	5.9	=	20.4	=	NA	NA	NA	NA	-	-	-	-	-	-	-	-	-	-	-	-	-	-	-	-	-	-	-	-	-	-
171666	B	Antivirogram	1745	Lab	M230V	NA	NA	NA	NA	NA	NA	NA	NA	NA	NA	NA	NA	NA	NA	1.1	=	1.4	=	NA	NA	NA	NA	-	-	-	-	-	-	-	-	-	-	-	-	-	-	-	-	-	-	-	-	-	-
171667	B	Antivirogram	1745	Lab	M236L	NA	NA	NA	NA	NA	NA	NA	NA	NA	NA	NA	NA	NA	NA	1.0	=	3.4	=	NA	NA	NA	NA	-	-	-	-	-	-	-	-	-	-	-	-	-	-	-	-	-	-	-	-	-	-
171668	B	Antivirogram	1745	Lab	100I+101E	NA	NA	NA	NA	NA	NA	NA	NA	NA	NA	NA	NA	NA	NA	49.1	=	18.1	=	NA	NA	NA	NA	-	-	-	-	-	-	-	-	-	-	-	-	-	-	-	-	-	-	-	-	-	-
171669	B	Antivirogram	1745	Lab	100I+103N	NA	NA	NA	NA	NA	NA	NA	NA	NA	NA	NA	NA	NA	NA	575.8	>	42.5	>	NA	NA	NA	NA	-	-	-	-	-	-	-	-	-	-	-	-	-	-	-	-	-	-	-	-	-	-
171670	B	Antivirogram	1745	Lab	101E+103N	NA	NA	NA	NA	NA	NA	NA	NA	NA	NA	NA	NA	NA	NA	56.4	=	41.6	>	NA	NA	NA	NA	-	-	-	-	-	-	-	-	-	-	-	-	-	-	-	-	-	-	-	-	-	-
171671	B	Antivirogram	1745	Lab	103N+227L	NA	NA	NA	NA	NA	NA	NA	NA	NA	NA	NA	NA	NA	NA	8.9	=	141.1	=	NA	NA	NA	NA	-	-	-	-	-	-	-	-	-	-	-	-	-	-	-	-	-	-	-	-	-	-
171672	B	Antivirogram	1745	Lab	103N+108I	NA	NA	NA	NA	NA	NA	NA	NA	NA	NA	NA	NA	NA	NA	96.0	=	205.2	>	NA	NA	NA	NA	-	-	-	-	-	-	-	-	-	-	-	-	-	-	-	-	-	-	-	-	-	-
171673	B	Antivirogram	1745	Lab	103N+181C	NA	NA	NA	NA	NA	NA	NA	NA	NA	NA	NA	NA	NA	NA	36.5	=	41.8	>	NA	NA	NA	NA	-	-	-	-	-	-	-	-	-	-	-	-	-	-	-	-	-	-	-	-	-	-
171674	B	Antivirogram	1745	Lab	103N+181I	NA	NA	NA	NA	NA	NA	NA	NA	NA	NA	NA	NA	NA	NA	6.4	=	71.5	>	NA	NA	NA	NA	-	-	-	-	-	-	-	-	-	-	-	-	-	-	-	-	-	-	-	-	-	-
171675	B	Antivirogram	1745	Lab	138K+230L	NA	NA	NA	NA	NA	NA	NA	NA	NA	NA	NA	NA	NA	NA	18.7	=	63.7	>	NA	NA	NA	NA	-	-	-	-	-	-	-	-	-	-	-	-	-	-	-	-	-	-	-	-	-	-
171676	B	Antivirogram	1745	Lab	179D+181C	NA	NA	NA	NA	NA	NA	NA	NA	NA	NA	NA	NA	NA	NA	9.3	=	71.5	>	NA	NA	NA	NA	-	-	-	-	-	-	-	-	-	-	-	-	-	-	-	-	-	-	-	-	-	-
171677	B	Antivirogram	1745	Lab	179E+181C	NA	NA	NA	NA	NA	NA	NA	NA	NA	NA	NA	NA	NA	NA	13.1	=	71.5	>	NA	NA	NA	NA	-	-	-	-	-	-	-	-	-	-	-	-	-	-	-	-	-	-	-	-	-	-
171678	B	Antivirogram	1745	Lab	179F+181C	NA	NA	NA	NA	NA	NA	NA	NA	NA	NA	NA	NA	NA	NA	4.6	=	358.3	>	NA	NA	NA	NA	-	-	-	-	-	-	-	-	-	-	-	-	-	-	-	-	-	-	-	-	-	-
171679	B	Antivirogram	1745	Lab	179F+181I	NA	NA	NA	NA	NA	NA	NA	NA	NA	NA	NA	NA	NA	NA	1.0	=	71.5	>	NA	NA	NA	NA	-	-	-	-	-	-	-	-	-	-	-	-	-	-	-	-	-	-	-	-	-	-
171680	B	Antivirogram	1745	Lab	179I+181C	NA	NA	NA	NA	NA	NA	NA	NA	NA	NA	NA	NA	NA	NA	1.3	=	139.9	=	NA	NA	NA	NA	-	-	-	-	-	-	-	-	-	-	-	-	-	-	-	-	-	-	-	-	-	-
171681	B	Antivirogram	1745	Lab	181C+227C	NA	NA	NA	NA	NA	NA	NA	NA	NA	NA	NA	NA	NA	NA	12.1	=	77.3	>	NA	NA	NA	NA	-	-	-	-	-	-	-	-	-	-	-	-	-	-	-	-	-	-	-	-	-	-
171682	B	Antivirogram	1745	Lab	181C+190S	NA	NA	NA	NA	NA	NA	NA	NA	NA	NA	NA	NA	NA	NA	486.0	=	71.5	>	NA	NA	NA	NA	-	-	-	-	-	-	-	-	-	-	-	-	-	-	-	-	-	-	-	-	-	-
171683	B	Antivirogram	1745	Lab	181C+188L	NA	NA	NA	NA	NA	NA	NA	NA	NA	NA	NA	NA	NA	NA	237.5	=	157.7	>	NA	NA	NA	NA	-	-	-	-	-	-	-	-	-	-	-	-	-	-	-	-	-	-	-	-	-	-
171684	B	Antivirogram	1745	Lab	100I+103N+138G	NA	NA	NA	NA	NA	NA	NA	NA	NA	NA	NA	NA	NA	NA	1695.3	=	58.1	>	NA	NA	NA	NA	-	-	-	-	-	-	-	-	-	-	-	-	-	-	-	-	-	-	-	-	-	-
171685	B	Antivirogram	1745	Lab	100I+103N+179L	NA	NA	NA	NA	NA	NA	NA	NA	NA	NA	NA	NA	NA	NA	5660.6	=	71.5	>	NA	NA	NA	NA	-	-	-	-	-	-	-	-	-	-	-	-	-	-	-	-	-	-	-	-	-	-
171686	B	Antivirogram	1745	Lab	100I+103N+181C	NA	NA	NA	NA	NA	NA	NA	NA	NA	NA	NA	NA	NA	NA	1812.0	=	468.1	=	NA	NA	NA	NA	-	-	-	-	-	-	-	-	-	-	-	-	-	-	-	-	-	-	-	-	-	-
171687	B	Antivirogram	1745	Lab	100I+179I+181C	NA	NA	NA	NA	NA	NA	NA	NA	NA	NA	NA	NA	NA	NA	16.9	=	205.2	>	NA	NA	NA	NA	-	-	-	-	-	-	-	-	-	-	-	-	-	-	-	-	-	-	-	-	-	-
171688	B	Antivirogram	1745	Lab	101P+103N+108I	NA	NA	NA	NA	NA	NA	NA	NA	NA	NA	NA	NA	NA	NA	12931.1	=	51.6	>	NA	NA	NA	NA	-	-	-	-	-	-	-	-	-	-	-	-	-	-	-	-	-	-	-	-	-	-
171689	B	Antivirogram	1745	Lab	103N+179I+181C	NA	NA	NA	NA	NA	NA	NA	NA	NA	NA	NA	NA	NA	NA	16.7	=	429.9	>	NA	NA	NA	NA	-	-	-	-	-	-	-	-	-	-	-	-	-	-	-	-	-	-	-	-	-	-
171690	B	Antivirogram	1745	Lab	179F+181C+227C	NA	NA	NA	NA	NA	NA	NA	NA	NA	NA	NA	NA	NA	NA	25.7	=	71.5	>	NA	NA	NA	NA	-	-	-	-	-	-	-	-	-	-	-	-	-	-	-	-	-	-	-	-	-	-
172963	CRF02_AG	Antivirogram	1757	Clinical	38	NA	NA	NA	NA	NA	NA	NA	NA	NA	NA	NA	NA	NA	NA	1.2	=	0.9	=	NA	NA	NA	NA	-	-	-	-	-	-	-	-	-	-	-	-	-	-	-	-	-	-	-	-	-	-
172964	CRF02_AG	Antivirogram	1757	Clinical	675	NA	NA	NA	NA	NA	NA	NA	NA	NA	NA	NA	NA	NA	NA	1.9	=	2.0	=	NA	NA	NA	NA	-	-	-	-	-	-	-	-	-	-	-	-	-	-	-	-	-	-	-	-	-	-
172965	CRF02_AG	Antivirogram	1757	Clinical	948	NA	NA	NA	NA	NA	NA	NA	NA	NA	NA	NA	NA	NA	NA	2.1	=	1.4	=	NA	NA	NA	NA	-	-	-	-	-	-	-	-	-	-	-	-	-	-	-	-	-	-	-	-	-	-
172966	CRF02_AG	Antivirogram	1757	Clinical	954	NA	NA	NA	NA	NA	NA	NA	NA	NA	NA	NA	NA	NA	NA	1.7	=	1.3	=	NA	NA	NA	NA	-	-	-	-	-	-	-	-	-	-	-	-	-	-	-	-	-	-	-	-	-	-
172967	CRF02_AG	Antivirogram	1757	Clinical	967	NA	NA	NA	NA	NA	NA	NA	NA	NA	NA	NA	NA	NA	NA	1.2	=	1.1	=	NA	NA	NA	NA	-	-	-	-	-	-	-	-	-	-	-	-	-	-	-	-	-	-	-	-	-	-
172968	CRF02_AG	Antivirogram	1757	Clinical	1344	NA	NA	NA	NA	NA	NA	NA	NA	NA	NA	NA	NA	NA	NA	1.2	=	0.7	=	NA	NA	NA	NA	-	-	-	-	-	-	-	-	-	-	-	-	-	-	-	-	-	-	-	-	-	-
172969	CRF02_AG	Antivirogram	1757	Clinical	1500	NA	NA	NA	NA	NA	NA	NA	NA	NA	NA	NA	NA	NA	NA	3.6	=	8.3	=	NA	NA	NA	NA	-	-	-	-	-	-	-	-	-	-	-	-	-	-	-	-	-	-	-	-	-	-
172970	CRF02_AG	Antivirogram	1757	Clinical	907	NA	NA	NA	NA	NA	NA	NA	NA	NA	NA	NA	NA	NA	NA	1.9	=	2.2	=	NA	NA	NA	NA	-	-	-	-	-	-	-	-	-	-	-	-	-	-	-	-	-	-	-	-	-	-
172971	CRF02_AG	Antivirogram	1757	Clinical	1362	NA	NA	NA	NA	NA	NA	NA	NA	NA	NA	NA	NA	NA	NA	1.0	=	0.6	=	NA	NA	NA	NA	-	-	-	-	-	-	-	-	-	-	-	-	-	-	-	-	-	-	-	-	-	-
172972	Others	Antivirogram	1757	Clinical	1491	NA	NA	NA	NA	NA	NA	NA	NA	NA	NA	NA	NA	NA	NA	3.8	=	4.4	=	NA	NA	NA	NA	-	-	-	-	-	-	-	-	-	-	-	-	-	-	-	-	-	-	-	-	I	-
172973	CRF02_AG	Antivirogram	1757	Clinical	879	NA	NA	NA	NA	NA	NA	NA	NA	NA	NA	NA	NA	NA	NA	1.0	=	0.9	=	NA	NA	NA	NA	-	-	-	-	-	-	-	-	-	-	-	-	-	-	-	-	-	V	-	-	-	-
172974	CRF02_AG	Antivirogram	1757	Clinical	883	NA	NA	NA	NA	NA	NA	NA	NA	NA	NA	NA	NA	NA	NA	2.1	=	2.5	=	NA	NA	NA	NA	-	-	-	-	-	-	-	-	-	-	-	-	-	-	-	-	-	-	-	-	-	-
172975	CRF02_AG	Antivirogram	1757	Clinical	937	NA	NA	NA	NA	NA	NA	NA	NA	NA	NA	NA	NA	NA	NA	1.2	=	0.8	=	NA	NA	NA	NA	-	-	-	-	-	-	-	-	-	-	-	-	-	-	-	-	-	-	-	-	-	-
172976	CRF02_AG	Antivirogram	1757	Clinical	955	NA	NA	NA	NA	NA	NA	NA	NA	NA	NA	NA	NA	NA	NA	2.6	=	1.4	=	NA	NA	NA	NA	-	-	-	-	-	-	-	-	-	-	-	-	-	-	-	-	-	-	-	-	-	N
172977	CRF02_AG	Antivirogram	1757	Clinical	1016	NA	NA	NA	NA	NA	NA	NA	NA	NA	NA	NA	NA	NA	NA	2.9	=	2.9	=	NA	NA	NA	NA	-	-	-	-	-	-	-	-	-	-	-	-	-	-	-	-	-	-	-	-	-	-
172978	CRF02_AG	Antivirogram	1757	Clinical	1022	NA	NA	NA	NA	NA	NA	NA	NA	NA	NA	NA	NA	NA	NA	2.0	=	0.5	=	NA	NA	NA	NA	-	-	-	-	-	-	-	-	-	-	-	-	-	-	-	-	-	-	-	R	-	-
172979	CRF02_AG	Antivirogram	1757	Clinical	1067	NA	NA	NA	NA	NA	NA	NA	NA	NA	NA	NA	NA	NA	NA	0.8	=	0.4	=	NA	NA	NA	NA	-	-	-	-	-	-	-	-	-	-	-	-	-	-	-	-	-	-	-	R	-	-
172980	CRF02_AG	Antivirogram	1757	Clinical	80	NA	NA	NA	NA	NA	NA	NA	NA	NA	NA	NA	NA	NA	NA	9.9	=	49.6	>	NA	NA	NA	NA	-	-	-	-	-	-	-	-	-	-	-	-	-	-	-	-	-	-	-	-	-	-
172981	CRF02_AG	Antivirogram	1757	Clinical	1370	NA	NA	NA	NA	NA	NA	NA	NA	NA	NA	NA	NA	NA	NA	3.0	=	70.9	>	NA	NA	NA	NA	-	-	-	-	-	-	-	-	-	-	-	-	-	-	-	-	-	-	-	-	-	-
172997	B	Antivirogram	1745	Lab	IIIB-WT	NA	NA	NA	NA	NA	NA	NA	NA	NA	NA	NA	NA	NA	NA	1.1	=	NA	NA	NA	NA	NA	NA	-	-	-	-	-	-	-	-	-	-	-	-	-	-	-	-	-	-	-	-	-	-
172998	B	Antivirogram	1745	Lab	IIIB-1	NA	NA	NA	NA	NA	NA	NA	NA	NA	NA	NA	NA	NA	NA	NA	NA	NA	NA	NA	NA	NA	NA	-	-	-	-	-	-	-	-	-	-	-	-	-	-	-	-	-	-	-	-	-	-
172999	B	Antivirogram	1745	Lab	IIIB-1	NA	NA	NA	NA	NA	NA	NA	NA	NA	NA	NA	NA	NA	NA	12345.8	=	NA	NA	NA	NA	NA	NA	-	-	-	-	-	K	-	-	-	-	-	-	-	-	-	-	-	-	-	-	-	-
173000	B	Antivirogram	1745	Lab	IIIB-1	NA	NA	NA	NA	NA	NA	NA	NA	NA	NA	NA	NA	NA	NA	15923.6	>	NA	NA	NA	NA	NA	NA	-	-	-	-	-	K	-	-	-	-	-	-	-	-	-	-	-	-	-	-	-	-
173001	B	Antivirogram	1745	Lab	IIIB-2	NA	NA	NA	NA	NA	NA	NA	NA	NA	NA	NA	NA	NA	NA	19.7	=	NA	NA	NA	NA	NA	NA	-	-	-	-	-	-	-	-	-	-	-	-	-	-	-	-	-	-	-	-	-	-
173002	B	Antivirogram	1745	Lab	IIIB-2	NA	NA	NA	NA	NA	NA	NA	NA	NA	NA	NA	NA	NA	NA	3895.1	=	NA	NA	NA	NA	NA	NA	-	-	-	-	-	-	-	-	-	-	-	-	-	-	-	-	-	-	-	-	-	-
173003	B	Antivirogram	1745	Lab	IIIB-2	NA	NA	NA	NA	NA	NA	NA	NA	NA	NA	NA	NA	NA	NA	21240.8	>	NA	NA	NA	NA	NA	NA	-	-	-	-	-	-	-	-	-	-	-	-	-	-	-	-	-	-	-	-	-	-
173004	B	Antivirogram	1745	Lab	IIIB-3	NA	NA	NA	NA	NA	NA	NA	NA	NA	NA	NA	NA	NA	NA	173.5	=	NA	NA	NA	NA	NA	NA	-	-	-	-	-	-	-	-	-	-	-	-	-	-	-	-	-	-	-	-	-	-
173005	B	Antivirogram	1745	Lab	IIIB-3	NA	NA	NA	NA	NA	NA	NA	NA	NA	NA	NA	NA	NA	NA	546.1	=	NA	NA	NA	NA	NA	NA	-	-	-	-	-	-	-	-	-	-	-	-	-	-	-	-	-	-	-	-	-	-
173006	B	Antivirogram	1745	Lab	IIIB-4	NA	NA	NA	NA	NA	NA	NA	NA	NA	NA	NA	NA	NA	NA	5.4	=	NA	NA	NA	NA	NA	NA	-	-	-	-	-	-	-	-	-	-	-	-	-	-	-	-	-	-	-	-	-	-
173007	B	Antivirogram	1745	Lab	IIIB-4	NA	NA	NA	NA	NA	NA	NA	NA	NA	NA	NA	NA	NA	NA	427.8	=	NA	NA	NA	NA	NA	NA	-	-	-	-	-	-	-	-	-	-	-	-	-	-	-	-	-	-	-	-	-	-
173008	B	Antivirogram	1745	Lab	IIIB-4	NA	NA	NA	NA	NA	NA	NA	NA	NA	NA	NA	NA	NA	NA	783.6	=	NA	NA	NA	NA	NA	NA	-	-	-	-	-	-	-	-	-	-	-	-	-	-	-	-	-	-	-	-	-	-
173009	B	Antivirogram	1745	Lab	IIIB-5	NA	NA	NA	NA	NA	NA	NA	NA	NA	NA	NA	NA	NA	NA	30.9	=	NA	NA	NA	NA	NA	NA	-	-	-	-	-	-	-	-	-	-	-	-	-	-	-	-	-	-	-	-	-	-
173010	B	Antivirogram	1745	Lab	IIIB-5	NA	NA	NA	NA	NA	NA	NA	NA	NA	NA	NA	NA	NA	NA	402.8	=	NA	NA	NA	NA	NA	NA	-	-	-	-	-	-	-	-	-	-	-	-	-	-	-	-	-	-	-	-	-	-
173011	B	Antivirogram	1745	Lab	IIIB-5	NA	NA	NA	NA	NA	NA	NA	NA	NA	NA	NA	NA	NA	NA	1688.0	=	NA	NA	NA	NA	NA	NA	-	-	-	-	-	-	-	-	-	-	-	-	-	-	-	-	-	-	-	-	-	-
173012	B	Antivirogram	1745	Lab	IIIB-6	NA	NA	NA	NA	NA	NA	NA	NA	NA	NA	NA	NA	NA	NA	1025.2	=	NA	NA	NA	NA	NA	NA	-	-	-	-	-	-	-	-	-	-	-	-	-	-	-	-	-	-	-	-	-	-
173020	B	Antivirogram	1745	Lab	SM041	NA	NA	NA	NA	NA	NA	NA	NA	NA	NA	NA	NA	NA	NA	1.5	=	NA	NA	NA	NA	NA	NA	-	-	-	-	-	-	-	-	-	-	-	-	-	-	-	-	-	-	-	-	-	-
173021	B	Antivirogram	1745	Lab	SM041	NA	NA	NA	NA	NA	NA	NA	NA	NA	NA	NA	NA	NA	NA	6.4	=	NA	NA	NA	NA	NA	NA	-	-	-	-	-	-	-	-	-	-	-	-	-	-	-	-	-	-	-	-	-	-
173022	B	Antivirogram	1745	Lab	SM041	NA	NA	NA	NA	NA	NA	NA	NA	NA	NA	NA	NA	NA	NA	27.5	=	NA	NA	NA	NA	NA	NA	-	-	-	-	-	-	-	-	-	-	-	-	-	-	-	-	-	-	-	-	-	-
173023	B	Antivirogram	1745	Lab	SM041	NA	NA	NA	NA	NA	NA	NA	NA	NA	NA	NA	NA	NA	NA	159.9	=	NA	NA	NA	NA	NA	NA	-	-	-	-	-	-	-	-	-	-	-	-	-	-	-	-	-	-	-	-	-	-
173024	B	Antivirogram	1745	Lab	SM051	NA	NA	NA	NA	NA	NA	NA	NA	NA	NA	NA	NA	NA	NA	17097.0	=	NA	NA	NA	NA	NA	NA	-	-	-	-	-	-	-	-	-	-	-	-	-	-	-	-	-	-	-	-	-	-
173025	B	Antivirogram	1745	Lab	SM051	NA	NA	NA	NA	NA	NA	NA	NA	NA	NA	NA	NA	NA	NA	15923.0	>	NA	NA	NA	NA	NA	NA	-	-	-	-	-	-	-	-	-	-	-	-	-	-	-	-	-	-	-	-	-	-
173026	B	Antivirogram	1745	Lab	SM052	NA	NA	NA	NA	NA	NA	NA	NA	NA	NA	NA	NA	NA	NA	348.0	=	NA	NA	NA	NA	NA	NA	-	-	-	-	-	-	-	-	-	-	-	-	-	-	-	-	-	-	-	-	-	-
173027	B	Antivirogram	1745	Lab	SM052	NA	NA	NA	NA	NA	NA	NA	NA	NA	NA	NA	NA	NA	NA	4238.0	=	NA	NA	NA	NA	NA	NA	-	-	-	-	-	-	-	-	-	-	-	-	-	-	-	-	-	-	-	-	-	-
173028	B	Antivirogram	1745	Lab	SDM020001	NA	NA	NA	NA	NA	NA	NA	NA	NA	NA	NA	NA	NA	NA	1.8	=	NA	NA	NA	NA	NA	NA	-	-	-	-	-	-	-	-	-	-	-	-	-	-	-	-	-	-	-	-	-	-
173029	B	Antivirogram	1745	Lab	SDM020001	NA	NA	NA	NA	NA	NA	NA	NA	NA	NA	NA	NA	NA	NA	130.6	=	NA	NA	NA	NA	NA	NA	-	-	-	-	-	-	-	-	-	-	-	-	-	-	-	-	-	-	-	-	-	-
173030	B	Antivirogram	1745	Lab	SDM020059	NA	NA	NA	NA	NA	NA	NA	NA	NA	NA	NA	NA	NA	NA	4.5	=	NA	NA	NA	NA	NA	NA	-	-	-	-	-	-	-	-	-	-	-	-	-	-	-	-	-	-	-	-	-	-
173031	B	Antivirogram	1745	Lab	SDM020059	NA	NA	NA	NA	NA	NA	NA	NA	NA	NA	NA	NA	NA	NA	24630.3	>	NA	NA	NA	NA	NA	NA	-	-	-	-	-	-	-	-	-	-	-	-	-	-	-	-	-	-	-	-	-	-
202561	B	Antivirogram	1950	Clinical	1	NA	NA	NA	NA	NA	NA	NA	NA	NA	NA	NA	NA	NA	NA	8100.0	=	49.0	=	NA	NA	NA	NA	-	-	-	-	-	-	-	-	-	-	-	-	-	-	-	-	-	-	-	-	-	-
202562	B	Antivirogram	1950	Clinical	10	NA	NA	NA	NA	NA	NA	NA	NA	NA	NA	NA	NA	NA	NA	720.0	=	44.0	=	NA	NA	NA	NA	-	-	-	-	-	-	-	-	-	-	-	-	-	-	-	-	-	-	-	R	-	-
202563	B	Antivirogram	1950	Clinical	11	NA	NA	NA	NA	NA	NA	NA	NA	NA	NA	NA	NA	NA	NA	1540.0	=	49.0	=	NA	NA	NA	NA	-	-	-	-	-	D	-	-	-	-	-	-	-	-	-	-	-	-	-	-	-	-
202564	B	Antivirogram	1950	Clinical	12	NA	NA	NA	NA	NA	NA	NA	NA	NA	NA	NA	NA	NA	NA	4500.0	=	49.0	=	NA	NA	NA	NA	-	-	-	-	-	-	-	-	-	-	-	-	-	-	-	-	-	-	-	-	-	-
202565	B	Antivirogram	1950	Clinical	13	NA	NA	NA	NA	NA	NA	NA	NA	NA	NA	NA	NA	NA	NA	4.0	=	20.0	=	NA	NA	NA	NA	-	-	-	-	-	-	-	-	-	-	-	-	-	-	-	-	-	-	-	-	-	-
202566	B	Antivirogram	1950	Clinical	14	NA	NA	NA	NA	NA	NA	NA	NA	NA	NA	NA	NA	NA	NA	120.0	=	48.0	=	NA	NA	NA	NA	-	-	-	-	-	D	-	-	-	-	-	-	-	-	-	-	-	-	-	-	-	-
202567	B	Antivirogram	1950	Clinical	2	NA	NA	NA	NA	NA	NA	NA	NA	NA	NA	NA	NA	NA	NA	1200.0	=	49.0	=	NA	NA	NA	NA	-	-	-	-	-	-	-	-	-	-	-	-	-	-	-	-	-	-	-	R	I	-
202568	B	Antivirogram	1950	Clinical	3	NA	NA	NA	NA	NA	NA	NA	NA	NA	NA	NA	NA	NA	NA	940.0	=	49.0	=	NA	NA	NA	NA	-	-	-	-	-	-	-	-	-	-	-	-	-	-	-	-	-	-	-	-	-	-
202569	B	Antivirogram	1950	Clinical	4	NA	NA	NA	NA	NA	NA	NA	NA	NA	NA	NA	NA	NA	NA	10000.0	=	65.0	=	NA	NA	NA	NA	-	-	-	-	-	K	-	-	-	-	-	-	-	-	-	-	-	-	-	-	-	-
202570	B	Antivirogram	1950	Clinical	5	NA	NA	NA	NA	NA	NA	NA	NA	NA	NA	NA	NA	NA	NA	7400.0	=	84.0	=	NA	NA	NA	NA	-	-	-	-	-	-	I	-	-	-	-	-	-	-	-	-	-	-	-	R	-	-
202571	B	Antivirogram	1950	Clinical	6	NA	NA	NA	NA	NA	NA	NA	NA	NA	NA	NA	NA	NA	NA	250.0	=	44.0	=	NA	NA	NA	NA	-	-	-	-	-	-	-	-	-	-	-	-	-	-	-	-	-	-	-	-	-	-
202572	B	Antivirogram	1950	Clinical	7	NA	NA	NA	NA	NA	NA	NA	NA	NA	NA	NA	NA	NA	NA	2200.0	=	49.0	=	NA	NA	NA	NA	-	-	-	-	-	-	-	-	-	-	-	-	-	-	-	-	-	-	-	-	-	-
202573	B	Antivirogram	1950	Clinical	8	NA	NA	NA	NA	NA	NA	NA	NA	NA	NA	NA	NA	NA	NA	1100.0	=	49.0	=	NA	NA	NA	NA	-	-	-	-	-	-	-	-	-	-	R	-	-	-	-	-	-	-	-	-	-	-
202574	B	Antivirogram	1950	Clinical	9	NA	NA	NA	NA	NA	NA	NA	NA	NA	NA	NA	NA	NA	NA	6200.0	=	49.0	=	NA	NA	NA	NA	-	-	-	-	-	-	-	-	-	-	-	-	-	-	-	-	-	-	-	-	-	-
205110	B	Antivirogram	1957	Lab	tamb1	NA	NA	NA	NA	NA	NA	NA	NA	NA	NA	NA	NA	NA	NA	1.7	=	3.8	=	NA	NA	NA	NA	-	-	-	-	-	-	-	-	-	-	-	-	-	-	-	-	-	-	-	-	-	-
205111	B	Antivirogram	1957	Lab	tamb10	NA	NA	NA	NA	NA	NA	NA	NA	NA	NA	NA	NA	NA	NA	1.4	=	37.0	>	NA	NA	NA	NA	-	-	-	-	-	-	-	-	-	-	-	-	-	-	-	-	-	-	-	-	-	-
205112	B	Antivirogram	1957	Lab	tamb11	NA	NA	NA	NA	NA	NA	NA	NA	NA	NA	NA	NA	NA	NA	1.8	=	86.1	=	NA	NA	NA	NA	-	-	-	-	-	-	-	-	-	-	-	-	-	-	-	-	-	-	-	-	-	-
205114	B	Antivirogram	1957	Lab	tamb13	NA	NA	NA	NA	NA	NA	NA	NA	NA	NA	NA	NA	NA	NA	2.3	=	6.9	=	NA	NA	NA	NA	-	-	-	-	-	-	-	-	-	-	-	-	-	-	-	-	-	-	-	-	-	-
205115	B	Antivirogram	1957	Lab	tamb14	NA	NA	NA	NA	NA	NA	NA	NA	NA	NA	NA	NA	NA	NA	1.2	=	2.7	=	NA	NA	NA	NA	-	-	-	-	-	-	-	-	-	-	-	-	-	-	-	-	-	-	-	-	-	-
205116	B	Antivirogram	1957	Lab	tamb15	NA	NA	NA	NA	NA	NA	NA	NA	NA	NA	NA	NA	NA	NA	2.3	=	NA	NA	NA	NA	NA	NA	-	-	-	-	-	-	-	-	-	-	-	-	-	-	-	-	-	-	-	-	-	-
205117	B	Antivirogram	1957	Lab	tamb16	NA	NA	NA	NA	NA	NA	NA	NA	NA	NA	NA	NA	NA	NA	1.8	=	1.7	=	NA	NA	NA	NA	-	-	-	-	-	-	-	-	-	-	-	-	-	-	-	-	-	-	-	-	-	-
205118	B	Antivirogram	1957	Lab	tamb17	NA	NA	NA	NA	NA	NA	NA	NA	NA	NA	NA	NA	NA	NA	7.1	=	NA	NA	NA	NA	NA	NA	-	-	-	-	-	-	-	-	-	-	-	-	-	-	-	-	-	-	-	-	-	-
205119	B	Antivirogram	1957	Lab	tamb18	NA	NA	NA	NA	NA	NA	NA	NA	NA	NA	NA	NA	NA	NA	6.2	=	5.7	=	NA	NA	NA	NA	-	-	-	-	-	-	-	-	-	-	-	-	-	-	-	-	-	-	-	-	-	-
205120	B	Antivirogram	1957	Lab	tamb19	NA	NA	NA	NA	NA	NA	NA	NA	NA	NA	NA	NA	NA	NA	4.0	=	2.6	=	NA	NA	NA	NA	-	-	-	-	-	-	-	-	-	-	-	-	-	-	-	-	-	-	-	-	-	-
205121	B	Antivirogram	1957	Lab	tamb2	NA	NA	NA	NA	NA	NA	NA	NA	NA	NA	NA	NA	NA	NA	2.2	=	8.1	=	NA	NA	NA	NA	-	-	-	-	-	-	-	-	-	-	-	-	-	-	-	-	-	-	-	-	-	-
205122	B	Antivirogram	1957	Lab	tamb20	NA	NA	NA	NA	NA	NA	NA	NA	NA	NA	NA	NA	NA	NA	0.4	<	1.6	=	NA	NA	NA	NA	-	-	-	-	-	-	-	-	-	-	-	-	-	-	-	-	-	-	-	-	-	-
205123	B	Antivirogram	1957	Lab	tamb21	NA	NA	NA	NA	NA	NA	NA	NA	NA	NA	NA	NA	NA	NA	0.6	=	NA	NA	NA	NA	NA	NA	-	-	-	-	-	-	-	-	-	-	-	-	-	-	-	-	-	-	-	-	-	-
205124	B	Antivirogram	1957	Lab	tamb22	NA	NA	NA	NA	NA	NA	NA	NA	NA	NA	NA	NA	NA	NA	0.9	=	1.3	=	NA	NA	NA	NA	-	-	-	-	-	-	-	-	-	-	-	-	-	-	-	-	-	-	-	-	-	-
205125	B	Antivirogram	1957	Lab	tamb23	NA	NA	NA	NA	NA	NA	NA	NA	NA	NA	NA	NA	NA	NA	2.2	=	207.6	=	NA	NA	NA	NA	-	-	-	-	-	-	-	-	-	-	-	-	-	-	-	-	-	-	-	-	-	-
205126	B	Antivirogram	1957	Lab	tamb24	NA	NA	NA	NA	NA	NA	NA	NA	NA	NA	NA	NA	NA	NA	1.6	=	55.5	>	NA	NA	NA	NA	-	-	-	-	-	-	-	-	-	-	-	-	-	-	-	-	-	-	-	-	-	-
205127	B	Antivirogram	1957	Lab	tamb25	NA	NA	NA	NA	NA	NA	NA	NA	NA	NA	NA	NA	NA	NA	2.8	=	2155.9	=	NA	NA	NA	NA	-	-	-	-	-	-	-	-	-	-	-	-	-	-	-	-	-	-	-	-	-	-
205128	B	Antivirogram	1957	Lab	tamb26	NA	NA	NA	NA	NA	NA	NA	NA	NA	NA	NA	NA	NA	NA	2.1	=	36.5	=	NA	NA	NA	NA	-	-	-	-	-	-	-	-	-	-	-	-	-	-	-	-	-	-	-	-	-	-
205129	B	Antivirogram	1957	Lab	tamb27	NA	NA	NA	NA	NA	NA	NA	NA	NA	NA	NA	NA	NA	NA	7.6	=	5.5	=	NA	NA	NA	NA	-	-	-	-	-	-	-	-	-	-	-	-	-	-	-	-	-	-	-	-	-	-
205130	B	Antivirogram	1957	Lab	tamb28	NA	NA	NA	NA	NA	NA	NA	NA	NA	NA	NA	NA	NA	NA	31.9	=	173.4	=	NA	NA	NA	NA	-	-	-	-	-	-	-	-	-	-	-	-	-	-	-	-	-	-	-	-	-	-
205131	B	Antivirogram	1957	Lab	tamb29	NA	NA	NA	NA	NA	NA	NA	NA	NA	NA	NA	NA	NA	NA	1.2	=	2.9	=	NA	NA	NA	NA	-	-	-	-	-	-	-	-	-	-	-	-	-	-	-	-	-	-	-	-	-	-
205132	B	Antivirogram	1957	Lab	tamb3	NA	NA	NA	NA	NA	NA	NA	NA	NA	NA	NA	NA	NA	NA	13.1	=	NA	NA	NA	NA	NA	NA	-	-	-	-	-	-	-	-	-	-	-	-	-	-	-	-	-	-	-	-	-	-
205133	B	Antivirogram	1957	Lab	tamb30	NA	NA	NA	NA	NA	NA	NA	NA	NA	NA	NA	NA	NA	NA	6.8	=	105.0	=	NA	NA	NA	NA	-	-	-	-	-	-	-	-	-	-	-	-	-	-	-	-	-	-	-	-	-	-
205137	B	Antivirogram	1957	Lab	tamb34	NA	NA	NA	NA	NA	NA	NA	NA	NA	NA	NA	NA	NA	NA	94.4	=	177.1	=	NA	NA	NA	NA	-	-	-	-	-	-	-	-	-	-	-	-	-	-	-	-	-	-	-	-	-	-
205138	B	Antivirogram	1957	Lab	tamb35	NA	NA	NA	NA	NA	NA	NA	NA	NA	NA	NA	NA	NA	NA	2.4	=	4.4	=	NA	NA	NA	NA	-	-	-	-	-	-	-	-	-	-	-	-	-	-	-	-	-	-	-	-	-	-
205139	B	Antivirogram	1957	Lab	tamb36	NA	NA	NA	NA	NA	NA	NA	NA	NA	NA	NA	NA	NA	NA	2.2	=	2.8	=	NA	NA	NA	NA	-	-	-	-	-	-	-	-	-	-	-	-	-	-	-	-	-	-	-	-	-	-
205140	B	Antivirogram	1957	Lab	tamb37	NA	NA	NA	NA	NA	NA	NA	NA	NA	NA	NA	NA	NA	NA	27.2	=	24.3	=	NA	NA	NA	NA	-	-	-	-	-	-	-	-	-	-	-	-	-	-	-	-	-	-	-	-	-	-
205141	B	Antivirogram	1957	Lab	tamb38	NA	NA	NA	NA	NA	NA	NA	NA	NA	NA	NA	NA	NA	NA	0.7	=	2.9	=	NA	NA	NA	NA	-	-	-	-	-	-	-	-	-	-	-	-	-	-	-	-	-	-	-	-	-	-
205142	B	Antivirogram	1957	Lab	tamb39	NA	NA	NA	NA	NA	NA	NA	NA	NA	NA	NA	NA	NA	NA	4.7	=	13.1	=	NA	NA	NA	NA	-	-	-	-	-	-	-	-	-	-	-	-	-	-	-	-	-	-	-	-	-	-
205143	B	Antivirogram	1957	Lab	tamb4	NA	NA	NA	NA	NA	NA	NA	NA	NA	NA	NA	NA	NA	NA	2.9	=	4.3	=	NA	NA	NA	NA	-	-	-	-	-	-	-	-	-	-	-	-	-	-	-	-	-	-	-	-	-	-
205144	B	Antivirogram	1957	Lab	tamb40	NA	NA	NA	NA	NA	NA	NA	NA	NA	NA	NA	NA	NA	NA	5.7	=	13.9	=	NA	NA	NA	NA	-	-	-	-	-	-	-	-	-	-	-	-	-	-	-	-	-	-	-	-	-	-
205145	B	Antivirogram	1957	Lab	tamb41	NA	NA	NA	NA	NA	NA	NA	NA	NA	NA	NA	NA	NA	NA	2.4	=	4.6	=	NA	NA	NA	NA	-	-	-	-	-	-	-	-	-	-	-	-	-	-	-	-	-	-	-	-	-	-
205146	B	Antivirogram	1957	Lab	tamb42	NA	NA	NA	NA	NA	NA	NA	NA	NA	NA	NA	NA	NA	NA	2.7	=	NA	NA	NA	NA	NA	NA	-	-	-	-	-	-	-	-	-	-	-	-	-	-	-	-	-	-	-	-	-	-
205147	B	Antivirogram	1957	Lab	tamb43	NA	NA	NA	NA	NA	NA	NA	NA	NA	NA	NA	NA	NA	NA	3.4	=	NA	NA	NA	NA	NA	NA	-	-	-	-	-	-	-	-	-	-	-	-	-	-	-	-	-	-	-	-	-	-
205148	B	Antivirogram	1957	Lab	tamb44	NA	NA	NA	NA	NA	NA	NA	NA	NA	NA	NA	NA	NA	NA	0.6	=	1.5	=	NA	NA	NA	NA	-	-	-	-	-	-	-	-	-	-	-	-	-	-	-	-	-	-	-	-	-	-
205149	B	Antivirogram	1957	Lab	tamb5	NA	NA	NA	NA	NA	NA	NA	NA	NA	NA	NA	NA	NA	NA	97.4	=	733.4	>	NA	NA	NA	NA	-	-	-	-	-	-	-	-	-	-	-	-	-	-	-	-	-	-	-	-	-	-
205150	B	Antivirogram	1957	Lab	tamb6	NA	NA	NA	NA	NA	NA	NA	NA	NA	NA	NA	NA	NA	NA	3.8	=	NA	NA	NA	NA	NA	NA	-	-	-	-	-	-	-	-	-	-	-	-	-	-	-	-	-	-	-	-	-	-
205151	B	Antivirogram	1957	Lab	tamb7	NA	NA	NA	NA	NA	NA	NA	NA	NA	NA	NA	NA	NA	NA	15.6	=	17.8	=	NA	NA	NA	NA	-	-	-	-	-	-	-	-	-	-	-	-	-	-	-	-	-	-	-	-	-	-
205152	B	Antivirogram	1957	Lab	tamb8	NA	NA	NA	NA	NA	NA	NA	NA	NA	NA	NA	NA	NA	NA	26.7	=	56.2	=	NA	NA	NA	NA	-	-	-	-	-	-	-	-	-	-	-	-	-	-	-	-	-	-	-	-	-	-
205153	B	Antivirogram	1957	Lab	tamb9	NA	NA	NA	NA	NA	NA	NA	NA	NA	NA	NA	NA	NA	NA	4.9	=	36.2	=	NA	NA	NA	NA	-	-	-	-	-	-	-	-	-	-	-	-	-	-	-	-	-	-	-	-	-	-
205660	B	Antivirogram	1961	Lab	a138K	0.9	=	0.7	=	1.1	=	0.7	=	NA	NA	1.1	=	NA	NA	1.3	=	0.7	=	0.7	=	1.1	=	-	-	-	-	-	-	-	-	-	-	-	-	-	-	-	-	-	-	-	-	-	-
205661	B	Antivirogram	1961	Lab	a138K184I	34.0	>	2.0	=	0.7	=	1.0	=	NA	NA	3.0	=	NA	NA	1.4	=	0.7	=	0.7	=	18.0	>	-	-	-	-	-	-	-	-	-	-	-	-	-	-	-	-	-	-	-	-	-	-
205662	B	Antivirogram	1961	Lab	a138K184V	34.0	>	1.8	=	0.5	=	0.4	=	NA	NA	1.9	=	NA	NA	1.1	=	0.7	=	0.4	=	18.0	>	-	-	-	-	-	-	-	-	-	-	-	-	-	-	-	-	-	-	-	-	-	-
205663	B	Antivirogram	1961	Lab	a184I	34.0	>	1.6	=	0.5	=	0.8	=	NA	NA	2.4	=	NA	NA	0.8	=	0.5	=	0.6	=	18.0	>	-	-	-	-	-	-	-	-	-	-	-	-	-	-	-	-	-	-	-	-	-	-
205664	B	Antivirogram	1961	Lab	a184V	34.0	>	2.0	=	0.6	=	0.6	=	NA	NA	2.3	=	NA	NA	0.9	=	0.7	=	0.6	=	18.0	>	-	-	-	-	-	-	-	-	-	-	-	-	-	-	-	-	-	-	-	-	-	-
205665	B	Antivirogram	1961	Lab	aWT	1.0	=	1.0	=	1.0	=	1.0	=	NA	NA	1.0	=	NA	NA	1.0	=	1.0	=	1.0	=	1.0	=	-	-	-	-	-	-	-	-	-	-	-	-	-	-	-	-	-	-	-	-	-	-
[truncated: 541 more columns]
