# Supplementary material for: IDEPI: Rapid Prediction of HIV-1 Antibody Epitopes and Other Phenotypic Features from Sequence Data Using a Flexible Machine Learning Platform
Source: PLoS Comput Biol. 2014 Sep 25;10(9):e1003842. doi: 10.1371/journal.pcbi.1003842 (PMC4177671; doi:10.1371/journal.pcbi.1003842)
Supplement: Software S1 — The complete source code tree, example files, and documentation for IDEPI; for the most current version visit the package distribution page at https://github.com/veg/idepi. (GZ) [file pcbi.1003842.s001.gz › idepi-1.0/examples/DRAM/training/phenotypes.csv]

ID	3TC	ABC	AZT	D4T	DDC	DDI	DLV	EFV	NVP	TDF	FTC
2616	78.4	6.6	5.9	0.9	3.6	1.3	0.5	1.1	4.2
2868	78.4	6.7	11.6	1.4	2.9	3.7	86.7	2.7	107.8
2905	2.1	1.4	1.3	1.5	3.0	1.5	1.0	1.2	2.1
2930	78.4	4.0	1.5	0.9	1.4	0.8	4.0	2.5	3.8
2986	65.4	1.5	0.8	0.9	2.4	1.1	88.7	45.0	79.4
3811	4.0	3.9	100.0	7.9	1.5	3.5	1.2	0.5	2.6
3817	78.4	12.0	35.6			3.7	1.1	10.7	107.8
3819	65.4	2.4	3.7	3.0	2.5	0.6	1.3	1.1	1.1
3827	0.3	0.7	1.4	0.5	0.6	0.9	0.9	0.7	0.5
3831	66.8	3.7	7.4	2.9	2.7	1.5	1.4	17.7	105.9
3833	44.0	3.4	1.8	2.5	3.4	1.4	195.3	34.3	98.4
3838	78.4	19.8	100.0	8.0	8.8	6.8	133.0	126.0	107.8
3849	78.4	5.7	44.7	3.7	3.6	2.6	1.1	1.3	2.5
3851	68.8	3.7	4.2	0.7	2.8	3.3	1.4	2.0	3.6
3855	68.8	5.9	58.7	6.1	2.9	2.9	14.8	2.2	3.0
3868	4.0	2.6	81.2	1.5	1.5	1.8	0.6	0.6	0.5
3870	78.4		1.7	1.7	3.0	1.2		1.7	6.0
3884	65.4	3.9	2.7	1.0	3.6	2.4	3.6	1.2	2.4
3886	65.4	6.6	60.1	2.4	3.7	4.1	0.6	0.8	3.1
3890	69.0	10.2	9.4	3.1	5.5	2.0	1.1	1.2	2.1
3892	69.0	12.7	6.8	3.3	5.7	4.2	0.2	0.5	0.5
3894	1.4	1.9	21.3	0.8	0.4	0.6	0.1	0.5	0.7
3896	65.4	6.1	34.3	1.3	3.1	2.3	0.8	0.6	0.6
3900	65.4	2.8	2.0	0.6	2.4	1.7	0.3	0.6	0.8
3904	57.1	11.3	8.4	0.6	3.4	3.4	2.8	2.8	8.4
3917	78.4	2.1	0.7	0.9	1.9	1.8	1.0	2.9	0.9
3919	44.0	4.6	4.6	4.8	1.5	6.4	0.4	0.5	0.5
3923	78.4	4.0	3.7	2.2	2.6	1.9	1.8	31.5	107.8
3925	65.4	1.7	7.8	3.2	3.6	2.3	1.0	1.0	0.4
3927	69.0	3.5	1.7	0.9	2.1	2.2	1.2	0.7	0.5
3929	65.4	2.8	5.9	1.2	4.6	1.7	0.9	0.6	0.7
3959	78.4	12.3	20.8	2.0	3.3	2.9	0.5	1.2	1.7
3964	44.0	7.9	158.2	4.7	1.7	9.6	0.6	0.8	0.5
3967	78.4	1.9	8.7	1.8	5.4	7.0	0.8	0.9	3.3
4471	68.8	2.5	4.9	1.1	4.0	3.8	2.7	16.2	73.5
4479	0.8	0.9	131.8	0.7	0.4	1.3	3.1	119.8	98.4
9576	6.0	3.0	2.0	2.0	2.0	2.0
9607	4.0	2.0	10.0	1.0	1.0	1.0
9608	1.0	1.0	8.0	1.0	1.0	1.0
9609	20.0	5.0	220.0	5.0	4.0	2.0
9610	15.0	5.0	2500.0	5.0	3.0	2.0
11433	1.0		1.0				1.0		1.0
11434							100.0		2.0
11435							76.0		43.0
11436							25.0		70.0
11437	1.8		1.0				83.0		70.0
11438							5.3		70.0
11586							0.2		70.0
11587	1.5		0.1				1.0		12.0
11588							0.2		4.0
11589	2.5		1.0				2.0		0.5
11590							83.0		3.0
11591							83.0		70.0
11592	1.3		0.5				6.0		70.0
11598	45.0		1.0
11599	1.6		2.0
11600	5.5		5.0
11601	2.7		1.0
11795	7.0	5.0	17.0	13.0	7.0	22.0
12964	4.0		64.0
12965	2.0		45.0
12966	4.0		46.0
12967	1.0		2.0
12968	22.0		48.0
12969	8.0		49.0
12970	2.0		2.0
12971	7.0		49.0
12972	32.0		34.0
12973	3.0		1.0
12974	14.0		49.0
12975	15.0		49.0
12976	78.0		7.0
12977	82.0		2.0
12978	85.0		27.0
12979	72.0		25.0
12980	82.0		20.0
12981	84.0		21.0
14405	21.2	4.4	0.7	1.2	4.7	3.0
14418	23.6	6.4	0.5	1.8	4.1	4.1
14419	32.5	10.5	0.8	2.7	4.8	13.1
14421	1.4	1.0	1.4	0.8	1.2	0.8
14425	24.1	3.2	0.4	0.5	0.7	0.9
14429	43.3	3.8	5.2	2.2	7.0	7.5
14432	43.3	1.7	1.2	0.7	1.5	1.7
14435	43.3	1.7	1.3	0.8	2.7	2.2
14440	34.4	2.3	1.0	0.8	1.9	1.3
14442	23.6	9.5	0.7	1.4	5.0	3.4
14448	29.8	1.9	0.2	0.4	1.3	1.5
14456	24.1	6.2	1.0	0.6	5.5	4.2
14458	0.4	0.5	0.2	0.1	0.5	0.2
14462	43.3	1.9	7.1	1.8	2.1	1.0
14464	21.8	0.9	0.6	0.6	0.9	1.1
14468	0.9	1.3	1.5	1.5	0.7	0.7
14473	43.3	7.7	0.6	0.2	0.9	1.5
14476	90.0	40.0	1.5	1.7	5.4	6.0
14478	90.0	40.0	260.0	15.0	33.0	48.0
14479	1.3	1.1	0.7	2.2	3.7	3.4
14481	2.1	1.2	1.7	2.9	1.1	1.1
14486	43.3	1.2	0.3	0.1	0.4	1.2
14496	32.5	5.9	0.5	0.8	10.9	23.4
14501	21.8	1.5	0.4	0.4	2.8	1.2
14506	43.3	2.8	1.1	0.5	3.5	5.1
14513	0.9	0.9	0.4	0.6	1.0	1.0
14514	37.0	5.4	0.7	1.6	4.8	5.8
14517	7.6	0.6	29.1	0.2	0.4	0.6
15331	1.0	4.4	26.0	2.6	0.8	0.9
15332	1.5	1.4	24.0	4.1	0.8	0.9
15333	62.0	7.1	5.2	2.2	5.0	8.0
15334	62.0	4.1	6.4	3.7	5.1	2.4
15335	62.0	8.7	12.0	4.0	6.7	6.7
15336	2.9	4.0	8.1	4.4	1.7	2.1
15337	11.0	9.6	96.0	4.0	2.8	5.0
15338	20.0	12.0	96.0	6.6	4.8	4.4
15339	4.2	7.0	7.0	6.9	2.8	3.8
15340	6.1	12.0	96.0	3.1	2.5	6.5
15341	11.0	12.0	96.0	17.0	3.5	6.5
15342	3.2	1.8	1.4	2.7	3.0	2.5
15343	2.0	2.8	2.1	3.0	5.4	3.5
25510	182.0	9.9	32.0		6.4	7.9			3.9
25511	6.2	9.0	21.3		4.3	8.2			23.3
25512	182.0	31.8	1541.0		28.7	17.5			2261.0
25513	182.0	30.2	2826.0		27.4	20.1			49.2
25514	182.0	16.3	183.0		5.0	4.1			3.7
25516	182.0	18.6	344.0		22.3	8.2			6659.0
25517	182.0	30.3	482.0		23.1	7.8			5.1
25518	182.0	27.7	582.0		27.3	7.8			17.9
25519	117.0	14.6	2284.0		6.5	7.8			11.9
25520	182.0	19.5	34.6		9.4	7.6			19.9
25523	182.0	34.2	4564.0		26.9	13.9			26.6
25529	182.0	36.9	6666.0		35.8	20.9			6659.0
25538	182.0	29.7	663.0		25.5	32.8			6659.0
25539	182.0	32.7	3340.0		6.8	13.9			6659.0
25540	182.0	15.7	1174.0		7.5	38.7			6659.0
25541	182.0	21.4	147.0		9.6	8.0			1923.0
25543	182.0	5.0	21.3		5.2	7.6			6659.0
25545	35.8	9.1	148.0		6.9	10.4			6659.0
25548	1.3	0.3	0.3	0.7		1.0	7.9	1.2	2.2	0.7	0.4
25583	0.5	0.4	0.6	0.4		0.5	1.8	0.5	0.4	0.9	0.1
25621	0.9	0.3	0.6	0.7		0.5	2.8	0.6	0.3	1.2	0.7
25633	1.2	0.5	0.8	0.9		0.9	1.4	0.7	1.2	0.7	1.4
25637	1.2	1.4	1.5	1.5		1.5		3.4	3.4	1.6	0.8
25662	0.6	0.3	0.6	0.4		0.7		0.5	0.3	0.7	0.6
25673	0.7	0.3	0.5	0.3		0.6		0.6	3.7	0.7	2.0
25688	1.2	0.7	0.4	0.9		0.6	2.2	1.1	1.5	1.6	1.1
28250								5.2	6.2
28252							30.0	24.0	5.3
28253							3.5	6.9	14.0
28254							6.0	5.6	3.2
28255							24.0	19.0	44.0
28256							68.0	36.0	50.0
28257							1.0	0.6	0.9
28258							13.0	3.8	120.0
28259							1.3	1.1	1.9
28260							0.9	1.6	2.8
28261								1.1
28262							33.0	1.1	100.0
28263							5.0	3.8	1.9
28264							17.0	140.0	1500.0
28265							2.3	4.0	44.0
28266							0.2	4.6	41.0
28267							0.7	97.0	290.0
28268							0.4	1.2	1.7
28269								0.9	3.1
28270							66.0	0.6	1.7
28271							0.8	110.0	590.0
28272							870.0	2400.0	110.0
28273							130.0	210.0	310.0
28274							36.0	250.0	136.0
28275							39.0	84.0	270.0
28276							270.0	32.0	1600.0
28277								404.0
28278							170.0	1400.0	2600.0
28279							97.0	3800.0	1100.0
28280							11.0	100.0	140.0
28281							2.0	57.0	260.0
28282							12.0	625.0	268.0
28897	116.0	19.0	14.6	5.2	10.0	25.0			2.8
28898	4.7	19.0	3077.0	3.9	2.9	25.0			2.6
28899	8.6	6.1	3077.0	4.3	4.1	25.0			133.0
28900	20.0	5.6	13.4	4.2	4.4	25.0			4.3
28901	116.0	19.0	48.0	1.7	3.7	25.0			1.3
38709	90.9		0.6	0.5	0.8	0.8	1.8		2.0
38715	90.9		0.9	0.6	2.6	0.7	3.6		1.9
38717	7.9		57.3	3.8	5.4	1.8	2.8		3.7
38723	90.9		1.0	0.9	3.0	1.6	3.5		4.3
38725	90.9		50.3	2.4	2.7	6.3	2.6		2.2
38727	77.1			0.9	3.6	4.0	1.3	2.0	3.6
38731	4.9		3.0	1.2	0.8	1.8	2.1		1.7
38733	90.9		0.7	0.8	0.9	0.8	4.5		1.5
38735	90.9		2.3	0.7	1.7	1.3	1.1		1.8
38739	90.9		0.8	1.4	3.2	3.9	6.5		5.6
38743	90.9		0.5	0.7	1.0	0.7	4.8		1.9
38745	90.9		0.6	0.7	4.6	2.2	11.7		3.0
38749	90.9		57.3	0.6	1.7	1.2	5.0		2.0
38759	90.9		6.5		2.1	1.2	1.3		4.4
38761	90.9		2.2	0.9	0.8	2.3	168.1	390.6	22.7
38769	60.6		1.1	0.9	1.6	1.0	1.1		1.0
38775	90.9		4.1	1.3	2.2	3.2	5.6		3.3
38777	90.9		1.5	0.6	1.2	1.2	3.6		3.2
38779	90.9		0.9	0.5	2.5	0.7	2.3		1.9
38783	90.9		2.0	0.9	2.7	1.5	4.3		1.0
38789	3.1		57.3	4.4	4.5	1.8	1.3		1.8
38795	0.9		1.0	0.5	0.8	0.7	3.4		1.4
38797	90.9		1.1	0.5	0.5	0.7	3.5		2.2
38801	90.9		42.6	4.7	3.5	2.0	4.1		7.0
38803	90.9		57.3	0.5	2.3	1.2	1.1		1.3
38809	3.1	1.0	8.9	1.7	1.9	2.0	0.9		0.6
38813	90.9		10.1	1.3	2.5	1.0	0.6		0.2
38815	90.9		3.7		2.3	0.8	3.7		3.5
38819	90.9		2.5	0.6	1.4	1.3	6.9	1.5	2.4
38823	90.9		18.9	1.1	7.4	3.4	2.4		4.0
38829	90.9	1.3	1.6	0.9	2.3	1.6	3.1		1.3
38831	90.9		8.7	0.8	1.9	1.6	4.6		2.5
38833	90.9		57.3	1.0	1.9	2.1	4.3		9.2
38837	90.9		2.5	1.3	1.6	11.4	23.5		12.3
38839	90.9		11.8	0.8	2.5	1.7	2.6		1.5
38841	90.9		5.6	0.5	0.5	1.5	4.2		0.7
38847	7.0		57.3	12.3	2.9	2.1	4.1		0.9
38849	90.9		57.3	1.4	2.9	2.4	4.1	0.8	8.9
38857	3.9		57.3		3.0	2.7	3.9		3.5
38867	2.0		9.2	0.5	1.3	0.8	11.4		4.1
38869	90.9		1.8	0.9	0.7	0.8	5.4		3.1
38875	84.2		6.3	3.2	1.4	2.3	3.8		1.7
38879	81.4		0.5	0.5	2.3	0.9	1.4	2.2	4.5
38889	90.9		23.1	2.8	1.9	1.5	4.2		1.3
38891	166.7	7.5	9.3	3.5	3.7	2.4	0.5	0.6	0.7
38893	0.8		7.0	0.7	0.8	0.8	5.5		1.1
38895	90.9		57.3	17.3	2.6	3.9	2.1		7.6
38897	90.9		1.3	0.6	1.7	0.7	1.9		1.5
38901	90.9		1.5	0.6	1.3	1.6	6.5		3.6
38903	90.9		1.2	0.5	0.6	1.0	21.4		2.7
38905	0.8		1.0	0.9	0.5	0.7	4.5		1.3
38911	90.9		0.7	0.5	1.4	0.9	2.2		0.8
38913	90.9		57.3	0.8	1.5	2.0	0.5		0.5
38915	81.4		0.6	0.8	2.4	1.5	1.9	0.3	0.6
38919	90.9		3.4	1.0	0.7	0.9	0.5		1.5
38921	90.9		3.1	1.3	3.4	2.0	0.9		0.3
38923	90.9		57.3	0.8	1.2	3.5	0.5		2.3
39448	65.4	2.9	6.4	0.7	3.6	1.3	0.6	1.0	1.1
39476	65.4	5.3	26.3	0.3	1.3	0.7	59.0	363.4	109.7
40016	78.4	25.3	100.0	6.4	13.0	27.3	2.8	2.2	1.3
40561	78.4	2.6	3.5	1.4	1.4	2.2	0.6	0.7	1.7
41620	78.4	8.2	21.1	6.0	1.9	6.9	1.2	3.2	107.8
41683	13.2	6.6	58.7	6.2	9.5	5.4	168.9	13.8	73.5
44037	2.1	0.7	2.5	1.3	2.1	0.5	2.1	0.9	1.5
44039	0.5	0.4	0.8	0.9	1.2	0.1	0.8	1.2	2.1
44041	0.7	0.8	1.2	0.4	0.7	2.0	3.5	2.8	4.0
44043	1.4	1.4	1.4	1.1	2.0	0.6	1.6	1.0	1.4
44045	0.5	0.4	0.3	0.3	1.7	0.1	0.2	0.7	1.8
44047	0.8	1.3	1.3	0.8	0.7	0.5	1.1	2.4	2.4
44049	0.5	0.6	1.4	1.8	0.4	0.4	1.2	0.4	0.3
44051	1.2	0.8	2.1	0.7	2.1	0.4	3.7	2.4	4.0
44053	2.5	2.1	13.5	0.8	0.6	0.6	0.4	1.8	52.3
44055	0.5	2.2	2.0	2.6	3.1	1.1	1.2	2.7	3.4
44057	1.4	0.4	1.1	0.3	0.3	0.3	1.0	2.0	1.3
44059	2.7	1.0	2.7	0.9	2.1	1.9	4.1	1.0	1.4
44061	0.7	0.4	1.3	1.8	0.4	1.1	2.8	1.0	1.8
44063	0.8	3.0	0.7	1.9	1.2	1.7		3.3	5.3
44065	8.5	2.0	33.7	1.1	1.4	1.6	1.8	1.2	2.5
44067	1.0	0.9	1.5	0.6	0.4	2.4	4.4	2.5	2.7
44069	3.1	2.4	1.0	1.7	1.9	2.2	4.0	3.5	2.1
44071	1.1	0.5	1.4	1.2	1.4	3.0	4.5	1.7	1.3
44073	1.0	0.5	1.7	0.9	2.5	0.4	5.3	2.5	2.1
44075	7.3	2.7	22.3	5.9	1.7	1.7	110.6	283.3	45.0
44077	1.5	0.4	1.0	0.8	0.3	0.9	1.9	1.2	8.4
44079	0.3	0.3	1.5	0.3	1.2	0.2	6.4	1.7	1.0
44081	39.8	2.7	1.1	1.8	3.3		2.5	3.7	5.1
44083	35.5	2.5	2.6	1.0	3.7	2.0	0.5	0.7	1.2
44085	39.8	0.6	0.8	1.3	3.9	0.7	0.7	1.1	1.4
44087	0.4	1.0	1.7	2.1	3.3	0.9	2.7	2.9	0.5
44089	38.3	1.4	1.7	0.4	1.3	1.0	160.3	322.8	75.3
44091	0.3	0.7	1.3	0.6	0.3	0.2	2.2	0.6	0.4
44093	0.6	0.7	0.6	0.9	0.8	0.4	1.4	1.3	1.0
44095	0.8	1.3	1.3	1.5	1.2	0.6	2.6	1.3	1.0
44097	2.6	2.4	2.9	2.0	4.2	2.4	4.7	2.7	1.7
44099	1.2	0.4	1.8	1.0	1.6	1.0	84.6	16.0	63.5
44101	1.0	0.5	1.9	1.0	0.7	0.4	9.5	2.0	4.0
44103	0.7	1.2	1.3	1.3	1.7	0.4	0.7	0.6	0.9
44105	1.2	0.4	1.2	0.7	0.6	0.3		2.2	7.5
44107	0.5	0.4	0.8	0.3	0.7	0.2	2.4	1.0	0.5
44109	0.5	0.5		0.6	2.8	1.6	0.3	0.6
44111	0.9	0.3	0.2	0.4	0.7	0.5	0.2	0.4	0.2
45126	32.4	4.0	2.4	2.2	3.3	2.5	3.8	1.4	0.9	0.4
45128	42.9	16.8	13.3	5.9	2.3	9.5	0.8	0.6	4.8	2.9
45130	31.2	6.8	0.4	0.6	0.7	2.2	208.4	455.5	80.5	0.4
45132	42.4	2.8	12.2	1.1	5.8	2.9	195.6	685.3	103.6	2.8
45134	31.2	2.3	1.1	0.9	1.0	1.1	208.4	455.5	80.5	0.5
45136	1.2	0.7		0.7	0.2	0.3	1.2	0.6	3.3	1.4
45138	25.1	0.8	3.0	1.8	0.7	0.5	0.2	0.4	1.0	1.1
45140	42.9	1.5	3.7	0.4	0.8	0.3	321.4	431.6	209.3	1.1
45142	0.7	2.2	79.9		0.5	2.8	144.7	365.5	42.7	0.3
45144	13.2	14.9	121.0	3.2	2.1	1.4	176.2	482.3	72.3	11.2
45146	31.2	11.4	7.3	1.5	2.2	1.3	1.1	0.9	3.2	2.3
45148	34.6	1.5	1.5	1.0	0.7	1.2	3.4	0.3	0.2	1.1
45150	1.6	0.4	12.5	0.3	0.1	0.2	27.0	611.5	57.9	3.3
45152	20.5	2.7	2.4	0.6	1.0	1.5	4.3	1.7	1.1	1.4
45154	33.9	1.8	6.0	0.9	0.9	2.2	1.0	2.1	58.6	0.4
45156	42.9	3.4	1.4	1.1	1.2	1.6	2.1	0.9	5.0	1.0
45158	134.5	5.4	49.7	4.9	2.9	1.6	4.5	464.9	97.8	1.6
45160	7.5	0.5	10.7	0.5	0.4	0.8	17.2	7.1	57.9	6.1
45162	0.8	0.4	1.5	0.8	0.5	0.1	157.7	384.4	32.1	0.5
45164	34.6	13.5	25.5	5.0	12.5	30.4	2.3	30.0	43.3	1.3
45166	23.4	0.5	0.4	0.5	0.4	1.8	1.7	0.6	1.3	0.5
45168	1.0	2.2	2.0	0.3	0.9	0.5	276.0	29.8	43.3	1.5
45170	31.3	6.1	3.8	0.6	0.6	1.2	0.2	0.4	3.1	3.3
45172	2.0	0.6	9.6	1.2	0.5		0.2	0.5	1.2	2.4
45174	23.4	3.8	2.0	0.3	1.4	1.3	0.7	390.6	45.6	0.5
45176	41.5	2.6	6.2	0.7	2.8	0.9	146.4	63.2	88.3	1.8
45178	50.3	1.6	0.8	1.0	1.1	0.6	265.2	81.8	121.9	0.4
45180	39.4	2.9	1.8	0.9	2.6	1.6	1.0	0.8	0.8	0.8
45182	21.5	1.6	1.7	0.4	2.1	0.6	2.4	0.9	1.2	0.5
45184	42.4	8.0	72.8	1.1	4.7	4.2	107.1	172.4	103.6	5.0
45186	32.8	11.5	16.0	2.7	2.9	1.3	191.3	541.6	115.3	4.6
45188	1.2	1.5	18.2	0.6	0.3	0.4	321.4	502.4	209.3	3.3
45190	18.9	3.1	1.1	3.0	3.6	5.9	1.3	0.6	0.3	0.3
45192	31.2	7.3	29.1	2.8	0.8	1.9	0.7	0.7	2.4	2.7
45194	30.1	2.8	1.0	0.4	3.6	2.1	170.6	363.4	72.3	1.0
45196	3.3	1.4	1.4	0.5	1.0	1.7	165.9	541.6	100.9	0.6
45198	32.4	3.1	0.3	0.7	1.1	2.6	6.3	57.3	32.1	0.6
45200	32.4	0.5	0.9	0.2	0.9	0.1	0.7	0.9	0.6	0.4
45202	25.6	2.5	5.2	1.7	1.8	2.6	47.0	127.0	80.5	0.8
45204	42.9	2.5	4.8	0.8	1.2	1.4	1.7	0.7	13.8	2.2
45206	32.4	1.8	2.7	1.0	0.9	1.4	1.0	0.7	0.4	0.7
45208	31.2	1.7	1.2	0.6	1.0	0.6	1.8	0.7	1.9	0.5
45210	50.3	1.6	0.6	0.9	1.2	0.6	2.2	2.8	2.6	0.8
45212	25.1	0.8	0.4	0.3	0.5	0.8	144.7	365.5	42.7	0.6
45214	31.2	2.8	1.8	1.2	0.9	1.0	1.0	0.8	2.0	0.8
45216	29.5	0.4	0.3	0.3	0.2	0.3	0.2	0.4	0.3	0.2
45218	2.0	0.4		1.0	1.6	0.7	2.6	1.7	46.6	2.3
45220	1.8	1.3	17.7	38.1	3.5	7.2	173.6	521.7	92.7	1.6
45222	0.2	0.3	17.5	0.4	0.2	0.1	15.2	0.9	32.1	0.4
45224	4.4	0.9	68.2	0.3	0.8	1.6	2.6	6.2	37.3	2.5
45226	1.4	1.3	4.4	1.4	1.1	1.0	7.4	2.9	1.8	1.6
45228	32.4	0.9	0.5	0.7	0.8	0.1	1.1	0.4	0.6	0.4
45230	30.4	0.8		0.5	0.5	1.0	171.3	415.0	77.8	2.1
45232	4.1	2.1	5.7	3.1	0.6	1.1	161.7	611.5	57.9	6.3
45234	25.9	2.7	15.6	0.4	0.9	0.5	59.4	398.4	49.5	2.3
45236	0.3	0.2	1.3	0.3	0.4	0.4	47.0	5.1	78.6	0.6
45238	32.4	1.7	0.9	0.6	0.3	1.1	157.7	384.4	32.1	0.9
45240	3.5	1.6	7.6	0.5	1.0	1.0	6.3	421.2	47.4	1.4
45242	55.0	2.7	4.0	1.1	3.8	3.0	1.2	0.9	0.6	1.2
45244	68.5	3.6	3.7	3.0	3.4	0.9	0.6	1.0	1.4	0.7
45246	32.4	2.4	10.0	1.4	0.9	0.6	2.3	1.3	2.0	0.9
45248	34.6	2.9	2.3	0.6	1.4	0.6	276.0	4.7	43.3	2.2
45250	38.6	4.5	0.7	1.1	1.9	1.9	42.7	7.2	51.6	2.6
45252	88.7	4.3	0.4	0.8	0.6	3.3	361.9	59.1	62.7	1.2
45254	1.3	0.8	2.6	1.2	0.5	1.3	230.0	520.8	48.3	3.6
45256	1.0	0.9	8.6	0.6	0.8	1.6	9.4	98.8	49.5	1.4
45258	44.1	2.0	4.2	0.9	1.8	1.4	2.4	1.6	2.0	0.8
45260	42.9	1.2	2.1	0.7		0.6	2.4	0.5	4.5	1.3
45262	2.3	1.6	15.3	1.7	0.7	0.4	0.9	0.5	2.2	3.1
45264	0.2	1.1	19.4	0.6	0.6	0.7	40.5	384.4	32.1	1.6
45266	1.8	0.6	19.6	0.5	0.5	0.4	0.6	1.0	1.0	1.9
45268	31.2	5.8	2.6	1.0	0.6	1.2	1.5	0.9	2.2	0.6
45270	31.2	4.9	0.6	0.8	1.8	1.3	1.3	0.6	1.1	0.4
45272	32.4	2.6	6.0	2.1	1.2	1.1	0.6	0.6	0.9	1.0
45274	1.2	0.7	4.9	2.0	1.6	0.5	0.9	0.6	1.0	0.6
45276	42.9	6.3	4.3	1.9	1.6	4.6	321.4	19.8	209.3	4.4
45278	42.9	1.8	1.5	1.0	1.0	1.3	2.2	0.5	1.9	1.6
45280	30.4	2.7	1.6	0.5	0.7	1.3	2.4	0.5	3.3	1.5
45282	30.1	1.0	1.4	0.6	1.3	0.4	176.2	482.3	72.3	0.5
45284	31.3	10.3	12.2	1.5	4.0	2.9	35.5	456.2	90.4	1.8
45286	30.1	2.6	1.1	0.4	2.9	0.2	1.3	0.5	2.6	0.9
45288	2.0	1.3	13.1	1.2	0.8	1.2	4.4	79.2	54.2	3.8
45290	32.4	1.6	5.3	0.4	0.7	0.6	92.9	285.1	32.1	1.1
45292	4.8	3.3	7.6	2.1	0.6	1.3	1.1	0.8	1.1	7.5
45294	38.4	2.0	3.6	1.0	0.8	0.8	1.9	1.2	2.0	3.4
45296	31.2	6.5	12.6	1.6	2.0	1.3	142.7	99.0	80.5	1.5
45298	55.4	2.1	4.2	1.1	1.4	3.9	5.7	4.0	14.7	0.5
45300	42.4	1.0	2.3	0.6	1.6	0.5	195.6	170.9	103.6	2.8
45302	37.1	1.9	3.0	1.2	4.0	0.8	1.9	1.9	1.5	1.3
45304	2.2	1.0	18.9	1.2	0.5	0.7	0.7	6.4	32.1	1.7
45306	2.6			0.7	0.7	1.0	1.6	1.2		4.5
45308	1.8	1.1	6.3	0.7	1.1	1.2	173.6	521.7	92.7	2.2
45310	41.5	2.8	8.5	2.6	5.1	2.7	0.8	0.6	2.4	2.4
45312	2.1	2.2	9.1	1.7	0.1	1.1	144.7	365.5	42.7	1.1
45314	2.8	0.6		1.4	1.5	0.9	0.8	0.6	1.9	1.5
45316	47.7	1.4	1.9	2.3	1.4	2.4	4.2	1.5	2.4	0.7
45318	50.3	3.0	3.0	1.7	2.2	0.8	0.3	18.0	121.9	0.8
45320	30.4	1.8	0.7	0.5	0.9	2.2	3.1	2.2		1.8
45322	2.3	0.6	0.9	0.5	1.3	1.0		384.4	32.1	1.5
45324	31.2	1.2	1.8	0.9	1.1	1.0	208.4	31.6	80.5	0.6
45326	31.2	3.2	0.6	1.2	2.1	1.8	0.8	1.1	1.5	0.5
45328	44.1	1.1	1.0	0.5	1.0	0.5	0.8	0.5	1.1	0.5
45330	0.5	0.3	1.0	0.5	0.3	0.2	144.7	328.9	42.7	0.3
45332	32.4	0.2	0.3	0.2	0.4	0.1	1.1	0.7	2.1	0.2
45334	30.1	3.3	15.5	1.1	10.1	0.5	4.8	95.7	72.3	1.9
45336	31.2	7.3	1.4	1.7	3.6	3.6	2.1	1.0	0.7	1.9
45338	32.4	4.8	4.1	1.9	2.5	2.7	19.0	13.9	46.3	0.8
45340	0.7	1.2	27.6	0.7	0.1	0.3	76.6	44.0	32.1	1.9
45342	1.2	2.1	12.5	1.2	0.4	0.7	208.4	178.0	80.5	2.5
45344	42.9	3.6	1.2	1.1	0.5	5.2	321.4	502.4	209.3	2.0
45346	25.1	0.8		0.5	0.4	0.7	144.7	365.5	42.7	0.7
45348	31.2	6.7	5.4	1.0	2.3	1.7	204.1	455.5	80.5	0.3
45350	47.7	6.9		11.2	1.9	4.7	14.5	9.6	27.9	0.8
45352	2.7	1.6	0.9	0.4	0.7	1.0	176.2	12.9	58.9	2.5
45354	38.4	0.4	0.4	0.5	0.3	0.3	2.3	1.4	1.4	1.1
45356	31.2	10.5	12.5	1.2	3.1	3.6	5.4	1.7	2.9	1.4
45358	4.2	5.5	16.3	4.9	1.2	1.0	0.4	0.5	0.8	4.1
45360	38.4	8.6	0.7	0.5	0.8	2.0	161.7	45.2	57.9	1.6
45362	3.3	0.7	20.5	1.4	0.4	0.8	0.2	0.4	0.4	1.4
45364	42.9	1.8	1.9	1.1	1.6	1.7	120.0	6.5	209.3	0.9
45366	32.4	0.3	0.5	0.6	0.9	0.6	1.2	0.8	0.7	0.6
45368	37.5	0.7	1.4	0.6	0.4	0.5	0.9	0.3	0.7	0.1
45370	30.4	1.3	0.7	0.6	1.1	1.1	3.9	3.7	2.0	0.8
45372	0.3	0.2	0.3	0.3	0.2	1.0	0.4	0.5	0.5	0.3
45374	25.1	0.4	1.3	0.7	1.1	0.3	4.4	1.5	8.3	0.4
45376	65.6	1.2	2.1	0.7	0.7	3.0	1.7	0.7	1.3	3.1
45378	47.7	2.4	3.0	2.7	1.6	2.0	1.5	1.0	1.6	0.7
45380	42.9	7.2	15.4	1.3	2.0	2.6	257.4	91.7	209.3	2.8
45382	31.2	2.9	2.6	0.9	0.7	0.9	0.9	0.5	2.3	1.2
45384	47.7	3.8	3.1	2.3	2.7	2.0	7.1	4.6	4.1	0.7
45386	32.4	1.3	5.8	0.2	0.5	0.3	0.5	0.6	0.4	1.2
45388	1.0	0.6	1.9	0.8	0.5	0.5	1.0	0.8	2.5	0.8
45390	0.5	1.2	4.2	1.4	0.9	0.4	114.2	48.9	46.3	1.7
45392	0.5	0.4	0.3	0.3	0.6	0.5	10.8	16.7	49.5	1.6
45394	46.3	6.9	1.0	0.8	3.1	1.8	265.2	164.3	121.9	0.3
45396	5.7	0.9	11.5	0.7	0.5	0.7	114.1	58.7	44.5	6.1
45398	31.3	1.0	0.8	0.3	0.6	0.8	152.7	456.2	90.4	0.8
45400	32.4	1.1	0.6	0.3	1.1	1.1	0.2	0.4	1.0	0.7
45402	3.8	1.4	102.3	13.7	0.7	0.8	195.6	685.3	103.6	7.0
45404	30.4	0.9	0.2	0.4	1.5	0.5	0.4	0.4	2.6	1.5
45406	41.5	1.0	6.2	1.0	1.8	1.0	3.4	0.9	2.4	1.3
45408	32.4	0.6	0.6	0.8	0.8	0.4	114.2	357.1	46.3	0.3
45410	8.4	3.7		3.7	3.3	1.8	73.1	621.3	63.5	4.0
45412	1.2	1.6	0.4	1.1	1.6	2.3	366.8	16.8	91.8	1.3
45414	2.6	5.4	14.2	1.8	1.3	1.9	1.4	0.9	0.7	4.1
45416	32.4	1.5	2.5	0.2	1.9	1.7	0.4	0.6	0.4	1.2
45418	32.4	0.6	1.6	1.7	0.8	0.9	114.2	357.1	46.3	0.3
45420	30.1	7.2	13.4	1.1	4.4	1.2	2.4	2.6	13.2	3.0
45422	42.9	8.9	16.9	3.4	2.0	3.4	321.4	502.4	209.3	2.0
45424	32.4	0.5	0.3	0.2	0.7	0.3	1.4	0.6	0.6	0.2
45426	1.3	1.2		0.4	0.1	0.6	0.2	0.3	0.4	0.9
45428	32.4	1.5	1.3	0.2	2.1	0.1	0.2	0.8	0.4	0.5
45430	38.4	0.8	0.4	0.4	1.0	0.5	2.8	1.5	0.7	0.8
45432	30.3	3.0	9.2	6.6	1.6	2.2	5.0	2.2	3.2	1.7
45434	62.1	18.4	31.8	1.7	7.4	11.5	487.9	36.5	42.7	6.0
45436	0.8	4.5	4.5	2.2	0.8	1.0	321.4	282.8	209.3	2.9
45438	32.4	0.3	0.7	0.2	1.0	0.4	0.4	0.5	0.5	0.3
45440	32.4	4.4	2.2	1.0	2.8	0.4	157.7	5.8	32.1	0.9
46715	1.2	1.1	1.4	0.7	1.8	0.9			1.3
46717	1.3	1.2	1.8	1.4	1.0	1.0			1.2
46718	49.4	6.9	1.6	2.6	7.3	2.4			2.1
46719	1.7	0.5	1.1	1.0	1.1	0.8			2.7
46720	0.7	0.9	1.2	1.4	1.0	0.9			0.7
46721	34.4	2.8	0.7	0.8	5.1	1.7			0.8
46726	0.5	0.1	0.8	0.7	0.7	0.3			0.9
46728	0.5	0.9	1.0	1.6	0.9	0.5			2.4
46729	34.4	1.8	0.8	0.8	1.1	1.1			4.1
46730	0.8	0.4	0.5	0.3	0.6	0.4			0.4
46731	0.1	0.1	0.8	0.1		1.1			0.6
46732	38.1	1.1	0.3	0.2	0.7	0.6			0.8
46736	0.1	0.2	0.7	0.2	0.1	0.2			0.4
46737	30.2	1.8	0.8	0.6	1.2	1.2			3.2
46739	0.8	1.1	1.2	1.0	1.2	0.9			3.9
46740	19.6	1.0	0.3	0.3	0.5	0.3			1.2
46743	0.4	2.0	0.9	1.2	1.1	0.7			4.4
46744	27.9	0.7	0.3	0.2	0.9	0.7			0.8
46746	0.4	0.3	0.7	0.6	0.3	0.8			4.5
46748	0.9	1.3	1.4	1.3	0.9	1.0			0.7
46749	54.9	0.8	0.5	0.2	0.3	0.3			0.5
46753	43.6	1.9	0.6	0.8	1.5	1.2			0.9
46757	45.0	4.2	1.4	1.8	5.1	4.5			2.4
46762	45.0	3.3	1.2	0.8	1.8	1.9			3.4
46763	1.2	1.0	1.5	1.0	1.1	0.2			1.4
46764	53.1	2.7	1.1	0.8	1.6	3.8			2.1
46765	1.1	1.0	1.1	1.6	1.1	0.8			0.5
46766	1.1	0.8	1.4	0.8	0.8	1.1			1.2
46771	0.1	0.4	0.6	0.2	0.7	0.4			1.4
46773	30.2	5.8	886.3	3.5	3.4	3.7			1190.4
46774	7.2	2.8	1269.0	2.7	0.8	0.9			1190.4
46775	12.6	3.8	409.8	5.6	1.3	2.1			1121.0
46778	1.0	0.8	1.2	1.0	0.8	1.0			4.3
46786	1.7	0.7	1.6	0.6	1.5	1.1			4.6
46787	34.4	2.6	0.3	0.9	1.1	1.2			2.0
46788	0.2	0.5	0.4	0.5	0.2	0.4			0.4
46789	74.0	0.5	0.3	0.1	0.5	1.0			0.3
46794	30.2	2.1	6.3	1.4	1.4	1.4			4.4
46799	0.5	0.8	0.9	1.2	0.6	0.6			1.6
46803	0.4	0.3	0.8	0.5	0.8	0.4			0.9
46804	24.0	1.9	0.7	0.7	1.3	0.8			0.9
46805	1.7	0.5	2.1	0.6	1.0	1.6			2.0
46806	0.4	0.8	1.1	0.7	0.8	0.8			1.6
46811	0.8	0.9	1.3	0.9	0.5	2.4			2.1
46812	0.5	0.4	1.3	0.4	0.8	0.7			0.7
46813	10.4	0.5	0.8	0.1	0.9	0.7			0.6
46814	43.6	3.0	6.1	1.1	1.9	1.8			1.5
46819	1.5	1.3	1.1	3.2	1.1	1.1			5.3
46822	0.7	0.5	1.0	0.3	0.8	0.4			1.3
46823	46.5	1.2	0.4	0.3	3.6	1.5			2.1
46824	69.9	4.4	0.9	0.8	2.8	1.6			3.1
46826	0.1		0.5	0.5	0.1	0.1			0.7
46827	63.9	0.9	0.6	0.6	1.0	1.6			2.0
46828	0.3	0.3	0.7	0.2	0.2	0.2			1.2
46829	49.6	1.5	0.7	0.5	1.0	1.0			1.4
46833	0.3	0.6	0.8	0.6	0.9	0.7			0.9
46834	49.1	1.8	0.7	0.3	0.5	0.6			0.6
46835	0.9	1.0	1.2	1.1	0.7	1.6			2.0
46842	45.0	2.8	4.4	0.6	1.2	1.0			3.7
46844	0.5	0.5	1.2	0.6	0.4	0.3			0.8
46845	1.8	1.5	1.2	1.6	1.0	1.1			0.8
46846	1.2	1.1	1.4	1.0	1.7	0.8			1.4
46847	0.8	0.7	1.1	0.5	0.9	0.8			2.0
46848	0.5	0.4	1.1	0.8	1.0	0.6			3.2
46849	27.9	1.7	0.7	0.8	0.8	1.2			10.4
46850	0.1	0.3	0.5	0.3	0.2	0.1			1.0
46851	54.9	1.1	1.0	0.8	1.0	0.5			2.4
46852	0.4	0.4	0.4	0.4	0.7	0.4			0.8
46853	30.2	2.1	0.9	0.7	1.3	1.2			3.0
46854	30.2	1.4	0.8	0.5	1.1	0.8			2.6
46856	0.7	0.3	1.2	0.4	0.7	0.4			2.3
46857	46.5	1.4	0.8	0.3	1.8	0.8			2.1
46858	1.6	1.1	1.2	0.8	1.9	1.2			4.1
46862	0.8	1.0	0.7	1.1	1.0	0.9			0.8
46865	34.4	1.5	0.7	0.7	1.1	1.1			4.9
53157	0.5	0.5	0.5	1.1		0.2				0.6
53158	20.3	5.4	1.3	2.3		2.2				5.9
53159	0.7	0.3	0.9	1.2		1.2				1.0
53160	8.0	1.5	0.7	0.6		4.0				3.2
53162	0.9	1.0	1.0	2.1		1.4				1.1
53163	15.2	6.9	1.0	1.0		4.3				5.3
53166	1.5	0.2	0.7	2.4		1.2				0.9
53167	13.3	2.6	2.8	2.6		2.3				2.8
53168	1.8	0.9	2.6	1.7		1.8				1.0
53169	7.4	2.0	5.2	3.4		21.7				2.0
53174	2.4	0.5	0.7	0.5		0.7				0.9
53175	5.9	4.6	2.0	5.5		10.1				2.2
53589							56.0	15.0	60.0
53590							36.0	1.1	60.0
53591							4.2	1.1	3.0
53592							100.0	23.0	60.0
53593							100.0	43.0	60.0
53594							100.0	3.3	60.0
53595							100.0	84.0	60.0
53852	0.3	0.7	2.3	1.4	1.2	1.3	2.2	1.2	1.0
53856	0.3	0.4	1.0	0.5	0.8	0.7	2.9	0.8	1.1
53861	0.9	1.8	2.1	1.1	1.4	0.7	2.0	1.1	3.1
53865	1.6	1.9	1.2	1.9	4.0	4.2	3.5	3.7	0.7
53867	0.7	1.3	3.1	1.2	1.3	4.0	3.6	3.9	3.2
53880	0.6	0.7	1.1	0.7	0.8	1.1	2.5	0.8	1.8
53884	0.7	0.8	1.7	0.5	1.1	1.3	2.9	1.3	4.3
53888	0.5	1.3	2.6	1.3	1.0	1.0	5.3	1.8	11.9
53890	1.1	0.7	0.8	0.9	0.4	0.3	1.2	0.8	1.5
53908	0.6	1.0	1.2	0.8	2.6	1.8	6.6	0.6	3.3
53914	0.4	0.8	0.7	0.9	1.1	1.2	1.3	2.0	0.6
53921	0.7	2.1	1.9	3.1	1.2	1.1	3.9	2.1	3.3
53923	1.4	1.5	1.6	2.2	2.4	6.5	4.3	3.9	1.8
53931	0.7	0.4	1.6	0.6	0.8	1.2	2.1	0.6	0.5
53933	0.7	1.3	1.8	1.2	0.7	1.0	9.3	2.9	4.4
53950	0.6	0.6	2.0	0.5	0.7	1.0	2.9	1.2	3.5
54269	1.3	2.4	1.9	2.3	2.9	1.8
54270	1.6	1.6	1.9	1.6	1.2	0.8
54271	2.7	2.0	1.2	1.4	1.4	1.5
54272	3.1	0.9	103.0	1.6	0.8	0.9
54273	22.0	4.8	18.0	3.2	2.7	2.1
54274	8.0	5.0	49.0	5.1	1.9	1.4
54275	6.6	3.2	49.0	3.0	1.8	1.3
54276	32.0	14.0	34.0	5.7	1.8	4.8
54277	14.0	7.4	49.0	4.9	3.1	2.2
54278	15.0	7.5	49.0	7.5	2.5	2.8
54279	62.0	6.3	20.0	3.0	3.4	4.3
54280	62.0	10.0	21.0	4.4	3.2	2.2
54357							1.2	1.1	2.4
54359							10.8	6.5	57.0
54360							12.9	1.3	22.0
54362							2.2	1.3	1.9
58844			0.4	0.3		0.3	1.2	0.8	1.3
58851			2.2	1.9		0.5	3.9	347.2	58.1
58855			1.0	0.8		0.6	2.2	1.5	1.3
58863			1.4	0.7		0.9	2.9	2.2	5.3
58867			1.0	0.8		0.9	168.9	214.5	47.4
58871			7.9	0.8		0.9	163.8	56.0	58.1
58875			4.3	0.5		0.4	2.8	0.3	1.3
58883			1.4	0.6		0.7	2.4	1.6	2.1
58887			1.5	0.2		0.2	74.2		58.1
58891			0.3	0.3		0.2	1.1	0.4	0.9
66720	0.9	0.4	1.6	1.0		0.4	1.3	0.7	0.3	0.8	1.0
66748	0.8	1.0	1.8	0.9		0.9		0.5	0.7	1.3	0.9
66756	0.6	0.6	0.3	0.3		0.6	4.3	0.5	0.3	1.0	0.2
66872							2.1	2.4	2.7
66876							2.1	0.7	1.0
66878							39.0	437.0	57.0
66884							102.0	475.0	50.0
66886							2.5	2.0	2.3
66892							2.4	1.0	1.8
66894							8.0	9.0	61.0
66898							4.4	2.0	2.0
66902							97.0	180.0	57.0
66910							6.4	2.2	7.3
66914							160.0	178.0	61.0
66916							3.6	1.1	2.0
66918							140.0	247.0	57.0
66920							7.0	2.0	60.0
66938							1.0	3.0	9.0
66940							19.0	2.3	4.3
66946							1.0	475.0	50.0
66952							0.9	1.2	0.4
66956							140.0	230.0	51.0
66958							140.0	339.0	61.0
66960							2.1	2.1	2.1
66962							100.0	148.0	46.0
66966							1.2	1.4	2.5
66968							5.1	2.8	9.3
66972							2.4	2.1	0.8
66976							190.0	77.0	50.0
66980							8.5	3.3	2.3
66983							160.0	437.0	57.0
66990							0.8	0.9	1.3
66997							150.0	250.0	57.0
66999							8.2	2.3	2.1
67001							160.0	58.0	57.0
67003							160.0	440.0	57.0
67005							7.4	2.4	3.1
67007							160.0	100.0	61.0
67011							380.0	160.0	57.0
67015							2.4	2.2	5.0
67017							2.7	3.8	4.3
67019							154.0	89.0	61.0
67023							26.0	4.6	7.4
67027							3.2	0.7	2.6
67029							160.0	25.0	61.0
67031							52.0	9.1	10.0
74953	0.7	0.4	2.6	0.7	0.1	0.2	192.3	17.0	84.5
74955		2.8	54.2	0.4	1.8	0.9	164.5	10.7	85.0
74957	4.8	1.8	20.7	0.8	2.2	2.2	157.6	8.5	85.0
74959	0.7	0.2	0.5	0.8	0.6	0.4	150.6	3.4	59.5
74961	1.8	1.7	3.6	0.4	0.3	1.5	4.5	5.1	82.0
74965	76.7	1.2	3.3	1.6	1.6	0.6	9.1	3.2	5.3
74973	0.1	0.5	0.6	0.6	0.3	0.2	15.5	3.5	23.2
74975	0.1	0.2	0.4	0.1	0.1	0.1	76.2	31.1	24.8
74993	78.6	3.3	3.0	0.9	2.1	1.3	15.8	21.0	36.0
74995	0.6	1.0	5.9	1.0	0.5	0.1	140.0	9.0	59.5
74999	83.7	1.6	2.0	1.4	1.2	2.7	0.1	347.2	59.5
75001	83.7	2.2	1.4	1.2	2.9	1.5	0.1	347.2	59.5
75003	21.5	3.1	1.4	2.7	2.0	2.0	0.1	390.6	24.8
75005	61.8	2.9	0.1	1.9	2.0	3.8	0.2	446.4	52.7
75007	83.7	2.2	1.6	1.3	1.6	1.7	16.3	21.3	59.5
75009	1.5	0.7	1.3	0.5	0.3	0.8	76.8	13.2	42.9
75011	83.7	0.4	2.2	1.4	2.8	0.6	55.8	23.7	59.5
75013	0.3	0.6	1.0	0.9	0.4	0.2	10.4	21.8	49.4
75025	0.2	0.1	0.4	0.5	0.3	1.1	111.6	23.8	45.2
75027	0.4	0.8	0.8	1.2	0.9	2.3	120.6	30.4	36.3
80671	1.1	0.8	0.5	0.7		1.7	1.2	0.5	0.3	1.1	0.3
80685	0.7	0.6	1.3	1.0		0.5	2.5	0.7	0.3	0.7	0.6
80717	1.3	0.5	0.7	0.7		1.2	3.5	0.5	2.4	1.6	0.4
80755	0.6	0.4	1.1	0.3		0.5	5.0	0.8	0.9	0.8	0.3
84909	1.2	1.0	0.7	2.0		1.4	2.5	0.5	2.1	1.7	0.4
84911	1.3	1.0	3.3	1.9		2.6		4.3	3.7	2.1	0.8
84913	1.0	0.7	1.0	0.8		0.5	5.1	0.5	0.7	1.1	0.2
84915	1.0	1.9	2.4	1.3		1.4	1.1	1.2	0.3	0.8	1.3
84917	0.8	0.9	1.1	1.1		1.2	13.8	1.2	0.9	0.9	0.5
84919	1.2	0.7	1.8	1.1		1.2	1.2	0.5	1.3	1.4	1.0
84921	1.6	0.7	0.3	0.2		0.5	4.9	2.3	2.1	0.9	0.2
84923	1.3	0.7	0.7	0.7		1.3		0.5	0.4	1.2	0.8
84925	0.6	1.0	0.8	0.9		1.3	0.4	1.2	1.5	1.1	0.3
84927	0.8	0.4	1.2	0.6		0.5	4.1	0.6	0.3	0.8	1.1
84929	0.9	0.9	1.9	0.3		0.9	13.8	4.2	1.9	0.6	0.8
84931	1.0	0.7	1.0	1.1		1.0	3.7	0.5	0.7	1.2	0.1
84933	1.0	1.7	3.1	1.7		1.7	18.5	3.6	9.9	1.3	1.7
84935	0.3	0.4	2.4	2.9		0.6	2.1	2.1		0.5	1.3
84937	0.8	0.7	1.6	1.0		0.8	13.4	1.2	2.0	1.0	0.1
84939	0.5	0.7	0.8	0.8		0.4	5.1	1.2	1.0	1.0	0.4
84941	0.7	0.5	1.0	1.1		0.6	19.5		1.1	0.8	0.9
84943	0.9	1.1	1.0	1.0		0.4		1.6	2.0	1.2	0.7
84945	1.1	0.8	0.9	0.8		0.7	3.3	2.7	1.3	0.5	0.8
91554	34.1	1.1	1.1	0.5	1.7	1.6	256.3	424.0	69.3	1.1	40.9
91560	41.0	6.0	3.1	1.4	2.3	1.8	186.3	30.3	53.2	1.6	48.3
91564	58.6	11.7	135.6	0.7	3.9	1.0	2.9	1.5	9.8	4.2	64.8
91566	50.7	9.7	26.5	4.3	1.3	2.2	1.0	0.5	5.3	3.4	71.2
91570	1.5	0.5	17.2	1.5	0.8	0.7	0.3	1.2	1.0	1.3	6.0
91622	34.8	3.7	3.4	1.4	1.6	2.0	143.5	285.1	61.0	1.7	56.6
91636	4.5	0.9	13.1	1.3	0.8	1.1	240.8	55.7	174.2	2.6	5.8
91646	6.0	3.7	113.1	1.6	1.3	1.3	207.9	30.1	93.1	5.3	6.1
91648	16.3	1.6	1.0	2.0	2.2	1.3	25.2	14.4	35.7	1.0	37.5
91672	34.8	5.3	5.0	0.7	2.8	2.9	143.5	285.1	61.0	1.8	56.6
91674	1.6	0.7	2.5	0.4	0.7	0.9	143.5	285.1	61.0	1.6	3.4
91676	45.7	2.1	1.5	2.2	0.8	0.8	187.7	460.9	79.7	1.1	71.2
91678	50.7	2.6	1.3	1.0	0.4	1.4	187.7		79.7	1.9	71.2
91690	0.4	0.3	0.6	0.5	0.9	0.8	0.9	1.3	1.1	0.2	6.2
91694	34.8	10.4	6.1	2.4	4.7	10.0	143.5	24.2	61.0	0.8	56.6
91706	4.8	0.8	2.4	0.8	0.9	1.2	207.9	6.6	93.1	3.3	1.2
91720	90.0	0.6	0.7	0.3	0.3	0.8	94.9	9.2	93.1	0.7	71.9
91730	1.7	7.3	4.3	14.0	2.3	2.6	153.2	47.8	69.6	3.0	6.4
91762	5.9	5.9	113.1	1.8	4.3	5.7	207.9	499.2	93.1	3.2	9.9
91764	50.7	5.7	1.4	3.3	0.8	2.4	187.7	460.9	79.7	1.8	71.2
91766	49.3	1.2	0.7	0.6	0.6	1.4	187.7	460.9	79.7	0.6	71.2
91772	52.5	2.1	1.0	0.8	1.5	1.2	240.8	613.9	174.2	0.6	24.0
91776	38.5	4.7	10.7	1.2	4.0	1.2		3.7	80.5	0.7	51.6
91778	50.7	4.7	39.0	1.6	2.5	2.2	31.3	12.8	71.7	2.8	71.2
91780	50.7	2.3	41.6	1.9	0.7	0.5	31.1	34.7	79.7	4.2	71.2
91784	3.5	2.1	7.4	0.9	1.3	2.4	143.5	285.1	61.0	2.6	9.0
91786	6.0	1.6	13.7	0.9	2.5	2.5	211.4	797.2	113.6	1.3	5.8
91788	34.8	6.4	2.3	1.4	2.2	7.6	143.5	63.3	61.0	1.2	114.6
91798	0.5	0.2	1.6	0.6	0.4	0.2	21.8	18.8	113.6	1.2	0.6
91800	50.7	1.7	5.8	0.3	0.9	0.5	6.8	8.5	79.7	1.5	71.2
91810	90.0	36.1	12.1	2.1	14.0	3.3	207.9	17.3	93.1	2.2	71.9
91834	42.2	4.0	1.5	1.7	3.4	3.2	31.5	1.9	57.9	0.8	64.8
91840	42.2	10.5	10.3	1.7	0.9	1.0	0.3	0.4	2.2	2.1	64.8
91856	3.3	0.7	8.6	1.1	0.9	2.5	17.7	12.3	25.8	1.8	8.3
91882	45.2	2.4	1.0	0.4	2.0	1.1	131.4	12.0	51.5	0.9	64.8
91888	45.2	8.3	2.1	1.2	2.1	1.3	0.2	0.7	2.8	0.2	64.8
91898	8.1	5.6	128.6	1.4	4.9	1.6	135.9	742.4	95.8	5.1	19.2
91900	1.6	0.7	5.9	0.6	0.4	0.5	189.4	15.3	56.9	2.5	1.8
91910	44.6	6.6	8.4	1.3	2.6	0.8	153.2	0.5		1.9	34.6
91938	6.5	20.0		1.2	2.5	2.5	186.3	707.0	53.2	1.5	8.6
91948	1.6	0.9	0.4	0.9	1.1		1.4	0.7	0.3	0.3	2.3
91956	5.7	2.8		4.4	4.5	2.4	182.7	532.4	118.2	4.7	8.4
91958	1.0	0.4	0.6	0.5	1.1	0.5	1.7	0.4	0.9	0.8	1.3
91964	34.1	1.3	0.8	0.5	0.3	0.6	256.3	424.0	69.3	1.2	40.9
91966	3.9	0.6		1.5	0.8	1.0	1.2	16.8	69.3	6.5	29.6
91980	34.1	1.5	5.0	0.5	0.9	2.8	216.8	13.1	66.9	2.6	40.9
92002	3.5	10.4	20.9	4.1	2.6	1.4	0.6	0.4	2.3	2.6	26.4
92004	45.2	2.4	53.3	1.8	1.9	2.4	204.6	8.5	83.3	4.7	51.6
92012	2.2	5.2		2.7	1.1	1.3	0.3	1.1	1.8	2.2	9.2
92014	5.5	2.5	23.9	1.0	3.3	1.2	256.3	48.0	69.3	5.3	10.7
92028	41.0	2.6	6.4	1.3	0.9	1.5	0.3		0.3	2.7	48.3
92030	41.0	14.7	13.5	2.4	4.2	3.4	186.3	707.0	53.2	2.0	48.3
92034	52.5	13.1		9.2	29.7	24.0	240.8	20.7	174.2	9.1	40.9
92054	47.5	15.0		4.6	1.2	2.0	1.0	0.5	0.9	2.3	46.0
92056	26.6	4.9		5.6	14.9		193.7	666.3	171.5	1.1	65.5
92060	6.8	5.2	53.5	4.5	4.0	2.3	126.5	494.5	90.0	2.6	6.9
92062	25.0	9.8			1.8	6.9	187.7	460.9	79.7	5.0	37.7
92064	23.3	2.0	13.8	1.7	0.7	1.1	187.7	460.9	79.7	3.0	15.2
92080	45.2	25.5	59.5	9.1	9.9	8.3	148.1	374.7	51.5	17.9	64.8
92082	45.2	2.6	1.9	0.8	1.8	3.1	0.6	0.4	0.5	2.4	64.8
92100	90.0	6.4	2.8	1.3	22.5	8.9	207.9	499.2	88.2	1.2	71.9
92110	1.5	1.4	0.6	0.5	0.6	1.0	8.4	35.2	61.0	0.6	26.4
92118	3.5	0.9	1.8	0.6	0.4	0.5	16.5	3.9	56.9	2.7	3.8
92122	90.0	9.0	39.8	4.9	8.0	6.9	207.9	499.2	93.1	3.6	71.9
92128	1.8	2.7	2.1	1.8	2.2	2.8	189.4	92.0	56.9	0.7	0.9
92138	90.0	9.9	3.6	1.0	2.2	3.3	207.9	499.2	93.1	1.6	71.9
92146	52.5	5.1	6.0	1.0	1.7	6.2	1.8	80.0	174.2	1.8	37.5
92154	90.0	3.6	1.8	0.8	1.1	1.7	207.9	0.6	93.1	0.9	71.9
92160	90.0	10.0	7.9	1.5	2.3	1.3	207.9	499.2	93.1	4.7	71.9
92164	0.4	0.5	0.5	0.8	1.3	0.4	1.4	0.7	0.9	0.7	0.7
92166	50.7	0.9	2.1	0.6	1.4	0.8	5.9	4.0	46.9	0.5	71.2
92192	90.0	3.6	7.6	0.9	1.2	2.2	100.4	1.3	93.1	1.4	71.9
92220	90.0	2.9	3.3	0.5	0.7	0.2	0.5	0.7	3.4	1.7	71.9
92222	28.2	2.7	2.6	1.9	2.4	1.4	21.3	103.9	68.9	1.5	40.0
92224	50.7	0.8	5.6	2.0	0.6	0.5	0.5	0.5		0.8	71.2
92232	29.5	11.4		3.6	2.4	5.9	177.0	562.1	108.6	1.4	63.9
92234	23.9	16.2	3.2	4.6	12.0	5.9	239.9	305.2	50.6	2.4	58.7
92248	34.8	16.7	16.1	4.5	3.5	9.3	143.5	285.1	61.0	2.4	114.6
92256	3.1	3.1	18.7	3.4	2.5	5.6	143.5	38.5	61.0	1.8	9.0
92264	28.2	1.2	0.7	0.8	2.1	0.6	1.6	1.0	0.8	0.4	37.5
92296	28.2	0.4	10.7	0.6	3.4	1.9	121.8	11.8	56.9	1.4	37.5
92304	44.6	3.7	8.4	2.0	3.2	2.0	153.2	61.9	88.4	1.7	34.6
92318	90.0	8.5	31.4	8.2	4.6	2.3	3.1		93.1	3.0	71.9
92374	34.8	8.5	9.1	0.8	5.5	4.8	56.7	3.5	61.0	0.8	114.6
92394	28.2	2.7	0.8	1.0	2.1	0.8	1.4	0.5	0.7	0.6	37.5
92400	2.8	4.5	6.2	2.1	0.4	1.2	189.4	503.2	56.9	2.3	5.4
92404	28.2	2.0	0.9	1.0	1.8	1.6	189.4	7.0	56.9	2.8	37.5
92406	28.2	2.2	0.9	1.4	2.9	5.3	0.4	0.5	0.2	0.7	37.5
92414	28.2	3.9	29.2	2.4	2.3	2.3	8.7	502.9	56.9	2.3	37.5
92418	28.2	2.5	2.6	1.3	2.2	1.9	189.4	503.2	56.9	0.7	34.6
92420	44.6	7.1	0.7	0.7	0.9	0.3	153.2	495.2	88.4	1.9	34.6
92428	0.6	0.5	0.7	0.6	0.9	0.4	1.2	0.5	0.6	0.7	0.5
92442	45.2	5.2		0.2	2.5	2.8	0.4	1.0	0.9	1.5	64.8
92444	50.7	2.6			5.1	1.3	1.2	1.1	1.8	1.4	71.2
92468	45.2	12.8	20.9	1.6	1.9	5.1	158.9	374.7	51.5	2.1	64.8
92470	38.4	11.2	1.2	1.3	3.5	2.9	5.0	2.5	51.5	1.2	64.8
92472	50.7	7.6	4.0	2.6	1.0	3.0	11.4	6.6	79.7	1.9	71.2
92478	28.2	1.3	5.7	1.1	1.4	0.7	39.5	503.2	56.9	1.3	37.5
92508	29.5	12.9		4.5	5.7	15.8	177.0	562.1	108.6	3.0	24.0
92528	34.8	7.0	4.6	0.4	1.0	0.7	0.8	7.2	61.0	3.0	114.6
92548	7.5	5.6	7.4	0.5	1.4	0.7	207.9	499.2	93.1	2.1	8.1
92558	34.8	9.4	2.7	0.5	2.0	3.1	0.5	12.2	61.0	1.8	56.6
92560	2.4	1.5	0.6	0.7	0.9	1.9	0.1	0.3	0.2	0.9	4.8
92572	4.8	5.8	65.3	1.9	3.5	2.4	143.5	1.5	61.0	2.9	13.9
92574	34.8	4.3	2.1	0.5	5.7	6.3	143.5	285.1	61.0	1.1	56.6
92590	0.7	0.9	0.4	0.8	1.2	0.7	181.7	5.3	57.9	0.6	0.7
92626	34.8	20.7	7.1	1.2	0.4	1.4	0.3	0.3	1.0	1.5	56.6
92640	90.0	2.2	10.6	0.6	1.9	1.3	8.0	3.3	16.7	5.1	71.9
92642	50.7	4.3	4.6	4.1	5.7	9.3	28.8	8.9	79.7	4.2	71.2
92660	61.1	6.7	1.5	0.4	3.9	7.4	169.2	54.8	95.8	0.6	63.9
92662	50.7	5.3	1.3	0.4	2.6	2.9	187.7	40.7	79.7	0.8	71.2
92686	28.2	1.7	3.9	1.2	0.2	1.3	12.3	147.8	56.9	5.3	11.2
92690	4.7	2.4	4.8	1.1	1.1	0.5	10.3	78.3	93.1	3.9	7.6
92706	21.3	13.6	24.6	3.7	2.1	7.9	16.0	16.5	61.0	0.7	56.6
92730	2.6	0.8	0.5	1.1	1.8	2.3	158.9	19.4	51.5	0.8	3.5
92734	29.5	6.4	2.8	3.1	3.6	2.2	80.0	22.0	98.5	1.5	71.9
92736	50.7	2.1	0.9	4.3	1.5	8.0	22.4	5.8	79.7	0.9	71.2
92738	2.5	0.3		1.7	0.2	0.9	150.1	23.2	79.7	3.5	3.1
92740	90.0	3.3	1.2	0.7	2.3	1.5	3.3	5.0	3.1	0.4	71.9
92744	90.0	12.5	10.9	0.9	8.8	2.6	1.2	36.2	93.1	1.3	71.9
92760	90.0	21.5	21.0	2.0	1.3	1.6	1.7	12.8	93.1	2.5	71.9
92762	90.0	4.5	5.5	0.7	2.3	3.1	207.9	43.9	93.1	1.5	71.9
92772	34.8	5.7	14.5	1.9	2.0	4.0	0.9	10.1	61.0	3.1	114.6
92790	34.8	9.1	3.0	0.8	1.8	2.4	3.7	17.5	54.2	1.8	56.6
92808	29.1	3.2	14.0	1.2	0.8	2.3	0.1	0.4	0.5	2.9	114.6
92812	90.0	0.9	2.0	0.4	1.4	1.2	0.9	0.8	2.3	2.6	71.9
92832	90.0	1.4	10.5	0.8	2.0	1.3	29.5	499.2	93.1	2.8	71.9
92836	90.0	1.2	3.1	1.7	0.8	2.0	0.7	0.5		2.3	43.1
92844	1.4	0.5	1.1	0.5	0.4	1.0	207.9	39.4	93.1	1.0	1.3
92846	81.0	1.3	1.3	0.6	1.0	1.1	3.2	0.5	1.6	1.6	71.9
92856	5.1	5.8	1.2	1.4	3.4	4.7	102.8	2.8	61.0	1.9	10.5
92874	34.8	9.4	2.7	2.2	3.2	14.6	143.5	285.1	61.0	0.7	114.6
92878	34.8	6.4	3.1	1.4	1.4	7.2	7.7	285.1	61.0	0.7	103.8
92884	90.0	17.1	3.5	1.6	4.8	7.6	161.1	94.4	93.1	10.3	71.9
92886	1.1	2.6		1.5	3.3	1.6	1.6	3.6	7.5	2.8	2.0
92892	1.6	2.8	8.9	2.9	1.3	3.1	3.4	0.5	1.8	1.3	30.9
92894	3.5	4.9	21.0	0.7	0.8	1.0	0.2	0.3	1.1	1.7	3.8
92926	28.2	13.8	6.0	1.4	6.3	4.0	0.6	0.5	0.5	1.2	37.5
92930	5.5	4.4	1.8	3.8	1.0	1.7	7.8	319.0	132.6	1.6	28.1
92934	90.0	19.2	21.2	1.3	3.6	5.4	0.4	0.6	0.4	3.6	71.9
92958	34.8	6.1	5.6	2.6	2.8	7.5	0.3	0.5	1.0	0.8	114.6
92960	50.7	1.8	7.8	4.0	2.5	2.9	0.5	19.1	71.2	1.6	71.2
92976	34.8	1.7	0.4	0.4	1.4	2.3	0.8	0.3	0.2	0.4	114.6
92988	48.9	13.4	5.2	3.4	10.8	4.6	258.6	613.9	132.6	1.1	114.6
92994	3.8	1.4		1.0	1.4	0.7	153.2	495.2	88.4	1.9	4.8
92998	2.0	1.3	1.0	0.6	1.0	0.6		1.2	2.5	0.8	0.4
93004	26.5	1.6	0.8	1.1	1.8	0.9	8.3	0.8		0.9	37.9
93014	42.2	3.8	1.1	1.0	1.6	1.3	1.0	1.4	1.4	2.5	64.8
93024	34.8	3.2	2.2	0.9	0.8	1.7	0.1	0.4	0.4	1.4	56.6
93036	32.9	1.7	23.5	2.3	2.2	0.6	0.3	32.0	83.2	1.2	37.9
93038	4.3	7.6	45.0	3.1	2.8	1.6	1.7	0.5	1.7	3.7	7.4
93044	42.2	7.5	2.2	0.6	2.0	1.5	191.4	430.4	57.9	2.7	64.8
93062	48.9	2.8		3.2	7.8	1.5	1.6	0.8	3.5	1.6	114.6
93068	1.5	1.0	6.6	0.3	1.3	0.6	143.5	285.1	61.0	1.0	20.1
93070	50.7	1.4	2.0	6.3	0.8	3.8	187.7	460.9	79.7	1.2	71.2
93080	34.8	6.7	19.5	0.4	2.0	2.3	143.5	5.6	61.0	0.6	114.6
93118	28.2	13.0	1.2	3.6	1.8	3.0	189.4	503.2	56.9	15.0	37.5
93140	34.8	8.2	13.0	0.5	1.1	1.9	0.4	15.8	61.0	0.9	114.6
93152	34.8	9.5	90.4	4.6	5.3	3.1	143.5	3.9	61.0	7.4	56.6
93166	45.2	7.5	19.3	1.7	0.6	1.9	1.2	0.4	3.0	2.9	64.8
93168	45.0	1.7	17.5	11.7	2.5	1.3	1.1	1.0	6.6	1.3	71.2
93170	50.7	7.4	53.4	4.6	4.5	1.5	0.2	0.5	0.3	2.3	71.2
93176	1.4	0.4	2.5	0.8	0.5	0.6	211.4	3.5	113.6	1.2	1.8
93194	2.2	0.5	2.5	1.7	2.6	1.9	211.4	4.8	84.8	0.9	3.7
93212	5.2	6.3	125.3	0.5	0.9	1.3	5.0	13.4	132.6	6.1	9.4
93242	28.2	2.3	1.4	0.7	2.4	1.6		21.1	56.9	0.5	37.5
93244	50.7	3.6	2.7	6.2		1.9	187.7	460.9	79.7	1.9	71.2
93246	50.7	17.1	76.9	19.1	2.2	39.3	187.7	460.9	79.7	2.1	71.2
93248	45.2	5.7	2.4	1.1	2.7	4.9	158.9	23.9	51.5	1.6	64.8
93266	20.0	1.1	6.3	1.0	1.2	1.4	141.7	2.8	93.1	8.4	5.6
93272	34.8	5.6	1.7	0.4	1.1	1.8	143.5	285.1	61.0	1.2	114.6
93276	34.8	5.3	24.0	0.6	3.8	2.4	143.5	285.1	61.0	1.1	114.6
93294	2.7	1.6	1.7	0.4	0.3	0.6	239.9	43.3	50.6	1.6	3.6
93300	34.8	2.6	5.5	0.3	1.0	0.4	98.2	31.8	61.0	0.7	114.6
93302	0.6	0.4	8.1	1.1	1.0	0.3	143.5	35.4	61.0	1.1	3.7
93304	34.8	14.4	41.0	1.2	1.5	2.2	0.2	0.5	2.0	4.2	114.6
93306	90.0	10.2	9.9	7.5	1.1	0.6	0.2	0.5		0.9	71.9
93314	7.3	5.9	6.1	0.4	3.1	3.0	207.9	5.9	93.1	2.3	16.9
93320	30.5	6.4	6.7	1.6	5.6	3.7	0.4	695.5	113.6	0.3	37.9
93324	90.0	2.0		0.3	2.2	2.4	1.7	1.2	1.2	2.0	71.9
93336	2.2	0.7	1.2	0.4	0.6	0.3	0.7	0.3	0.7	0.9	8.5
93344	38.5	5.0	2.2	1.0	4.6	3.9	182.7	487.3	118.2	0.5	51.6
93348	34.8	5.2	11.8	1.3	5.4	5.0	117.2	32.4	61.0	0.5	114.6
93352	52.5	5.1		0.5	7.1	1.8	12.6	1.3	4.9	1.9	37.5
93366	34.8	2.8	6.8	8.3	11.1	3.3	10.1	6.9	61.0	0.4	56.6
93382	1.4	2.2	5.6	1.0	1.3	2.3	0.4	2.6	0.7	1.0	1.1
93424	30.5	2.1	1.3	1.1	1.2	1.5	179.7	568.8	113.6	0.6	37.9
93434	5.9	0.6	2.1	0.8	1.6	2.8	20.3	30.1	61.0	1.9	9.9
93440	30.5	3.9	1.6	0.9	1.5	2.9	211.4	797.2	113.6	1.0	37.9
93446	4.1	2.5	0.6	0.5	0.5	1.4	49.1	14.0	57.9	2.0	2.3
93448	50.7	3.9	2.1	1.6	2.3	11.9	187.7	38.2	79.7	0.7	71.2
93464	44.6	4.2	0.9	1.1	3.5	1.4	0.4	0.5	0.7	0.8	114.6
93466	0.8	0.6	0.5	0.6	1.6	1.3	5.8	285.1	61.0	0.4	0.9
93488	3.7	4.7	9.2	1.1	1.3	1.5	177.0	562.1	108.6	8.5	3.2
93496	34.8	6.7	1.0	0.9	1.4	4.7	0.1	285.1	61.0	0.2	56.6
93514	30.5	1.2	2.0	0.8	1.6	1.5	0.2	0.8	0.5	1.7	37.9
93536	34.8	8.3	20.1	1.5	1.4	2.3	0.2	1.0	61.0	1.8	114.6
93552	34.8	5.1	5.8	0.6	1.9	1.8	143.5	253.3	61.0	1.0	56.6
93570	34.8	8.1	3.4	1.0	4.9	7.7	143.5	285.1	61.0	1.2	56.6
93578	74.5	48.2	39.8	31.9	51.2	55.9	14.6	499.2	93.1	23.3	71.9
93584	3.1	3.0	5.9	2.2	2.3	3.0	207.9	49.0	93.1	2.3	11.2
93604	30.5	1.6	1.1	0.4	0.8	0.7	211.4	797.2	113.6	1.0	37.9
93616	2.5	0.5	1.1	1.1	1.6	0.7	4.0	3.0	4.1	1.2	1.8
93630	2.1	1.7	2.2	0.6	1.9	1.8	1.3	0.8	1.4	1.4	4.4
93632	27.5	2.4	0.5	0.3	0.5	0.8	1.5	0.3	0.7	1.0	71.9
93644	12.2	5.0	113.1	21.8	25.5	26.7	207.9	499.2	93.1	4.6	13.6
93646	50.7	6.1	17.9	32.1	11.6	47.7	187.7	208.7	79.7	6.7	71.2
93654	61.1	6.3		0.6	1.9	1.8	21.8	81.6	86.0	0.3	63.9
93656	15.6	7.4	49.9	12.5	25.2	21.0	196.4	6.3	110.3	4.9	37.5
93666	1.3	0.6	1.7	0.6	0.9	0.3	169.2	22.6	95.8	1.6	2.8
93670	28.2	0.5	0.6	0.6	1.1	0.8	1.1	1.2	0.6	0.2	37.5
93674	2.2	1.9	1.3	0.8	1.6	1.3	11.5	285.1	61.0	1.1	1.7
93680	34.8	7.1	6.1	0.7	2.2	3.3	3.0	244.5	61.0	0.6	114.6
93688	2.1	1.0	2.9	0.3	0.7	0.5	15.7	1.2	5.3	1.0	4.3
93690	48.9	4.8	2.0	0.7	4.8	1.1	34.0	26.7	132.6	1.9	56.6
93696	4.6	3.4	26.9	3.1	1.3	0.8	258.6	613.9	132.6	3.0	13.5
93720	45.2	3.3	4.7	1.0	1.1	1.7	23.2	9.8	19.4	3.5	64.8
93728	32.9	1.9	15.1	5.7	2.1	1.4	1.1		1.8	2.3	18.3
93744	2.0	3.2		2.8	2.9	1.9	47.1	3.5	42.2	2.6	8.4
93760	0.6	1.3	2.1	1.3	1.1	0.6	258.6	613.9	132.6	0.8	8.0
93768	42.2	2.0	2.1	1.3	1.8	0.6	19.3	144.2	57.9	2.1	64.8
93784	4.3	3.0	32.2	1.0	2.2	3.1	26.8	0.5	61.0	3.7	35.5
93810	3.0	1.5	5.6	0.5	0.9	0.7	0.6	0.4	0.5	2.8	6.6
93826	34.8	5.2	1.2	0.6	3.1	9.6	0.3	21.2	61.0	1.8	56.6
93834	6.0	4.6	78.4	1.0	1.2	1.4	174.0	66.4	83.2	4.9	5.3
93840	5.8	1.4		3.2	17.0	6.4	2.4	2.4	1.5	3.2	6.0
93864	38.0		2.2	2.0		1.2	11.3	12.1	117.7	0.7	49.0
93866	50.7	8.6	5.5	3.0	7.9	4.1	10.0	7.4	79.7	2.3	52.8
93868	27.5	9.0		1.9	11.5	6.4	3.5	4.9	46.9	1.5	71.2
93876	1.5	6.0	84.3	41.8	14.6	18.9		20.0	132.6	1.9	5.1
93878	40.5	19.8	76.9	29.1	8.6	33.4	187.7	3.6	79.7	16.4	29.7
93888	28.2	5.5	1.8	1.0	2.8	1.2	4.3	188.1	56.9	1.1	37.5
93900	36.5	49.2	18.4	2.3	6.2		49.3	297.9	56.7	1.6	64.8
93904	32.9	1.9	7.6	0.7	0.9	3.8	22.6	177.9	83.2	4.2	37.9
93908	36.5	25.2	75.9	3.4	7.6	10.4	113.4	1.6	56.7	2.6	64.8
93932	6.6	6.6	39.5	1.6	2.1	1.9	120.2	285.1	61.0	4.2	65.7
93934	50.7	10.6	64.4	6.6	5.0	13.8	7.3	12.4	16.8	2.7	71.2
93936	50.7	4.9	4.1	2.4	2.0	6.8	2.3	2.4	5.4	2.9	71.2
93938	31.6	3.9	6.4	0.5	2.4	2.1	0.7	0.6	0.2	0.7	56.6
93946	1.5	1.9	1.3	0.6	1.0	3.6	4.5	430.4	57.9	2.8	6.5
93972	34.8	1.8	0.8	0.4	2.1	1.8	143.5	7.5	61.0	0.3	114.6
93982	2.9	2.6	43.5	0.9	1.7	6.6	143.5	285.1	61.0	7.0	10.2
93992		1.3	7.2	1.3	1.0	1.2		60.4	117.7	1.7	5.7
93998	30.5	2.9	0.4	0.6	2.1	3.1	3.2	1.4	2.0	0.4	37.9
94012	3.9	3.9	43.1	1.3	1.3	2.7	1.5	285.1	107.6	0.7
94024	42.2	0.7	0.3	0.3	0.5	0.4	191.4	69.0	57.9	0.4	64.8
94030	1.7	0.5	0.5	0.3	1.0	4.3	158.9		51.5	1.0	2.8
94046	45.2	5.0	42.0	0.5	1.1	1.1	158.9	374.7	51.5	1.4	64.8
94048	50.7	4.1	11.3	1.8	1.1	3.1	187.7	460.9	79.7	1.5	71.2
94056	6.3	2.2	1.1	0.4	2.3	1.5	39.1	75.0	51.5	0.8	26.1
94068	45.2	8.1	1.3	0.8	2.6	2.8	158.9	374.7	51.5	1.5	64.8
94076	4.0	1.0	4.6	0.6	0.6	2.5	6.5	0.4		1.8	1.5
94082	1.6	3.1	14.2	0.3	1.4	0.3	158.9	374.7	51.5	2.0	5.8
94138	28.6	20.3	70.2	9.8	17.6	22.3	211.4	797.2	113.6	0.8	37.9
94140	50.7	14.7		9.2	3.6	26.3	187.7	460.9	79.7	2.4	71.2
94142	50.7	26.7	27.6	10.7	10.4	43.7	187.7	460.9	79.7	1.2	71.2
94148	34.8	2.3	1.7	1.0	1.4	1.0	0.4	0.3	0.3	0.6	56.6
94158	34.8	4.9	1.5	0.6	2.4	4.8	17.7	285.1	61.0	1.7	56.6
94164	52.5			0.4	2.1	0.5	240.8	113.0	174.2	2.8	37.5
94166	1.6	0.6	3.1	0.9	0.1	0.5	155.0	173.6	79.7	2.5	0.6
94180	34.8	2.7	1.5	1.2	2.4	1.3	143.5	285.1	61.0	0.8	56.6
94194	6.6				3.1		0.5	1.5	6.7	2.4	2.5
94200	3.6	2.7	17.1	1.1	1.6	0.8	189.4	125.5	56.9	3.9	15.5
94224	2.6	1.4	0.6	0.8	3.7	2.4	143.5	285.1	61.0	0.5	6.6
94246	34.8	1.9	4.2	0.3	0.9	1.0	96.2	30.3	61.0	1.0	114.6
94262	3.4	1.4	7.6	1.5	1.4	5.3	0.2	0.6	0.7	1.1	1.4
94264	1.1	0.7	1.1	0.4	0.3	0.6	13.8	59.8	57.9	1.8	4.1
94266	50.7	3.1	10.3	0.7	1.0	2.9	14.7	460.9	79.7	1.9	71.2
94268	50.7	6.8	7.4	2.4	1.4	5.4	70.6	460.9	79.7	1.2	71.2
94282	6.9	3.9	3.1	0.4	1.9	1.5	258.1	506.5	64.5	1.6	15.5
94290	3.1	0.7	0.3	0.7		0.4	2.2	1.2	0.6	0.4	3.9
94302	1.9	1.1	1.2	0.5	1.2	0.9	195.4	506.5	64.5	0.9	2.2
94310	5.9	3.7		1.2	1.6	1.2	258.1	506.5	64.5	2.2
94314	42.6	2.5		1.6	1.0	0.7	0.4	13.5	41.7	0.8	76.6
94330	48.4	4.3	0.7	0.4	1.7	2.9	7.7	4.2	61.0	0.6	76.6
94334	50.7	10.3	5.7	0.3	2.2	4.9	7.1		79.7	1.9	71.2
94340	45.2	0.9	0.4	0.5	0.8	0.6	158.9		51.5	0.6	64.8
94352	34.1	2.3	3.0	0.5	2.2	1.2	256.3	424.0	69.3	2.1	40.9
94360	34.1	5.2	5.2	0.5	11.5	1.8	256.3	424.0	69.3	0.9	40.9
94362	34.1	2.7	0.6	0.5	0.8	1.8	0.9	0.7	0.9	0.5	40.9
94380	34.1	3.9	5.4	0.7	4.4	1.1	3.4	2.5	69.3	1.7	40.9
94396	0.3	0.7	0.3	0.4	0.5	0.4	0.3	0.5	0.4	0.5	0.9
94414	0.3	0.2	0.2	0.2	0.3	0.2	158.9	1.5	51.5	0.3	0.5
94416	2.6	2.9	3.6	0.4	0.5	0.8	258.1	506.5	64.5	3.1	10.1
94446	28.2	3.6	1.0	1.6	5.1	3.4	189.4	503.2	56.9	1.8	37.5
94458											7.6
94484	48.4	2.2	1.4	0.5	4.2	3.1	0.8	0.7	0.8	0.8	76.6
94496	3.7	1.4	6.5	1.3	1.2	1.3	72.4	8.4	48.8	2.2	13.7
94502	45.2	0.8	0.4	0.3	0.8	0.4	1.1	0.9	0.8	0.5	64.8
94522	0.6	0.9	1.0	0.5	1.3	0.6	4.6	2.3	2.5	1.1
94538	4.9	1.8	29.6	0.4	2.9	1.4	258.1	506.5	64.5	3.0	4.9
94554	52.5	0.9	1.4	0.7	2.6	2.1	96.3	21.1	174.2	0.6	37.5
94660	48.2	3.4	1.6	0.8	1.8	3.1	3.0	0.8	76.3	1.5	24.0
94683	5.9	3.7	20.2	0.7	0.2	0.6	8.4	691.4	98.9	15.7	7.1
94707	72.9	10.6	17.8	2.3	9.4	3.7	4.2	2.8	4.7	2.1	55.8
94713	3.1	2.4	2.3	2.5	1.9	1.1	2.8	1.1	2.6	0.5	3.2
94715	3.8	1.5	0.6	1.3	0.4	1.0	51.8	17.0	36.0	0.7	2.1
94717	3.2	0.9	1.5	1.4	1.0	3.4	156.5	46.2	169.6	1.4	4.5
94737	8.4	4.6	37.2	3.1	3.4	3.7	228.8	725.1	255.6	4.3	21.5
94739	24.4		2.0	0.2	4.5	2.6	156.5	412.3	169.6	0.7	55.8
94741	24.4	7.0	3.1	0.8	1.3	2.4	156.5	412.3	169.6	1.8	55.8
94759	47.5	5.4	4.4	0.5	2.6	0.2	126.5	494.5	90.0	0.5	46.0
94773	4.3	1.5		2.2	1.2	0.8	1.4	494.5	90.0	2.1	4.5
94787	48.2	2.8	4.5	0.6	4.2	0.9	110.4	94.1	76.3	3.6	51.1
94811	52.5	1.7	0.5	0.4		0.7	240.8	79.4	174.2	0.6	55.8
94817	32.0	10.0	0.9	0.7	5.2	3.2	228.8	725.1	255.6	0.4	33.1
94843	2.5	0.5	12.4	1.3	1.5	1.4	1.2	0.7	9.4	4.0	4.4
94847	2.7	1.5	24.5	0.6	1.1	1.2	180.0	532.4	118.9	3.2	5.7
94855	47.4	4.9	0.5	0.4	1.6	1.5	2.2	0.5	0.5	1.0	61.4
94861	36.2	6.5	10.3	1.4	2.9	1.9	0.5	0.4	0.6	2.9	36.4
94863	9.6	2.7	124.2	2.7	1.0	2.7	2.3	1.2	9.1	5.5	4.9
94867	32.0	1.1	2.0	0.7	1.3	1.4	228.8	725.1	255.6	3.9	33.1
94883	47.4	5.9	19.4	0.8	1.3	3.1	2.5	1.3	18.3	2.9	61.4
94891	4.8	2.1	5.9	1.3	1.2	2.0	177.0	562.1	108.6	2.8	6.2
94917	32.0	7.3	12.7	0.6	4.3	4.1	1.0	1.6	5.4	2.1	33.1
94943	3.4	1.8	2.1	0.7	1.0	1.6	164.2	603.3	122.0	0.8	2.0
94961	52.5	1.4	1.2	0.4	0.6	0.8	0.4	0.6	174.2	0.8	55.8
94965	1.0	0.7	0.6	1.1	1.2	0.6	1.6	0.7	0.5	0.7	1.9
94987	49.6	7.6	6.8	4.1	0.6	1.6	66.6	691.4	98.9	1.6	48.8
94989	32.0	2.1	3.3	0.7	0.8	0.8	70.1	725.1	255.6	3.4	33.1
94991	72.9	6.4	4.1	5.4	0.7	8.1	164.2	603.3	122.0	2.3	55.8
94999	7.7	3.0	149.4	4.9	1.4	2.1	5.9	41.9	87.9	4.2	6.0
95009	9.5	10.7	147.1	5.7	1.5	4.4	23.3	107.0	87.9	5.8	13.7
95013	49.6	7.5	3.2	0.8	1.4	2.0	169.0	511.3	98.9	3.1	48.8
95033	2.6	1.2	19.6	1.4	0.9	0.9	126.5	494.5	90.0	5.1	2.8
95035	4.2	4.8	47.9	3.5	3.0	2.6	132.9	572.3	75.4	7.9	24.0
95053		1.0	0.8	0.7	0.7	0.7	164.2	603.3	122.0	0.9	2.3
95067	48.2	5.8		1.5	0.9	2.5	161.0	688.3	76.3	1.7	51.1
95069	49.6	6.4	1.3	1.0	2.0	0.7	0.2	10.3	98.9	1.5	48.8
95071	38.5	3.1		0.4	0.9	1.1	0.1	2.2	75.4	1.4	71.2
95075	36.2	5.9	3.9	1.6	6.1	1.8	1.0	391.6	88.4	1.8	36.4
95083	0.6	0.7	1.3	0.9	0.8	0.6	4.8	1.5	6.5	0.6	0.4
95089	32.0	1.9	1.7	1.0	2.2	2.0	228.8	9.7	255.6	1.2	33.1
95091	49.6	8.1	2.0	2.1	3.6	4.5	4.6	0.7	1.8	1.1	48.8
95097	49.6	8.8	8.3	2.2	1.7	2.2	0.3	0.7	1.8	2.7	48.8
95099	3.1	1.5	25.4	0.9	0.7	1.4	50.6	166.6	169.6	5.7	54.4
95101	49.6	6.1	9.5	0.8	1.4	0.9	1.1	1.1	0.4	2.3	48.8
95119	49.6	4.9	1.6	1.2	1.6	1.1	89.7	31.8	98.9	1.3	48.8
95121	4.4	5.1	98.8	4.5	0.9	1.0	132.9	61.9	75.4	12.2
95123											3.5
95129											24.0
95141	1.8	0.9	2.0	0.6	1.3	0.5	57.1	688.3	76.3	2.3	4.5
95143	44.6	2.3	4.8	1.1	2.4	0.7	50.4		116.9	0.9	33.1
95147	72.9	31.3	92.7	2.3	4.0	5.7	44.1	603.3	122.0	9.1	55.8
95171	48.2	3.4	0.7	0.6	0.4	1.2	0.8	0.7	1.8	4.0	51.1
95179	36.2	4.1	15.3	1.0	4.2	3.8	21.1	45.4	88.4	1.8	36.4
95181	32.0	1.3	3.0	1.9	2.6	2.6	228.8	725.1	255.6	2.5	33.1
95183											33.1
95193	47.4	10.5	1.3	1.0	2.2	1.6	180.0	532.4	118.9	0.9	61.4
95195	38.5	2.9	8.3	0.3	0.4	2.3	132.9	572.3	75.4	1.6	71.2
95197	0.9	0.9	0.8	0.4	0.6	0.6	0.3	0.8	1.0	0.6	1.4
95199	72.9	1.3	0.5	0.7	1.5	0.8	0.9	0.8	1.0	0.5	55.8
95216	7.5	4.9	7.2	1.5	2.8	1.0	0.9	0.7	0.5	3.6	6.3
95220	0.6	0.3	0.9	0.6	0.4	0.6	1.9	0.7	1.1	1.0	0.2
95222	49.6	64.4	56.2		17.5	33.4	169.0	691.4	98.9	2.8	48.8
95228	47.4	32.1	9.5	2.3	4.1	5.8	180.0	8.7	118.9	2.4	61.4
95230	3.4	3.0	4.0	1.8	0.8	2.3	169.0	22.4	98.9	3.8	4.6
95238	61.4	22.7	0.7	0.9	2.7	2.2	288.6	626.3	105.1	1.2	68.2
95240	24.3	7.9	1.0	0.6	3.3	3.7	156.5	412.3	168.2	0.8	55.8
95242	38.5	11.4	3.8	1.2	1.6	1.0	132.9	572.3	75.4	1.2	71.2
95244	6.4	2.0	60.5	1.4	1.2	1.1	0.6	0.5	0.4	6.3	5.0
95246	24.4	2.1	5.3	7.8	5.1	4.0	0.5	0.5	4.5	3.6	55.8
95250	47.5	1.4		0.9	1.3	0.8	2.1	67.9	90.0	3.0	46.0
95270		17.3	131.0	4.3	3.2	3.8	2.0		108.6	10.0	11.5
95278	32.0	2.4	6.3	1.9	1.0	1.7	228.8	725.1	255.6	1.4	33.1
95290	5.9	1.5	9.5	0.7	2.5	1.2	3.5	0.8	1.8	5.8	4.8
95312	47.4	4.1	1.4	1.7	1.7	1.9	163.1	532.4	118.9	1.0	61.4
95330											24.0
95332	32.0	1.5	3.1	0.8	1.6	1.2	2.7	0.7	1.1	1.1	33.1
95346	2.0	1.3	1.0	1.8	0.4	0.5	0.5	0.7	1.1	1.3	1.3
95352		13.5	1.8	0.9	3.0	2.5	9.3	613.9	174.2	1.1	48.8
95354	49.6	4.2	5.7	2.3	1.7	1.6	169.0	691.4	98.9	5.3	48.8
95360	72.9	10.5	8.7	1.5	0.5	5.2	164.2	603.3	122.0	0.9	55.8
95362	1.0	1.1	6.7	0.3	0.2	0.5	132.9	572.3	75.4	1.4	1.5
95370	36.2	3.4	3.9	1.1	4.8	0.8	0.4	0.8	1.3	1.1	36.4
95374	3.4	0.4	11.2	0.7	0.2	0.3	169.0		98.9	4.3	2.2
95396	1.1	1.2	8.9	1.8	0.8	0.7	4.0	59.0	98.9	1.8	4.1
95400	32.0	4.1	1.2	1.5	4.5	1.0	18.6	29.5	255.6	1.5	33.1
95404	7.2	44.0	139.9	13.1	2.7	6.0	1.3	0.9	2.4	4.1	10.7
95420	2.2	0.8	3.2	0.6	0.8	0.9	169.2	751.2	95.8	3.4	3.4
95424	3.9	3.3	6.9	1.4	1.8	1.0	2.3	27.1	122.0	2.9	1.5
95436	48.2	9.7	4.6	0.6	7.8	1.8	161.0	688.3	76.3	1.1	24.0
95456	7.7	4.1	109.9	3.1	4.0	4.2	9.5	32.7	118.9	6.8	25.0
95460	49.6	4.0	2.8	1.2	1.3	0.4	169.0	691.4	98.9	1.8	48.8
95464	29.5	1.8	1.4	0.7	1.7	2.3	96.8	19.0	87.2	1.1	24.0
95486	1.5	4.4	11.6	4.4	2.3	1.2	2.6	1.6	51.7	4.0	2.1
95494	4.9	3.6	25.8	2.7	2.5	2.3	1.1	0.9	3.4	5.4	6.5
95500	48.2	2.5	1.3	0.8	1.5	2.1	2.5	1.1	0.5	2.7	24.0
95502	48.2	5.0	1.7	0.6	2.7	0.6	0.2	1.0	0.5	2.3	51.1
95504	38.5	2.0	1.8	0.6	0.4	1.4	53.6	12.6	75.4	1.8	71.2
95520	1.0	1.7	4.9	0.9	1.3	0.8	228.8	11.5	255.6	2.8	1.0
95526	3.0	2.7	3.1	1.7	1.8	3.0	97.3	391.6	88.4	1.9	6.2
95528	4.5	0.8	7.0	2.3	4.4	1.5	132.9	572.3	75.4	1.8	2.5
95530	6.9	0.8		8.4	3.6	1.7	156.5	412.3	169.6	3.1	6.0
95534	6.3	1.0	163.7	0.6	1.3	3.2	161.0	688.3	76.3	6.8
95548	32.0	1.8	1.7	0.7	0.8	0.5	0.9	1.0	1.0	2.0	33.1
95550	44.6	9.2		3.7	16.7	21.1	227.2	456.2	87.9	1.7	55.8
95554											55.8
95568	14.7	5.8	14.1	5.4	23.6	16.3	161.0	688.3	76.3	5.6	51.1
95570	38.5	4.0	11.1	28.6		18.0	132.9	572.3	75.4	4.5	71.2
95584	36.2	3.6	1.2	0.8	3.8	3.0	1.0	391.6	88.4	1.0	36.4
95634	48.2	19.8	3.1	3.3	37.6	21.4	161.0	541.5	76.3	4.1	43.1
95646	34.1	0.5	0.7	0.6	2.0	0.6	0.2	0.7	0.3	0.2	44.6
95648	7.0	3.7	10.9	1.9	1.0	1.6	162.8	691.4	98.9	4.2	20.1
95652	8.0	2.4	10.5	3.1	2.5	4.0	13.5	1.0	90.0	2.4	13.7
95654	5.1	2.2		0.7	0.9	2.3	11.2	0.4	139.0	3.6	36.3
95656	51.6	4.7	34.6		3.3	4.3	24.4	1.7	67.2	3.9	85.1
95666	22.0	9.5	8.6	0.7	4.1	2.6	0.4	6.2	118.5	4.7	43.1
95670	48.2	17.3	1.0	0.6	6.1	3.1	161.0	688.3	76.3	0.9	51.1
95720	1.3	1.0	3.9	0.9	1.0	0.8	10.6	5.2	64.3	2.3	2.0
95722	47.4	37.5	35.4	17.5	25.4	40.9	180.0	236.2	118.9	11.4	61.4
95728	4.1	1.3	3.0	1.9	2.3	2.0	0.6	0.6	3.1	1.8	8.1
95740	72.9	18.2	19.6	3.3	1.8	3.5	61.6	26.5	122.0	0.9	24.0
95758	48.2	12.1	23.5	2.5	15.4	3.4	1.0	0.7	0.6	2.2	51.1
95772	23.3	26.9	25.8	3.3	6.0	3.4	15.8	13.9	88.4	18.2	36.4
95786	72.9	3.0	3.8	5.7	8.3	3.2	28.7	603.3	122.0	5.4	55.8
95794	72.9	4.6	1.3	3.4	6.6	3.7	0.8	0.6	2.4	0.9	55.8
95808	48.2		3.5	1.6	2.3	2.0	76.1	688.3	76.3	1.7	51.1
95812	22.0	5.3	15.7	1.8	10.8	3.9	0.3	0.6	4.2	2.1	43.1
95816	49.6	7.3	156.0	0.3	3.5	4.0	0.3	0.7	3.0	6.2	41.0
95824		5.1	34.1	1.0	1.8	1.2	14.1	73.3	76.3	4.4	4.3
95830	5.6	2.6	40.5	4.2	3.2	3.9	245.5	166.4	117.7	2.3	34.5
95844	48.2	3.1	0.7	0.6	3.4	1.6	161.0	104.8	76.3	0.5	51.1
95874	72.9	7.2	22.7	2.7	3.4	1.9	164.2	603.3	122.0	3.3	55.8
95902	47.4	2.3	51.5	2.5	1.4	2.3	80.6	10.7	118.9	5.7	61.4
95932	13.4	3.8	15.8	2.0	4.3	2.6	4.0	0.4	88.4	3.1	31.0
95934	17.8	7.7	88.4	6.4	7.7	7.6	5.7	0.7	169.6	4.2	25.9
95962	72.9	1.5	1.1	1.1	1.2	0.6	87.2	603.3	122.0	0.7	55.8
95964	36.2	3.4	4.6	0.8	16.0	1.2	0.1	0.4	0.5	2.0	36.4
95966	24.4			0.5	1.5	1.5	0.2	0.4	0.7	1.9	55.8
95986	4.7	6.3	5.8	2.1	2.7	1.9	161.0	688.3	76.3	2.7	12.6
95992	4.8	2.4	11.6	1.5	1.6	2.1	97.3	271.7	88.4	1.7	12.2
95998	48.2	8.6	3.6	1.3	3.0	1.5	0.8	0.9	1.6	2.0	51.1
96002	2.2	0.6	2.3	1.2	0.6	1.4	126.5	15.6	90.0	0.6	3.8
96004	49.6	2.3	5.2	0.7	0.9	2.3	1.9	1.6	2.4	1.6	48.8
96008	32.0	5.3	8.4	1.5	5.0	4.4	19.1	725.1	255.6	2.5	33.1
96038	72.9	5.5	0.9	9.0	5.1	4.7	20.1	103.4	122.0	2.8	55.8
96040	1.4	0.5		0.9	0.2		19.5		169.6	2.9	13.8
96046	6.3	3.3	4.1	2.8	0.7	2.1	164.2	176.7	122.0	2.1	6.5
96072	8.3	2.8	54.8	1.3	2.8	1.0	161.0	688.3	76.3	11.4	27.9
96074	24.4	4.2	0.8	0.4	2.0	1.9	156.5	2.1	169.6	0.7	55.8
96096	4.7	2.3	4.5	1.7	2.6	2.4	161.0	688.3	76.3	1.9	8.5
96100	47.5	7.7	1.1	0.5	0.3	0.3	1.9	494.5	90.0	2.3	46.0
96108	36.2	10.7	29.1	1.8	29.0	13.2	97.3	391.6	88.4	0.6	36.4
96110	24.4	12.4	41.9		28.1	25.6	156.5	31.5	169.6	1.2	55.8
96112	24.4	12.8	62.6	8.8	19.5	21.8	156.5	412.3	169.6	1.4	55.8
96118	48.2	6.2	3.4	0.9	1.6	1.4	161.0	71.5	76.3	3.2	51.1
96120	1.2	1.3		0.1	0.2	0.2	130.7	62.3	87.1	2.0	1.1
96122	2.6	0.8	15.0	2.3	0.5	1.4	156.5	41.6	169.6	4.4	4.0
96136	5.2	1.9	92.4	1.2	0.4	0.7	164.2	603.3	122.0	6.8	5.4
96140	2.6	1.9	14.6	1.0	1.7	1.1	161.0	688.3	76.3	4.5	4.7
96156	49.6	10.2	2.1	1.8	6.8	5.4	3.1	1.3	9.1	1.7	48.8
96162	72.9	13.3	88.8	2.4	1.6	5.4	157.2	603.3	122.0	2.7	55.8
96164	27.5			3.3	4.0	4.3	110.7	373.2	46.9	1.8	71.2
96174	5.6	2.5		1.6	1.5	1.1	0.3	494.5	90.0	2.2	4.7
96188	41.2	5.5		1.0	3.9	0.8	0.2	0.5	0.4	1.3	36.4
96190	52.5	29.4	82.2	8.6	10.9	5.1	240.8	66.3	174.2	12.1	51.1
96208	3.4	4.6	16.9	1.6	2.4	1.7	3.7	3.2	5.1	2.9	3.4
96244	20.2	46.1	132.7	28.7	5.2	11.6	169.0	73.3	98.9	21.8	48.8
96246	18.2	8.8	3.9	23.4	16.6	5.4	104.9	603.3	122.0	2.0	11.1
96252	7.1	1.1	18.4	2.3	1.1	1.8	52.9	330.9	108.6	4.8	22.4
96256	6.4	3.8		3.4	1.9	2.7	36.2	341.9	169.6	2.1	42.0
96260	1.2	2.1	3.0	0.7	0.4	0.8	0.2	691.4	98.9	1.8	1.1
96262	3.3	2.0	105.7	2.9	0.6	1.6	1.1	0.6	2.4	2.7	6.6
96268	32.0	6.7	18.8	4.1	5.3	3.6	71.9	55.0	255.6	4.2	33.1
96283	8.0	8.3	8.1	12.0	27.3	9.8	228.8	725.1	255.6	2.0	23.7
96321	32.0	0.8	0.9	0.6	1.1	0.7	228.8	22.9	255.6	0.8	33.1
96378	44.6	1.6	4.7	2.5	8.8	5.1	4.5	456.2	87.9	1.4	55.8
96388	32.0	33.8	4.4	2.6	9.0	11.7	228.8	725.1	255.6	1.7	33.1
96390	24.4	3.0					103.8	412.3	169.6	0.7	85.1
96392	24.4	16.0	4.2	11.2	16.2	10.3	153.6	412.3	169.6	1.3	55.8
96394	48.2	7.5	11.2	2.0	7.5	1.7	12.4	30.2	76.3	2.5	51.1
96396	14.5	2.4	17.6	1.8	4.2	1.0	97.3	391.6	88.4	2.5	10.2
96409	3.7	2.8	59.9	2.0	0.6	1.4	169.0	32.8	98.9	10.3	1.3
96417											24.0
96429	7.0	5.1	47.5	2.0	0.8	2.1	164.2	603.3	122.0	6.0	24.2
96449	49.6	6.9	2.0	1.3	0.8	2.4	0.5		98.9	1.1	48.8
96453	1.7	0.3	0.8	0.6	0.5	0.3	0.7	0.4	0.7	2.9	1.2
96465	47.5	5.8	3.2	1.1	2.1	2.4	1.4	0.8	0.9	3.1	46.0
96469	32.0	5.5	2.5	1.0	1.7	1.6	0.6	1.2	2.2	2.5	33.1
96481	47.5	2.4	2.6	0.9	3.3	1.5	0.3	27.0	90.0	2.1	46.0
96483	48.2	11.3	16.6	0.9	6.2	2.5	161.0	511.3	76.3	3.8	51.1
96487	72.9	12.9	16.3	1.1	9.1	3.7	61.4	21.2	36.7	0.9	55.8
96506	2.6	0.4		0.6	0.9	0.7	0.5	0.7	0.7	2.3	3.9
96508	49.6	4.9	1.0	0.7	1.3	1.8	1.9	0.7	0.9	0.9	48.8
96510	4.9	6.2	42.7	4.0	1.4	3.4	2.4	3.4	1.1	7.9	4.3
96526	3.6	2.5	16.8	1.1	0.8	1.0	18.9	17.6	122.0	5.4	0.8
96528	48.2	2.6	2.4	1.2	2.1	5.3	0.7	1.0	0.3	1.9	43.1
96530	2.4	0.8	23.1	1.8	2.0	3.7	3.2	2.3	7.0	2.9	9.5
96536	6.1	2.7	10.6	1.6	1.1	1.6	3.3	32.6	76.3	3.2	7.0
96538	47.5	1.5	0.5	0.5	3.6	0.6	0.7	26.0	90.0	0.3	46.0
96552	48.2	3.4	0.7	0.7	1.6	2.0	161.0	688.3	76.3	0.9	51.1
96592	72.9	5.9		3.2	1.7	2.1	164.2	603.3	122.0	0.8	55.8
96594	41.2	13.0	83.9	3.0	6.7	2.5	196.4	337.8	110.3	2.3	55.8
96596	48.2	2.2	1.7	0.6	0.4	1.0	0.5	0.9	11.4	2.2	51.1
96602	72.9	12.8	13.0	1.9	4.0	3.9	89.6	448.2	122.0	2.4	55.8
96604	4.4	0.8	3.1	0.5	1.2	1.3	166.3	437.1	118.5	4.6	7.4
96636	72.9	7.4	2.1	1.3	0.8	1.7	2.4	0.6	11.6	3.2	55.8
96644	52.5	1.3	0.6	0.5	4.8	1.1	33.0	16.0	174.2	0.8	51.1
96682	1.7	1.5		0.6	2.0	1.1	161.0	85.7	76.3	0.8	5.8
96714	8.6	3.3	18.4	2.8	2.0	2.7	1.2	0.7	2.7	3.3	6.5
96716	3.8	2.3		1.7	2.2	1.7	156.5	262.2	169.6	7.5	1.0
96728	3.0	1.9	8.2	0.7	1.6		166.3	437.1	118.5	4.0	7.6
96764	5.9	2.0	10.0	1.9	2.3	1.4	15.6	69.0	255.6	4.6	7.1
96768	5.5	26.4	56.9		3.0	4.8	26.0	26.7	50.6		12.2
96945	32.0	5.1	11.6	0.9	16.3	2.4	0.7	0.7	5.3	4.5	24.0
96959	2.7	1.3	4.9	1.0	1.6	1.2	97.3	391.6	88.4	1.6	3.0
96961	9.5	3.8	54.3	1.2	1.8	1.3	6.1	32.3	122.0	3.4	17.3
96969	3.1	3.7	53.4	0.7	3.0	1.1	0.3	0.7	0.7	2.2	8.3
96971	6.3	1.9	19.0	1.7	1.5	1.1	0.2	0.4	0.5	3.4	5.3
97007	2.4	1.8	6.5	2.2	0.7	2.9	0.7	5.9	84.7	1.3	1.7
97017	1.2	0.7	2.1	0.6	2.3	0.7	28.2	7.5	76.3	0.4	5.3
97021	34.4	8.7	20.1	1.1	5.9	1.8	97.3	19.3	88.4	1.8	36.4
97023	72.9	3.4	1.2	0.7	1.7	1.9	70.9	44.1	122.0	1.7	55.8
97035	47.5	8.6	16.9	1.5	4.2	0.9	0.1	0.5	0.4	1.6	44.0
97045	3.0	2.8		0.8	2.0	0.4	1.7	0.7	2.2	16.5	9.0
97075	2.3		19.1	0.6	1.3	2.3	178.5	35.2	79.1	7.5	15.6
97077	11.1	8.3		11.5	25.5	4.5	25.8	23.6	88.4	5.9	28.4
97079	12.9			4.3	8.3	19.9	110.7	24.8	46.9	4.5	12.3
97109	8.9	9.7		1.3	0.8	1.8	161.0	688.3	76.3	3.6	10.7
97165	2.2	2.6	1.8	1.5	1.3	1.2	1.2	1.1	1.4	2.3	1.6
97179	3.6	2.8	1.5	2.0	1.8	0.7	12.1	83.6	98.9	1.3	4.0
97211	47.4	8.3	1.1	0.7	1.2	3.5	13.8	1.8	10.3	1.3	61.4
97851	6.3	2.5	4.7	1.2	1.7	3.2	9.8	6.4	88.4	1.8	2.9
97857	4.3	1.8		1.8	4.6	1.7	142.2	7.1	98.9	2.6	5.4
97861	32.0	1.4	3.4	0.7	1.3	1.2	1.3	0.7	6.7	2.2	33.1
97877	1.8	1.1	1.4	1.1	2.5	1.7	3.7	1.9	3.4	1.5	2.3
97893	36.7	3.7	23.6	2.4	1.6	1.9	1.7	0.7	10.3	3.2	48.8
97899	2.4	1.0	1.1	1.1	1.0	1.0	0.4	4.8	98.9	2.4	3.4
97903	1.3	1.1	2.3	1.2	0.9	0.9	97.3	130.5	88.4	1.3	2.0
100444		0.9		0.9		1.3
100446		0.2		0.2		0.6
100452		0.4		0.7		0.6
100454		1.3		1.8		1.8
100456		3.7		1.3		2.5
100458		1.5		0.9		1.9
100460		1.4		0.4		1.4
100462		2.5		0.3		0.4
100464		2.1		1.7
100466		0.4		0.7		0.4
100470		1.5		3.3		2.5
100472		1.2		0.3		1.0
100474		2.0		2.0		1.4
100476		1.5		2.1		2.1
100478		3.1		1.2		1.9
100480		0.8		2.1		2.6
100482		3.0		5.4		2.7
100484		7.8				2.6
100490		1.9		1.2		1.8
103797
103798
103799
103800
103801
103802
103803							220.0	38.0	7.5
103805							106.0	39.0	29.0
103806							140.0		28.0
103809							84.0	2.0	63.0
103810							12.0	140.0	79.0
103811							1.0	11.0	41.0
103818								3.8
103819								1.0
103820								0.3
103821								0.8
103822								15.0
103823								0.4
103824								0.5
103825								1.6
103826								0.8
103827								37.0
103828								1.3
103829								3.6
103830								0.8
103831								2.1
103832								1.4
103833								82.0
103834								15.0
103835								73.0
103836								28.0
103837								2000.0
103838								1800.0
103839								2200.0
103840								12000.0
103841								26.0
103842								13.0
103843								47.0
103844								1.4
103845								0.8
103846								1.6
103847								3.0
103848								1.0
103849								1.0
103850								2.0
103851								1.0
103852								33.0
103853								85.0
103854								1.0
103855								10.0
103856								2.0
103857								167.0
103865								58.0
103866								7.0
103867								46.0
103868								1.0	130.0
103869								2.0	130.0
103870								37.0	130.0
107792	84.5	3.2	0.8	0.9		5.3				1.5	63.4
107794	29.3	1.3	0.3	0.4		1.6				1.7	40.8
115082							65.0	26.0	48.0
115083							37.0	22.0	13.0
144953
144954
144955
144958
144959
144960
144961
144963
144964
144965
144966
144967
144968
144971
144972
144975
144976
144977
144978
144979
144980
144981
144982
144983
144984
145333
145334
145335
145336
145337
147880
147882
147884
147886
147888
147890
147892
147894
147896
147898
147900
147902
147904
147906
147908
147910
147912
147914
147916
147918
147920
147922
147924
147926
147928
147930
147932
147934
147936
147938
147940
147942
147944
147946
147948
147950
147952
147954
147956
150525								2152.7	88.4
150526								92.7	152.0
150527								10.3	125.6
150528								71.5	135.7
150529								36.8	177.8
150530								6.3	77.3
150531								9.4	77.3
150532								12.2	77.3
150533								5.0	1758.0
150534								1.0	77.3
150535								1.6	123.6
150536								12.7	77.4
150537								439.5	77.3
150538								209.2	205.2
150539								9423.2	51.6
150540								5697.4	77.3
150541								2289.2	613.4
150542								14.3	330.3
150543								13451.8	51.6
150544								18.4	397.4
150545								35.4	77.3
150546								20.5	6.5
150547								3.2
150548								60.5	322.8
150549								2.6	2.5
150550								31.7	67.2
150551								4.9	36.2
150552								2.1	61.5
150553								2.3	7.2
150554								1.9	1.2
150555								2.7	4.0
150556								5.4	2.0
150557								0.2	0.7
150558								0.9	0.8
150559								2.0	111.8
150560								1.6	77.3
150561								2.8	2155.9
150562								44.1	211.5
150563								8.8	116.6
150564								98.6	161.2
150565								6.4	19.2
150566								1.2	1.3
150567								0.9	3.4
159121							14.3	258.8	119.0
159123							0.2	0.6	0.5
159125							78.7	3.0	84.6
159127							2.1	344.5	79.5
159129							60.5	148.6	106.2
159131							70.7	8302.7	106.2
159133							17.5	2587.6	139.4
159135							50.4	16434.2	119.7
159137							63.1	40.7	70.5
159139							11.9		139.4
159141							46.5	4.0	131.7
159143							4.3	1.4	1.6
159145							1.7	1957.7	131.7
159147							13.7	115.5	131.7
159149							56.8	4933.2	69.9
159151							53.7	7109.6	109.3
159153							25.2	12.1	69.9
159155							51.8	11.0	79.5
159157							55.0	220.1	103.5
159159							56.9	12378.4	67.6
159161							0.5	0.5	1.3
159163							1.6	1.1	2.0
159165							1.5	1.4	1.0
159167							8.4	1255.4	54.7
159169							10.8	177.3	98.4
159171							0.6	0.5	0.4
159173							3.2	53.1	127.5
159175							19.9	73.4	117.6
159177							44.2	6136.3	74.3
159181							0.5	2486.5	127.5
159183							44.2	7031.1	74.3
159185							19.3	3471.0	103.5
159187							5.4	2.1	100.9
159189							6.8	293.7	119.3
159191							82.8	2.7	13.1
159193							1.9	3.3	27.9
159195							2.0	188.3	119.3
159197							43.9	234.3	44.3
159199							55.9	1940.4	98.5
159201							36.6	3005.8	72.9
159203							22.2	148.8	74.3
159205							55.4	949.1	73.0
159207							26.1	1831.8	82.2
159209							3.7	117.7	73.0
159211							1.0	1.2	2.1
159213							0.9	1.1	3.2
159215							64.7	209.9	72.9
159217							59.8	5679.8	71.6
159219							51.0	3073.7	83.6
159221							46.0	2875.1	65.3
159223							2.3	0.9	2.3
159225							0.6	1.2	2.5
159227							59.8	500.4	71.6
159229							50.9	1657.4	83.9
159231							10.5	572.2	63.2
159233							41.9	5.8	50.0
159235							8.3	197.2	83.6
159237							16.3	3.0	7.7
159239							44.1	29.2	71.6
159241							26.7	19.7	34.9
159243							43.8	2304.2	63.2
159245							51.8	154.7	87.5
159247							0.3	5.4	120.5
159249							87.6	4.5	115.4
159251							4.6	591.1	63.2
159253							51.0	1683.2	83.6
159255							63.6	277.9	72.9
159257							44.3	246.1	71.6
159259							0.6	0.8	2.6
159261							44.1	4186.4	86.6
159263							59.8	24.6	53.7
159265							1.0	1.2	2.3
159267							1.1	1.1	1.9
159269							8.7	433.8	83.6
159271							39.1	2198.4	73.8
159273							0.6	1.4	3.0
159275							43.8	2272.8	63.2
159277							44.1	3365.9	86.6
159279							0.2	0.4	0.6
159281							0.7	23.9	83.6
159283							0.8	0.6	2.5
159285							27.3		27.2
159287							44.8	898.7	91.5
159289							1.4	0.9	2.3
159291							59.8	1320.5	71.6
159293							51.0	17.5	83.6
159295							0.4	0.6	0.5
159297							40.0	10.2	39.9
159299							51.0	5788.8	83.6
159301							53.3	59.8	85.6
159303							56.3	542.1	94.5
159305							51.0	784.3	83.6
159307							13.9	17.7	94.5
159309							0.2	0.4	0.5
159311							2.6	1.4	9.0
159313							43.8	6190.4	87.4
159315							0.4	0.7	0.5
159317							7.4	1.8	7.9
159319							0.4	0.3	1.4
159321							43.8	6369.5	63.2
159323							67.2	5068.9	119.5
159325							19.4	13.6	63.2
159327							62.2	781.6	87.2
159329							59.8	113.4	71.6
159331							62.2	126.6	87.2
159333							14.1	55.4	86.6
159335							41.3	132.4	63.2
159337							6.1	9.8	63.2
159339							0.3	0.5	1.7
159341							62.2	5767.3	87.4
159343							44.1	2869.3	119.5
159345							60.8	853.3	103.8
159347							60.9	2516.0	78.8
159349							36.3	22.0	96.8
159351							50.4	14998.0	119.7
159353							3.3	2.4	2.1
159355							5.4	1.5	2.3
159357							0.3	0.5	0.7
159359							59.1	26.5	91.5
159361							53.4	166.4	98.6
159363							31.1	6.3	13.5
159365							77.9	2758.3	66.8
159367							4.5	260.9	77.3
159369							14.3	701.4	96.8
159371							59.1	36.3	91.5
159373							8.7	29.4	66.8
159375							70.7	175.6	107.8
159377							39.8	14.0	39.2
159379							35.5	17.0	77.3
159381							51.0	3693.4	77.3
159383							77.9	11673.0	66.8
159385							13.0	0.8	77.3
159387							8.7	153.8	63.2
159389							0.2	0.6	1.4
159391							1.2	0.8	1.8
159393							1.0	1.1	1.7
159395							1.0	1.3	3.3
159397							11.8	1042.8	67.6
159399							18.4	4206.7	67.6
159401							25.3	0.7	77.3
159403							32.0	11.2	28.7
159405							13.5	805.0	67.6
159407							1.4	0.8	1.6
159409							56.9	1366.5	67.6
159411							72.7	504.4	108.4
159413							40.6	283.6	103.5
159415							60.5	2.9	125.8
159417							60.5	163.7	127.5
159419							0.7	15.5	120.4
159421							45.2	2676.6	57.0
159423							45.2	7.1	57.0
159425							52.2	2.0	18.8
159427							1.6	5.0	82.2
159429							82.8	11660.0	98.4
159431							45.2	95.6	57.0
159433							1.6	0.5	1.0
159435							4.1	159.1	61.8
159437							45.6	3.4	103.5
159439							45.9	9.3	74.0
159441							6.1	102.3	80.1
159443							0.8	0.7	1.1
159445							82.8	112.2	98.4
159447							1.6	2.3	2.1
159449							55.4	138.5	73.0
159451							1.0	1.0	1.3
159453							44.2	2263.5	74.3
159455							1.6	1.0	2.0
159457							2.5	1.1	3.6
159459							0.2	0.4	0.5
159461							64.7	407.9	78.6
159463							75.0	22.5	119.3
159465							40.2	355.3	90.7
159467							17.1	277.4	74.3
159469							55.4	1537.8	73.0
159471							3.7	58.8	82.2
159473							3.0	4.3	43.0
159475							45.9	195.8	82.2
159477							55.4	11.6	73.0
159479							64.7	2464.7	82.2
159481							16.4	81.8	90.7
159483							21.3	2568.0	90.7
159485							50.9	348.3	83.9
159487							46.5	90.3	101.9
159489							23.6	466.4	91.5
159491							21.8	3.0	29.8
159493							35.1	92.7	72.9
159495							44.6	2250.8	90.7
159497							0.3	0.4	0.7
159499							5.2	110.2	90.7
159501							85.3	732.8	115.4
159503							5.3	3.2	3.8
159505							5.1	1.7	2.0
159507							44.6	3830.0	90.7
159509							1.9	2.1	20.6
159511							87.6	680.8	115.4
159513							53.7	23.0	91.5
159515							3.3	1.8	7.1
159517							60.7	57.7	83.0
159519							0.5	0.7	1.9
171637								1.6	4.4
171638								20.3	7.3
171639								3.8	0.0
171640								72.3	166.1
171641								2.4	2.5
171642								32.5	42.1
171643								4.8	59.4
171644								2.0	49.0
171645								2.6	6.3
171646								1.5	3.1
171647								1.6	2.3
171648								0.9	2.8
171649								2.0	1.1
171650								3.4	5.1
171651								2.2	4.4
171652								1.4	3.8
171653								2.7	4.6
171654								5.7	2.1
171655								0.4	0.6
171656								1.0	0.8
171657								2.1	43.0
171658								1.6	65.7
171659								3.0	2155.9
171660								42.6	42.1
171661								8.1	86.6
171662								94.8	96.9
171663								1.6	4.3
171664								5.0	13.6
171665								5.9	20.4
171666								1.1	1.4
171667								1.0	3.4
171668								49.1	18.1
171669								575.8	42.5
171670								56.4	41.6
171671								8.9	141.1
171672								96.0	205.2
171673								36.5	41.8
171674								6.4	71.5
171675								18.7	63.7
171676								9.3	71.5
171677								13.1	71.5
171678								4.6	358.3
171679								1.0	71.5
171680								1.3	139.9
171681								12.1	77.3
171682								486.0	71.5
171683								237.5	157.7
171684								1695.3	58.1
171685								5660.6	71.5
171686								1812.0	468.1
171687								16.9	205.2
171688								12931.1	51.6
171689								16.7	429.9
171690								25.7	71.5
172963								1.2	0.9
172964								1.9	2.0
172965								2.1	1.4
172966								1.7	1.3
172967								1.2	1.1
172968								1.2	0.7
172969								3.6	8.3
172970								1.9	2.2
172971								1.0	0.6
172972								3.8	4.4
172973								1.0	0.9
172974								2.1	2.5
172975								1.2	0.8
172976								2.6	1.4
172977								2.9	2.9
172978								2.0	0.5
172979								0.8	0.4
172980								9.9	49.6
172981								3.0	70.9
172997								1.1
172998
172999								12345.8
173000								15923.6
173001								19.7
173002								3895.1
173003								21240.8
173004								173.5
173005								546.1
173006								5.4
173007								427.8
173008								783.6
173009								30.9
173010								402.8
173011								1688.0
173012								1025.2
173020								1.5
173021								6.4
173022								27.5
173023								159.9
173024								17097.0
173025								15923.0
173026								348.0
173027								4238.0
173028								1.8
173029								130.6
173030								4.5
173031								24630.3
202561								8100.0	49.0
202562								720.0	44.0
202563								1540.0	49.0
202564								4500.0	49.0
202565								4.0	20.0
202566								120.0	48.0
202567								1200.0	49.0
202568								940.0	49.0
202569								10000.0	65.0
202570								7400.0	84.0
202571								250.0	44.0
202572								2200.0	49.0
202573								1100.0	49.0
202574								6200.0	49.0
205110								1.7	3.8
205111								1.4	37.0
205112								1.8	86.1
205114								2.3	6.9
205115								1.2	2.7
205116								2.3
205117								1.8	1.7
205118								7.1
205119								6.2	5.7
205120								4.0	2.6
205121								2.2	8.1
205122								0.4	1.6
205123								0.6
205124								0.9	1.3
205125								2.2	207.6
205126								1.6	55.5
205127								2.8	2155.9
205128								2.1	36.5
205129								7.6	5.5
205130								31.9	173.4
205131								1.2	2.9
205132								13.1
205133								6.8	105.0
205137								94.4	177.1
205138								2.4	4.4
205139								2.2	2.8
205140								27.2	24.3
205141								0.7	2.9
205142								4.7	13.1
205143								2.9	4.3
205144								5.7	13.9
205145								2.4	4.6
205146								2.7
205147								3.4
205148								0.6	1.5
205149								97.4	733.4
205150								3.8
205151								15.6	17.8
205152								26.7	56.2
205153								4.9	36.2
205660	0.9	0.7	1.1	0.7		1.1		1.3	0.7	0.7	1.1
205661	34.0	2.0	0.7	1.0		3.0		1.4	0.7	0.7	18.0
205662	34.0	1.8	0.5	0.4		1.9		1.1	0.7	0.4	18.0
205663	34.0	1.6	0.5	0.8		2.4		0.8	0.5	0.6	18.0
205664	34.0	2.0	0.6	0.6		2.3		0.9	0.7	0.6	18.0
205665	1.0	1.0	1.0	1.0		1.0		1.0	1.0	1.0	1.0
