# Supplementary material for: IDEPI: Rapid Prediction of HIV-1 Antibody Epitopes and Other Phenotypic Features from Sequence Data Using a Flexible Machine Learning Platform
Source: PLoS Comput Biol. 2014 Sep 25;10(9):e1003842. doi: 10.1371/journal.pcbi.1003842 (PMC4177671; doi:10.1371/journal.pcbi.1003842)
Supplement: Software S1 — The complete source code tree, example files, and documentation for IDEPI; for the most current version visit the package distribution page at https://github.com/veg/idepi. (GZ) [file pcbi.1003842.s001.gz › idepi-1.0/examples/DRAM/training/rt.msa]

>HXB2_rt
CCCATTAGCCCTATTGAGACTGTACCAGTAAAATTAAAGCCAGGAATGGATGGCCCAAAAGTTAAACAATGGCCATTGACAGAAGAAAAAATAAAAGCATTAGTAGAAATTTGTACAGAGATGGAAAAGGAAGGGAAAATTTCAAAAATTGGGCCTGAAAATCCATACAATACTCCAGTATTTGCCATAAAGAAAAAAGACAGTACTAAATGGAGAAAATTAGTAGATTTCAGAGAACTTAATAAGAGAACTCAAGACTTCTGGGAAGTTCAATTAGGAATACCACATCCCGCAGGGTTAAAAAAGAAAAAATCAGTAACAGTACTGGATGTGGGTGATGCATATTTTTCAGTTCCCTTAGATGAAGACTTCAGGAAGTATACTGCATTTACCATACCTAGTATAAACAATGAGACACCAGGGATTAGATATCAGTACAATGTGCTTCCACAGGGATGGAAAGGATCACCAGCAATATTCCAAAGTAGCATGACAAAAATCTTAGAGCCTTTTAGAAAACAAAATCCAGACATAGTTATCTATCAATACATGGATGATTTGTATGTAGGATCTGACTTAGAAATAGGGCAGCATAGAACAAAAATAGAGGAGCTGAGACAACATCTGTTGAGGTGGGGACTTACCACACCAGACAAAAAACATCAGAAAGAACCTCCATTCCTTTGGATGGGTTATGAACTCCATCCTGATAAATGGACAGTACAGCCTATAGTGCTGCCAGAAAAAGACAGCTGGACTGTCAATGACATACAGAAGTTAGTGGGGAAATTGAATTGGGCAAGTCAGATTTACCCAGGGATTAAAGTAAGGCAATTATGTAAACTCCTTAGAGGAACCAAAGCACTAACAGAAGTAATACCACTAACAGAAGAAGCAGAGCTAGAACTGGCAGAAAACAGAGAGATTCTAAAAGAACCAGTACATGGAGTGTATTATGACCCATCAAAAGACTTAATAGCAGAAATACAGAAGCAGGGGCAAGGCCAATGGACATATCAAATTTATCAAGAGCCATTTAAAAATCTGAAAACAGGAAAATATGCAAGAATGAGGGGTGCCCACACTAATGATGTAAAACAATTAACAGAGGCAGTGCAAAAAATAACCACAGAAAGCATAGTAATATGGGGAAAGACTCCTAAATTTAAACTGCCCATACAAAAGGAAACATGGGAAACATGGTGGACAGAGTATTGGCAAGCCACCTGGATTCCTGAGTGGGAGTTTGTTAATACCCCTCCCTTAGTGAAATTATGGTACCAGTTAGAGAAAGAACCCATAGTAGGAGCAGAAACCTTC
>2616
CCAATAAGCCCAATAGAAACAGTACCAGTAAAACTAAAACCAGGAATGGACGGACCAAGAGTAAAACAATGGCCACTAACAGAAGAAAAAATAAAAGCACTAATAGAAATATGCACAGAACTAGAAAABGAAGGAAAAATAAGCAAAATAGGACCAGAAAACCCATACAACACACCAGTATTCGCAATAAAAAAAAAAGACAGCACAAAATGGAGAAAACTAGTAGACTTCAGAGAACTAAACAAAAGAACACAAGACTTCTGGGAAGTACAACTAGGAATACCACACCCAGCAGGACTAAAAAAAAAAAAAAGCGTAACAGTACTAGACGTAGGAGACGCATACTTCAGCGTACCACTAGACGAAGACTTCAGAAAATACACAGCATTCACAATACCAAGCATAAACAACGAAACACCAGGAATAAGATACCAATACAACGTACTACCACAAGGATGGAAAGGAAGCCCAGCAATATTCCAAAGCAGCATGACAAAAATACTAGAACCATTCAGAAAACAAAACCCAGACATAGTAATATACCAATACGTAGACGACCTATACGTAGGAAGCGACCTAGAAATAGGACAACACAGAACAAAAATAGAAGAACTAAGACAACACCTATGGAGATGGGGACTATACACACCAGACAAAAAACACCAAAAAGAACCACCATTCCTATGGATGGGATACGAACTACACCCAGACAAATGGACAGTACAACCAATAGTACTACCAGAAAAAGACAGCTGGACAGTAAACGACATACAAAAACTAGTAGGAAAACTAAACTGGGCAAGCCAAATATACCCAGGAATAAAAGTAAGACAACTATGCAAACTACTAAGAGGAACAAAAGCACTAACAGAAGTAGTACCACTAACAAAAGAAGCAGAA------------------------------------------------------------------------------------------------------------------------------------------------------------------------------------------------------------------------------------------------------------------------------------------------------------------------------------------------------------------------------------------------------------------------------------
>2868
CCAATAAGCCCAATAGAAACAGTACCAGTAAAACTAAAACCAGGAATGGACGGACCAAAAGTAAAACAATGGCCACTAACAGAAGAAAAAATAAAAGCACTAATBGAAATATGCACAGAACTAGAAAAAGACGGAAAAATAAGCAAAATAGGACCAGAAAACCCATACAACACACCAGTATTCGCAATAAAAAAAAAAGAAGGAACAAAATGGAGAAAACTAGTAGACTTCAGAGAACTAAACAAAAGAACACAAGACTTCTGGGAAGTACAACTAGGAATACCACACCCAGGAGGACTAAAAAAAAAAAAAAGCGTAACAGTACTAGACGTAGGAGACGCATACTTCAGCGTACCACTAGACGAAGACTTCAGAAAATACACAGCATTCACAATACCAAGCACAAACAACGAAACACCAGGAATAAGATACCAATACAACGTACTACCACAAGGATGGAAAGGAAGCCCAGCAATATTCCAAAGCAGCATGACAAAAATACTAGAACCATTCAGAAAACAAAACCCAGAAATAATAATATGCCAATACGTAGACGACCTATACGTAGGAAGCGACCTAGAAATAGAACAACACAGAACAAAAATAAAAGAACTAAGAGAACACCTATGGAGATGGGGACTATACACACCAGACAAAAAACACCAAAAAGAACCACCATTCCTATGGATGGGATACGAACTACACCCAGACAAATGGACAGTACAACCAATAGTACTACCAGAAAAAGAAAGCTGGACAGTAAACGACATACAAAAACTAGTAGGAAAACTAAACTGGGCAAGCCAAATATACCCAGGAATAAAAATAAGACAACTATGCAAACTACTAAGAGGA---------------------------------------------------------------------------------------------------------------------------------------------------------------------------------------------------------------------------------------------------------------------------------------------------------------------------------------------------------------------------------------------------------------------------------------------------------------------------------
>2905
CCAATAAGCCCAATAGAAACAGTACCAGTAAAACTAAAACCAGGAATGGACGGACCAAAAGTAAAACAATGGCCACTAACAGAAGAAAAAATAAAAGCACTAGTAGAAATATGCACAGAACTAGAAAABGAAGGAAAAATAAGCAAAATAGGACCAGAAAACCCATACAACACACCAATATTCGCAATAAAAAAAAAAGACAGCACAAAATGGAGAAAACTAGTAGACTTCAGAGAACTAAACAAAAGAACACAAGACTTCTGGGAAGTACAACTAGGAATACCACACCCAGCAGGACTAAAAAAAAAAAAAAGCGTAACAGTACTAGACGTAGGAGACGCATACTTCAGCGTACCACTAGACGAAGACTTCAGAAAATACACAGCATTCACAATACCAAGCATAAACAACGAAACACCAGGAATAAGATACCAATACAACGTACTACCACAAGGATGGAAAGGAAGCCCAGCAATATTCCAAAGCAGCATGACAAAAATACTAGAACCATTCAGAAAACAAAACCCAGACATAGTAATATACCAATACATGGACGACCTATACGTAGGAAGCGACCTAGAAATAGRACAACACAGAACAAAAATAGAAGAACTAAGA---CACCTACTA---TGGGGACTATGCACACCAGACAAAAAACACCAAAAAGAACCACCATTCCTATGGATGGGATACGAACTACACCCAGACAAATGGACAGTACAACCAATAAAACTACCAGAAAAAGACAGCTGGACAGTAAAC---------------------------------------------------------------------------------------------------------------------------------------------------------------------------------------------------------------------------------------------------------------------------------------------------------------------------------------------------------------------------------------------------------------------------------------------------------------------------------------------------------------------------------------------------------------------------
>2930
CCAATAAGCCCAATAAAAACAGTACCAGTAAAACTAAAACCAGGAATGGACGGACCAAAAGTAAAACAATGGCCACTAACAGAAGAAAAAATAAAAGCACTAGTAGAAATATGCACAGAAATGGAAAAAGAAGGAAAAATAAGCAAAATAGGACCAGAAAACCCATACAACACACCAGTATTCGCAATAAAAAAAAAAGACAGCACAAGATGGAGAAAACTAGTAGACTTCAGAGAACTAAACAAAAGAACACAAGACTTCTGGGAAGTACAACTAGGAATACCACACCCAGCAGGACTAAAAAAAAGAAAAAGCGTAACAGTACTAGACGTAGGAGACGCATACTTCAGCGTACCACTAGACGAAGACTTCAGAAAATACACAGCATTCACAATACCAAGCCTAAACAACGAAACACCAGGAATAAGATACCAATACAACGTACTACCACAAGGATGGAAAGGAAGCCCAGCAATATTCCAAAGCAGCATGACAAAAATACTAGAACCATTCAGAAAACAAAACCCAGACATAGTAATATACCAATACGTAGACGACCTATACGTAGGAAGC---CTAGAAATAGGA---CACAGAACAAAAATAGAAGAACTAAGAGAACACCTACTAAAATGGGGACTAACAACACCAGACAAAAAACACCAAAAAGAACCACCATTCCTATGGATGGGA---------------------------------------------------------------------------------------------------------------------------------------------------------------------------------------------------------------------------------------------------------------------------------------------------------------------------------------------------------------------------------------------------------------------------------------------------------------------------------------------------------------------------------------------------------------------------------------------------------------------------------------------------
>2986
CCAATAAGCCCAATAGACACAGTACCAGTAAAACTAAAACCAGGAATGGACGGACCAAAAGTAAAACAATGGCCACTAACAGAAGAAAAAATAAAAGCACTAGTAGAAATATGCACAGAAATGGAAAAAGAAGGAAAAATAAGCAAAATAGGACCAGAAAACCCATACAACACACCAGTATTCGCAATAAAAAAAAAAGACAGCACAAAATGGAGAAAACTAGTAGACTTCAGAGAACTAAACAAAAAAACACAAGACTTCTGGGAAGTACAACTAGGAATACCACACCCAGCAGGACTAAAACAAAACAAAAGCGTAACAGTACTAGACGTAGGAGACGCATACTTCAGCGTACCACTAGACGAAGACTTCAGAAAATACACAGCATTCACAATACCAAGCATAAACAACGAAACACCAGGAATAAGATACCAATACAACGTACTACCACAAGGATGGAAAGGAAGCCCAGCAATATTCCAAGCAAGCATGACAAAAATACTAGAACCATTCAGAAAACAAAACCCAGACCTAGTAATATACCAATACGTAGACGACCTATACGTAGGAAGCGACCTAGAAATAGGACAACACAGAACAAAAATAGAAGAACTAAGAGAACACCTACTAAAATGGGGACTAACAACACCAGACAAAAAACACCAAAAAGAACCACCATTCCTATGGATGGGATACGAACTACACCCAGACAAATGGACAGTACAACCAATAGTACTACCAGAAAAAGACAGCTGGACAGTAAACGACATACAAAAACTAGTAGGAAAACTAAACTGGGCAAGCCAAATATACCCAGGAATAAAAGTAAGACAACTATGCAAACTACTAAGAGGAACAAAAGCACTAACAGAAGTAGTACCACTAACAGAAGAA------------------------------------------------------------------------------------------------------------------------------------------------------------------------------------------------------------------------------------------------------------------------------------------------------------------------------------------------------------------------------------------------------------------------------------------
>3811
CCAATAAGCCCAATAGAAACAGTACCAGTAAAACTAAAACCAGGAATGGACGGACCAAAAGTAAAACAATGGCCACTAACAGAAGAAAAAATAAAAGCACTAGTAGAAATATGCACAGAACTAGAAAAAGAAGGAAAAATAAGCAAAATAGGACCAGAAAACCCATACAACACACCAGTATTCGCAATAAAAAAAAAARACAGCACAAAATGGAGAAAACTAGTAGACTTCAGAGAACTAAACAAAAGAACACAAGACTTCAGCGAAGTACAACTAGGAATACCACACCCAGCAGGACTAAAAAAAAAAAAAAGCGTAACAGTACTAGACGTAGGAGACGCATACTTCAGCGTACCACTAGACGAAGACTTCAGAAAATACACAGCATTCACAATACCAAGCATAAACAACGAAACACCAGGAATAAGATACCAATACAACGTACTACCACAAGGATGGAAAGGAAGCCCAGCAATATTCCAAAGCAGCATGACAATAATACTAGAACCATTCAGAAAACAAAACCCAGACATAGTAATATACCAATACATGGACGACCTATACGTAGGAAGCGACCTAGAAATAGGACAACACAGAACAAAAATAGAAGAACTAAGACAACACCTATGGAAATGGGGACTATACACACCAGACAAAAAACACCAAAAAGAACCACCATTCCTATGGATGGGATACGAACTACACCCAGACAAATGGACAGTACAACCAATAGTACTACCAGAAAAAGACAGCTGGACAGTAAACGACATACAAAAACTAGTAGGAAAACTAAACTGGGCAAGCCAAATATACCCAGGAATAAAAGTAAGACAACTATGCAAACTACTAAGAGGAGCAAAAGCACTAACAGACGTAATACCACTAACAGAAGAA---GAACTAGAACTA---------------------------------------------------------------------------------------------------------------------------------------------------------------------------------------------------------------------------------------------------------------------------------------------------------------------------------------------------------------------------------------------------------------------------
>3817
CCAATAAGCCCAATAGAAACAGTACCAGTAAAACTAAAACCAGGAATGGACGGACCAAGAGTAAAACAATGGCCACTAACAGAAGAAAAAATAAAAGCACTAGTAGAAATATGCGCAGAACTAGAAAAAGACGGAAAAATAAGCAAAATAGGACCAGAAAACCCATACAACACACCAGTATTCGCAATAAAAAAAAAAAACAGCACAAAATGGAGAAAACTAGTAGACTTCAGAGAACTAAACAAAAGAACACAAGACTTCTGGGAAGTACAACTAGGAATACCACACCCAGCAGGACTAAAAAAAAAAAAAAGCGTAACAGTACTAGACGTAGGAGACGCATACTTCAGCATACCACTAGACGAAGACTTCAGAAAATACACAGCATTCACAATACCAAGCACAAACAACGAAACACCAGGAATAAGATACCAATACAACGTACTACCACAAGGATGGAAAGGAAGCCCAGCAATATTCCAAAGCAGCATGACAAAAATACTAGAACCATTCAGAAAACAAAACCCAGAAATAGTAATATACCAATACGTAGACGACCTATACGTAGCAAGCGACCTAGAAATAGGACAACACAGAACAAAAATAAAAGAACTAAGACAATACCTATGGGACTGGGGACTATACACACCAGACAACAAACACCAAAAAGAACCACCATTCCTATGGATGGGATACGAACTACACCCAGACAAATGGACAGTACAACCAATAGTACTACCAGAAAAAGACAGCTGGACAGTAAACGACATACAAAAACTAGTAGGAAAACTAAACTGGGCAAGCCAAATATACCCAGGAATAAAAGTAAGACAACTATGCAAACTAATAAAAGGAACAAAAGCACTAACAGAAGTAGTACCACTAACAGAAGAAGCAGAACTAGAA------------------------------------------------------------------------------------------------------------------------------------------------------------------------------------------------------------------------------------------------------------------------------------------------------------------------------------------------------------------------------------------------------------------------------
>3819
CCAATAAGCCCAATAGAAACAGTACCAGTAAAACTAAAACCAGGAATGGACGGACCAAAAGTAAAACAATGGCCACTAACAGAAGAAAAAATAAAAGCACTAGTAGAAATATGCACAGAACTAGAAAAAGAAGGAAAAATAACAAAAATAGGACCAGAAAACCCATACAACACACCAGTATTCGCAATAARAAAAAAAGACAGCACAAAATGGAGAAAACTAGTAGACTTCAGAGAACTAAACAAAAGAACACAAGACTTCTGGGAAGTACAACTAGGAATACCACACCCAGCAGGACTAAAAAAAAAAAAAAGCGTAACAGTACTAGACGTAGGAGACGCATACTTCAGCGTACCACTAGACGAAGACTTCAGAAAATACACAGCATTCACAATACCAAGCATAAACAACGAAACACCAGGAATAAGATACCAATACAACGTACTACCACAAGGATGGAAAGGAAGCCCAGCAATATTCCAAAGCAGCATGACAAAAATACTAGAACCATTCAGAAAACAAAACCCAGACATAGTAATATACCAATACGTAGACGACCTATACGTAGGAAGCGACCTAGAAATAGGACAACACAGAACAAAAATAGAAGAACTAAGAGAACACCTACTAAGATGGGGACTATACACACCAGACAAAAAACACCAAAAAGAA---CCATTCCTATGGATGGGATACGAACTA---CCAGACAAATGGACAGTACAACCAATA---CTACCAGAAAAAGACAGCTGGACAGTAAACGACATACAAAAACTAGTAGGAAAACTAAACTGGGCAAGCCAAATATACCCAGGAATAAAAGTAAGACAACTATGCAAACTACTAAGAGGAGCAAAAGCACTAACAGAAGTAATAAGCCTAACAAGAGAAGCAGAACTAGAA------------------------------------------------------------------------------------------------------------------------------------------------------------------------------------------------------------------------------------------------------------------------------------------------------------------------------------------------------------------------------------------------------------------------------
>3827
CCAATAAGCCCAATAGAAACAGTACCAGTAAAACTAAAACCAGGAATGGACGGACCAAAAGTAAAACAATGGCCACTAACAGAAGAAAAAATAAAAGCACTAGTAGAAATATGCGCAGAAATGGAAAAAGAAGGAAAAATAAGCAAAATAGGACCAGAAAACCCATACAACACACCAGTATTCGCAATAAAAAAAAAAGACAGCACAAAATGGAGAAAACTAGTAGACTTCAGAGAACTAAACAAAAGAACACAAGACTTCTGGGAAGTACAACTAGGAATACCACACCCAGCAGGACTAAAAAAAAAAAAAAGCGTAACAGTACTAGACGTAGGAGACGCATACTTCAGCGTACCACTAGACGAAGACTTCAGAAAATACACAGCATTCACAATACCAAGCATAAACAACGWAACACCAGGAGTAAGATACCAATACAACGTACTACCACAAGGATGGAAAGGAAGCCCAGCAATATTCCAATGCAGCATGACAAAAATACTAGAACCATTCAGAAAACAAAACCCAGACATAGTAATATACCAATACATGGACGACCTATACGTAGGAAGCGACCTAGAAATAGGACAACACAGAACAAAAATAGAAGAACTAAGAGAACACCTACTAAGATGGGGACTAKGCACACCAGACAAAAAACACCAAAAAGAACCACCATTCCTATGGATGGGATACGAACTACACCCAGACAAATGGACAGTACAACCAATA---CTACCAGAAAAAGACAGCTGGACAGTAAACGACATACAAAAACTAGTAGGAAAACTAAACTGGGCAAGCCAAATATACCCAGGAATAAAAGTAAGACAACTATGCAAACTACTAAGAGGAACAAAAGCACTAACAGAAATAGTACCACTAACA------------------------------------------------------------------------------------------------------------------------------------------------------------------------------------------------------------------------------------------------------------------------------------------------------------------------------------------------------------------------------------------------------------------------------------------------
>3831
CCAATAAGCCCAATAGAAACAGTACCAGTAAAACTAAABCCAGGAATGGACGGACCAAAAGTAAAACAATGGCCACTAACAGAAGAAAAAATAAAAGCACTAATGGAAATATGCGCAGAAATGGAAAAAGAAGGAAAAATAAGCAGAATAGGACCAGAAAACCCATACAACACACCAGTATTCGCAATAYACAAAAAAAACAGCACAAGATGGAGAAAACTAGTAGACTTCAGAGAACTAAACAAAAGAACACAAGACTTCTGGGAAGTACAACTAGGAATACCACACCCAGCAGGACTAAAAAAAAAAAAAAGCGTAACAGTACTAGACGTAGGAGACGCATACTTCAGCATACCACTAGACGAAGAATTCAGAAAATACACAGCATTCACAATACCAAGCATAAACAACGAAACACCAGGAATAAGATACCAATACAACGTACTACCACAAGGATGGAAAGGAAGCCCAGCAATATTCCAAGACAGCATGATAAAAATACTAGACCCATTCAGAAAACAAAACCCAGAAATAATAATATACCAATACGTAGACGACCTACTAGTAGGAAGCGACCTAGAAATAGAACAACACAGAACAAAAGTAGAAGAACTAAGACACCACCTACTAAAATGGGGACTATTCACACCAGAACAAAAACACCAAAAAGAACCACCATTCCACTGGATGGGATACGAACTACACCCAGACAAATGGACAGTACAACCAATAGTACTACCAGAAAAAGACAGCTGGACAGTAAACGACATACAAAAACTAGTAGGAAAACTAAACTGGGCAAGCCAAATATACCCAGGAATAAAAGTAAGACAACTATGCAAACTACTAAGAGGAGCAAAAGCACTAACAGAAGTAATACCACTAACAAAAGAA------------------------------------------------------------------------------------------------------------------------------------------------------------------------------------------------------------------------------------------------------------------------------------------------------------------------------------------------------------------------------------------------------------------------------------------
>3833
CCAATAAGCCCAATAGAAACAGTACCAGTAAAACTAAAACCAGGAATGGACGGACCAAAAGTAAAACAATGGCCACTAACAGAAGAAAAAATAAAAGCACTAGTAGAAATATGCACAGAAATGGAAAAAGAAGGAAAAATAAGCAAAATAGGACCAGAAAACCCATACAACACACCAGTATTCGTAATAAAAAAAAAAGACAGCACAAAATGGAGAAAACTAGTAGACTTCAGAGAACTAAACAAAAGAACACAAGACTTCTGGGAAGTACAACTAGGAATACCACACCCAGCAGGACTAAAAAAAAAAAAAAGCGTAACAGTACTAGACGTAGGAGACGCATACTTCAGCGTACCACTAGACGAAGACTTCAGAAAATRCACAGCATTCACAATACCAAGCACAAACAACGAAACACCAGGAATAAGATACCAATACAACGTACTACCACAAGGATGGAAAGGAAGCCCAAGCATATTCCAAAGCAGCATGACAAAAATACTAGAACCATTCAGAAAACAAAACCCAGAAATAGTAATATACCAATACGTAGACGACCTATACGTAGCAAGCGACCTAGAAATAGGACAACACAGAACAAAAATAGAAGAACTAAGACAACACCTACTAAAATGGGGACTATTCACACCAGACAAAAAACACCAAAAAGAACCACCATTCCTATGGATGGGATACGAACTACACCCAGACAAATGGACAGTACAACCAATAGTACTACCAGAAAAAGACAGCTGGACAGTAAACGACATACAAAAACTAGTAGGAAAACTAAACTGGGCAAGCCAAATATACCCAGGAATAAAAGTAAGACAACTATGCAAACTACTAAGAGGAACAAAAGCACTAACAGAAGTAGTACCACTAACAGCAGAAGCAGAACTAGAA------------------------------------------------------------------------------------------------------------------------------------------------------------------------------------------------------------------------------------------------------------------------------------------------------------------------------------------------------------------------------------------------------------------------------
>3838
CCAATAAGCCCAATAGAAACAGTACCAGTAAAACTAAAACCAGGAATGGACGGACCAARAGTAAAACAATGGCCACTAACAGAAGAAAAAATAAAAGCACTAACAGAAATATGCACAGAACTAGAAAAAGAAGGAAAAATAAGCAAAATAGGACCAGAAAACCCATACAACACACCAATATTCGCAATAAAAAAAAAAAACAGCGACAGATGGAGAAAACTAATGGACTTCAGAGAACTAAACAAAAGAACACAAGACTTCTGGGAAGTACAACTAGGAATACCACACCCAGCAGGACTAAAAAAAAACAAAAGCGTAACAGTACTAGACGTAGGAGACGCATACTTCAGCGTACCACTAGACGAAGACTTCAGAAAATACACAGCATTCACAATACCAAGCACAAACAACGAAACACCAGGAATAAGATACCAATACAACGTACTACCACAAGGATGGAAAGGAAGCCCAGCAATATTCCAAAGCAGCATGACAAAAATACTAGAACCATTCAGAAAACAAAACCCAGACATARTAATATGCCAATACGTAGACGACCTATACGTAGGAAGCGACCTAGAAATAGGACAACACAGAACAAAAATAGAAGAACTAAGACAATACCTACTAAGATGGGGACTATTCACACCAGAATGGAAACACCAAAAAGAACCACCATTCCACTGGATGGGATACGAACTACACCCAGACAAATGGACAGTACAACCAATAGAACTACCACAAAAAGACAGCTGGACAGTAAACGACATACAAAAACTAGTAGGAAAACTAAACTGGGCAAGCCAAATATACCCAGGAATAAAAGTAAGACAACTATGCAAACTACTAAGAGGAACAAAA---------------------------------------------------------------------------------------------------------------------------------------------------------------------------------------------------------------------------------------------------------------------------------------------------------------------------------------------------------------------------------------------------------------------------------------------------------------------------
>3849
CCAATAAGCCCAATAGAAACAGTACCAGTAAAACTAAAACCAGGAATGGACGGACCAAAAGTAAAACAATGGCCACTAACAGAAGAAAAAATAAAAGCACTAAYAGAAATATGCRCAGAAHTGGAAAAAGAAGGAAAAATAAGCAAAATAGGACCAGAAAACCCATACAACACACCAGTATTCGCAATAAAAAAAAAAAACAGCACAAGATGGAGAAAACTAGTAGACTTCAGAGAACTAAACAAAAGAACACAAGACTTCTGGGAAGTACAACTAGGAATACCACACCCAGCAGGACTAAAAAAAAAAAAAAGCGTAACAGTACTAGACGTAGGAGACGCATACTTCAGCGTACCACTAGACGAAGACTTCAGAAAATACACAGCATTCACAATACCAAGCACAAACAACGAAACACCAGGAATAAGATACCAATACAACGTACTACCACAAGGATGGAAAGGAAGCCCAGCAATATTCCAAAGCAGCATGACAAAAATACTAGAACCATTCAGAAAACAAAACCCAGACATARTAATATACCAATACGTAGACGACCTATACGTAGGAAGCGACCTAGAAATAGGACAACACAGAACAAAAATAGAAGAACTAAGACAACACCTACTAAGATGGGGACTATACACACCAGAACAAAAACACCAAAAAGAACCACCATTCCTATGGATGGGATACGAACTACACCCAGACAAATGGACAGTACAACCAATAGTACTACCAGACAAAGACAGCTGGACAGTAAACGACATACAAAAACTAGTAGGAAAACTAAACTGGGCAAGCCAAATATACCCAGGAATAAAAGTAAGACAACTATGCAAACTACTAAGAGGAACAAAAGCACTAACAGAAGTAGTACCACTAACAGCAGAAGCAGAACTAGAACTA---------------------------------------------------------------------------------------------------------------------------------------------------------------------------------------------------------------------------------------------------------------------------------------------------------------------------------------------------------------------------------------------------------------------------
>3851
CCAATAAGCCCAATAGAAACAGTACCAGTAAAACTAAAACCAGGAATGGACGGACCAAGAGTAAAACAATGGCCACTAACAGAAGAAAAAATAAAAGCACTAGTAGAAATATGCACAGAACTAGAAAAAGAAGGAAAAATAAGCAAAATAGGACCAGAAAACCCATACAACACACCAGTATTCGCAATAAAAAAAAAAGACAGCACAAAATGGAGAAAACTAGTAGACTTCAGAGAACTAAACAAAAGAACACAAGACTTCTGGGAAGTACAACTAGGAATACCACACCCAGCAGGACTAAAAAAAAAAAAAAGCGTAACAGTACTAGACGTAGGAGACGCATACTTCAGCGTACCACTAGACGAAGACTTCAGAAAATACACAGCATTCACAATACCAAGCATAAACAACGAAACACCAGGAGTAAGATACCAATACAACGTACTACCACAAGGATGGAAAGGAAGCCCAGCAATATTCCAAAGCAGCATGACAAAAATACTAGAACCATTCAGAAAACAAAACCCAGACATAGTAATATACCAATACGTAGACGACCTATACGTAGGAAGCGACCTAGAAATAGGACAACACAGAACAAAAATAGAAGAACTAAGAGAACACCTACTAAAATGGGGACTATTCACACCAGACAAAAAACACCAAAAAGAACCACCATTCCTATGGATGGGATACGAACTACACCCAGACAAATGGACAGTACAACCAATAAAACTACCAGAAAAAGACAGCTGGACAGTAAACGACATACAAAAACTAGTAGGAAAACTAAACTGGGCAAGCCAAATATACCCAGGAATAAAAGTAAGACAACTATGCAAACTACTAAGAGGAACAAAAGCACTAACAGAAGTAATACCACTAACAGAAGAAGCAGAACTA---------------------------------------------------------------------------------------------------------------------------------------------------------------------------------------------------------------------------------------------------------------------------------------------------------------------------------------------------------------------------------------------------------------------------------
>3855
CCAATAAGCCCAATAGAAACAGTACCAGTAAAACTAAAACCAGGAATGGACGGACCAAGAGTAAAACAATGGCCACTAACAGAAGAAAAAATAAAAGCACTAGTAGAAATATGCACAGAACTAGAARAAGAAGGAAAAATAAGCAAAATAGGACCAGAAAACCCATACAACACACCAATATTCGCAATAAAAAAAAAAAACAGCGACAGATGGAGAAAACTAATGGACTTCAGAGAACTAAACAAAAGAACACAAGACTTCTGGGAAGTACAACTAGGAATACCACACCCAGCAGGACTAAAAAAAAACAAAAGCGTAACAGTACTAGACGTAGGAGACGCATACTTCAGCGTACCACTAYACGAAGACTTCAGAAAATACACAGCATTCACAATACCAAGCATGAACAACGAAACACCAGGAATAAGATACCAATACAACGTACTACCACAAGGATGGAAAGGAAGCCCAGCAATATTCCAATTCAGCATGACAAAAATACTAGABCCATTCAGAAAACAAAACCCAGAAATAGTAATATACCAATACGTAGACGACCTATACGTAGGAAGCGACCTAGAAATAGAACAACACAGAACAAAAATAGAAGAACTAAGACAATACCTATGGAAATGGGGACTATTCACACCAGACCAAAAACACCAAAAAGAACCACCATTCCACTGGATGGGATACGAACTACACCCAGACAAATGGACAGTACAACCAATAGWACTACCAGAAAAAGACAGCTGGACAGTAAACGACATACAAAAACTAGTAGGAAAACTAAACTGGGCAAGCCAAATATACCCAGGAATAAAAGTAAGACAACTATGCAAACTACTAAGAGGAACAAAAGCACTAACAGAAGTAATACCACTAACAGAAGAAGCA---------------------------------------------------------------------------------------------------------------------------------------------------------------------------------------------------------------------------------------------------------------------------------------------------------------------------------------------------------------------------------------------------------------------------------------
>3868
CCAATAAGCCCAATAGAAACAGTACCAGTAAAACTAAAACCAGGAATGGACGGACCAAAAGTAAAACAATGGCCACTAACAGAAGAAAAAATAAAAGCACTAATAGAAATATGCACAGAACTAGAAAAAGACGGAAAAATAAGCAAAATAGGACCAGAAAACCCATACAACACACCAGTATTCGCAATAAAAAAAAAAAACAGCACAAGATGGAGAAAACTAGYAGACTTCAGAGAACTAAACAAAAGAACACAAGACTTCTGGGAAGTACAACTAGGAATACCACACCCAGCAGGACTAAAAAAAAAAAAAAGCGTAACAGTACTAGACGTAGGAGACGCATACTTCAGCATACCACTAGACGAAGACTTCAGAAAATACACAGCATTCACAATACCAAGCATAAACAACGAAACACCAGGAATAAGATACCAATACAACGTACTACCACAAGGATGGAAAGGAAGCCCAGCAATATTCCAAAGCAGCATGACAAAAATACTAGAACCATTCAGAAAACAAAACCCAGACATAGTAATATACCAATACATGGACGACCTATACGTAGGAAGCGACCTAGAAATAGGACAACACAGAACAAAAGTAGAAGAACTAAGACAATACCTATGGAAATGGGGACTATACACACCAGACGAAAAACACCAAAAAGAACCACCATTCCACTGGATGGGATACGAACTACACCCAGACAAATGGACAGTACAACCAATAGTACTACCAGAAAAAGACAGCTGGACAGTAAACGACCTACAAAAACTAGTAGGAAAACTAAACTGGGCAAGCCAAATATACCCAGGAATAAAAGTAAGACAACTATGCAAACTACTAAGAGGAACAAAAGCACTAACAGAAGTAGTACCACTAACAAAAGAAGCAGAACTAGAACTA---------------------------------------------------------------------------------------------------------------------------------------------------------------------------------------------------------------------------------------------------------------------------------------------------------------------------------------------------------------------------------------------------------------------------
>3870
CCAATAAGCCCAATAGAAACAGTACCAGTAAAACTAAAACCAGGAATGGACGGACCAAAAGTAAAACAATGGCCACTA---GAAGAAAAACTAAAAGCACTAATGGAAATATGCMCAGAAATGGAAAAAGAAGGAAAAATAAGCAAAATAGGACCAGAAAACCCATACAACACACCAGTATTCGCAATAARAAAAAAAAACAGCACAAAATGGAGAAAACTAGTAGACTTCAGAGAACTAAACAAAAGAACACAAGACTTCTGGGAAGTACAACTAGGAATACCACACCCAGCAGGACTAAAAAAAAAAAAAAGCGTAACAGTACTAGACGTAGGAGACGCATACTTCAGCGTACCACTA---GAAGACTTCAGAAAATACACAGCATTCACAATACCAAGCATAAACAACGAAACACCAGGAATAAGATACCAATACAACGTACTACCACAAGGATGGAAAGGAAGCCCAGCAATATTCCAAAGCAGCATGACAAAAATACTAGACCCATTCAGAAAACAAAACCCAGAAATAGTAATATACCAATACGTAGACGACCTATACGTAGGAAGCGACCTAGAAATAGGACAACACAGAACAAAAGTAGAAGAACTAAGACAACACCTACTAAAATGGGGACTATTCACACCAGACCAAAAACACCAAAAAGAACCACCATTCCTATGGATGGGATACGAACTACACCCAGACAAATGGACAGTACAACCAATAGTACTACCAGAAAAAGACAGCTGGACAGTAAACGACATACAAAAACTAGTAGGAAAACTAAACTGGGCAAGCCAAATATACCCAGGAATAAAAGTAAGACAACTATGCAAACTACTAAGAGGA---AAAGCACTAACAGAAGTAATAAGCCTAACAGAAGAAGCAGAACTAGAA------------------------------------------------------------------------------------------------------------------------------------------------------------------------------------------------------------------------------------------------------------------------------------------------------------------------------------------------------------------------------------------------------------------------------
>3884
CCAATAAGCCCAATAGAAACAGTACCAGTAAAACTAAAACCAGGAATGGACGGACCAAAAGTAAAACAATGGCCACTAACAGAAGAAAAAATAAAAGCACTAGTAGAAATATGCACAGAAATGGAAAAAGAAGGAAAAATAAGCAAAATAGGACCAGAAAACCCATACAACACACCAGTATTCGCAATAAAAAAAAAAAACAGCGACAGATGGAGAAAACTAGTAGACTTCAGAGAACTAAACAAAAGAACACAAGACTTCTGGGAAGTACAACTAGGAATACCACACCCAGCAGGACTAAAAAAAAAAAACAGCGTAACAGTACTAGACGTAGGAGACGCATACTTCAGCGTACCACTAGACGAAGACTTCAGAAAATACACAGCATTCACAATACCAAGCATAAACAACGAAACACCAGGAATAAGATACCAATACAACGTACTACCACAAGGATGGAAAGGAAGCCCAGCAATATTCCAAAGCAGCATGACAAAAATACTAGAACCATTCAGAAAACAAAACCCAGACATAGTAATATACCAATACGTAGACGACCTATACGTAGGAAGCGACCTAGAAATAGGACAACACAGAGCAAAAGTAGAAGAACTAAGACAACACCTACTAAGATGGGGACTAACAACACCAGACCAAAAACACCAAAAAGAACCACCATTCCACTGGATGGGATACGAACTACACCCAGACAAATGGACAGTACAACCAATAGTACTACCAGAAAAAGACAGCTGGACAGTAAACGACACACAAAAACTAGTAGGAAAACTAAACTGGGCAAGCCAAATATACCCAGGAATA------------------------------------------------------------------------------------------------------------------------------------------------------------------------------------------------------------------------------------------------------------------------------------------------------------------------------------------------------------------------------------------------------------------------------------------------------------------------------------------------------------------
>3886
CCAATAAGCCCAATAGAAACAGTACCAGTAAAACTAAAACCAGGAATGGACGGACCAAAAGTAAAACAATGGCCACTAACAGAAGAAAAAATAAAAGCACTAGTAGAAATATGCACA---CTAGAAGAAGAAGGAAAAATAAGCAAAATAGGACCAGAAAACCCATACAACACACCAGTATTCGCAATAAAAAAAAAAAACAGCACAAAATGGAGAAAACTAGTAGACTTCAGAGAACTAAACAAAAGAACACAAGACTTCTGGGAAGTACAACTAGGAATACCACACCCAGCAGGACTAAAAAAAAAAAAAAGCGTAACAGTACTAGACGTAGGAGACGCATACTTCAGCRTACCACTAGACGAAGACTTCAGAAAATACACAGCATTCACAATACCAAGCAYAAACAACGAAACACCAGGAATAAGATACCAATACAACGTACTACCACAAGGATGGAAAGGAAGCCCAGCAATATTCCAAAGCAGCATGACAAAAATACTAGAACCATTCAGAAAACAAAACCCAGACATAGTAATATACCAATACGTAGACGACCTATACGTAGGAAGCGACCTAGAAATAGGACAACACAGAACAAAAATAGAAGAACTAAGASAAYACCTATKGAAATGGGGACTATACACACCAGACAAAAAACACCAAAAAGAACCACCATTCCTATGGATGGGATACGAACTACACCCAGACAAATGGACAGTACAACCAATAGWACTACCAGAAAAAGACAGCTGGACAGTAAACGACATACAAAAACTAGTAGGAAAACTAAACTGGGCAAGCCAAATATACCCAGGAATAAAAGTAAGACAACTATGC------------------------------------------------------------------------------------------------------------------------------------------------------------------------------------------------------------------------------------------------------------------------------------------------------------------------------------------------------------------------------------------------------------------------------------------------------------------------------------------------
>3890
CCAATAAGCCCAATAGAAACAGTACCAGTAAAACTAAAACCAGGAATGGACGGACCAAAAGTAAAACAATGGCCACTAACAGAAGAAAAAATAAAAGCACTAGTAGAAATATGCACAGAAATGGAAAAAGAAGGAAAAATAAGCAAAATAGGACCAGAAAACCCATACAACACACCAGTATTCGCAATAARAAAAAAAAACAGCACAAGATGGAGAAAACTAGTAGACTTCAGAGAACTAAACAAAAGAACACAAGACTTCTGGGAAGTACAACTAGGAATACCACACCCAGGAGGACTAAAAAAAAAAAAAAGCGTAACAGTACTAGACGTAGGAGACGCATACTTCAGCGTACCACTAGACGAAGAATTCAGAAAATACACAGCATTCACAATACCAAGCACAAACAACGAAACACCAGGAATAAGATACCAATACAACGTACTACCACAAGGATGGAAAGGAAGCCCAGCAATATTCCAAAGCAGCATGACAAAAATACTAGAACCATTCAGAAAACAAAACCCAGACATAGTAATATACCAATACRTGGACGACCTATACGTAGGAAGCGACCTAGAAATAGGACAACACAGAACAAAAATAGAAGAACTAAGAAAACACCTACTAAGATGGGGACTATTCACACCAGACCAAAAACACCAAAAAGAACCACCATTCCTATGGATGGGATACGAACTACACCCAGACAAATGGACAGTACAACCAATAGTACTACCAGAAAAAGACAGCTGGACAGTAAACGACATACAAAAACTAGTAGGAAAACTAAACTGGGCAAGCCAAATATACCCAGGAATAAAAGTAAGACAACTATGCAAACTACTAAGAGGAGCAAGAGCACTAACAGAAGTA------------------------------------------------------------------------------------------------------------------------------------------------------------------------------------------------------------------------------------------------------------------------------------------------------------------------------------------------------------------------------------------------------------------------------------------------------------
>3892
CCAATAAGCCCAATAGAAACAGTACCAGTAAAACTAAAACCAGGAATGGACGGACCAAAAGTAAAACAATGGCCACTAACAGAAGAAAAAATAAAAGCACTAGTAGAAATATGCACAGAACTAGAAGAAGCAGGAAAAATAAGCAAAATAGGACCAGAAAACCCATACAACACACCAGTATTCGCAATAAAAAAAAAAAACAGCGACAAATGGAGAAAACTAGTAGACTTCAGAGAACTAAACAAAAGAACACAAGACTTCTGCGAAGTACAACTAGGAATACCACACCCAGCAGGACTAAAAAAAAAAAAAAGCGTAACAGTACTAGACGTAGGAGACGCATACTTCAGCATACCACTAGACGAAGACTTCAGAAAATACACAGCATTCACAATACCAAGCGTAAACAACGAAACACCAGGAGTAAGATACCAATACAACGTACTACCACAAGGATGGAAAGGAAGCCCAGCAATATTCCAAAGCAGCATGACAARAATACTAGAACCATTCAGAAAACAAAACCCAGAAATGGTAATATACCAATACGTAGACGACCTATACGTAGGAAGCGACCTAGAAATAGAACAACACAGARCAAAAATAGACGAACTAAGACAATAC---CTATGGTGGGGACTATACACACCAGACAAAAAACACCAAAAAGAACCACCATTCCTATGGATGGGATACGAACTACACCCAGACAAATGGACAGTACAACCAATAGTACTACCAGAAAAAGACAGCTGGACAGTA------------------------------------------------------------------------------------------------------------------------------------------------------------------------------------------------------------------------------------------------------------------------------------------------------------------------------------------------------------------------------------------------------------------------------------------------------------------------------------------------------------------------------------------------------------------------------
>3894
CCAATAAGCCCAATAGAAACAGTACCAGTAAAACTAAAACCAGGAATGGACGGACCAAGAGTAAAACAATGGCCACTAACAGAAGAAAAAATAAAAGCACTAATAGAAATATGCACAGAACTAGAAAAAGAAGGAAAAATAAGCAAAATAGGACCAGAAAACCCATACAACACACCAGTATTCGCAATAAAAAAAAAAAACAGCGACAAATGGAGAAAACTAGTAGACTTCAGAGAACTAAACAAAAGAACACAAGACTTCTGGGAAGTACAACTAGGAATACCACACCCAGCAGGACTAAAAAAAAAAAAAAGCGTAACAGTACTAGACGTAGGAGACGCATACTTCAGCGTACCACTAGACGAAGACTTCAGAAAATACACAGCATTCACAATACCAAGCATAAACAACGAAACACCAGGAATAAGATACCAATACAACGTACTACCACAAGGATGGAAAGGAAGCCCAGCAATATTCCAAAGCAGCATGACAAAAATACTAGAACCATTCAGAAAACAAAACCCAGACATAGTAATATACCAATACATGGACGACCTATACGTAGGAAGCGACCTAGAAATAGGACAACACAGAACAAAAATAGAAGAACTAAGACAATACCTATGGAAATGGGGACTATACACACCAGACAAAAAACACCAAAAAGAACCACCATTCCTATGGATGGGATACGAACTACACCCAGACAAATGGACAGTACAACCAATAGAACTACCAGAAAAAGACAGCTGGACAGTAAACGACATACAAAAACTAGTAGGAAAACTAAACTGGGCAAGCCAAATATACCCAGGAATAAAAGTAAGACAACTATGCAAACTACTAAGAGGAACAAAAGCACTAACAGAAGTAGTACCACTAACAAAAGAAGCAGAA------------------------------------------------------------------------------------------------------------------------------------------------------------------------------------------------------------------------------------------------------------------------------------------------------------------------------------------------------------------------------------------------------------------------------------
>3896
CCAATAAGCCCAATAGAAACAGTACCAGTAAAACTAAAACCAGGAATGGACGGACCAAAAGTAAAACAATGGCCACTAACAGAAGAAAAAATAAAAGCACTAATAGAAATATGCACAGAACTAGAAAAAGAAGGAAAAATAAGCAAAATAGGACCAGAAAACCCATACAACACACCAGTATTCGCAATAAAAAAAAAAAACAGCGACAGATGGAGAAAACTAGTAGACTTCAGAGAACTAAACAAAAGAACACAAGACTTCTGGGAAGTACAACTAGGAATACCACACCCAGCAGGACTAAAAAAAAAAAAAAGCGTAACAGTACTAGACGTAGGAGACGCATACTTCAGCGTACCACTAGACGAAGACTTCAGAAAATACACAGCATTCACAATACCAAGCATAAACAACGAAACACCAGGAATAAGATACCAATACAACGTACTACCACAAGGATGGAAAGGAAGCCCAGCAATATTCCAAAGCAGCATGACAAAAATACTAGAACCATTCAGAAAACAAAACCCAGACATAGTAGTATACCAATACGTAGACGACCTATACGTAGGAAGCGACCTAGAAATAGGACAACACAGAACAAAAATAGAAGAACTAAGACAATACCTACTAAGATGGGGACTATTCACACCAGAACAAAAACACCAAAAAGAACCACCATTCCACTGGATGGGATACGAACTACACCCAGACAAATGGACAGTACAACCAATAGTACTACCAGAAAAAGACAGCTGGACAGTAAACGACATACAAAAACTAGTAGGAAAACTAAACTGGGCAAGCCAAATATACCCAGGAATAAAAGTAACACAACTATGCAAACTACTAAGAGGAACAAAAGCACTAACAGAAGTAGTACCACTAACAGAAGAAGCAGAACTAGAA------------------------------------------------------------------------------------------------------------------------------------------------------------------------------------------------------------------------------------------------------------------------------------------------------------------------------------------------------------------------------------------------------------------------------
>3900
CCAATAAGCCCAATAGAAACAGTACCAGTAAAACTAAAACCAGGAATGGACGGACCAAAAGTAAAACAATGGCCACTAACAGAAGAAAAAATAAAAGCACTAGTAGAAATATGCACAGAACTAGAAAAAGAAGGAAAAATAAGCAAAATAGGACCAGAAAACCCATACAACACACCAGTATTCGCAATAAAAAAAAAAGACAGCACAAAATGGAGAAAACTAGTAGACTTCAGAGAACTAAACAAAAGAACACAAGACTTCTGGGAAGTACAACTAGGAATACCACACCCAGCAGGACTAAAACAAAAAAAAAGCGTAACAGTACTAGACGTAGGAGACGCATACTTCAGCGTACCACTAGACGAAGACTTCAGAAAATACACAGCATTCACAATACCAAGCATAAACAACGAAACACCAGGAATAAGATACCAATACAACGTACTACCACAAGGATGGAAAGGAAGCCCAGCAATATTCCAAAGCAGCATGACAAAAATACTAGAACCATTCAGAAAACAAAACCCAGACCTAGTAATATACCAATACGTAGACGACCTATACGTAGGAAGCGACCTAGAAATAGGACAACACAGAACAAAAATAGAAGAACTAAGACAACACCTATKGAAATGGGGACTATACACACCAGACAAAAAACACCAAAAAGAACCACCATTCCTATGGATGGGATACGAACTACACCCAGACAAATGGACAGTACAACCAATAGTACTACCAGAAAAAGACAGCTGGACAGTAAACGACATACAAAAACTAGTAGGAAAACTAAACTGGGCAAGCCAAATATACCCAGGAATAAAAGTAAGACAACTATGCAAACTACTAAGAGGAGCAAAAGCACTAACAGAAGTAATAAGCCTAACAGAAGAA------------------------------------------------------------------------------------------------------------------------------------------------------------------------------------------------------------------------------------------------------------------------------------------------------------------------------------------------------------------------------------------------------------------------------------------
>3904
CCAATAAGCCCAATAGAAACAGTACCAGTAAAACTAAAACCAGGAATGGACGGACCAAGAGTAAAACAATGGCCACTAACAGAAGAAAAAATAAAAGCACTAGTAGAAATATGCACAGAACTAGAAAAAGAAGGAAAAATAAGCAAAATAGGACCAGAAAACCCATACAACACACCAGTATTCGCAATAAAAAAAAAAGACAGCACAAAATGGAGAAAACTAGTAGACTTCAGAGAACTAAACAAAAGAACACAAGACTTCTGGGAAGTACAACTAGGAATACCACACCCAGCAGGACTAAAAAAAAAAAAAAGCGTAACAGTACTAGACGTAGGAGACGCATACTTCAGCGTACCACTAGACGAAGACTTCAGAAAATACACAGCATTCACAATACCAAGCACAAACAACGAAACACCAGGAATAAGATACCAATACAACGTACTACCACAAGGATGGAAAGGAAGCCCAGCAATATTCCAAAGCAGCATGACAAAAATACTAGAACCATTCAGAAAACAAAACCCAGACATAGTAATATACCAATACRTGGACGACCTATACGTAGGAAGCGACCTAGAAATAGGACAACACAGAGCAAAAATAGAAGAACTAAGACAACACCTACTA---TGGGGACTATACACACCAGACAAAAAACACCAAAAAGAACCACCATTCCTATGGATGGGATACGAACTACACCCAGACAAATGGACAGTACAACCAATAGTACTACCAGAAAAAGACAGCTGGACAGTAAACGACATACAAAAACTAGTAGGAAAACTAAACTGGGCAAGCCAAATATACCCAGGAATAAAAGTAAGACAACTATGCAAACTACTAAGAGGAACAAAAGCACTAACAGAAGTAGTACTA------------------------------------------------------------------------------------------------------------------------------------------------------------------------------------------------------------------------------------------------------------------------------------------------------------------------------------------------------------------------------------------------------------------------------------------------------
>3917
CCAATAAGCCCAATAGAAACAGTACCAGTAAAACTAAAACCAGGAATGGACGGACCAAGAGTAAAACAATGGCCACTAACAGAAGAAAAAATAAAAGCACTAATAGAAATATGCACAGAAATGGAAAAAGAAGGAAAAATAAGCAAAATAGGACCA---AACCCATACAACACACCAGTATTCGCAATAAAAAAAAAAGACAGCACAAAATGGAGAAAACTAGTAGACTTCAGAGAACTAAACAAAAGAACACAAGACTTCTGGGAAGTACAACTAGGAATACCACACCCAGCAGGACTAAAAAAAAAAAAAAGCGTAACAGTACTAGACGTAGGAGACGCATACTTCAGCGTACCACTAGACGAAGACTTCAGAAAATACACAGCATTCACAATACCAAGCGTAAACAACGAAACACCAGGAGTAAGATACCAATACAACGTACTACCACAAGGATGGAAAGGAAGCCCAGCAATATTCCAAAGCAGCATGATAAAAATACTAGAACCATTCAGAAAACAAAACCCAGACATAGTAATATACCAATACGTAGACGACCTATACGTAGGAAGCGACCTAGAAATAGGACAACACAGAACAAWAATAGAAGAACTAAGACAACACCTACTAAGATGGGGACTAACAACACCAGAC---AABCACCAAAAAGAACCACCATTCCTATGGATGGGATACGAACTACACCCAGACARATGGACAGTACAACCAATAGTACTACCAGAAAAAGACAGCTGGACAGTAAACGACATACAAAAACTAGTAGGAAAACTAAACTGGGCAAGCCAAATATACCCAGGAATA------------------------------------------------------------------------------------------------------------------------------------------------------------------------------------------------------------------------------------------------------------------------------------------------------------------------------------------------------------------------------------------------------------------------------------------------------------------------------------------------------------------
>3919
CCAATAAGCCCAATAGAAACAGTACCAGTAAAACTAAAACCAGGAATGGACGGACCAAGAGTAAAACAATGGCCACTAACAGAAGAAAAAATAAAAGCACTAGTAGAAATATGCACAGAAATGGAAAAAGAAGGAAAAATAAGCAAAATAGGACCAGAAAACCCATACAACACACCAGTATTCGCAATAAAAAAAAAAAACAGCAACAGATGGAGAAAACTAGTAGACTTCAGAGAACTAAACAAAAGAACACAAGACTTCTGGGAAGTACAACTAGGAATACCACACCCAGCAGGACTAAAAAGAAAAAAAAGCGTAACAGTACTAGACGTAGGAGACGCATACTTCAGCGTACCACTAGACCCAGACTTCAGAAAATACACAGCATTCACAATACCAAGCGTAAACAACGAAACACCAGGAATAAGATACCAATACAACGTACTACCACAAGGATGGAAAGGAAGCCCAGCAATATTCCAAAGCAGCATGACAAAAATACTAGAACCATTCAGAAAACAAAACCCAGAAATAATAATATACCAATACGTAGACGACCTATACGTAGGAAGCGACCTAGAAATAGAACAACACAGAACAAAAATAGAAGAACTAAGACAACACCTACTAAGATGGGGATTBTTCACACCAGACCAAAAACACCAAAAAGAACCACCATTCCTATGGATGGGATACGAACTACACCCAGACAAATGGACAGTACAACCAATAACACTACCAGAAAAAGACAGCTGGACAGTAAACGACATACAAAAACTAGTAGGAAAACTAAACTGGGCAAGCCAAATATACCCAGGAATAAAAGTAAGACACCTATGCAAACTACTAAGA------------------------------------------------------------------------------------------------------------------------------------------------------------------------------------------------------------------------------------------------------------------------------------------------------------------------------------------------------------------------------------------------------------------------------------------------------------------------------------
>3923
CCAATAAGCCCAATAGAAACAGTACCAGTAAAACTA---CCAGGAATGGACGGACCAAAAGTAAAACAATGGCCACTAACAGAAGAAAAAATAAAAGCACTAGTAGAAATATGCACAGAAHTGGAAAAAGAAGGAAAAATAAGCAAAATAGGACCAGAAAACCCATACAACACACCAGTATTCGCAATAAAAAAAAAAGACAGCACAAAATGGAGAAAACTAGTAGACTTCAGAGAACTAAACAAAAGAACACAAGACTTCTGGGAAGTACAACTAGGAATACCACACCCAAGCGGACTAAAAAAAAAAAAAAGCGTAACAGTACTAGACGTAGGAGACGCATACTTCAGCGTACCACTAGACGAAGACTTCAGAAAATACACAGCATTCACAATACCAAGCATAAACAACGAAACACCAGGAATAAGATACCAATACAACGTACTACCACAAGGATGGAAAGGAAGCCCAGCAATATTCCAAAGCAGCATGATAAAAATACTAGAACCATTCAGAAAACAAAACCCAGACATAGTAATATACCAATACGTAGACGACCTACTAGTAGGAAGCGACCTAGAAATAGGACAACACAGAGCAAAAATAGAAGAACTAAGACAACACCTACTAACATGGGGACTATACACACCAGACAAAAAACACCAAAAAGAACCACCATTCCTATGGATGGGATACGAACTACACCCAGACAAATGGACAGTACAACCAATAGTACTACCAGAAAAAGACAGCTGGACAGTAAACGACATACAAAAACTAGTAGGAAAACTAAACTGGGCAAGCCAAATATACCCAGGAATAAAAGTAAGACAACTATGCAAACTA------------------------------------------------------------------------------------------------------------------------------------------------------------------------------------------------------------------------------------------------------------------------------------------------------------------------------------------------------------------------------------------------------------------------------------------------------------------------------------------
>3925
CCAATAAGCCCAATAGAAACAGTACCAGTAAAACTAAAACCAGGAATGGACGGACCAAAAGTAAAACAATGGCCACTAACAGAAGAAAAAATAAAAGCACTAGTAGAAATATGCACAGAAATGGAAAAAGAAGGAAAAATAAGCAAAATAGGACCAGAAAACCCATACAACACACCAGTATTCGCAATAAAAAAAAAAAACAGCACAAGATGGAGAAAACTAGTAGACTTCAGAGAACTAAACAAAAGAACACAAGACTTCTGGGAAGTACAACTAGGAATACCACACCCAGCAGGACTAAAAAGAAAAAAAAGCGTAACAGTACTAGACGTAGGAGACGCATACTTCAGCGTACCACTAGACGAAGACTTCAGAAAATACACAGCATTCACAATACCAAGCATAAACAACGAAACACCAGGAATAAGATACCAATACAACGTACTACCACAAGGATGGAAAGGAAGCCCAGCAATATTCCAAAGCAGCATGACAAAAATACTAGAACCATTCAGAAAACAAAACCCAGACATAGTAATATACCAATACGTAGACGACCTATACGTAGGAAGCGACCTAGAAATAGGACAACACAGAACAAAAATAGAAGAACTAAGACAACACCTACTAAGATGGGGACTAWMCACACCAGACCAAAAACACCAAAAAGAACCACCATTCCTATGGATGGGATACGAACTACACCCAGACAAATGGACAGTACAACCAATAGTACTACCAGAAAAAGACAGCTGGACAGTAAACGACATACAAAAACTAGTAGGAAAACTAAACTGGGCAAGCCAAATATACCCAGGAATAAAAGTAAGACAACTATGCAAACTACTAAGAGGAACAAAAGCACTAACAGAAGTAGTACCACTAACAAAAGAAGCAGAACTA---------------------------------------------------------------------------------------------------------------------------------------------------------------------------------------------------------------------------------------------------------------------------------------------------------------------------------------------------------------------------------------------------------------------------------
>3927
CCAATAAGCCCAATAGAAACAGTACCAGTAAAACTAAAACCAGGAATGGACGGACCAAGAGTAAAACAATGGCCACTAACAGAAGAAAAAATAAAAGCACTAGTAGAAATATGCACAGAACTAGAAAAAGAAGGAAAAATAAGCAAAATAGGACCAGAAAACCCATACAACACACCAATATTCGCAATAAAAAAAAAAGACAGCGACAAATGGAGAAAACTAGTAGACTTCAGAGAACTAAACAAAAGAACACAAGACTTCTGGGAAGTACAACTAGGAATACCACACCCAGCAGGACTAAAAAAAAAAAAAAGCGTAACAGTACTAGACGTAGGAGACGCATACTTCAGCATACCACTAGACGAAGACTTCAGAAAATACACAGCATTCACAATACCAAGCATGAACAACGAAACACCAGGAATAAGATACCAATACAACGTACTACCACAAGGATGGAAAGGAAGCCCAGCAATATTCCAAAGCAGCATGACAAAAATACTAGAACCATTCAGAAAACAAAACCCAGACATAGTAATATACCAATACGTAGACGACCTATACGTAGGAAGCGACCTAGAAATAGAACAACACAGAACAAAAATAGAAGAACTAAGACAACACCTACTAAGATGGGGACTATACACACCAGACAGAAAACACCAAAAAGAACCACCATTCCACTGGATGGGATACGAACTACACCCAGACAAATGGACAGTACAACCAATAGTACTACCAGAAAAAGACAGCTGGACAGTAAACGACATACAAAAACTAGTAGGAAAACTAAACTGGGCAAGCCAAATATACCCAGGAATAAAAGTAAGACAACTATGCAAACTA------------------------------------------------------------------------------------------------------------------------------------------------------------------------------------------------------------------------------------------------------------------------------------------------------------------------------------------------------------------------------------------------------------------------------------------------------------------------------------------
>3929
CCAATAAGCCCAATAGAAACAGTACCAGTAAAACTAAAACCAGGAATGGACGGACCAAAAGTAAAACAATGGCCACTAAGCGAAGAAAAAGTAAAAGCACTAGTAGAAATATGCACAGAAATGGAAAAAGAAGGAAAAATAAGCAAAATAGGACCAGAAAACCCATACAACACACCAGTATTCGCAATACACAAAAAAAACAGCAACAGATGGAGAAAACTAGTAGACTTCAGAGAACTAAACAAAAGAACACAAGACTTCTGGGAAGTACAACTAGGAATACCACACCCAGCAGGACTAAAAAAAAAAAAAAGCGTAACAGTACTAGACGTAGGAGACGCATACTTCAGCGTACCACTAGACGAAGACTTCAGAAAATACACAGCATTCACAATACCAAGCATAAACAACGAAACACCAGGAATAAGATACCAATACAACGTACTACCACAAGGATGGAAAGGAAGCCCAGCAATATTCCAAAGCAGCATGACAAAAATACTAGAACCATTCAGAAAACAAAACCCAGACATAGTAATATACCAATACGTAGACGACCTATACGTAGGAAGCGACCTAGAACTAGGACAACACAGAACAAAAATAGAAGAACTAAGACAACACCTACTAAGATGGGGACTAACAACACCAGAACAAAAACACCAAAAAGAACCACCATTCCACTGGATGGGATACGAACTACACCCAGACAAATGGACAGTACAACCAATAATGCTACCAGTACAAGACAGCTGGACAGTAAACGACATACAAAAACTAGTAGGAAAACTAAACTGGGCAAGCCAAATATACCCAGGAATAAAAGTAAGACAACTATGCAAACTACTAAGAGGAACAAAAACACTAACAGAAGTAGTACCACTAACAGAAGAA------------------------------------------------------------------------------------------------------------------------------------------------------------------------------------------------------------------------------------------------------------------------------------------------------------------------------------------------------------------------------------------------------------------------------------------
>3959
CCAATAAGCCCAATAGAAACAGTACCAGTAAAACTAAAACCAGGAATGGACGGACCAAAAGTAAAACAATGGCCACTAACAGAAGAAAAAATAAAAGCACTAATAGAAATATGCACAGAACTAGAAAAAGAAGGAAAAATAAGCAAAATAGGACCAGAAAACCCATACAACACACCAGTATTCGCAATAAAAAAAAAAAACAGCACAAGATGGAGAAAACTAGTAGACTTCAGAGAACTAAACAAAAGAACACAAGACTTCTGGGAAGTACAACTAGGAATACCACACCCAGCAGGACTAAAAAAAAAAAAAAGCGTAACAGTACTAGACGTAGGAGACGCATACTTCAGCRTACCACTAGACGAAGAATTCAGAAAATACACAGCATTCACAATACCAAGCACAAACAACGAAACACCAGGAATAAGATACCAATACAACGTACTACCACAAGGATGGAAAGGAAGCCCAGCAATATTCCAATACAGCATGACAAAAATACTAGAACCATTCAGAAAACAAAACCCAGACATAGTAATATACCAATACGTAGACGACCTATACGTAGGAAGCGACCTAGAAATAGGACAACACAGAACAAAAATAGAAGAACTAAGAGAACACCTATGGAAATGGGGACTATACACACCAGACRAAAAACACCAAAAA---CCACCATTCCTATGGATGGGATACGAACTACACCCAGACAAATGGACAGTACAACCAATAGTACTACCAGAAAAAGACAGCTGGACAGTAAACGACATACAAAAACTAGTAGGAAAACTAAACTGGGCAAGCCAAATATACCCAGGAATAAAAGTAAGACAACTATGCAAACTACTAAGAGGAGCAAAAGCACTAACA------------------------------------------------------------------------------------------------------------------------------------------------------------------------------------------------------------------------------------------------------------------------------------------------------------------------------------------------------------------------------------------------------------------------------------------------------------------
>3964
CCAATAAGCCCAATAGAAACAGTACCAGTAAAACTAAAACCAGGAATGGACGGACCAARAGTAAAACAATGGCCACTAACAGAAGAAAAAATAAAAGCACTAATGGAAATATGCAGCGAACTAGAAGAAGACGGAAAAATAAGCAAAATAGGACCAGAAAACCCATACAACACACCAGTATTCGCAATAAAAAAAAAARACAGCGMCAAATGGAGAAAACTAGTAGACTTCAGAGAACTAAACAAAAGAACACAAGACTTCTGGGAAGTACAACTAGGAATACCACACCCAGCAGGACTAAAAAAAAAAAAAAGCGTAACAGTACTAGACRTAGGAGACGCATACTTCAGCATACCACTAGACGAAGACTTCAGAAAATACACAGCATTCACAATACCAAGCATAAACAACGAAACACCAGGAATAAGATACCAATACAACGTACTACCACAAGGATGGAAAGGAAGCCCAGCAATATTCCAAAGCAGCATGACAAAAATACTAGAACCATTCAGAAAACAAAACCCAGACATAGTAATATACCAATACGTAGACGACCTATACGTAGGAAGCGACCTAGAAATAGGACAACACAGAGCAAAAATAAAAGAACTAAGAGACTACCTATGGAAATGGGGACTATACACACCAGACAAAAAACACCAAGAAGAACCACCATTCCRCTGGATGGGATACGAACTACACCCAGACAAATGGACAGTACAACCAATAGTACTACCAGAAAAAGACAGCTGGACAGTAAACGACATACAAAAACTAGTAGGAAAACTAAACTGGGCAAGCCAAATATACCCAGGAATAAAAGTAAGACAA------------------------------------------------------------------------------------------------------------------------------------------------------------------------------------------------------------------------------------------------------------------------------------------------------------------------------------------------------------------------------------------------------------------------------------------------------------------------------------------------------
>3967
CCAATAAGCCCAATAGAAACAGTACCAGTAAAACTAAAACCAGGAATGGACGGACCAAAAGTAAAACAATGGCCACTAACAGAAGAAAAAATAAAAGCACTAGTAGAAATATGCGCAGAACTAGAAGCAGACGGAAAAATAAGCAAAATAGGACCAGAAAACCCATACAACACACCAGTATTCGCAATAAAAAAAAAAAACAGCGACAAATGGAGAAAACTAGTAGACTTCAGAGAACTAAACAAAAGAACACAAGACTTCTGGGAAGTACAACTAGGAATACCACACCCAGCAGGACTAAAAAAAAAAAAAAGCGTAACAGTACTAGACGTAGGAGACGCATACTTCAGCATACCACTAGACGAAGACTTCAGARAATACACAGCATTCACAATACCAAGCATAAACAACGAAACACCAGGAGTAAGATACCAATACAACGTACTACCACAAGGATGGAAAGGAAGCCCAGCAATATTCCAAAGCAGCATGACAAAAATACTAGAACCATTCAGAAAACAAAACCCAGACATAGTAATATACCAATACGTAGACGACCTATACGTAGGAAGCGACCTAGAAATAGGACAACACAGAACAAAAATAGAAGAACTAAGAGAACACCTATGGAAATGGGGACTATACACACCAGACAAAAAACACCAAAAAGAACCACCATTCCTATGGATGGGATACGAACTACACCCAGACAAATGGACAGTACAACCAATAGTACTACCAGAAAAAGACAGCTGGACAGTAAACGACATACAAAAACTAGTAGGAAAACTAAACTGGGCAAGCCAAATATACCCAGGAATAAAAGTAAGACAACTATGCAAACTACTAAGAGGAACA------------------------------------------------------------------------------------------------------------------------------------------------------------------------------------------------------------------------------------------------------------------------------------------------------------------------------------------------------------------------------------------------------------------------------------------------------------------------------
>4471
CCAATAAGCCCAATAGAAACAGTACCAGTAAAACTAAAACCAGGAATGGACGGACCAAAAGTAAAACAATGGCCACTAASCGAAGAAAAAATAAAAGCACTAGTAGAAATATGCACAGAAATGGAAAAAGAAGGAAAAATAAGCAAAATAGGACCAGAAAACCCATACAACACACCAGTATTCGCAATAAAAAAAAAAGACAGCACAARATGGAGAAAACTAGTAGACTTCAGAGAACTAAACAAAAGAACACAAGACTTCTGGGAAGTACAACTAGGAATACCACACCCAGCAGGACTAAAAAAAAACAAAAGCGTAACAGTACTAGACGTAGGAGACGCATACTTCAGCGTACCACTAGACGAAAACTTCAGAAAATACACAGCATTCACAATACCAAGCAYAAACAACGAAACACCAGGAATAAGATACCAATACAACGTACTACCACAAGGATGGAAAGGAAGCCCAGCAATATTCCAAAGCAGCATGACAAAAATACTAGAACCATTCAGAAAACAAAACCCAGACATAGTAATATACCAATACGTAGACGACCTATACGTAGSAAGCGACCTAGAAATAGGACAACACAGAASCAAAATAGAAGAACTAAGAGAACACCTACTAAAATGGGGACTAACAACACCAGACAAAAAACACCAAAAAGAACCACCATTCCTATGGATGGGATACGAACTACACCCAGACAAATGGACAGTACAACCAATAACACTACCAGAAAAAGACAGCTGGACAGTAAACGACATACAAAAACTAGTAGGAAAACTAAACTGGGCAAGCCAAATATACCCAGGAATAAAAGTAAGACAACTATGCAAACTACTAAGAGGAACAAAAGCACTAACAGAAATAGTACCACTAACAGCAGAAGCAGAACTAGAA------------------------------------------------------------------------------------------------------------------------------------------------------------------------------------------------------------------------------------------------------------------------------------------------------------------------------------------------------------------------------------------------------------------------------
>4479
CCAATAAGCCCAATAGAAACAGTACCAGTAAGACTAAAACCAGGAATGGACGGACCAAAAGTAAAACAATGGCCACTAACAGAAGAAAAAATAAAAGCACTAGTAGAAATATGCACAGAACTAGAAAAAGAAGGAAAAATAAGCAAAATAGGACCAGAAAACCCATACAACACACCAGTATTCGCAATAAAAAAAAAAAACAGCACAAAATGGAGAAAACTAGTAGACTTCAGAGAACTAAACAAAAGAACACAAGACTTCTGGGAAGTACAACTAGGAATACCACACCCAGCAGGACTAGAAAAAAAAAAAAGCGTAACAGTACTAGACGTAGGAGACGCATACTTCAGCGTACCACTAGACGAAGAATTCAGAAAATACACAGCATTCACARTACCAAGCATAAACAACGAAACACCAGGAATAAGATACCAATACAACGTACTACCACAAGGATGGAAAGGAAGCCCAGCAATATTCCAAAGCAGCATGACAAAAATACTAGAACCATTCAGAAAACAAAACCCAGACATAATAATATACCAATACATGGACGACCTATACGTAGCAAGCGACCTAGAAATAGGACAACACAGAATAAAAATAGAAGAACTAAGACAACACCTACTAAAATGGGGACTATACACACCAGACAAAAAACACCAAAAAGAACCACCATTCCTATGGATGGGATACGAACTACACCCAGACAAATGGACAGTACAACCAATAGTACTACCAGAACAAGACAGCTGGACAGTAAACGACATACAAAAA---------------------------------------------------------------------------------------------------------------------------------------------------------------------------------------------------------------------------------------------------------------------------------------------------------------------------------------------------------------------------------------------------------------------------------------------------------------------------------------------------------------------------------------------------------------
>9576
CCAATAAGCCCAATAGAAACAGTACCAGTAAAACTAAAACCAGGAATGGACGGACCAAAAGTAAAACAATGGCCACTAACAGAAGAAAAAATAAAAGCACTAGTAGAAATATGCACAGAAATGGAAAAAGAAGGAAAAATAAGCAAAATAGGACCAGAAAACCCATACAACACACCAGTATTCGCAATAAAAAAAAAAGACAGC---AAATGGAGAAAACTAGTAGACTTCAGAGAACTAAACAAAAGAACACAAGACTTCTGGGAAGTACAACTAGGAATACCACACCCAGCAGGACTAAAAAAAAAAAAAAGCGTAACAGTACTAGACGTAGGAGACGCATACTTCAGCGTACCACTAGACGAAGACTTCAGAAAATACACAGCATTCACAATACCAAGCATAAACAACGAAACACCAGGAATAAGATACCAATACAACGTACTACCACAAGGATGGAAAGGAAGCCCAGCAATATTCCAAAGCAGCATGACAAAAATACTAGAACCATTCAGAAAACAAAACCCAGACATAGTAATATACCAATACATGGACGACCTATACGTAGGAAGCGACCTAGAAATAGGACAACACAGAACAAAAATAGAAGAACTAAGACAACACCTACTAAGATGGGGACTAACAACACCAGACAAAAAACACCAAAAAGAACCACCATTCCTATGGATGGGATACGAACTACACCCAGACAAATGGACAGTACAACCAATAGTACTACCAGAAAAAGACAGCTGGACAGTAAACGACATACAAAAACTAGTAGGAAAACTAAACTGGGCAAGCCAAATATACCCAGGAATAAAAGTAAGACAACTATGC------------------------------------------------------------------------------------------------------------------------------------------------------------------------------------------------------------------------------------------------------------------------------------------------------------------------------------------------------------------------------------------------------------------------------------------------------------------------------------------------
>9607
CCAATAAGCCCAATAGAAACAGTACCAGTAAAACTAAAACCAGGAATGGACGGACCAAAAGTAAAACAATGGCCACTAACAGAAGAAAAAATAAAAGCACTAGTAGAAATATGCACAGAAATGGAAAAAGAAGGAAAAATAAGCAAAATAGGACCAGAAAACCCATACAACACACCAGTATTCGCAATAAAAAAAAAAGACAGCACAAAATGGAGAAAACTAGTAGACTTCAGAGAACTAAACAAAAGAACACAAGACTTCTGGGAAGTACAACTAGGAATACCACACCCAGCAGGACTAAAAAAAAAAAAAAGCGTAACAGTACTAGACGTAGGAGACGCATACTTCAGCGTACCACTAGACGAAGACTTCAGAAAATACACAGCATTCACAATACCAAGCATAAACAACGAAACACCAGGAATAAGATACCAATACAACGTACTACCACAAGGATGGAAAGGAAGCCCAGCAATATTCCAAAGCAGCATGACAAAAATACTAGAACCATTCAGAAAACAAAACCCAGACATAGTAATATACCAATACATGGACGACCTATACGTAGGAAGCGACCTAGAAATAGGACAACACAGAACAAAAATAGAAGAACTAAGACAACACCTATGGAGATGGGGACTATACACACCAGACAAAAAACACCAAAAAGAACCACCATTCCTATGGATGGGATACGAACTACACCCAGACAAATGGACAGTACAACCAATAGTACTACCAGAAAAAGACAGCTGGACAGTAAACGACATACAAAAACTAGTAGGAAAACTAAACTGGGCAAGCCAAATATACCCAGGAATAAAAGTAAGACAACTATGC------------------------------------------------------------------------------------------------------------------------------------------------------------------------------------------------------------------------------------------------------------------------------------------------------------------------------------------------------------------------------------------------------------------------------------------------------------------------------------------------
>9608
CCAATAAGCCCAATAGAAACAGTACCAGTAAAACTAAAACCAGGAATGGACGGACCAAAAGTAAAACAATGGCCACTAACAGAAGAAAAAATAAAAGCACTAGTAGAAATATGCACAGAAATGGAAAAAGAAGGAAAAATAAGCAAAATAGGACCAGAAAACCCATACAACACACCAGTATTCGTAATAAAAAAAAAAGACAGCACAAAATGGAGAAAACTAGTAGACTTCAGAGAACTAAACAAAAGAACACAAGACTTCTGGGAAGTACAACTAGGAATACCACACCCAGCAGGACTAAAAAAAAAAAAAAGCGTAACAGTACTAGACGTAGGAGACGCATACTTCAGCGTACCACTAGACGAAGACTTCAGAAAATACACAGCATTCACAATACCAAGCATAAACAACGAAACACCAGGAATAAGATACCAATACAACGTACTACCACAAGGATGGAAAGGAAGCCCAGCAATATTCCAAAGCAGCATGACAAAAATACTAGAACCATTCAGAAAACAAAACCCAGACATAGTAATATACCAATACATGGACGACCTATACGTAGGAAGCGACCTAGAAATAGGACAACACAGAACAAAAATAGAAGAACTAAGACAACACCTATGGAGATGGGGACTATACACACCAGACAAAAAACACCAAAAAGAACCACCATTCCTATGGATGGGATACGAACTACACCCAGACAAATGGACAGTACAACCAATAGTACTACCAGAAAAAGACAGCTGGACAGTAAACGACATACAAAAACTAGTAGGAAAACTAAACTGGGCAAGCCAAATATACCCAGGAATAAAAGTAAGACAACTATGC------------------------------------------------------------------------------------------------------------------------------------------------------------------------------------------------------------------------------------------------------------------------------------------------------------------------------------------------------------------------------------------------------------------------------------------------------------------------------------------------
>9609
CCAATAAGCCCAATAGAAACAGTACCAGTAAAACTAAAACCAGGAATGGACGGACCAAAAGTAAAACAATGGCCACTAACAGAAGAAAAAATAAAAGCACTAGTAGAAATATGCACAGAAATGGAAAAAGAAGGAAAAATAAGCAAAATAGGACCAGAAAACCCATACAACACACCAGTATTCGCAATAAAAAAAAAAGACAGC---AAATGGAGAAAACTAGTAGACTTCAGAGAACTAAACAAAAGAACACAAGACTTCTGGGAAGTACAACTAGGAATACCACACCCAGCAGGACTAAAAAAAAAAAAAAGCGTAACAGTACTAGACGTAGGAGACGCATACTTCAGCGTACCACTAGACGAAGACTTCAGAAAATACACAGCATTCACAATACCAAGCATAAACAACGAAACACCAGGAATAAGATACCAATACAACGTACTACCACAAGGATGGAAAGGAAGCCCAGCAATATTCCAAAGCAGCATGACAAAAATACTAGAACCATTCAGAAAACAAAACCCAGACATAGTAATATACCAATACATGGACGACCTATACGTAGGAAGCGACCTAGAAATAGGACAACACAGAACAAAAATAGAAGAACTAAGACAACACCTATGGAGATGGGGACTATACACACCAGACAAAAAACACCAAAAAGAACCACCATTCCTATGGATGGGATACGAACTACACCCAGACAAATGGACAGTACAACCAATAGTACTACCAGAAAAAGACAGCTGGACAGTAAACGACATACAAAAACTAGTAGGAAAACTAAACTGGGCAAGCCAAATATACCCAGGAATAAAAGTAAGACAACTATGC------------------------------------------------------------------------------------------------------------------------------------------------------------------------------------------------------------------------------------------------------------------------------------------------------------------------------------------------------------------------------------------------------------------------------------------------------------------------------------------------
>9610
CCAATAAGCCCAATAGAAACAGTACCAGTAAAACTAAAACCAGGAATGGACGGACCAAAAGTAAAACAATGGCCACTAACAGAAGAAAAAATAAAAGCACTAGTAGAAATATGCACAGAAATGGAAAAAGAAGGAAAAATAAGCAAAATAGGACCAGAAAACCCATACAACACACCAGTATTCGTAATAAAAAAAAAAGACAGC---AAATGGAGAAAACTAGTAGACTTCAGAGAACTAAACAAAAGAACACAAGACTTCTGGGAAGTACAACTAGGAATACCACACCCAGCAGGACTAAAAAAAAAAAAAAGCGTAACAGTACTAGACGTAGGAGACGCATACTTCAGCGTACCACTAGACGAAGACTTCAGAAAATACACAGCATTCACAATACCAAGCATAAACAACGAAACACCAGGAATAAGATACCAATACAACGTACTACCACAAGGATGGAAAGGAAGCCCAGCAATATTCCAAAGCAGCATGACAAAAATACTAGAACCATTCAGAAAACAAAACCCAGACATAGTAATATACCAATACATGGACGACCTATACGTAGGAAGCGACCTAGAAATAGGACAACACAGAACAAAAATAGAAGAACTAAGACAACACCTATGGAGATGGGGACTATACACACCAGACAAAAAACACCAAAAAGAACCACCATTCCTATGGATGGGATACGAACTACACCCAGACAAATGGACAGTACAACCAATAGTACTACCAGAAAAAGACAGCTGGACAGTAAACGACATACAAAAACTAGTAGGAAAACTAAACTGGGCAAGCCAAATATACCCAGGAATAAAAGTAAGACAACTATGC------------------------------------------------------------------------------------------------------------------------------------------------------------------------------------------------------------------------------------------------------------------------------------------------------------------------------------------------------------------------------------------------------------------------------------------------------------------------------------------------
>11433
CCAATAAGCCCAATAGAAACAGTACCAGTAAAACTAAAACCAGGAATGGACGGACCAAAAGTAAAACAATGGCCACTAACAGAAGAAAAAATAAAAGCACTAGTAGAAATATGCACAGAAATGGAAAAAGAAGGAAAAATAAGCAAAATAGGACCAGAAAACCCATACAACACACCAGTATTCGCAATAAAAAAAAAAGACAGCACAAAATGGAGAAAACTAGTAGACTTCAGAGAACTAAACAAAAGAACACAAGACTTCTGGGAAGTACAACTAGGAATACCACACCCAGCAGGACTAAAACAAAAAAAAAGCGTAACAGTACTAGACGTAGGAGACGCATACTTCAGCGTACCACTAGACGAAGACTTCAGAAAATACACAGCATTCACAATACCAAGCATAAACAACGAAACACCAGGAATAAGATACCAATACAACGTACTACCACAAGGATGGAAAGGAAGCCCAGCAATATTCCAATGCAGCATGACAAAAATACTAGAACCATTCAGAAAACAAAACCCAGACATAGTAATATACCAATACATGGACGACCTATACGTAGGAAGCGACCTAGAAATAGGACAACACAGAACAAAAATAGAAGAACTAAGACAACACCTACTAAGATGGGGACTAACAACACCAGACAAAAAACACCAAAAAGAACCACCATTCCTATGGATGGGATACGAACTACACCCAGACAAATGGACAGTACAACCAATAGTACTACCAGAAAAAGACAGCTGGACAGTAAACGACATACAAAAACTAGTAGGAAAACTAAACTGGGCAAGCCAAATATACCCAGGAATAAAAGTAAGACAACTATGC------------------------------------------------------------------------------------------------------------------------------------------------------------------------------------------------------------------------------------------------------------------------------------------------------------------------------------------------------------------------------------------------------------------------------------------------------------------------------------------------
>11434
CCAATAAGCCCAATAGAAACAGTACCAGTAAAACTAAAACCAGGAATGGACGGACCAAAAGTAAAACAATGGCCACTAACAGAAGAAAAAATAAAAGCACTAGTAGAAATATGCACAGAAATGGAAAAAGAAGGAAAAATAAGCAAAATAGGACCAGAAAACCCATACAACACACCAGTATTCGCAATAAAAAAAAAAGACAGCACAAAATGGAGAAAACTAGTAGACTTCAGAGAACTAAACAAAAGAACACAAGACTTCTGGGAAGTACAACTAGGAATACCACACCCAGCAGGAATAAAACAAAAAAAAAGCGTAACAGTACTAGACGTAGGAGACGCATACTTCAGCGTACCACTAGACGAAGACTTCAGAAAATACACAGCATTCACAATACCAAGCATAAACAACGAAACACCAGGAATAAGATACCAATACAACGTACTACCACAAGGATGGAAAGGAAGCCCAGCAATATTCCAATGCAGCATGACAAAAATACTAGAACCATTCAGAAAACAAAACCCAGACATAGTAATATACCAATACATGGACGACCTATACGTAGGAAGCGACCTAGAAATAGGACAACACAGAACAAAAATAGAAGAACTAAGACAACACCTACTAAGATGGGGACTAACAACACCAGACAAAAAACACCAAAAAGAACCACCATTCCTATGGATGGGATACGAACTACACCCAGACAAATGGACAGTACAACCAATAGTACTACCAGAAAAAGACAGCTGGACAGTAAACGACATACAAAAACTAGTAGGAAAACTAAACTGGGCAAGCCAAATATACCCAGGAATAAAAGTAAGACAACTATGC------------------------------------------------------------------------------------------------------------------------------------------------------------------------------------------------------------------------------------------------------------------------------------------------------------------------------------------------------------------------------------------------------------------------------------------------------------------------------------------------
>11435
CCAATAAGCCCAATAGAAACAGTACCAGTAAAACTAAAACCAGGAATGGACGGACCAAAAGTAAAACAATGGCCACTAACAGAAGAAAAAATAAAAGCACTAGTAGAAATATGCACAGAAATGGAAAAAGAAGGAAAAATAAGCAAAATAGGACCAGAAAACCCATACAACACACCAGTATTCGCAATAAAAAAAAAAGACAGCACAAAATGGAGAAAACTAGTAGACTTCAGAGAACTAAACAAAAGAACACAAGACTTCTGGGAAGTACAACTAGGAATACCACACCCAGCAGGACTAAAACAAAACAAAAGCGTAACAGTACTAGACGTAGGAGACGCATACTTCAGCGTACCACTAGACGAAGACTTCAGAAAATACACAGCATTCACAATACCAAGCATAAACAACGAAACACCAGGAATAAGATACCAATACAACGTACTACCACAAGGATGGAAAGGAAGCCCAGCAATATTCCAATGCAGCATGACAAAAATACTAGAACCATTCAGAAAACAAAACCCAGACATAGTAATATACCAATACATGGACGACCTATACGTAGGAAGCGACCTAGAAATAGGACAACACAGAACAAAAATAGAAGAACTAAGACAACACCTACTAAGATGGGGACTAACAACACCAGACAAAAAACACCAAAAAGAACCACCATTCCTATGGATGGGATACGAACTACACCCAGACAAATGGACAGTACAACCAATAGTACTACCAGAAAAAGACAGCTGGACAGTAAACGACATACAAAAACTAGTAGGAAAACTAAACTGGGCAAGCCAAATATACCCAGGAATAAAAGTAAGACAACTATGC------------------------------------------------------------------------------------------------------------------------------------------------------------------------------------------------------------------------------------------------------------------------------------------------------------------------------------------------------------------------------------------------------------------------------------------------------------------------------------------------
>11436
CCAATAAGCCCAATAGAAACAGTACCAGTAAAACTAAAACCAGGAATGGACGGACCAAAAGTAAAACAATGGCCACTAACAGAAGAAAAAATAAAAGCACTAGTAGAAATATGCACAGAAATGGAAAAAGAAGGAAAAATAAGCAAAATAGGACCAGAAAACCCATACAACACACCAGTATTCGCAATAAAAAAAAAAGACAGCACAAAATGGAGAAAACTAGTAGACTTCAGAGAACTAAACAAAAGAACACAAGACTTCTGGGAAGTACAACTAGGAATACCACACCCAGCAGGACTAAAACAAAAAAAAAGCGCAACAGTACTAGACGTAGGAGACGCATACTTCAGCGTACCACTAGACGAAGACTTCAGAAAATACACAGCATTCACAATACCAAGCATAAACAACGAAACACCAGGAATAAGATACCAATACAACGTACTACCACAAGGATGGAAAGGAAGCCCAGCAATATTCCAATGCAGCATGACAAAAATACTAGAACCATTCAGAAAACAAAACCCAGACATAGTAATATACCAATACATGGACGACCTATACGTAGGAAGCGACCTAGAAATAGGACAACACAGAACAAAAATAGAAGAACTAAGACAACACCTACTAAGATGGGGACTAACAACACCAGACAAAAAACACCAAAAAGAACCACCATTCCTATGGATGGGATACGAACTACACCCAGACAAATGGACAGTACAACCAATAGTACTACCAGAAAAAGACAGCTGGACAGTAAACGACATACAAAAACTAGTAGGAAAACTAAACTGGGCAAGCCAAATATACCCAGGAATAAAAGTAAGACAACTATGC------------------------------------------------------------------------------------------------------------------------------------------------------------------------------------------------------------------------------------------------------------------------------------------------------------------------------------------------------------------------------------------------------------------------------------------------------------------------------------------------
>11437
CCAATAAGCCCAATAGAAACAGTACCAGTAAAACTAAAACCAGGAATGGACGGACCAAAAGTAAAACAATGGCCACTAACAGAAGAAAAAATAAAAGCACTAGTAGAAATATGCACAGAAATGGAAAAAGAAGGAAAAATAAGCAAAATAGGACCAGAAAACCCATACAACACACCAGTATTCGCAATAAAAAAAAAAGACAGCACAAAATGGAGAAAACTAGTAGACTTCAGAGAACTAAACAAAAGAACACAAGACTTCTGGGAAGTACAACTAGGAATACCACACCCAGCAGGACTAAAACAAAAAAAAAGCGTAACAGTACTAGACGTAGGAGACGCATACTTCAGCGTACCACTAGACGAAGACTTCAGAAAATACACAGCATTCACAATACCAAGCATAAACAACGAAACACCAGGAATAAGATACCAATACAACGTACTACCACAAGGATGGAAAGGAAGCCCAGCAATATTCCAATGCAGCATGACAAAAATACTAGAACCATTCAGAAAACAAAACCCAGACATAGTAATATGCCAATACATGGACGACCTATACGTAGGAAGCGACCTAGAAATAGGACAACACAGAACAAAAATAGAAGAACTAAGACAACACCTACTAAGATGGGGACTAACAACACCAGACAAAAAACACCAAAAAGAACCACCATTCCTATGGATGGGATACGAACTACACCCAGACAAATGGACAGTACAACCAATAGTACTACCAGAAAAAGACAGCTGGACAGTAAACGACATACAAAAACTAGTAGGAAAACTAAACTGGGCAAGCCAAATATACCCAGGAATAAAAGTAAGACAACTATGC------------------------------------------------------------------------------------------------------------------------------------------------------------------------------------------------------------------------------------------------------------------------------------------------------------------------------------------------------------------------------------------------------------------------------------------------------------------------------------------------
>11438
CCAATAAGCCCAATAGAAACAGTACCAGTAAAACTAAAACCAGGAATGGACGGACCAAAAGTAAAACAATGGCCACTAACAGAAGAAAAAATAAAAGCACTAGTAGAAATATGCACAGAAATGGAAAAAGAAGGAAAAATAAGCAAAATAGGACCAGAAAACCCATACAACACACCAGTATTCGCAATAAAAAAAAAAGACAGCACAAAATGGAGAAAACTAGTAGACTTCAGAGAACTAAACAAAAGAACACAAGACTTCTGGGAAGTACAACTAGGAATACCACACCCAGCAGGACTAAAACAAAAAAAAAGCGTAACAGTACTAGACGTAGGAGACGCATACTTCAGCGTACCACTAGACGAAGACTTCAGAAAATACACAGCATTCACAATACCAAGCATAAACAACGAAACACCAGGAATAAGATACCAATACAACGTACTACCACAAGGATGGAAAGGAAGCCCAGCAATATTCCAATGCAGCATGACAAAAATACTAGAACCATTCAGAAAACAAAACCCAGACATAGTAATATACCAATACATGGACGACCTATGCGTAGGAAGCGACCTAGAAATAGGACAACACAGAACAAAAATAGAAGAACTAAGACAACACCTACTAAGATGGGGACTAACAACACCAGACAAAAAACACCAAAAAGAACCACCATTCCTATGGATGGGATACGAACTACACCCAGACAAATGGACAGTACAACCAATAGTACTACCAGAAAAAGACAGCTGGACAGTAAACGACATACAAAAACTAGTAGGAAAACTAAACTGGGCAAGCCAAATATACCCAGGAATAAAAGTAAGACAACTATGC------------------------------------------------------------------------------------------------------------------------------------------------------------------------------------------------------------------------------------------------------------------------------------------------------------------------------------------------------------------------------------------------------------------------------------------------------------------------------------------------
>11586
CCAATAAGCCCAATAGAAACAGTACCAGTAAAACTAAAACCAGGAATGGACGGACCAAAAGTAAAACAATGGCCACTAACAGAAGAAAAAATAAAAGCACTAGTAGAAATATGCACAGAAATGGAAAAAGAAGGAAAAATAAGCAAAATAGGACCAGAAAACCCATACAACACACCAGTATTCGCAATAAAAAAAAAAGACAGCACAAAATGGAGAAAACTAGTAGACTTCAGAGAACTAAACAAAAGAACACAAGACTTCTGGGAAGTACAACTAGGAATACCACACCCAGCAGGACTAAAACAAAAAAAAAGCGTAACAGTACTAGACGTAGGAGACGCATACTTCAGCGTACCACTAGACGAAGACTTCAGAAAATACACAGCATTCACAATACCAAGCATAAACAACGAAACACCAGGAATAAGATACCAATACAACGTACTACCACAAGGATGGAAAGGAAGCCCAGCAATATTCCAATGCAGCATGACAAAAATACTAGAACCATTCAGAAAACAAAACCCAGACATAGTAATATACCAATACATGGACGACCTATACGTAGCAAGCGACCTAGAAATAGGACAACACAGAACAAAAATAGAAGAACTAAGACAACACCTACTAAGATGGGGACTAACAACACCAGACAAAAAACACCAAAAAGAACCACCATTCCTATGGATGGGATACGAACTACACCCAGACAAATGGACAGTACAACCAATAGTACTACCAGAAAAAGACAGCTGGACAGTAAACGACATACAAAAACTAGTAGGAAAACTAAACTGGGCAAGCCAAATATACCCAGGAATAAAAGTAAGACAACTATGC------------------------------------------------------------------------------------------------------------------------------------------------------------------------------------------------------------------------------------------------------------------------------------------------------------------------------------------------------------------------------------------------------------------------------------------------------------------------------------------------
>11587
CCAATAAGCCCAATAGAAACAGTACCAGTAAAACTAAAACCAGGAATGGACGGACCAAAAGTAAAACAATGGCCACTAACAGAAGAAAAAATAAAAGCACTAGTAGAAATATGCACAGAAATGGAAAAAGAAGGAAAAATAAGCAAAATAGGACCAGAAAACCCATACAACACACCAGTATTCGCAATAAAAAAAAAAGACAGCACAAAATGGAGAAAACTAGTAGACTTCAGAGAACTAAACAAAAGAACACAAGACTTCTGGGAAGTACAACTAGGAATACCACACCCAGCAGGACTAAAACAAAAAAAAAGCGTAACAGTACTAGACGTAGGAGACGCATACTTCAGCGTACCACTAGACGAAGACTTCAGAAAATACACAGCATTCACAATACCAAGCATAAACAACGAAACACCAGGAATAAGATACCAATACAACGTACTACCACAAGGATGGAAAGGAAGCCCAGCAATATTCCAATGCAGCATGACAAAAATACTAGAACCATTCAGAAAACAAAACCCAGACATAGTAATATACCAATACATGGACGACCTATACGTAGGAAGCGACCTAGAAATAGGACAACACAGAACAAAAATAGAAGAACTAAGACAACACCTACTAAGATGGGGACTAACAACACCAGACAAAAAACACCAAAAAGAACCACCATGCCTATGGATGGGATACGAACTACACCCAGACAAATGGACAGTACAACCAATAGTACTACCAGAAAAAGACAGCTGGACAGTAAACGACATACAAAAACTAGTAGGAAAACTAAACTGGGCAAGCCAAATATACCCAGGAATAAAAGTAAGACAACTATGC------------------------------------------------------------------------------------------------------------------------------------------------------------------------------------------------------------------------------------------------------------------------------------------------------------------------------------------------------------------------------------------------------------------------------------------------------------------------------------------------
>11588
CCAATAAGCCCAATAGAAACAGTACCAGTAAAACTAAAACCAGGAATGGACGGACCAAAAGTAAAACAATGGCCACTAACAGAAGAAAAAATAAAAGCACTAGTAGAAATATGCACAGAAATGGAAAAAGAAGGAAAAATAAGCAAAATAGGACCAGAAAACCCATACAACACACCAGTATTCGCAATAAAAAAAAAAGACAGCACAAAATGGAGAAAACTAGTAGACTTCAGAGAACTAAACAAAAGAACACAAGACTTCTGGGAAGTACAACTAGGAATACCACACCCAGCAGGACTAAAACAAAAAAAAAGCGTAACAGTACTAGACGTAGGAGACGCATACTTCAGCGTACCACTAGACGAAGACTTCAGAAAATACACAGCATTCACAATACCAAGCATAAACAACGAAACACCAGGAATAAGATACCAATACAACGTACTACCACAAGGATGGAAAGGAAGCCCAGCAATATTCCAATGCAGCATGACAAAAATACTAGAACCATTCAGAAAACAAAACCCAGACATAGTAATATACCAATACATGGACGACCTATACGTAGGAAGCGACCTAGAAATAGGACAACACAGAACAAAAATAGAAGAACTAAGACAACACCTACTAAGATGGGGACTAACAACACCAGACAAAAAACACCAAAAAGAACCACCACTACTATGGATGGGATACGAACTACACCCAGACAAATGGACAGTACAACCAATAGTACTACCAGAAAAAGACAGCTGGACAGTAAACGACATACAAAAACTAGTAGGAAAACTAAACTGGGCAAGCCAAATATACCCAGGAATAAAAGTAAGACAACTATGC------------------------------------------------------------------------------------------------------------------------------------------------------------------------------------------------------------------------------------------------------------------------------------------------------------------------------------------------------------------------------------------------------------------------------------------------------------------------------------------------
>11589
CCAATAAGCCCAATAGAAACAGTACCAGTAAAACTAAAACCAGGAATGGACGGACCAAAAGTAAAACAATGGCCACTAACAGAAGAAAAAATAAAAGCACTAGTAGAAATATGCACAGAAATGGAAAAAGAAGGAAAAATAAGCAAAATAGGACCAGAAAACCCATACAACACACCAGTATTCGCAATAAAAAAAAAAGACAGCACAAAATGGAGAAAACTAGTAGACTTCAGAGAACTAAACAAAAGAACACAAGACTTCTGGGAAGTACAACTAGGAATACCACACCCAGCAGGACTAAAACAAAAAAAAAGCGTAACAGTACTAGACGTAGGAGACGCATACTTCAGCGTACCACTAGACGAAGACTTCAGAAAATACACAGCATTCACAATACCAAGCATAAACAACGAAACACCAGGAATAAGATACCAATACAACGTACTACCACAAGGATGGAAAGGAAGCCCAGCAATATTCCAATGCAGCATGACAAAAATACTAGAACCATTCAGAAAACAAAACCCAGACATAGTAATATACCAATACATGGACGACCTATACGTAGGAAGCGACCTAGAAATAGGACAACACAGAACAAAAATAGAAGAACTAAGACAACACCTACTAAGATGGGGACTAACAACACCAGACAAAAAACACCAAAAAGAACCACCATTCCTATGGATGGGATACGAAATACACCCAGACAAATGGACAGTACAACCAATAGTACTACCAGAAAAAGACAGCTGGACAGTAAACGACATACAAAAACTAGTAGGAAAACTAAACTGGGCAAGCCAAATATACCCAGGAATAAAAGTAAGACAACTATGC------------------------------------------------------------------------------------------------------------------------------------------------------------------------------------------------------------------------------------------------------------------------------------------------------------------------------------------------------------------------------------------------------------------------------------------------------------------------------------------------
>11590
CCAATAAGCCCAATAGAAACAGTACCAGTAAAACTAAAACCAGGAATGGACGGACCAAAAGTAAAACAATGGCCACTAACAGAAGAAAAAATAAAAGCACTAGTAGAAATATGCACAGAAATGGAAAAAGAAGGAAAAATAAGCAAAATAGGACCAGAAAACCCATACAACACACCAGTATTCGCAATAAAAAAAAAAGACAGCACAAAATGGAGAAAACTAGTAGACTTCAGAGAACTAAACAAAAGAACACAAGACTTCTGGGAAGTACAACTAGGAATACCACACCCAGCAGGACTAAAACAAAAAAAAAGCGTAACAGTACTAGACGTAGGAGACGCATACTTCAGCGTACCACTAGACGAAGACTTCAGAAAATACACAGCATTCACAATACCAAGCATAAACAACGAAACACCAGGAATAAGATACCAATACAACGTACTACCACAAGGATGGAAAGGAAGCCCAGCAATATTCCAATGCAGCATGACAAAAATACTAGAACCATTCAGAAAACAAAACCCAGACATAGTAATATACCAATACATGGACGACCTATACGTAGGAAGCGACCTAGAAATAGGACAACACAGAACAAAAATAGAAGAACTAAGACAACACCTACTAAGATGGGGACTAACAACACCAGACAAAAAACACCAAAAAGAACCACCATTCCTATGGATGGGATACGAACTACACCTAGACAAATGGACAGTACAACCAATAGTACTACCAGAAAAAGACAGCTGGACAGTAAACGACATACAAAAACTAGTAGGAAAACTAAACTGGGCAAGCCAAATATACCCAGGAATAAAAGTAAGACAACTATGC------------------------------------------------------------------------------------------------------------------------------------------------------------------------------------------------------------------------------------------------------------------------------------------------------------------------------------------------------------------------------------------------------------------------------------------------------------------------------------------------
>11591
CCAATAAGCCCAATAGAAACAGTACCAGTAAAACTAAAACCAGGAATGGACGGACCAAAAGTAAAACAATGGCCACTAACAGAAGAAAAAATAAAAGCACTAGTAGAAATATGCACAGAAATGGAAAAAGAAGGAAAAATAAGCAAAATAGGACCAGAAAACCCATACAACACACCAGTATTCGCAATAAAAAAAAAAGACAGCACAAAATGGAGAAAACTAGTAGACTTCAGAGAACTAAACAAAAGAACACAAGACTTCTGGGAAGTACAACTAGGAATACCACACCCAGCAGGACTAAAACAAAAAAAAAGCGCAACAGTACTAGACGTAGGAGACGCATACTTCAGCGTACCACTAGACGAAGACTTCAGAAAATACACAGCATTCACAATACCAAGCATAAACAACGAAACACCAGGAATAAGATACCAATACAACGTACTACCACAAGGATGGAAAGGAAGCCCAGCAATATTCCAATGCAGCATGACAAAAATACTAGAACCATTCAGAAAACAAAACCCAGACATAGTAATATGCCAATACATGGACGACCTATACGTAGGAAGCGACCTAGAAATAGGACAACACAGAACAAAAATAGAAGAACTAAGACAACACCTACTAAGATGGGGACTAACAACACCAGACAAAAAACACCAAAAAGAACCACCATTCCTATGGATGGGATACGAACTACACCCAGACAAATGGACAGTACAACCAATAGTACTACCAGAAAAAGACAGCTGGACAGTAAACGACATACAAAAACTAGTAGGAAAACTAAACTGGGCAAGCCAAATATACCCAGGAATAAAAGTAAGACAACTATGC------------------------------------------------------------------------------------------------------------------------------------------------------------------------------------------------------------------------------------------------------------------------------------------------------------------------------------------------------------------------------------------------------------------------------------------------------------------------------------------------
>11592
CCAATAAGCCCAATAGAAACAGTACCAGTAAAACTAAAACCAGGAATGGACGGACCAAAAGTAAAACAATGGCCACTAACAGAAGAAAAAATAAAAGCACTAGTAGAAATATGCACAGAAATGGAAAAAGAAGGAAAAATAAGCAAAATAGGACCAGAAAACCCATACAACACACCAGTATTCGCAATAAAAAAAAAAGACAGCACAAAATGGAGAAAACTAGTAGACTTCAGAGAACTAAACAAAAGAACACAAGACTTCTGGGAAGTACAACTAGGAATACCACACCCAGCAGGACTAAAACAAAAAAAAAGCGCAACAGTACTAGACGTAGGAGACGCATACTTCAGCGTACCACTAGACGAAGACTTCAGAAAATACACAGCATTCACAATACCAAGCATAAACAACGAAACACCAGGAATAAGATACCAATACAACGTACTACCACAAGGATGGAAAGGAAGCCCAGCAATATTCCAATGCAGCATGACAAAAATACTAGAACCATTCAGAAAACAAAACCCAGACATAGTAATATACCAATACATGGACGACCTATACGTAGGAAGCGACCTAGAAATAGGACAACACAGAACAAAAATAGAAGAACTAAGACAACACCTACTAAGATGGGGACTAACAACACCAGACAAAAAACACCAAAAAGAACCACCACTACTATGGATGGGATACGAACTACACCCAGACAAATGGACAGTACAACCAATAGTACTACCAGAAAAAGACAGCTGGACAGTAAACGACATACAAAAACTAGTAGGAAAACTAAACTGGGCAAGCCAAATATACCCAGGAATAAAAGTAAGACAACTATGC------------------------------------------------------------------------------------------------------------------------------------------------------------------------------------------------------------------------------------------------------------------------------------------------------------------------------------------------------------------------------------------------------------------------------------------------------------------------------------------------
>11598
CCAATAAGCCCAATAGAAACAGTACCAGTAAAACTAAAACCAGGAATGGACGGACCAAAAGTAAAACAATGGCCACTAACAGAAGAAAAAATAAAAGCACTAGTAGAAATATGCACAGAAATGGAAAAAGAAGGAAAAATAAGCAAAATAGGACCAGAAAACCCATACAACACACCAGTATTCGCAATAAAAAAAAAAGACAGCACAAAATGGAGAAAACTAGTAGACTTCAGAGAACTAAACAAAAGAACACAAGACTTCTGGGAAGTACAACTAGGAATACCACACCCAGCAGGACTAAAACAAAAAAAAAGCGTAACAGTACTAGACGTAGGAGACGCATACTTCAGCGTACCACTAGACGAAGACTTCAGAAAATACACAGCATTCACAATACCAAGCATAAACAACGAAACACCAGGAATAAGATACCAATACAACGTACTACCACAAGGATGGAAAGGAAGCCCAGCAATATTCCAATGCAGCATGACAAAAATACTAGAACCATTCAGAAAACAAAACCCAGACATAGTAATATACCAATACGTAGACGACCTATACGTAGGAAGCGACCTAGAAATAGGACAACACAGAACAAAAATAGAAGAACTAAGACAACACCTACTAAGATGGGGACTAACAACACCAGACAAAAAACACCAAAAAGAACCACCATTCCTATGGATGGGATACGAACTACACCCAGACAAATGGACAGTACAACCAATAGTACTACCAGAAAAAGACAGCTGGACAGTAAACGACATACAAAAACTAGTAGGAAAACTAAACTGGGCAAGCCAAATATACCCAGGAATAAAAGTAAGACAACTATGC------------------------------------------------------------------------------------------------------------------------------------------------------------------------------------------------------------------------------------------------------------------------------------------------------------------------------------------------------------------------------------------------------------------------------------------------------------------------------------------------
>11599
CCAATAAGCCCAATAGAAACAGTACCAGTAAAACTAAAACCAGGAATGGACGGACCAAAAGTAAAACAATGGCCACTAACAGAAGAAAAAATAAAAGCACTAGTAGAAATATGCACAGAAATGGAAAAAGAAGGAAAAATAAGCAAAATAGGACCAGAAAACCCATACAACACACCAGTATTCGCAATAAAAAAAAAAAACAGCACAAGATGGAGAAAACTAGTAGACTTCAGAGAACTAAACAAAAGAACACAAGACTTCTGGGAAGTACAACTAGGAATACCACACCCAGCAGGACTAAAACAAAAAAAAAGCGTAACAGTACTAGACGTAGGAGACGCATACTTCAGCGTACCACTAGACGAAGACTTCAGAAAATACACAGCATTCACAATACCAAGCATAAACAACGAAACACCAGGAATAAGATACCAATACAACGTACTACCACAAGGATGGAAAGGAAGCCCAGCAATATTCCAATGCAGCATGACAAAAATACTAGAACCATTCAGAAAACAAAACCCAGACATAGTAATATACCAATACATGGACGACCTATACGTAGGAAGCGACCTAGAAATAGGACAACACAGAACAAAAATAGAAGAACTAAGACAACACCTACTAAGATGGGGACTAACAACACCAGACAAAAAACACCAAAAAGAACCACCATTCCTATGGATGGGATACGAACTACACCCAGACAAATGGACAGTACAACCAATAGTACTACCAGAAAAAGACAGCTGGACAGTAAACGACATACAAAAACTAGTAGGAAAACTAAACTGGGCAAGCCAAATATACCCAGGAATAAAAGTAAGACAACTATGC------------------------------------------------------------------------------------------------------------------------------------------------------------------------------------------------------------------------------------------------------------------------------------------------------------------------------------------------------------------------------------------------------------------------------------------------------------------------------------------------
>11600
CCAATAAGCCCAATAGAAACAGTACCAGTAAAACTAAAACCAGGAATGGACGGACCAAAAGTAAAACAATGGCCACTAACAGAAGAAAAAATAAAAGCACTAGTAGAAATATGCACAGAAATGGAAAAAGAAGGAAAAATAAGCAAAATAGGACCAGAAAACCCATACAACACACCAGTATTCGCAATAAAAAAAAAAGACAGCACAAAATGGAGAAAACTAGTAGACTTCAGAGAACTAAACAAAAGAACACAAGACTTCTGGGAAGTACAACTAGGAATACCACACCCAGCAGGACTAAAACAAAAAAAAAGCGTAACAGTACTAGACGTAGGAGACGCATACTTCAGCGTACCACTAGACGAAGACTTCAGAAAATACACAGCATTCACAATACCAAGCATAAACAACGAAACACCAGGAATAAGATACCAATACAACGTACTACCACAAGGATGGAAAGGAAGCCCAGCAATATTCCAATGCAGCATGACAAAAATACTAGAACCATTCAGAAAACAAAACCCAGACATAGTAATATACCAATACATGGACGACCTATACGTAGGAAGCGACCTAGAAATAGGACAACACAGAACAAAAATAGAAGAACTAAGACAACACCTACTAAGATGGGGACTATACACACCAGACAAAAAACACCAAAAAGAACCACCATTCCTATGGATGGGATACGAACTACACCCAGACAAATGGACAGTACAACCAATAGTACTACCAGAAAAAGACAGCTGGACAGTAAACGACATACAAAAACTAGTAGGAAAACTAAACTGGGCAAGCCAAATATACCCAGGAATAAAAGTAAGACAACTATGC------------------------------------------------------------------------------------------------------------------------------------------------------------------------------------------------------------------------------------------------------------------------------------------------------------------------------------------------------------------------------------------------------------------------------------------------------------------------------------------------
>11601
CCAATAAGCCCAATAGAAACAGTACCAGTAAAACTAAAACCAGGAATGGACGGACCAAAAGTAAAACAATGGCCACTAACAGAAGAAAAAATAAAAGCACTAGTAGAAATATGCACAGAAATGGAAAAAGAAGGAAAAATAAGCAAAATAGGACCAGAAAACCCATACAACACACCAGTATTCGCAATAAAAAAAAAAGACAGCACAAAATGGAGAAAACTAGTAGACTTCAGAGAACTAAACAAAAGAACACAAGACTTCTGGGAAGTACAACTAGGAATACCACACCCAGCAGGACTAAAACAAAAAAAAAGCGTAACAGTACTAGACGTAGGAGACGCATACTTCAGCGTACCACTAGACGAAGACTTCAGAAAATACACAGCATTCACAATACCAAGCATAAACAACGAAACACCAGGAATAAGATACCAATACAACGTACTACCACAAGGATGGAAAGGAAGCCCAGCAATATTCCAATGCAGCATGACAAAAATACTAGAACCATTCAGAAAACAAAACCCAGACATAGTAATATACCAATACATGGACGACCTATACGTAGGAAGCGACCTAGAAATAGGACAACACAGAACAAAAATAGAAGAACTAAGACAACACCTACTAAGATGGGGACTATACACACCAGACAAAAAACACCAAAAAGAACCACCATTCCTATGGATGGGATACGAAATACACCCAGACAAATGGACAGTACAACCAATAGTACTACCAGAAAAAGACAGCTGGACAGTAAACGACATACAAAAACTAGTAGGAAAACTAAACTGGGCAAGCCAAATATACCCAGGAATAAAAGTAAGACAACTATGC------------------------------------------------------------------------------------------------------------------------------------------------------------------------------------------------------------------------------------------------------------------------------------------------------------------------------------------------------------------------------------------------------------------------------------------------------------------------------------------------
>11795
CCAATAASCCCAATAGAAACAGTACCAGTAAAACTAAAACCAGGAATGGACGGACCAAGAGTAAAACAATGGCCACTAACAGAAGAAAAAATAAAAGCACTAGTAGAAATATGCACAGAAATGGAAAAAGAAGGAAAAATAAGCAAAATAGGACCAGAAAACCCATACAACACACCAGTATTCGCAATAAAAAAAAAAGACAGCACAAAATGGAGAAAACTAGTAGACCTAAGAGAACTAAACAAAAGAACACAAGACTTCTGGGAAGTACAACTAGGAATACCACACCCAGCAGGACTAAAAAAAAAAAAAAGCGTAACAGTACTAGACGTAGGAGACGCATACTACAGCGTACCACTAGACGAAGAATTCAGAAAATACACAGCATTCACAATACCAAGCATAAACAACGAAACACCAGGAGTAAGATACCAATACAACGTACTACCAATGGGATGGAAAGGAAGCCCAGCAATATTCCAAAGCAGCATGACAAAAATACTAGAACCATTCAGAAAACAAAACCCAGACCTAGTAATATACCAATACATGGACGACCTATACGTAGGAAGCGACCTAGAAATAGGACTACACAGAACAAAAATAGAAGAACTAAGAGAACACCTACTAAGATGGGGACTAACAACACCAGACAAAAAACACCAA------------------------------------------------------------------------------------------------------------------------------------------------------------------------------------------------------------------------------------------------------------------------------------------------------------------------------------------------------------------------------------------------------------------------------------------------------------------------------------------------------------------------------------------------------------------------------------------------------------------------------------------------------------------------------
>12964
CCAATAAGCCCAATAGAAACAGTACCAGTAAAACTAAAACCAGGAATGGACGGACCAAAAGTAAAACAATGGCCACTAACAGAAGAAAAAATAAAAGCACTAGTAGAAATATGCACAGAACTAGAAAAAGAAGGAAAAATAAGCAAAATAGGACCAGAAAACCCATACAACACACCAGTATTCGCAATAAAAAAAAAAGACAGCACAAAATGGAGAAAACTAGTAGACTTCAGAGAACTAAACAAAAGAACACAAGACTTCTGGGAAGTACAACTAGGAATACCACACCCAGCAGGACTAAAAAAAAAAAAAAGCGTAACAGTACTAGACGTAGGAGACGCATACTTCAGCGTACCACTAGACGAAGACTTCAGAAAATACACAGCATTCACAATACCAAGCATAAACAACGAAACACCAGGAATAAGATACCAATACAACGTACTACCACAAGGATGGAAAGGAAGCCCAGCAATATTCCAAAGCAGCATGACAAAAATACTAGAACCATTCAGAAAACAAAACCCAGACATAGTAATATACCAATACATGGACGACCTATACGTAGGAAGCGACCTAGAAATAGGACAACACAGAACAAAAATAGAAGAACTAAGACAACACCTATGGAAATGGGGACTATACACACCAGACAAAAAACACCAAAAAGAACCACCATTCCTATGGATGGGATACGAACTACACCCAGACAAATGGACAGTACAACCAATAGTACTACCAGAAAAAGACAGCTGGACAGTAAACGACATACAAAAACTAGTAGGAAAACTAAACTGGGCAAGCCAAATATACCCAGGAATAAAAGTAAGACAACTATGC------------------------------------------------------------------------------------------------------------------------------------------------------------------------------------------------------------------------------------------------------------------------------------------------------------------------------------------------------------------------------------------------------------------------------------------------------------------------------------------------
>12965
CCAATAAGCCCAATAGAAACAGTACCAGTAAAACTAAAACCAGGAATGGACGGACCAAAAGTAAAACAATGGCCACTAACAGAAGAAAAAATAAAAGCACTAGTAGAAATATGCACAGAACTAGAAAAAGAAGGAAAAATAAGCAAAATAGGACCAGAAAACCCATACAACACACCAGTATTCGCAATAAAAAAAAAAAACAGCACAAAATGGAGAAAACTAGTAGACTTCAGAGAACTAAACAAAAGAACACAAGACTTCTGGGAAGTACAACTAGGAATACCACACCCAGCAGGACTAAAAAAAAAAAAAAGCGTAACAGTACTAGACGTAGGAGACGCATACTTCAGCGTACCACTAGACGAAGACTTCAGAAAATACACAGCATTCACAATACCAAGCATAAACAACGAAACACCAGGAATAAGATACCAATACAACGTACTACCACAAGGATGGAAAGGAAGCCCAGCAATATTCCAAAGCAGCATGACAAAAATACTAGAACCATTCAGAAAACAAAACCCAGACATAGTAATATACCAATACATGGACGACCTATACGTAGGAAGCGACCTAGAAATAGGACAACACAGAACAAAAATAGAAGAACTAAGACAACACCTATGGAAATGGGGACTATACACACCAGACAAAAAACACCAAAAAGAACCACCATTCCTATGGATGGGATACGAACTACACCCAGACAAATGGACAGTACAACCAATAGTACTACCAGAAAAAGACAGCTGGACAGTAAACGACATACAAAAACTAGTAGGAAAACTAAACTGGGCAAGCCAAATATACCCAGGAATAAAAGTAAGACAACTATGC------------------------------------------------------------------------------------------------------------------------------------------------------------------------------------------------------------------------------------------------------------------------------------------------------------------------------------------------------------------------------------------------------------------------------------------------------------------------------------------------
>12966
CCAATAAGCCCAATAGAAACAGTACCAGTAAAACTAAAACCAGGAATGGACGGACCAAAAGTAAAACAATGGCCACTAACAGAAGAAAAAATAAAAGCACTAGTAGAAATATGCACAGAACTAGAAAAAGAAGGAAAAATAAGCAAAATAGGACCAGAAAACCCATACAACACACCAGTATTCGCAATAAAAAAAAAAAACAGCGACAAATGGAGAAAACTAGTAGACTTCAGAGAACTAAACAAAAGAACACAAGACTTCTGGGAAGTACAACTAGGAATACCACACCCAGCAGGACTAAAAAAAAAAAAAAGCGTAACAGTACTAGACGTAGGAGACGCATACTTCAGCGTACCACTAGACGAAGACTTCAGAAAATACACAGCATTCACAATACCAAGCATAAACAACGAAACACCAGGAATAAGATACCAATACAACGTACTACCACAAGGATGGAAAGGAAGCCCAGCAATATTCCAAAGCAGCATGACAAAAATACTAGAACCATTCAGAAAACAAAACCCAGACATAGTAATATACCAATACATGGACGACCTATACGTAGGAAGCGACCTAGAAATAGGACAACACAGAACAAAAATAGAAGAACTAAGACAACACCTATGGAAATGGGGACTATACACACCAGACAAAAAACACCAAAAAGAACCACCATTCCTATGGATGGGATACGAACTACACCCAGACAAATGGACAGTACAACCAATAGTACTACCAGAAAAAGACAGCTGGACAGTAAACGACATACAAAAACTAGTAGGAAAACTAAACTGGGCAAGCCAAATATACCCAGGAATAAAAGTAAGACAACTATGC------------------------------------------------------------------------------------------------------------------------------------------------------------------------------------------------------------------------------------------------------------------------------------------------------------------------------------------------------------------------------------------------------------------------------------------------------------------------------------------------
>12967
CCAATAAGCCCAATAGAAACAGTACCAGTAAAACTAAAACCAGGAATGGACGGACCAAAAGTAAAACAATGGCCACTAACAGAAGAAAAAATAAAAGCACTAGTAGAAATATGCACAGAAATGGAAAAAGACGGAAAAATAAGCAAAATAGGACCAGAAAACCCATACAACACACCAGTATTCGCAATAAAAAAAAAAGACAGCACAAAATGGAGAAAACTAGTAGACTTCAGAGAACTAAACAAAAGAACACAAGACTTCTGGGAAGTACAACTAGGAATACCACACCCAGCAGGACTAAAAAAAAAAAAAAGCGTAACAGTACTAGACGTAGGAGACGCATACTTCAGCGTACCACTAGACGAAGACTTCAGAAAATACACAGCATTCACAATACCAAGCATAAACAACGAAACACCAGGAATAAGATACCAATACAACGTACTACCACAAGGATGGAAAGGAAGCCCAGCAATATTCCAAAGCAGCATGACAAAAATACTAGAACCATTCAGAAAACAAAACCCAGACATAGTAATATACCAATACATGGACGACCTATACGTAGGAAGCGACCTAGAAATAGGACAACACAGAACAAAAATAGAAGAACTAAGACAACACCTACTAAGATGGGGACTAACAACACCAGACAAAAAACACCAAAAAGAACCACCATTCCTATGGATGGGATACGAACTACACCCAGACAAATGGACAGTACAACCAATAGTACTACCAGAAAAAGACAGCTGGACAGTAAACGACATACAAAAACTAGTAGGAAAACTAAACTGGGCAAGCCAAATATACCCAGGAATAAAAGTAAGACAACTATGC------------------------------------------------------------------------------------------------------------------------------------------------------------------------------------------------------------------------------------------------------------------------------------------------------------------------------------------------------------------------------------------------------------------------------------------------------------------------------------------------
>12968
CCAATAAGCCCAATAGAAACAGTACCAGTAAAACTAAAACCAGGAATGGACGGACCAAAAGTAAAACAATGGCCACTAACAGAAGAAAAAATAAAAGCACTAGTAGAAATATGCACAGAACTAGAAAAAGACGGAAAAATAAGCAAAATAGGACCAGAAAACCCATACAACACACCAGTATTCGCAATAAAAAAAAAAAACAGCACAAAATGGAGAAAACTAGTAGACTTCAGAGAACTAAACAAAAGAACACAAGACTTCTGGGAAGTACAACTAGGAATACCACACCCAGCAGGACTAAAAAAAAAAAAAAGCGTAACAGTACTAGACGTAGGAGACGCATACTTCAGCGTACCACTAGACGAAGACTTCAGAAAATACACAGCATTCACAATACCAAGCATAAACAACGAAACACCAGGAATAAGATACCAATACAACGTACTACCACAAGGATGGAAAGGAAGCCCAGCAATATTCCAAAGCAGCATGACAAAAATACTAGAACCATTCAGAAAACAAAACCCAGACATAGTAATATACCAATACATGGACGACCTATACGTAGGAAGCGACCTAGAAATAGGACAACACAGAACAAAAATAGAAGAACTAAGACAACACCTATGGAAATGGGGACTATACACACCAGACAAAAAACACCAAAAAGAACCACCATTCCTATGGATGGGATACGAACTACACCCAGACAAATGGACAGTACAACCAATAGTACTACCAGAAAAAGACAGCTGGACAGTAAACGACATACAAAAACTAGTAGGAAAACTAAACTGGGCAAGCCAAATATACCCAGGAATAAAAGTAAGACAACTATGC------------------------------------------------------------------------------------------------------------------------------------------------------------------------------------------------------------------------------------------------------------------------------------------------------------------------------------------------------------------------------------------------------------------------------------------------------------------------------------------------
>12969
CCAATAAGCCCAATAGAAACAGTACCAGTAAAACTAAAACCAGGAATGGACGGACCAAAAGTAAAACAATGGCCACTAACAGAAGAAAAAATAAAAGCACTAGTAGAAATATGCACAGAACTAGAAAAAGACGGAAAAATAAGCAAAATAGGACCAGAAAACCCATACAACACACCAGTATTCGCAATAAAAAAAAAAAACAGCGACAAATGGAGAAAACTAGTAGACTTCAGAGAACTAAACAAAAGAACACAAGACTTCTGGGAAGTACAACTAGGAATACCACACCCAGCAGGACTAAAAAAAAAAAAAAGCGTAACAGTACTAGACGTAGGAGACGCATACTTCAGCGTACCACTAGACGAAGACTTCAGAAAATACACAGCATTCACAATACCAAGCATAAACAACGAAACACCAGGAATAAGATACCAATACAACGTACTACCACAAGGATGGAAAGGAAGCCCAGCAATATTCCAAAGCAGCATGACAAAAATACTAGAACCATTCAGAAAACAAAACCCAGACATAGTAATATACCAATACATGGACGACCTATACGTAGGAAGCGACCTAGAAATAGGACAACACAGAACAAAAATAGAAGAACTAAGACAACACCTATGGAAATGGGGACTATACACACCAGACAAAAAACACCAAAAAGAACCACCATTCCTATGGATGGGATACGAACTACACCCAGACAAATGGACAGTACAACCAATAGTACTACCAGAAAAAGACAGCTGGACAGTAAACGACATACAAAAACTAGTAGGAAAACTAAACTGGGCAAGCCAAATATACCCAGGAATAAAAGTAAGACAACTATGC------------------------------------------------------------------------------------------------------------------------------------------------------------------------------------------------------------------------------------------------------------------------------------------------------------------------------------------------------------------------------------------------------------------------------------------------------------------------------------------------
>12970
CCAATAAGCCCAATAGAAACAGTACCAGTAAAACTAAAACCAGGAATGGACGGACCAAAAGTAAAACAATGGCCACTAACAGAAGAAAAAATAAAAGCACTAGTAGAAATATGCACAGAAATGGAAAAAGAAGGAAAAATAAGCAAAATAGGACCAGAAAACCCATACAACACACCAGTATTCGCAATAAAAAAAAAAGACAGCACAAAATGGAGAAAACTAGTAGACTTCAGAGAACTAAACAAAAGAACACAAGACTTCTGGGAAGTACAACTAGGAATACCACACCCAGCAGGACTAAAAAAAAAAAAAAGCGTAACAGTACTAGACGTAGGAGACGCATACTTCAGCATACCACTAGACGAAGACTTCAGAAAATACACAGCATTCACAATACCAAGCATAAACAACGAAACACCAGGAATAAGATACCAATACAACGTACTACCACAAGGATGGAAAGGAAGCCCAGCAATATTCCAAAGCAGCATGACAAAAATACTAGAACCATTCAGAAAACAAAACCCAGACATAGTAATATACCAATACATGGACGACCTATACGTAGGAAGCGACCTAGAAATAGGACAACACAGAACAAAAATAGAAGAACTAAGACAACACCTACTAAGATGGGGACTAACAACACCAGACAAAAAACACCAAAAAGAACCACCATTCCTATGGATGGGATACGAACTACACCCAGACAAATGGACAGTACAACCAATAGTACTACCAGAAAAAGACAGCTGGACAGTAAACGACATACAAAAACTAGTAGGAAAACTAAACTGGGCAAGCCAAATATACCCAGGAATAAAAGTAAGACAACTATGC------------------------------------------------------------------------------------------------------------------------------------------------------------------------------------------------------------------------------------------------------------------------------------------------------------------------------------------------------------------------------------------------------------------------------------------------------------------------------------------------
>12971
CCAATAAGCCCAATAGAAACAGTACCAGTAAAACTAAAACCAGGAATGGACGGACCAAAAGTAAAACAATGGCCACTAACAGAAGAAAAAATAAAAGCACTAGTAGAAATATGCACAGAACTAGAAAAAGAAGGAAAAATAAGCAAAATAGGACCAGAAAACCCATACAACACACCAGTATTCGCAATAAAAAAAAAAAACAGCACAAAATGGAGAAAACTAGTAGACTTCAGAGAACTAAACAAAAGAACACAAGACTTCTGGGAAGTACAACTAGGAATACCACACCCAGCAGGACTAAAAAAAAAAAAAAGCGTAACAGTACTAGACGTAGGAGACGCATACTTCAGCATACCACTAGACGAAGACTTCAGAAAATACACAGCATTCACAATACCAAGCATAAACAACGAAACACCAGGAATAAGATACCAATACAACGTACTACCACAAGGATGGAAAGGAAGCCCAGCAATATTCCAAAGCAGCATGACAAAAATACTAGAACCATTCAGAAAACAAAACCCAGACATAGTAATATACCAATACATGGACGACCTATACGTAGGAAGCGACCTAGAAATAGGACAACACAGAACAAAAATAGAAGAACTAAGACAACACCTATGGAAATGGGGACTATACACACCAGACAAAAAACACCAAAAAGAACCACCATTCCTATGGATGGGATACGAACTACACCCAGACAAATGGACAGTACAACCAATAGTACTACCAGAAAAAGACAGCTGGACAGTAAACGACATACAAAAACTAGTAGGAAAACTAAACTGGGCAAGCCAAATATACCCAGGAATAAAAGTAAGACAACTATGC------------------------------------------------------------------------------------------------------------------------------------------------------------------------------------------------------------------------------------------------------------------------------------------------------------------------------------------------------------------------------------------------------------------------------------------------------------------------------------------------
>12972
CCAATAAGCCCAATAGAAACAGTACCAGTAAAACTAAAACCAGGAATGGACGGACCAAAAGTAAAACAATGGCCACTAACAGAAGAAAAAATAAAAGCACTAGTAGAAATATGCACAGAACTAGAAAAAGAAGGAAAAATAAGCAAAATAGGACCAGAAAACCCATACAACACACCAGTATTCGCAATAAAAAAAAAAAACAGCGACAAATGGAGAAAACTAGTAGACTTCAGAGAACTAAACAAAAGAACACAAGACTTCTGGGAAGTACAACTAGGAATACCACACCCAGCAGGACTAAAAAAAAAAAAAAGCGTAACAGTACTAGACGTAGGAGACGCATACTTCAGCATACCACTAGACGAAGACTTCAGAAAATACACAGCATTCACAATACCAAGCATAAACAACGAAACACCAGGAATAAGATACCAATACAACGTACTACCACAAGGATGGAAAGGAAGCCCAGCAATATTCCAAAGCAGCATGACAAAAATACTAGAACCATTCAGAAAACAAAACCCAGACATAGTAATATACCAATACATGGACGACCTATACGTAGGAAGCGACCTAGAAATAGGACAACACAGAACAAAAATAGAAGAACTAAGACAACACCTATGGAAATGGGGACTATACACACCAGACAAAAAACACCAAAAAGAACCACCATTCCTATGGATGGGATACGAACTACACCCAGACAAATGGACAGTACAACCAATAGTACTACCAGAAAAAGACAGCTGGACAGTAAACGACATACAAAAACTAGTAGGAAAACTAAACTGGGCAAGCCAAATATACCCAGGAATAAAAGTAAGACAACTATGC------------------------------------------------------------------------------------------------------------------------------------------------------------------------------------------------------------------------------------------------------------------------------------------------------------------------------------------------------------------------------------------------------------------------------------------------------------------------------------------------
>12973
CCAATAAGCCCAATAGAAACAGTACCAGTAAAACTAAAACCAGGAATGGACGGACCAAAAGTAAAACAATGGCCACTAACAGAAGAAAAAATAAAAGCACTAGTAGAAATATGCACAGAAATGGAAAAAGACGGAAAAATAAGCAAAATAGGACCAGAAAACCCATACAACACACCAGTATTCGCAATAAAAAAAAAAGACAGCACAAAATGGAGAAAACTAGTAGACTTCAGAGAACTAAACAAAAGAACACAAGACTTCTGGGAAGTACAACTAGGAATACCACACCCAGCAGGACTAAAAAAAAAAAAAAGCGTAACAGTACTAGACGTAGGAGACGCATACTTCAGCATACCACTAGACGAAGACTTCAGAAAATACACAGCATTCACAATACCAAGCATAAACAACGAAACACCAGGAATAAGATACCAATACAACGTACTACCACAAGGATGGAAAGGAAGCCCAGCAATATTCCAAAGCAGCATGACAAAAATACTAGAACCATTCAGAAAACAAAACCCAGACATAGTAATATACCAATACATGGACGACCTATACGTAGGAAGCGACCTAGAAATAGGACAACACAGAACAAAAATAGAAGAACTAAGACAACACCTACTAAGATGGGGACTAACAACACCAGACAAAAAACACCAAAAAGAACCACCATTCCTATGGATGGGATACGAACTACACCCAGACAAATGGACAGTACAACCAATAGTACTACCAGAAAAAGACAGCTGGACAGTAAACGACATACAAAAACTAGTAGGAAAACTAAACTGGGCAAGCCAAATATACCCAGGAATAAAAGTAAGACAACTATGC------------------------------------------------------------------------------------------------------------------------------------------------------------------------------------------------------------------------------------------------------------------------------------------------------------------------------------------------------------------------------------------------------------------------------------------------------------------------------------------------
>12974
CCAATAAGCCCAATAGAAACAGTACCAGTAAAACTAAAACCAGGAATGGACGGACCAAAAGTAAAACAATGGCCACTAACAGAAGAAAAAATAAAAGCACTAGTAGAAATATGCACAGAACTAGAAAAAGACGGAAAAATAAGCAAAATAGGACCAGAAAACCCATACAACACACCAGTATTCGCAATAAAAAAAAAAAACAGCACAAAATGGAGAAAACTAGTAGACTTCAGAGAACTAAACAAAAGAACACAAGACTTCTGGGAAGTACAACTAGGAATACCACACCCAGCAGGACTAAAAAAAAAAAAAAGCGTAACAGTACTAGACGTAGGAGACGCATACTTCAGCATACCACTAGACGAAGACTTCAGAAAATACACAGCATTCACAATACCAAGCATAAACAACGAAACACCAGGAATAAGATACCAATACAACGTACTACCACAAGGATGGAAAGGAAGCCCAGCAATATTCCAAAGCAGCATGACAAAAATACTAGAACCATTCAGAAAACAAAACCCAGACATAGTAATATACCAATACATGGACGACCTATACGTAGGAAGCGACCTAGAAATAGGACAACACAGAACAAAAATAGAAGAACTAAGACAACACCTATGGAAATGGGGACTATACACACCAGACAAAAAACACCAAAAAGAACCACCATTCCTATGGATGGGATACGAACTACACCCAGACAAATGGACAGTACAACCAATAGTACTACCAGAAAAAGACAGCTGGACAGTAAACGACATACAAAAACTAGTAGGAAAACTAAACTGGGCAAGCCAAATATACCCAGGAATAAAAGTAAGACAACTATGC------------------------------------------------------------------------------------------------------------------------------------------------------------------------------------------------------------------------------------------------------------------------------------------------------------------------------------------------------------------------------------------------------------------------------------------------------------------------------------------------
>12975
CCAATAAGCCCAATAGAAACAGTACCAGTAAAACTAAAACCAGGAATGGACGGACCAAAAGTAAAACAATGGCCACTAACAGAAGAAAAAATAAAAGCACTAGTAGAAATATGCACAGAACTAGAAAAAGACGGAAAAATAAGCAAAATAGGACCAGAAAACCCATACAACACACCAGTATTCGCAATAAAAAAAAAAAACAGCGACAAATGGAGAAAACTAGTAGACTTCAGAGAACTAAACAAAAGAACACAAGACTTCTGGGAAGTACAACTAGGAATACCACACCCAGCAGGACTAAAAAAAAAAAAAAGCGTAACAGTACTAGACGTAGGAGACGCATACTTCAGCATACCACTAGACGAAGACTTCAGAAAATACACAGCATTCACAATACCAAGCATAAACAACGAAACACCAGGAATAAGATACCAATACAACGTACTACCACAAGGATGGAAAGGAAGCCCAGCAATATTCCAAAGCAGCATGACAAAAATACTAGAACCATTCAGAAAACAAAACCCAGACATAGTAATATACCAATACATGGACGACCTATACGTAGGAAGCGACCTAGAAATAGGACAACACAGAACAAAAATAGAAGAACTAAGACAACACCTATGGAAATGGGGACTATACACACCAGACAAAAAACACCAAAAAGAACCACCATTCCTATGGATGGGATACGAACTACACCCAGACAAATGGACAGTACAACCAATAGTACTACCAGAAAAAGACAGCTGGACAGTAAACGACATACAAAAACTAGTAGGAAAACTAAACTGGGCAAGCCAAATATACCCAGGAATAAAAGTAAGACAACTATGC------------------------------------------------------------------------------------------------------------------------------------------------------------------------------------------------------------------------------------------------------------------------------------------------------------------------------------------------------------------------------------------------------------------------------------------------------------------------------------------------
>12976
CCAATAAGCCCAATAGAAACAGTACCAGTAAAACTAAAACCAGGAATGGACGGACCAAAAGTAAAACAATGGCCACTAACAGAAGAAAAAATAAAAGCACTAGTAGAAATATGCACAGAACTAGAAAAAGAAGGAAAAATAAGCAAAATAGGACCAGAAAACCCATACAACACACCAGTATTCGCAATAAAAAAAAAAGACAGCACAAAATGGAGAAAACTAGTAGACTTCAGAGAACTAAACAAAAGAACACAAGACTTCTGGGAAGTACAACTAGGAATACCACACCCAGCAGGACTAAAAAAAAAAAAAAGCGTAACAGTACTAGACGTAGGAGACGCATACTTCAGCGTACCACTAGACGAAGACTTCAGAAAATACACAGCATTCACAATACCAAGCATAAACAACGAAACACCAGGAATAAGATACCAATACAACGTACTACCACAAGGATGGAAAGGAAGCCCAGCAATATTCCAAAGCAGCATGACAAAAATACTAGAACCATTCAGAAAACAAAACCCAGACATAGTAATATACCAATACGTAGACGACCTATACGTAGGAAGCGACCTAGAAATAGGACAACACAGAACAAAAATAGAAGAACTAAGACAACACCTATGGAAATGGGGACTATACACACCAGACAAAAAACACCAAAAAGAACCACCATTCCTATGGATGGGATACGAACTACACCCAGACAAATGGACAGTACAACCAATAGTACTACCAGAAAAAGACAGCTGGACAGTAAACGACATACAAAAACTAGTAGGAAAACTAAACTGGGCAAGCCAAATATACCCAGGAATAAAAGTAAGACAACTATGC------------------------------------------------------------------------------------------------------------------------------------------------------------------------------------------------------------------------------------------------------------------------------------------------------------------------------------------------------------------------------------------------------------------------------------------------------------------------------------------------
>12977
CCAATAAGCCCAATAGAAACAGTACCAGTAAAACTAAAACCAGGAATGGACGGACCAAAAGTAAAACAATGGCCACTAACAGAAGAAAAAATAAAAGCACTAGTAGAAATATGCACAGAAATGGAAAAAGAAGGAAAAATAAGCAAAATAGGACCAGAAAACCCATACAACACACCAGTATTCGCAATAAAAAAAAAAGACAGCACAAAATGGAGAAAACTAGTAGACTTCAGAGAACTAAACAAAAGAACACAAGACTTCTGGGAAGTACAACTAGGAATACCACACCCAGCAGGACTAAAAAAAAAAAAAAGCGTAACAGTACTAGACGTAGGAGACGCATACTTCAGCGTACCACTAGACGAAGACTTCAGAAAATACACAGCATTCACAATACCAAGCATAAACAACGAAACACCAGGAATAAGATACCAATACAACGTACTACCACAAGGATGGAAAGGAAGCCCAGCAATATTCCAAAGCAGCATGACAAAAATACTAGAACCATTCAGAAAACAAAACCCAGACATAGTAATATACCAATACGTAGACGACCTATACGTAGGAAGCGACCTAGAAATAGGACAACACAGAACAAAAATAGAAGAACTAAGACAACACCTACTAAGATGGGGACTAACAACACCAGACAAAAAACACCAAAAAGAACCACCATTCCTATGGATGGGATACGAACTACACCCAGACAAATGGACAGTACAACCAATAGTACTACCAGAAAAAGACAGCTGGACAGTAAACGACATACAAAAACTAGTAGGAAAACTAAACTGGGCAAGCCAAATATACCCAGGAATAAAAGTAAGACAACTATGC------------------------------------------------------------------------------------------------------------------------------------------------------------------------------------------------------------------------------------------------------------------------------------------------------------------------------------------------------------------------------------------------------------------------------------------------------------------------------------------------
>12978
CCAATAAGCCCAATAGAAACAGTACCAGTAAAACTAAAACCAGGAATGGACGGACCAAAAGTAAAACAATGGCCACTAACAGAAGAAAAAATAAAAGCACTAGTAGAAATATGCACAGAAATGGAAAAAGAAGGAAAAATAAGCAAAATAGGACCAGAAAACCCATACAACACACCAGTATTCGCAATAAAAAAAAAAGACAGC---AAATGGAGAAAACTAGTAGACTTCAGAGAACTAAACAAAAGAACACAAGACTTCTGGGAAGTACAACTAGGAATACCACACCCAGCAGGACTAAAAAAAAAAAAAAGCGTAACAGTACTAGACGTAGGAGACGCATACTTCAGCGTACCACTAGACGAAGACTTCAGAAAATACACAGCATTCACAATACCAAGCATAAACAACGAAACACCAGGAATAAGATACCAATACAACGTACTACCACAAGGATGGAAAGGAAGCCCAGCAATATTCCAAAGCAGCATGACAAAAATACTAGAACCATTCAGAAAACAAAACCCAGACATAGTAATATACCAATACGTAGACGACCTATACGTAGGAAGCGACCTAGAAATAGGACAACACAGAACAAAAATAGAAGAACTAAGACAACACCTATGGAAATGGGGACTATACACACCAGACAAAAAACACCAAAAAGAACCACCATTCCTATGGATGGGATACGAACTACACCCAGACAAATGGACAGTACAACCAATAGTACTACCAGAAAAAGACAGCTGGACAGTAAACGACATACAAAAACTAGTAGGAAAACTAAACTGGGCAAGCCAAATATACCCAGGAATAAAAGTAAGACAACTATGC------------------------------------------------------------------------------------------------------------------------------------------------------------------------------------------------------------------------------------------------------------------------------------------------------------------------------------------------------------------------------------------------------------------------------------------------------------------------------------------------
>12979
CCAATAAGCCCAATAGAAACAGTACCAGTAAAACTAAAACCAGGAATGGACGGACCAAAAGTAAAACAATGGCCACTAACAGAAGAAAAAATAAAAGCACTAGTAGAAATATGCACAGAACTAGAAAAAGAAGGAAAAATAAGCAAAATAGGACCAGAAAACCCATACAACACACCAGTATTCGCAATAAAAAAAAAAAACAGCACAAAATGGAGAAAACTAGTAGACTTCAGAGAACTAAACAAAAGAACACAAGACTTCTGGGAAGTACAACTAGGAATACCACACCCAGCAGGACTAAAAAAAAAAAAAAGCGTAACAGTACTAGACGTAGGAGACGCATACTTCAGCGTACCACTAGACGAAGACTTCAGAAAATACACAGCATTCACAATACCAAGCATAAACAACGAAACACCAGGAATAAGATACCAATACAACGTACTACCACAAGGATGGAAAGGAAGCCCAGCAATATTCCAAAGCAGCATGACAAAAATACTAGAACCATTCAGAAAACAAAACCCAGACATAGTAATATACCAATACGTAGACGACCTATACGTAGGAAGCGACCTAGAAATAGGACAACACAGAACAAAAATAGAAGAACTAAGACAACACCTATGGAAATGGGGACTATACACACCAGACAAAAAACACCAAAAAGAACCACCATTCCTATGGATGGGATACGAACTACACCCAGACAAATGGACAGTACAACCAATAGTACTACCAGAAAAAGACAGCTGGACAGTAAACGACATACAAAAACTAGTAGGAAAACTAAACTGGGCAAGCCAAATATACCCAGGAATAAAAGTAAGACAACTATGC------------------------------------------------------------------------------------------------------------------------------------------------------------------------------------------------------------------------------------------------------------------------------------------------------------------------------------------------------------------------------------------------------------------------------------------------------------------------------------------------
>12980
CCAATAAGCCCAATAGAAACAGTACCAGTAAAACTAAAACCAGGAATGGACGGACCAAAAGTAAAACAATGGCCACTAACAGAAGAAAAAATAAAAGCACTAGTAGAAATATGCACAGAACTAGAAAAAGACGGAAAAATAAGCAAAATAGGACCAGAAAACCCATACAACACACCAGTATTCGCAATAAAAAAAAAAAACAGCACAAAATGGAGAAAACTAGTAGACTTCAGAGAACTAAACAAAAGAACACAAGACTTCTGGGAAGTACAACTAGGAATACCACACCCAGCAGGACTAAAAAAAAAAAAAAGCGTAACAGTACTAGACGTAGGAGACGCATACTTCAGCATACCACTAGACGAAGACTTCAGAAAATACACAGCATTCACAATACCAAGCATAAACAACGAAACACCAGGAATAAGATACCAATACAACGTACTACCACAAGGATGGAAAGGAAGCCCAGCAATATTCCAAAGCAGCATGACAAAAATACTAGAACCATTCAGAAAACAAAACCCAGACATAGTAATATACCAATACGTAGACGACCTATACGTAGGAAGCGACCTAGAAATAGGACAACACAGAACAAAAATAGAAGAACTAAGACAACACCTATGGAAATGGGGACTATACACACCAGACAAAAAACACCAAAAAGAACCACCATTCCTATGGATGGGATACGAACTACACCCAGACAAATGGACAGTACAACCAATAGTACTACCAGAAAAAGACAGCTGGACAGTAAACGACATACAAAAACTAGTAGGAAAACTAAACTGGGCAAGCCAAATATACCCAGGAATAAAAGTAAGACAACTATGC------------------------------------------------------------------------------------------------------------------------------------------------------------------------------------------------------------------------------------------------------------------------------------------------------------------------------------------------------------------------------------------------------------------------------------------------------------------------------------------------
>12981
CCAATAAGCCCAATAGAAACAGTACCAGTAAAACTAAAACCAGGAATGGACGGACCAAAAGTAAAACAATGGCCACTAACAGAAGAAAAAATAAAAGCACTAGTAGAAATATGCACAGAACTAGAAAAAGACGGAAAAATAAGCAAAATAGGACCAGAAAACCCATACAACACACCAGTATTCGCAATAAAAAAAAAAAACAGCGACAAATGGAGAAAACTAGTAGACTTCAGAGAACTAAACAAAAGAACACAAGACTTCTGGGAAGTACAACTAGGAATACCACACCCAGCAGGACTAAAAAAAAAAAAAAGCGTAACAGTACTAGACGTAGGAGACGCATACTTCAGCATACCACTAGACGAAGACTTCAGAAAATACACAGCATTCACAATACCAAGCATAAACAACGAAACACCAGGAATAAGATACCAATACAACGTACTACCACAAGGATGGAAAGGAAGCCCAGCAATATTCCAAAGCAGCATGACAAAAATACTAGAACCATTCAGAAAACAAAACCCAGACATAGTAATATACCAATACGTAGACGACCTATACGTAGGAAGCGACCTAGAAATAGGACAACACAGAACAAAAATAGAAGAACTAAGACAACACCTATGGAAATGGGGACTATACACACCAGACAAAAAACACCAAAAAGAACCACCATTCCTATGGATGGGATACGAACTACACCCAGACAAATGGACAGTACAACCAATAGTACTACCAGAAAAAGACAGCTGGACAGTAAACGACATACAAAAACTAGTAGGAAAACTAAACTGGGCAAGCCAAATATACCCAGGAATAAAAGTAAGACAACTATGC------------------------------------------------------------------------------------------------------------------------------------------------------------------------------------------------------------------------------------------------------------------------------------------------------------------------------------------------------------------------------------------------------------------------------------------------------------------------------------------------
>14405
---------------------------------------------------------------------------------------AAAATAAAAGCACTAACAGAAATATGCACAGAAATGGAAAAAGAAGGAAAAATAAGCAAAATAGGACCAGAAAACCCATACAACACACCAGTATTCGCAATAAAAAGAAAAGACAGCACAAAATGGAGAAAACTAGTAGACTTCAGAGAACTAAACAAAAGAACACAAGACTTCTGGGAAGTACAACTAGGAATACCACACCCAGCAGGACTAAAAAAAAAAAAAAGCGTAACAGTACTAGACGTAGGAGACGCATACTTCAGCGTACCACTAGACGAAGACTTCAGAAAATACACAGCATTCACAATACCAAGCATAAACAACGAAACACCAGGAGTAAGATACCAATACAACGTACTACCACAAGGAATGAAAGGAAGCCCARCAATATTCCAAAGCAGCATGACAAAAATACTAGACCCATTCAGAAAACAAAACCCAGACATAGTAATATACCAATACGTAGACGACCTATACGTAGGAAGCGACCTAGAAATAGGACAACACAGAACAAAAATAGAAGAACTAAGACAACACCTACTAAGATGGGGACTAACAACACCAGACAAA---------------------------------------------------------------------------------------------------------------------------------------------------------------------------------------------------------------------------------------------------------------------------------------------------------------------------------------------------------------------------------------------------------------------------------------------------------------------------------------------------------------------------------------------------------------------------------------------------------------------------------------------------------------------------------------
>14418
---------------------------------------------------------------------------------------AAAATAAAAGCACTAGTAGAAATATGCACAGAAATGGAAAAAGAAGGAAABATAAGCAAAATAGGACCAGAAAACCCATACAACACACCAGTATTCGCAATA---AAAAAAGACAGCACAAAATGGAGAAAAGTAGTAGACTTCAGAGAACTAAACAAAAGAACACAAGACTTCTGGGAAGTACAACTAGGAATACCACACCCAGCAGGACTAAAAAAAAAAAAAAGCGTAACAGTACTAGACGTAGGAGACGCATACTTCAGCGTACCACTAGACGAAGAATTCAGAAAATACACAGCATTCACAATACCAAGCATAAACAACGAAACACCAGGAATAAGATACCAATACAACGTACTACCACAAGGATGGAAAGGAAGCCCAGCAATATTCCAATGCAGBATGACAAAAATACTAGAACCATTCAGAAAACAAAACCCAGACATAGTAATATACCAATACGTAGACRACCTATACGTAGGAAGCGACCTAGAAATAGGACAACAC---ACAAAAATARACGAACTA---GAA---CTACTAAGATGGGGACTAACAACACCAGACARA---------------------------------------------------------------------------------------------------------------------------------------------------------------------------------------------------------------------------------------------------------------------------------------------------------------------------------------------------------------------------------------------------------------------------------------------------------------------------------------------------------------------------------------------------------------------------------------------------------------------------------------------------------------------------------------
>14419
---------------------------------------------------------------------------------------AAAATAAAAGCACTAGTAGAAATATGCACAGAAATGGAAAAAGAAGGAAAAATAAGCAAAATAGGACCAGAAAACCCATACAACACACCAGTATTCGCAATAAAAAAAAAAGACAGCACAAAATGGAGAAAAGTAGTAGACTTCAGAGAACTAAACAAAAGAACACAAGACTTBTGGGAAGTACAACTAGGAATACCACACCCAGCAGGACTAAAAAAAAAAAAAAGCGTAACAGTACTAGACGTAGGAGACGCATTCTTCAGCGTACCACTAGACGAAGAATTCAGAAAATACACAGCATTCACAATACCAAGCATAAACAACGAAACACCAGGAATAAGATACCAATACAACGTACTACCACAAGGATGGAAAGGAAGCCCAAGCATA---CAATGCAGCRTGACAAAAATACTAGAACCATTCACAAAACAAAACCCAGACATAGTAATATACCAATACGTAGACGACCTATACGTAGGAAGCGACCTAGAAATAGGA---CACAGAACAAAAATAGACGAACTAAGAGAACACCTACTAAGATGGGGA---ACAACACCAGACAAA---------------------------------------------------------------------------------------------------------------------------------------------------------------------------------------------------------------------------------------------------------------------------------------------------------------------------------------------------------------------------------------------------------------------------------------------------------------------------------------------------------------------------------------------------------------------------------------------------------------------------------------------------------------------------------------
>14421
---------------------------------------------------------------------------------------AAAATAAAAGCACTAGTAGAAATATGCACAGAAATGGAAAAAGAAGGAAAAATAAGCAAAATAGGACCAGAAAACCCATACAACACACCAGTATTCGCAATAAAAAAAAAAGACAGCACAAAATGGAGAAAACTAGTAGACTTCAGAGAACTAAACAAAAGAAYACAAGACTTCTGGGAAGTACAACTAGGAATACCACACCCASCAGGACTAAAA---AAAAAAAGCGTAACAGTACTAGACGTAGGAGACGCATACTTCAGCGTACCACTAGACGAAGACTTCAGAAAATACACAGCATTCACAATACCAAGCATAAACAACGAAACACCAGGAATAAGATACCAATACAACGTACTACCACAAGGATGGAAAGGAAGCCCAGCAATATTCCAATGCAGCATGACAAAAATACTAGAACCATTCAGAAAACAAAACCCAGACATAGTAATATACCAATACATGGACGACCTATACGTAGGAAGCGACCTAGAAATAGGACAACACAGAGCAAAAATAGAAGAACTAAGAAGACACCTACTAAGATGGGGACTAACAACACCAGACAAA---------------------------------------------------------------------------------------------------------------------------------------------------------------------------------------------------------------------------------------------------------------------------------------------------------------------------------------------------------------------------------------------------------------------------------------------------------------------------------------------------------------------------------------------------------------------------------------------------------------------------------------------------------------------------------------
>14425
---------------------------------------------------------------------------------------AAAATAAAAGCACTAGTAGAAATATGCACAGAAATGGAAAAAGAAGGAAAAATAAGCAAAATAGGACCAGAAAACCCATACAACACACCAGTATTCGCAATAAAAAAAAAAGACAGCACAAAATGGAGAAAAGTAGTAGACTTCAGAGAACTAAACAAAAGAACACAAGACTTCTGGGAAGTACAACTAGGAATACCACACCCAGCAGGACTAAAAAAAAAAAAAAGCGTAACAGTACTAGACGTAGGAGACGCATACTTCAGCATACCACTAGACGAAGAATTCAGAAAATACACAGCATTCACAATACCAAGCATAAACAACGAAACACCAGGAATAAGATACCAATACAACGTACTACCACAAGGATGGAAAGGAAGCCCAGCAATATTCCAAAGCAGCATGACAAAAATACTAGAACCATTCAGAAGACAAAACCCAGACATAGTAGTATACCAATACGTAGACGACCTATACGTAGGAAGCGACCTAGAAATAGGACAACACAGAGCAAAAATAGAAAAACTAAGAGAACACCTACTAAAATGGGGACTAACAACACCAGACAAA---------------------------------------------------------------------------------------------------------------------------------------------------------------------------------------------------------------------------------------------------------------------------------------------------------------------------------------------------------------------------------------------------------------------------------------------------------------------------------------------------------------------------------------------------------------------------------------------------------------------------------------------------------------------------------------
>14429
---------------------------------------------------------------------------------------AAAATAAAAGCACTAGTAGAAATATGCACAGAAATGGAAAAAGAAGGAAAAATAAGCAAAATAGGACCAGAAAACCCATACAACACACCAGTATTCGCAATAAAAAAAAAAGACAGCACAAAATGGAGAAAACTAGTAGACTTCAGAGAACTAAACAAAAGAACACAAGACTTCTGGGAAGTACAACTAGGAATACCACACCCAGCAGGACTAAAAAAAAAAAAAAGCGTAACAGTACTAGACGTAGGAGACGCATACTTCAGCGTACCACTAGACGAAGAATTCAGAAAATACACAGCATTCACAATACCAAGCATAAACAACGAAACACCAGGAATAAGATACCAATACAACGTACTACCACAAGGATGGAAAGGAAGCCCAGCAATATTCCAAAGCAGCATGACAAAAATACTAGAACCATTCAGAAAACAAAACCCAGAAATAGTAATATACCAATACATGGACGACCTATACGTAGGAAGCGACCTAGAAATAGGACAACACAGAATAAAAATAGAAGAACTAARACAACACCTACTAAAATGGGGACTAACAACACCAGACAAA---------------------------------------------------------------------------------------------------------------------------------------------------------------------------------------------------------------------------------------------------------------------------------------------------------------------------------------------------------------------------------------------------------------------------------------------------------------------------------------------------------------------------------------------------------------------------------------------------------------------------------------------------------------------------------------
>14432
---------------------------------------------------------------------------------------AAAATAAAAGCACTAGTAGAAATATGCACAGAAATGGAAAAAGAAGGAAAAATAAGCAAAATAGGACCAGAAAACCCATACAACACACCAATATTCGCAATAAAAAAAAAAGACAGCACAAAATGGAGAAAACTAGTAGACTTCAGAGAACTAAABAAAAGAACACAAGACTTCTGGGAAGTACAACTAGGAATACCACACCCAGCAGGACTAAAAAAAAAAAAAAGCGTAACAGTACTAGACGTAGGAGACGCATACTTCAGCGTACCACTACACGAAGACTTCAGAAAATACACAGCATTCACAATACCAAGCATAAACAACGAAACACCAGGAATAAGATACCAATACAACGTACTACCACAAGGATGGAAAGGAAGCCCAGCAATATTCCAAAGCAGCATGACAAAAATACTAGAACCATTCAGAAAACAAAACCCAGACCTAGTAATATACCAATACRTGGACGACCTATACGTAGGAAGCGACCTAGAAATAGGACAACACAGAACAAAAATAGAAGAACTAAGACAACACCTACTAAAATGGGGACTAACAACACCAGACAAA---------------------------------------------------------------------------------------------------------------------------------------------------------------------------------------------------------------------------------------------------------------------------------------------------------------------------------------------------------------------------------------------------------------------------------------------------------------------------------------------------------------------------------------------------------------------------------------------------------------------------------------------------------------------------------------
>14435
---------------------------------------------------------------------------------------AAACTAAAAGCACTAGTAGAATTCGGACCAGAAATGGAAAAAGAAGGAAAAATAAGCAAAATAGGACCAGAAAACCCATACAACACACCAGTATTCGCAATAAAAAAAAAAGACAGCACAAAATGGAGAAAACTAGTAGACTTCAGAGAACTAAACAAAAGAACACAAGACTTCTGGGAAGTACAACTAGGAATACCACACCCAGCAGGACTAAAAAAAAAAAAAAGCGTAACAGTACTAGACGTAGGAGACGCATACTTCAGCGTACCACTAGACGAAGACTTCAGAAAATACACAGCATTCACAATACCAAGCATAAACAACGAAACACCAGGAATAAGATACCAATACAACGTACTACCACAAGGATGGAAAGGAAGCCCAGCAATATTCCAAAGCAGCATGACAAAAATACTAGAACCATTCAGAAAACAAAACCCAGACCTAGTAATATACCAATACGTAGACGACCTATACGTAGGAAGCGACCTAGAAATAGGACAACACAGAACAAAAGTAGAAGAACTAAGACAACACCTACTAAGATGGGGACTAACAACACCAGACAAA---------------------------------------------------------------------------------------------------------------------------------------------------------------------------------------------------------------------------------------------------------------------------------------------------------------------------------------------------------------------------------------------------------------------------------------------------------------------------------------------------------------------------------------------------------------------------------------------------------------------------------------------------------------------------------------
>14440
---------------------------------------------------------------------------------------AAAATAAAAGCACTAATAGAAATATGCACAGAAATGGAAAAAGAAGGAAAAATAAGCAAAATAGGACCAGAAAACCCATACAACACACCAGTATTCGCAATAAAAAAAAAAGACAGCACAAAATGGAGAAAACTAGTAGACTTCAGAGAACTAAACAAAAGAACACAAGACTTCTGGGAAGTACAACTAGGAATACCACACCCAGCAGGACTAAAAAAAAAAAAAAGCGTAACAGTACTAGACGTAGGAGACGCATACTTCAGCGTACCACTAGACGAAGACTTCAGAAAATACACAGCATTCACAATACCAAGCATAAACAACGAAACACCAGGAATAAGATACCAATACAACGTACTA---CAAGGATGGAABGGAAGCCCAGCAATATTCCAAAGCAGCATGACAAAAATACTAGAACCATTCAGAAAACAAAACCCAGACATAGTAATATACCAATACGTAGACGACCTATACGTAGGAAGCGACCTAGAAATAGGACAACACAGAACAAAAATAGAAGAACTAAGACAACACCTACTAAGATGGGGACTAACAACACCAGACAAA---------------------------------------------------------------------------------------------------------------------------------------------------------------------------------------------------------------------------------------------------------------------------------------------------------------------------------------------------------------------------------------------------------------------------------------------------------------------------------------------------------------------------------------------------------------------------------------------------------------------------------------------------------------------------------------
>14442
---------------------------------------------------------------------------------------AAAATAAAAGCACTAGTAGAAATATGCACAGAAATGGAAAAAGAAGGAAAAATAAGCAAAGTAGGACCAGAAAACCCATACAACACACCAGTATTCGCAATAAAAAGAAAAGACAGCACAAAATGGAGAAAACTAGTAGACTTCAGAGAACTAAACAAAAAAACACAAGACTTCTGGGAAGTACAACTAGGAATACCACACCCAGCAGGACTAAAAAAAAAAAAAAGCGTAACAGTACTAGACGTAGGAGACGCATTCTTCAGCGTACCACTAGACGAAGACTTCAGAAAATACACAGCATTCACAATACCAAGCATAAACAACGAAACACCAGGAATAAGATACCAATACAACGTACTACCACAAGGATGGAAAGGAAGCCCAGCAATATTCCAAAGCAGCATGACAAAAATACTAGACCCATTCAGAAAACAAAACCCAGACATAGTAATATACCAATACGTAGACRACCTATACGTAGGAAGCGACCTAGAAATAGAACAACACAGAATAAAAATAGAAGAACTAARACAACACCTACTAAGATGGGGACTAACAACACCAGACAAA---------------------------------------------------------------------------------------------------------------------------------------------------------------------------------------------------------------------------------------------------------------------------------------------------------------------------------------------------------------------------------------------------------------------------------------------------------------------------------------------------------------------------------------------------------------------------------------------------------------------------------------------------------------------------------------
>14448
---------------------------------------------------------------------------------------AAAATAAAAGCACTAGTAGAAATATGCACAGAAATGGAAAAAGAAGGAAAAATAAGCAAAATAGGACCAGAAAACCCATACAACACACCAGTATTCGCAATAAAAAAAAAAGACAGCACAAAATGGAGAAAACTAGTAGACTTCAGAGAACTAAACAAAAGAACACAAGACTTCTGGGAAGTACAACTAGGAATACCACACCCAGCAGGACTAAAAAAAAAAAAAAGCGTAACAGTACTAGACGTAGGAGACGCATACTTCAGCGTACCACTAGACGAAGACTTCAGAAAATACACAGCATTCACAATACCAAGCATAAACAACGAAACACCAGGAATAAGATACCAATACAACGTACTACCACAAGGATGGAAAGGAAGCCCAGCAATATTC---AGCAGCRTGACAAAAATACTAGAACCA---AGAAAACAAAACCCAGACATAGTA---TACSGATACGTAGACGACCTATRCGTAGGAAGCGACCTAGAAATAGGACAACACAGAATAAAAATAGAAGAACTAAAASGACACCTACTAAAATGGGGACTAACAACACCAGACAAA---------------------------------------------------------------------------------------------------------------------------------------------------------------------------------------------------------------------------------------------------------------------------------------------------------------------------------------------------------------------------------------------------------------------------------------------------------------------------------------------------------------------------------------------------------------------------------------------------------------------------------------------------------------------------------------
>14456
---------------------------------------------------------------------------------------AAAATAAAAGCACTAGTAGAAATATGCACAGAAATGGAAAAAGAAGGAAAAATAAGCAAAATAGGACCAGAAAACCCATACAACACACCAGTATTCGCAATAAGAAAAAAAGACAGCACAAAATGGAGAAAABTAGTAGACTTCAGAGAACTAAACAAAAGAACACAAGACTTCTGGGAAGTACAACTAGGAATACCACACCCAGCAGGACTAAAAAAAAAAAAAAGCGTAACAGTACTAGACGTAGGAGACGCATACTTCAGCGTACCACTAGACGAAGACTTCAGAAAATACACAGCATTCACAATACCAAGCATAAACAACGAAACACCAGGAATAAGATACCAATACAACGTAACAAGCCAAGGATGGAAAGGAAGCCCAGCAATATTCCAAAGCAGCATGACAAGAATACTAGAACCATTCAGAAAACAAAACCCAGACATBGTAATATACCAATACRTGGACGACCTATACGTAGGAAGCGACCTAGAAATAGGAGAACACAGAACAAAAATAGAAGAACTAAGACAACACCTACTAAGATGGGGACTAACAACACCAGACAAA---------------------------------------------------------------------------------------------------------------------------------------------------------------------------------------------------------------------------------------------------------------------------------------------------------------------------------------------------------------------------------------------------------------------------------------------------------------------------------------------------------------------------------------------------------------------------------------------------------------------------------------------------------------------------------------
>14458
---------------------------------------------------------------------------------------AAAATAAAAGCACTAGTAGAAATATGCACAGAAATGGAAAAAGAAGGAAAAATAAGCAAAATAGGACCAGAAAACCCATACAACACACCAGTATTCGCAATAAAAAAAAAAGACAGCACAAAATGGAGAAAAGTAGTAGACTTCAGAGAACTAAACAAAAGAACACAAGACTTBTGGGAAGTACAACTAGGAATACCACACCCAGCAGGACTAAAAAAAAAAAAAAGCGTAACAGTACTAGACGTAGGAGACGCATACTTCAGCGTACCACTAGACGAAGACTTCAGAAAATACACAGCATTCACAATACCAAGCATAAACAACGAAACACCAGGAATAAGATACCAATACAACGTACTACCACAAGGATGGAAAGGAAGCCCAGCAATATTC---AGCAGCATGACAAAAATACTARAACCATTCAGAAAACACAACCCAGACATAGTAATATACCAATACATGGACGACCTATACGTAGGAAGCGACCTAGAAATAGGACAACACAGAACAAAAATAGAAGAACTAAGAGAACACCTACTAAAATGGGGACTAACAACACCAGACAAA---------------------------------------------------------------------------------------------------------------------------------------------------------------------------------------------------------------------------------------------------------------------------------------------------------------------------------------------------------------------------------------------------------------------------------------------------------------------------------------------------------------------------------------------------------------------------------------------------------------------------------------------------------------------------------------
>14462
---------------------------------------------------------------------------------------AAAATAAAAGCACTAGTAGAAATATGCACAGAAATGGAAAAAGAAGGAAAAATAAGCAAAATAGGACCAGAAAACCCATACAACACACCAGTATTCGCAATAAAAAAAAAAGACAGCACAAAATGGAGAAAACTAGTAGACTTCAGAGAACTAAACAAAAGAACACAAGACTTCTGGGAAGTACAACTAGGAATACCACACCCAGCAGGACTAAAAAAAAAAAAAAGCGTAACAGTACTAGACGTAGGAGACGCATACTTCAGCGTACCACTAGACGAAGACTTCAGAAAATACACAGCATTCACAATACCAAGCATAAACAACGAAACACCAGGAATAAGATACCAATACAACGTACTACCACAAGGATGGAAAGGAAGCCCAGCAATATTCCAATGCAGCATGACAAAAATACTAGAACCATTCAGAAAACAAAACCCAGACATAGTAATATACCAATACGTAGACGACCTATACGTAGGAAGCGACCTAGAAATAGGACAACACAGAACAAAAATAGAAGAACTAAGACAACACCTACTAAGATGGGGACTAACAACACCAGACAAA---------------------------------------------------------------------------------------------------------------------------------------------------------------------------------------------------------------------------------------------------------------------------------------------------------------------------------------------------------------------------------------------------------------------------------------------------------------------------------------------------------------------------------------------------------------------------------------------------------------------------------------------------------------------------------------
>14464
---------------------------------------------------------------------------------------AAAATAAAAGCACTAATAGAAATATGCACAGAAATGGAAAAAGAAGGAAAAATAAGCAAAATAGGACCAGAAAACCCATACAACACACCAGTATTCGCAATAAAAAAAAAAGACAGCACAAAATGGAGAAAAGTAGTAGACTTCAGAGAACTAAACAAAAGAACACAAGACTTCTGGGAAGTACAACTAGGAATACCACACCCAGCAGGACTAAAAAAAAAAAAAAGCGTAACAGTACTAGACGTAGGAGACGCATACTTCAGCGTACCACTAGACGAAGACTTCAGAAAATACACAGCATTCACAATACCAAGCATAAACAACGAAACACCAGGAATAAGATACCAATACAACGTACTACCACAAGGATGGAAAGGAAGCCCARCAATATTCCAAAGCAGCATGACAAAAATACTARAACCATTCAGAAAACAAAACCCAGAAATAGTAATATACCAATACATGGACGACCTATACGTAGGAAGCGACCTAGAAATAGGACAACACAGAACAAAAATAGAAGAACTAAGAGAACACCTACTAAAATGGGGACTAACAACACCAGACAAA---------------------------------------------------------------------------------------------------------------------------------------------------------------------------------------------------------------------------------------------------------------------------------------------------------------------------------------------------------------------------------------------------------------------------------------------------------------------------------------------------------------------------------------------------------------------------------------------------------------------------------------------------------------------------------------
>14468
---------------------------------------------------------------------------------------AAAATAAAAGCACTAGTAGAAATATGCACAGAAATGGAAAAAGAAGGAAAAATAAGCAGAATAGGACCAGAAAACCCATACAACACACCAATATTCGCAATAAAAAAAAAAGACAGCACAAAATGGAGAAAACTAGTAGACTTCAGAGAACTAAACAAAAGAACACAAGACTTCTGGGAAGTACAACTAGGAATACCACACCCAGCAGGACTAAAAAAAAAAAAAAGCGTAACAGTACTAGACGTAGGAGACGCATACTTCAGCGTACCACTAGACGAAGACTTCAGAAAATACACAGCATTCACAATACCAAGCATAAACAACGAAACACCAGGAATAAGATACCAATACAACGTACTACCACAAGGATGGAAAGGAAGCCCAGCAATATTCCAAAGCAGCATGACAAAAATACTAGAACCATTCAGAAAACAAAACCCAGACATAGTAATATACCAATACATGGACGACCTATACGTAGGAAGCGACCTAGAAATAGGACAACACAGAGCAAAAATAGAAGACCTAAGACAACACCTACTAAGATGGGGACTAACAACACCAGACAAA---------------------------------------------------------------------------------------------------------------------------------------------------------------------------------------------------------------------------------------------------------------------------------------------------------------------------------------------------------------------------------------------------------------------------------------------------------------------------------------------------------------------------------------------------------------------------------------------------------------------------------------------------------------------------------------
>14473
---------------------------------------------------------------------------------------AAAGTAAAAGCACTAGTAGAAATATGCACAGAAATGGAAAAAGAAGGAAAAATAAGCAAAATAGGACCAGAAAACCCATACAACACACCAGTATTCGCAATAAAAAAAAAAGACAGCACAAAATGGAGAAAAGTAGTAGACTTCAGAGAACTAAACAAAAGAACACAAGACTTCTGGGAAGTACAACTAGGAATACCACACCCAGCAGGACTAAAAAAAAAAAAAAGCGTAACAGTACTAGACGTAGGAGACGCATTCTTCAGCGTACCACTAGACGAAGACTTCAGAAAATACACAGCATTCACAATACCAAGCATAAACAACGAAACACCAGGAATAAGATACCAATACAACGTACTACCACAAGGATGGAAAGGAAGCCCAGCAATATTCCAATGCAGCATGACAAAAATACTAGACCCATTCAGAAAACAAAACCCAGACATAGTAATATACCAATACGTAGACGACCTATACGTAGGAAGCGACCTAGAAATAGGACAACACAGAACAAAAATAGAAGAACTAAGACAACACCTACTAAAATGGGGACTAACAACACCAGACAAA---------------------------------------------------------------------------------------------------------------------------------------------------------------------------------------------------------------------------------------------------------------------------------------------------------------------------------------------------------------------------------------------------------------------------------------------------------------------------------------------------------------------------------------------------------------------------------------------------------------------------------------------------------------------------------------
>14476
---------------------------------------------------------------------------------------AAAATAAAAGCACTAATAGAAATATGCACAGAAATGGAAAAAGAAGGAAAAATAAGCAAAATAGGACCAGAAAACCCATACAACACACCAGTATTCGCAATAAAAAAAAAAGACGGAACAAAATGGAGAAAAGTAGTAGACTTCAGAGAACTAAACAAAAGAACACAAGACTTCTGGGAAGTACAACTAGGAATACCACACCCAGCAGGACTAAAAAAAAAAAAAAGCGTAACAGTACTAGACGTAGGAGACGCATTCTTCAGCGTACCACTAGACGAAGACTTCAGAAAATACACAGCATTCACAATACCAAGCACAAACAACGAAACACCAGGAATAAGATACCAATACAACGTACTACCACAAGGATGGAAAGGAAGCCCAGCAATATTCCAAAGCAGCATGACAAAAATACTAGAACCATTCAGAAAACAAAACCCAGACATAGTAATATACCAATACGTAGACGACCTATACGTAGGAAGCGACCTAGAAATAGAACAACACAGAACAAAAATAGAAGACCTAAGACAACACCTACTAAGATGGGGACTAACAACACCAGACAAA---------------------------------------------------------------------------------------------------------------------------------------------------------------------------------------------------------------------------------------------------------------------------------------------------------------------------------------------------------------------------------------------------------------------------------------------------------------------------------------------------------------------------------------------------------------------------------------------------------------------------------------------------------------------------------------
>14478
---------------------------------------------------------------------------------------AAAATAAAAGCACTAATAGAAATATGCACAGAAATGGAAAAAGAAGGAAAAATAAGCAAAATAGGACCAGAAAACCCATACAACACACCAGTATTCGCAATAAAAAGAAAAGACGGAACAAAATGGAGAAAACTADTAGACCTAAGAGAACTAAACAAAAGAACACAAGACTTCTGGGAAGTACAACTAGGAATACCACACCCAGCAGGACTAAAAAAAAAAAAAAGCGTAACAGTACTAGACGTAGGAGACGCATTCTTCAGCGTACCACTAGACGAAGACTTCAGAAAATACACAGCATTCACAATACCAAGCACAAACAACGAAACACCAGGAATAAGATACCAATACAACGTACTACCAATGGGATGGAAAGGAAGCCCAGCAATATTCCAAAGCAGCATGACAAAAATACTAGAACCATTCAGAAAACAAAACCCAGACATAGTAATATACCAATACGTAGACGACCTATACGTAGGAAGCGACCTAGAAATAGAACAACACAGAACAAAAATAGAAGACCTAAGACAACACCTACTAAGATGGGGACTAACAACACCAGACAAA---------------------------------------------------------------------------------------------------------------------------------------------------------------------------------------------------------------------------------------------------------------------------------------------------------------------------------------------------------------------------------------------------------------------------------------------------------------------------------------------------------------------------------------------------------------------------------------------------------------------------------------------------------------------------------------
>14479
---------------------------------------------------------------------------------------AAAATAAAAGCACTAATAGAAATATGCACAGAAATGGAAAAAGAAGGAAAAATAAGCAAAATAGGACCAGAAAACCCATACAACACACCAGTATTCGCAATAAAAAGAAAAGACAGCACAAAATGGAGAAAACTAGTAGACTTCAGAGAACTAAACAAAAAAACACAAGACTTCTGGGAAGTACAACTAGGAATACCACACCCAGCAGGACTAAAAAAAAAAAAAAGCGTAACAGTACTAGACGTAGGAGACGCATACTTCAGCGTACCACTAGACGAAGAATTCAGAAAATACACAGCATTCACAATACCAAGCATAAACAACGAAACACCAGGAATAAGATACCAATACAACGTACTACCACAAGGATGGAAAGGAAGCCCARCAATATTCCAAAGCAGCATGACAAAAATACTA---CCATTCAGAAAACTAAACCCAGACATAGTAATATACCAATACATGGACGACCTATACGTAGGAAGCGACCTAGAAATAGGACAACACAGAACAAAAATAGAAGAACTAAGACAACACCTACTAAGATGGGGACTAACAACACCAGACAAA---------------------------------------------------------------------------------------------------------------------------------------------------------------------------------------------------------------------------------------------------------------------------------------------------------------------------------------------------------------------------------------------------------------------------------------------------------------------------------------------------------------------------------------------------------------------------------------------------------------------------------------------------------------------------------------
>14481
---------------------------------------------------------------------------------------AAAATAAAAGCACTAATAGAAATATGCACAGAAATGGAAAAAGAAGGAAAAATAAGCAAAATAGGACCAGAAAACCCATACAACACACCAGTATTCGCAATAAAAAAAAAAGACAGCACAAAATGGAGAAAACTAGTAGACTTCAGAGAACTAAACAAAAAAACACAAGACTTCTGGGAAGTACAACTAGGAATACCACACCCAGCAGGACTAAAAAAAAAAAAAAGCGTAACAGTACTAGACGTAGGAGACGCATACTTCAGCGTACCACTAGACGAAGAATTCAGAAAATACACAGCATTCACAATACCAAGCATAAACAACGAAACACCAGGAATAAGATACCAATACAACGTACTACCACAAGGATGGAAAGGAAGCCCAGCAATATTCCAAAGCAGCATGACAAAAATACTAGAACCATTCAGAAAACAAAACCCAGACATAGTAATATACCAATACATGGACGACCTATACGTAGGAAGCGACCTAGAAATAGGACAACACAGAACAAAAATAGAAGAACTAAGACAACACCTACTAAGATGGGGACTAACAACACCAGACAAA---------------------------------------------------------------------------------------------------------------------------------------------------------------------------------------------------------------------------------------------------------------------------------------------------------------------------------------------------------------------------------------------------------------------------------------------------------------------------------------------------------------------------------------------------------------------------------------------------------------------------------------------------------------------------------------
>14486
---------------------------------------------------------------------------------------AAAATAAAAGCACTAGTAGAAATATGCACAGAAATGGAAAAAGAAGGAAAAATAAGCAAAATAGGACCAGAAAACCCATACAACACACCAGTATTCGCAATAAAAAAAAAAGACAGCACAAAATGGAGAAAACTAGTAGACTTCAGAGAACTAAACAAAAAAACACAAGACTTCTGGGAAGTACAACTAGGAATACCACACCCAGCAGGACTAAAAAAAAAAAAAAGCGTAACAGTACTAGACGTAGGAGACGCATACTTCAGCGTACCACTAGACGAAAACTTCAGAAAATACACAGCATTCACAATACCAAGCATAAACAACGAAACACCAGGAATAAGATACCAATACAACGTACTACCACAAGGATGGAAAGGAAGCCCAGCAATATTCCAAGCAAGCATGACAAAAATACTAGAACCATTCAGAAAACAAAACCCAGACATAGTAATATACCAATACGTAGACGACCTATACGTAGGAAGCGACCTAGAAGTAGAACAACACAGAACAAAAATAGAAGAACTAAGACAACACCTACTAAGATGGGGACTAACAACACCAGAAAAA---------------------------------------------------------------------------------------------------------------------------------------------------------------------------------------------------------------------------------------------------------------------------------------------------------------------------------------------------------------------------------------------------------------------------------------------------------------------------------------------------------------------------------------------------------------------------------------------------------------------------------------------------------------------------------------
>14496
---------------------------------------------------------------------------------------AAAATAAAAGCACTAGTAGAAATATGCACAGAAATGGAAAAAGAAGGAAAAATAAGCAAAATAGGACCAGAAAACCCATACAACACACCAGTATTCGCAATAAAAAAAAAAGACAGCACAAAATGGAGAAAAGTAGTAGACTTCAGAGAACTAAACAAAAGAACACAAGACTTCTGGGAAGTACAACTAGGAATACCACACCCAGCAGGACTAAAAAAAAAAAAAAGCGTAACAGTACTAGACGTAGGAGACGCATACTTCAGCGTACCACTAGACGAAAGCTTCAGAAAATACACAGCATTCACAATACCAAGCATAAACAACGAAACACCAGGAATAAGATACCAATACAACGTACTACCACAAGGATGGAAAGGAAGCCCAGCAGTATTCCAAAGCAGCATGACAAAAATACTAGAACCATTCAGAAAACAAAACCCAGACATAGTAATATACCAATACGTAGACGACCTATACGTAGGAAGCGACCTAGAAATAGGACAACACAGAACAAAAATAGAAGAACTAAGACAACACCTACTAAGATGGGGACTAACAACACCAGACAAA---------------------------------------------------------------------------------------------------------------------------------------------------------------------------------------------------------------------------------------------------------------------------------------------------------------------------------------------------------------------------------------------------------------------------------------------------------------------------------------------------------------------------------------------------------------------------------------------------------------------------------------------------------------------------------------
>14501
---------------------------------------------------------------------------------------AAAATAAAAGCACTAGTAGAAATATGCACAGAAATGGAAAAAGAAGGAAAAATAAGCAAAATAGGACCAGAAAACCCATACAACACACCAGTATTCGCAATAAAAAAAAAAGACAGCACAAAATGGAGAAAAGTAGTAGACTTCAGAGAACTAAACAAAAGAACACAAGACTTCTGGGAAGTACAACTAGGAATACCACACCCAGCAGGACTAAAAAAAAAAAAAAGCGTAACAGTACTAGACGTAGGAGACGCATACTTCAGCGTACCACTAGACGAAGAATTCAGAAAATACACAGCATTCACAATACCAAGCATAAACAACGAAACACCAGGAATAAGATACCAATACAACGTACTACCACAAGGATGGAABGGAAGCCCAACAATATTCCAAAGCAGCATGACAAAAATACTARAACCATTCAGAAAACAAAACCCAGAACTAGTAATATACCAATACGTAGACGACCTATACGTAGGAAGCGACCTAGAAATAGGACAACACAKAACAAAA---GAAGAACTAAGACAACACCTACTAARATGGGGATTBACAACACCAAAA------------------------------------------------------------------------------------------------------------------------------------------------------------------------------------------------------------------------------------------------------------------------------------------------------------------------------------------------------------------------------------------------------------------------------------------------------------------------------------------------------------------------------------------------------------------------------------------------------------------------------------------------------------------------------------------
>14506
---------------------------------------------------------------------------------------AAAATAAAAGCACTAGTAGAAATATGCACAGAAATGGAAAAAGAAGGAAAAATAAGCAAAATAGGACCAGAAAACCCATACAACACACCAATATTCGCAATAAAAAAAAAAGACAGCACAAAATGGAGAAAAGTAGTAGACTTCAGAGAACTAAACAAAAAAACACAAGACTTCTGGGAAGTACAACTAGGAATACCACACCCAGCAGGACTAAAAAAAAAAAAAAGCGTAACAGTACTAGACGTAGGAGACGCATACTTCAGCGTACCACTAGACGAAGACTTCAGAAAATACACAGCATTCACAATACCAAGCACAAACAACGAAACACCAGGAATAAGA------TACAACGTACTACCACAAGGATGGAAAGGAAGCCCAACAATATTCCAAAGCAGCATGACAAGAATACTAGAACCATTCAGAAAACAAAACCCAGACATAGTAATATACCAATACGTAGACGACCTATACGTAGGAAGCGACCTAGAAATAGGACAACACARAACAAAAATAGAAGAACTAAGACAACACCTACTAAGATGGGGACTAACACCACCAGACAAA---------------------------------------------------------------------------------------------------------------------------------------------------------------------------------------------------------------------------------------------------------------------------------------------------------------------------------------------------------------------------------------------------------------------------------------------------------------------------------------------------------------------------------------------------------------------------------------------------------------------------------------------------------------------------------------
>14513
---------------------------------------------------------------------------------------AAAATAAAAGCACTAGTAGAAATATGCACAGAAATGGAAAAAGAAGGAAAAATAAGCAGAATAGGACCAGAAAACCCATACAACACACCAGTATTCGCAATAAAAAAAAAAGACGGAACAAAATGGAGAAAABTARTAGACTTCAGAGAACTAAACAAAAGAACACAAGACTTCTGGGAAGTACAACTAGGAATACCACACCCAGCAGGACTAAAAAAAAAAAAAAGCGTAACAGTACTAGACGTAGGAGACGCATACTTCAGCGTACCACTAGACGAAGACTTCAGAAAATACACAGCATTCACAATACCAAGCATAAACAACGAAACACCAGGAATAAGATACCAATACAACGTACTACCACAAGGATGGAAAGGAAGCCCAGCAATATTCCAAAGCAGCATGACAAAAATACTAGACCCATTCAGAAAACAAAACCCAGACCTAGTAATATACCAATACATGGACGACCTATACGTAGGAAGCGACCTAGAAATAGGACAACACAGAACAAAAATAGAAGAACTAAGAMAACACCTACTAAGATGGGGACTAACAACACCAGACAAA---------------------------------------------------------------------------------------------------------------------------------------------------------------------------------------------------------------------------------------------------------------------------------------------------------------------------------------------------------------------------------------------------------------------------------------------------------------------------------------------------------------------------------------------------------------------------------------------------------------------------------------------------------------------------------------
>14514
---------------------------------------------------------------------------------------AAAATAAAAGCACTAGTAGAAATATGCACAGAAATGGAAAAAGAAGGAAAAATAAGCAGAATAGGACCAGAAAACCCATACAACACACCAATATTCGCAATAAAAAAAAAAGACAGCACAAGATGGAGAAAAGTAGTAGACTTCAGAGAACTAAACAAAAGAACACAAGACTTCTGGGAAGTACAACTAGGAATACCACACCCAGCAGGACTAAAAAAAAAAAAAAGCGTAACAGTACTAGACGTAGGAGACGCATACTTCAGCGTACCACTAGACGAAGACTTCAGAAAATACACAGCATTCACAATACCAAGCACAAACAACGAAACACCAGGAATAAGATACCAATACAACGTACTACCACAAGGATGGAAAGGAAGCCCARCAATATTCCAAAGCAGCATGACAAAAATACTARAACCATTCAGAAAACAAAACCCAGACATAGTAATATACCAATACGTAGACGACCTATACGTAGGAAGCGACCTAGAAATAAGACAACACAGAACAAAAATAGAAGAACTAAGACAACACCTACTAAAATGGGGACTAGACACACCAGACAAA---------------------------------------------------------------------------------------------------------------------------------------------------------------------------------------------------------------------------------------------------------------------------------------------------------------------------------------------------------------------------------------------------------------------------------------------------------------------------------------------------------------------------------------------------------------------------------------------------------------------------------------------------------------------------------------
>14517
---------------------------------------------------------------------------------------AAAATAAAAGCACTAGTAGAAATATGCACAGAAATGGAAAAAGAAGGAAAAATAAGCAAAATAGGACCAGAAAACCCATACAACACACCAATATTCGCAATAAAAAAAAAAAACAGCGACAAATGGAGAAAACTAGTAGACTTCAGAGAACTAAACAAAAGAACACAAGACTTCTGGGAAGTACAACTAGGAATACCACACCCAGCAGGACTAAAAAAAAAAAAAAGCGTAACAGTACTAGACGTAGGAGACGCATACTTCAGCGTACCACTAGACGAAGACTTCAGAAAATACACAGCATTCACAATACCAAGCGTAAACAACGAAACACCAGGAATAAGATACCAATACAACGTACTACCACAAGGATGGAAAGGAAGCCCAGCAATATTCCAATGCAGCATGACAAAAATACTAGAACCATTCAGAAAACAAAACCCAGACATAGTAATATACCAATACATGGACGACCTATACGTAGGAAGCGACCTAGAAATAGGACAACACAGAACAAAAATAGAAGAACTAAGAGAACACCTACTAAAATGGGGACTATACACACCAGACAAA---------------------------------------------------------------------------------------------------------------------------------------------------------------------------------------------------------------------------------------------------------------------------------------------------------------------------------------------------------------------------------------------------------------------------------------------------------------------------------------------------------------------------------------------------------------------------------------------------------------------------------------------------------------------------------------
>15331
CCAATAAGCCCAATAGAAACAGTACCAGTAAAACTAAAACCAGGAATGGACGGACCAAAAGTAAAACAATGGCCACTAACAGAAGAAAAAATAAAAGCACTAGTAGAAATATGCACAGAACTAGAAAAAGAAGGAAAAATAAGCAAAATAGGACCAGAAAACCCATACAACACACCAGTATTCGCAATAAAAAAAAAAGACAGCACAAAATGGAGAAAACTAGTAGACTTCAGAGAACTAAACAAAAGAACACAAGACTTCTGGGAAGTACAACTAGGAATACCACACCCAGCAGGACTAAAAAAAAAAAAAAGCGTAACAGTACTAGACGTAGGAGACGCATACTTCAGCGTACCACTAGACGAAGACTTCAGAAAATACACAGCATTCACAATACCAAGCATAAACAACGAAACACCAGGAATAAGATACCAATACAACGTACTACCACAAGGATGGAAAGGAAGCCCAGCAATATTCCAAAGCAGCATGACAAAAATACTAGAACCATTCAGAAAACAAAACCCAGACATAGTAATATACCAATACATGGACGACCTATACGTAGGAAGCGACCTAGAAATAGGACAACACAGAACAAAAATAGAAGAACTAAGACAACACCTACTAAGATGGGGACTATACACACCAGACAAAAAACACCAAAAAGAACCACCATTCCTATGGATGGGATACGAACTACACCCAGACAAATGGACAGTACAACCAATAGTACTACCAGAAAAAGACAGCTGGACAGTAAACGACATACAAAAACTAGTAGGAAAACTAAACTGGGCAAGCCAAATATACCCAGGAATAAAAGTAAGACAACTATGC------------------------------------------------------------------------------------------------------------------------------------------------------------------------------------------------------------------------------------------------------------------------------------------------------------------------------------------------------------------------------------------------------------------------------------------------------------------------------------------------
>15332
CCAATAAGCCCAATAGAAACAGTACCAGTAAAACTAAAACCAGGAATGGACGGACCAAAAGTAAAACAATGGCCACTAACAGAAGAAAAAATAAAAGCACTAGTAGAAATATGCACAGAACTAGAAAAAGAAGGAAAAATAAGCAAAATAGGACCAGAAAACCCATACAACACACCAGTATTCGCAATAAAAAAAAAAAACAGCACAAGATGGAGAAAACTAGTAGACTTCAGAGAACTAAACAAAAGAACACAAGACTTCTGGGAAGTACAACTAGGAATACCACACCCAGCAGGACTAAAAAAAAAAAAAAGCGTAACAGTACTAGACGTAGGAGACGCATACTTCAGCGTACCACTAGACGAAGACTTCAGAAAATACACAGCATTCACAATACCAAGCATAAACAACGAAACACCAGGAATAAGATACCAATACAACGTACTACCACAAGGATGGAAAGGAAGCCCAGCAATATTCCAAAGCAGCATGACAAAAATACTAGAACCATTCAGAAAACAAAACCCAGACATAGTAATATACCAATACATGGACGACCTATACGTAGGAAGCGACCTAGAAATAGGACAACACAGAACAAAAATAGAAGAACTAAGACAACACCTACTAAGATGGGGACTATACACACCAGACAAAAAACACCAAAAAGAACCACCATTCCTATGGATGGGATACGAACTACACCCAGACAAATGGACAGTACAACCAATAGTACTACCAGAAAAAGACAGCTGGACAGTAAACGACATACAAAAACTAGTAGGAAAACTAAACTGGGCAAGCCAAATATACCCAGGAATAAAAGTAAGACAACTATGC------------------------------------------------------------------------------------------------------------------------------------------------------------------------------------------------------------------------------------------------------------------------------------------------------------------------------------------------------------------------------------------------------------------------------------------------------------------------------------------------
>15333
CCAATAAGCCCAATAGAAACAGTACCAGTAAAACTAAAACCAGGAATGGACGGACCAAAAGTAAAACAATGGCCACTAACAGAAGAAAAAATAAAAGCACTAGTAGAAATATGCACAGAACTAGAAAAAGAAGGAAAAATAAGCAAAATAGGACCAGAAAACCCATACAACACACCAGTATTCGCAATAAAAAAAAAAGACAGCACAAAATGGAGAAAACTAGTAGACTTCAGAGAACTAAACAAAAGAACACAAGACTTCTGGGAAGTACAACTAGGAATACCACACCCAGCAGGACTAAAAAAAAAAAAAAGCGTAACAGTACTAGACGTAGGAGACGCATACTTCAGCGTACCACTAGACGAAGACTTCAGAAAATACACAGCATTCACAATACCAAGCATAAACAACGAAACACCAGGAATAAGATACCAATACAACGTACTACCACAAGGATGGAAAGGAAGCCCAGCAATATTCCAAAGCAGCATGACAAAAATACTAGAACCATTCAGAAAACAAAACCCAGACATAGTAATATACCAATACGTAGACGACCTATACGTAGGAAGCGACCTAGAAATAGGACAACACAGAACAAAAATAGAAGAACTAAGACAACACCTACTAAGATGGGGACTATACACACCAGACAAAAAACACCAAAAAGAACCACCATTCCTATGGATGGGATACGAACTACACCCAGACAAATGGACAGTACAACCAATAGTACTACCAGAAAAAGACAGCTGGACAGTAAACGACATACAAAAACTAGTAGGAAAACTAAACTGGGCAAGCCAAATATACCCAGGAATAAAAGTAAGACAACTATGC------------------------------------------------------------------------------------------------------------------------------------------------------------------------------------------------------------------------------------------------------------------------------------------------------------------------------------------------------------------------------------------------------------------------------------------------------------------------------------------------
>15334
CCAATAAGCCCAATAGAAACAGTACCAGTAAAACTAAAACCAGGAATGGACGGACCAAAAGTAAAACAATGGCCACTAACAGAAGAAAAAATAAAAGCACTAGTAGAAATATGCACAGAACTAGAAAAAGAAGGAAAAATAAGCAAAATAGGACCAGAAAACCCATACAACACACCAGTATTCGCAATAAAAAAAAAAAACAGCACAAGATGGAGAAAACTAGTAGACTTCAGAGAACTAAACAAAAGAACACAAGACTTCTGGGAAGTACAACTAGGAATACCACACCCAGCAGGACTAAAAAAAAAAAAAAGCGTAACAGTACTAGACGTAGGAGACGCATACTTCAGCGTACCACTAGACGAAGACTTCAGAAAATACACAGCATTCACAATACCAAGCATAAACAACGAAACACCAGGAATAAGATACCAATACAACGTACTACCACAAGGATGGAAAGGAAGCCCAGCAATATTCCAAAGCAGCATGACAAAAATACTAGAACCATTCAGAAAACAAAACCCAGACATAGTAATATACCAATACGTAGACGACCTATACGTAGGAAGCGACCTAGAAATAGGACAACACAGAACAAAAATAGAAGAACTAAGACAACACCTACTAAGATGGGGACTATACACACCAGACAAAAAACACCAAAAAGAACCACCATTCCTATGGATGGGATACGAACTACACCCAGACAAATGGACAGTACAACCAATAGTACTACCAGAAAAAGACAGCTGGACAGTAAACGACATACAAAAACTAGTAGGAAAACTAAACTGGGCAAGCCAAATATACCCAGGAATAAAAGTAAGACAACTATGC------------------------------------------------------------------------------------------------------------------------------------------------------------------------------------------------------------------------------------------------------------------------------------------------------------------------------------------------------------------------------------------------------------------------------------------------------------------------------------------------
>15335
CCAATAAGCCCAATAGAAACAGTACCAGTAAAACTAAAACCAGGAATGGACGGACCAAAAGTAAAACAATGGCCACTAACAGAAGAAAAAATAAAAGCACTAGTAGAAATATGCACAGAACTAGAAAAAGAAGGAAAAATAAGCAAAATAGGACCAGAAAACCCATACAACACACCAGTATTCGCAATAAAAAAAAAAAACAGCACAAGATGGAGAAAACTAGTAGACTTCAGAGAACTAAACAAAAGAACACAAGACTTCTGGGAAGTACAACTAGGAATACCACACCCAGCAGGACTAAAAAAAAAAAAAAGCGTAACAGTACTAGACGTAGGAGACGCATACTTCAGCGTACCACTAGACGAAGACTTCAGAAAATACACAGCATTCACAATACCAAGCATAAACAACGAAACACCAGGAATAAGATACCAATACAACGTACTACCACAAGGATGGAAAGGAAGCCCAGCAATATTCCAAAGCAGCATGACAAAAATACTAGAACCATTCAGAAAACAAAACCCAGACATAGTAATATACCAATACGTAGACGACCTATACGTAGGAAGCGACCTAGAAATAGGACAACACAGAACAAAAATAGAAGAACTAAGACAACACCTATGGAAATGGGGACTATACACACCAGACAAAAAACACCAAAAAGAACCACCATTCCTATGGATGGGATACGAACTACACCCAGACAAATGGACAGTACAACCAATAGTACTACCAGAAAAAGACAGCTGGACAGTAAACGACATACAAAAACTAGTAGGAAAACTAAACTGGGCAAGCCAAATATACCCAGGAATAAAAGTAAGACAACTATGC------------------------------------------------------------------------------------------------------------------------------------------------------------------------------------------------------------------------------------------------------------------------------------------------------------------------------------------------------------------------------------------------------------------------------------------------------------------------------------------------
>15336
CCAATAAGCCCAATAGAAACAGTACCAGTAAAACTAAAACCAGGAATGGACGGACCAAAAGTAAAACAATGGCCACTAACAGAAGAAAAAATAAAAGCACTAGTAGAAATATGCACAGAAATGGAAAAAGAAGGAAAAATAAGCAAAATAGGACCAGAAAACCCATACAACACACCAGTATTCGCAATAAAAAAAAAAGACAGC---AAATGGAGAAAACTAGTAGACTTCAGAGAACTAAACAAAAGAACACAAGACTTCTGGGAAGTACAACTAGGAATACCACACCCAGCAGGACTAAAAAAAAAAAAAAGCGTAACAGTACTAGACGTAGGAGACGCATACTTCAGCGTACCACTAGACGAAGACTTCAGAAAATACACAGCATTCACAATACCAAGCATAAACAACGAAACACCAGGAATAAGATACCAATACAACGTACTACCACAAGGATGGAAAGGAAGCCCAGCAATATTCCAAAGCAGCATGACAAAAATACTAGAACCATTCAGAAAACAAAACCCAGACATAGTAATATACCAATACATGGACGACCTATACGTAGGAAGCGACCTAGAAATAGGACAACACAGAACAAAAATAGAAGAACTAAGACAACACCTACTAAGATGGGGACTAACAACACCAGACAAAAAACACCAAAAAGAACCACCATTCCTATGGATGGGATACGAACTACACCCAGACAAATGGACAGTACAACCAATAGTACTACCAGAAAAAGACAGCTGGACAGTAAACGACATACAAAAACTAGTAGGAAAACTAAACTGGGCAAGCCAAATATACCCAGGAATAAAAGTAAGACAACTATGC------------------------------------------------------------------------------------------------------------------------------------------------------------------------------------------------------------------------------------------------------------------------------------------------------------------------------------------------------------------------------------------------------------------------------------------------------------------------------------------------
>15337
CCAATAAGCCCAATAGAAACAGTACCAGTAAAACTAAAACCAGGAATGGACGGACCAAAAGTAAAACAATGGCCACTAACAGAAGAAAAAATAAAAGCACTAGTAGAAATATGCACAGAACTAGAAAAAGAAGGAAAAATAAGCAAAATAGGACCAGAAAACCCATACAACACACCAGTATTCGCAATAAAAAAAAAAGACAGC---AAATGGAGAAAACTAGTAGACTTCAGAGAACTAAACAAAAGAACACAAGACTTCTGGGAAGTACAACTAGGAATACCACACCCAGCAGGACTAAAAAAAAAAAAAAGCGTAACAGTACTAGACGTAGGAGACGCATACTTCAGCGTACCACTAGACGAAGACTTCAGAAAATACACAGCATTCACAATACCAAGCATAAACAACGAAACACCAGGAATAAGATACCAATACAACGTACTACCACAAGGATGGAAAGGAAGCCCAGCAATATTCCAAAGCAGCATGACAAAAATACTAGAACCATTCAGAAAACAAAACCCAGACATAGTAATATACCAATACATGGACGACCTATACGTAGGAAGCGACCTAGAAATAGGACAACACAGAACAAAAATAGAAGAACTAAGACAACACCTACTAAGATGGGGACTATACACACCAGACAAAAAACACCAAAAAGAACCACCATTCCTATGGATGGGATACGAACTACACCCAGACAAATGGACAGTACAACCAATAGTACTACCAGAAAAAGACAGCTGGACAGTAAACGACATACAAAAACTAGTAGGAAAACTAAACTGGGCAAGCCAAATATACCCAGGAATAAAAGTAAGACAACTATGC------------------------------------------------------------------------------------------------------------------------------------------------------------------------------------------------------------------------------------------------------------------------------------------------------------------------------------------------------------------------------------------------------------------------------------------------------------------------------------------------
>15338
CCAATAAGCCCAATAGAAACAGTACCAGTAAAACTAAAACCAGGAATGGACGGACCAAAAGTAAAACAATGGCCACTAACAGAAGAAAAAATAAAAGCACTAGTAGAAATATGCACAGAACTAGAAAAAGAAGGAAAAATAAGCAAAATAGGACCAGAAAACCCATACAACACACCAGTATTCGCAATAAAAAAAAAAGACAGC---AAATGGAGAAAACTAGTAGACTTCAGAGAACTAAACAAAAGAACACAAGACTTCTGGGAAGTACAACTAGGAATACCACACCCAGCAGGACTAAAAAAAAAAAAAAGCGTAACAGTACTAGACGTAGGAGACGCATACTTCAGCGTACCACTAGACGAAGACTTCAGAAAATACACAGCATTCACAATACCAAGCATAAACAACGAAACACCAGGAATAAGATACCAATACAACGTACTACCACAAGGATGGAAAGGAAGCCCAGCAATATTCCAAAGCAGCATGACAAAAATACTAGAACCATTCAGAAAACAAAACCCAGACATAGTAATATACCAATACATGGACGACCTATACGTAGGAAGCGACCTAGAAATAGGACAACACAGAACAAAAATAGAAGAACTAAGACAACACCTATGGAAATGGGGACTATACACACCAGACAAAAAACACCAAAAAGAACCACCATTCCTATGGATGGGATACGAACTACACCCAGACAAATGGACAGTACAACCAATAGTACTACCAGAAAAAGACAGCTGGACAGTAAACGACATACAAAAACTAGTAGGAAAACTAAACTGGGCAAGCCAAATATACCCAGGAATAAAAGTAAGACAACTATGC------------------------------------------------------------------------------------------------------------------------------------------------------------------------------------------------------------------------------------------------------------------------------------------------------------------------------------------------------------------------------------------------------------------------------------------------------------------------------------------------
>15339
CCAATAAGCCCAATAGAAACAGTACCAGTAAAACTAAAACCAGGAATGGACGGACCAAAAGTAAAACAATGGCCACTAACAGAAGAAAAAATAAAAGCACTAGTAGAAATATGCACAGAAATGGAAAAAGAAGGAAAAATAAGCAAAATAGGACCAGAAAACCCATACAACACACCAGTATTCGCAATAAAAAAAAAAGACAGC---AAATGGAGAAAACTAGTAGACTTCAGAGAACTAAACAAAAGAACACAAGACTTCTGGGAAGTACAACTAGGAATACCACACCCAGCAGGACTAAAAAAAAAAAAAAGCGTAACAGTACTAGACGTAGGAGACGCATACTTCAGCGTACCACTAGACGAAGACTTCAGAAAATACACAGCATTCACAATACCAAGCATAAACAACGAAACACCAGGAATAAGATACCAATACAACGTACTACCACAAGGATGGAAAGGAAGCCCAGCAATATTCCAAAGCAGCATGACAAAAATACTAGAACCATTCAGAAAACAAAACCCAGACATAGTAATATACCAATACATGGACGACCTATACGTAGGAAGCGACCTAGAAATAGGACAACACAGAACAAAAATAGAAGAACTAAGACAACACCTACTAAGATGGGGACTAACAACACCAGACAAAAAACACCAAAAAGAACCACCATTCCTATGGATGGGATACGAACTACACCCAGACAAATGGACAGTACAACCAATAGTACTACCAGAAAAAGACAGCTGGACAGTAAACGACATACAAAAACTAGTAGGAAAACTAAACTGGGCAAGCCAAATATACCCAGGAATAAAAGTAAGACAACTATGC------------------------------------------------------------------------------------------------------------------------------------------------------------------------------------------------------------------------------------------------------------------------------------------------------------------------------------------------------------------------------------------------------------------------------------------------------------------------------------------------
>15340
CCAATAAGCCCAATAGAAACAGTACCAGTAAAACTAAAACCAGGAATGGACGGACCAAAAGTAAAACAATGGCCACTAACAGAAGAAAAAATAAAAGCACTAGTAGAAATATGCACAGAACTAGAAAAAGAAGGAAAAATAAGCAAAATAGGACCAGAAAACCCATACAACACACCAGTATTCGCAATAAAAAAAAAAGACAGC---AAATGGAGAAAACTAGTAGACTTCAGAGAACTAAACAAAAGAACACAAGACTTCTGGGAAGTACAACTAGGAATACCACACCCAGCAGGACTAAAAAAAAAAAAAAGCGTAACAGTACTAGACGTAGGAGACGCATACTTCAGCGTACCACTAGACGAAGACTTCAGAAAATACACAGCATTCACAATACCAAGCATAAACAACGAAACACCAGGAATAAGATACCAATACAACGTACTACCACAAGGATGGAAAGGAAGCCCAGCAATATTCCAAAGCAGCATGACAAAAATACTAGAACCATTCAGAAAACAAAACCCAGACATAGTAATATACCAATACATGGACGACCTATACGTAGGAAGCGACCTAGAAATAGGACAACACAGAACAAAAATAGAAGAACTAAGACAACACCTACTAAGATGGGGACTATACACACCAGACAAAAAACACCAAAAAGAACCACCATTCCTATGGATGGGATACGAACTACACCCAGACAAATGGACAGTACAACCAATAGTACTACCAGAAAAAGACAGCTGGACAGTAAACGACATACAAAAACTAGTAGGAAAACTAAACTGGGCAAGCCAAATATACCCAGGAATAAAAGTAAGACAACTATGC------------------------------------------------------------------------------------------------------------------------------------------------------------------------------------------------------------------------------------------------------------------------------------------------------------------------------------------------------------------------------------------------------------------------------------------------------------------------------------------------
>15341
CCAATAAGCCCAATAGAAACAGTACCAGTAAAACTAAAACCAGGAATGGACGGACCAAAAGTAAAACAATGGCCACTAACAGAAGAAAAAATAAAAGCACTAGTAGAAATATGCACAGAACTAGAAAAAGAAGGAAAAATAAGCAAAATAGGACCAGAAAACCCATACAACACACCAGTATTCGCAATAAAAAAAAAAGACAGC---AAATGGAGAAAACTAGTAGACTTCAGAGAACTAAACAAAAGAACACAAGACTTCTGGGAAGTACAACTAGGAATACCACACCCAGCAGGACTAAAAAAAAAAAAAAGCGTAACAGTACTAGACGTAGGAGACGCATACTTCAGCGTACCACTAGACGAAGACTTCAGAAAATACACAGCATTCACAATACCAAGCATAAACAACGAAACACCAGGAATAAGATACCAATACAACGTACTACCACAAGGATGGAAAGGAAGCCCAGCAATATTCCAAAGCAGCATGACAAAAATACTAGAACCATTCAGAAAACAAAACCCAGACATAGTAATATACCAATACATGGACGACCTATACGTAGGAAGCGACCTAGAAATAGGACAACACAGAACAAAAATAGAAGAACTAAGACAACACCTATGGAAATGGGGACTATACACACCAGACAAAAAACACCAAAAAGAACCACCATTCCTATGGATGGGATACGAACTACACCCAGACAAATGGACAGTACAACCAATAGTACTACCAGAAAAAGACAGCTGGACAGTAAACGACATACAAAAACTAGTAGGAAAACTAAACTGGGCAAGCCAAATATACCCAGGAATAAAAGTAAGACAACTATGC------------------------------------------------------------------------------------------------------------------------------------------------------------------------------------------------------------------------------------------------------------------------------------------------------------------------------------------------------------------------------------------------------------------------------------------------------------------------------------------------
>15342
CCAATAAGCCCAATAGAAACAGTACCAGTAAAACTAAAACCAGGAATGGACGGACCAAAAGTAAAACAATGGCCACTAACAGAAGAAAAAATAAAAGCACTAGTAGAAATATGCACAGAAATGGAAAAAGAAGGAAAAATAAGCAAAATAGGACCAGAAAACCCATACAACACACCAGTATTCGCAATAAAAAAAAAAGACAGCACAAAATGGAGAAAACTAACAGACTTCAGAGAACTAAACAAAAGAACACAAGACTTCTGGGAAGTACAACTAGGAATACCACACCCAGCAGGACTAAAAAAAAAAAAAAGCGTAACAGTACTAGACGTAGGAGACGCATACTTCAGCGTACCACTAGACGAAGACTTCAGAAAATACACAGCATTCACAATACCAAGCATAAACAACGAAACACCAGGAATAAGATACCAATACAACGTACTACCACAAGGATGGAAAGGAAGCCCAGCAATATTCCAAAGCAGCATGACAAAAATACTAGAACCATTCAGAAAACAAAACCCAGACATAGTAATATACCAATACATGGACGACCTATACGTAGGAAGCGACCTAGAAATAGGACAACACAGAACAAAAATAGAAGAACTAAGACAACACCTACTAAGATGGGGACTAACAACACCAGACAAAAAACACCAAAAAGAACCACCATTCCTATGGATGGGATACGAACTACACCCAGACAAATGGACAGTACAACCAATAGTACTACCAGAAAAAGACAGCTGGACAGTAAACGACATACAAAAACTAGTAGGAAAACTAAACTGGGCAAGCCAAATATACCCAGGAATAAAAGTAAGACAACTATGC------------------------------------------------------------------------------------------------------------------------------------------------------------------------------------------------------------------------------------------------------------------------------------------------------------------------------------------------------------------------------------------------------------------------------------------------------------------------------------------------
>15343
CCAATAAGCCCAATAGAAACAGTACCAGTAAAACTAAAACCAGGAATGGACGGACCAAAAGTAAAACAATGGCCACTAACAGAAGAAAAAATAAAAGCACTAGTAGAAATATGCACAGAAATGGAAAAAGAAGGAAAAATAAGCAAAATAGGACCAGAAAACCCATACAACACACCAGTATTCGCAATAAAAAAAAAAGACAGCACAAAATGGAGAAAACTAGTAGACTTCAGAGAACTAAACAAAAGAACACAAGACTTCTGGGAAGTACAACTAGGAATACCACACCCAGCAGGACTAAAAAAAAAAAAAAGCGTAACAGTACTAGACGTAGGAGACGCATACTTCAGCGTACCACTAGACGAAGACTTCAGAAAATACACAGCATTCACAATACCAAGCATAAACAACGAAACACCAGGAATAAGATACCAATACAACGTACTACCAATGGGATGGAAAGGAAGCCCAGCAATATTCCAAAGCAGCATGACAAAAATACTAGAACCATTCAGAAAACAAAACCCAGACATAGTAATATACCAATACATGGACGACCTATACGTAGGAAGCGACCTAGAAATAGGACAACACAGAACAAAAATAGAAGAACTAAGACAACACCTACTAAGATGGGGACTAACAACACCAGACAAAAAACACCAAAAAGAACCACCATTCCTATGGATGGGATACGAACTACACCCAGACAAATGGACAGTACAACCAATAGTACTACCAGAAAAAGACAGCTGGACAGTAAACGACATACAAAAACTAGTAGGAAAACTAAACTGGGCAAGCCAAATATACCCAGGAATAAAAGTAAGACAACTATGC------------------------------------------------------------------------------------------------------------------------------------------------------------------------------------------------------------------------------------------------------------------------------------------------------------------------------------------------------------------------------------------------------------------------------------------------------------------------------------------------
>25510
------------------------------------------------------------------------------------GAAAAAATA---GCACTAACACAAATATGCACAGAACTAGAAAAAGAAGGAAAAATAAGCCAAATAGGACCAGAAAACCCATACAACACACCAGTATTCGCAATAAAAAAAAAAAACAGCACAAAATGGAGAAAACTACTACACTTCACAGAACTAAACAAAATAACACAAGACTTCTGGGAAGTACAACTAGGAATACCACACCCAGCAGGACTAAAAAAAAAAAACAGCCTAACAGTACTAGACGTAGGAGACGCATACTTCAGCGTACCACTAGACGAAGACTTCAGAAAATACACAGCATTCACAATACCAAGCAAAAACAACGAAACACCAGGAATAAGATACCAATACAACGTACTACCACAAGGATGGAAAGGAAGCCCAGCAATATTCCAATACAGCATGACAAAAATACTAGAACCATTCAGAAAACAAAACCCAGACATAGTAATATACCAATACGTAGACGACCTATACGTAGGAAGCGACCTAGAAATAGGACAACACASAGCAAAAATAGACGAACTAAGACAACACCTACTAAGATGGGGACTATTCACACCAGACCAAAAACACCAAAAAGAACCACCATTCCTATGGATGGGATACGAACTACACCCAGACAAATGGACAGTACAACCAATACTACTACCAAAA------------------------------------------------------------------------------------------------------------------------------------------------------------------------------------------------------------------------------------------------------------------------------------------------------------------------------------------------------------------------------------------------------------------------------------------------------------------------------------------------------------------------------------------------------------------------------------------------
>25511
------------------------------------------------GACGGACCA---GTAAAACAATGGCCACTAACAGAAGAAAAAATAAAAGCACTAGTAGAAATATGCACAGAACTAGAAAAAGAAGGAAAAATAAGCAAAATAGGACCAGAAAACCCATACAACACACCAGTATTCGCAATAAAAAAAAAAGACAGCACAAAATGGAGAAAACTAGTAGACTTCAGAGACCTAAACAAAAGAACACAAGACTTCTGGGAAGTACAACTAGGAATACCACACCCAGCAGGACTAAAAAAAAAAAAAAGCGTAACAGTACTAGACGTAGGAGACGCATACTTCAGCCTACCACTAGACGAAGACTTCAGAAAATACACAGCATTCACAATACCAAGCAYAAACAACGAAACACCAGGAATAAGATACCAATACAACGTACTACCACAAGGATGGAAAGGAAGCCCAGCAATATTCCAATGCAGCATGACAAAAATACTAGAACCATTCAGAAAAAGAAACCCAGACGTAGTAATATACCAATACATGGACGACCTATACGTAGGAAGCGACCTAGAAATAGGACAACACAGAACAAAAATAGAAGAACTAAGAGAACACCTATGGAAATGGGGACTAWACACACCAGACAAAAAACACCAAAAAGAACCACCATTCCTATGGATGGGATACGAAATACAC---------------------------------------------------------------------------------------------------------------------------------------------------------------------------------------------------------------------------------------------------------------------------------------------------------------------------------------------------------------------------------------------------------------------------------------------------------------------------------------------------------------------------------------------------------------------------------------------------------------------------------------
>25512
CCAATAAGCCCAATAGAAACAGTACCAGTAAAACTAAAACCAGGAATGGACGGACCAAGAGTAAAACAATGGCCACTAACAGAAGAAAAAATAAAAGCACTAGTAGAAATATGCACAGAACTAGAAGAAGCAGGAAAAATAAGCAAAATAGGACCAGAAAACCCATACAACACACCAGTATTCGCAATAAAAAAAAAAAACAGCACAAAATGGAGAAAACTAGTAGACTTCAGAGAACTAAACAAAAGAACACAAGACTTCTGGGAAGTACAACTAGGAATACCACACCCAGGAGGACTAAAAAAAAAAAAAAGCGTAACAGTACTAGACGTAGGAGACGCATACTTCAGCATACCACTAGACGAAGACTTCAGAAAATACACAGCATTCACAATACCAAGCATAAACAACGAAACACCAGGAATAAGATACCAATACAACGTACTACCACAAGGATGGAAAGGAAGCCCAGCAATATTCCAATGCAGCATGACAAAAATACTAGACCCATTCAGAAAACAAAACCCAGACATAGTAATATGCCAATACGTAGACGACCTATACGTAGGAAGCGACCTAGAAATAGGACAACACAGAGCAAAAATAGAAGAACTAAGACAATACCTATGGAAATGGGGACTATACACACCAGAAAACAAACACCAAAAAGAACCACCATTCCTATGGATGGGATACGAACTACACCCAGACAAATGGACAGTACAA------------------------------------------------------------------------------------------------------------------------------------------------------------------------------------------------------------------------------------------------------------------------------------------------------------------------------------------------------------------------------------------------------------------------------------------------------------------------------------------------------------------------------------------------------------------------------------------------------------------
>25513
CCAATAAGCCCAATAGAAACAGTACCAGTAAAACTAAAACCAGGAATGGACGGACCAAAAGTAAAACAATGGCCACTAACAGAAGAAAAAATAAAAGCACTAGTAGAAATATGCACAGAACTAGAAAAAGAAGGAAAAATAAGCAAAATAGGACCAGAAAACCCATACAACACACCAGTATTCGCAATAAAAAAAAAAAACAGCAACAGATGGAGAAAAATAGTAGACTTCAGAGAACTAAACAAAAGAACACAAGACTTCTGGGAAGTACAACTAGGAATACCACACCCAGGAGGACTAAAAAAAAAAAAAAGCGTAACAGTACTAGACGTAGGAGACGCATACTTCAGCGTACCACTAGACGAAGACTTCAGAAAATACACAGCATTCACAATACCAAGCATAAACAACGAAACACCAGGAATAAGATACCAATACAACGTACTACCACAAGGATGGAAAGGAAGCCCAGCAATATTCCAAAGCAGCATGACAAAAGTACTAGAACCATTCAGAAAACAAAACCCAGACATAGTAATATACCAATACGTAGACGACCTATACGTAGGAAGCGACCTAGAAATAAGAGAACACAGAACAAAAGTAAAAGAACTAAGAGAATACCTACTAAAATGGGGACTATTCACACCAGACCAAAAACACCAAAAAGAACCACCATTCCACTGGATGGGATACGAACTACACCCAGACAAATGGACAGTACAACCAATA---CTACCAGAAAAAGAC------------------------------------------------------------------------------------------------------------------------------------------------------------------------------------------------------------------------------------------------------------------------------------------------------------------------------------------------------------------------------------------------------------------------------------------------------------------------------------------------------------------------------------------------------------------------------------------
>25514
CCAATAAGCCCAATAGAAACAGTACCAGTAAAACTAAAACCAGGAATGGACGGACCAAAAGTAAAACAATGGCCACTAACAGAAGAAAAAATAAAAGCACTAGTAGAAATATGCGCAGAACTAGAAAAAGAAGGAAAAATAAGCAAAATAGGACCAGABAACCCATACAACACACCAGTATTCGCAATAAAAAAAAAAAACAGCACAAGATGGAGAAAACTAGTAGACTTCAGAGAACTAAACAAAAGAACACAAGACTTCTGGGAAGTACAACTAGGAATACCACACCCAGCAGGACTAAAAAAAAAAAACAGCGTAACAGTACTAGACGTAGGAGACGCATACTTCAGCGTACCACTAGACGAAGACTTCAGAAAATACACAGCATTCACAATACCAAGCATAAACAACGAAAYGCCAGGAATAAGATACCAATACAACGTACTACCACAAGGATGGAAAGGAAGCCCACCAATATTCCAATACAGCATGACAAAAATACTAGAACCATTCAGAAAACAAAACCCAGACATAGTAATATACCAATACRTGGACGACCTATACGTAGGAAGCGACCTAGAAATAGGACAACACAGAGCAAAAATAGAAGAACTAAGACAACACCTATGGAGCTGGGGACTATTCACACCAGACCAAAAACACCAAAAAGAACCACCATTCCTATGGATGGGATACGAACTACACCCAGACAAATGGACAGTACAACCAATAGTACTACCA---------------------------------------------------------------------------------------------------------------------------------------------------------------------------------------------------------------------------------------------------------------------------------------------------------------------------------------------------------------------------------------------------------------------------------------------------------------------------------------------------------------------------------------------------------------------------------------------------
>25516
CCAATAAGCCCAATAGAAACAGTACCAGTAAAACTAAAACCAGGAATGGACGGACCAAAAGTAAAACAATGGCCACTAACAGAAGAAAAAATAAAAGCACTAGTAGAAATATGCACAGAACTAGAAGAAGAAGGAAAAATAAGCAAAATAGGACCAGAAAACCCATACAACACACCAGTATTCGCAATAAAAAAAAAAGACAGCAACAAATGGAGAAAACTAGTAGACTTCAGAGAACTAAACAAAAGAACACAAGACTTCTGGGAAGTACAACTAGGAATACCACACCCAGGAGGACTAAAAAAAAAAAAAAGCGTAACAGTACTAGACGTAGGAGACGCATACTTCAGCHTACCACTAGACGAAGACTTCAGAAAATACACAGCATTCACAATACCAAGCATAAACAACGAAACACCAGGAATAAGATACCAATACAACGTACTACCACAAGGATGGAAAGGAAGCCCACCAATATTCCAATGCAGCATGACAAAAATACTAGAACCATTCAGAGAACAAAACCCAGACATAGTAATATACCAATACATGGACGACCTATACGTAGGAAGCGACCTAGAAATAGGACAACACACAACAAAAATAGAAGAACTAAGAGAACTACTATGGAGATGGGGACTATACACACCAGACAAAAAACACCAAAAAGAACCACCATTCCTATGGATGGGATACGAACTACACCCAGACAAATGGACAGTACAACCA---------------------------------------------------------------------------------------------------------------------------------------------------------------------------------------------------------------------------------------------------------------------------------------------------------------------------------------------------------------------------------------------------------------------------------------------------------------------------------------------------------------------------------------------------------------------------------------------------------------
>25517
CCAATAAGCCCAATAGAAACAGTACCAGTAAAACTAAAACCAGGAATGGACGGACCAAAAGTAAAACAATGGCCACTAACAGAAGAAAAAATAAAAGCACTAGTAGAAATATGCACAGAAHTGGAAAAAGMAGGAAAAATAAGCAAAATAGGACCAGAAAACCCATACAACACACCAGTATTCGCAATAAAAAAAAAAGACAGCACAAAATGGAGAAAACTAGTAGACTTCAGAGAACTAAACAAAAGAACACAAGACTTCTGGGAAGTACAACTAGGAATACCACACCCAGCAGGACTAAAAAAAAAAAAAAGCGTAACAGTACTAGACGTAGGAGACGCATACTTCAGCGTACCACTAGACGAAGACTTCAGAAAATACACAGCATTCACAATACCAAGCATAAACAACGAAACACCAGGAATAAGATACCAATACAACGTACTACCACAAGGATGGAAAGGAAGCCCAGCAATATTCCAAAGCAGCATGACAAAAATACTAGAACCATTCAGAAAACAAMACCCAGACATAGTAATATACCAATACATGGACGACCTATACGTAGGAAGCGACCTAGAAATAGGACAACACAGAACAAAAATAGAAGAACTAAGAAGCCACCTACTAAAATGGGGACTATMCACACCAGACAAAAAACACCAAAAAGAACCACCATTCCTATGGATGGGATACGAACTACACCCAGACAAATGGACAGTACAACCAATAGTACTACCAGAAAAAGACAGCTGGACAGTAAACGACATACAAAAACTAGTAGGAAAACTAAACTGGGCAAGCCAAATATACCCAGGAATAAAAGTAAGACACCTATGCAAACTACTAAGAGGAACAAAAGCACTAACAGAAGTA------------------------------------------------------------------------------------------------------------------------------------------------------------------------------------------------------------------------------------------------------------------------------------------------------------------------------------------------------------------------------------------------------------------------------------------------------------
>25518
CCAATAAGCCCAATGGAAACAGTACCAGTAAAACTAAAACCAGGAATGGACGGACCAAAAGTAAAACAATGGCCACTAACAGAAGGAAAAATAAAAGCACTACTAGGAATATGCGCAGAACTAGAAGAAGAAGGAAAAATAAGCAAAATAGGACCAGAAAACCCATACAACACACCAGTATTCGCAATAAAAAAAAAAAACAGCACAAAATGGAGAAAACTAATGGACTTCAGAGAACTAAACAAAAGAACACAAGACTTCTGGGAAGTACAACTAGGAATACCACACCCAGCAGGACTAAAAAAAAAAAAAAGCGTAACAGTACTAGACGTAGGAGACGCATACTTCAGCGTACCACTAGACGAAGACTTCAGAAAATACACAGCATTCACAATACCAAGCATAAACAACGAAACACCAGGAATAAGATACCAATACAACGTACTACCACAAGGATGGAAAGGAAGCCCAGCAATATTCCAAAGCAGCATGACAAAAATACTAGAACCATTCAGAAGAAAAAACCCAGACATAGTAATATACCAATACGTAGACGACCTATACGTAGGAAGCGACCTAGAAATAGGACAACACAGAACAAAAATAGAAGAACTAAGACAACACCTATGGAACTGGGGACTATACACACCAGACAAAAAACACCAAAAAGAACCACCATTCCTATGGATGGGATACGAACTACACCCAGACAAATGGACAGTACAACCAATAGTACTACCAAAAAAAGAC------------------------------------------------------------------------------------------------------------------------------------------------------------------------------------------------------------------------------------------------------------------------------------------------------------------------------------------------------------------------------------------------------------------------------------------------------------------------------------------------------------------------------------------------------------------------------------------
>25519
CCAATAAGCCCAATAGAAACAGTACCAGTAAAACTAAAACCAGGAATGGACGGACCAAGAGTAAAACAATGGCCACTAACAGAAGAAAAAATAAAAGCACTAGTASAAATATGCACAGAAATGGAAAAAGAAGGACAAATAAGCAAAATAGGACCAGAAAACCCATACAACACACCAGTATTCGCAATAAAAAAAAAAAACAGCAACAGATGGAGAAAACTAGTAGACTTCAGAGAACTAAACAAAAGAACACAAGACTTCTGGGAAGTACAACTAGGAATACCACACCCAGCAGGACTAAAAAAAAAAAABAGCGTAACAGTACTAGACGTAGGAGACGCATACTTCAGCGTACCACTARACGAAGACTTCAGAAAATACACAGCATTCACAATACCAAGCATAAACAACGAAACACCAGGAATAAGATACCAATACAACGTACTACCACAAGGATGGAAAGGAAGCCCASCAATATTCCAAAGCAGCATGACAAAAATACTAGAACCATTCAGAAAACAAAACCCAGACATAGTAATATACCAATACATGGACGACCTATACGTAGGAAGCGACCTAGAAATAGGACAACACAGAGACAAAATAGAAGAACTAAGACAACWCCTACTAARATGGGGACTATYCACACCAGAACAAAAACACCAAAAAGAACCACCATTCCTATGGATGGGATACGAACTACACCCAGACAAATGGACAGTACAACCAATAGTACTACCAAAAAAA---------------------------------------------------------------------------------------------------------------------------------------------------------------------------------------------------------------------------------------------------------------------------------------------------------------------------------------------------------------------------------------------------------------------------------------------------------------------------------------------------------------------------------------------------------------------------------------------
>25520
CCAATAAGCCCAATAGAAACAGTACCAGTAAAACTAAAACCAGGAATGGACGGACCAAAAGTAAAACAATGGCCACTAACAGAAGAAAAAATAAAAGCACTAACAGAAATATGCACAGAACTAGAAAAAGAAGGAAAAATAAGCAGAATAGGACCAGAAAACCCATACAACACACCAATATTCGCAATAAAAAAAAAAGACAGCACAAAATGGAGAAAACTAATGGACTTCAGAGAACTAAACAAAAGAACACAAGACTTCTGGGAAGTACAACTAGGAATACCACACCCAGCAGGACTAAAAAAAAAAAAAAGCGTAACAGTACTAGACGTAGGAGACGCATACTTCAGCGTACCACTATACGAAGACTTCAGAAAATACACAGCATTCACAATACCAAGCATAAACAACGAAACACCAGGAATAAGATACCAATACAACGTACTACCACAAGGATGGAAAGGAAGCCCAGCAATATTCCAAAGCAGCATGACAAAAATACTAGAACCATTCAGAAAACAAAACCCAGAACTAGTAATATACCAATACATGGACGACCTATACGTAGGAAGCGACCTAGAAATAGGACAACACAGAACAAAAATAGAAGAACTAAGAGAACACCTATGGAAATGGGGACTATACACACCAGACAAAAAACACCAAAAAGAACCACCATTCCTATGGATGGGATACGAACTACACCCAGACAAATGGACAGTACAAAGCATAAAACTACCAGAAAAAGACAGCTGGACAGTAAACGACATACAAAAACTAGTAGGAAAACTAAACTGGGCAAGCCAAATATACCCAGGA---------------------------------------------------------------------------------------------------------------------------------------------------------------------------------------------------------------------------------------------------------------------------------------------------------------------------------------------------------------------------------------------------------------------------------------------------------------------------------------------------------------------
>25523
CCAATAAGCCCAATAGAAACAGTACCAGTAAAACTAAAACCAGGAATGGACGGACCAAAAGTAAAACAATGGCCACTAACAGAAGAAAAAATAAAAGCACTAATAGAAATATGCACAGAACTAGAACAAGACGGAAAAATAAGCAAAATAGGACCAGAAAACCCATACAACACACCAGTATTCGCAATAAAAAAAAAAAACAGCACAAGATGGAGAAAACTAATGGACTTCAGAGAACTAAACAAAAGAACACAAGACTTCTGGGAAGTACAACTAGGAATACCACACCCAGGAGGACTAAAAAAAAAAAAAAGCGTAACAGTACTAGACGTAGGAGACGCATACTTCAGCGTACCACTAGACGAAGACTTCAGAAAATACACAGCATTCACAATACCAAGCGTAAACAACGAAACACCAGGAATAAGATACCAATACAACGTACTACCACAAGGATGGAAAGGAAGCCCAGCAATATTCCAAAGCAGCATGACAAAAATACTAGAACCATTCAGAAAACAAAACCCAGACATAGTAATATGCCAATACGTAGACGACCTATACGTAGGAAGCGACCTAGAAATAGAACAACACAGAATAAAAATAGAAGAACTAAGAGAATACCTATGGAAATGGGGACTATACACACCAGACAAAAAACACCAAAAAGAACCACCATTCCTATGGATGGGATACGAACTACACCCAGACAAATGGACAGTACAACCAATAGTACTACCAAAAAAAAACAGCTGGGAA---------------------------------------------------------------------------------------------------------------------------------------------------------------------------------------------------------------------------------------------------------------------------------------------------------------------------------------------------------------------------------------------------------------------------------------------------------------------------------------------------------------------------------------------------------------------------------
>25529
CCAATAAGCCCAATAGAAACAGTACCAGTAAAACTAAAACCAGGAHTGGACGGACCAAAAGTAAAACAATGGCCACTAACAGAAGAAAAAATAAAAGCACTACTAGAAATATGCGCAGAACTAGAAGAAGAAGGAAAAATAAGCAAAATAGGACCAGAAAACCCATACAACACACCAGTATTCGCAATAAAAAAAAAAAACAGCACAAAATGGAGAAAACTAATGGACTTCAGAGAACTAAACAAAAGAACACAAGACTTCTGGGAAGTACAACTAGGAATACCACACCCAGCAGGACTAAAAAAAAAAAAAAGCGTAACAGTACTAGACGTAGGAGACGCATACTYCAGCGTACCACTAGACGAAGACTTCAGAAAATACACAGCATTCACAATACCAAGCATAAACAACGAAACACCAGGAATAAGATACCAATACAACGTACTACCACAAGGATGGAAAGGAAGCCCAGCAATATTCCAAAGCAGCATGACARAAATACTAGAACCATTCAGAARARAAAACCCAGACATAGTAATATACCAATACGTAGACGACCTATACGTAGGAAGCGACCTAGAAATAGGACAACACASAACAAAAATAGAAGAACTAAGACAACWCCTATGGAACTGGGGACTATACACACCAGACAAAAAACACCAAAAAGAACCACCATTCCTATGGATGGGATACGAAATACACCTA------------------------------------------------------------------------------------------------------------------------------------------------------------------------------------------------------------------------------------------------------------------------------------------------------------------------------------------------------------------------------------------------------------------------------------------------------------------------------------------------------------------------------------------------------------------------------------------------------------------------------------
>25538
CCAATAAGCCCAATAGAAACAGTACCAGTAAAACTAAAACCAGGAATGGACGGACCAAGAGTAAAACAATGGCCACTAACAGAAGAAAAAATAAAAGCACTAGTAGAAATATGCACAGAACTAGAAGAAGCAGGAAAAATAAGCAAAATAGGACCAGAAAACCCATACAACACACCAATATTCGCAATAAAAAAAAAAAACAGCACAAAATGGAGAAAACTAGTAGACTTCAGAGAACTAAACAAAAGAACACAAGACTTCTGGGAAGTACAACTAGGAATACCACACCCAGCAGGACTAAAAAAAAAAAAAAGCGTAACAGTACTAGACGTAGGAGACGCATACTTCAGCGTACCACTAGACGAAGACTTCAGAAAATACACAGCATTCACAATACCAAGCATAAACAACGAAACACCAGGAATAAGATACCAATACAACGTACTACCACAAGGATGGAAAGGAAGCCCAGCAATATTCCAATGCAGCATGACAAAAATACTAGACCCATTCAGAAAACAAAACCCAGACATAGTAATATACCAATAC---GACGACCTA---GTAGGAAGCGACCTAGAAATAGGACAACACAGAGCAAAAATAGAAGAACTAAGACAATACCTATGGAAATGGGGACTATACACACCAGAAAACAAACACCAAAAAGAACCACCATTCCTATGGATGGGATACGAACTACACCCAGACAAATGGACAGTACAACCAATAGTACTACCAGAAAAA---------------------------------------------------------------------------------------------------------------------------------------------------------------------------------------------------------------------------------------------------------------------------------------------------------------------------------------------------------------------------------------------------------------------------------------------------------------------------------------------------------------------------------------------------------------------------------------------
>25539
CCAATAAGCCCAATAGAAACAGTACCAGTAAAACTAAAACCAGGAATGGACGGACCAAAAGTAAAACAATGGCCACTAACAGAAGAAAAAATAAAAGCACTAGTAGAAATATGCACAGAACTAGAAAAAGAAGGAAAAATAAGCAAAATAGGACCAGAAAACCCATACAACACACCAGTATTCGCAATAAAAAAAAAAAACAGCAACAGATGGAGAAAAATAGTAGACTTCAGAGAACTAAACAAAAGAACACAAGACTTCTGGGAAGTACAACTAGGAATACCACACCCAGGAGGACTAAAAAAAAAAAAAAGCGTAACAGTAHTAGACGTAGGAGACGCATACTTCAGCGTACCACTAGACGAAGACTTCAGAAAATACACAGCATTCACAATACCAAGCATAAACAACGAAACACCAGGAATAAGATACCAATACAACGTACTACCACAAGGATGGAAAGGAAGCCCAGCAATATTCCAAAGCAGCATGACAAAAGTACTAGAACCATTCAGAAAACAAAACCCAGACATAGTAATATACCAATACGTAGACGACCTATACGTAGCAAGCGACCTAGAAATAGGAGAACACAGAACAAAAGTAAAAGAACTAAGAGAATACCTACTAAAATGGGGACTATTCACACCAGACCAAAAACACCAACAAGAACCACCATTCCACTGGATGGGATACGAACTACACCCAGACAAATGGACAGTACACCCAATAGTACTACCAGAAAAAGACAGCTGG------------------------------------------------------------------------------------------------------------------------------------------------------------------------------------------------------------------------------------------------------------------------------------------------------------------------------------------------------------------------------------------------------------------------------------------------------------------------------------------------------------------------------------------------------------------------------------
>25540
CCAATAAGCCCAATAGAAACAGTACCAGTAAAACTAAAACCAGGAATGGACGGACCAAAAGTAAAACAATGGCCACTAACAGAAGAAAAAATAAAAGCACTAGTAGAAATATGCGCAGAACTAGAAAAAGAAGGAAAAATAAGCAAAATAGGACCAGAAAACCCATACAACACACCAGTATTCGCAATAAAAAAAAAAAACAGCACAAGATGGAGAAAACTAATGGACTTCAGAGAACTAAACAAAAGAACACAAGACTTCTGGGAAGTACAACTAGGAATACCACACCCAGCAGGACTAAAAAAAAAAAAAAGCGTAACAGTACTAGACGTAGGAGACGCATACTTCAGCGTACCACTAGACGAAGACTTCAGAAAATACACAGCATTCACAATACCAAGCATAAACAACGAAATGCCAGGAATAAGATACCAATACAACGTACTACCACAAGGATGGAAAGGAAGCCCAGCAATATTCCAATACAGCATGACAAAAATACTAGAACCATTCAGAAAACAAAACCCAGACATAGTAATATACCAATACGTAGACGACCTATACGTAAGCAGCGACCTAGAAATAGGACAACACAGAGCAAAAATAGABGAACTAAGACAACACCTATKGAGCTGGGGACTATTCACACCAGACCAAAAACACCAAAAAGAACCACCATTCCTATGGATGGGATACGAACTACACCCAGACAAATGGACAGTACAACCAATAGTACTACCAGAAAAA---------------------------------------------------------------------------------------------------------------------------------------------------------------------------------------------------------------------------------------------------------------------------------------------------------------------------------------------------------------------------------------------------------------------------------------------------------------------------------------------------------------------------------------------------------------------------------------------
>25541
CCAATAAGCCCAATAGAAACAGTACCAGTAACACTAAAACCAGGAATGGACGGACCAAAAGTAAAACAATGGCCACTAACAGAAGAAAAAATAAAAGCACTAGTAGAAATATGCACAGAACTAGAAGAAGCAGGAAAAATAAGCAAAATAGGACCAGAAAACCCATACAACACACCAGTATTCGTAATAAAAAAAAAAGACAGCACAAAATGGAGAAAACTAGTAGACTTCAGAGAACTAAACAAAAGAACACAAGACTTCTGGGAAGTACAACTAGGAATACCACACCCAGCAGGACTAAAAAAAAAAAAAAGCGTAACAGTACTAGACGTAGGAGACGCATACTTCAGCATACCACTAGACGAAGACTTCAGAAAATACACAGCATTCACAATACCAAGCATAAACAACGAAACACCAGGAATAAGATACCAATACAACGTACTACCACAAGGATGGAAAGGAAGCCCAGCAATATTCCAAAGCAGCATGACAAAAATACTAGAACCATTCAGAAAACAAAACCCAGACATAGTAATATGCCAATACGTAGACGACCTATACGTAGGAAGCGACCTAGAAATAGGACAACACAGAACAAAAATAGAAGAACTAAGAGCACACCTATGGAAATGGGGACTATACACACCAGACAACAAACACCAAAAAGAACCACCATTCAGATGGATGGGATACGAACTACACCCAGACAAATGGACAGTACAACCAATAGTACTACCAGAAAAA---------------------------------------------------------------------------------------------------------------------------------------------------------------------------------------------------------------------------------------------------------------------------------------------------------------------------------------------------------------------------------------------------------------------------------------------------------------------------------------------------------------------------------------------------------------------------------------------
>25543
CCAATAAGCCCAATAGAAACAGTACCAGTAAAACTAAAACCAGGAATGGACGGACCAAGAGTAAAACAATGGCCACTAACAGAAGAAAAAATAAACGCACTAATAGAAATATGCACAGAAATGGAAAAAGAAGGAAAAATAAGCAAAATAGGACCAGAAAACCCATACAACACACCAGTATTCGCAATAAAAAAAAAAAACAGCAACAGATGGAGAAAACTAGTAGACTTCAGAGAACTAAACAAAAGAACACAAGACTTCTGGGAAGTACAACTAGGAATACCACACCCAGCAGGACTAAAAAAAAAAAAAAGCGTAACAGTACTAGACGTAGGAGACGCATACTTCAGCGTACCACTAGACGAAGACTTCAGAAAATACACAGCATTCACAATACCAAGCAAAAACAACGAAACACCAGGAATAAGATACCAATACAACGTACTACCACAAGGATGGAAAGGAAGCCCAGCAATATTCCAATACAGCATGACAAAAATACTAGAACCATTCAGAAAACAAAACCCAGACATAGTAATATGCCAATACGTAGACGACCTA---GTAGGAAGCGACCTAGAAATAGGACAACACAGAGCAAAAATAGAAGAACTAAGAGAACACCTACTAAGATGGGGACTATTC---------------------------------------------------------------------------------------------------------------------------------------------------------------------------------------------------------------------------------------------------------------------------------------------------------------------------------------------------------------------------------------------------------------------------------------------------------------------------------------------------------------------------------------------------------------------------------------------------------------------------------------------------------------------------------------------------
>25545
CCAATAAGCCCAATAGAAACAGTACCAGTAAAACTAAAACCAGGAATGGACGGACCAAAAGTAAAACAATGGCCACTAACAGAAGAAAAAATAAAAGCACTAGTAGAAATATGCACAGAACTAGAAAAAGACGGAAAAATAAGCAAAATAGGACCAGAAAACCCATACAACACACCAGTATTCGCAATAAAAAAAAAAGACAGCACAAAATGGAGAAAAGTAGTAGACTTCAGAGAACTAAACAAAAGAACACAAGACTTCTGGGAAGTACAACTAGGAATACCACACCCAGCAGGACTAAAAAAAAACAAAAGCGTAACAGTACTAGACGTAGGAGACGCATACTTCAGCATACCACTAGACGAAGACTTCAGAAAATACACAGCATTCACAATACCAAGCGTAAACAACGAAACACCAGGAGTAAGATACCAATACAACGTACTACCACAAGGATGGAAAGGAAGCCCAGCAATATTCCAATGCAGCATGACAAAAATACTAGAACCATTCACAAAACAAAACCCAGACATAGTAATATGCCAATACATGGACGACCTATACGTAGGAAGCGACCTAGAAATAGGACAACACAGAACAAAAATAGACGAACTAAGACAACACCTATGGAGATGGGGACTATACACACCAGACAAAAAACACCAACAAGAACCACCATTCAGATGGATGGGATACGAACTACACCCAGACAAATGGACAGTACAACCAATAGTACTACCAGAAAAAGACAGCTGGACAGTAAACGACATACAAAAACTAGTAGGAAAACTAAACTGGGCAAGCCAAATATACCCAGGAATAAAAGTAAGACAACTATGCAAACTACTAAGAGGAACAAAAGCACTAACAGAAGTAGTACCACTAACAGAAGAAGCAGAACTAGAACTAGCAGAAAACAGAGAAATACTAAAAGAACCAGTACACGGAGTA---------------------------------------------------------------------------------------------------------------------------------------------------------------------------------------------------------------------------------------------------------------------------------------------------------------------------------------------------------------------------------
>25548
CCAATAAGCCCAATAGAAACAGTACCAGTAAAACTAAAACCAGGAATGGACGGACCAAAAGTAAAACAATGGCCACTAACAGAAGAAAAAATAAAAGCACTAACAGAAATATGCACAGAAATGGAAAAAGAAGGAAAAATAAGCAAAATAGGACCAGAAAACCCATACAACACACCAGTATTCGCAATAAAAAAAAAAGACAGCACAAAATGGAGAAAACTAGTAGACTTCAGAGAACTAAACAAAAGAACACAAGACTTCTGGGAAGTACAACTAGGAATACCACACCCAGCAGGACTAAAAAAAAAAAAAAGCGTAACAGTACTAGACGTAGGAGACGCATACTTCAGCGTACCACTAGACGAAAACTTCAGAAAATACACAGCATTCACAATACCAAGCATAAACAACGAAACACCAGGAATAAGATACCAATACAACGTACTACCACAAGGATGGAAAGGAAGCCCAGCAATATTCCAAAGCAGCATGACAAGAATACTAGAACCATTCAGAAGCCAAAACCCAGAAATAATAATATACCAATACATGGACGACCTATACGTAGGAAGCGACCTAGAAATAGGACAACACAGAGCAAAAATAGAAGAACTAAGAGCACACCTACTAAGCTGGGGACTAACAACACCAGACAAAAAACACCAAAAAGAACCACCATTCCTATGGATGGGATACGAACTACACCCAGACAAATGGACAGTACAACCAATACAACTACCAGAAAAAGACAGCTGGACAGTAAACGACATACAAAAACTAGTAGGAAAACTAAACTGGGCAAGCCAAATATACCCAGGAATAAAAGTAAGACAACTATGCAAACTAATAAGAGGAACAAAAGCACTAACAGAAGTAGTAACACTAACAGAAGAAGCAGAACTAGAACTAGCAGAAAACAGAGAAATACTAAAAGACCCAGTACACGGAGTATACTACGACCCAAGCAAAGACCTAATAGCAGAAATACAAAAACAAGGACAAGACCAATGGACATACCAAATATACCAAGAACCATTCAAAAACCTAAAAACAGGAAAATACGCAAGAAAAAAAAGCGCACACACAAACGACGTAAGACAACTAGCAGAAGTAGTACAAAAAGTAGTAATGGAAAGCATAGTAATATGGGGAAAAACACCAAAATTCAAACTACCAATACAAAAAGAAACATGGGACACATGGTGGATGGACTACTGGCAAGCAACATGGATACCAGAATGGGAATTCGTAAACACACCACCA---------------------------------------------------------
>25583
CCAATAAGCCCAGTAGACACAGTACCAGTAAAACTAAAACCAGGAATGGACGGACCAAAAGTAAAACAATGGCCACTAACAGAAGAAAAAATAAAAGCACTAACAGAAATATGCACAGAAATGGAAAAAGAAGGAAAAATAAGCAAAATAGGACCAGAAAACCCATACAACACACCAGTATTCGCAATAAAAAAAAAAGACAGCACAAAATGGAGAAAACTAGTAGACTTCAGAGAACTAAACAAAAGAACACAAGACTTCTGGGAAGTACAACTAGGAATACCACACCCAGCAGGACTAAAAAAAAAAAAAAGCGTAACAGTACTAGACGTAGGAGACGCATACTTCAGCGTACCACTAGACGAAAGCTTCAGAAAATACACAGCATTCACAATACCAAGCACAAACAACGAAACACCAGGAATAAGATACCAATACAACGTACTACCACAAGGATGGAAAGGAAGCCCAAGCATATTCCAAAGCAGCATGACAAAAATACTAGAACCATTCAGAACACAAAACCCAGAAATAGTAATATACCAATACATGGACGACCTATACGTAGGAAGCGACCTAGAAATAGGACAACACAGAGAAAAAGTAGAAGAACTAAGAAAACACCTACTAAGATGGGGACTAACAACACCAGACAAAAAACACCAAAAAGAACCACCATTCCTATGGATGGGATACGAACTACACCCAGACAAATGGACAGTACAACCAATAAAACTACCAGAAAAAGAATGCTGGACAGTAAACGACATACAAAAACTAGTAGGAAAACTAAACTGGGCAAGCCAAATATACCCAGGAATAAAAGTAAGACAACTATGCAAACTACTAAGAGGAACAAAAGCACTAACAGACATAGTACCACTAACAGCAGAAGCAGAACTAGAACTAGCAGAAAACAGAGAAATACTAAAAGAACCAGTACACGGAGTATACTACGACCCAAGCAAAGACCTAATAGCAGAAGTACAAAAACAAGGACTAGACCAATGGACATACCAAATATACCAAGAACCATTCAAAAACCTAAAAACAGGAAAATACGCAAAAAGAAGAACAGCACACACAAACGACGTAAGACAACTAACAGAAGTAACACAAAAAATATGCATAGAAAGCATAGTAATATGGGGAAGAATACCAAAATTCAGACTACCAATACAAAGAGAAACATGGGAAACATGGTGGACAGACTACTGGCAAGCAACATGGATACCAGACTGGGAATTCATAAACACACCACCA---------------------------------------------------------
>25621
CCAATAAGCCCAATAGAAACAGTACCAGTAAAACTAAAACCAGGAATGGACGGACCAAAAGTAAAACAATGGCCACTAACAGAAGAAAAAATAAAAGCACTAACAGAAATATGCCTAGAAATGGAAAAAGAAGGAAAAATAAGCAAAATAGGACCAGAAAACCCATACAACACACCAATATTCGCAATAAAAAAAAAAGACAGCACAAAATGGAGAAAACTAGTAGACTTCAGAGAACTAAACAAAAGAACACAAGACTTCTGGGAAGTACAACTAGGAATACCACACCCAGCAGGACTAAAAAAAAAAAAAAGCGTAACAGTACTAGACGTAGGAGACGCATACTTCAGCGTACCACTAGACCCAGAATTCAGAAAATACACAGCATTCACAATACCAAGCGTAAACAACGAAACACCAGGAATAAGATACCAATACAACGTACTACCACAAGGATGGAAAGGAAGCCCAGCAATATTCCAAGCAAGCATGACAAAAATACTAGAACCATTCAGAACAAAAAACCCAGAAATAGTAATATACCAATACATGGACGACCTATACGTAGGAAGCGACCTAGAAATAGGACAACACAGAGCAAAAATAGAAGAACTAAGAGAACACCTACTAAAATGGGGACTAACAACACCAGACAAAAAACACCAAAAAGAACCACCATTCCTATGGATGGGATACGAACTACACCCAGACAAATGGACAGTACAACCAATAATGCTACCAGAAAAAGACAGCTGGACAGTAAACGACATACAAAAACTAGTAGGAAAACTAAACTGGGCAAGCCAAATATACCCAGGAATAAAAGTAAGACAACTATGCAAACTACTAAGAGGAGCAAAAGCACTAACAGACATAGTAACACTAACAGAAGAAGCAGAACTAGAACTAGCAGAAAACAGAGAAATACTAAAAGAACCAGTACACGGAGTATACTACGACCCAGCAAAAGACCTAATAGCAGAAATACAAAAACAAGGACAAGACCAATGGACATACCAAATATACCAAGAACCATTCAAAAACCTAAAAACAGGAAAATACGCAAAAAGAAGCAGCGCACACACAAACGACGTAAAACAACTAACACAAGTAGTACAAAAAGTAAGCCTAGAATGCATAGTAATATGGGGAAAAACACCAAAATTCAGACTACCAATACAAAGAGAAACATGGGAAACATGGTGGATGGAATACTGGCAAGCAACATGGATACCAGAATGGGAATTCGTAAACACACCACCA---------------------------------------------------------
>25633
CCAATAAGCCCAATAGACACAATACCAGTAAAACTAAAAGAAGGAATGGACGGACCAAGAATAAAACAATGGCCACTAACAGAAGAAAAAATAAAAGCACTAACAGAAATATGCACAGAAATGGAAAAAGAAGGAAAAATAACAAAAGTAGGACCAGAAAACCCATACAACACACCAGTATTCGCAATAAAAAAAAAAGACAGCACAAAATGGAGAAAACTAGTAGACTTCAGAGAACTAAACAAAAGAACACAAGACTTCTGGGAAGTACAACTAGGAATACCACACCCAGCAGGACTAAAAAAAAAAAAAAGCGTAACAGTACTAGACGTAGGAGACGCATACTTCAGCGTACCACTAGACGAAAACTTCAGAAAATACACAGCATTCACAATACCAAGCACAAACAACGAAACACCAGGAACAAGATACCAATACAACGTACTACCACAAGGATGGAAAGGAAGCCCAGCAATATTCCAAAGCAGCATGATAAAAATACTAGAACCATTCAGAAAACAAAACCCAGAAATAGTAATATACCAATACATGGACGACCTATACGTAGGAAGCGACCTAGAAATAGGACAACACAGAGAAAAAGTAGAAGAACTAAGAAAACACCTACTAAGATGGGGACTAACAACACCAGACAAAAAACACCAAAAAGAACCACCATTCCTATGGATGGGATACGAACTACACCCAGACAAATGGACAGTACAACCAATACAACTACCAGACAAAGAAAGCTGGACAGTAAACGACATACAAAAACTAGTAGGAAAACTAAACTGGGCAAGCCAAATATACCCAGGAGTAAAAGTAAGACAACTATGCAGACTACTAAGAGGAACAAAAGCACTAACAGACATAGTACCACTAACAGCAGAAGCAGAACTAGAACTAGCAGAAAACAGAGAAATACTAAAAGAACCAGTACACGGAGTATACTACGACCCAAGCAAAGACCTAATAGCAGAAGTACAAAAACAAGGACTAGACCAATGGACATACCAAATATACCAAGAACCATTCAAAAACCTAAAAACAGGAAAATACGCAAAAAGAAGAACAGCACACACAAACGACGTAAGACAACTAACAGAAGTAATACAAAAAATATGCCTAGAAGCAATAGTAATATGGGGAAAAACACCAAAATTCAGACTACCAATACAAAGAGAAACATGGGAAACATGGTGGACAGACTACTGGCAAGCAACATGGATACCAGAATGGGAATTCGTAAACACACCACCA---------------------------------------------------------
>25637
CCAATAAGCCCAATAGAAACAGTACCAGTAAAACTAAAACCAGGAATGGACGGACCAAAAGTAAAACAATGGCCACTAACAGAAGAAAAAATAAAAGCACTAGTAGAAATATGCACAGAAATGGAAAAAGAAGGAAAAATAAGCAAAATAGGACCAGAAAACCCATACAACACACCAGTATTCGCAATAAAAAAAAAAGACAGCACAAAATGGAGAAAACTAGTAGACTTCAGAGAACTAAACAAAAGAACACAAGACTTCTGGGAAGTACAACTAGGAATACCACACCCAAGCGGACTAAAAAAAAAAAAAAGCGTAACAGTACTAGACGTAGGAGACGCATACTTCAGCGTACCACTAGACGAAGACTTCAGAAAATACACAGCATTCACAATACCAAGCATAAACAACGAAACACCAGGAATAAGATACCAATACAACGTACTACCACAAGGATGGAAAGGAAGCCCAGCAATATTCCAAAGCAGCATGACAAAAATACTAGAACCATTCAGAAAAGAAAACCCAGACATGGTAATATACCAATACATGGACGACCTATACGTAGGAAGCGACCTAGAAATAGGAGAACACAGAACAAAAATAGAAGAACTAAGAGAACACCTACTAAGATGGGGACTAACAACACCAGACAAAAAACACCAAAAAGAACCACCATTCCTATGGATGGGATACGAACTACACCCAGACAAATGGACAGTACAACCAATAGTACTACCAGAAAAAGACAGCTGGACAGTAAACGACATACAAAAACTAGTAGGAAAACTAAACTGGGCAAGCCAAATATACCCAGGAATAAAAGTAAGACAACTATGCAAACTACTAAGAGGAACAAAAGCACTAACAGAAGTAATACCACTAACAAAAGAAGCAGAACTAGAACTAGCAGAAAACAGAGAAATACTACAAGAACCAGTACACGGAGTATACTACGACCCAAGCAAAGACATAATAGCAGAAATACAAAAACAAGGACAAGGACAATGGACATACCAAATATACCAAGAACCATTCAAAAACCTAAAAACAGGAAAATACGCAAGAATGAGAGGAGCACACACAAACGACGTAAAACAACTAACAGAAGCAGTACAAAAAATAACAACAGAAAGCATAGTAATATGGGGAAAAACACCAAAATTCAGACTACCAATACAAAAAGAAACATGGGAAACATGGTGGACAGAATACTGGCAAGCAACATGGATACCAGAATGGGAATTCGTAAACACACCACCA---------------------------------------------------------
>25662
CCAATAAGCCCAATAGAAACAGTACCAGTAAAACTAAAACCAGGAATGGACGGACCAAAAGTAAAACAATGGCCACTAACAGAAGAAAAAATAAAAGCACTAACAGAAATATGCAAAGAAATGGAAAAAGAAGGAAAAATAAGCAAAATAGGACCAGAAAACCCATACAACACACCAATATTCGCAATAAAAAAAAAAGACAGCACAAAATGGAGAAAACTAGTAGACTTCAGAGAACTAAACAAAAGAACACAAGACTTCTGGGAAGTACAACTAGGAATACCACACCCAGCAGGACTAAAAAAAAAAAAAAGCGTAACAGTACTAGACGTAGGAGACGCATACTTCAGCGTACCACTAGACGAAGAATTCAGAAAATACACAGCATTCACAATACCAAGCATAAACAACGAAACACCAGGAGTAAGATACCAATACAACGTACTACCACAAGGATGGAAAGGAAGCCCACCAATATTCCACAGCAGCATGACAAAAATACTATACCCATTCAGAAGCCAAAACCCAGAAATAGTAATATAC---TACATGGACGACCTATACGTAGGAAGCGACCTAGAAATAGGACAACACAGAATAAAAATAGAAGAACTAAGAGCACACCTACTAAGATGGGGACTAACAACACCAGACAAAAAACACCAAAAAGAACCACCATTCCTATGGATGGGATACGAACTACACCCAGACAAATGGACAGTACAACCAATAGTACTACCAGAAAAAGAACACTGGACAGTAAACGACATACAAAAACTAGTAGGAAAACTAAACTGGGCAAGCCAAATATACCCAGGAATAAAAGTAAGACAACTATGCAAACTACTAAGAGGAGCAAAAGCACTAACAGACATAGTAACACTAACAGAAGAAGCAGAACTAGAACTAGCAGAAAACAGAGAAATACTAAAAGAACCAGTACACGGAGTATACTACGACCCAAGCAAAGACCTAATAGCAGAAATACAAAAACAAGGAAACGACCAATGGACATACCAAATATACCAAGAACCATTCAAAAACCTAAAAACAGGAAAATACGCAAAAATAAGAAGCGCACACACAAACGACGTAAAACAACTAACAGAAGCAGTACAAAAAATAACAATGGAATGCATAGTAATATGGGGAAAAACACCAAAATTCAGACTACCAATACAAAAAGAAACATGGGAAACATGGTGGATGGAATACTGGCAAGCAACATGGATACCAGAATGGGAATTCGTAAACACACCACCA---------------------------------------------------------
>25673
CCAATAAGCCCAATAGACACAGTACCAGTAAAACTAAAACCAGGAATGGACGGACCAAAAGTAAAACAATGGCCACTAACAGAAGAAAAAATAAAAGCACTAACAGAAATATGCACAGAAATGGAAAAAGAAGGAAAAATAAGCAAAATAGGACCAGAAAACCCATACAACACACCAGTATTCGCAATAAAAAAAAAAGACAGCACAAAATGGAGAAAACTAGTAGACTTCAGAGAACTAAACAAAAGAACACAAGACTTCTGGGAAGTACAACTAGGAATACCACACCCAGCAGGACTAAAAAAAAAAAAAAGCGTAACAATACTAGACGTAGGAGACGCATACTTCAGCGTACCACTAGACGAAAGCTTCAGAAAATACACAGCATTCACAATACCAAGCGTAAACAACGAAACACCAGGAATAAGATACCAATACAACGTACTACCACAAGGATGGAAAGGAAGCCCAGCAATATTCCAAAGCAGCATGACAAAAATACTAGAACCATTCAGAGCAAAAAACCCAGAACTAGTAGTATACCAATACATGGACGACCTATACGTAGGAAGCGACCTAGAAATAGGACAACACAGAGAAAAAATAGAAGAACTAAGAGAACACCTACTAAAATGGGGACTAACAACACCAGACAAAAAACACCAAAAAGAACCACCATTCCTATGGATGGGATACGAACTACACCCAGACAAATGGACAGTACAAAGCATACAACTACCAGACAAAGAATGCTGGACAGTAAACGACATACAAAAACTAGTAGGAAAACTAAACTGGGCAAGCCAAATATACAGCGGAATAAAAGTAAGACAACTATGCAAACTACTAAGAGGAACAAAAGCACTAACAGACATAGTACCACTAACAGCAGAAGCAGAACTAGAACTAGCAGAAAACAGAGAAATACTAAAAGAACCAGTACACGGAGTATACTACGACCCAAGCAAAGACCTAATAGCAGAAGTACAAAAACAAGGACTAGACCAATGGACATACCAAATATACCAAGAACCATTCAAAAACCTAAAAACAGGAAAATACGCAAAAAGAAGAACAGCACACACAAACGACGTAAGACAACTAGCAGAAGTAATACAAAAAATAAGCATGGAAAGCATAGTAATATGGGGAAAAATACCAAAATTCAGACTACCAATACAAAGAGAAACATGGGAAACATGGTGGACAGACTACTGGCAAGCAACATGGATACCAGAATGGGAATTCGTAAACACACCACCA---------------------------------------------------------
>25688
CCAATAAGCCCAATAGAAACAGTACCAGTAAAACTAAAACCAGGAATGGACGGACCAAAAGTAAAACAATGGCCACTAACAGAAGAAAAAATAAAAGCACTAACAGAAATATGCACAGACATGGAAAAAGAAGGAAAAATAAGCAAAATAGGACCAGAAAACCCATACAACACACCAATATTCGCAATAAAAAAAAAAGACAGCACAAAATGGAGAAAACTAGTAGACTTCAGAGAACTAAACAAAAGAACACAAGACTTCTGGGAAGTACAACTAGGAATACCACACCCAGCAGGACTAAAAAAAAAAAAAAGCGTAACAGTACTAGACGTAGGAGACGCATACTTCAGCGTACCACTAGACGAAGAATTCAGAAAATACACAGCATTCACAATACCAAGCCTAAACAACGAAACACCAGGAATAAGATACCAATACAACGTACTACCACAAGGATGGAAAGGAAGCCCAGCAATATTCCAAAGCAGCATGACAAAAATACTAGAACCATTCAGAGCAAAAAACCCAGACATAGTAATATACCAATACATGGACGACCTATACGTAGGAAGCGACCTAGAACTAGGACAACACAGAATGAAAATAGAAGAACTAAGAGAACACCTACTAAAATGGGGACTAACAACACCAGACAAAAAACACCAAAAAGAACCACCATTCCTATGGATGGGATACGAACTACACCCAGACAAATGGACAGTACAACCAATACAACTACCAGAAAAAGACAGCTGGACAGTAAACGACATACAAAAACTAGTAGGAAAACTAAACTGGGCAAGCCAAATATACCCAGGAATAAAAATAAGACAACTATGCAAACTACTAAGAGGAGCAAAAGCACTAACAGACATAGTACCACTAACAGAAGAAGCAGAACTAGAACTAGCAGAAAACAGAGAAATACTAAAAGAACCAGTACACGGAGTATACTACGACCCAAGCAAAGACCTAATAGCAGAACTACAAAAACAAGGACAAGGACAATGGACATACCAAATATACCAAGAACCATTCAAAAACCTAAAAACAGGAAAATACGCAAAAACAAGAAGCGCACACACAAACGACATAAAAGAACTAACAGACGCAGTACAAAAAGTAACAAGAGAATGCATAGTAATATGGGGAAAAAGCCCAAAATTCAGACTACCAATACAAAAAGAAACATGGGAAACATGGTGGACAGACTACTGGCAAGCAACATGGATACCAGAATGGGAATTCGTAAACACACCACCACTAGTAAAACTATGGTACCAACTAGAAACAGAACCAATAATAGGAGCAGAAACATTC
>28250
CCAATAAGCCCAATAGAAACAGTACCAGTAAAACTAAAACCAGGAATGGACGGACCAAAAGTAAAACAATGGCCACTAACAGAAGAAAAAATAAAAGCACTAGTAGAAATATGCACAGAAATGGAAAAAGAAGGAAAAATAAGCAAAATAGGACCAGAAAACCCATACAACACACCAGTATTCGCAATAAAAAAAAAAGACAGCACAAAATGGAGAAAACTAGTAGACTTCAGAGAACTAAACAAAAGAACACAAGACTTCTGGGAAGTACAACTAGGAATACCACACCCAGGAGGACTAAAAAAAAAAAAAAGCGTAACAGTACTAGACGTAGGAGACGCATACTTCAGCGTACCACTAGACGAAGACTTCAGAAAATACACAGCATTCACAATACCAAGCATAAACAACGAAACACCAGGAATAAGATACCAATACAACGTACTACCACAAGGATGGAAAGGAAGCCCAGCAATATTCCAAAGCAGCATGACAAAAATACTAGAACCATTCAGAAAACAAAACCCAGACATAGTAATATACCAATACATGGACGACCTATACGTAGGAAGCGACCTAGAAATAGGACAACACAGAACAAAAATAGAAGAACTAAGACAACACCTACTAAGATGGGGACTAACAACACCAGACAAAAAACACCAAAAAGAACCACCATTCCTATGGATGGGATACGAACTACACCCAGACAAATGGACAGTACAACCAATAGTACTACCAGAAAAAGACAGCTGGACAGTAAACGACATACAAAAACTAGTAGGAAAACTAAACTGGGCAAGCCAAATATACCCAGGAATAAAAGTAAGACAACTATGC------------------------------------------------------------------------------------------------------------------------------------------------------------------------------------------------------------------------------------------------------------------------------------------------------------------------------------------------------------------------------------------------------------------------------------------------------------------------------------------------
>28252
CCAATAAGCCCAATAGAAACAGTACCAGTAAAACTAAAACCAGGAATGGACGGACCAAAAGTAAAACAATGGCCACTAACAGAAGAAAAAATAAAAGCACTAGTAGAAATATGCACAGAAATGGAAAAAGAAGGAAAAATAAGCAAAATAGGACCAGAAAACCCATACAACACACCAGTATTCGCAATAAAAAAAAAAGACAGCACAAAATGGAGAAAACTAGTAGACTTCAGAGAACTAAACAAAAGAACACAAGACTTCTGGGAAGTACAACTAGGAATACCACACCCAGCAGGAATAAAACAAAAAAAAAGCGTAACAGTACTAGACGTAGGAGACGCATACTTCAGCGTACCACTAGACGAAGACTTCAGAAAATACACAGCATTCACAATACCAAGCATAAACAACGAAACACCAGGAATAAGATACCAATACAACGTACTACCACAAGGATGGAAAGGAAGCCCAGCAATATTCCAATGCAGCATGACAAAAATACTAGAACCATTCAGAAAACAAAACCCAGACATAGTAATATACCAATACATGGACGACCTATACGTAGGAAGCGACCTAGAAATAGGACAACACAGAACAAAAATAGAAGAACTAAGACAACACCTACTAAGATGGGGACTAACAACACCAGACAAAAAACACCAAAAAGAACCACCATTCCTATGGATGGGATACGAACTACACCCAGACAAATGGACAGTACAACCAATAGTACTACCAGAAAAAGACAGCTGGACAGTAAACGACATACAAAAACTAGTAGGAAAACTAAACTGGGCAAGCCAAATATACCCAGGAATAAAAGTAAGACAACTATGC------------------------------------------------------------------------------------------------------------------------------------------------------------------------------------------------------------------------------------------------------------------------------------------------------------------------------------------------------------------------------------------------------------------------------------------------------------------------------------------------
>28253
CCAATAAGCCCAATAGAAACAGTACCAGTAAAACTAAAACCAGGAATGGACGGACCAAAAGTAAAACAATGGCCACTAACAGAAGAAAAAATAAAAGCACTAGTAGAAATATGCACAGAAATGGAAAAAGAAGGAAAAATAAGCAAAATAGGACCAGAAAACCCATACAACACACCAGTATTCGCAATAAAAAAAAAAGACAGCACAAAATGGAGAAAACTAGTAGACTTCAGAGAACTAAACAAAAGAACACAAGACTTCTGGGAAGTACAACTAGGAATACCACACCCAGCAGGACTAGAACAAAAAAAAAGCGTAACAGTACTAGACGTAGGAGACGCATACTTCAGCGTACCACTAGACGAAGACTTCAGAAAATACACAGCATTCACAATACCAAGCATAAACAACGAAACACCAGGAATAAGATACCAATACAACGTACTACCACAAGGATGGAAAGGAAGCCCAGCAATATTCCAATGCAGCATGACAAAAATACTAGAACCATTCAGAAAACAAAACCCAGACATAGTAATATACCAATACATGGACGACCTATACGTAGGAAGCGACCTAGAAATAGGACAACACAGAACAAAAATAGAAGAACTAAGACAACACCTACTAAGATGGGGACTAACAACACCAGACAAAAAACACCAAAAAGAACCACCATTCCTATGGATGGGATACGAACTACACCCAGACAAATGGACAGTACAACCAATAGTACTACCAGAAAAAGACAGCTGGACAGTAAACGACATACAAAAACTAGTAGGAAAACTAAACTGGGCAAGCCAAATATACCCAGGAATAAAAGTAAGACAACTATGC------------------------------------------------------------------------------------------------------------------------------------------------------------------------------------------------------------------------------------------------------------------------------------------------------------------------------------------------------------------------------------------------------------------------------------------------------------------------------------------------
>28254
CCAATAAGCCCAATAGAAACAGTACCAGTAAAACTAAAACCAGGAATGGACGGACCAAAAGTAAAACAATGGCCACTAACAGAAGAAAAAATAAAAGCACTAGTAGAAATATGCACAGAAATGGAAAAAGAAGGAAAAATAAGCAAAATAGGACCAGAAAACCCATACAACACACCAGTATTCGCAATAAAAAAAAAAGACAGCACAAAATGGAGAAAACTAGTAGACTTCAGAGAACTAAACAAAAGAACACAAGACTTCTGGGAAGTACAACTAGGAATACCACACCCAGCAGGACTACAAAAAAAAAAAAGCGTAACAGTACTAGACGTAGGAGACGCATACTTCAGCGTACCACTAGACGAAGACTTCAGAAAATACACAGCATTCACAATACCAAGCATAAACAACGAAACACCAGGAATAAGATACCAATACAACGTACTACCACAAGGATGGAAAGGAAGCCCAGCAATATTCCAAAGCAGCATGACAAAAATACTAGAACCATTCAGAAAACAAAACCCAGACATAGTAATATACCAATACATGGACGACCTATACGTAGGAAGCGACCTAGAAATAGGACAACACAGAACAAAAATAGAAGAACTAAGACAACACCTACTAAGATGGGGACTAACAACACCAGACAAAAAACACCAAAAAGAACCACCATTCCTATGGATGGGATACGAACTACACCCAGACAAATGGACAGTACAACCAATAGTACTACCAGAAAAAGACAGCTGGACAGTAAACGACATACAAAAACTAGTAGGAAAACTAAACTGGGCAAGCCAAATATACCCAGGAATAAAAGTAAGACAACTATGC------------------------------------------------------------------------------------------------------------------------------------------------------------------------------------------------------------------------------------------------------------------------------------------------------------------------------------------------------------------------------------------------------------------------------------------------------------------------------------------------
>28255
CCAATAAGCCCAATAGAAACAGTACCAGTAAAACTAAAACCAGGAATGGACGGACCAAAAGTAAAACAATGGCCACTAACAGAAGAAAAAATAAAAGCACTAGTAGAAATATGCACAGAAATGGAAAAAGAAGGAAAAATAAGCAAAATAGGACCAGAAAACCCATACAACACACCAGTATTCGCAATAAAAAAAAAAGACAGCACAAAATGGAGAAAACTAGTAGACTTCAGAGAACTAAACAAAAGAACACAAGACTTCTGGGAAGTACAACTAGGAATACCACACCCAGCAGGACTAAAACAAAACAAAAGCGTAACAGTACTAGACGTAGGAGACGCATACTTCAGCGTACCACTAGACGAAGACTTCAGAAAATACACAGCATTCACAATACCAAGCATAAACAACGAAACACCAGGAATAAGATACCAATACAACGTACTACCACAAGGATGGAAAGGAAGCCCAGCAATATTCCAATGCAGCATGACAAAAATACTAGAACCATTCAGAAAACAAAACCCAGACATAGTAATATACCAATACATGGACGACCTATACGTAGGAAGCGACCTAGAAATAGGACAACACAGAACAAAAATAGAAGAACTAAGACAACACCTACTAAGATGGGGACTAACAACACCAGACAAAAAACACCAAAAAGAACCACCATTCCTATGGATGGGATACGAACTACACCCAGACAAATGGACAGTACAACCAATAGTACTACCAGAAAAAGACAGCTGGACAGTAAACGACATACAAAAACTAGTAGGAAAACTAAACTGGGCAAGCCAAATATACCCAGGAATAAAAGTAAGACAACTATGC------------------------------------------------------------------------------------------------------------------------------------------------------------------------------------------------------------------------------------------------------------------------------------------------------------------------------------------------------------------------------------------------------------------------------------------------------------------------------------------------
>28256
CCAATAAGCCCAATAGAAACAGTACCAGTAAAACTAAAACCAGGAATGGACGGACCAAAAGTAAAACAATGGCCACTAACAGAAGAAAAAATAAAAGCACTAGTAGAAATATGCACAGAAATGGAAAAAGAAGGAAAAATAAGCAAAATAGGACCAGAAAACCCATACAACACACCAGTATTCGCAATAAAAAAAAAAGACAGCACAAAATGGAGAAAACTAGTAGACTTCAGAGAACTAAACAAAAGAACACAAGACTTCTGGGAAGTACAACTAGGAATACCACACCCAGCAGGACTAAAAAAAAACAAAAGCGTAACAGTACTAGACGTAGGAGACGCATACTTCAGCGTACCACTAGACGAAGACTTCAGAAAATACACAGCATTCACAATACCAAGCATAAACAACGAAACACCAGGAATAAGATACCAATACAACGTACTACCACAAGGATGGAAAGGAAGCCCAGCAATATTCCAAAGCAGCATGACAAAAATACTAGAACCATTCAGAAAACAAAACCCAGACATAGTAATATACCAATACATGGACGACCTATACGTAGGAAGCGACCTAGAAATAGGACAACACAGAACAAAAATAGAAGAACTAAGACAACACCTACTAAGATGGGGACTAACAACACCAGACAAAAAACACCAAAAAGAACCACCATTCCTATGGATGGGATACGAACTACACCCAGACAAATGGACAGTACAACCAATAGTACTACCAGAAAAAGACAGCTGGACAGTAAACGACATACAAAAACTAGTAGGAAAACTAAACTGGGCAAGCCAAATATACCCAGGAATAAAAGTAAGACAACTATGC------------------------------------------------------------------------------------------------------------------------------------------------------------------------------------------------------------------------------------------------------------------------------------------------------------------------------------------------------------------------------------------------------------------------------------------------------------------------------------------------
>28257
CCAATAAGCCCAATAGAAACAGTACCAGTAAAACTAAAACCAGGAATGGACGGACCAAAAGTAAAACAATGGCCACTAACAGAAGAAAAAATAAAAGCACTAGTAGAAATATGCACAGAAATGGAAAAAGAAGGAAAAATAAGCAAAATAGGACCAGAAAACCCATACAACACACCAGTATTCGCAATAAAAAAAAAAGACAGCACAAAATGGAGAAAACTAGTAGACTTCAGAGAACTAAACAAAAGAACACAAGACTTCTGGGAAGTACAACTAGGAATACCACACCCAGCAGGACTAAAAAAAAGAAAAAGCGTAACAGTACTAGACGTAGGAGACGCATACTTCAGCGTACCACTAGACGAAGACTTCAGAAAATACACAGCATTCACAATACCAAGCATAAACAACGAAACACCAGGAATAAGATACCAATACAACGTACTACCACAAGGATGGAAAGGAAGCCCAGCAATATTCCAAAGCAGCATGACAAAAATACTAGAACCATTCAGAAAACAAAACCCAGACATAGTAATATACCAATACATGGACGACCTATACGTAGGAAGCGACCTAGAAATAGGACAACACAGAACAAAAATAGAAGAACTAAGACAACACCTACTAAGATGGGGACTAACAACACCAGACAAAAAACACCAAAAAGAACCACCATTCCTATGGATGGGATACGAACTACACCCAGACAAATGGACAGTACAACCAATAGTACTACCAGAAAAAGACAGCTGGACAGTAAACGACATACAAAAACTAGTAGGAAAACTAAACTGGGCAAGCCAAATATACCCAGGAATAAAAGTAAGACAACTATGC------------------------------------------------------------------------------------------------------------------------------------------------------------------------------------------------------------------------------------------------------------------------------------------------------------------------------------------------------------------------------------------------------------------------------------------------------------------------------------------------
>28258
CCAATAAGCCCAATAGAAACAGTACCAGTAAAACTAAAACCAGGAATGGACGGACCAAAAGTAAAACAATGGCCACTAACAGAAGAAAAAATAAAAGCACTAGTAGAAATATGCACAGAAATGGAAAAAGAAGGAAAAATAAGCAAAATAGGACCAGAAAACCCATACAACACACCAGTATTCGCAATAAAAAAAAAAGACAGCACAAAATGGAGAAAACTAGTAGACTTCAGAGAACTAAACAAAAGAACACAAGACTTCTGGGAAGTACAACTAGGAATACCACACCCAGCAGGACTAAAACAAAAAAAAAGCGCAACAGTACTAGACGTAGGAGACGCATACTTCAGCGTACCACTAGACGAAGACTTCAGAAAATACACAGCATTCACAATACCAAGCATAAACAACGAAACACCAGGAATAAGATACCAATACAACGTACTACCACAAGGATGGAAAGGAAGCCCAGCAATATTCCAATGCAGCATGACAAAAATACTAGAACCATTCAGAAAACAAAACCCAGACATAGTAATATACCAATACATGGACGACCTATACGTAGGAAGCGACCTAGAAATAGGACAACACAGAACAAAAATAGAAGAACTAAGACAACACCTACTAAGATGGGGACTAACAACACCAGACAAAAAACACCAAAAAGAACCACCATTCCTATGGATGGGATACGAACTACACCCAGACAAATGGACAGTACAACCAATAGTACTACCAGAAAAAGACAGCTGGACAGTAAACGACATACAAAAACTAGTAGGAAAACTAAACTGGGCAAGCCAAATATACCCAGGAATAAAAGTAAGACAACTATGC------------------------------------------------------------------------------------------------------------------------------------------------------------------------------------------------------------------------------------------------------------------------------------------------------------------------------------------------------------------------------------------------------------------------------------------------------------------------------------------------
>28259
CCAATAAGCCCAATAGAAACAGTACCAGTAAAACTAAAACCAGGAATGGACGGACCAAAAGTAAAACAATGGCCACTAACAGAAGAAAAAATAAAAGCACTAGTAGAAATATGCACAGAAATGGAAAAAGAAGGAAAAATAAGCAAAATAGGACCAGAAAACCCATACAACACACCAGTATTCGCAATAAAAAAAAAAGACAGCACAAAATGGAGAAAACTAGTAGACTTCAGAGAACTAAACAAAAGAACACAAGACTTCTGGGAAGTACAACTAGGAATACCACACCCAGCAGGACTAAAAAAAAAAAAAAGCATAACAGTACTAGACGTAGGAGACGCATACTTCAGCGTACCACTAGACGAAGACTTCAGAAAATACACAGCATTCACAATACCAAGCATAAACAACGAAACACCAGGAATAAGATACCAATACAACGTACTACCACAAGGATGGAAAGGAAGCCCAGCAATATTCCAAAGCAGCATGACAAAAATACTAGAACCATTCAGAAAACAAAACCCAGACATAGTAATATACCAATACATGGACGACCTATACGTAGGAAGCGACCTAGAAATAGGACAACACAGAACAAAAATAGAAGAACTAAGACAACACCTACTAAGATGGGGACTAACAACACCAGACAAAAAACACCAAAAAGAACCACCATTCCTATGGATGGGATACGAACTACACCCAGACAAATGGACAGTACAACCAATAGTACTACCAGAAAAAGACAGCTGGACAGTAAACGACATACAAAAACTAGTAGGAAAACTAAACTGGGCAAGCCAAATATACCCAGGAATAAAAGTAAGACAACTATGC------------------------------------------------------------------------------------------------------------------------------------------------------------------------------------------------------------------------------------------------------------------------------------------------------------------------------------------------------------------------------------------------------------------------------------------------------------------------------------------------
>28260
CCAATAAGCCCAATAGAAACAGTACCAGTAAAACTAAAACCAGGAATGGACGGACCAAAAGTAAAACAATGGCCACTAACAGAAGAAAAAATAAAAGCACTAGTAGAAATATGCACAGAAATGGAAAAAGAAGGAAAAATAAGCAAAATAGGACCAGAAAACCCATACAACACACCAGTATTCGCAATAAAAAAAAAAGACAGCACAAAATGGAGAAAACTAGTAGACTTCAGAGAACTAAACAAAAGAACACAAGACTTCTGGGAAGTACAACTAGGAATACCACACCCAGCAGGACTAAAAAAAAAAAAAAGCGTAACAATACTAGACGTAGGAGACGCATACTTCAGCGTACCACTAGACGAAGACTTCAGAAAATACACAGCATTCACAATACCAAGCATAAACAACGAAACACCAGGAATAAGATACCAATACAACGTACTACCACAAGGATGGAAAGGAAGCCCAGCAATATTCCAAAGCAGCATGACAAAAATACTAGAACCATTCAGAAAACAAAACCCAGACATAGTAATATACCAATACATGGACGACCTATACGTAGGAAGCGACCTAGAAATAGGACAACACAGAACAAAAATAGAAGAACTAAGACAACACCTACTAAGATGGGGACTAACAACACCAGACAAAAAACACCAAAAAGAACCACCATTCCTATGGATGGGATACGAACTACACCCAGACAAATGGACAGTACAACCAATAGTACTACCAGAAAAAGACAGCTGGACAGTAAACGACATACAAAAACTAGTAGGAAAACTAAACTGGGCAAGCCAAATATACCCAGGAATAAAAGTAAGACAACTATGC------------------------------------------------------------------------------------------------------------------------------------------------------------------------------------------------------------------------------------------------------------------------------------------------------------------------------------------------------------------------------------------------------------------------------------------------------------------------------------------------
>28261
CCAATAAGCCCAATAGAAACAGTACCAGTAAAACTAAAACCAGGAATGGACGGACCAAAAGTAAAACAATGGCCACTAACAGAAGAAAAAATAAAAGCACTAGTAGAAATATGCACAGAAATGGAAAAAGAAGGAAAAATAAGCAAAATAGGACCAGAAAACCCATACAACACACCAGTATTCGCAATAAAAAAAAAAGACAGCACAAAATGGAGAAAACTAGTAGACTTCAGAGAACTAAACAAAAGAACACAAGACTTCTGGGAAGTACAACTAGGAATACCACACCCAGCAGGACTAAAAAAAAAAAAAAGCGTAACAGTACTAGACGTAGGAGACGCATACTTCAGCGTACCACTAGACGAAGACTTCAGAAAATACACAGCATTCACAATACCAAGCATAAACAACAAAACACCAGGAATAAGATACCAATACAACGTACTACCACAAGGATGGAAAGGAAGCCCAGCAATATTCCAAAGCAGCATGACAAAAATACTAGAACCATTCAGAAAACAAAACCCAGACATAGTAATATACCAATACATGGACGACCTATACGTAGGAAGCGACCTAGAAATAGGACAACACAGAACAAAAATAGAAGAACTAAGACAACACCTACTAAGATGGGGACTAACAACACCAGACAAAAAACACCAAAAAGAACCACCATTCCTATGGATGGGATACGAACTACACCCAGACAAATGGACAGTACAACCAATAGTACTACCAGAAAAAGACAGCTGGACAGTAAACGACATACAAAAACTAGTAGGAAAACTAAACTGGGCAAGCCAAATATACCCAGGAATAAAAGTAAGACAACTATGC------------------------------------------------------------------------------------------------------------------------------------------------------------------------------------------------------------------------------------------------------------------------------------------------------------------------------------------------------------------------------------------------------------------------------------------------------------------------------------------------
>28262
CCAATAAGCCCAATAGAAACAGTACCAGTAAAACTAAAACCAGGAATGGACGGACCAAAAGTAAAACAATGGCCACTAACAGAAGAAAAAATAAAAGCACTAGTAGAAATATGCACAGAAATGGAAAAAGAAGGAAAAATAAGCAAAATAGGACCAGAAAACCCATACAACACACCAGTATTCGCAATAAAAAAAAAAGACAGCACAAAATGGAGAAAACTAGTAGACTTCAGAGAACTAAACAAAAGAACACAAGACTTCTGGGAAGTACAACTAGGAATACCACACCCAGCAGGACTAAAACAAAAAAAAAGCGTAACAGTACTAGACGTAGGAGACGCATACTTCAGCGTACCACTAGACGAAGACTTCAGAAAATACACAGCATTCACAATACCAAGCATAAACAACGAAACACCAGGAATAAGATACCAATACAACGTACTACCACAAGGATGGAAAGGAAGCCCAGCAATATTCCAATGCAGCATGACAAAAATACTAGAACCATTCAGAAAACAAAACCCAGACATAGTAATATGCCAATACATGGACGACCTATACGTAGGAAGCGACCTAGAAATAGGACAACACAGAACAAAAATAGAAGAACTAAGACAACACCTACTAAGATGGGGACTAACAACACCAGACAAAAAACACCAAAAAGAACCACCATTCCTATGGATGGGATACGAACTACACCCAGACAAATGGACAGTACAACCAATAGTACTACCAGAAAAAGACAGCTGGACAGTAAACGACATACAAAAACTAGTAGGAAAACTAAACTGGGCAAGCCAAATATACCCAGGAATAAAAGTAAGACAACTATGC------------------------------------------------------------------------------------------------------------------------------------------------------------------------------------------------------------------------------------------------------------------------------------------------------------------------------------------------------------------------------------------------------------------------------------------------------------------------------------------------
>28263
CCAATAAGCCCAATAGAAACAGTACCAGTAAAACTAAAACCAGGAATGGACGGACCAAAAGTAAAACAATGGCCACTAACAGAAGAAAAAATAAAAGCACTAGTAGAAATATGCACAGAAATGGAAAAAGAAGGAAAAATAAGCAAAATAGGACCAGAAAACCCATACAACACACCAGTATTCGCAATAAAAAAAAAAGACAGCACAAAATGGAGAAAACTAGTAGACTTCAGAGAACTAAACAAAAGAACACAAGACTTCTGGGAAGTACAACTAGGAATACCACACCCAGCAGGACTAAAAAAAAAAAAAAGCGTAACAGTACTAGACGTAGGAGACGCATACTTCAGCGTACCACTAGACGAAGACTTCAGAAAATACACAGCATTCACAATACCAAGCATAAACAACGAAACACCAGGAATAAGATACCAATACAACGTACTACCACAAGGATGGAAAGGAAGCCCAGCAATATTCCAAAGCAGCATGACAAAAATACTAGAACCATTCAGAAAACAAAACCCAGACATAGTAATATACCAATACATGGACGACCTACACGTAGGAAGCGACCTAGAAATAGGACAACACAGAACAAAAATAGAAGAACTAAGACAACACCTACTAAGATGGGGACTAACAACACCAGACAAAAAACACCAAAAAGAACCACCATTCCTATGGATGGGATACGAACTACACCCAGACAAATGGACAGTACAACCAATAGTACTACCAGAAAAAGACAGCTGGACAGTAAACGACATACAAAAACTAGTAGGAAAACTAAACTGGGCAAGCCAAATATACCCAGGAATAAAAGTAAGACAACTATGC------------------------------------------------------------------------------------------------------------------------------------------------------------------------------------------------------------------------------------------------------------------------------------------------------------------------------------------------------------------------------------------------------------------------------------------------------------------------------------------------
>28264
CCAATAAGCCCAATAGAAACAGTACCAGTAAAACTAAAACCAGGAATGGACGGACCAAAAGTAAAACAATGGCCACTAACAGAAGAAAAAATAAAAGCACTAGTAGAAATATGCACAGAAATGGAAAAAGAAGGAAAAATAAGCAAAATAGGACCAGAAAACCCATACAACACACCAGTATTCGCAATAAAAAAAAAAGACAGCACAAAATGGAGAAAACTAGTAGACTTCAGAGAACTAAACAAAAGAACACAAGACTTCTGGGAAGTACAACTAGGAATACCACACCCAGCAGGACTAAAACAAAAAAAAAGCGTAACAGTACTAGACGTAGGAGACGCATACTTCAGCGTACCACTAGACGAAGACTTCAGAAAATACACAGCATTCACAATACCAAGCATAAACAACGAAACACCAGGAATAAGATACCAATACAACGTACTACCACAAGGATGGAAAGGAAGCCCAGCAATATTCCAATGCAGCATGACAAAAATACTAGAACCATTCAGAAAACAAAACCCAGACATAGTAATATACCAATACATGGACGACCTACTAGTAGGAAGCGACCTAGAAATAGGACAACACAGAACAAAAATAGAAGAACTAAGACAACACCTACTAAGATGGGGACTAACAACACCAGACAAAAAACACCAAAAAGAACCACCATTCCTATGGATGGGATACGAACTACACCCAGACAAATGGACAGTACAACCAATAGTACTACCAGAAAAAGACAGCTGGACAGTAAACGACATACAAAAACTAGTAGGAAAACTAAACTGGGCAAGCCAAATATACCCAGGAATAAAAGTAAGACAACTATGC------------------------------------------------------------------------------------------------------------------------------------------------------------------------------------------------------------------------------------------------------------------------------------------------------------------------------------------------------------------------------------------------------------------------------------------------------------------------------------------------
>28265
CCAATAAGCCCAATAGAAACAGTACCAGTAAAACTAAAACCAGGAATGGACGGACCAAAAGTAAAACAATGGCCACTAACAGAAGAAAAAATAAAAGCACTAGTAGAAATATGCACAGAAATGGAAAAAGAAGGAAAAATAAGCAAAATAGGACCAGAAAACCCATACAACACACCAGTATTCGCAATAAAAAAAAAAGACAGCACAAAATGGAGAAAACTAGTAGACTTCAGAGAACTAAACAAAAGAACACAAGACTTCTGGGAAGTACAACTAGGAATACCACACCCAGCAGGACTAAAACAAAAAAAAAGCGTAACAGTACTAGACGTAGGAGACGCATACTTCAGCGTACCACTAGACGAAGACTTCAGAAAATACACAGCATTCACAATACCAAGCATAAACAACGAAACACCAGGAATAAGATACCAATACAACGTACTACCACAAGGATGGAAAGGAAGCCCAGCAATATTCCAATGCAGCATGACAAAAATACTAGAACCATTCAGAAAACAAAACCCAGACATAGTAATATACCAATACATGGACGACCTATGCGTAGGAAGCGACCTAGAAATAGGACAACACAGAACAAAAATAGAAGAACTAAGACAACACCTACTAAGATGGGGACTAACAACACCAGACAAAAAACACCAAAAAGAACCACCATTCCTATGGATGGGATACGAACTACACCCAGACAAATGGACAGTACAACCAATAGTACTACCAGAAAAAGACAGCTGGACAGTAAACGACATACAAAAACTAGTAGGAAAACTAAACTGGGCAAGCCAAATATACCCAGGAATAAAAGTAAGACAACTATGC------------------------------------------------------------------------------------------------------------------------------------------------------------------------------------------------------------------------------------------------------------------------------------------------------------------------------------------------------------------------------------------------------------------------------------------------------------------------------------------------
>28266
CCAATAAGCCCAATAGAAACAGTACCAGTAAAACTAAAACCAGGAATGGACGGACCAAAAGTAAAACAATGGCCACTAACAGAAGAAAAAATAAAAGCACTAGTAGAAATATGCACAGAAATGGAAAAAGAAGGAAAAATAAGCAAAATAGGACCAGAAAACCCATACAACACACCAGTATTCGCAATAAAAAAAAAAGACAGCACAAAATGGAGAAAACTAGTAGACTTCAGAGAACTAAACAAAAGAACACAAGACTTCTGGGAAGTACAACTAGGAATACCACACCCAGCAGGACTAAAAAAAAAAAAAAGCGTAACAGTACTAGACGTAGGAGACGCATACTTCAGCGTACCACTAGACGAAGACTTCAGAAAATACACAGCATTCACAATACCAAGCATAAACAACGAAACACCAGGAATAAGATACCAATACAACGTACTACCACAAGGATGGAAAGGAAGCCCAGCAATATTCCAAAGCAGCATGACAAAAATACTAGAACCATTCAGAAAACAAAACCCAGACATAGTAATATACCAATACATGGACGACCTATACGTAGCAAGCGACCTAGAAATAGGACAACACAGAACAAAAATAGAAGAACTAAGACAACACCTACTAAGATGGGGACTAACAACACCAGACAAAAAACACCAAAAAGAACCACCATTCCTATGGATGGGATACGAACTACACCCAGACAAATGGACAGTACAACCAATAGTACTACCAGAAAAAGACAGCTGGACAGTAAACGACATACAAAAACTAGTAGGAAAACTAAACTGGGCAAGCCAAATATACCCAGGAATAAAAGTAAGACAACTATGC------------------------------------------------------------------------------------------------------------------------------------------------------------------------------------------------------------------------------------------------------------------------------------------------------------------------------------------------------------------------------------------------------------------------------------------------------------------------------------------------
>28267
CCAATAAGCCCAATAGAAACAGTACCAGTAAAACTAAAACCAGGAATGGACGGACCAAAAGTAAAACAATGGCCACTAACAGAAGAAAAAATAAAAGCACTAGTAGAAATATGCACAGAAATGGAAAAAGAAGGAAAAATAAGCAAAATAGGACCAGAAAACCCATACAACACACCAGTATTCGCAATAAAAAAAAAAGACAGCACAAAATGGAGAAAACTAGTAGACTTCAGAGAACTAAACAAAAGAACACAAGACTTCTGGGAAGTACAACTAGGAATACCACACCCAGCAGGACTAAAAAAAAAAAAAAGCGTAACAGTACTAGACGTAGGAGACGCATACTTCAGCGTACCACTAGACGAAGACTTCAGAAAATACACAGCATTCACAATACCAAGCATAAACAACGAAACACCAGGAATAAGATACCAATACAACGTACTACCACAAGGATGGAAAGGAAGCCCAGCAATATTCCAAAGCAGCATGACAAAAATACTAGAACCATTCAGAAAACAAAACCCAGACATAGTAATATACCAATACATGGACGACCTATACGTAAGCAGCGACCTAGAAATAGGACAACACAGAACAAAAATAGAAGAACTAAGACAACACCTACTAAGATGGGGACTAACAACACCAGACAAAAAACACCAAAAAGAACCACCATTCCTATGGATGGGATACGAACTACACCCAGACAAATGGACAGTACAACCAATAGTACTACCAGAAAAAGACAGCTGGACAGTAAACGACATACAAAAACTAGTAGGAAAACTAAACTGGGCAAGCCAAATATACCCAGGAATAAAAGTAAGACAACTATGC------------------------------------------------------------------------------------------------------------------------------------------------------------------------------------------------------------------------------------------------------------------------------------------------------------------------------------------------------------------------------------------------------------------------------------------------------------------------------------------------
>28268
CCAATAAGCCCAATAGAAACAGTACCAGTAAAACTAAAACCAGGAATGGACGGACCAAAAGTAAAACAATGGCCACTAACAGAAGAAAAAATAAAAGCACTAGTAGAAATATGCACAGAAATGGAAAAAGAAGGAAAAATAAGCAAAATAGGACCAGAAAACCCATACAACACACCAGTATTCGCAATAAAAAAAAAAGACAGCACAAAATGGAGAAAACTAGTAGACTTCAGAGAACTAAACAAAAGAACACAAGACTTCTGGGAAGTACAACTAGGAATACCACACCCAGCAGGACTAAAAAAAAAAAAAAGCGTAACAGTACTAGACGTAGGAGACGCATACTTCAGCGTACCACTAGACGAAGACTTCAGAAAATACACAGCATTCACAATACCAAGCATAAACAACGAAACACCAGGAATAAGATACCAATACAACGTACTACCACAAGGATGGAAAGGAAGCCCAGCAATATTCCAAAGCAGCATGACAAAAATACTAGAACCATTCAGAAAACAAAACCCAGACATAGTAATATACCAATACATGGACGACCTATACGTAGGAAGCGACCTAGAAATAGGACAACACAGAACAAAAATAGAAGAACTAAGACAACACCTACTAAGATGGGGACTAACAACACCAGACAAAAAACACCAAAAAGAACACCCATTCCTATGGATGGGATACGAACTACACCCAGACAAATGGACAGTACAACCAATAGTACTACCAGAAAAAGACAGCTGGACAGTAAACGACATACAAAAACTAGTAGGAAAACTAAACTGGGCAAGCCAAATATACCCAGGAATAAAAGTAAGACAACTATGC------------------------------------------------------------------------------------------------------------------------------------------------------------------------------------------------------------------------------------------------------------------------------------------------------------------------------------------------------------------------------------------------------------------------------------------------------------------------------------------------
>28269
CCAATAAGCCCAATAGAAACAGTACCAGTAAAACTAAAACCAGGAATGGACGGACCAAAAGTAAAACAATGGCCACTAACAGAAGAAAAAATAAAAGCACTAGTAGAAATATGCACAGAAATGGAAAAAGAAGGAAAAATAAGCAAAATAGGACCAGAAAACCCATACAACACACCAGTATTCGCAATAAAAAAAAAAGACAGCACAAAATGGAGAAAACTAGTAGACTTCAGAGAACTAAACAAAAGAACACAAGACTTCTGGGAAGTACAACTAGGAATACCACACCCAGCAGGACTAAAAAAAAAAAAAAGCGTAACAGTACTAGACGTAGGAGACGCATACTTCAGCGTACCACTAGACGAAGACTTCAGAAAATACACAGCATTCACAATACCAAGCATAAACAACGAAACACCAGGAATAAGATACCAATACAACGTACTACCACAAGGATGGAAAGGAAGCCCAGCAATATTCCAAAGCAGCATGACAAAAATACTAGAACCATTCAGAAAACAAAACCCAGACATAGTAATATACCAATACATGGACGACCTATACGTAGGAAGCGACCTAGAAATAGGACAACACAGAACAAAAATAGAAGAACTAAGACAACACCTACTAAGATGGGGACTAACAACACCAGACAAAAAACACCAAAAAGAACCACCACTACTATGGATGGGATACGAACTACACCCAGACAAATGGACAGTACAACCAATAGTACTACCAGAAAAAGACAGCTGGACAGTAAACGACATACAAAAACTAGTAGGAAAACTAAACTGGGCAAGCCAAATATACCCAGGAATAAAAGTAAGACAACTATGC------------------------------------------------------------------------------------------------------------------------------------------------------------------------------------------------------------------------------------------------------------------------------------------------------------------------------------------------------------------------------------------------------------------------------------------------------------------------------------------------
>28270
CCAATAAGCCCAATAGAAACAGTACCAGTAAAACTAAAACCAGGAATGGACGGACCAAAAGTAAAACAATGGCCACTAACAGAAGAAAAAATAAAAGCACTAGTAGAAATATGCACAGAAATGGAAAAAGAAGGAAAAATAAGCAAAATAGGACCAGAAAACCCATACAACACACCAGTATTCGCAATAAAAAAAAAAGACAGCACAAAATGGAGAAAACTAGTAGACTTCAGAGAACTAAACAAAAGAACACAAGACTTCTGGGAAGTACAACTAGGAATACCACACCCAGCAGGACTAAAAAAAAAAAAAAGCGTAACAGTACTAGACGTAGGAGACGCATACTTCAGCGTACCACTAGACGAAGACTTCAGAAAATACACAGCATTCACAATACCAAGCATAAACAACGAAACACCAGGAATAAGATACCAATACAACGTACTACCACAAGGATGGAAAGGAAGCCCAGCAATATTCCAAAGCAGCATGACAAAAATACTAGAACCATTCAGAAAACAAAACCCAGACATAGTAATATACCAATACATGGACGACCTATACGTAGGAAGCGACCTAGAAATAGGACAACACAGAACAAAAATAGAAGAACTAAGACAACACCTACTAAGATGGGGACTAACAACACCAGACAAAAAACACCAAAAAGAACCACCATTCCTATGGATGGGATACGAACTACACCTAGACAAATGGACAGTACAACCAATAGTACTACCAGAAAAAGACAGCTGGACAGTAAACGACATACAAAAACTAGTAGGAAAACTAAACTGGGCAAGCCAAATATACCCAGGAATAAAAGTAAGACAACTATGC------------------------------------------------------------------------------------------------------------------------------------------------------------------------------------------------------------------------------------------------------------------------------------------------------------------------------------------------------------------------------------------------------------------------------------------------------------------------------------------------
>28271
CCAATAAGCCCAATAGAAACAGTACCAGTAAAACTAAAACCAGGAATGGACGGACCAAAAGTAAAACAATGGCCACTAACAGAAGAAAAAATAAAAGCACTAGTAGAAATATGCACAGAAATGGAAAAAGAAGGAAAAATAACAAAAATAGGACCAGAAAACCCATACAACACACCAGTATTCGCAATAAAAAAAAAAGACAGCACAAAATGGAGAAAACTAGTAGACTTCAGAGAACTAAACAAAAGAACACAAGACTTCTGGGAAGTACAACTAGGAATACCACACCCAGCAGGACTAAAAAAAAAAAAAAGCGTAACAGTACTAGACGTAGGAGACGCATACTTCAGCGTACCACTAGACGAAGACTTCAGAAAATACACAGCATTCACAATACCAAGCATAAACAACGAAACACCAGGAATAAGATACCAATACAACGTACTACCACAAGGATGGAAAGGAAGCCCAGCAATATTCCAAAGCAGCATGACAAAAATACTAGAACCATTCAGAAAACAAAACCCAGACATAGTAATATACCAATACATGGACGACCTATACGTAAGCAGCGACCTAGAAATAGGACAACACAGAACAAAAATAGAAGAACTAAGACAACACCTACTAAGATGGGGACTAACAACACCAGACAAAAAACACCAAAAAGAACCACCATTCCTATGGATGGGATACGAACTACACCCAGACAAATGGACAGTACAACCAATAGTACTACCAGAAAAAGACAGCTGGACAGTAAACGACATACAAAAACTAGTAGGAAAACTAAACTGGGCAAGCCAAATATACCCAGGAATAAAAGTAAGACAACTATGC------------------------------------------------------------------------------------------------------------------------------------------------------------------------------------------------------------------------------------------------------------------------------------------------------------------------------------------------------------------------------------------------------------------------------------------------------------------------------------------------
>28272
CCAATAAGCCCAATAGAAACAGTACCAGTAAAACTAAAACCAGGAATGGACGGACCAAAAGTAAAACAATGGCCACTAACAGAAGAAAAAATAAAAGCACTAGTAGAAATATGCACAGAAATGGAAAAAGAAGGAAAAATAAGCAAAATAGGACCAGAAAACCCATACAACACACCAGTATTCGCAATAAAAAAAAAAGACAGCACAAAATGGAGAAAACTAGTAGACTTCAGAGAACTAAACAAAAGAACACAAGACTTCTGGGAAGTACAACTAGGAATACCACACCCAGCAGGAATAAAACAAAACAAAAGCGTAACAGTACTAGACGTAGGAGACGCATACTTCAGCGTACCACTAGACGAAGACTTCAGAAAATACACAGCATTCACAATACCAAGCATAAACAACGAAACACCAGGAATAAGATACCAATACAACGTACTACCACAAGGATGGAAAGGAAGCCCAGCAATATTCCAATGCAGCATGACAAAAATACTAGAACCATTCAGAAAACAAAACCCAGACATAGTAATATACCAATACATGGACGACCTATACGTAGGAAGCGACCTAGAAATAGGACAACACAGAACAAAAATAGAAGAACTAAGACAACACCTACTAAGATGGGGACTAACAACACCAGACAAAAAACACCAAAAAGAACCACCATTCCTATGGATGGGATACGAACTACACCCAGACAAATGGACAGTACAACCAATAGTACTACCAGAAAAAGACAGCTGGACAGTAAACGACATACAAAAACTAGTAGGAAAACTAAACTGGGCAAGCCAAATATACCCAGGAATAAAAGTAAGACAACTATGC------------------------------------------------------------------------------------------------------------------------------------------------------------------------------------------------------------------------------------------------------------------------------------------------------------------------------------------------------------------------------------------------------------------------------------------------------------------------------------------------
>28273
CCAATAAGCCCAATAGAAACAGTACCAGTAAAACTAAAACCAGGAATGGACGGACCAAAAGTAAAACAATGGCCACTAACAGAAGAAAAAATAAAAGCACTAGTAGAAATATGCACAGAAATGGAAAAAGAAGGAAAAATAAGCAAAATAGGACCAGAAAACCCATACAACACACCAGTATTCGCAATAAAAAAAAAAGACAGCACAAAATGGAGAAAACTAGTAGACTTCAGAGAACTAAACAAAAGAACACAAGACTTCTGGGAAGTACAACTAGGAATACCACACCCAGCAGGACTAGAACAAAACAAAAGCGTAACAGTACTAGACGTAGGAGACGCATACTTCAGCGTACCACTAGACGAAGACTTCAGAAAATACACAGCATTCACAATACCAAGCATAAACAACGAAACACCAGGAATAAGATACCAATACAACGTACTACCACAAGGATGGAAAGGAAGCCCAGCAATATTCCAATGCAGCATGACAAAAATACTAGAACCATTCAGAAAACAAAACCCAGACATAGTAATATACCAATACATGGACGACCTATACGTAGGAAGCGACCTAGAAATAGGACAACACAGAACAAAAATAGAAGAACTAAGACAACACCTACTAAGATGGGGACTAACAACACCAGACAAAAAACACCAAAAAGAACCACCATTCCTATGGATGGGATACGAACTACACCCAGACAAATGGACAGTACAACCAATAGTACTACCAGAAAAAGACAGCTGGACAGTAAACGACATACAAAAACTAGTAGGAAAACTAAACTGGGCAAGCCAAATATACCCAGGAATAAAAGTAAGACAACTATGC------------------------------------------------------------------------------------------------------------------------------------------------------------------------------------------------------------------------------------------------------------------------------------------------------------------------------------------------------------------------------------------------------------------------------------------------------------------------------------------------
>28274
CCAATAAGCCCAATAGAAACAGTACCAGTAAAACTAAAACCAGGAATGGACGGACCAAAAGTAAAACAATGGCCACTAACAGAAGAAAAAATAAAAGCACTAGTAGAAATATGCACAGAAATGGAAAAAGAAGGAAAAATAAGCAAAATAGGACCAGAAAACCCATACAACACACCAGTATTCGCAATAAAAAAAAAAGACAGCACAAAATGGAGAAAACTAGTAGACTTCAGAGAACTAAACAAAAGAACACAAGACTTCTGGGAAGTACAACTAGGAATACCACACCCAGCAGGACTACAAAAAAACAAAAGCGTAACAGTACTAGACGTAGGAGACGCATACTTCAGCGTACCACTAGACGAAGACTTCAGAAAATACACAGCATTCACAATACCAAGCATAAACAACGAAACACCAGGAATAAGATACCAATACAACGTACTACCACAAGGATGGAAAGGAAGCCCAGCAATATTCCAAAGCAGCATGACAAAAATACTAGAACCATTCAGAAAACAAAACCCAGACATAGTAATATACCAATACATGGACGACCTATACGTAGGAAGCGACCTAGAAATAGGACAACACAGAACAAAAATAGAAGAACTAAGACAACACCTACTAAGATGGGGACTAACAACACCAGACAAAAAACACCAAAAAGAACCACCATTCCTATGGATGGGATACGAACTACACCCAGACAAATGGACAGTACAACCAATAGTACTACCAGAAAAAGACAGCTGGACAGTAAACGACATACAAAAACTAGTAGGAAAACTAAACTGGGCAAGCCAAATATACCCAGGAATAAAAGTAAGACAACTATGC------------------------------------------------------------------------------------------------------------------------------------------------------------------------------------------------------------------------------------------------------------------------------------------------------------------------------------------------------------------------------------------------------------------------------------------------------------------------------------------------
>28275
CCAATAAGCCCAATAGAAACAGTACCAGTAAAACTAAAACCAGGAATGGACGGACCAAAAGTAAAACAATGGCCACTAACAGAAGAAAAAATAAAAGCACTAGTAGAAATATGCACAGAAATGGAAAAAGAAGGAAAAATAAGCAAAATAGGACCAGAAAACCCATACAACACACCAGTATTCGCAATAAAAAAAAAAGACAGCACAAAATGGAGAAAACTAGTAGACTTCAGAGAACTAAACAAAAGAACACAAGACTTCTGGGAAGTACAACTAGGAATACCACACCCAGCAGGACTAAAAAAAAACAAAAGCGTAACAATACTAGACGTAGGAGACGCATACTTCAGCGTACCACTAGACGAAGACTTCAGAAAATACACAGCATTCACAATACCAAGCATAAACAACGAAACACCAGGAATAAGATACCAATACAACGTACTACCACAAGGATGGAAAGGAAGCCCAGCAATATTCCAAAGCAGCATGACAAAAATACTAGAACCATTCAGAAAACAAAACCCAGACATAGTAATATACCAATACATGGACGACCTATACGTAGGAAGCGACCTAGAAATAGGACAACACAGAACAAAAATAGAAGAACTAAGACAACACCTACTAAGATGGGGACTAACAACACCAGACAAAAAACACCAAAAAGAACCACCATTCCTATGGATGGGATACGAACTACACCCAGACAAATGGACAGTACAACCAATAGTACTACCAGAAAAAGACAGCTGGACAGTAAACGACATACAAAAACTAGTAGGAAAACTAAACTGGGCAAGCCAAATATACCCAGGAATAAAAGTAAGACAACTATGC------------------------------------------------------------------------------------------------------------------------------------------------------------------------------------------------------------------------------------------------------------------------------------------------------------------------------------------------------------------------------------------------------------------------------------------------------------------------------------------------
>28276
CCAATAAGCCCAATAGAAACAGTACCAGTAAAACTAAAACCAGGAATGGACGGACCAAAAGTAAAACAATGGCCACTAACAGAAGAAAAAATAAAAGCACTAGTAGAAATATGCACAGAAATGGAAAAAGAAGGAAAAATAAGCAAAATAGGACCAGAAAACCCATACAACACACCAGTATTCGCAATAAAAAAAAAAGACAGCACAAAATGGAGAAAACTAGTAGACTTCAGAGAACTAAACAAAAGAACACAAGACTTCTGGGAAGTACAACTAGGAATACCACACCCAGCAGGACTAAAACAAAACAAAAGCGTAACAGTACTAGACGTAGGAGACGCATACTTCAGCGTACCACTAGACGAAGACTTCAGAAAATACACAGCATTCACAATACCAAGCATAAACAACGAAACACCAGGAATAAGATACCAATACAACGTACTACCACAAGGATGGAAAGGAAGCCCAGCAATATTCCAATGCAGCATGACAAAAATACTAGAACCATTCAGAAAACAAAACCCAGACATAGTAATATGCCAATACATGGACGACCTATACGTAGGAAGCGACCTAGAAATAGGACAACACAGAACAAAAATAGAAGAACTAAGACAACACCTACTAAGATGGGGACTAACAACACCAGACAAAAAACACCAAAAAGAACCACCATTCCTATGGATGGGATACGAACTACACCCAGACAAATGGACAGTACAACCAATAGTACTACCAGAAAAAGACAGCTGGACAGTAAACGACATACAAAAACTAGTAGGAAAACTAAACTGGGCAAGCCAAATATACCCAGGAATAAAAGTAAGACAACTATGC------------------------------------------------------------------------------------------------------------------------------------------------------------------------------------------------------------------------------------------------------------------------------------------------------------------------------------------------------------------------------------------------------------------------------------------------------------------------------------------------
>28277
CCAATAAGCCCAATAGAAACAGTACCAGTAAAACTAAAACCAGGAATGGACGGACCAAAAGTAAAACAATGGCCACTAACAGAAGAAAAAATAAAAGCACTAGTAGAAATATGCACAGAAATGGAAAAAGAAGGAAAAATAAGCAAAATAGGACCAGAAAACCCATACAACACACCAGTATTCGCAATAAAAAAAAAAGACAGCACAAAATGGAGAAAACTAGTAGACTTCAGAGAACTAAACAAAAGAACACAAGACTTCTGGGAAGTACAACTAGGAATACCACACCCAGCAGGACTAAAAAAAAACAAAAGCGTAACAGTACTAGACGTAGGAGACGCATACTTCAGCGTACCACTAGACGAAGACTTCAGAAAATACACAGCATTCACAATACCAAGCATAAACAACGAAACACCAGGAATAAGATACCAATACAACGTACTACCACAAGGATGGAAAGGAAGCCCAGCAATATTCCAAAGCAGCATGACAAAAATACTAGAACCATTCAGAAAACAAAACCCAGACATAGTAATATACCAATACATGGACGACCTACACGTAGGAAGCGACCTAGAAATAGGACAACACAGAACAAAAATAGAAGAACTAAGACAACACCTACTAAGATGGGGACTAACAACACCAGACAAAAAACACCAAAAAGAACCACCATTCCTATGGATGGGATACGAACTACACCCAGACAAATGGACAGTACAACCAATAGTACTACCAGAAAAAGACAGCTGGACAGTAAACGACATACAAAAACTAGTAGGAAAACTAAACTGGGCAAGCCAAATATACCCAGGAATAAAAGTAAGACAACTATGC------------------------------------------------------------------------------------------------------------------------------------------------------------------------------------------------------------------------------------------------------------------------------------------------------------------------------------------------------------------------------------------------------------------------------------------------------------------------------------------------
>28278
CCAATAAGCCCAATAGAAACAGTACCAGTAAAACTAAAACCAGGAATGGACGGACCAAAAGTAAAACAATGGCCACTAACAGAAGAAAAAATAAAAGCACTAGTAGAAATATGCACAGAAATGGAAAAAGAAGGAAAAATAAGCAAAATAGGACCAGAAAACCCATACAACACACCAGTATTCGCAATAAAAAAAAAAGACAGCACAAAATGGAGAAAACTAGTAGACTTCAGAGAACTAAACAAAAGAACACAAGACTTCTGGGAAGTACAACTAGGAATACCACACCCAGCAGGACTAAAAAAAAAAAAAAGCATAACAGTACTAGACGTAGGAGACGCATACTTCAGCGTACCACTAGACGAAGACTTCAGAAAATACACAGCATTCACAATACCAAGCATAAACAACGAAACACCAGGAATAAGATACCAATACAACGTACTACCACAAGGATGGAAAGGAAGCCCAGCAATATTCCAAAGCAGCATGACAAAAATACTAGAACCATTCAGAAAACAAAACCCAGACATAGTAATATACCAATACATGGACGACCTACTAGTAGGAAGCGACCTAGAAATAGGACAACACAGAACAAAAATAGAAGAACTAAGACAACACCTACTAAGATGGGGACTAACAACACCAGACAAAAAACACCAAAAAGAACCACCATTCCTATGGATGGGATACGAACTACACCCAGACAAATGGACAGTACAACCAATAGTACTACCAGAAAAAGACAGCTGGACAGTAAACGACATACAAAAACTAGTAGGAAAACTAAACTGGGCAAGCCAAATATACCCAGGAATAAAAGTAAGACAACTATGC------------------------------------------------------------------------------------------------------------------------------------------------------------------------------------------------------------------------------------------------------------------------------------------------------------------------------------------------------------------------------------------------------------------------------------------------------------------------------------------------
>28279
CCAATAAGCCCAATAGAAACAGTACCAGTAAAACTAAAACCAGGAATGGACGGACCAAAAGTAAAACAATGGCCACTAACAGAAGAAAAAATAAAAGCACTAGTAGAAATATGCACAGAAATGGAAAAAGAAGGAAAAATAACAAAAATAGGACCAGAAAACCCATACAACACACCAGTATTCGCAATAAAAAAAAAAGACAGCACAAAATGGAGAAAACTAGTAGACTTCAGAGAACTAAACAAAAGAACACAAGACTTCTGGGAAGTACAACTAGGAATACCACACCCAGCAGGACTAAAAAAAAACAAAAGCGTAACAGTACTAGACGTAGGAGACGCATACTTCAGCGTACCACTAGACGAAGACTTCAGAAAATACACAGCATTCACAATACCAAGCATAAACAACGAAACACCAGGAATAAGATACCAATACAACGTACTACCACAAGGATGGAAAGGAAGCCCAGCAATATTCCAAAGCAGCATGACAAAAATACTAGAACCATTCAGAAAACAAAACCCAGACATAGTAATATACCAATACATGGACGACCTATACGTAAGCAGCGACCTAGAAATAGGACAACACAGAACAAAAATAGAAGAACTAAGACAACACCTACTAAGATGGGGACTAACAACACCAGACAAAAAACACCAAAAAGAACCACCATTCCTATGGATGGGATACGAACTACACCCAGACAAATGGACAGTACAACCAATAGTACTACCAGAAAAAGACAGCTGGACAGTAAACGACATACAAAAACTAGTAGGAAAACTAAACTGGGCAAGCCAAATATACCCAGGAATAAAAGTAAGACAACTATGC------------------------------------------------------------------------------------------------------------------------------------------------------------------------------------------------------------------------------------------------------------------------------------------------------------------------------------------------------------------------------------------------------------------------------------------------------------------------------------------------
>28280
CCAATAAGCCCAATAGAAACAGTACCAGTAAAACTAAAACCAGGAATGGACGGACCAAAAGTAAAACAATGGCCACTAACAGAAGAAAAAATAAAAGCACTAGTAGAAATATGCACAGAAATGGAAAAAGAAGGAAAAATAAGCAAAATAGGACCAGAAAACCCATACAACACACCAGTATTCGCAATAAAAAAAAAAGACAGCACAAAATGGAGAAAACTAGTAGACTTCAGAGAACTAAACAAAAGAACACAAGACTTCTGGGAAGTACAACTAGGAATACCACACCCAGCAGGACTAAAAAAAAACAAAAGCGTAACAGTACTAGACGTAGGAGACGCATACTTCAGCGTACCACTAGACGAAGACTTCAGAAAATACACAGCATTCACAATACCAAGCATAAACAACGAAACACCAGGAATAAGATACCAATACAACGTACTACCACAAGGATGGAAAGGAAGCCCAGCAATATTCCAAAGCAGCATGACAAAAATACTAGAACCATTCAGAAAACAAAACCCAGACATAGTAATATACCAATACATGGACGACCTATACGTAGGAAGCGACCTAGAAATAGGACAACACAGAACAAAAATAGAAGAACTAAGACAACACCTACTAAGATGGGGACTAACAACACCAGACAAAAAACACCAAAAAGAACACCCATTCCTATGGATGGGATACGAACTACACCCAGACAAATGGACAGTACAACCAATAGTACTACCAGAAAAAGACAGCTGGACAGTAAACGACATACAAAAACTAGTAGGAAAACTAAACTGGGCAAGCCAAATATACCCAGGAATAAAAGTAAGACAACTATGC------------------------------------------------------------------------------------------------------------------------------------------------------------------------------------------------------------------------------------------------------------------------------------------------------------------------------------------------------------------------------------------------------------------------------------------------------------------------------------------------
>28281
CCAATAAGCCCAATAGAAACAGTACCAGTAAAACTAAAACCAGGAATGGACGGACCAAAAGTAAAACAATGGCCACTAACAGAAGAAAAAATAAAAGCACTAGTAGAAATATGCACAGAAATGGAAAAAGAAGGAAAAATAAGCAAAATAGGACCAGAAAACCCATACAACACACCAGTATTCGCAATAAAAAAAAAAGACAGCACAAAATGGAGAAAACTAGTAGACTTCAGAGAACTAAACAAAAGAACACAAGACTTCTGGGAAGTACAACTAGGAATACCACACCCAGCAGGACTAAAAAAAAACAAAAGCGTAACAGTACTAGACGTAGGAGACGCATACTTCAGCGTACCACTAGACGAAGACTTCAGAAAATACACAGCATTCACAATACCAAGCATAAACAACGAAACACCAGGAATAAGATACCAATACAACGTACTACCACAAGGATGGAAAGGAAGCCCAGCAATATTCCAAAGCAGCATGACAAAAATACTAGAACCATTCAGAAAACAAAACCCAGACATAGTAATATACCAATACATGGACGACCTATACGTAGGAAGCGACCTAGAAATAGGACAACACAGAACAAAAATAGAAGAACTAAGACAACACCTACTAAGATGGGGACTAACAACACCAGACAAAAAACACCAAAAAGAACCACCACTACTATGGATGGGATACGAACTACACCCAGACAAATGGACAGTACAACCAATAGTACTACCAGAAAAAGACAGCTGGACAGTAAACGACATACAAAAACTAGTAGGAAAACTAAACTGGGCAAGCCAAATATACCCAGGAATAAAAGTAAGACAACTATGC------------------------------------------------------------------------------------------------------------------------------------------------------------------------------------------------------------------------------------------------------------------------------------------------------------------------------------------------------------------------------------------------------------------------------------------------------------------------------------------------
>28282
CCAATAAGCCCAATAGAAACAGTACCAGTAAAACTAAAACCAGGAATGGACGGACCAAAAGTAAAACAATGGCCACTAACAGAAGAAAAAATAAAAGCACTAGTAGAAATATGCACAGAAATGGAAAAAGAAGGAAAAATAAGCAAAATAGGACCAGAAAACCCATACAACACACCAGTATTCGCAATAAAAAAAAAAGACAGCACAAAATGGAGAAAACTAGTAGACTTCAGAGAACTAAACAAAAGAACACAAGACTTCTGGGAAGTACAACTAGGAATACCACACCCAGCAGGACTAAAAAAAAACAAAAGCGTAACAATACTAGACGTAGGAGACGCATACTTCAGCGTACCACTAGACGAAGACTTCAGAAAATACACAGCATTCACAATACCAAGCATAAACAACGAAACACCAGGAATAAGATACCAATACAACGTACTACCACAAGGATGGAAAGGAAGCCCAGCAATATTCCAAAGCAGCATGACAAAAATACTAGAACCATTCAGAAAACAAAACCCAGACATAGTAATATACCAATACATGGACGACCTATACGTAGGAAGCGACCTAGAAATAGGACAACACAGAACAAAAATAGAAGAACTAAGACAACACCTACTAAGATGGGGACTAACAACACCAGACAAAAAACACCAAAAAGAACACCCATTCCTATGGATGGGATACGAACTACACCCAGACAAATGGACAGTACAACCAATAGTACTACCAGAAAAAGACAGCTGGACAGTAAACGACATACAAAAACTAGTAGGAAAACTAAACTGGGCAAGCCAAATATACCCAGGAATAAAAGTAAGACAACTATGC------------------------------------------------------------------------------------------------------------------------------------------------------------------------------------------------------------------------------------------------------------------------------------------------------------------------------------------------------------------------------------------------------------------------------------------------------------------------------------------------
>28897
CCAATAAGCCCAATAGAAACAGTACCAGTAAAACTAAAACCAGGAATGGACGGACCAAAAGTAAAACAATGGCCACTAACAGAAGAAAAAATAAAAGCACTAACAGAAATATGCGCAGAAATGGAAAAAGAAGGAAAAATAAGCAAAATAGGACCAGAAAACCCATACAACACACCAGTATTCGCAATAAAAAGAAAAGACGGAATAAAATGGAGAAAACTAACAGACTTCAGAGAACTAAACAAAAGAACACAAGACTTCTGGGAAGTACAACTAGGAATACCACACCCAGCAGGACTAAAAAAAAAAAAAAGCGTAACAGTACTAGACGTAGGAGACGCATACTTCAGCGTACCACTACACGAAGACTTCAGAAAATACACAGCATTCACAATACCAAGCATAAACAACGAAACACCAGGAATAAGATACCAATACAACGTACTACCAATGGGATGGAAAGGAAGCCCAGCAATATTCCAATTCAGCATGACAAAAATACTAGAACCATTCAGAACAAAAAACCCAGAAATGGTAGTATACCAATACATGGACGACCTATACGTAGGAAGCGACCTAGAAATAGGACAACACAGAGCAAAAATAGAAGAACTAAGAGACCACCTACTAAGATGGGGACTAACAACACCAGACAAAAAACACCAAAAAGAACCACCATTCCTATGGATGGGATACGAACTACACCCAGACAAATGGACAGTACAACCAATACAACTACCAGABAAAGWCAGCTGGACAGTAAACGACATACAAAAACTAGTAGGAAAACTAAACTGBGCAAGCCAAATATACCCAGGAATAAAAGTAAGACAACTATGCAAACTACTAAGAGGAGCAAAAGCACTAACAGACATAGTAACACTAACAGAAGAAGCAGAACTAGAACTAGCAGAAAACAGAGAAATACTAAAAAACCCAGTACACGGAGTATACTACGACCCAAGCAAAGACCTAGTAGCAGAAATACAAAAACAAGGACAAGACCAATGGACATACCAAATATTCCAAGAACCATTCAAAAACCTAAAAACAGGAAAATACGCAAAAAAAAGAAGCGCACACACAAACGACGTAAAACAACTAACAGAAGTAGTACAAAAAGTAACAACAGAAAGCATAGTAATATGGGGAAAAACACCAAAATTCAGACTACCAATACAAAAAGAAACATGGGACACATGGTGGATGGAATACTGGCAAGCAACATGGATACCAGAATGGGAATTCGTAAACACACCACCACTAGTAAAACTATGGTACCAACTAGAAAAAGACCCAATAATAGGAGCAGAAACATTC
>28898
CCAATAAGCCCAATAGAAACAGTACCAGTAAAACTAAAACCAGGAATGGACGGACCAAAAGTAAAACAATGGCCACTAACAGAAGAAAAAATAAAAGCACTAGTAGAAATATGCACAGAAATGGAAAAAGAAGGAAAAATAAGCAAAATAGGACCAGAAAACCCATACAACACACCAATATTCGCAATAAAAAAAAAAGACGGAACAAAATGGAGAAAACTAATAGACCTAAGAGAACTAAACAAAAGAACACAAGACTTCTGCGAAGTACAACTAGGAATACCACACCCAGCAGGACTAAAAAAAAAAAAAAGCGTAACAGTACTAGACGTAGGAGACGCATACTACAGCATACCACTAGACGAAGACTTCAGAAAATACACAGCATTCACAATACCAAGCACAAACAACGAAACACCAGGAATAAGATACCAATACAACGTACTACCAATGGGATGGAAAGGAAGCCCAGCAATATTCCAAAGCAGCATGACAAAAATACTAGAACCATTCAGAAAACAAAACCCAGACATAGTAATATACCAATACATGGACGACCTATACATAGGAAGCGACCTAGAACTAGGACAACACAGAGTAAAAATAGAAGAACTAAGACAACACCTACTAAAATGGGGACTATACACACCAGACAAAAAACACCAAAAAGAACCACCATTCCTATGGATGGGATACGAACTACACCCAGACAAATGGACAGTACAACCAATAACACTACCAGAAAAAGACAGCTGGACAGTAAACGACATACAAAAACTAGTAGGAAAACTAAACTGGGCAAGCCAAATATACGGAGGAATAAAAGTAAGACAACTATGCAAACTACTAAGAGGAACAAAAGCACTAACAGAAGTAGTACCACTAACAAAAGAAGCAGAACTAGAACTAGCAAAAAACAGAGAAATACTAAAAGAACCAGTACACGGAGTATACTACGACCCAAGCAAAGACCTAATAGCAGAACTACAAAAACAAGGACAAGGACAATGGACATACCAAATATACCAAGACCCATTCAAAAACCTAAAAACAGGAAAATACGCAAGAATAAGAGGAGCACACACAAACGACGTAAAACAACTAACAGAAGCAGTACAAAAAATAACAACAGAAAGCATAGTAATATGGGGAAAAATACCAAAATTCAAACTACCAATACAAAAAGAAACATGGGAAACATGGTGGACAGAATACTGGCAAGCAACATGGATACCAGAATGGGAATTCGTAAACACACCACCACTAGTAAAACTATGGTACCAACTAGAAAAAGAACCAATAGCAGGAGTAGAAACATTC
>28899
CCAATAAGCCCAATAGAAACAGTACCAGTAAAACTAAAACCAGGAATGGACGGACCAAAAGTAAAACAATGGCCACTAACAGAAGAAAAAATAAAAGCACTAATAGAAATATGCACAGAAATGGAAAAAGAAGGAAAAATAAGCAAAATAGGACCAGAAAACCCATACAACACACCAGTATTCGCAATAAAAAAAAAAGACGGAACAACATGGAGAAAACTAATAGACCTAAGAGAACTAAACAAAAGAACACAAGACTTCTGGGAAGTACAACTAGGAATACCACACCCAAGCGGACTAAAAAAAAACAAAAGCGTAACAGTACTAGACGTAGGAGACGCATACTACAGCGTACCACTAGACGAAGACTTCAGAAAATACACAGCATTCACAATACCAAGCACAAACAACGAAACACCAGGAATAAGATACCAATACAACGTACTACCAATGGGATGGAAAGGAAGCCCAGCAATATTCCAAAGCAGCATGACAAAAATACTAGAACCATTCAGAAAACAAAACCCAGACATGGTAATATACCAATACATGGACGACCTATACGTAGGAAGCGACCTAGAAATAGAACAACACAGAACAAAAATAGAAGAACTAAGACAACACCTACTAGGATGGGGACTAACAACACCAGACAGAAAACACCAAAAAGAACCACCATTCCTATGGATGGGATACGAACTACACCCAGACAAATGGACAGTACAACCAATAGTACTACCAGAAAAAGACAGCTGGACAGTAAACGACATACAAAAACTAGTAGGAAAACTAAACTGGGCAAGCCAAATATACCCAGGAATAAAAGTAAGACAACTATGCAAACTACTAAGAGGAGCAAAAGCACTAACAGAAGTAATACCACTAACAAAAGAAGCAGAACTAGAACTAGCAGAAAACAGAGAAATACTAAAAGAACCAGTACACGGAGTATACTACGACCCAAGCAAAGACCTAATAGCAGAACTACAAAAACAAGGACAAGGACAATGGACATACCAAATATACCAAGAACCATTCAAAAACCTAAAAACAGGAAAATACGCAAGAATGAGAGGAGCACACACAAACGACGTAAAACAACTAACAGAAGCAGTACAAAAAATAACAACAGAAAGCATAGTAATATGGGGAAAAACACCAAAATTCAAACTACCAATACAAAAAGAAACATGGGAAACATGGTGGACAGAATACTGGCAAGCAACATGGATACCAGAATGGGAATTCGTAAACACACCACCACTAGTAAAACTATGGTACCAACTAGAAAAAGACCCAATAGTAGGAGCAGAAACATTC
>28900
CCAATAAGCCCAATAGAAACAGTACCAGTAAAACTAAAACCAGGAATGGACGGACCAAAAGTAAAACAATGGCCACTAACAGAAGAAAAAATAAAAGTACTAATGGAAATATGCACAGAAATGGAAAAAGAAGGAAAAATAAGCAAAATAGGACCAGAAAACCCATACAACACACCAGTATTCGCAATAAAAAAAAAAAACAGCGACAAATGGAGAAAACTAACAGACTTCAGAGAACTAAACAAAAGAACACAAGACTTCTGGGAAGTACAACTAGGAATACCACACCCAGCAGGACTAAAAAAAAGAAAAAGCGTAACAGTACTAGACGTAGGAGACGCATACTTCAGCGTACCACTAGACGAAAAATACAGAAAATACACAGCATTCACAATACCAAGCATAAACAACGAAACACCAGGAATAAGATACCAATACAACGTACTACCAATGGGATGGAAAGGAAGCCCAGCAATATTCCAAAGCAGCATGACAAAAATACTAGAACCATTCAGAAAACAAAACCCAGACATAGTAATATACCAATACATGGACGACCTATACGTAGGAAGCGACCTAGAAATAGGACAACACAGAACAAAAATAGAAGAACTAAGACAACACCTACTAAGATGGGGACTAACAACACCAGACCAAAAACACCAAAAAGAACCACCATTCCTATGGATGGGATACGAACTACACCCAGACAAATGGACAGTACAACCAATAACACTACCAGAAAAAGACAGCTGGACAGTAAACGACATACAAAAACTAGTAGGAAAACTAAACTGGGCAAGCCAAATATACCCAGGAATAAAAGTAAGACAACTATGCAAACTACTAAGAGGAGCAAAAGCACTAACAGAAGTAATACCACTAACAAAAGAAGCAGAACTAGAACTAGCAGAAAACAGAGAAATACTAAAAGAACCAGTACACGGAGTATACTACGACCCAAGCAAAGACCTAATAGCAGAAATACAAAAACAAGGACAAGGACAATGGACATACCAAATATACCAAGAACCATTCAAAAACCTAAAAACAGGAAAATACGCAAAAATGAAAGGAGCACACACAAACGACGTAAGACAACTAACAGAAGCAGTACAAAAAATAACAACAGAAAGCATAGTAATATGGGGAAAAACACCAAAATTCAAACTACCAATACAAAAAGAAACATGGGGAACATGGTGGACAGAATACTGGCAAGCAACATGGATACCAGAATGGGAATTCGTAAACACACCACCACTAGTAAAACTATGGTACCAACTAGAAAAAGAACCAATAGTAGGAGCAGAAACATTC
>28901
CCAATAAGCCCAATAGAAACAGTACCAGTAAAACTAAAACCAGGAATGGACGGACCAAAAGTAAAACAATGGCCACTAACAGAAGAAAAAATAAAAGCACTAGTAGAAATATGCACAGAAATGGAAAAAGAAGGAAAAATAAGCAAAATAGGACCAGAAAACCCATACAACACACCAGTATTCGTAATAAAAAAAAAAGACAGCACAAAATGGAGAAAACTAATAGACCTAAGAGAACTAAACAAAAGAACACAAGACTTCTGGGAAGTACAACTAGGAATACCACACCCAGCAGGACTAAGAAAAAAAAGAAGCGTAACAGTACTAGACGTAGGAGACGCATACTTCAGCGTACCACTAGACGAAGACTTCAGAAAATACACAGCATTCACAATACCAAGCGTAAACAACGAAACACCAGGAATAAGATACCAATACAACGTACTACCAATGGGATGGAAAGGAAGCCCAGCAATATTCCAAAGCAGCATGACAAAAATACTAGAACCATTCAGAAAACAAAACCCAGAAATAGTAATATACCAATACGTAGACGACCTATACGTAGGAAGCGACCTAGAAATAGGACAACACAGAACAAAAATAGAAGAACTAAGACAACACCTACTAAAATGGGGACTAACAACACCAGACAAAAAACACCAAAAAGAACCACCATTCCTATGGATGGGATACGAACTACACCCAGACAAATGGACAGTACAACCAATAACACTACCAGAAAAAGACAGCTGGACAGTAAACGACATACAAAAACTAGTAGGAAAACTAAACTGGGCAAGCCAAATATACCCAGGAATAAAAGTAAGACAACTATGCAAACTACTAAGAGGAACAAAAGCACTAACAGAAGTAGTACCACTAACAGAAGAAGCAGAACTAGAACTAGCAGAAAACAGAGAAATACTAAAAGAACCAGTACACGGAGTATACTACGACCCAAGCAAAGACCTAATAGCAGAAATACAAAAACAAGGACAAGGACAATGGACATACCAAATATACCAAGAACCATTCAAAAACCTAAAAACAGGAAAATACGCAAGAATGAGAGGAGCACACACAAACGACGTAAGACAACTAACAGAAGCAGTACAAAAAATAACAACAGAAAGCATAGTAATATGGGGAAAAGTACCAAAATTCAAACTACCAATACAAAAAGAAACATGGGAAACATGGTGGACAGAATACTGGCAAGCAACATGGATACCAGAATGGGAATTCGTAAACACACCACCACTAGTAAAACTATGGTACCAACTAGAAAAAGAACCAATAGTAGGAGCAGAAACATTC
>38709
CCAATAAGCCCAATAGAAACAGTACCAGTAAAACTAAAACCAGGAATGGACGGACCAAAAGTAAAACAATGGCCACTAACAGAAGAAAAAATAAAAGCACTAGTAGAAATATGCACAGAAATGGAAAAAGAAGGAAAAATAAGCAAAATAGGACCAGAAAACCCATACAACACACCAATATTCGCAATAAAAAAAAAAGACAGCACAAAATGGAGAAAACTAGTAGACTTCAGAGAACTAAACAAAAGAACACAAGACTTCTGGGAAATACAACTAGGAATACCACACCCAGCAGGACTAAAAAAAAAAAAAAGCGTAACAGTACTAGACGTAGGAGACGCATACTTCAGCGTACCACTAGACCAAGAATTCAGAAAATACACAGCATTCACAATACCAAGCATAAACAACGAAACACCAGGAATAAGATACCAATACAACGTACTACCACAAGGATGGAAAGGAAGCCCAGCAATATTCCAAAGCAGCATGACAAAAATACTAGAACCATTCAGAAAACAAAACCCAGACCTAGTAATATACCAATACGTAGACGACCTATACGTAGGAAGCGACCTAGAAATAGGACAACACAGAACAAAAATAGAAGAACTAAGACAACACCTACTAAAATGGGGACTAACAACACCAGACAAAAAACACCAAAAAGAACCACCATTCCTATGGATGGGATACGAACTACACCCARACAAATGGACAGTACAACCAATAGTACTACCAGAAAAAGACAGCTGGACAGTAAACGACATACAAAAACTAGTAGGAAAACTAAACTGGGCAAGCCAAATATACCCAGGAATAAAAGTAAGACAACTATGCAAACTACTAAGAGGAACAAAAGCACTAACAGAAGTAGTACCACTAACAGAAGAAGCAGAACTAGAACTAGCAGAAAACAGAGAAATACTAAAAGAACCAGTACACGGAGTATACTACGACCCAAGCAAAGACCTAGTAGCAGAAATACAAAAACAAGGACTAGGACAATGGACATACCAAATATACCAAGAACCATTCAAAAACCTAAAAACAGGAAAATACGCAAAAACAAGAGGAGCACACACAAACGACGTAAAACAACTAACAGAAGCAGTACAAAAAATAACAACAGAAAGCATAGTAATATGGGGAAAAACACCAAAATTCAAACTACCAATACAAAAAGAAAYATGGGAAACA------------------------------------------------------------------------------------------------------------------------
>38715
CCAATAAGCCCAATAGAAACAGTACCAGTAAAACTAAAACCAGGAATGGACGGACCAAAAGTAAAACAATGGCCACTAACAGAAGAAAAAATAAAAGCACTAGTAGAAATATGCACAGAAATGGAAAAAGAAGGAAAAATAAGCAAAATAGGACCAGAAAACCCATACAACACACCAGTATTCGCAATAAAAAAAAAAGACAGCACAAAATGGAGAAAACTAGTAGACTTCAGAGAACTAAACAAAAGAACACAAGACTTCTGGGAAGTACAACTAGGAATACCACACCCAAGCGGACTAAAAAAAAAAAAAAGCGTAACAGTACTAGACGTAGGAGACGCATACTTCAGCGTACCACTAGACGAAGACTTCAGAAAATACACAGCATTCACAATACCAAGCHTAAACAACGAAACACCAGGAATAAGATACCAATACAACGTACTACCACAAGGATGGAAAGGAAGCCCAGCAATATTCCAA---AGCATGACAAAAATACTAGAACCATTCAGAAAACAAAACCCAGACATAGTAATATACCAATACGTAGACGACCTATACGTAGGAAGCGACCTAGAAATAGGACAACACAGAGMAAAAATAGAAGAACTAAGACAACACCTACTAAGATGGGGACTAACAACACCAGACAAAAAACACCAAAAAGAACCACCATTCCTATGGATGGGATACGAACTACACCCAGACAAATGGACAGTACAACCAATAGAACTACCAGAAAAAGACAGCTGGACAGTAAACGACATACAAAAACTAGTAGGAAAACTAAACTGGGCAAGCCAAATATACCCAGGAATAAAAGTAAGACAACTATGCAAACTACTAAGAGGAACAAAAGCACTAACAGAAGTAATACCACTAACAAAAGAAGCAGAACTAGAACTAGCAGAAAACAGAGAAATACTAAAAGAACCAGTACACGGAGTATACTACGACCCAAGCAAAGACCTAATAGCAGAAATACAAAAACAAGGACAAGGACAATGGACATACCAAATATACCAAGAACCATTCAAAAACCTAAAAACAGGAAAATACGCAAGAATGAGAGGAGCACACACAAACGACGTAAAACAACTAACAGAAGCAGTACAAAAAATAACAACAGAAGGAATAGTAATATGGGGAAAAACACCAAAATTCAGACTACCAATACAAAAAGAAACATGGGAAACA------------------------------------------------------------------------------------------------------------------------
>38717
CCAATAAGCCCAATAGAAACAGTACCAGTAAAACTAAAACCAGGAATGGACGGACCAAAAGTAAAACAATGGCCACTAACAGAAGAAAAAATAAAAGCACTAGTAGAAATATGCACAGAACTAGAAAAAGAAGGAAAAATAAGCAAAATAGGACCAGAAAACCCATACAACACACCAGTATTCGCAATAAAAAAAAAAGACAGCACAAAATGGAGAAAACTAGTAGACTTCAGAGAACTAAACAAAAGAACACAAGACTTCTGGGAAGTACAACTAGGAATACCACACCCAGCAGGACTAAAAAAAAAAAAAAGCGTAACAGTACTAGACGTAGGAGACGCATACTTCAGCGTACCACTATACGAAGACTTCAGAAAATACACAGCATTCACAATACCAAGCATAAACAACGAAACACCAGGAATAAGATACCAATACAACGTACTACCACAAGGATGGAAAGGAAGCCCAGCAATATTCCAAGCAAGCATGACAAAAATACTAGAACCATTCAGAAACCAAAACCCAGACATAGTAATATACCAATACATGGACGACCTATACGTAGGAAGCGACCTAGAAATAGGACAACACAGAACAAAAATAAAAGAACTAAGAGAACACCTATGGAGATGGGGACTATACACACCAGACAAAAAACACCAAAAAGAACCACCATTCCTATGGATGGGATACGAACTACACCCAGACAAATGGACAGTACAACCAATAGTACTACCAGAAAAAGACAGCTGGACAGTAAACGACATACAAAAACTAGTAGGAAAACTAAACTGGGCAAGCCAAATATACCCAGGAATAAAAGTAAGACAACTATGCAAACTACTAAGAGGAACAAAAGCACTAACAGAAGTAATACCACTAACACAAGAAGCAGAACTAGAACTAGCAGAAAACAGAGAAATACTAAAAGAACCAGTACACGGAGTATACTACGACCCAAGCAAAGACCTAATAGCAGAAATACAAAAACAAGGACTAGGACAATGGACATACCAAATATACCAAGAACCATTCAAAATACTAAAAACAGGAAAATACGCAAGAATGAGAGGAGTACACACAAACGACGTAAAACAACTAACAGAAGCAGTACAAAAAATAACAACAGAAAGCATAGTAATATGGGGAAAAACACCAAAATTCAGACTACCAATACAAAAAGAAACATGGGAAACA------------------------------------------------------------------------------------------------------------------------
>38723
CCAATAAGCCCAATAGAAACAGTACCAGTAAAACTAAAACCAGGAATGGACGGACCAAAAGTAAAACAATGGCCACTAACAGAAGAAAAAATAAAAGCACTAGTAGAAATATGCACAGAAATGGAAAAAGAAGGAAAAATAAGCAGAATAGGACCAGAAAACCCATACAACACACCAGTATTCGYAATAAAAAAAAAAGACAGCACAAAATGGAGAAAACTAGTAGACTTCAGAGAACTAAACAAAAGAACACAAGACTTCTGGGAAGTACAACTAGGAATACCACACCCAAGCGGACTAAAAAAAAAAAAAAGCGTAACAGTACTAGACGTAGGAGACGCATACTTCAGCGTACCACTAGACGAAGACTTCAGAAAATACACAGCATTCACAATACCAAGCATAAACAACGAAACACCAGGAATAAGATACCAATACAACGTACTACCACAAGGATGGAAAGGAAGCCCAGCAATATTCCAAAGCAGCATGATAAAAATACTAGAACCATTCAGAAAACAAAACCCAGACATAGTAATATACCAATACGTAGACGACCTATACGTAGGAAGCGACCTAGAAATAGAACAACACAGAACAAAAATAGAAGAACTAAGACAACACCTACTAAGATGGGGACTAACAACACCAGACAAAAAACACCAAAAAGAACCACCATTCCTATGGATGGGATACGAACTACACCCAGACAAATGGACAGTACAACCAATAGTACTACCAGAAAAAGACAGCTGGACAGTAAACGACATACAAAAACTAGTAGGAAAACTAAACTGGGCAAGCCAAATATACCCAGGAATAAAAGTAAGACAACTATGCAAACTACTAAGAGGAACAAAAGCACTAACAGAAGTAGTACCACTAAGCAAAGAAGCAGAACTAGAACTAGCAGAAAACAGAGAAATACTAAAAGAACCAGTACACGGAGTATACTACGACCCAAGCAAAGACCTAATAGCAGAAATACAAAAACAAGGACAAGGACAATGGACATACCAAATATACCAAGAACCATTCAAAATACTAAAAACAGGAAAATACGCAAGAATGAGAGGAGCACACACAAACGACGTAAAACAACTAACAGAAGCAGTACAAAAAATAACAACAGAAAGCATAGTAATATGGGGAAAAACACCAAAATTCAGACTACCAATACAAAAAGAAACATGGGAAACA------------------------------------------------------------------------------------------------------------------------
>38725
CCAATAAGCCCAATAGAAACAGTACCAGTAAAACTAAAACCAGGAATGGACGGACCAAGAGTAAAACAATGGCCACTAACAGAAGAAAAAATAAAAGCACTAGTAGAAATATGCACAGAACTAGAAAAAGAAGGAAAAATAAGCAAAATAGGACCAGAAAACCCATACAACACACCAGTATTCGCAATAAAAAAAAAARACAGCACAAAATGGAGAAAACTAGTAGACTTCAGAGAACTAAACAAAAGAACACAAGACTTCTGGGAAGTACAACTAGGAATACCACACCCAGCAGGACTAAAAAAAAAAAAAAGCGTAACAGTACTAGACGTAGGAGACGCATACTTCAGCGTACCACTAGACGAAGACTTCAGAAAATACACAGCATTCACAATACCAAGCGTAAACAACGAAACACCAGGAATAAGATACCAATACAACGTACTACCACAAGGATGGAAAGGAAGCCCAGCAATATTCCAATGCAGCATGACAAAAATACTAGAACCATTCAGAAAACAAAACCCAGACATAGTAATATACCAATACGTAGACGACCTATACGTAGGAAGCGACCTAGAAATAGGACAACACAGAACAAAAATAGAAGAACTAAGAGAAYACCTACTAARATGGGGACTATACACACCAGACAAAAAACACCAAAAAGAACCACCATTCCTATGGATGGGATACGAACTACACCCAGACAAATGGACAGTACAACCAATAGTACTACCAGAAAAAGACAGCTGGACAGTAAACGACATACAAAAACTAGTAGGAAAACTAAACTGGGCAAGCCAAATATACCCAGGAATAAAAGTAAGACAACTATGCAAACTACTAAGAGGAACAAAAGCACTAACAGAAGTAGTACCACTAACAGAAGAAGCAGAACTAGAACTAGCAGAAAACAGAGAAATACTAAAAGAACCAGTACACGGAGTATACTACGACCCAAGCAAAGACCTAATAGCAGAAATACAAAAACAAGGACTAGGACAATGGACATACCAAATATACCAAGAACCATTCAAAATACTAAAAACAGGAAAATACGCAAGAATGAGAGGAACACACACAAACGACGTAAGACAACTAACAGACGCAGTACAAAAAATAACAACAGAAAGCATAGTAATATGGGGAAAAAYACCAAAATTCAAACTACCAATACAAAAAGAAACATGGGAAACA------------------------------------------------------------------------------------------------------------------------
>38727
CCAATAAGCCCAATAGAAACAGTACCAGTAAAACTAAAACCAGGAATGGACGGACCAAAAGTAAAACAATGGCCACTAAGCGAAGAAAAAATAAAAGCACTAGTAGAAATATGCACAGAACTAGAAAAAGAAGGAAAAATAAGCAAAATAGGACCAGAAAACCCATACAACACACCAGTATTCGCAATAAAAAAAAAAGACAGCACAAAATGGAGAAAACTAGTAGACTTCAGAGAACTAAACAAAAGAACACAAGACTTCTGGGAAGTACAACTAGGAATACCACACCCAGCAGGACTAAAAAAAAAAAAAAGCGTAACAATACTAGACGTAGGAGACGCATACTTCAGCGTACCACTAGACGAAGAATTCAGAAAATACACAGCATTCACAATACCAAGCATAAACAACGAAACACCAGGAATAAGATACCAATACAACGTACTACCACAAGGATGGAAAGGAAGCCCAGCAATATTCCAAAGCAGCATGACAAAAATACTAGAACCATTCAGAAAAAAAAACCCAGAAATAGTAATATACCAATACGTAGACGACCTATACGTAGGAAGCGACCTAGAAATAGGACAACACAGAACAAAAATAGAAGAACTAAGACAACACCTACTAAGATGGGGACTATACACACCAGACAAAAAACACCAAAAAGAACCACCATTCCTATGGATGGGATACGAACTACACCCAGACAAATGGACAGTACAACCAATAGTACTACCAGAAAAAGAAAGCTGGACAGTAAACGACATACAAAAACTAGTAGGAAAACTAAACTGGGCAAGCCAAATATACACAGGAATAAAAGTAAGACAACTATGCAAACTACTAAAAGGAGCAAAAGCACTAACAGAAGTAATACCACTAACAGAAGAAGCAGAACTAGAACTAGCAGAAAACAGAGAAATACTAAAAGAACCAGTACACGGAGTATACTACGACCCAAGCAAAGACCTAATAGCAGAAATACAAAAACAAGGAAACGGACAATGGAGCTACCAAATATACCAAGAACCATTCAAAATACTAAAAACAGGAAAATACGCAAGAATGAGAGGAGCACACACAAACGACGTAAAACAACTAACAGAAGCAGTACAAAAAATAACAACAGAAAGCATAGTAATATGGGGAAGAACACCAAAATTCAGACTACCAATACAAAAAGAAACATGGGGAACA------------------------------------------------------------------------------------------------------------------------
>38731
CCAATAAGCCCAATAGAAACAGTACCAGTAAAACTAAAACCAGGAATGGACGGACCAAAAGTAAAACAATGGCCACTAACAGAAGAAAAAATAAAAGCACTAGTAGAAATATGCACAGAACTAGAAAAAGAAGGAAAAATAAGCAAAATAGGACCAGAAAACCCATACAACACACCAGTATTCGCAATAAAAAAAAAAAACAGCACAAGATGGAGAAAACTAGTAGACTTCAGAGAACTAAACAAAAGAACACAAGACTTCTGGGAAGTACAACTAGGAATACCACACCCAGCAGGACTAAAAAAAAAAAAAAGCGTAACAGTACTAGACGTAGGAGACGCATACTTCAGCGTACCACTAGACGAAGACTTCAGAAAATACACAGCATTCACAATACCAAGCATAAACAACGAAACACCAGGAATAAGATACCAATACAACGTACTACCACAAGGATGGAAAGGAAGCCCAGCAATATTCCAAAGCAGCATGACAAAAATACTAGAACCATTCAGAAAACAAAACCCAGACATGGTAATATACCAATACATGGACGACCTATACGTAGGAAGCGACCTAGAAATAGGACAACACAGAGCAAAAATAGAAGACCTAAGACAACACCTACTAAGATGGGGACTATTCACACCAGACGAAAAACACCAAAAAGAACCACCATTCCTATGGATGGGATACGAACTACACCCAGACAAATGGACAGTACAACCAATAGTACTACCAGAAAAAGACACATGGACAGTAAACGACATACAAAAACTAGTAGGAAAACTAAACTGGGCAAGCCAAATATACCCAGGAATAAAAGTAAGACAACTATGCAAACTACTAAAAGGAGCAAAAGCACTAACAGAAGTAGTACCACTAACAGAAGAAGCAGAACTAGAACTAGCAGAAAACAGAGAAATACTAAAAGAACCAGTACACGGAGTATACTACGACCCAACAAAAGACCTAATAGCAGAAATACAAAAACAAGGAGAAGGACAATGGACATACCAAATATACCAAGAACCATTCAAAAACCTAAAAACAGGAAAATACRCAAGAAGCAGAGGAACACACACAAACGACGTAAAACAACTAACAGAAGCAGTACAAAAAATAACAACAGAAAGCATAGTAATATGGGGAAAAACACCAAAATTCAGACTACCAATACAAAAAGAAACATGGGAAACA------------------------------------------------------------------------------------------------------------------------
>38733
CCAATAAGCCCAATAGAAACAGTACCAGTAAAACTAAAACCAGGAATGGACGGACCAAAAGTAAAACAATGGCCACTAACAGAAGAAAAAATAAAAGCACTAGTAGAAATATGCACAGAAATGGAAAAAGAAGGAAAAATAAGCAAAATAGGACCAGAAAACCCATACAACACACCAGTATTCGCAATAAAAAAAAAAGACAGCACAARATGGAGAAAACTAGTAGACTTCAGAGAACTAAACAAAAGAACACAAGACTTCTGGGAAGTACAACTAGGAATACCACACCCAAGCGGACTAAAAAAAAAAAAAAGCGTAACAGTACTAGACGTAGGAGACGCATACTTCAGCGTACCACTAGACGAAGACTTCAGAAAATACACAGCATTCACAATACCAAGCATAAACAACGAAAMACCAGGAATAAGATACCAATACAACGTACTACCACAAGGATGGAAAGGAAGCCCAGCAATATTCCAATSCAGCATGACAAAAATACTAGAACCATTCAGAAAACAAAACCCAGACATAGTAATATACCAATACGTAGACGACCTATACGTAGGAAGCGACCTAGAAATAGGACAACACAGAACAAAAATAGAAGAACTAAGAGAACACCTACTAAGATGGGGATTBACAACACCAGACAAAAAACACCAAAAAGAACCACCATTCCTATGGATGGGATACGAACTACACCCAGACAAATGGACAGTACAACCAATAGTACTACCAGAAAAAGACAGCTGGACAGTAAACGACATACAAAAACTAGTAGGAAAACTAAACTGGGCAAGCCAAATATACCCAGGAATAAAAGTAAGACAACTATGCAAACTACTAARAGGAGCAAAAGCACTAACAGAARTAATACCACTAACAGAAGAAGCAGAACTAGAACTAGCAGAAAACAGAGAAATACTAAAAGAACCAGTACACGGAGTATACTACGACCCAAGCAAAGACCTAATAGCAGAACTACAAAAACAAGGACAAGGACAATGGACATACCAAATATACCAAGAACCATTCAAAAACCTAAAAACAGGAAAATACGCAAGAACAAGAGGAACACACACAAACGACGTAAAACAACTAACAGAAGCAGTACAAAAAATAACAACAGAAAGCATAGTAATATGGGGAAAAACACCAAAATTCAAACTACCAATACAAAAAGAAACATGGGAAACA------------------------------------------------------------------------------------------------------------------------
>38735
CCAATAAGCCCAATAGAAACAGTACCAGTAAAACTAAAACCAGGAATGGACGGACCAAAAGTAAAACAATGGCCACTAACAGAAGAAAAAATAAAAGCACTAGTAGAAATATGCACAGAACTAGAAAAAGAAGGAAAAATAAGCAAAATAGGACCAGAAAACCCATACAACACACCAGTATTCGTAATAAAAAAAAAAGACAGCACAAAATGGAGAAAACTAGTAGACTTCAGAGAACTAAACAAAAGAACACAAGACTTCTGGGAAGTACAACTAGGAATACCACACCCAGCAGGACTAAAAAAAAAAAAAAGCATAACAGTACTAGACGTAGGAGACGCATACTTCAGCGTACCACTAGACGAAGACTTCAGAAAATACACAGCATTCACAATACCAAGCATAAACAACGAAACACCAGGAATAAGATACCAATACAACGTACTACCACAAGGATGGAAAGGAAGCCCAGCAATATTCCAAAGCAGCATGACAAGAATACTAGAACCATTCAGAAAACAAAACCCAGACATAGTAATATACCAATACGTAGACGACCTATACGTAGGAAGCGACCTAGAAATAGAACAACACAGAATAAAAATAGAAGAACTAAGACAACACCTACTAAGATGGGGACTATACACACCAGACAAAAAACACCAAAAAGAACCACCATTCCTATGGATGGGATACGAACTACACCCAGACAAATGGACAGTACAACCAATAGTACTACCAGAAAAAGAAAGCTGGACAGTAAACGACATACAAAAACTAGTAGGAAAACTAAACTGGGCAAGCCAAATATACCCAGGAATAAAAGTAAGACAACTATGCAAACTACTAAGAGGAGCAAAAGCACTAACAGAAGTAATACCACTAACAGCAGAAGCAGAAATGGAACTAGCAGAAAACAGAGAAATACTAAAAGAACCAGTACACGGAGTATACTACGACCCAAGCAAAGAACTAATAGCAGAAATACAAAAACAAGGACAAGGACAATGGACATACCAAATATTCCAAGAACCATTCAAAAACCTAAAAACAGGAAAATACGCAAGAATGAGAGGAACACACACAAACGACGTAAGACAACTAACAGAAGTAGTACAAAAAATAACAACAGAAAGCATAGTAATATGGGGAAAAACACCAAAATTCAAACTACCAATACAAAAAGAAACATGGGAAACA------------------------------------------------------------------------------------------------------------------------
>38739
CCAATAAGCCCAATAGAAACAGTACCAGTAAAACTAAAACCAGGAATGGACGGACCAAAAGTAAAACAATGGCCACTAACAGAAGAAAAAATAAAAGCACTAGTAGAAATATGCACAGAAATGGAAAAAGAAGGAAAAATAAGCAAAATAGGACCAGAAAACCCATACAACACACCAGTATTCGCAATAAAAAAAAAAGACAGCACAAAATGGAGAAAACTAGTAGACTTCAGAGAACTAAACAAAAGAACACAAGACTTCTGGGAAGTACAACTAGGAATACCACACCCAGCAGGACTAAAAAAAAAAAAAAGCGTAACAGTACTAGACGTAGGAGACGCATACTTCAGCGTACCACTAGACGAAGAATTCAGARAATACACAGCATTCACAATACCAAGCACAAACAACGAAACACCAGGAATAAGATACCAATACAACGTACTACCACAAGGATGGAAAGGAAGCCCAGCAATATTCCAAAGCAGCATGACAAAAATACTAGAACCATTCAGAAACCAAAACCCAGACATAGTAATATACCAATACGTAGACGACCTATACGTAGGAAGCGACCTAGAAATAGGACAACACAGAGCAAAAATAGAAGAACTAAGACAACACCTACTAAGATGGGGACTAACAACACCAGACAAAAAACACCAAAAAGAACCACCATTCCTATGGATGGGATACGAACTACACCCAGACAAATGGACAGTACAACCAATAATGCTACCAGAAAAAGACAGCTGGACAGTAAACGACATACAAAAACTAGTAGGAAAACTAAACTGGGCAAGCCAAATATACCCAGGAATAAAAGTAAGACAACTATGCAAACTACTAAGAGGARCAAAAGCACTAACAGAAGTARTACCACTAACAGCAGAAGCAGAACTAGAACTAGCAGAAAACAGAGAAATACTAAAAGAACCAGTACACGGAGTATACTACGACCCAAGCAAAGACCTAATAGCAGAAATACAAAAACAAGGACAAGGACAATGGACATACCAAATATACCAAGAACCATTCAAAAACCTAAAAACAGGAAAATACGCAAGAATGAGAGGAGCACACACAAACGACGTAAAACAACTAACAGAAGCAGTACAAAAAATAACACAAGAAAGCATAGTAATATGGGGAAAAACACCAAAATTCAAACTACCAATACAAAAAGAAACATGGGAAACA------------------------------------------------------------------------------------------------------------------------
>38743
CCAATAAGCCCAATAGABACAGTACCAGTAAAACTAAAACCAGGAATGGACGGACCAAAAGTAAAACAATGGCCACTAACAGAAGAAAAAATAARAGCACTAACAGAAATATGCACAGAAATGGAAAAAGAAGGAAAAATAAGCAAAATAGGACCAGAAAACCCATACAACACACCAGTATTCGCAATAAAAAAAAAAGACAGCACAAAATGGAGAAAACTAGTAGACTTCAGAGAACTAAACAAAAGAACACAAGACTTCTGGGAAGTACAACTAGGAATACCACACCCAGCAGGACTAAAAAAAAAAAAAAGCGTAACAGTACTAGACGTAGGAGACGCATACTTCAGCGTACCACTAGACGAAGACTTCAGAAAATACACAGCATTCACAATACCAAGCATBAACAACSAAACACCAGGAATAAGATACCAATACAACGTACTACCACAAGGATGGAAAGGAAGCCCAGCAATATTCCAA---AGCATGACAAAAATACTAGABCCATTCAGAAAACAAAACCCAGACATAGTAATATACCAATACGTAGACGACCTATACGTAGGAAGCGACCTAGAAATAGGACAACACAGAACAAAAGTAGAAGAACTAAGAGAACACCTACTAAGATGGGGACTAACAACACCAGACAAAAAACACCAAAAAGAACCACCATTCCTATGGATGGGATACGAACTACACCCAGACAAATGGACAGTACAACCAATAGTACTACCAGAAAAAGACAGCTGGACAGTAAACGACATACAAAAACTAGTAGGAAAACTAAACTGGGCAAGCCAAATATACCCAGGAATAAAAGTAAGACACCTATGCAGACTACTAAGAGGAACAAAAGCACTAACAGAARTAGTAACACTAACAGAAGAAGCAGAACTAGAACTAGCAGAAAACAGAGAAATACTAAAAGAACCAGTACACGGAGTATACTACGACCCAAGCAAAGABCTAATAGCAGAAATACAAAAACAAGGACAAGGACAATGGACATACCAAATATACCAAGAACCATTCAAAAACCTAAAAACAGGAAAATACGCAAGAATGAGAGGAGCACACACAAACGACGTAAGACAACTAACAGAAGCAGTACAAAAAATAACAACAGAAAGCATAGTAATATGGGGAAAAACACCAAAATTCAAACTACCAATACAAAAAGAAACATGGGAAACA------------------------------------------------------------------------------------------------------------------------
>38745
CCAATAAGCCCAATAGAAACAGTACCAGTAAAACTAAAACCAGGAATGGACGGACCAAAAGTAAAACAATGGCCACTAACAGAAGAAAAAATAAAAGCACTAGTAGAAATATGCACAGAAATGGAAAAAGAAGGAAAAATAAGCAAAATAGGACCAGAAAACCCATACAACACACCAGTATTCGCAATAAAAAAAAAAGACAGCACAAAATGGAGAAAACTAGTAGACTTCAGAGAACTAAACAAAAGAACACAAGACTTCTGGGAAGTACAACTAGGAATACCACACCCAGCAGGACTAAAAGAAAAAAAAAGCGTAACAGTACTAGACGTAGGAGACGCATACTTCAGCGTACCACTAGACGAAGACTTCAGAAAATACACAGCATTCACAATACCAAGCACAAACAACGAAACACCAGGAATAAGATACCAATACAACGTACTACCACAAGGATGGAAAGGAAGCCCAGCAATATTCCAATGCAGCATGACAAAAATACTAGAACCATTCAGAAAACAAAACCCAGACATAGTAATATACCAATACGTAGACGACCTATACGTAGGAAGCGACCTAGAAATAGGACAACACAGAACAAAAATAGAAGAACTAAGACAACACCTACTAAAATGGGGACTAACAACACCAGACAAAAAACACCAAAAAGAACCACCATTCCTATGGATGGGATACGAACTACACCCAGACAAATGGACAGTACAACCAATAGTACTACCAGAAAAAGACAGCTGGACAGTAAACGACATACAAAAACTAGTAGGAAAACTAAACTGGGCAAGCCAAATATACCCAGGAATAAAAGTAAGACAACTATGCAAACTACTAAGAGGAACAAAAGCACTAACAGAAGTAGTACCACTAACAGAAGAAGCAGAACTAGAACTAGCAGAAAACAGAGAAATACTAAAAGAACCAGTACACGGAGTATACTACGACCCAAGCAAAGACCTAATAGCAGAAATACAAAAACAAGGACTAGGACAATGGACATACCAAATATACCAAGAACCATTCAAAAACCTAAAAACAGGAAAATACGCAAGAAGCAGAGGAGCACACACAAACGACGTAAAACAACTAGTAGAAGCAGTACAAAAAATAACAACAGAAAGCATAGTAATATGGGGAAAAACACCAAAATTCAAACTACCAATACAAAAAGAAACATGGGAAACA------------------------------------------------------------------------------------------------------------------------
>38749
CCAATAAGCCCAATAGAAACAGTACCAGTAAAACTAAAACCAGGAATGGACGGACCAAGAGTAAAACAATGGCCACTAACAGAAGAAAAAATAAAAGCACTAGTAGAAATATGCACAGAAHTGGAAAAAGAAGGAAAAATAAGCAAAATAGGACCAGAAAACCCATACAACACACCAGTATTCGCAATAAAAAAAAAAAACAGCACAAGATGGAGAAAACTAGTAGACTTCAGAGAACTAAACAAAAGAACACAAGACTTCTGGGAAGTACAACTAGGAATACCACACCCAGCAGGACTAAAAAAAAAAAACAGCGTAACAGTACTAGACGTAGGAGACGCATACTTCAGCGTACCACTAGACGAAGACTTCAGAAAATACACAGCATTCACAATACCAAGCATAAACAACGAAACACCAGGAATAAGATACCAATACAACGTACTACCACAAGGATGGAAAGGAAGCCCAGCAATATTCCAAAGCAGCATGACAAAAGTACTAGAACCATTCAGAAAACAAAACCCAGACATAGTAATATACCAATACGTAGACGACCTATACGTAGGAAGCGACCTAGAAATAGGACAACACAGAACAAAAGTAGAAGAACTAAGACAACACCTACTAAAATGGGGACTAKTCACACCAGACCAAAAACACCAAAAAGAACCACCATTCCTATGGATGGGATACGAACTACACCCAGACAAATGGACAGTACAACCAATAAAACTACCAGAAAAAGACAGCTGGACAGTAAACGACATACAAAAACTAGTAGGAAAACTAAACTGGGCAAGCCAAATATACCCAGGAATAAAAGTAAGACAACTATGCAAACTACTAAGAGGAACAAAAAAACTAACAGAAATAGTACCACTAACAGAAGAAGCAGAACTAGAACTAGCAGAAAACAGAGAAATACTAAAAGAACCAGTACACGGAGTATACTACGACCCAAGCAAAGAACTAATAGCAGAAATACAAAAACAAGGACAAGGACAATGGACATACCAAATATACCAAGAACCATTCAAAAACCTAAAAACAGGAAAATACGCAAGAACAAGAGGAGCACACACAAACGACGTAAAACAACTAACAGAAGCAGTACAAAAAATAACAACAGAAAGCATAGTAATATGGGGAAAAACACCAAAATTCAAACTACCAATACAAAAAGAAACATGGGAARTA------------------------------------------------------------------------------------------------------------------------
>38759
CCAATAAGCCCAATAGAAACAGTACCAGTAAAACTAAAACCAGGAATGGACGGACCAAAAGTAAAACAATGGCCACTAACAGAAGAAAAAATAAAAGCACTAGTAGAAATATGCACAGAACTAGAAAAAGAAGGAAAAATAAGCAAAATAGGACCAGAAAACCCATACAACACACCAGTATTCGCAATAAAAAAAAAAGACAGCACAAAATGGAGAAAACTAGTAGACTTCAGAGAACTAAACAAAAGAACACAAGACTTCTGGGAAGTACAACTAGGAATACCACACCCAGCAGGACTAAAAAAAAAAAAAAGCGTAACAGTACTAGACGTAGGAGACGCATACTTCAGCGTACCACTAGACGAAGAATTCAGAAAATACACAGCATTCACAATACCAAGCATAAACAACGAAACACCAGGAATAAGATACCAATACAACGTACTACCACAAGGATGGAAAGGAAGCCCAGCAATATTCCAARGCAGCATGACAAAAATACTAGAACCATTCAGAAAACAAAACCCAGACCTAGTAATATACCAATACGTAGACGACCTATACGTAGGAAGCGACCTAGAAATAGGACAACACAGAACAAAAATAGAAGAACTAAGACAACACCTACTAAGATGGGGACTA---ACACCAGACAAAAAACACCAAAAAGAACCACCATTCCTATGGATGGGATACGAACTACACCCAGACAAATGGACAGTACAACCAATAACACTACCAGAAAAAGACAGCTGGACAGTAAACGACATACAAAAACTAGTAGGAAAACTAAACTGGGCAAGCCAAATATACCCAGGAATAAAAGTAAGACAACTATGCAAACTACTAAGAGGAGCAAAAGCACTAACAGAAGTAGTACCACTAACAAAAGAAGCAGAACTAGAACTAGCAGAAAACAGAGAAATACTAAAAGAACCAGTACACGGAGTATACTACGACCCAAGCAAAGACCTAATAGCAGAAATACAAAAACAAGAACAATGCCAATGGACATACCAAATATACCAAGAACCATTCAAAAWCCTAAAAACAGGAAAATACGCAAAAATGAGAGGAGCACACACAAACGACGTAAAACTACTAACAGAAGCAGTACAAAAAATAGTAACAGAATGCATAGTAATATGGGGAAAAATACCAAAATTCAAACTACCAATACAAAAAGAAACATGGGAARCA------------------------------------------------------------------------------------------------------------------------
>38761
CCAATAAGCCCAATAGAAACAGTACCAGTAAAACTAAAACCAGGAATGGACGGACCAAAAGTAAAACAATGGCCACTAACAGAAGAAAAAATAAAAGCACTAGTAGAAATATGCACAGAAATGGAAAAAGAAGGAAAAATAAGCAAAATAGGACCAGAAAACCCATACAACACACCAGTATTCGCAATAAAAAAAAAAGACAGCACAAAATGGAGAATGBTAGCAGACTTCAGAGAACTAAACAAAAAAACACAAGACTTCTGGGAAGTACAACTAGGAATACCACACCCAGCAGGAMAAAAA---AACAAAAGCGTAACAGTACTAGACGTAGGAGACGCATACTTCAGCATACCACTAGACGAAGGATTCAGAAAATACACAGCATTCACAATACCAAGCATBAACAACGAAACACCAGGAATAAGATACCAATACAACGTACTACCACAAGGATGGAAAGGAAGCCCAGCAATATTCCAA---AGCATGACAAAAATACTAGAACCATTCAGAAAACAAAACCCAGACCTAGTAATATACCAATACGTAGACGACCTATACGTAKGCAGCGACCTAGAAATAGGACAACACAGAACAAAAATAGAAGAACTAAGACAACACCTACTAAGATGGGGACTATACACACCAGACAAAAAACACCAAAAAGAACCACCATTCCTATGGATGGGATACGAACTACACCCAGACAAATGGACAGTACAACCAATAGTACTACCAGAAAAAGACAGCTGGACAGTAAACGACATACAAAAACTAGTAGGAAAACTAAACTGGGCAAGCCAAATATACCCAGGAATAAAAGTAAGACAACTATGCAAACTACTAAGAGGAGCAAAAGCACTAACAGAAGTAGTACCACTAACAGCAGAAGCAGAACTAGAACTAGCAGAAAACAGAGAAATACTAAAAGAACCAGTACACGGAGTATACTACGACCCAAGCAAAGAACTAATAGCAGAAATACAAAAACAAGGACAAGGACAATGGACATACCAAATATACCAAGAACCATTCAAAAACCTAAAAACAGGAAAATACGCAAGAATGAAAGGAGCACACACAAACGACGTAAAACAACTAACAGAAGCAGTACAAAAAATAACAACAGAAAGCATAGTAATATGGGGAAAAACACCAAAATTCAAACTACCAATACAAAAAGAAACATGGGAAACA------------------------------------------------------------------------------------------------------------------------
>38769
CCAATAAGCCCAATAGAAACAGTACCAGTAAAACTAAAACCAGGAATGGACGGACCAAAAGTAAAACAATGGCCACTAACAGAAGAAAAAATAAAAGCACTAGTAGAAATATGCACAGAAATGGAAAAAGAAGGAAAAATAAGCAAAATAGGACCAGAAAACCCATACAACACACCAGTATTCGTAATAAAAAAAAAAGACAGCACAAAATGGAGAAAACTAGTAGACTTCAGAGAACTAAACAAAAGAACACAAGACTTCTGGGAAGTACAACTAGGAATACCACACCCAGCAGGACTAAAACAAAAAAAAAGCGTAACAGTACTAGACGTAGGAGACGCATACTTCAGCGTACCACTAGACGAAAACTTCAGAAAATACACAGCATTCACAATACCAAGCGTAAACAACGAAACACCAGGAATAAGATACCAATACAACGTACTACCACAAGGATGGAAAGGAAGCCCAGCAATATTCCAATGCAGCATGACAAAAATACTAGAACCATTCAGAAAACAAAACCCAGACATAGTAATATACCAATACATAGACGACCTATACGTAGGAAGCGACCTAGAAATAGGACAACACAGAACAAAAATAGAAGAACTAAGACAACACCTACTAAAATGGGGACTAACAACACCAGACAAAAAACACCAAAAAGAACCACCATTCCTATGGATGGGATACGAACTACACCCAGACAAATGGACAGTACAACCAATAGTACTACCAGACAAAGACAGCTGGACAGTAAACGACATACAAAAACTAGTAGGAAAACTAAACTGGGCAAGCCAAATATACCCAGGAATAAAAGTAAGACAACTATGCAAACTACTAAGAGGAGCAAAAGCACTAACAGAAGTAATACCACTAACAAAAGAAGCAGAACTAGAACTAGCAGAAAACAGAGAAATACTAAAAGAACCAGTACACGGAGTATACTACGACCCAAGCAAAGACCTAATAGTAGAAATACAAAAACAAGGACAAGGACAATGGACATACCAAATATACCAAGAACCATGCAAAAACCTAAAAACAGGAAAATACGCAAGAACAAGAGGAGCACACACAAACGACGTAAGACAACTAACAGAAGCAGTACAAAAAATAACAACAGAAAGCATAGTAATATGGGGAAAAATACCAAAATTCAAACTACCAATACAAAAAGAAACATGGGAAACA------------------------------------------------------------------------------------------------------------------------
>38775
CCAATAAGCCCAATAGAAACAGTACCAGTAAAACTAAAACCAGGAATGGACGGACCAARAGTAAAACAATGGCCACTAACAGAAGAAAAAATAAAAGCACTAGYAGAAATATGCACAGAAATGGAAAAAGAAGGAAAAATAAGCAAAATAGGACCAGAAAACCCATACAACACACCAGTATTCGCAATAAAAAAAAAAGACAGCACAAAATGGAGAAAACTAGTAGACTTCAGAGAACTAAACAAAAGAACACAAGACTTCTGGGAAGTACAACTAGGAATACCACACCCAGCAGGACTAAAAAAAAAAAAAAGCGTAACAGTACTAGACGTAGGAGACGCATACTTCAGCGTACCACTAGACGAAGACTTCAGAAAATACACAGCATTCACAATACCAAGCATAAACAACGAA---CCAGGA---AGATACCAATACAACGTACTACCACAAGGATGGAAAGGAAGCCCAGCAATATTCCAAAGCAGCATGACAAAAATACTAGAACCATTCAGAAAACAAAACCCAGACATAGTAATATACCAATACGTAGACGACCTATACGTAGGAAGCGACCTAGAAATAGRACAACACAGAACAAAAATAGAAGAACTAAGACAACACCTACTAAAATGGGGACTAACAACACCAGACAAAAAACACCAAAAAGAACCACCATTCCTATGGATGGGATACGAACTACACCCAGACAAATGGACAGTACAACCAATAAAACTACCAGAAAAAGACAGCTGGACAGTAAACGACATACAAAAACTAGTAGGAAAACTAAACTGGGCAAGCCAAATATACCCAGGAATAAAAGTAAGACAACTATGCAAACTACTAAGAGGAACAAAAGCACTAACAGAAATAGTACCACTAACAGAAGAAGCAGAACTAGAACTAGCAGAAAACAGAGAAATACTAAAAGAACCAGTACACGGAGTATACTACGACCCAACAAAAGACCTAATAGCAGAAATACAAAAACAAGGACAAGGACAATGGACATACCAAATATWCCAAGAACCATYCAAAAACCTAAAAACAGGAAAATACGCAAGAGTAAGAGGAGCACACACAAACGACGTAAAACAACTAAYAGAAGCAGTACAAAAAATAACAACAGAAAGCATAGTAATATGGGGAAAAACACCAAAATTCAGACTACCAATACAAAAAGAAACATGGGAAAGC------------------------------------------------------------------------------------------------------------------------
>38777
CCAATAAGCCCAATAGAAACAGTACCAGTAAAACTAAAACCAGGAATGGACGGACCAAAAGTAAAACAATGGCCACTAACAGAAGAAAAAATAAAAGCACTAGTAGAAATATGCACAGAAATGGAAAAAGAAGGAAAAATAAGCAAAATAGGACCAGAAAACCCATACAACACACCAGTATTCGCAATAAAAAAAAAAAACAGCACAAGATGGAGAAAACTAGTAGACTTCAGAGAACTAAACAAAAAAACACAAGACTTCTGGGAAGTACAACTAGGAATACCACACCCAGCAGGACTAAAAAAAAAAAAAAGCGTAACAGTACTAGACGTAGGAGACGCATACTTCAGCGTACCACTAGACGAAGAATTCAGAAAATACACAGCATTCACAATACCAAGCATAAACAACGAAACACCAGGAATAAGATACCAATACAACGTACTACCACAAGGATGGAAAGGAAGCCCAGCAATATTCCAAAGCAGCATGACAAAAATACTAGAACCATTCAGAAAACAAAACCCAGACATAGTAATATACCAATACGTAGACGACCTATACGTAGGAAGCGACCTAGAAATAGGAGAACACAGAACAAAAATAGAAGAACTAAGACAACACCTACTAAAATGGGGACTAACAACACCAGACAAAAAACACCAAAAAGAACCACCATTCCTATGGATGGGATACGAACTACACCCAGACAAATGGACAGTACAACCAATAGTACTACCAGAAAAAGACAGCTGGACAGTAAACGACATACAAAAACTAGTAGGAAAACTAAACTGGGCAAGCCAAATATACCCAGGAATAAAAGTAAGACAACTATGCAAACTACTAAGAGGAACAAAAGCACTAACAGAAGTAATACCACTAACAGAAGAAGCAGAACTAGAACTAGCAGAAAACAGAGAAATACTAAAAGAACCAGTACACGGAGTATACTACGACCCAAGCAAAGACCTAATAGCAGAACTACAAAAACAAGGACAAGGACAATGGACATACCAAATATACCAAGAACCATTCAAAATACTAAAAACAGGAAAATACGCAAAAATGAGAAGCGCACACACAAACGACATAAAACAACTAACAGAAGCAGTACAAAAAATAAGCACAGAAAGCATAGTAATATGGGGAAAAACACCAAAATTCAGACTACCAATACAAAAAGAAACATGGGAAACA------------------------------------------------------------------------------------------------------------------------
>38779
CCAATAAGCCCAATAGAAACAGTACCAGTAAAACTAAAACCAGGAATGGACGGACCAAAAGTAAAACAATGGCCACTAACAGAAGAAAAAATAAAAGCACTAGTAGAAATATGCACAGAAATGGAARAAGAAGGAAAAATAAGCAAAATAGGACCAGAAAACCCATACAACACACCAGTATTCGCAATAAAAAAAAAAGACAGCACAARATGGAGAAAACTAGTAGACTTCAGAGAACTAAACAAAAGAACACAAGACTTCTGGGAAGTACAACTAGGAATACCACACCCAGCAGGACTAAAAAAAAAAAAAAGCGTAACAGTACTAGACGTAGGAGACGCATACTTCAGCGTACCACTAGACGAAGACTTCAGAAAATACACAGCATTCACAATACCAAGCACAAACAACGAAACACCAGGAATAAGATACCAATACAACGTACTACCACAAGGATGGAAAGGAAGCCCAGCAATATTCCAAAGCAGCATGACAAAAATACTAGAACCATTCAGAAAACAAAACCCAGACATAGTAATATACCAATACGTAGACGACCTATACGTAGGAAGCGACCTAGAAATAGGACAACACAGAACAAAAATAGAAGAACTAAGACAACACCTACTAAAATGGGGACTAACAACACCAGACAAAAAACACCAAAAAGAACCACCATTCCTATGGATGGGATACGAACTACACCCAGACAAATGGACAGTACAACCAATAGTACTACCAGAAAAAGACACATGGACAGTAAACGACATACAAAAACTAGTAGGAAAACTAAACTGGGCAAGCCAAATATACCCAGGAATAAAAGTAAGACAACTATGCAAACTACTAAGAGGAACAAAAGCACTAACAGAAGTAATACCACTAACAGAAGAAGCAGAACTAGAACTAGCAGAAAACAGAGAAATACTAAAAGAACCAGTACACGGAGTATACTACGACCCAACAAAAGACCTAATAGCAGAAATACAAAAACAAGGACAAGGACAATGGACATACCAAATATACCAAGAACCATTCAAAAACCTAAAAACAGGAAAATACGCAAGAATGAGAGGAGCACACACAAACGACGTAAAACAACTAACAGAAGCAGTACAAAAAATAACAACAGAAAGCATAGTAATATGGGGAAAAACACCAAAATTCAAACTACCAATACAAAAAGAAACATGGGAAACA------------------------------------------------------------------------------------------------------------------------
>38783
CCAATAAGCCCAATAGAAACAGTACCAGTAAAACTAAAACCAGGAATGGACGGACCAAAAATAAAACAATGGCCACTAACAGAAGAAAAAATAAAAGCACTAGTAGAAATATGCACAGAAATGGAAAAAGAAGGAAAAATAAGCAAAATAGGACCAGAAAACCCATACAACACACCAGTATTCGCAATAAAAAAAAAAGACAGCACAAAATGGAGAAAACTAGTAGACTTCAGAGAACTAAACAAAAGAACACAAGACTTCTGGGAAGTACAACTAGGAATACCACACCCAGCAGGACTAAAAAAAAAAAAAAGCGTAACAGTACTAGACGTAGGAGACGCATACTTCAGCGTACCACTAGACGAAGAATTCAGAAAATACACAGCATTCACAATACCAAGCATAAACAACGAAACACCAGGAATAAGATACCAATACAACGTACTACCACAAGGATGGAAAGGAAGCCCAGCAATATTCCAAGCAAGCATGACAAAAATACTAGAACCATTCAGAAAACAAAACCCAGAAATAGTAATATACCAATACGTAGACGACCTATACGTAGGAAGCGACCTAGAAATAGGACAACACAGAACAAAAATAGAAGAACTAAGACAACACCTACTAAGATGGGGACTAACAACACCAGACAAAAAACACCAAAAAGAACCACCATTCCTATGGATGGGATACGAACTACACCCAGACAAATGGACAGTACAACCAATAAAACTACCAGAAAAAGACAGCTGGACAGTAAACGACATACAAAAACTAGTAGGAAAACTAAACTGGGCAAGCCAAATATACSCAGGAATAAAAGTAAGACAACTATGCAAACTACTAAGAGGAGCAAAAAGCCTAACAGAAGTAGTACCACTAACAGAAGAAGCAGAACTAGAACTAGCAGAAAACAGAGAAATACTAAGAGAACCAGTACACGGAGTATACTACGACCCAAGCAAAGACCTAATAGCAGAAATACAAAAACAAGACCABGGACAATGGASCTACCAAATATACCABGAACCATTCAAAAACCTAAAAACAGGAAAATACGCAAGAACAAGAGGARCACACACAAACGACGTAAAACAACTAACAGAAGCAGTACAAAAAATAACACTAGAATGCATAGTAATATGGGGAAAAACACCAAAATTCAGACTACCAATACAAAAAGAAACATGGGACACA------------------------------------------------------------------------------------------------------------------------
>38789
CCAATAAGCCCAATAGAAACAGTACCAGTAAAACTAAAACCAGGAATGGACGGACCAAAAGTAAAACAATGGCCACTAACAGAAGAAAAAATAAAAGCACTAGTAGAAATATGCACAGAACTAGAAAAAGAAGGAAAAATAAGCAAAATAGGACCAGAAAACCCATACAACACACCAGTATTCGCAATAAAAAAAAAAGACAGCACAAAATGGAGAAAACTAGTAGACTTCAGAGAACTAAACAAAAGAACACAAGACTTCTGGGAAGTACAACTAGGAATACCACACCCAGCAGGACTAAAAAAAAAAARAAGCGTAACAGTACTAGACGTAGGAGACGCATACTTCAGCATACCACTAGACGAAGACTTCAGAAAATACACAGCATTCACAATACCAAGCACAAACAACGAAACACCAGGAATAAGATACCAATACAACGTACTACCACAAGGATGGAAAGGAAGCCCAGCAATATTCCAAAGCAGCATGACAAAAATACTAGAACCATTCAGAAAACAAAACCCAGACATAGTAATATACCAATACATGGACGACCTATACGTAGGAAGCGACCTAGAAATAGGACAACACAGAACAAAAATAGAAGAACTAAGAGAACACCTATGGAGATGGGGACTATACACACCAGACAAAAAACACCAAAAAGAACCACCATTCCTATGGATGGGATACGAACTACACCCAGACAAATGGACAGTACAACCAATAATGCTACCAGAAAAAGACAGCTGGACAGTAAACGACATACAAAAACTAGTAGGAAAACTAAACTGGGCAAGCCAAATATACCCAGGAATAAAAGTAAGACACCTATGCAAACTACTAAGAGGAACAAAAAGCCTAACAGAAGTAGTACCACTAACAGAAGAAGCAGAACTAGAACTAGCAGAAAACAGAGAAATACTAAAAGAACCAGTACACGGAGTATACTACGACCCAAGCAAAGACCTAATAGCAGAAGTACAAAAACAAGGACAAGGACAATGGACATACCAAATATACCAAGAACCATTCAAAAACCTAAAAACAGGAAAATACGCAAGAATGAGAGGARCACACACAAACGACGTAAAACAACTAACAGAAGYAGTACAAAAAATAAGCACAGAAAGCATAGTAATATGGGGAAAAATACCAAAATTCAGACTACCAATACAAAAAGAAACATGGGAAACAGCA---------------------------------------------------------------------------------------------------------------------
>38795
CCAATAAGCCCAATAGAAACAGTACCAGTAAAACTAAAACCAGGAATGGACGGACCAAAAGTAAAACAATGGCCACTAACAGAAGAAAAAATAAAAGCACTAGTAGAAATATGCACAGAAATGGAAAAAGAAGGAAAAATAAGCAAAATAGGACCAGAAAACCCATACAACACACCAGTATTCGCAATAAAAAAAAAAGACAGCACAAAATGGAGAAAACTAGTAGACTTCAGAGAACTAAACAAAAGAACACAAGACTTCTGGGAAGTACAACTAGGAATACCACACCCAGCAGGACTAAAAAAAAAAAAAAGCGTAACAGTACTAGACGTAGGAGACGCATACTTCAGCGTACCACTAGACGAAGACTTCAGAAAATACACAGCATTCACAATACCAAGCATAAACAACGAAACACCAGGAATAAGATACCAATACAACGTACTACCACAAGGATGGAAAGGAAGCCCAGCAATATTCCAAAGCAGCATGACAAAAATACTAGAACCATTCAGAAAACAAAACCCAGACATAGTAATATACCAATACATGGACGACCTATACGTAGGAAGCGACCTAGAAATAGGACAACACAGAACAAAAATAGAAGAACTAAGACAACACCTACTAAGATGGGGACTAACAACACCAGACAAAAAACACCAAAAAGAACCACCATTCCTATGGATGGGATACGAACTACACCCAGACAAATGGACAGTACAACCAATAGTACTACCAGAAAAAGACAGCTGGACAGTAAACGACATACAAAAACTAGTAGGAAAACTAAACTGGGCAAGCCAAATATACCCAGGAATAAAAGTAAGACAACTATGCAAACTACTAAGAGGAACAAAAGCACTAACAGAAGTAATACCACTAACAGAAGAAGCAGAACTAGAACTAGCAGAAAACAGAGAAATACTAAAAGAACCAGTACACGGAGTATACTACGACCCAAGCAAAGACCTAATAGCAGAAATACAAAAACAAGGACAAGGACAATGGACATACCAAATATACCAAGAACCATTCAAAAACCTAAAAACAGGAAAATACGCAAGAATGAGAGGAGCACACACAAACGACGTAAAACAACTAACAGAAGCAGTACAAAAAATAACAACAGAAAGCATAGTAATATGGGGAAAAACACCAAAATTCAAACTACCAATACAAAAAGAAACATGGGAAACA------------------------------------------------------------------------------------------------------------------------
>38797
CCAATAAGCCCAATAGAAACAGTACCAGTAAAACTAAAACCAGGAATGGACGGACCAAAAGTAAAACAATGGCCACTAACAGAAGAAAAAATAAAAGCACTAATAGAAATATGCACAGABATGGAAAAAGAAGGAAAAATAAGCAAAATAGGACCAGAAAACCCATACAACACACCAGTATTCGCAATAAAAAAAAAAGACAGCACAAAATGGAGAAAACTAGTAGACTTCAGAGAACTAAACAAAAGAACACAAGACTTCTGGGAAGTACAACTAGGAATACCACACCCAGCAGGACTAAAAAAAAAAAAAAGCGTAACAGTACTAGACGTAGGAGACGCATACTTCAGCGTACCACTAGACGAAGACTTCAGAAAATACACAGCATTCACAATACCAAGCACAAACAACGAAACACCAGGAATAAGATACCAATACAACGTACTACCACAAGGATGGAAAGGAAGCCCAGCAATATTCCAAAGCAGCATGACAAAAATACTAGAACCATTCAGAAAACAAAACCCAGACATAGTAATATACCAATACGTAGACGACCTATACGTAGGAAGCGACCTAGAAATAGGACAACACAGAACAAAAATAGAAGAACTAAGACAACACCTACTAAAATGGGGACTAACAACACCAGACAAAAAACACCAAAAAGAACCACCATTCCTATGGATGGGATACGAACTACACCCAGACAAATGGACAGTACAACCAATAAAACTACCAGAAAAAGACAGCTGGACAGTAAACGACATACAAAAACTAGTAGGAAAACTAAACTGGGCAAGCCAAATATACCCAGGAATAAAAGTAAGACAACTATGCAAACTACTAAGAGGAGCAAAAGCACTAACAGAAGTAATACCACTAACAAAAGAAGCAGAACTAGAACTAGCAGAAAACAGAGAAATACTAAAAGAACCAGTACACGGAGYATACTACGACCCAAGCAAAGACCTARTAGCAGAAATACAAAAACAAGGACTAGGACAATGGACATACCAAATATACCAAGAACCATTCAAAAACCTAAAAACAGGAAAATACGCAAGAATGAGAGGAGCACACACAAACGACGTAAAACAACTAACAGAAGCAGTACAAAAAATAACACAAGAAAGCATAGTAATATGGGGAAAAACACCAAAATTCAGACTACCAATACAAAAAGAAACATGGGAAACA------------------------------------------------------------------------------------------------------------------------
>38801
CCAATAAGCCCAATAGAAACAGTACCAGTAAAACTAAAACCAGGAATGGACGGACCAAAAGTAAAACAATGGCCACTAACAGAAGAAAAAATAAAAGCACTAATGGAAATATGCACAGAAATGGAAAAAGAAGGAAAAATAAGCAAAATAGGACCAGAAAACCCATACAACACACCAGTATTCGCAATAAAAAAAAAAGACAGCACAAAATGGAGAAAACTAGTAGACTTCAGAGAACTAAACAAAAAAACACAAGACTTCTGGGAAGTACAACTAGGAATACCACACCCAGCAGGACTAAAAAAAAAAAAAAGCGTAACAGTACTAGACGTAGGAGACGCATACTTCAGCGTACCACTAGACGAAGACTTCAGAAAATACACAGCATTCACAATACCAAGCATAAACAACGAAACACCAGGAATAAGATACCAATACAACGTACTACCACAAGGATGGAAAGGAAGCCCAAGCATATTCCAAAGCAGCATGACAAAAATACTAGACCCATTCAGAAAACAAAACCCAGACATAGTAATATACCAATACGTAGACGACCTATACGTAGGAAGCGACCTAGAAATAGGACAACACAGAATAAAAATAGAAGAACTAAGACAACACCTATGGAAATGGGGACTATACACACCAGACAAAAAACACCAAAAAGAACCACCATTCCTATGGATGGGATACGAACTACACCCAGACAAATGGACAGTACAACCAATAGTACTACCAGAAAAAGACAGCTGGACAGTAAACGACATACAAAAACTAGTAGGAAAACTAAACTGGGCAAGCCAAATATACCCAGGAATAAAAGTAAGACAACTATGCAAACTACTAAGAGGAACAAAAGCACTAACAGAAGTAGTACCACTAACAGAAGAAGCAGAACTAGAACTAGCAGAAAACAGAGAAATACTAAAAGAACCAGTACACGGAGTATACTACGACCCAAGCAAAGACCTAATAGCAGAAATACAAAAACAAGAACABGGACAATGGACATACCAAATATACCAAGAACCATTCAAAAACCTAAAAACAGGAAAATACGCAAGAACAAGAGGAGCACACACAAACGACGTAAAACAACTAACAGAAGCAGTACAAAAAATAACAACAGAAAGCATAGTAATATGGGGAAAAACACCAAAATTCAGACTACCAATACAAAGAGAAACATGGGAACTA------------------------------------------------------------------------------------------------------------------------
>38803
CCAATAAGCCCAATAGAAACAGTACCAGTAAGACTAAAACCAGGAATGGACGGACCAAAAGTAAAACAATGGCCACTAACAGAAGAAAAAATAAAAGCACTAGTAGAAATATGCACAGAACTAGAAAAAGAAGGAAAAATAAGCAAAATAGGACCAGAAAACCCATACAACACACCAGTATTCGCAATAAAAAAAAAAGACAGCACAAAATGGAGAAAACTAGTAGACTTCAGAGAACTAAACAAAAGAACACAAGACTTCTGGGAAGTACAACTAGGAATACCACACCCAGCAGGACTAAAAAAAAAAAAAAGCGTAACAGTACTAGACGTAGGAGACGCATACTTCAGCGTACCACTAGACGAAGACTTCAGAAAATACACAGCATTCACAATACCAAGCATAAACAACGAAACACCAGGAATAAGATACCAATACAACGTACTACCACAAGGATGGAAAGGAAGCCCAGCAATATTCCAAAGCAGCATGACAAAAATACTAGAACCATTCAGAAAACAAAACCCAGACATGGTAATATACCAATACGTAGACGACCTATACGTAGGAAGCGACCTAGAAATAGGACAACACAGAGCAAAAATAGAAGAACTAAGACAACACCTATGGAGATGGGGACTATACACACCAGACAAAAAACACCAAAAAGAACCACCATTCCTATGGATGGGATACGAACTACACCCAGACAAATGGACAGTACAACCAATAGTACTACCAGAAAAAGACAGCTGGACAGTAAACGACATACAAAAACTAGTAGGAAAACTAAACTGGGCAAGCCAAATATACCCAGGAATAAAAGTAAGACACCTATGCAAACTACTAAGAGGAACAAAAGCACTAACAGAAGTAGTACCACTAACAGAAGAAGCAGAACTAGAACTAGCAGAAAACAGAGAAATACTAAAAGAACCAGTACACGGAGTATACTACGACCCAAGCAAAGACCTAATAGCAGAAATACAAAAACAAGGACAAGGACAATGGACATACCAAATATACCAAGAACCACTAAAAAACCTAAAAACAGGAAAATACGCAAGAATGAGAAGCGCACACACAAACGACGTAAAACAACTAACAGAAGTAGTACAAAAAATAAGCACAGAAAGCATAGTAATATGGGGAAAAACACCAAAATTCAAACTACCAATACAAAAAGAAACATGGGAAACA------------------------------------------------------------------------------------------------------------------------
>38809
CCAATAAGCCCAATAGAAACAGTACCAGTAAAACTAAAACCAGGAATGGACGGACCAAAAGTAAAACAATGGCCACTAACAGAAGAAAAAATAAAAGCACTAATAGAAATATGCACAGAAATGGAAAAAGAAGGAAAAATAAGCAAAATAGGACCAGAAAACCCATACAACACACCAGTATTCGCAATAAAAAAAAAAAACAGCACAAGATGGAGAAAACTAGTAGACTTCAGAGAACTAAACAAAAGAACACAAGACTTCTGGGAAGTACAACTAGGAATACCACACCCAGCAGGACTAAAAAAAAAAAAAAGCGTAACAGTACTAGACGTAGGAGACGCATACTTCAGCGTACCACTAGACCCAGACTTCAGAAAATACACAGCATTCACAATACCAAGCAGAAACAACGAAACACCAGGAATAAGATACCAATACAACGTACTACCACAAGGATGGAAAGGAAGCCCAGCAATATTCCAAAGCAGCATGACAAAAATACTAGAACCATTCAGAAAACAAAACCCAGAAATAGTAATATACCAATACATGGACGACCTATACGTAGGAAGCGACCTAGAAATAGGACAACACAGAAGAAAAATAGAAGAACTAAGACAACACCTACTAAGATGGGGACTAACAACACCAGACAAAAAACACCAAAAAGAACCACCATTCCTATGGATGGGATACGAACTACACCCAGACAAATGGACAGTACAACCAATAGTACTACCAGAAAAAGACAGCTGGACAGTAAACGACATACAAAAACTAGTAGGAAAACTAAACTGGGCAAGCCAAATATACCCAGGAATAAAAGTAAGACAACTATGCAAACTACTAAGAGGAACAAAAGCACTAACAGAAGTAATAACACTAACAAAAGAAGCAGAACTAGAACTAGCAGAAAACAGAGAAATACTAAAAGAACCAGTACACGGAGTATACTACGACCCAAGCAAAGACCTAATAGCAGAAATACAAAAACAAGGACAAGGACAATGGACATACCAAATATACCAAGAACCATTCAAAAACCTAAAAACAGGAAAATACGCAAGAATGAGAGGAGCACACACAAACGACGTAAAACAACTAACAGAAGCAGTACAAAAAATAACAACAGAAAGCATAGTAATATGGGGAAAAACACCAAAATTCAAACTACCAATACAAAAAGAAACATGGGAAACA------------------------------------------------------------------------------------------------------------------------
>38813
CCAATAAGCCCAATAGAAACAGTACCAGTAAAACTAAAACCAGGAATGGACGGACCAAAARTAAAACAATGGCCACTAACAGAAGAAAAAATAAAAGCACTAGTAGAAATATGCGCAGAAATGGAAAAAGAAGGAAAAATAAGCAAAATAGGACCAGAAAACCCATACAACACACCAGTATTCGCAATAAAAAAAAAARACAGCACAAGATGGAGAAAACTAGTAGACTTCAGAGAACTAAACAAAAGAACACAAGACTTCTGGGAAGTACAACTAGGAATACCACACCCAGCAGGACTAAAAARAAAAAAAAGCGTAACAGTACTAGACGTAGGAGACGCATACTTCAGCGTACCACTAGACGAAGAATTCAGAAAATACACAGCATTCACAATACCAAGCGTAAACAACGAAACACCAGGAATAAGATACCAATACAACGTACTACCACAAGGATGGAAAGGAAGCCCAGCAATATTCCAAAGCAGCATGACAAAAATACTAGAACCATTCAGAAAACAAWACCCAGABATARTAATATACCAATACGTAGACGACCTATACGTAGGAAGCGACCTAGAAATAGABCAACACAGARCAAAAATAGAAGAACTAAGACAACACCTACTAAGATGGGGACTAACAACACCAGACCAAAAACACCAAAAAGAACCACCATTCCTATGGATGGGATACGAACTACACCCAGACAAATGGACAGTACAACCAATAGTACTACCAGAAAAAGACAGCTGGACAGTAAACGACATACAAAAACTAGTAGGAAAACTAAACTGGGCAAGCCAAATATACSCAGGAATAAAAGTAAGACAACTATGCAAACTACTAAGAGGAACAAAAGCACTAACAGAAGTAATACCACTAACAGAAGAAGCAGAACTAGAACTAGCAGAAAACAGAGAAATACTAAAAGAACCAGTACACGGAGTATACTACGACCCAAGCAAAGACCTAATAGCAGAAATACAAAAACAAGGACAAGGACAATGGACATACCAAATATACCAAGAACCATTCAAAAMCCTAAAAACAGGAAAATACGCAAGAACAAGAGGAGCACACACAAACGACGTAAAACAACTAACAGAAGCAGTACAAAAAATAACAACAGAAAGCATAGTAATATGGGGAAAAACACCAAAATTCAGACTACCAATACAAAGAGAAACATGGGACACA------------------------------------------------------------------------------------------------------------------------
>38815
CCAATAAGCCCAATAGACACAGTACCAGTAAAACTAAAACCAGGAATGGACGGACCAAAAGTAAAACAATGGCCACTAACAGAAGAAAAAAYAAAAGCACTAATAGAAATATGCACAGAAATGGAAAAAGAAGGAAAAATAAGCAAAATAGGACCAGAAAACCCATACAACACACCAGTATTCGCAATAAAAAAAAAAAACAGCACAAAATGGAGAAAACTAGTAGACTTCAGAGAACTAAACAAAAGAACACAAGACTTCTGGGAAGTACAACTAGGAATACCACACCCAGCAGGACTAAAAAGAAAAAACAGCGTAACAGTACTAGACGTAGGAGACGCATACTTCAGCGTACCACTACACGAAGACTTCAGAAAATACACAGCATTCACARTACCAAGCRTAAACAACGAAACACCAGGAATAAGATACCAATACAACGTACTACCACAAGGATGGAAAGGAAGCCCAGCAATATTCCAAAGCAGCATGACAAAAATACTAGAACCATTCAGAAAACAAAACCCAGAAATAGTAATATACCAATACGTAGACGACCTATACGTAGGAAGCGACCTAGAAATAGGACAACACAGAATAAAAATAGAAGAACTAAGACAACACCTACTAAAATGGGGACTATGCACACCAGAACAAAAACACCAAAAAGAACCACCATTCCTATGGATGGGATACGAACTACACCCAGACAAATGGACAGTACAACCAATAGTACTACCAGAAAAAGACAGCTGGACAGTAAACGACATACAAAAABTAGTAGGAAAACTAAACTGGGCAAGCCAAATATACCCAGGAATAAAAATAAGACAACTATGCAAACTACTAAGAGGAACAAAAAGCCTAACAGAAGTAGTACCACTAACAGAAGAAGCAGAACTAGAACTAGCAGAAAACAGAGAAATACTAAAAGAACCAGTACACGGAGTATACTACGACCCAAGCAAAGACCTAATAGCAGAAATACAAAAACAAGGACCAGGACAATGGRCATACCAAATATACCAAGAACCATTCAAAAACCTAAAAACAGGAAAATACGCAAAAACAAGAGGAGCACACACAAACGACGTAAAACAACTAACAGAAGCAGTACAAAAARTAACAACAGAAAGCATAGTAATATGGGGAAAAACACCAAAATTCAAACTACCAATACAAAAAGAAACATGGGAAACA------------------------------------------------------------------------------------------------------------------------
>38819
CCAATAAGCCCAATAGACACAGTACCAGTAAAACTAAAACCAGGAATGGACGGACCAAAAGTAAAACAATGGCCACTAACAGAAGAAAAAATAAAAGCACTAGTAGAAATATGCACAGAAATGGAAAAAGAAGGAAAAATAAGCAAAATAGGACCAGAAAACCCATACAACACACCAGTATTCGCAATAAAAAAAAAAGACAGCACAAAATGGAGAAAACTAGTAGACTTCAGAGAACTAAACAAAAAAACACAAGACTTCTGGGAAGTACAACTAGGAATACCACACCCAGCAGGACTAAAAAAAAAAAAAAGCGTAACAGTACTAGACGTAGGAGACGCATACTTCAGCGTACCACTAGACGAAGACTTCAGAAAATACACAGCATTCACAATACCAAGCATAAACAACGAAACACCAGGAATAAGATACCAATACAACGTACTACCACAAGGATGGAAAGGAAGCCCAGCAATATTCCAAAGCAGCATGACAAAAATACTAGAACCATTCAGAAAACAAAACCCAGAAATAGTAATATACCAATACGTAGACGACCTATACGTAGGAAGCGACCTAGAAATAGGACAACACAGAGCAAAAATAAAAGAACTAAGAGAACACCTACTAAAATGGGGACTAACAACACCAGACAAAAAACACCAAAAAGAACCACCATTCCTATGGATGGGATACGAACTACACCCAGACAAATGGACAGTACAACCAATAGTACTACCAGAAAAAGACAGCTGGACAGTAAACGACATACAAAAACTAGTAGGAAAACTAAACTGGGCAAGCCAAATATACCCAGGAATAAAAGTAARACAACTATGCAAACTACTAAGAGGAACAAAAGCACTAACAGAAGTAATACCACTAACAAAAGAAGCAGAACTAGAACTAGCAGAAAACAGAGAAATACTAAGAGAACCAGTACACGGAGTATACTACGACCCAAGCAAAGACCTAATAGCAGAAGTACAAAAACAAGAACAAGGACAATGGACATACCAAATATACCAAGAACCATTCAAAAACCTAAAAACAGGAAAATACGCAAAAATGAGAGGAGCACACACAAACGACGTAAAACAACTAACAGAAGTAGTACAAAAAATAACAACAGAAAGCATAGTAATATGGGGAAAAACACCAAAATTCAGACTACCAATACAAAAAGAAACATGGGAAACA------------------------------------------------------------------------------------------------------------------------
>38823
CCAATAAGCCCAATAGAAACAGTACCAGTAAAACTAAAACCAGGAATGGACGGACCAAAAGTAAAACAATGGCCACTAACAGAAGAAAAAATAAAAGCACTAGTAGAAATATGCRCAGAACTAGAAAAAGAAGGAAAAATAAGCAAAATAGGACCAGAAAACCCATACAACACACCAGTATTCGCAATAAAAAAAAAAGACAGCACAAAATGGAGAAAACTAGTAGACTTCAGAGAACTAAACAAAAGAACACAAGACTTCTGGGAAGTACAACTAGGAATACCACACCCAGCAGGACTAAAAAAAAAAAAAAGCGTAACAGTACTAGACGTAGGAGACGCATACTTCAGCGTACCACTAGACGAAGACTTCAGAAAATACACAGCATTCACAATACCAAGCATAAACAACGAAACACCAGGAGTAAGATACCAATACAACGTACTACCACAAGGATGGAAAGGAAGCCCAGCAATATTCCAAAGCAGCATGACAAAAATACTAGAACCATWCAGAAAACAAAACCCAGACATAGTAATATACCAATACGTAGACGACCTATACGTAGGAAGCGACCTAGAAATAGGACAACACAGAACAAAAATAGAAGAACTAAGACAACACCTACTAAGATGGGGACTATACACACCAGACAAAAAACACCAAAAAGAACCACCATTCCTATGGATGGGATACGAACTACACCCAGACAAATGGACAGTACAACCAATAAAACTACCAGAAAAAGACAGCTGGACAGTAAACGACATACAAAAACTAGTAGGAAAACTAAACTGGGCAAGCCAAATATACCCAGGAATAAAAGTAAGACAACTATGCAAACTACTAAGAGGAACAAAAGCACTAACAGAAGTAATACCACTAACAGAAGAAGCAGAACTAGAACTAGCAGAAAACAGAGAAATACTAAAAGAACCAGTACACGGAGTATACTACGACCCAAGCAAAGACCTAATAGCAGAAATACAAAAACAAGGACAAGGACAATGGACATACCAAATATACCAAGAACCATTCAAAAACCTAAAAACAGGAAAATACGCAAGAATGARARGCRCACACACAAACGACGTAAAACAACTAACAGAAGCAGTACAAAAAATARCAACAGAAAGCATAGTAATATGGGGAAAAACACCAAAATTCAAACTACCAATACAAAAAGAAACATGGGAAACA------------------------------------------------------------------------------------------------------------------------
>38829
CCAATAAGCCCAATAGAAACAGTACCAGTAAAACTAAAACCAGGAATGGACGGACCAAAAGTAAAACAATGGCCACTAACAGAAGAAAAAATAAAAGCACTAGTAGAAATATGCGCAGAAATGGAAAAAGAAGGAAAAATAAGCAAAATAGGACCAGAAAACCCATACAACACACCAGTATTCGCAATAAAAAAAAAAGACAGCACAAAATGGAGAAAACTAGTAGACTTCAGAGAACTAAACAAAAGAACACAAGACTTCTGGGAAGTACAACTAGGAATACCACACCCAGCAGGACTAAAAAAAAAAAAAAGCGTAACAGTACTAGACGTAGGAGACGCATACTTCAGCGTACCACTAGACGAAGACTTCAGAAAATACACAGCATTCACAATACCAAGCATAAACAACGAAACACCAGGAGTAAGATACCAATACAACGTACTACCACAAGGATGGAAAGGAAGCCCAGCAATATTCCAAAGCAGCATGACAAAAATACTAGAACCATTCAGAAAACAAAACCCAGACATGGTAATATACCAATACGTAGACGACCTATACGTAGGAAGCGACCTAGAAATAGGACAACACAGAACAAAAATAGAAGAACTAAGACACCACCTACTAAAATGGGGACTAACAACACCAGACAAAAAACACCAAAAAGAACCACCATTCCTATGGATGGGATACGAACTACACCCAGACAAATGGACAGTACAACCAATAAYGCTACCAGAAAAAGACAGCTGGACAGTAAACGACATACAAAAACTAGTAGGAAAACTAAACTGGGCAAGCCAAATATACCCAGGAATAAAAGTAAGACAACTATGCAAACTACTAAGAGGAACAAAAGCACTAACAGAAGTAGTACCACTAACARAAGAAGCAGAACTAGAACTAGCAGAAAACAGAGAAATACTAAAAGAACCAGTACACGGAGCATACTACGACCCAAGCAAAGACCTAATAGCAGAACTACAAAAACAAGGACAAGGACAATGGACATACCAAATATACCAAGAACCATTCAAAAACCTAAAAACAGGAAAATACGCAAAAATGAGAGGAGTACACACAAACGACGTAAAACAACTAACAGAAGCAGTACAAAAAATAACAACAGAAAGCATAGTAATATGGGGAAAAACACCAAAATTCAAACTACCAATACAAAAAGAAACATGGGAAACA------------------------------------------------------------------------------------------------------------------------
>38831
CCAATAAGCCCAATAGAAACAGTACCAGTAAAACTAAAACYAGGAATGGACGGACCAAAAGTAAAACAATGGCCACTAACAGAAGAAAAAATAAAAGCACTAGTAGAAATATGCACAGAAATGGAAAAAGAAGGAAAAATAAGCAAAATAGGACCAGAAAACCCATACAACACACCAGTATTCGCAATAAAAAAAAAAAACAGCGACAGATGGAGAAAACTAGTAGACTTCAGAGAACTAAACAAAAGAACACAAGACTTCTGGGAAGTACAACTAGGAATACCACACCCAGCAGGACTAAAAAAAAAAAAAAGCGTAACAGTACTAGACGTAGGAGACGCATACTTCAGCGTACCACTAGACGAAGAATTCAGAAAATACACAGCATTCACAATACCAAGCATAAACAACGAAACACCAGGAATAAGATACCAATACAACGTACTACCACAAGGATGGAAAGGAAGCCCAAGCATATTCCAAGCAAGCATGACAAAAATACTAGAACCATTCAGAAAACAAAACCCAGACCTAGTAATATACCAATACGTAGACGACCTATACGTAGGAAGCGACCTAGAAATAGGACAACACAGAACAAAAATAGAAGAACTAAGACAACACCTACTAAAATGGGGACTATTCACACCAGACCAAAAACACCAAAAAGAACCACCATTCCTATGGATGGGATACGAACTACACCCAGACAAATGGACAGTACAACCAATAGTACTACCAGAAAAAGACAGCTGGACAGTAAACGACATACAAAAACTAGTAGGAAAACTAAACTGGGCAAGCCAAATATACCCAGGAATAAAAGTAAGACAACTATGCAAACTACTAAAAGGAGCAAAAGCACTAACAGAAGTAATACCACTAACAAAAGAAGCAGAACTAGAACTAGCAGAAAACAGAGAAATACTAAAAGAACCAGTACACGGAGTATACTACGACCCAACAAAAGACCTAATAGCAGAAATACAAAAACAAGGAGAAGGACAATGGACATACCAAATATACCAAGAACCATTCAAAAACCTAAAAACAGGAAAATACGCAAGAACAAGAGGAACACACACAAACGACGTAAAACAACTAACAGAAGCAGTACAAAAAATAAGCATGGAAAGCATAGTAATATGGGGAAAAACACCAAAATTCAAACTACCAATACAAAAAGAAACATGGGAAACA------------------------------------------------------------------------------------------------------------------------
>38833
CCAATAAGCCCAATAGAAACAGTACCAGTAAAACTAAAACCAGGAATGGACGGACCAAAAGTAAAACAATGGCCACTAACAGAAGAAAAAATAAAAGCACTAGTAGAAATATGCACAGAACTAGAAAAAGAAGGAAAAATAAGCAAAATAGGACCAGAAAACCCATACAACACACCAGTATTCGCAATAAAAAAAAAAGACAGCACAAAATGGAGAAAACTAGTAGACTTCAGAGAACTAAACAAAAAAACACAAGACTTCTGGGAAGTACAACTAGGAATACCACACCCAGCAGGACTAAAAAAAAAAAAAAGCGTAACAGTACTAGACGTAGGAGACGCATACTTCAGCGTACCACTAGACGAAGACTTCAGAAAATACACAGCATTCACAATACCAAGCATAAACAACGAAACACCAGGAATAAGATACCAATACAACGTACTACCACAAGGATGGAAAGGAAGCCCAGCAATATTCCAAAGCAGCATGACAAAAATACTAGAACCATTCAGAAAACAAAACCCAGACATAGTAATATACCAATACGTAGACGACCTATACGTAGGAAGCGACCTAGAAATAGGACAACACAGAACAAAAATAGAAGAACTAAGAAGACACCTACTAAGATGGGGACTATACACACCAGACAAAAAACACCAAAAAGAACCACCATTCCTATGGATGGGATACGAACTACACCCAGACAAATGGACAGTACAACCAATAGAACTACCAGAAAAAGACAGCTGGACAGTAAACGACATACAAAAACTAGTAGGAAAACTAAACTGGGCAAGCCAAATATACCCAGGAATAAAAGTAAGACAACTATGCAAACTACTAAGAGGAACAAAAGCACTAACAGAAGTAGTACCACTAACAGAAGAAGCAGAACTAGAACTAGCAGAAAACAGAGAAATACTAAAAGAACCAGTACACGGAGTATACTACGACCCAAGCAAAGACCTAATAGCAGAAATACAAAAACAAGGACAAGGACAATGGACATACCAAATATACCAAGAACCATTCAAAATACTAAAAACAGGAAAATACGCAAGAACAAGAGGAGCACACACAAACGACGTAARACAACTAACAGAAGCAGTACAAAAAATAACAACAGAAAGCATAGTAATATGGGGAAAAACACCAAAATTCAAACTACCAATACAAAAAGAAACATGGGAAACA------------------------------------------------------------------------------------------------------------------------
>38837
CCAATAAGCCCAATAGAAACAGTACCAGTAAAACTAAAACCAGGAATGGACGGACCAAAAGTAAAACAATGGCCACTAACAGAAGAAAAAATAAAAGCACTAGTAGAAATATGCACAGAAATGGAASAAGAAGGAAAAATAAGCAAAATAGGACCAGAAAACCCATACAACACACCAGTATTCGCAATAAAAAAAAAAGACAGCACAAAATGGAGAAAACTAGTAGACTTCAGAGAACTAAACAAAAGAACACAAGACTTCTGGGAAGTACAACTAGGAATACCACACCCAAGCGGACTAAAAAAAAAAAAAAGCGTAACAGTACTAGACGTAGGAGACGCATACTTCAGCGTACCACTAGACGAAGACTTCAGAAAATACACAGCATTCACAATACCAAGCATAAACAACGAAACACCAGGAGTAAGATACCAATACAACGTACTACCACAAGGATGGAAAGGAAGCCCAGCAATATTCCAAAGCAGCATGACAAAAATACTAGAACCATTCAGAAAACAAAACCCAGACATAGTAATATACCAATACGTAGACGACCTATACGTAGGAAGCGACCTAGAAATAGGACAACACAGAACAAAAATAAAAGAACTAAGACAACACCTACTAAGCTGGGGACTAACAACACCAGACAAAAAACACCAAAAAGAACCACCATTCCTATGGATGGGATACGAACTACACCCAGACAAATGGACAGTACAACCAATAACACTACCAGAAAAAGACAGCTGGACAGTAAACGACATACAAAAACTAGTAGGAAAACTAAACTGGGCAAGCCAAATATACCCAGGAATAAAAGTAAGACAACTATGCAAACTACTAAGAGGAACAAAAGCACTAACAGAAGTAATACCACTAACAAAAGAAGCAGAACTAGAACTAGCAGAAAACAGAGAAATACTAAAAGAACCAGTACACGGAGTATACTACGACCCAAGCAAAGACCTAATAGCAGAACTACAAAAACAAGGACAAGGACAATGGACATACCAAATATACCAAGAACCATTCAAAAACCTAAAAACAGGAAAATACGCAAGARTGAGAGGAGCACACACAAACGACGTAARACAACTAACAGAAGCAGTACAAAAAATAAGCACAGAAAGCATAGTAATATGGGGAAAAACACCAAAATTCAGACTACCAATACAAAGAGAAACATGGGAAACA------------------------------------------------------------------------------------------------------------------------
>38839
CCAATAAGCCCAATAGAAACAGTACCAGTAAAACTAAAACCAGGAATGGACGGACCAAAAGTAAABCAATGGCCACTAACAGAAGAAAAAHTAAAAGCACTAGTAGAAATATGCMCAGAAHTGRAAAAAGAAGGAAAAATAAGCAAAATAGGACCAGAAAACCCATACAACACACCAGTATTCGCAATAAAAAAAAAAGACAGCACAAAATGGAGAAAACTAGTAGACTTCAGAGAACTAAACAAAAAAACACAARACTTCTGGGAAGTACAACTAGGAATACCACACCCAGCAGGACTAAAAAAAAAAAAAAGCGTAACAGTACTAGACGTAGGAGACGCATACTTCAGCGTACCACTAGACGAAGACTTCAGAAAATACACAGCATTCACAATACCAAGCATAAACAACGAAACACCAGGAATAAGATACCAATACAACGTACTACCACAAGGATGGAAAGGAAGCCCAGCAATATTCCAAAGCAGCATGACAAAAATACTAGAACCATTCAGAARACAAAACCCAGACATAGTAATATACCAATACGTAGACGACCTATACGTAGGAAGCGACCTACAAATAGRACAACACAGAAYAAAAATAGAAGAACTAAGACAACACCTACTAAAATGGGGACTATACACACCAGACAAAAAACACCAAAAAGAACCACCATTCCTATGGATGGGATACGAACTACACCCAGACAAATGGACAGTACAACCAATAAAACTACCAGAAAAAGACAGCTGGACAGTAAACGACATACAAAAACTAGTAGGAAAACTAAACTGGGCAAGCCAAATATACCCAGGAATAAAAGTAAGACAACTATGCAAACTACTAARAGGAACAAAAGCACTAACAGAAGTAGTACCACTAACAGAAGAAGCAGAACTAGAACTAGCAGAAAACAGAGAAATACTAAAAGAACCAGTACACGGAGTATACTACGACCCAAGCAAAGACCTAATAGCAGAAATACAAAAACAAGGAAACGGACAATGGACATACCAAATATACCAAGAACCATTCAAAATACTAAAAACAGGAAAATACGCAAGAATGAGAGGAGCACACACAAACGACGTAAAACAACTAACAGAAGCAGTACAAAAAGTAACAAGAGAAAGCATAGTAATATGGGGAAAAACACCAAAATTCAGACTACCAATACAAAAAGAAACATGGGAAACA------------------------------------------------------------------------------------------------------------------------
>38841
CCAATAAGCCCAATAGAAACAGTACCAGTAAAACTAAAACCAGGAATGGACGGACCAAGAGTAAAACAATGGCCACTAACAGAAGAAAAAATAAAAGCACTAGTAGAAATATGCACAGAAATGGAAAAAGAAGGAAAAATAAGCAAAATAGGACCAGAAAACCCATACAACACACCAGTATTCGCAATAAAAAAAAAAAACAGCAMCAGATGGAGAAAACTAGTAGACTTCAGAGAACTAAACAAAAGAACACAAGACTTCTGGGAAGTACAACTAGGAATACCACACCCAGCAGGACTAAAAAAAAAAAAAAGCGTAACAGTACTAGACGTAGGAGACGCATACTTCAGCGTACCACTAGACGAAGACTTCAGAAAATACACAGCATTCACAATACCAAGCACAAACAACGAAACACCAGGAATAAGATACCAATACAACGTACTACCACAAGGATGGAAAGGAAGCCCAGCAATATTCCAAAGCAGCATGACAAAAATACTAGAACCATTCAGAAAACAAAACCCAGACATAGTAATATACCAATACGTAGACGACCTATACGTAGGAAGCGACCTAGAAACAGGACAACACAGAGCAAAAATAGAAGAACTAAGACAACACCTACTAAGATGGGGACTAACAACACCAGACCAAAAACACCAAAAAGAACCACCATTCCTATGGATGGGATACGAACTACACCCAGACAAATGGACAGTACAACCAATAAAACTACCAGAAAAAGACAGCTGGACAGTAAACGACATACAAAAACTAGTAGGAAAACTAAACTGGGCAAGCCAAATATACCCAGGAATAAAAGTAAGACAACTATGCAAACTACTAAGAGGAGCAAAAGCACTAACAGAAGTAGTACCACTAACAGAAGAAGCAGAACTAGAACTAGCAGAAAACAGAGAAATACTAAAAGAACCAGTACACGGAGTATACTACGACCCAAGCAAAGACCTAATAGCAGAAATACAAAAACAAGGACAAGGACAATGGACATTCCAAATATACCAAGAACCATTCAAAAACCTAAAAACAGGAAAATACGCAAAAATGAGARGCGCACACACAAACGACGTAAAACAACTAACAGAAGCAGTACAAAAAATAACAACAGAAAGCATAGTAATATGGGGAAAAACACCAAAATTCAAACTACCAATACAAAAAGAAACATGGGAAACA------------------------------------------------------------------------------------------------------------------------
>38847
CCAATAAGCCCAGTAGACACAGTACCAGTAAAACTAAAACCAGGAATGGACGGACCAAGAGTAAAACAATGGCCACTAACAGAAGAAAAAATAAAAGCACTAGTAGAAATATGCACAGAACTAGAAAAAGACGGAAAAATAAGCAAAATAGGACCAGAAAACCCATACAACACACCAATATTCGCAATAAAAAAAAAAAACAGCACAAGATGGAGAAAACTAGTAGACTTCAGAGAACTAAACAAAAGAACACAAGACTTCTGGGAAGTACAACTAGGAATACCACACCCAGCAGGACTAAAAAAAAAAAAAAGCGTAACAGTACTAGACGTAGGAGACGCATACTTCAGCATACCACTAGACGAAGAATTCAGAAAATACACAGCATTCACAATACCAAGCATAAACAACGAAACACCAGGAATAAGATACCAATACAACGTACTACCACAAGGATGGAAAGGAAGCCCAGCAATATTCCAAAGCAGCATGACAAAAATACTAGAACCATTCAGAAAACAAAACCCAGAAATAGTAATATACCAATACATGGACGACCTATACGTAGGAAGCGACCTAGAAATAGAACAACACAGAATAAAAATAGACGAACTAAGAGAATACCTATGGAAATGGGGACTATACACACCAGACCACAAACACCAAAAAGAACCACCATTCCACTGGATGGGATACGAACTACACCCAGACAAATGGACAGTACAACCAATAGTACTACCAGAAAAAGACAGCTGGACAGTAAACGACATACAAAAACTAGTAGGAAAACTAAACTGGGCAAGCCAAATATACCCAGGAATAAAAGTAAGACAACTATGCAAACTACTAAGAGGAGCAAAAGCACTAACAGAAGTAGTACCACTAACAAAAGAAGCAGAACTAGAACTAGCAGAAAACAGAGAAATACTAAAAGAACCAGTACACGGAGTATACTACGACCCAAGCAAAGACCTAATAGCAGAAGTACAAAAACAAGAATACGGACAATGGACATACCAAATATACCAAGAACCATTCAAAAACCTAAAAACAGGAAAATACGCAAGAACAAGAGGAGCACACACAAACGACGTAAAACAACTAACAGAAGCAGTACAAAAAATAACAACAGAAAGCATAGTAATATGGGGAAAAACACCAAAATTCAAACTACCAATACAAAAAGAAACATGGGACACA------------------------------------------------------------------------------------------------------------------------
>38849
CCAATAAGCCCAATAGAAACAGTACCAGTAAAACTAAAACCAGGAATGGACGGACCAAAAGTAAAACAATGGCCACTAACAGAAGAAAAAATAAAAGCACTAGTAGAAATATGCACAGAACTAGAAAAAGAAGGAAAAATAAGCAAAATAGGACCAGAAAACCCATACAACACACCAGTATTCGCAATAAAAAAAAAAGACAGCACAAAATGGAGAAAACTAGTAGACTTCAGAGAACTAAACAAAAGAACACAAGACTTCTGGGAAGTACAACTAGGAATACCACACCCAGCAGGACTAAAAAAAAAAAAAAGCGTAACAGTACTAGACGTAGGAGACGCATACTTCAGCGTACCACTAGACGAAGGATTCAGAAAATACACAGCATTCACAATACCAAGCACAAACAACGAAACACCAGGAATAAGATACCAATACAACGTACTACCACAAGGATGGAAAGGAAGCCCAGCAATATTCCAAAGCAGCATGACAAAAATACTAGAACCATTCAGAAAACAAAACCCAGACATAGTAATATACCAATACGTAGACGACCTATACGTAGGAAGCGACCTAGAAATAGGACAACACAGAACAAAAATAAAAGAACTAAGAGAACACCTATGGAAATGGGGACTATACACACCAGACAAAAAACACCAAAAAGAACCACCATTCCTATGGATGGGATACGAACTACACCCAGACAAATGGACAGTACAACCAATAGTACTACCAGAAAAAGACAGCTGGACAGTAAACGACATACAAAAACTAGTAGGAAAACTAAACTGGGCAAGCCAAATATACCCAGGAATAAAAGTAAGACAACTATGCAAACTACTAAGAGGAGCAAAAGCACTAACAGAAGTAATACCACTAACAGAAGAAGCAGAACTAGAACTAGCAGAAAACAGAGAAATACTAAAAGAACCAGTACACGGAGTATACTACGACCCAAGCAAAGACCTAATAGCAGAAGTACAAAAACAAGGACAAGGACAATGGACATACCAAATATACCAAGAACCATTCAAAAACCTAAAAACAGGAAAATACGCAAGAAKGAGARGCACACACACAAACGACGTAAAACAACTAACAGAAGTAGTACAAAAAATAACAACAGAAAGCATAGTAATATGGGGAAAAACACCAAAATTCAAACTACCAATACAAAAAGAAACATGGGAAACA------------------------------------------------------------------------------------------------------------------------
>38857
CCAATAAGCCCAATAGAAACAGTACCAGTAAAACTAAAACCAGGAATGGACGGACCAAGAGTAAAACAATGGCCACTAACAGAAGAAAAAATAAAAGCACTAGTAGAAATATGCACAGAAATGGAAAAAGAAGGAAAAATAAGCAAAATAGGACCAGAAAACCCATACAACACACCAGTATTCGCAATAAAAAAAAAAGGAGGAACAAGATGGAGAAAACTAGTAGACTTCAGAGAACTAAACAAAAGAACACAAGACTTCTGGGAAGTACAACTAGGAATACCACACCCAGCAGGACTAAAAAAAAAAAAAAGCGTAACAGTACTAGACGTAGGAGACGCATACTTCAGCGTACCACTAGACGAAGACTTCAGAAAATACACAGCATTCACAATACCAAGCATAAACAACGAAACACCAGGAATAAGATACCAATACAACGTACTACCACAAGGATGGAAAGGAAGCCCAGCAATATTCCAAAGCAGCATGACAAAAATACTAGAACCATTCAGAAAACAAAACCCAGACATAGTAATATACCAATACATGGACGACCTATACGTAGGAAGCGACCTAGAAATAGGACAACACAGAACAAAAATAGAAGAACTAAGACAACACCTACTAAGCTGGGGACTATTCACACCAGACCAAAAACACCAAAAAGABCCACCATTCCTATGGATGGGATACGAACTACACCCAGACAAATGGACAGTACAACCAATAGTACTACCAGAAAAAGACAGCTGGACAGTAAACGACATACAAAAACTAGTAGGAAAACTAAACTGGGCAAGCCAAATATACCCAGGAATAAAAGTAAGACAACTATGCAGACTACTAAGAGGAACAAAAGCACTAACAGAAGTAGTACCACTAACAAAAGAAGCAGAACTAGAACTAGCAGAAAACAGAGAAATACTAAAAGAACCAGTACACGGAGTATACTACGACCCAAGCAAAGACCTAATAGCAGAAHTACAAAAACAAGGACCAGGACAATGGACATACCAAATATACCAAGAACCATTCAAAAACCTAAAAACAGGAAAATACGCAARAATGAGARGCGCACACACAAACGACGTAAAACAACTA---GAAGYAGTACAAAAAGTAACAACAGAAAGCATAGTAATATGGGGAAAAACACCAAAATTCAAACTACCAATACAAAAAGAAACATGGGAAACA------------------------------------------------------------------------------------------------------------------------
>38867
CCAATAAGCCCAATAGAAACAGTACCAGTAAAACTAAAACCAGGAATGGACGGACCAAGAGTAAAACAATGGCCACTAACAGAAGAAAAAATAAAAGCACTARTAGAAATATGCACAGAAATGGAAAAAGAAGGAAAAATAAGCAAAATAGGACCAGAAAACCCATACAACACACCAGTATTCGCAATAAAAAAAAAAGACAGCACAAAATGGAGAAAACTAGTAGACTTCAGAGAACTAAACAAAAGAACACAAGACTTCTGGGAAGTACAACTAGGAATACCACACCCAGCAGGACTAGAAAAAAAAAAAAGCGTAACAGTACTAGACGTAGGAGACGCATACTTCAGCGTACCACTAGACGAAGACTTCAGAAAATACACAGCATTCACAATACCAAGCATAAACAACGAAACACCAGGAATAAGATACCAATACAACGTACTACCACAAGGATGGAAAGGAAGCCCAGCAATATTCCAATGCAGCATGACAAAAATACTAGAACCATTCAGAAAACAAAACCCAGACATAGTAATATACCAATACATGGACGACCTATACGTAGGAAGCGACCTAGAARTAGGACAACACAGAGMAAAAATAGACGAACTAAGACAACACCTACTAAGATGGGGACTATACACACCAGACAAAAAACACCAAAAAGAACCACCATTCCTATGGATGGGATACGAACTACACCCAGACAAATGGACAGTACAACCAATAGTACTACCAGAAAAAGACAGCTGGACAGTAAACGACATACAAAAACTAGTAGGAAAACTAAACTGGGCAAGCCAAATATACCCAGGAATAAAAGTAAGACAACTATGCAAACTACTAAGAGGAGCAAAAGCACTAACAGAAGTAGTACCACTAAGCAAAGAAGCAGAACTAGAACTAGCAGAAAACAGAGAAATACTAAAAGAACAAGTACACGGAGCATACTACGACCCAAGCAAAGABCTAATAGCAGAAATACAAAAACAAGACCAARGCCAATGGACATACCAAATATACCAAGAACCATTCAAAAACCTAAAAACAGGAAAATACGCAAAAATGAGAGGAACACACACAAACGACGTAAAACAACTAACAGAAGCAGTACAAAAAATAACAACAGAAAGCATAGTAATATGGGGAAAAACACCAAAATTCAAACTACCAATACAAARAGAAACATGGGACACA------------------------------------------------------------------------------------------------------------------------
>38869
CCAATAAGCCCAATAGAAACAGTACCAGTAAAACTAAAACCAGGAATGGACGGACCAAAAGTAAAACAATGGCCACTAACAGAAGAAAAAATAAAAGCACTAGYAGAAATATGCACAGAAATGGAAAAAGAAGGAAAAATAAGCAAAATAGGACCAGAAAACCCATACAACACACCAATATTCGCAATAAAAAAAAAAGACAGCACAAGATGGAGAAAACTAGTAGACTTCAGAGAACTAAACAAAAGAACACAAGACTTCTGGGAAGTACAACTAGGAATACCACACCCAGCAGGACTAAAAAAAAAAAAAAGCGTAACAGTACTAGACGTAGGAGACGCATACTTCAGCGTACCACTAGACGAAGACTTCAGAAAATACACAGCATTCACAATACCAAGCACAAACAACGAAACACCAGGAATAAGATACCAATACAACGTACTACCACAAGGATGGAAAGGAAGCCCAGCAATATTCCAAAGCAGCATGACAAAAATACTAGAACCATTCAGAAAACAAAACCCAGACATAGTAATATACCAATACGTAGACGACCTATACGTAGGAAGCGACCTAGAAATAGGACAACACAGAACAAAAATAGAAGAACTAAGACAACACCTACTAAAATGGGGACTAACAACACCAGACAAAAAACACCAAAAAGAACCACCATTCCTATGGATGGGATACGAACTACACCCAGACAAATGGACAGTACAACCAATAGTACTACCAGAAAAAGACAGCTGGACAGTAAACGACATACAAAAACTAGTAGGAAAACTAAACTGGGCAAGCCAAATATACCCAGGAATAAAAGTAAGACAACTATGCAAACTACTAAGAGGAACAAAAGCACTAACAGAAGTAATACCACTAACAGAAGAAGCAGAACTAGAACTAGCAGAAAACAGAGAAATACTAAAAGAACCAGTACACGGAGTATACTACGACCCAAGCAAAGACCTAATAGCAGAAATACAAAAACAAGGACAAGGACAATGGACAGTACAAATATACCAAGAACAATTCAAAATACTAAAAACAGGAAAATACGCAAAAATGAGAGGAACACACACAAACGACGTAAAACAACTAACAGAAGCAGTACAAAAAATAACAACAGAAAGCATAGTAATATGGGGAAAAACACCAAAATTCAGACTACCAATACAAAAAGAAACATGGGAAACA------------------------------------------------------------------------------------------------------------------------
>38875
CCAATAAGCCCAATAGAAACAGTACCAGTAAAACTAAAACCAGGAATGGACGGACCAAAAGTAAAACAATGGCCACTAACAGAAGAAAAAATAAAAGCACTAACAGAAATATGCACAGAAATGGAAAAAGAAGGAAAAATAAGCAAAATAGGACCAGAAAACCCATACAACACACCAGTATTCGCAATAAAAAAAAAAAACAGCACAAAATGGAGAAAACTAGTAGACTTCAGAGAACTAAACAAAAGAACACAAGACTTCTGGGAAGTACAACTAGGAATACCACACCCAGCAGGACTAAAAAAAAAAAAAAGCGTAACAGTACTAGACGTAGGAGACGCATACTTCAGCGTACCACTAGACGAAGACTTCAGAAAATACACAGCATTCACAATACCAAGCATAAACAACGAAACACCAGGAATAAGATACCAATACAACGTACTACCACAAGGATGGAAAGGAAGCCCAAGCATATTCCAAAGCAGCATGACAAAAATACTAGAACCATTCAGAAAACAAAACCCAGACATAGTAATATACCAATACGTAGACGACCTATACGTAGGAAGCGACCTAGAAATAGGACAACACAGAACAAAAATAGAAGAACTAAGAAAACACCTACTAAAATGGGGACTAACAACACCAGACAAAAAACACCAAAAAGAACCACCATTCCTATGGATGGGATACGAACTACACCCAGACAAATGGACAGTACAACCAATAACACTACCAGAAAAAGACAGCTGGACAGTAAACGACATACAAAAACTAGTAGGAAAACTAAACTGGGCAAGCCAAATATACCCAGGAATAAAAGTAAGACAACTATGCAAACTACTAAGAGGAGCAAAAAGCCTAACAGAAGTAATACCACTAACAAAAGAAGCAGAACTAGAACTAGCAGAAAACAGAGAAATACTAAGAGAACCAGTACACGGAGCATACTACGACCCAAGCAAAGACCTAATAGCAGAAGTACAAAAACAAGAAAACGGACAATGGACATACCAAATATACCAAGAACCATTCAAAAACCTAAAAACAGGAAAATACGCAAGAATGAGAGGAGCACACACAAACGACGTAAAACTACTAACAGAAGCAGTACAAAAAATAACAACAGAAAGCATAGTAATATGGGGAAAAACACCAAAATTCAAACTACCAATACAAAAAGAAACATGGGACACA------------------------------------------------------------------------------------------------------------------------
>38879
CCAATAAGCCCAATAGAAACAGTACCAGTAAAACTAAAACCAGGAATGGACGGACCAAAAGTAAAACAATGGCCACTAACAGAAGAAAAAATAAAAGCACTAGTAGAAATATGCACAGAAATGGAAAAAGAAGGAAAAATAAGCAAAATAGGACCAGAAAACCCATACAACACACCAGTATTCGCAATAAAAAAAAAAGACAGCACAAGATGGAGAAAACTAGTAGACTTCAGAGAACTAAACAAAAGAACACAAGACTTCTGGGAAGTACAACTAGGAATACCACACCCAGCAGGACTAAAAAAAAAAAAAAGCGTAACAGTACTAGACGTAGGAGACGCATACTTCAGCGTACCACTAGACGAAGACTTCAGAAAATACACAGCATTCACAATACCAAGCATAAACAACGAAACACCAGGAATAAGATACCAATACAACGTACTACCACAAGGATGGAAAGGAAGCCCAGCAATATTCCAAAGCAGCATGACAAAAATACTAGAACCATTCAGAAAACAAAACCCAGACATAGTAATATACCAATACGTAGACGACCTATACGTAGGAAGCGACCTAGAAATAGGACTACACAGAACAAAAATAGAAGAACTAAGACAACACCTACTAAGATGGGGACTAACAACACCAGACAAAAAACACCAAAAAGAACCACCATTCCTATGGATGGGATACGAACTACACCCAGACAAATGGACAGTACAACCAATAGAACTACCAGAAAAAGACAGCTGGACAGTAAACGACATACAAAAACTAGTAGGAAAACTAAACTGGGCAAGCCAAATATACCCAGGAATAAAAGTAAGACAACTATGCAAACTACTAAGAGGAACAAAAACACTAACAGAAGTAATACCACTAACAGCAGAAGCAGAACTAGAACTAGCAGAAAACAGAGAAATACTAAAAGAACCAGTACACGGAGTATACTACGACCCAAGCAAAGACCTAGTAGCAGAAATACAAAAACAAGGACAAGGACAATGGACATACCAAATATACCAAGAACCATTCAAAAACCTAAAAACAGGAAAATACGCAAGAATGAGAGGAGCACACACAAACGACGTAAAACAACTAACAGAAGCAGTACAAAAAATAACAACAGAAAGCATAGTAATATGGGGAAAAACACCAAAATTCAAACTACCAATACAAAAAGAAACATGGGAAGTA------------------------------------------------------------------------------------------------------------------------
>38889
CCAATAAGCCCAATAGAAACAGTACCAGTAAAACTAAAACCAGGAATGGACGGACCAAAAGTAAAACAATGGCCACTAACAGAAGAAAAAATAAAAGCACTAGTAGAAATATGCACAGAAATGGAAAAAGAAGGAAAAATAAGCAAAATAGGACCAGAAAACCCATACAACACACCAGTATTCGCAATAAAAAAAAAAAACAGCACAAGATGGAGAAAACTAGTAGACTTCAGAGAACTAAACAAAAGAACACAAGACTTCTGGGAAGTACAACTAGGAATACCACACCCAGCAGGACTAAAAARAAAAAAAAGCGTAACAGTACTAGACGTAGGAGACGCATACTTCAGCGTACCACTAGACGAAGAATTCAGAAAATACACAGCATTCACAATACCAAGCRTAAACAACGAAACACCAGGAATAAGATACCAATACAACGTACTACCACAAGGATGGAAAGGAAGCCCAGCAATATTCCAAAGCAGCATGACAAAAATACTAGAACCATTCAGAAAACAAAACCCAGACATAGTAATATACCAATACGTAGACGACCTATACGTAGGAAGCGACCTAGAAATAGGACAACACAGAACAAAAATAGAAGAACTAAGACAACACCTACTAAGATGGGGACTAACAACACCAGAACAAAAACACCAAAAAGAACCACCATTCCTATGGATGGGATACGAACTACACCCAGACAAATGGACAGTACAACCAATAGTACTACCAGAAAAAGACAGCTGGACAGTAAACGACATACAAAAACTAGTAGGAAAACTAAACTGGGCAAGCCAAATATACCCAGGAATAAAAGTAAGACACCTATGCAAACTACTAAGAGGAACAAAAGCACTAACAGAAGTAATACCACTAACAARAGAAGCAGAACTAGAACTAGCAGAAAACAGAGAAATACTAAAASAACCAGTACACGGAGTATACTACGACCCAAGCAAAGACCTAATAGCAGAACTACAAAAACAAGGACAAGGACAATGGACATACCAAATATACCAAGAACCATTCAAAAACCTAAAAACAGGAAAATACGCAAGAATGAGARGCGCACACACAAACGACRTAAAACAACTAACAGAAGCAGTACAAAAAATAACAACAGAAAGCATAGTAATATGGGGAAAAACACCAAAATTCAGACTACCAATACAAAAAGAAACATGGGAAACA------------------------------------------------------------------------------------------------------------------------
>38891
CCAATAAGCCCAATAGAAACAGTACCAGTAAAACTAAAACCAGGAATGGACGGACCAARAGTAAAACAATGGCCACTAACAGAAGAAAAAATAAAAGCACTAATAGAAATATGCACAGAAATGGAAAAAGAAGGAAAAATAAGCAAAATAGGACCAGAAAACCCATACAACACACCAGTATTCGCAATAAACAAAAAAGGAAGCACAAAATGGAGAAAACTAGTAGACTTCAGAGAACTAAACAAAAGAACACAAGACTTCTGGGAAGTACAACTAGGAATACCACACCCAGCAGGACTAAAAAAAAAAAAAAGCGTAACAGTACTAGACGTAGGAGACGCATACTTCAGCGTACCACTAGACGAAGACTTCAGAAAATACACAGCATTCACAATACCAAGCACAAACAACGAAACACCAGGAATAAGATACCAATACAACGTACTACCACAAGGATGGAAAGGAAGCCCAGCAATATTCCAAAGCAGCATGACAAGAATACTAGAACCATTCAGAAAACAAAACCCAGACATAGTAATATACCAATACGTAGACGACCTATACGTAGGAAGCGACCTAGAAATAGGACAACACAGAACAAAAATAGAAGAACTAAGACAATACCTACTAAAATGGGGACTAACAACACCAGAACAAAAACACCAAAAAGAACCACCATTCCTATGGATGGGATACGAACTACACCCAGACAAATGGACAGTACAACCAATAGTACTACCAGAAAAAGACAGCTGGACAGTAAACGACATACAAAAACTAGTAGGAAAACTAAACTGGGCAAGCCAAATATACCCAGGAATAAAAGTAAGACAACTATGCAAACTACTAAGAGGAACAAAAGCACTAACAGAAGTAATACCACTAACAGAAGAAGCAGAACTAGAACTAGCAGAAAACAGAGAAATACTAAAAGAACCAGTACACGGAGTATACTACGACCCAAGCAAAGACCTAATAGCAGAAATACAAAAACAAGGACAAGGACAATGGACATACCAAATATACCAAGAACCATTCAAAAACCTAAAAACAGGAAAATACGCAAGAATGAGAGGAGCACACACAAACGACGTAAAACAACTAACAGAAGCAGTACAAAAAATAACAACAGAAAGCATAGTAATATGGGGAAAAACACCAAAATTCAAACTACCAATACAAAAAGAAACATGGGAAACA------------------------------------------------------------------------------------------------------------------------
>38893
CCAATAAGCCCAATAGAAACAGTACCAGTAAAACTAAAACCAGGAATGGACGGACCAAAAGTAAAACAATGGCCACTAACAGAAGAAAAAATAAAAGCACTARTAGAAATATGCACAGAAATGGAAAAAGAAGGAAAAATAAGCAAAATAGGACCAGAAAACCCATACAACACACCAGTATTCGCAATAAAAAAAAAARACAGCAGCAGATGGAGAAAACTAGTAGACTTCAGAGAACTAAACAAAAGAACACAAGACTTCTGGGAAGTACAACTAGGAATACCACACCCAAGCGGACTAAAAARAAAAAAAAGCGTAACAGTACTAGACGTAGGAGACGCATACTTCAGCGTACCACTAGACGAAGACTTCAGAAAATACACAGCATTCACAATACCAAGCATAAACAACGAAACACCAGGAATAAGATACCAATACAACGTACTACCACAAGGATGGAAAGGAAGCCCAGCAATATTCCAAAGCAGCATGACAAAAATACTAGAACCATTCAGAAAACAAAACCCAGACATAGTAATATACCAATACATGGACGACCTATACGTAGGAAGCGACCTAGAAATAGAACAACACAGAACAAAAATAGAAGAACTAAGACAACACCTACTAAGATGGGGATTBACAACACCAGACCAAAAACACCAAAAAGAACCACCATTCCRCTGGATGGGATACGAACTACACCCAGACAAATGGACAGTACAACCAATAGTACTACCAGAAAAAGACAGCTGGACAGTAAACGACATACAAAAACTAGTAGGAAAACTAAACTGGGCAAGCCAAATATACAGCGGAATAAAAGTAAGACAACTATGCAGACTACTAAGAGGAACAAAAGCACTAACAGAAGTAGTACCACTAACAAAAGAAGCAGAACTAGAACTAGCAGAAAACAGAGAAATACTAAAAGAACCAGTACACGGAGTATACTACGACCCAAGCAAAGABCTAATAGCAGAARTACAAAAACAAGGACAAGGACAATGGACATACCAAATATACCAAGAACCATTCAAAAACCTAAAAACAGGAAAATACGCAAGAATGAGAGGAACACACACAAACGACGTAAAACAACTAACAGAAGCAGTACAAAAAATAACAACAGAAAGCATAGTAATATGGGGAAAAACACCAAAATTCAAACTACCAATACAAAAAGAAACATGGGAAACA------------------------------------------------------------------------------------------------------------------------
>38895
CCAATAAGCCCAATAGAAACAGTACCAGTAAAACTAAAACCAGGAATGGACGGACCAAAAGTAAAACAATGGCCACTAACAGAAGAAAAAATAARAGCACTAGTAGAAATATGCACAGAACTAGAAAAAGAAGGAAAAATAAGCAAAATAGGACCAGAAAACCCATACAACACACCAATATTCGCAATAAAAAAAAAAAACAGCGACAAATGGAGAAAACTAGTAGACTTCAGAGAACTAAACAAAAGAACACAAGACTTCTGGGAAGTACAACTAGGAATACCACACCCAGGAGGACTAAAAAAAAAAAAAAGCGTAACAGTACTAGACGTAGGAGACGCATACTTCAGCGTACCACTAGACGAAGACTTCAGAAAATACACAGCATTCACAATACCAAGCAYAAACAACGAAACACCAGGAATAAGATACCAATACAACGTACTACCACAAGGATGGAAAGGAAGCCCAGCAATATTCCAAAGCAGCATGACAAAAATACTAGAACCATTCAGAAAACAAAACCCAGACATAGTAATATACCAATACGTAGACGACCTATACGTAGGAAGCGACCTAGAAATAGGACAACACAGAACAAAAATAGAAGAACTAAGACAACACCTATGGAAATGGGGACTATACACACCAGACAAAAAACACCAAAAAGAACCACCATTCCTATGGATGGGATACGAACTACACCCAGACAGATGGACAGTACAACCAATAGTACTACCAGAAAAAGACAGCTGGACAGTAAACGACATACAAAAACTAGTAGGAAAACTAAACTGGGCAAGCCAAATATACCCAGGAATAAAAGTAAGACAACTATGCAAACTACTAAGAGGAGCAAAAGCACTAACAGAAATARTACCACTAACAGAAGAAGCAGAACTAGAACTAGCAGAAAACAGAGAAATACTAAAAGAACCAGTACACGGAGTATACTACGACCCAAGCAAAGACCTAATAGCAGAAATACAAAAACAAGGACAAGGACAATGGACATACCAAATATACCAAGAACCATTCAAAAACCTAAAAACAGGAAAATACGCAAGAATGAGAGGARCACACACAAACGACGTAAAACAACTAACAGAAGCAGTACAAAAAATAACAACAGAAAGCATAGTAATATGGGGAAAAACACCAAAATTCAGACTACCAATACAAAAAGAAACATGGGAAACA------------------------------------------------------------------------------------------------------------------------
>38897
CCAATAAGCCCAATAGAAACAATACCAGTAAAACTAAAACCAGGAATGGACGGACCAAAAGTAAAACAATGGCCACTAACAGAAGAAAAAATAAAAGCACTAGTAGAAATATGCACAGAAATGGAAAAAGAAGGAAAAATAAGCAAAATAGGACCAGAAAACCCATACAACACACCAGTATTCGCAATAAAAAAAAAAGACAGCACAARATGGAGAAAACTAGTAGACTTCAGAGAACTAAACAAAAGAACACAAGACTTCTGGGAAGTACAACTAGGAATACCACACCCAGCAGGACTAAAAAAAAAAAAAAGCGTAACAGTACTAGACGTAGGAGACGCATACTTCAGCATACCACTAGACGAAGACTTCAGAAAATACACAGCATTCACAATACCAAGCATAAACAACGAAACACCAGGAATAAGATACCAATACAACGTACTACCACAAGGATGGAAAGGAAGCCCAGCAATATTCCAATGCAGCATGACAAAAATACTAGAACCATTCAGAAAACAAAACCCAGAAATAGTAATATACCAATACGTAGACGACCTATACGTAGGAAGCGACCTAGAAATAGGACAACACAGAACAAAAATAGAAGAACTAAGACAACACCTACTAAGATGGGGACTAACAACACCAGACAAAAAACACCAAAAAGAACCACCATTCCTATGGATGGGATACGAACTACACCCAGACAAATGGACAGTACAACCAATAGTACTACCAGAAAAAGACAGCTGGACAGTAAACGACATACAAAAACTAGTAGGAAAACTAAACTGGGCAAGCCAAATATACCCAGGAATAAAAGTAAGACAACTATGCAAACTACTAAGAGGAACAAAAGCACTAACAGAAGTAATACCACTAACAGAAGAAGCAGAACTAGAACTAGCAGAAAACAGAGAAATACTAAAAGAACCAGTACACGGAGTAKACTACGACCCAAGCAAAGAACTAATAGCAGAAATACAAAAACAAGGACAAGGACAATGGACATACCAAATATACCAAGAACCATTCAAAATACTAAAAACAGGAAAATACGCAAGAGTAAGAGGAGCACACACAAACGACGTAAAACAACTAACAGAAGCAGTACAAAAAATAACAACAGAAGGAATAATAATATGGGGAAAAACACCAAAATTCAGACTACCAATACAAAAAGAAACATGGGAAACA------------------------------------------------------------------------------------------------------------------------
>38901
CCAATAAGCCCAATAGAAACAGTACCAGTAAMACTAAAACCAGGAATGGACGGACCAAAAGTAAAACAATGGCCACTAACAGAAGAAAAAATAAAAGCACTAGTAGAAATATGCACAGAAATGGAAAAAGAAGGAAAAATAAGCAAAATAGGACCAGAAAACCCATACAACACACCAGTATTCGCAATAAAAAAAAAAGACAGCACAAAATGGAGAAAACTAGTAGACTTCAGAGAACTAAACAAAAAAACACAAGACTTCTGGGAAGTACAACTAGGAATACCACACCCAGCAGGACTAAAAAAAAAAAAAAGCGTAACAGTACTAGACGTAGGAGACGCATACTTCAGCGTACCACTAGACGAAGACTTCAGAAAATACACAGCATTCACAATACCAAGCATAAACAACGAAACACCAGGAATAAGATACCAATACAACGTACTACCACAAGGATGGAAAGGAAGCCCAGCAATATTCCAAAGCAGCATGACAAAAATACTAGAACCATTCAGAAAACAAAACCCAGACATAGTAATATACCAATACGTAGACGACCTATACGTAGGAAGCGACCTAGAAATAGGACAACACAGAACAAAAATAGAAGAACTAAGACAACACCTACTAAAATGGGGACTAACAACACCAGACAAAAAACACCAAAAAGAACCACCATTCCTATGGATGGGATACGAACTACACCCAGACAAATGGACAGTACAACCAATAGTACTACCAGAAAAAGACAGCTGGACAGTAAACGACATACAAAAACTAGTAGGAAAACTAAACTGGGCAAGCCAAATATACCCAGGAATAAAAGTAAGACAACTATGCAAACTACTAAGAGGAGCAAAAGCACTAACAGAAGTAATACCACTAACAAAAGAAGCAGAACTAGAACTAGCAGAAAACAGAGAAATACTAAAAGAACCAGTACACGGAGTATACTACGACCCAAGCAAAGACCTAATAGCAGAACTACAAAAACAAGGACACGGACAATGGACATACCAAATATACCAAGAACCATACAAAAACCTAAAAACAGGAAAATACGCAAGAATGAGAGGAGCACACACAAACGACRTAAAACAABTARTAGAAGCAGTACAAAAAATAACAACAGAAAGCATAGTAATATGGGGAAAAACACCAAAATTCAGACTACCAATACAAAAAGAAACATGGGAAACA------------------------------------------------------------------------------------------------------------------------
>38903
CCAATAAGCCCAATAGAAACAGTACCAGTAAAACTAAAACCAGGAATGGACGGACCAAAAGTAAAACAATGGCCACTAACAGAAGAAAAAATAAAAGCACTAGTAGAAATATGCACAGAAATGGAAAAAGAAGGAAAAATAAGCAAAATAGGACCAGAAAACCCATACAACACACCAGTATTCGCAATAAAAAAAAAAGACAGCACAAGATGGAGAAAACTAGTAGACTTCAGAGAACTAAACAAAAGAACACAAGACTTCTGGGAAGTACAACTAGGAATACCACACCCAGCAGGACTAAAAAAAAAAAAAAGCGTAACAGTACTAGACGTAGGAGACGCATACTTCAGCGTACCACTAGACGAAAACTTCAGAAAATACACAGCATTCACAATACCAAGCCTAAACAACGAAACACCAGGAATAAGATACCAATACAACGTACTACCACAAGGATGGAAAGGAAGCCCAGCAATATTCCAAAGCAGCATGACAAAAATACTAGAACCATTCAGAAAACAAAACCCAGACATAGACATATACCAATACGTAGACGACCTATACGTAGGAAGCGACCTAGAAATAGGACAACACAGAACAAAAATAGAAGAACTAAGACAACACCTACTAAMATGGGGACTAACAACACCAGACAAAAAACACCAAAAAGAACCACCATTCCTATGGATGGGATACGAACTACACCCAGACAAATGGACAGTACAACCAATAGTACTACCAGAAAAAGACAGCTGGACAGTAAACGACATACAAAAACTAGTAGGAAAACTAAACTGGGCAAGCCAAATATACAGCGGAATAAAAGTAAGACAACTATGCAAACTACTAAGAGGAACAAAAGCACTAACAGACGTAATACCACTAACAAAAGAAGCAGAACTAGAACTAGCAGAAAACAGAGAAATACTAAAAGAACCAGTATACGGAGTATACTACGACCCAAGCAAAGACCTAGTAGCAGAAATACAAAAACAAGGACTAGGACAATGGACATACCAAATATACCAAGAACCATTCAAAAACCTAAAAACAGGAAAATACGCAAGAATGAGAAGCGTACACACAAACGACGTAAAACAACTAACAGAAGCAGTACAAAAAATAAGCACAGAAAGCATAGTAATATGGGGAAAAATACCAAAATTCAAACTACCAATACAAAAAGAAACATGGGAARCA------------------------------------------------------------------------------------------------------------------------
>38905
CCAATAAGCCCAATAGAAACAGTACCAGTAAAACTAAAACCAGGAATGGACGGACCAAAAGTAAAACAATGGCCACTAACAGAAGAAAAAATAAAAGCACTAGTAGAAATATGCACAGAAATGGAAAAAGAAGGAAAAATAAGCAAAATAGGACCAGAAAACCCATACAACACACCAGTATTCGCAATAAAAAAAAAAGACAGCACAAAATGGAGAAAACTAGTAGACTTCAGAGAACTAAACAAAAGAACACAAGACTTCTGGGAAGTACAACTAGGAATACCACACCCAGCAGGACTAAAAAAAAAAAABAGCGTAACAGTACTAGACGTAGGAGACGCATACTTCAGCGTACCACTAGACGAAGACTTCAGAAAATACACAGCATTCACAATACCAAGCATAAACAACGAAACACCAGGAATAAGATACCAATACAACGTACTACCACAAGGATGGAAAGGAAGCCCAGCAATATTCCAAAGCAGCATGACAAAAATACTAGAACCATTCAGAAAACAAAACCCAGABATAGTAATATACCAATACATGGACGACCTATACGTAGGAAGCGACCTAGAAATAGGACAACACAGAACAAAAATAGAAGAACTAAGA---CACCTACTAAAATGGGGACTAACAACACCAGACAAAAAACACCAAAAAGAACCACCATTCCTATGGATGGGATACGAACTACACCCAGACAAATGGACAGTACAACCAATAATGCTACCAGAAAAAGACAGCTGGACAGTAAACGACATACAAAAACTAGTAGGAAAACTAAACTGGGCAAGCCAAATATACCCAGGAATAAAAGTAAGACAACTATGCAAACTACTAAGAGGAACAAAAGCACTAACAGAAGTAGTACCACTAACAGAAGAAGCAGAACTAGAACTAGCAGAAAACAGAGAAATACTAAGAGAACCAGTACACGGAGCATACTACGACCCAAGCAAAGACCTAATAGCAGAAATACAAAAACAAGGACTAGGACAATGGACATACCAAATATACCAAGAACCATTCAAAAACCTAAAAACAGGAAAATACGCAAGAATGAAAAGCGCACACACAAACGACGTAAAACAACTAACAGAAGCAGTACAAAAAATAACAACAGAAAGCATAGTAATATGGGGAAAAACACCAAAATTCAAACTACCAATACAAAAAGAAACATGGGAAACA------------------------------------------------------------------------------------------------------------------------
>38911
CCAATAAGCCCAATAGAAACAGTACCAGTAAAACTAAAACCAGGAATGGACGGACCAAAAGTAAAACAATGGCCACTAACAGAAGAAAAAATAAAAGCACTAGTAGAAATATGCACAGAAATGGAAAAAGAAGGAAAAATAAGCAAAATAGGACCAGAAAACCCATACAACACACCAGTATTCGCAATAAAAAAAAAAGACAGCACAAAATGGAGAAAACTAGTAGACTTCAGAGAACTAAACAAAAAAACACAAGACTTCTGGGAAGTACAACTAGGAATACCACACCCAGCAGGACTAAAAAAAAAAAAAAGCGTAACAGTACTAGACGTAGGAGACGCATACTTCAGCGTACCACTAGACGAAGACTTCAGAAAATACACAGCATTCACAATACCAAGCATAAACAACGAAACACCAGGAATAAGATACCAATACAACGTACTACCACAAGGATGGAAAGGAAGCCCAGCAATATTCCAAAGCAGCATGACAAAAATACTAGAACCATTCAGAAAACAAAACCCAGACCTAGTAATATACCAATACGTAGACGACCTATACGTAGGAAGCGACCTAGAAATAGGACAACACAGAACAAAAATAGAAGAACTAAGACAACACCTACTAAAATGGGGACTAACAACACCAGACAAAAAACACCAAAAAGAACCACCATTCCTATGGATGGGATACGAACTACACCCAGACAAATGGACAGTACAACCAATAGTACTACCAGAAAAAGACAGCTGGACAGTAAACGACATACAAAAACTAGTAGGAAAACTAAACTGGGCAAGCCAAATATACCCAGGAATAAAAGTAAGACAACTATGCAAACTACTAAGAGGAACAAAAGCACTAACAGAAGTAGTACCACTAACAGCAGAAGCAGAACTAGAACTAGCAGAAAACAGAGAAATACTAAAAGAACCAGTACACGGAGTATACTACGACCCAACAAAAGACCTAATAGCAGAAATACAAAAACAAGGACAAGGACAATGGACATACCAAATATACCAAGAACCATTCAAAATACTAAAAACAGGAAGATACGCAAGAATGAGAGGAGCACACACAAACGACGTAAGACAACTAACAGAAGCAGTACAAAAAATAACAACAGAAAGCATAGTAATATGGGGAAAAACACCAAAATTCAGACTACCAATACAAAAAGAAACATGGGAAACA------------------------------------------------------------------------------------------------------------------------
>38913
CCAATAAGCCCAATAGAAACAGTACCAGTAAAACTAAAACCAGGAATGGACGGACCAAAAGTAAAACAATGGCCACTAACAGAAGAAAAAATAAAAGCACTAGTAGAAATATGCRCAGAACTAGAAAAAGAAGGAAAAATAAGCAAAATAGGACCAGAAAACCCATACAACACACCAGTATTCGCAATAAAAAAAAAAGACAGCACAAAATGGAGAAAACTAGTAGACTTCAGAGAACTAAACAAAAGAACACAAGACTTCTGGGAAGTACAACTAGGAATACCACACCCAGCAGGACTAAAAAAAAAAAAAAGCGTAACAGTACTAGACGTAGGAGACGCATACTTCAGCGTACCACTAGACGAAGACTTCAGAAAATACACAGCATTCACAATACCAAGCATAAACAACGAAACACCAGGARTAAGATACCAATACAACGTACTACCACAAGGATGGAAAGGAAGCCCAAGCATATTCCAAAGCAGCATGACAAAAATACTAGAACCATTCAGAAAACAAAACCCAGACATBGTAATATACCAATACGTAGACGACCTATACGTAGGAAGCGACCTAGAAATAGGACAACACAGAACAAAAATAGAAGAACTAAGAGAACACCTATGGAAATGGGGACTATACACACCAGACAAAAAACACCAAAAAGAACCACCATTCCTATGGATGGGATACGAACTACACCCAGACAAATGGACAGTACAACCAATAAAACTACCAGAAAAAGACAGCTGGACAGTAAACGACATACAAAAACTAGTAGGAAAACTAAACTGGGCAAGCCAAATATACCCAGGAATAAAAGTAAGACAACTATGCAAACTACTAAAAGGAGCAAAAGCACTAACAGAAGTAATACCACTAACAAAAGAAGCAGAACTAGAACTAGCAGAAAACAGAGAAATACTAAAAGAACCAGTACACGGAGCATACTACGACCCAAGCAAAGACCTAATAGCAGAAATACAAAAACAAGGACAAGGACAATGGACATACCAAATATACCAAGAACCATTCAAAAACCTAAAAACAGGAAAATACGCAAGAACAAGAGGAGCACACACAAACGACGTAAGACAACTAACAGAAGCAGTACAAAAAATAACAACAGAAAGCATAGTAATATGGGGAAAAACACCAAAATTCAGACTACCAATACAAAAAGAAACATGGGAAACA------------------------------------------------------------------------------------------------------------------------
>38915
CCAATAAGCCCAATAGAAACAGTACCAGTAAAACTAAAACCAGGAATGGACGGACCAAAAGTAAAACAATGGCCACTAACAGAAGAAAAAATAAAAGCACTAGTAGAAATATGCACAGAAATGGAAAAAGAAGGAAAAATAAGCAAAATAGGACCAGAAAACCCATACAACACACCAGTATTCGCAATAAAAAAAAAAGACAGCACAAAATGGAGAAAACTAGTAGACTTCAGAGAACTAAACAAAAGAACACAAGACTTCTGGGAAGTACAACTAGGAATACCACACCCAGCAGGACTAAAAAAAAAAAAAAGCGTAACAGTACTAGACGTAGGAGACGCATACTTCAGCGTACCACTAGACGAAGABTTCAGAAAATACACAGCATTCACAATACCAAGCATAAACAACGAAACACCAGGAATAAGATACCAATACAACGTACTACCACAAGGATGGAAAGGAAGCCCAGCAATATTCCAAAGCAGCATGACAAAAATACTAGAACCATTCAGAMAACAAAACCCAGABATGGTAATATACCAATACGTAGACGACCTATACGTAGGAAGCGACCTAGAAATAGGACAACACAGAACAAAARTAGAAGAACTAAGACAACACCTACTAAAATGGGGACTAACAACACCAGACAAAAAACACCAAAAAGABCCACCATTCCTATGGATGGGATACGAACTACACCCAGACAAATGGACAGTACAACCAATAGAACTACCAGAAAAAGAAAGCTGGACAGTAAACGACATACAAAAACTAGTAGGAAAACTAAACTGGGCAAGCCAAATATACCCAGGAATAAAAGTAAGACAACTATGCAGACTACTAAGAGGAACAAAAGCACTAACAGAAGTAGTACCACTAASCAMAGAAGCAGAACTAGAACTAGCAGAAAACAGAGAAATACTAAAAGAACCAGTACACSGAGTATACTACGACCCAAGCAAAGACCTAATAGCAGAAATACAAAAACAAGACCAAGGACAATGGACATACCAAATATACCAAGAACCATTCAAAAACCTAAAAACAGGAAAATACGCAAGAATGAGAGGAGCACACACAAACGACGTAAAACAACTAACAGAAGCAGTACAAAAAATAACAACAGAAGGAATAATAATATGGGGAAAAATACCAAAATTCAGACTACCAATACAAAAAGAAACATGGGAAACA------------------------------------------------------------------------------------------------------------------------
>38919
CCAATAAGCCCAATAGAAACAGTACCAGTAAAACTAAAACCAGGAATGGACGGACCAAAAGTAAAACAATGGCCACTAACAGAAGAAAAAATAAAAGCACTAGTAGAAATATGCACAGAACTAGAAAAAGAAGGAAAAATAAGCAAAATAGGACCAGAAAACCCATACAACACACCAGTATTCGCAATAAAAAAAAAAGACAGCACAAAATGGAGAAAACTAGTAGACTTCAGAGAACTAAACAAAAAAACACAAGACTTCTGGGAAGTACAACTAGGAATACCACACCCAGCAGGACTAAAAAAAAAAAAAAGCGTAACAGTACTAGACGTAGGAGACGCATACTTCAGCGTACCACTAGACGAAGACTTCAGAAAATACACAGCATTCACAATACCAAGCATAAACAACGAAACACCAGGAATAAGATACCAATACAACGTACTACCACAAGGATGGAAAGGAAGCCCAGCAATATTCCAAAGCAGCATGACAAAAATACTAGAACCATTCAGAAAACAAAACCCAGACATAGTAATATACCAATACGTAGACGACCTATACGTAGGAAGCGACCTAGAAATAGGACAACACAGAACAAAAATAGAAGAACTAAGAGAACACCTACTAAAATGGGGACTATACACACCAGACAAAAAACACCAAAAAGAACCACCATTCCTATGGATGGGATACGAACTACACCCAGACAAATGGACAGTACAACCAATAGTACTACCAGAAAAAGACAGCTGGACAGTAAACGACATACAAAAACTAGTAGGAAAACTAAACTGGGCAAGCCAAATATACCCAGGAATAAAAGTAAGACAACTATGCAAACTACTAAAAGGAGCAAAAGCACTAACAGAAGTAATACCACTAACAAAAGAAGCAGAACTAGAACTAGCAGAAAACAGAGAAATACTAAAAGAACCAGTACACGGAGTATACTACGACCCAACAAAAGAACTAATAGCAGAACTACAAAAACAAGGACAAGGACAATGGACATACCAAATATACCAAGAACCATTCAAAAACCTAAAAACAGGAAAATACGCAAGAATGAAAGGAGYACACACAAACGACATAAAACAACTAACAGAAGCAGTACAAAAAATAACAACAGAAAGCATAGTAATATGGGGAAAAACACCAAAATTCAAACTACCAATACAAAAAGAAACATGGGACACA------------------------------------------------------------------------------------------------------------------------
>38921
CCAATAAGCCCAATAGAAACAGTACCAGTAAAACTAAAACCAGGAATGGACGGACCAAAAGTAAAACAATGGCCACTAACAGAAGAAAAAATAAAAGCACTAGTAGAAATATGCACAGAAATGGAAAAAGAAGGAAAAATAAGCAAAATAGGACCAGAAAACCCATACAACACACCAGTATTCGCAATAAAAAAAAAARACAGCACAARATGGAGAAAACTAGTAGACTTCAGAGAACTAAACAAAAGAACACAAGACTTCTGGGAAGTACAACTAGGAATACCACACCCAGCAGGACTAAAAAAAAAAAAAAGCGTAACAGTACTAGACGTAGGAGACGCATACTTCAGCGTACCACTAGACGAAGAATTCAGAAAATACACAGCATTCACAATACCAAGCGTAAACAACGAAACACCAGGAATAAGATACCAATACAACGTACTACCACAAGGATGGAAAGGAAGCCCAGCAATATTCCAAAGCAGCATGACAAAAATACTAGAACCATTCAGAAAACAAAACCCAGAAATAGTAATATACCAATACGTAGACGACCTATACGTAGGAAGCGACCTAGAAAKAGAACAACACAGAACAAAAATAGAAGAACTAAGACAACACCTACTAAGCTGGGGACTAACAACACCAGACAAAAAACACCAAAAAGAACCACCATTCCTATGGATGGGATACGAACTACACCCAGACAAATGGACAGTACAACCAATAGTACTACCAGAAAAAGACAGCTGGACAGTAAACGACATACAAAAACTAGTAGGAAAACTAAACTGGGCAAGCCAAATATACCCAGGAATAAAAGTAAGACAACTATGCAAACTACTAAGAGGAACAAAAGCACTAACAGAAGTAGTACCACTAACAAAAGAAGCAGAACTAGAACTAGCAGAAAACAGAGAAATACTAAAAYACCCAGTACACGGAGTATACTACGACCCAAGCAAAGACCTARTAGCAGAAATACAAAAACAAGAACAAGGACAATGGACATACCAAATATACCAAGAACCATTCAAAAACCTAAAAACAGGAAAATACGCAAGAACAAGAGGASCACACACAAACGACGTAAAACAACTAACAGAAGYAGTACAAAAAATAACAACAGAAAGCATAGTAATATGGGGAAAAACACCAAAATTCAAACTACCAATACAAAAAGAAACATGGGAAACA------------------------------------------------------------------------------------------------------------------------
>38923
CCAATAAGCCCAATAGAAACAGTACCAGTAAAACTAAAACCAGGAATGGACGGACCAAAAGTAAAACAATGGCCACTAACAGAAGAAAAAATAAAAGCACTAGTAGAAATATGCACAGAACTAGAAAAAGAAGGAAAAATAAGCAAAATAGGACCAGAAAACCCATACAACACACCAGTATTCGCAATAAAAAAAAAAGGAAGCGACAAATGGAGAAAACTAGTAGACTTCAGAGAACTAAACAAAAAAACACAAGACTTCTGGGAAGTACAACTAGGAATACCACACCCAGCAGGACTAAAAMAAAAAAACAGCGTAACAGTACTAGACGTAGGAGACGCATACTTCAGCGTACCACTAGACGAAGACTTCAGAAAATACACAGCATTCACAATACCAAGCATAAACAACGAAACACCAGGAATAAGATACCAATACAACGTACTACCACAAGGATGGAAAGGAAGCCCAGCAATATTCCAAAGCAGCATGACAAAAATACTAGAACCATTCAGAAAACAAAACCCAGACATAGTAATATACCAATACGTAGACGACCTATACGTAGGAAGCGACCTAGAAATAGGACAACACAGAACAAAAATAGAAGAACTAAGACAACACCTATGGAGATGGGGACTATACACACCAGACAAAAAACACCAAAAAGAACCACCATTCCTATGGATGGGATACGAACTACACCCAGACAAATGGACAGTACAACCAATAAAACTACCAGAAAAAGACAGCTGGACAGTAAACGACATACAAAAACTAGTAGGAAAACTAAACTGGGCAAGCCAAATATACCCAGGAATAAAAGTAAGACAACTATGCAAACTACTAAGAGGAACAAAAGCACTAACAGAAGTAATACCACTAACAAAAGAAGCAGAACTAGAACTAGCAGAAAACAGAGAAATACTAAAAGAACCAGTACACGGAGTATACTACGACCCAAGCAAAGACCTAATAGCAGAAATACAAAAACAAGGACAAGGACAATGGACATACCAAATATACCAAGAACCATTCAAAAACCTAAAAACAGGAAAATACGCAAAAATGAGAAGCGCACACACAAACGACGTAAGACAACTAACAGAAGCAGTACAAAAAATAACAACAGAAAGCATAGTAATATGGGGAAAAACACCAAAATTCAAACTACCAATACAAAAAGAAACATGGGAAACA------------------------------------------------------------------------------------------------------------------------
>39448
CCAATAAGCCCAATAGAAACAGTACCAGTAAAACTAAAACCAGGAATGGACGGACCAAAAGTAAAACAATGGCCACTAACAGAAGAAAAAATAAAAGCACTAGTAGAAATATGCACAGAAATGGAAAAAGAAGGAAAAATAAGCAAAATAGGACCAGAAAACCCATACAACACACCAGTATTCGCAATAAAAAAAAAAAACAGCAACAGATGGAGAAAACTAGTAGACTTCAGAGAACTAAACAAAAGAACACAAGACTTCTGGGAAGTACAACTAGGAATACCACACCCAGCAGGACTAAAAAAAAAAAAAAGCGTAACAGTACTAGACGTAGGAGACGCATACTTCAGCGTACCACTAGACGAAGACTTCAGAAAATACACAGCATTCACAATACCAAGCACAAACAACGAAACACCAGGAATAAGATACCAATACAACGTACTACCACAAGGATGGAAAGGAAGCCCAGCAATATTCCAAAGCAGCATGACAAAAATACTAGAACCATTCAGAAAACAAAACCCAGACATAGTAATATACCAATACGTAGACGACCTATACGTAGGAAGCGACCTAGAAATAGGACAACACAGAGCAAAAATAGAAGAACTAAGAGAACACCTACTAAGATGGGGACTAGTAACACCAGACGAAAAACACCAAAAAGAACCACCATTCCTATGGATGGGATACGAACTACACCCAGACAAATGGACAGTACAACCAATAGTACTACCAGAAAAAGACAGCTGGACAGTAAAC---------------------------------------------------------------------------------------------------------------------------------------------------------------------------------------------------------------------------------------------------------------------------------------------------------------------------------------------------------------------------------------------------------------------------------------------------------------------------------------------------------------------------------------------------------------------------
>39476
CCAATAAGCCCAATAGAAACAGTACCAGTAAAACTAAAACCAGGAATGGACGGACCAAAAGTAAAACAATGGCCACTAACAGAAGAAAAAATAAAAGCACTAGTAGAAATATGCACAGAAATGGAAAAAGAAGGAAAAATAAGCAAAATAGGACCAGAAAACCCATACAACACACCAGTATTCGCAATAAAAAAAAAAAACAGCAACAGATGGAGAAAACTAGTAGACTTCAGAGAACTAAACAAAAGAACACAAGACTTCTGGGAAGTACAACTAGGAATACCACACCCAGCAGGACTAAAAAAAAAAAAAAGCGTAACAGTACTAGACGTAGGAGACGCATACTTCAGCGTACCACTAGACGAAGACTTCAGAAAATACACAGCATTCACAATACCAAGCATAAACAACGAAACACCAGGAATAAGATACCAATACAACGTACTACCACAAGGATGGAAAGGAAGCCCAGCAATATTCCAAAGCAGCATGACAAAAATACTAGAACCATTCAGAAAACAAAACCCAGACATAGTAATATACCAATACGTAGACGACCTACTAGTAGGAAGCGACCTAGAAATAGGACAACACAGAACAAAAATAGAAGAACTAAGACAACACCTACTAAGATGGGGACTATTCACACCAGACGAAAAACACCAAAAAGAACCACCATTCCTATGGATGGGATACGAACTACACCCA---AAATGGACAGTACAACCAATAAGACTACCAGAAAAAGACAGCTGGACAGTAAACGACATACAAAAACTAGTAGGAAAACTAAACTGGGCAAGCCAAATATACCCAGGAATAAAAGTAAGACAACTATGCAAACTACTAAGAGGAACAAAAGCACTAACA------------------------------------------------------------------------------------------------------------------------------------------------------------------------------------------------------------------------------------------------------------------------------------------------------------------------------------------------------------------------------------------------------------------------------------------------------------------
>40016
CCAATAAGCCCAATAGAAACAGTACCAGTAAAACTAAAACCAGGAATGGACGGACCAAAAGTAAAACAATGGCCACTAACAGAAGAAAAAATAAAAGCACTAGTAGAAATATGCACAGAAATGGAAAAAGAAGGAAAAATAAGCAAAATAGGACCAGAAAACCCATACAACACACCAGTATTCGTAATAAAAAAAAAAGACGGAAABGGATGGAGAAAACTAATAGACCTAAGAGAACTAAACAAAAGAACACAAGACTTCTGGGAAGTACAACTAGGAATACCACACCCAGCAGGACTAAAAAAAAAAAAAAGCGTAACAGTACTAGACGTAGGAGACGCATTCTACAGCGTACCACTAGACGAAGACTTCAGAAAATACACAGCATTCACAATACCAAGCATAAACAACGAAACACCAGGAATAAGATACCAATACAACGTACTACCAATGGGATGGAAAGGAAGCCCAGCAATATTCCAAAGCAGCATGACAAGAATACTAGAACCATTCAGAAAACAAAACCCAGABATBGTAATATACCAATACGTAGACGACCTATACGTAGGAAGCGACCTAGAAATAGGACAACACAGAACAAAAATAGAAGAACTAAGACAACACCTACTAAAATGGGGACTAACAACACCAGACAAAAAACACCAAAAAGAACCACCATTCCTATGGATGGGATACGAACTACACCCAGACAAATGGACAGTACAACCAATAGTACTACCAGAAAAAGACAGCTGGACAGTAAACGACATACAAAAACTAGTAGGAAAACTAAACTGGGCAAGCCAAATATACCCAGGAATAAAAGTAAGACAACTATGCAAACTACTAAGAGGAACAAAAGCACTAACAGAAGTAGTACCACTAACAGAAGAAGCAGAA------------------------------------------------------------------------------------------------------------------------------------------------------------------------------------------------------------------------------------------------------------------------------------------------------------------------------------------------------------------------------------------------------------------------------------
>40561
CCAATAAGCCCAATAGAAACAGTACCAGTAAAACTAAAACCAGGAATGGACGGACCAAAAGTAAAACAATGGCCACTAACAGAAGAAAAAATAAAAGCACTAGTAGAAATATGCGCAGAACTAGAAAAAGAAGGAAAAATAAGCAAAATAGGACCAGAAAACCCATACAACACACCAGTATTCGCAATAAAAAAAAAAGACAGCACAAAATGGAGAAAACTAGTAGACTTCAGAGAACTAAACAAAAAAACACAAGACTTCTGGGAAATACAACTAGGAATACCACACCCAGCAGGACTAAAAAAAAAAAAAAGCGTAACAGTACTAGACGTAGGAGACGCATACTTCAGCGTACCACTAGACGAAGACTTCAGAAAATACACAGCATTCACAATACCAAGCATAAACAACGAAACACCAGGAATAAGATACCAATACAACGTACTACCACAAGGATGGAAAGGAAGCCCAGCAATATTCCAATACAGCATGACAAAAATACTAGAACCATTCAGAAAACAAAACCCAGACATAGTAATATACCAATACGTAGACGACCTATACGTAGGAAGCGACCTAGAAATAGGACAACACAGAACAAAAATAGAAGAACTAAGACAACACCTACTAAGATGGGGACTATACACACCAGACAAAAAACACCAAAAAGAACCACCATTCCTATGGATGGGATACGAACTACACCCAGACAAATGGACAGTACAACCAATAGTACTACCAGAAAAAGACAGCTGGACAGTAAACGACATACAAAAACTAGTAGGAAAACTAAACTGGGCAAGCCAAATATACCCAGGAATAAAAGTACAC---CTATGCAAACTACTAAGAGGAACAAAAGCACTAACAGAAGTAATACCACTAACAGAAGAAGCAGAACTAGAA------------------------------------------------------------------------------------------------------------------------------------------------------------------------------------------------------------------------------------------------------------------------------------------------------------------------------------------------------------------------------------------------------------------------------
>41620
CCAATAAGCCCAATAGAAACAGTACCAGTAAAACTAAAACCAGGAATGGACGGACCAAAAGTAAAACAATGGCCACTAACAGAAGAAAAAATAAAASCACTAGTAGAAAYATGCACAGAACTAGAARAAGAAGGAAAAATAYCAAAAATAGGACCAGAAAACCCATACAACACACCAGTATTCGCAATAAAAAAAAAAAACAGCGACAGATGGAGAAAACTAGTAGACTTCAGAGAACTAAACAAAAGAACACAAGACTTCTGGGAAGTACAACTAGGAATACCACACCCAGCAGGACTAAAAAAAAAAAAAAGCGYAACAGTACTAGACGTAGGAGACGCATACTTCAGCGTACCACTAGACGAA---TTCAGAAAATACACAGCATTCACAATACCAAGCATAAACAACGAAACACCAGGAATAAGATACCAATACAACGTACTACCACAAGGATGGAAAGGAAGCCCAGCAATATTCCAAGCAAGCATGACAAAAATACTAGAACCATTCAGAAAACAAAACCCAGAAATAATAATATACCAATACGTAGACGACCTATACGTAGSAAGCGACCTAGAAATA---CAACACAGAACAAAAATAGAAGAACTAAGACAACACCTACTACAATGGGGACTATTCACACCAGAACAAAAACACCAAAAAGAACCACCATTCCTATGGATGGGATACGAACTACACCCAGACAAATGGACAGTACAACCAATAGTACTACCAGAAAAAGACAGCTGGACAGTAAACGACATACAAAAACTAGTAGGAAAACTAAACTGGGCAAGCCAAATATACCCAGGAATAAAAGTAAGACAA------------------------------------------------------------------------------------------------------------------------------------------------------------------------------------------------------------------------------------------------------------------------------------------------------------------------------------------------------------------------------------------------------------------------------------------------------------------------------------------------------
>41683
CCAATAAGCCCAATAGAAACAGTACCAGTAAAACTAAAACCAGGAATGGACGGACCAAGAATAAAACAATGGCCACTAACAGAAGAAAAAATAAAAGCACTAATAGAAATATGCACAGAACTAGAACAAGAAGGAAAAATAAGCAAAATAGGACCAGAAAACCCATACAACACACCAGTATTCGYAATAAAAAAAAAAAACAGCACAAAATGGAGAAAACTAAYAGACTTCAGAGACCTAAACAAAAAAACACAAGACTTCTGGGAAGTACAACTAGGAATACCACACCCAGCAGGACTAAAAAAAAAAAAAAGCGTAACAGTACTAGACGTAGGAGACGCATACTTCAGCGTACCACTAGACGAAGACTTCAGAAAATACACAGCATTCACAATACCAAGCATAAACAMCGAAACACCAGGAATAAGATACCAATACAACGTACTACCAMWGGGATGGAAAGGAAGCCCAGCAATATTCCAAAGCAGCATGACAAAAATACTAGAACCATTCAGAAAACAAAACCCAGACATAGTAATA---CAATACATGGACGACTTBTACGTAGGAAGCGACCTAGAAATAGAAAAACACAGAACAAAAATAGAAGAACTAAGACAACACCTATGGAGATGGGGACTATACACACCAGAAAABAAACACCAAAAAGAACCACCATTCCTATGGATGGGATACGAACTACACCCAGACAAATGGACAGTACAACCAATAGTACTACCAGAAAAAGACAGCTGGACAGTAAACGACATACAAAAACTAGTAGGAAAACTAAACTGGGCAAGCCAAATATACCCAGGAATAAAAGTAAGACAACTATGCAAACTACTAAGAGGAACAAAAGCA------------------------------------------------------------------------------------------------------------------------------------------------------------------------------------------------------------------------------------------------------------------------------------------------------------------------------------------------------------------------------------------------------------------------------------------------------------------------
>44037
CCAATAAGCCCAATAGAAACAGTACCAGTAAAACTAAAACCAGGAATGGACGGACCAAAAGTAAAACAATGGCCACTAACAGAAGAAAAAATAAAAGCACTAGTAGAAATATGCACAGAAATGGAAAAAGAAGGAAAAATAAGCAAAATAGGACCAGAAAACCCATACAACACACCAGTATTCGCAATAAGAAAAAAAGACAGCACAAAATGGAGAAAACTAGTAGACTTCAGAGAACTAAACAAAAGAACACAAGACTTCTGGGAAGTACAACTAGGAATACCACACCCAGCAGGACTAAAAAAAAAAAAAAGCGTAACAGTACTAGACGTAGGAGACGCATACTTCAGCGTACCACTAGACCCAGACTTCAGAAAATACACAGCATTCACAATACCAAGCACAAACAACGAAACACCAGGAATAAGATACCAATACAACGTACTACCACAAGGATGGAAAGGAAGCCCAGCAGTATTCCAAAGCAGCATGACAAAAATACTAGAACCATTCAGAAAACAAAACCCAGAAATAGTAATATACCAATACATGGACGACCTATACGTAGGAAGCGACCTAGAAATAGGACAACACAGAACAAAAGTAGAAGAACTAAGACAACACCTATGGAAATGGGGACTAACAACACCAGACAAAAAACACCAAAAAGAACCACCATTCCTATGGATGGGATACGAACTACACCCAGACAAATGGACAGTACAACCAATAGTACTACCAGAAAAAGACAGCTGGACAGTAAACGACATACAAAAACTAGTAGGAAAACTAAACTGGGCAAGCCAAATATACCCAGGAATAAAAGTAAGACAACTATGCAAACTACTAAGAGGAACAAAAGCACTAACAGAAGTAGTACCACTAACAGAAGAAGCAGAACTAGAACTAGCAGAAAACAGAGAAATACTAAAAGAACCAGTACACGGAGTATACTACGACCCAAGCAAAGACCTAATAGCAGAAATACAAAAACAAGGAGAAGGACAATGGACATACCAAATATACCAAGAACCATTCAAAAACCTAAAAACAGGAAAATACGCAAAAAGCAGAGGAGCACACACAAACGACGTAAAACAACTAACAGAAGCAGTACAAAAAATAACAACAGAAGGAATAGTAATATGGGGAAAAACACCAAAATTCAGACTACCAATACAAAAAGAAACATGGGAAACA------------------------------------------------------------------------------------------------------------------------
>44039
CCAATAAGCCCAATAGAAACAGTACCAGTAAAACTAAAACCAGGAATGGACGGACCAAAAGTAAAACAATGGCCACTAACAGAAGAAAAAATAAAAGCACTAGTAGAAATATGCACAGAAATGGAAAAAGAAGGAAAAATAAGCAAAATAGGACCAGAAAACCCATACAACACACCAGTATTCGCAATAAAAAAAAAAGACAGCACAAAATGGAGAAAACTAGTAGACTTCAGAGAACTAAACAAAAAAACACAAGACTTCTGGGAAGTACAACTAGGAATACCACACCCAGCAGGACTAAAAAAAAAAAAAAGCGTAACAGTACTAGACGTAGGAGACGCATACTTCAGCGTACCACTAGACGAAGAATTCAGAAAATACACAGCATTCACAATACCAAGCATAAACAACGAAACACCAGGAATAAGATACCAATACAACGTACTACCACAAGGATGGAAAGGAAGCCCAGCAATATTCCAAAGCAGCATGACAAAAATACTAGAACCATTCAGAAAACAAAACCCAGACATAGTAATATACCAATACATGGACGACCTATACGTAGGAAGCGACCTAGAAATAGGACAACACAGAACAAAAATAGAAGAACTAAGACAACACCTACTAAGATGGGGACTAACAACACCAGACAAAAAACACCAAAAAGAACCACCATTCCTATGGATGGGATACGAACTACACCCAGACAAATGGACAGTACAACCAATAATGCTACCAGAAAAAGAAAGCTGGACAGTAAACGACATACAAAAACTAGTAGGAAAACTAAACTGGGCAAGCCAAATATACCCAGGAATAAAAGTAAGACAACTATGCAAACTACTAAGAGGAACAAAAGCACTAACAGAAGTAGTACCACTAACAGAAGAAGCAGAACTAGAACTAGCAGAAAACAGAGAAATACTAAAAGAACCAGTACACGGAGCATACTACGACCCAAGCAAAGACCTAATAGCAGAAATACAAAAACAAGGACAAGGACAATGGACATACCAAATATACCAAGAACCATTCAAAAACCTAAAAACAGGAAAATACGCAAGAACAAGAGGAGCACACACAAACGACGTAAAACAACTAACAGAAGCAGTACAAAAAATAACAACAGAAAGCATAGTAATATGGGGAAAAACACCAAAATTCAAACTACCAATACAAAAAGAAACATGGGACACA------------------------------------------------------------------------------------------------------------------------
>44041
CCAATAAGCCCAATAGAAACAGTACCAGTAAAACTAAAACCAGGAATGGACGGACCAAAAGTAAAACAATGGCCACTAACAGAAGAAAAAATAAAAGCACTAGTAGAAATATGCACAGAAATGGAAAAAGAAGGAAAAATAAGCAAAATAGGACCAGAAAACCCATACAACACACCAGTATTCGCAATAAAAAAAAAAGACAGCACAAAATGGAGAAAACTAGTAGACTTCAGAGAACTAAACAAAAAAACACAAGACTTCTGGGAAGTACAACTAGGAATACCACACCCAGCAGGACTAAAAAAAAAAAAAAGCGTAACAGTACTAGACGTAGGAGACGCATACTTCAGCGTACCACTAGACGAAGACTTCAGAAAATACACAGCATTCACAATACCAAGCATAAACAACGAAACACCAGGAATAAGATACCAATACAACGTACTACCACAAGGATGGAAAGGAAGCCCAGCAATATTCCAAAGCAGCATGACAAAAATACTAGAACCATTCAGAAAACAAAACCCAGACATAGTAATATACCAATACATGGACGACCTATACGTAGGAAGCGACCTAGAAATAGGACAACACAGAACAAAAATAGAAGAACTAAGACAACACCTACTAAGCTGGGGACTAACAACACCAGACAAAAAACACCAAAAAGAACCACCATTCCTATGGATGGGATACGAACTACACCCAGACAAATGGACAGTACAACCAATAGTACTACCAGAAAAAGACAGCTGGACAGTAAACGACATACAAAAACTAGTAGGAAAACTAAACTGGGCAAGCCAAATATACCCAGGAATAAAAGTAAGACAACTATGCAGACTACTAAGAGGAACAAAAGCACTAACAGAAGTAATACCACTAACAAAAGAAGCAGAACTAGAACTAGCAGAAAACAGAGAAATACTAAAAGAACCAGTACACGGAGTATACTACGACCCACTAAAAGACCTAATAGCAGAAATACAAAAACAAGGACAAGGACAATGGACATACCAAATATACCAAGAACCATTCAAAAACCTAAAAACAGGAAAATACGCAAGAATGAGAGGAGCACACACAAACGACGTAAAACAACTAACAGAAGCAGTACAAAAAATAACAACAGAAAGCATAATAATATGGGGAAAAACACCAAAATTCAAACTACCAATACAAAAAGAAACATGGGAAACA------------------------------------------------------------------------------------------------------------------------
>44043
CCAATAAGCCCAATAGAAACAGTACCAGTAAAACTAAAACCAGGAATGGACGGACCAAAAGTAAAACAATGGCCACTAACAGAAGAAAAAATAAAAGCACTAGTAGAAATATGCACAGAAATGGAAAAAGAAGGAAAAATAAGCAAAATAGGACCAGAAAACCCATACAACACACCAGTATTCGCAATAAAAAAAAAAGACAGCACAAAATGGAGAAAACTAGTAGACTTCAGAGAACTAAACAAAAGAACACAAGACTTCTGGGAAGTACAACTAGGAATACCACACCCAGCAGGACTAAAAAAAAAAAAAAGCGTAACAGTACTAGACGTAGGAGACGCATACTTCAGCGTACCACTAGACGAAGACTTCAGAAAATACACAGCATTCACAATACCAAGCATAAACAACGAAACACCAGGAATAAGATACCAATACAACGTACTACCACAAGGATGGAAAGGAAGCCCAGCAATATTCCAAAGCAGCATGACAAGAATACTAGAACCATTCAGAGAACAAAACCCAGACRTAGTAATATACCAATACATGGACGACCTATACGTAGGAAGCGACCTAGAAATAGGACAACACAGAACAAAAATAGAAGAACTAAGACAACACCTACTAAAATGGGGACTAACAACACCAGACAAAAAACACCAAAAAGAACCACCATTCCTATGGATGGGATACGAACTACACCCAGACAAATGGACAGTACAACCAATAGTACTACCAGAAAAAGACAGCTGGACAGTAAACGACATACAAAAACTAGTAGGAAAACTAAACTGGGCAAGCCAAATATACCCAGGAATAAAAGTAAGACAACTATGCAAACTACTAAGAGGAACAAAAAGCCTAACAGAAGTAATACCACTAACAGAAGAAGCAGAACTAGAACTAGCAGAAAACAGAGAAATACTAAAAGAACCAGTACACGGAGTATACTACGACCCAAGCAAAGACCTAATAGCAGAAATACAAAAACAAGAACAAAGCCAATGGACATACCAAATATACCAAGAACCATTCAAAAACCTAAAAACAGGAAAATACGCAAGAACAAGAGGAGCACACACAAACGACGTAAAACAACTAACAGAAGCAGTACAAAAAATAACAACAGAAAGCATAGTAATATGGGGAAAAACACCAAAATTCAGACTACCAATACAAAAAGAAACATGGGAAACA------------------------------------------------------------------------------------------------------------------------
>44045
CCAATAAGCCCAATAGAAACAGTACCAGTAAAACTAAAACCAGGAATGGACGGACCAAAAGTAAAACAATGGCCACTAACAGAAGAAAAAATAAAAGCACTAGTAGAAATATGCACAGAAATGGAAAAAGAAGGAAAAATAAGCAAAATAGGACCAGAAAACCCATACAACACACCAGTATTCGCAATAAAAAAAAAAGACAGCACAAAATGGAGAAAACTAGTAGACTTCAGAGAACTAAACAAAAGAACACAAGACTTCTGGGAAGTACAACTAGGAATACCACACCCAGCAGGACTAAAAAAAAAAAAAAGCGTAACAGTACTAGACGTAGGAGACGCATACTTCAGCGTACCACTAGACGAAGAATTCAGAAAATACACAGCATTCACAATACCAAGCATAAACAACGAAACACCAGGAACAAGATACCAATACAACGTACTACCACAAGGATGGAAAGGAAGCCCAGCAATATTCCAAAGCAGCATGACAAAAATACTAGAACCATTCAGAAAACAAAACCCAGAAATAGTAATATACCAATACATGGACGACCTATACGTAGGAAGCGACCTAGAAATAGGACAACACAGAACAAAAATAGAAGAACTAAGACAACACCTACTAAGATGGGGACTAACAACACCAGACAAAAAACACCAAAAAGAACCACCATTCCTATGGATGGGATACGAACTACACCCAGACAAATGGACAGTACAACCAATAATACTACCAGAAAAAGAAAGCTGGACAGTAAACGACATACAAAAACTAGTAGGAAAACTAAACTGGGCAAGCCAAATATACCCAGGAATAAAAGTAAGACAACTATGCAAACTACTAAGAGGAACAAAAGCACTAACAGAAGTAGTACCACTAACAGAAGAAGCAGAACTAGAACTAGCAGAAAACAGAGAAATACTAAAAGAACCAGTACACGGAGTATACTACGACCCAAGCAAAGACCTAATAGCAGAAATACAAAAACAAGGACAAGGACAATGGACATACCAAATATACCAAGAACCATTCAAAAACCTAAAAACAGGAAAATACGCAAGAATGAGAGGAGCACACACAAACGACGTAAAACAACTAACAGAAGCAGTACAAAAAATAACAACAGAAAGCATAGTAATATGGGGAAAAACACCAAAATTCAAACTACCAATACAAAAAGAAACATGGGAAAGC------------------------------------------------------------------------------------------------------------------------
>44047
CCAATAAGCCCAATAGAAACAGTACCAGTAAAACTAAAACCAGGAATGGACGGACCAAAAGTAAAACAATGGCCACTAACAGAAGAAAAAATAAAAGCACTAGTAGAAATATGCACAGAAATGGAAAAAGAAGGAAAAATAAGCAAAATAGGACCAGAAAACCCATACAACACACCAGTATTCGCAATAAAAAAAAAAGACAGCACAAAATGGAGAAAACTAGTAGACTTCAGAGAACTAAACAAAAGAACACAAGACTTCTGGGAAGTACAACTAGGAATACCACACCCAGCAGGACTAAAAAAAAAAAAAAGCGTAACAGTACTAGACGTAGGAGACGCATACTTCAGCGTACCACTAGACGAAGACTTCAGAAAATACGCAGCATTCACAATACCAAGCACAAACAACGAAACACCAGGAATAAGATACCAATACAACGTACTACCACAAGGATGGAAAGGAAGCCCAGCAATATTCCAAAGCAGCATGATAAAAATACTAGAACCATTCAGAAAACAAAACCCAGACATAGTAATATACCAATACATGGACGACCTATACGTAGGAAGCGACCTAGAAATAGGACAACACAGAGCAAAAATAGAAGAACTAAGACAACACCTACTAAGATGGGGACTAACAACACCAGACAAAAAACACCAAAAAGAACCACCATTCCTATGGATGGGATACGAACTACACCCAGACAAATGGACAGTACAACCAATAGTACTACCAGAAAAAGACAGCTGGACAGTAAACGACATACAAAAACTAGTAGGAAAACTAAACTGGGCAAGCCAAATATACACAGGAATAAAAGTAAGACAACTATGCAAACTACTAAGAGGAACAAAAGCACTAACAGAAGTAGTACCACTAACAGAAGAAGCAGAACTAGAACTAGCAGAAAACAGAGAAATACTAAAAGAACCAGTACACGGAGTATACTACGACCCAAGCAAAGACCTAATAGCAGAAATACAAAAACAAGGACAAGGACAATGGACATACCAAATATACCAAGAACCATTCAAAAACCTAAAAACAGGAAAATACGCAAGAATGAGAGGAGCACACACAAACGACGTAAGACAACTAACAGAAGCAGTACAAAAAATAACAACAGAAAGCATAGTAATATGGGGAAAAACACCAAAATTCAAACTACCAATACAAAAAGAAACATGGGAAACA------------------------------------------------------------------------------------------------------------------------
>44049
CCAATAAGCCCAATAGAAACAGTACCAGTAAAACTAAAACCAGGAATGGACGGACCAAAAGTAAAACAATGGCCACTAACAGAAGAAAAAATAAAAGCACTAGTAGAAATATGCACAGAAATGGAAAAAGAAGGAAAAATAAGCAAAATAGGACCAGAAAACCCATACAACACACCAATATTCGCAATAAAAAAAAAAGACAGCACAAAATGGAGAAAACTAGTAGACTTCAGAGAACTAAACAAAAGAACACAAGACTTCTGGGAAGTACAACTAGGAATACCACACCCAGCAGGACTAAAAAAAAAAAAAAGCGTAACAGTACTAGACGTAGGAGACGCAYACTTCAGCGTACCACTAGACGAAGACTTCAGAAAATACACAGCATTCACAATACCAAGCGTAAACAACGAAACACCAGGAGTAAGATACCAATACAACGTACTACCACAAGGATGGAAAGGAAGCCCAGCAATATTCCAAAGCAGCATGACAAAAATACTAGAACCATTCAGAAAACAAAACCCAGACATAGTAATATACCAATACATGGACGACCTATACGTAGGAAGCGACCTAGAAATAGGACAACACAGAACAAAAATAGAAGAACTAAGACAACACCTACTAAGATGGGGACTAACAACACCAGACAAAAAACACCAAAAAGAACCACCATTCCTATGGATGGGATACGAACTACACCCAGACAAATGGACAGTACAACCAATAGTACTACCAGAAAAAGACAGCTGGACAGTAAACGACATACAAAAACTAGTAGGAAAACTAAACTGGGCAAGCCAAATATACRCAGGAATAAAAGTAAGACAACTATGCARACTACTAAGAGGAGCAAAAGCACTAACAGAAGTAATACCACTAACAGAAGAAGCAGAACTAGAACTAGCAGAAAACAGAGAAATACTAAAAGAACCAGTACACGGAGTATACTACGACCCAAGCAAAGACCTAGTAGCAGAAATACAAAAACAAGGACAAGGACAATGGAGCTACCAAATATACCAAGAACCATTCAAAAACCTAAAAACAGGAAAATACGCAAGAATGAGAGGAGCACACACAAACGACGTAAAACAACTAACAGAAGCAGTACAAAAAATAACAACAGAAAGCATAGTAATATGGGGAAAAGCACCAAAATTCAGACTACCAATACAAAAAGAAACATGGGAAACA------------------------------------------------------------------------------------------------------------------------
>44051
CCAATAAGCCCAATAGAAACAGTACCAGTAAAACTAAAACCAGGAATGGACGGACCAAAAGTAAAACAATGGCCACTAACAGAAGAAAAAATAAAAGCACTAGYAGAAATATGCGCAGAAATGGAAAAAGAAGGAAAAATAAGCAAAATAGGACCAGAAAACCCATACAACACACCAGTATTCGCAATAAAAAAAAAAGACAGCACAAAATGGAGAAAACTAGTAGACTTCAGAGAACTAAACAAAARAACACAAGACTTCTGGGAAGTACAACTAGGAATACCACACCCAGCAGGACTAAAAAAAAAAAAAAGCGTAACAGTACTAGACGTAGGAGACGCATACTTCAGCGTACCACTAGACGAAAACTTCAGAAAATACACAGCATTCACAATACCAAGCATAAACAACGAAACACCAGGAATAAGATACCAATACAACGTACTACCACAAGGATGGAAAGGAAGCCCAGCAATATTCCAAAGCAGCATGACAAAAATACTAGABCCATTCAGAAAACAAAACCCAGACATGGTAATATACCAATACRTGGACGACCTATACGTAGGAAGCGACCTAGAAATAGGACAACACAGAGCAAAAATAGAAGAACTAAGAGAACACCTACTAAGATGGGGACTAACAACACCAGACAAAAAACACCAAAAAGAACCACCATTCCTATGGATGGGATACGAACTACACCCAGACAAATGGACAGTACAACCAATAGTACTACCAGAAAAAGACAGCTGGACAGTAAACGACATACAAAAACTAGTAGGAAAACTAAACTGGGCAAGCCAAATATACCCAGGAATAAAAGTAAGACAACTATGCARACTACTAAGAGGAACAAAAGCACTAACAGAAGTAGTACCACTAACAAAAGAAGCAGAACTAGAACTAGCAGAAAACAGAGAAATACTAAAAGAACCAGTACACGGAGTATACTACGACCCAGCAAAAGACCTAATAGCAGAAATACAAAAACAAGGACAAGACCAATGGACATACCAAATATACCAAGAACCATTCAAAAACCTAAAAACAGGAAAATACGCAAGAACAAGAGGAGCACACACAAACGACGTAAAACAACTAACAGAAGCAGTACAAAAAATAACAACAGAAGGAATAGTAATATGGGGAAAAATACCAAAATTCAAACTACCAATACAAAAAGAAACATGGGAAACA------------------------------------------------------------------------------------------------------------------------
>44053
CCAATAAGCCCAATAGAAACARTACCAGTAAAACTAAAACCAGGAATGGACGGACCAAGAGTAAAACAATGGCCACTAACAGAAGAAAAAATAAAAGCACTAATAGAAATATGCACAGAAATGGAAMAAGAAGGAAAAATAAGCAAAATAGGACCAGAAAACCCATACAACACACCAGTATTCGCAATAAAAAAAAAAAACAGCACAAAATGGAGAAAACTAGTAGACTTCAGAGAACTAAACAAAAAAACACAAGACTTCTGGGAAGTACAACTAGGAATACCACACCCAGCAGGACTAAAAAAAAAAAAAAGCGCAACAGTACTAGACGTAGGAGACGCATACTTCAGCGTACCACTAGACRAAGACTTCAGAAAATACACAGCATTCACAATACCAAGCATAAACAACGAAACACCAGGAATAAGATACCAATACAACGTACTACCACAAGGATGGAAAGGAAGCCCAGCAATATTCCAAAGCAGCATGACAAAAATACTAGAACCATTCAGAAAACAAAACCCAGACCTAGTAATATACCAATACATGGACGACCTATACGTAGGAAGCGACCTAGAAATAGGACAACACAGAACAAAAATAGAAGAACTAAGACAAYACCTATGGARATGGGGACTATACACACCAGACAAAAAACACCAAAAAGAACCACCACTACTATGGATGGGATACGAACTACACCCAGACAAATGGACAGTACAACCAATAGAACTACCAGAAAAAGACAGCTGGACAGTAAACGACATACAAAAACTAGTAGGAAAACTAAACTGGGCAAGCCAAATATACCCAGGAATAAAAGTAAGACAACTATGCAAACTACTAAGAGGAGCAAAAGCACTAACAGAAGTAATACCACTAACAGAAGAAGCAGAACTAGAACTAGCAGAAAACAGAGAAATACTAAAAGAACCAGTACACGGAGTATACTACGACCCAAGCAAAGABCTAATAGCAGAAATACAAAAACAAGGACAAGGACAATGGACATACCAAATATACCAAGAACCATTCAAAAACCTAAAAACAGGAAAATACGCAAGAACAAGAGGAGCACACACAAACGACGTAAAACAACTAACAGAAGCAGTACAAAAAATAACAACAGAAGGAATAGTAATATGGGGAAAAATACCAAAATTCAGACTACCAATACAAAAAGAAACATGGGAAACA------------------------------------------------------------------------------------------------------------------------
>44055
CCAATAAGCCCAATAGAAACAGTACCAGTAAAACTAAAACCAGGAATGGACGGACCAAAAGTAAAACAATGGCCACTAACAGAAGAAAAAATAAAAGCACTAACAGAAATATGCACAGAAATGGAAAAAGAAGGAAAAATAAGCAAAATAGGACCAGAAAACCCATACAACACACCAGTATTCGCAATAAAAAAAAAAGACAGCACAAAATGGAGAAAACTAGTAGACTTCAGAGAACTAAACAAAAGAACACAAGACTTCTGGGAAGTACAACTAGGAATACCACACCCAGCAGGACTAAAAAAAAAAAAAAGCGTAACAGTACTAGACGTAGGAGACGCATACTTCAGCGTACCACTAGACGAAGAATTCAGAAAATACACAGCATTCACAATACCAAGCGTAAACAACGAAACACCAGGAATAAGATACCAATACAACGTACTACCACAAGGATGGAAAGGAAGCCCAGCAATATTCCAAAGCAGCATGATAAAAATACTAGAACCATTCAGAAGACAAAACCCAGACATGATAATATACCAATACATGGACGACCTATACGTAGGAAGCGACCTAGAAATAGGACAACACAGAACAAAAATAGAAGAACTAAGACAACACCTACTAAGATGGGGACTAACAACACCAGACAAAAAACACCAAAAAGAACCACCATTCCTATGGATGGGATACGAACTACACCCAGACAAATGGACAGTACAACCAATAGTACTACCAGAAAAAGACAGCTGGACAGTAAACGACATACAAAAACTAGTAGGAAAACTAAACTGGGCAAGCCAAATATACCCAGGAATAAAAGTAAGACAACTATGCAAACTACTAAGAGGAACAAAAAGCCTAACAGAAGTAATACCACTAACAGCAGAAGCAGAACTAGAACTAGCAGAAAACAGAGAAATACTAAAAGAACCAGTACACGGAGTATACTACGACCCAAGCAAAGACCTAATBGCAGAAATACAAAAACAAGGACAAGGACAATGGACATACCAAATATACCAAGAACCATTCAAAAACCTAAAAACAGGAAAATACGCAAGAATGAAAGGAGCACACACAAACGACGTAAAACAACTAACAGAAGCAATACAAAAAATAACAACAGAAAGCATAGTAATATGGGGAAAAACACCAAAATTCAGACTACCAATACAAAAAGAAACATGGGAAACA------------------------------------------------------------------------------------------------------------------------
>44057
CCAATAAGCCCAATAGAAACAGTACCAGTAAAACTAAAACCAGGAATGGACGGACCAAAAGTAAAACAATGGCCACTAACAGAAGAAAAAATAAAAGCACTAGTAGAAATATGCACAGAAATGGAAAAAGAAGGAAAAATAAGCAAAATAGGACCAGAAAACCCATACAACACACCAGTATTCGCAATAAAAAAAAAAGACAGCACAAAATGGAGAAAACTAGTAGACTTCAGAGAACTAAACAAAAGAACACAAGACTTCTGGGAAGTACAACTAGGAATACCACACCCAGCAGGACTAAAAAAAAAAAAAAGCGTAACAGTACTAGACGTAGGAGACGCATACTTCAGCGTACCACTAGACGAAGACTTCAGAAAATACACAGCATTCACAATACCAAGCACAAACAACGAAACACCAGGAATAAGATACCAATACAACGTACTACCACAAGGATGGAAAGGAAGCCCAGCAATATTCCAAAGCAGCATGACAAAAATACTAGAACCATTCAGAAAACAAAACCCAGACATAGTAATATACCAATACATGGACGACCTATACGTAGGAAGCGACCTAGAAATAGAACAACACAGAACAAAAATAGAAGAACTAAGACAACACCTACTAAGATGGGGACTAACAACACCAGACAAAAAACACCAAAAAGAACCACCATTCCTATGGATGGGATACGAACTACACCCAGACAAATGGACAGTACAACCAATAGAACTACCAGAAAAAGACAGCTGGACAGTAAACGACATACAAAAACTAGTAGGAAAACTAAACTGGGCAAGCCAAATATACCCAGGAATAAAAGTAAGACAACTATGCAAACTACTAAGAGGAACAAAAGCACTAACAGAAGTAGTACAACTAACAGAAGAAGCAGAACTAGAACTAGCAGAAAACAGAGAAATACTAAGAGAACCAGTACACGGAGTATACTACGACCCAAGCAAAGACCTAATAGCAGAAATACAAAAACAAGGACAAGAACAATGGACATACCAAATATACCAAGAACCATTCAAAAACCTAAAAACAGGAAAATACGCAAAAAGAAGAGGAGCACACACAAACGACATAAAACAACTAGCAGAAGCAGTACAAAGAATAACAACAGAAAGCATAGTAATATGGGGAAAAATACCAAAATTCAGACTACCAATACAAAAAGAAACATGGGAAACA------------------------------------------------------------------------------------------------------------------------
>44059
CCAATAAGCCCAATAGAAACAGTACCAGTAAAACTAAAACCAGGAATGGACGGACCAAAAGTAAAACAATGGCCACTAACAGAAGAAAAAATAAAAGCACTAGTAGAAATATGCGCAGAAATGGAAAAAGAAGGAAAAATAAGCAAAATAGGACCAGAAAACCCATACAACACACCAGTATTCGCAATAAAAAAAAAAAACAGCACAAAATGGAGAAAACTAGTAGACTTCAGAGAACTAAACAAAAAAACACAAGACTTCTGGGAAGTACAACTAGGAATACCACACCCAGCAGGACTAAAAAAAAAAAAAAGCGTAACAGTACTAGACGTAGGAGACGCATACTTCAGCGTACCACTAGACGAAGAATTCAGAAAATACACAGCATTCACAATACCAAGCATAAACAACGAAACACCAGGAATAAGATACCAATACAACGTACTACCACAAGGATGGAAAGGAAGCCCAGCAATATTCCAAAGCAGCATGACAAAAATACTAGAACCATTCAGAAAACAAAACCCAGAAATAGTAATATACCAATACATGGACGACCTATACGTAGGAAGCGACCTAGAAATAGAACAACACAGAACAAAAGTAGAAGAACTAAGAAAACACCTACTAGCATGGGGACTACTAACACCAGACCAAAAACACCAAAAAGAACCACCATTCCTATGGATGGGATACGAACTACACCCAGACAAATGGACAGTACAACCAATAGTACTACCAGAAAAAGACAGCTGGACAGTAAACGACATACAAAAACTAGTAGGAAAACTAAACTGGGCAAGCCAAATATACCCAGGAATAAAAGTAAGACAACTATGCAAACTACTAAGAGGAACAAAAGCACTAACAGAAGTAGTACCACTAACAGAAGAAGCAGAACTAGAACTAGCAGAAAACAGAGAAATACTAAAAGAACCAGTACACGGAGTATACTACGACCCAAGCAAAGACCTAATAGCAGAAATACAAAAACAAGGACTAGGACAATGGACATACCAAATATACCAAGAACCATTCAAAAACCTAAAAACAGGAAAATACGCAAGAATGAGAGGAGCACACACAAACGACGTAAAACAACTAACAGAAGCAGTACAAAAAATAACAACAGAAAGCATAGTAATATGGGGAAAAACACCAAAATTCAGACTACCAATACAAAAAGAAACATGGGAAAGC------------------------------------------------------------------------------------------------------------------------
>44061
CCAATAAGCCCAATAGAAACAGTACCAGTAAAACTAAAACCAGGAATGGACGGACCAAAAGTAAAACAATGGCCACTAACAGAAGAAAAAATAAAAGCACTAGTAGAAATATGCACAGAAATGGAAAAAGAAGGAAAAATAAGCAAAATAGGACCAGAAAACCCATACAACACACCAGTATTCGCAATAAAAAAAAAAGACAGCACAAAATGGAGAAAACTAGTAGACTTCAGAGAACTAAACAAAAGAACACAAGACTTCTGGGAAGTACAACTAGGAATACCACACCCAGCAGGACTAAAAAAAAAAAAAAGCGTAACAGTACTAGACGTAGGAGACGCATACTTCAGCGTACCACTAGACGAAGAATTCAGAAAATACACAGCATTCACAATACCAAGCATAAACAACGAAACACCAGGAATAAGATACCAATACAACGTACTACCACAAGGATGGAAAGGAAGCCCAGCAATATTCCAAAGCAGCATGACAAAAATACTAGAACCATTCAGAAAACAAAACCCAGACATAGTAATATACCAATACRTGGACGACCTATACGTAGGAAGCGACCTAGAAATAGGACAACACAGAACAAAAATAGAAGAACTAAGACAACACCTACTAARATGGGGACTAACAACACCAGACAAAAAACACCAAAAAGAACCACCATTCCTATGGATGGGATACGAACTACACCCAGACAAATGGACAGTACAAACAATAGWACTACCAGAAAAAGACAGCTGGACAGTAAACGACATACAAAAACTAGTAGGAAAACTAAACTGGGCAAGCCAAATATACCCAGGAGTAAAAGTAAGACACCTATGCAGACTACTAAGAGGAACAAAAGCACTAACAGAAGTAGTACCACTAACACAAGAAGCAGAACTAGAACTAGCAGAA---------------------------------------------------------------------------------------------------------------------------------------------------------------------------------------------------------------------------------------------------------------------------------------------------------------------------------------------------------------------------------------------------------------------
>44063
CCAATAAGCCCAATAGAAACAGTACCAGTAAAACTAAAACCAGGAATGGACGGACCAAAAGTAAAACAATGGCCACTAACAGAAGAAAAAATAAAAGCACTAGTAGAAATATGCACAGAAATGGAAAAAGAAGGAAAAATAAGCAAAATAGGACCAGAAAACCCATACAACACACCAGTATTCGCAATAAAAAAAAAAGACAGCACAAAATGGAGAAAACTAGTAGACTTCAGAGAACTAAACAAAAAAACACAAGACTTCTGGGAAGTACAACTAGGAATACCACACCCAGCAGGACTAAAAAAAAAAAAAAGCGTAACAGTACTAGACGTAGGAGACGCATACTTCAGCGTACCACTAGACRAAGACTTCAGAAAATACACAGCATTCACAATACCAAGCATAAACAACGAAACACCAGGAATAAGATACCAATACAACGTACTACCACAAGGATGGAAAGGAAGCCCAGCAATATTCCAAAGCAGCATGACAAAAATACTAGAACCATTCAGAAAACAAAACCCAGRCATBGTAATATACCAATACATGGACGACCTATACGTAGGAAGCGACCTAGAAATAGGACAACACAGAACAAAAATAGAAGAACTAAGACAACACCTACTAAGATGGGGACTAACAACACCAGACAAAAAACACCAAAAAGAACCACCATTCCTATGGATGGGATACGAACTACACCCAGACAAATGGACAGTACAACCAATACTACTACCAGAAAAAGACAGCTGGACAGTAAACGACATACAAAAACTAGTAGGAAAACTAAACTGGGCAAGCCAAATATACCCAGGAATAAAAATAARACAACTATGCAAACTACTAAGAGGAACAAAAGCACTAACAGAAGTAATACCACTAACAGAAGAAGCAGAACTAGAACTAGCAGAAAACAGAGAAATACTAAAAGAACCAGTACACGGAGTATACTACGACCCAAGCAAAGACCTAATAGCAGAAATACAAAAACAAGGACAAGGACAATGGACATACCAAATATACCAAGAACCATTCAAAAACCTAAAAACAGGAAAATACGCAAGAATGAGAGGAGCACACACAAACGACGTAAAACAACTAACAGAAGCAGTACAAAAAATAACAACAGAAAGCATAGTAATATGGGGAAAAACACCAAAATTCAAACTACCAATACAAAAAGAAACATGGGAAACA------------------------------------------------------------------------------------------------------------------------
>44065
CCAATAAGCCCAATAGAAACAGTACCAGTAAAACTAAAACCAGGAATGGACGGACCAAAAGTAAAACAATGGCCACTAACAGAAGAAAAAATAAAAGCACTAGTAGAAATATGCACAGAACTAGAAAAAGAAGGAAAAATAAGCAAAATAGGACCAGAAAACCCATACAACACACCAATATTCGCAATAAAAAAAAAAGACAGCACAAAATGGAGAAAACTAGTAGACTTCAGAGAACTAAACAAAAGAACACAAGACTTCTGGGAAGTACAACTAGGAATACCACACCCAGCAGGACTAAAAAAAAAAAAAAGCGTAACAGTACTAGACGTAGGAGACGCATACTTCAGCGTACCACTAGACGAAGACTTCAGAAAATACACAGCATTCACAATACCAAGCGTAAACAACGAAACACCAGGAATAAGATACCAATACAACGTACTACCACAAGGATGGAAAGGAAGCCCAGCAATATTCCAATGCAGCATGACAAAAATACTAGAACCATTCAGAAAACAAAACCCAGACATAGTAATATACCAATACATGGACGACCTATACGTAGGAAGCGACCTAGAAATAGAACAACACAGAACAAAAATAGAAGAACTAAGACAACACCTACTAAGATGGGGACTATACACACCAGACAAAAAACACCAAAAAGAACCACCATTCCTATGGATGGGATACGAACTACACCCAGACAAATGGACAGTACAACCAATAGTACTACCAGAAAAAGACAGCTGGACAGTAAACGACATACAAAAACTAGTAGGAAAACTAAACTGGGCAAGCCAAATATACCCAGGAATAAAAGTAAGACAACTATGCAAACTACTAAGAGGAGCAAAAGCACTAACAGAAGTAGTACCACTAACAAAAGAAGCAGAACTAGAACTAGCAGAAAACAGAGAAATACTAAAAGAACCAGTACACGGAGTATACTACGACCCAGCAAAAGAACTAATAGCAGAAATACAAAAACAAGGACAAGGACAATGGACATACCAAATATACCAAGAACCATACAAAAACCTAAAAACAGGAAAATACGCAAGAACAAAAAGCGCACACACAAACGACGTAAGACAACTAACAGAAGCAGTACAAAAAATAACAACAGAAAGCATAGTAATATGGGGAAAAACACCAAAATTCAAACTACCAATACAAAAAGAAACATGGGAAACA------------------------------------------------------------------------------------------------------------------------
>44067
CCAATAAGCCCAATAGAAACAGTACCAGTAAAACTAAAACCAGGAATGGACGGACCAAGARTAAAACAATGGCCACTAACAGAAGAAAAAATAAAAGCACTAGTAGAAATATGCACAGAAATGGAAAAAGAAGGAAAAATAAGCAAAATAGGACCAGAAAACCCATACAACACACCAGTATTCGCAATAAAAAAAAAAGACAGCACAAAATGGAGAAAACTAGTAGACTTCAGAGAACTAAACAAAAGAACACAAGACTTCTGGGAAGTACAACTAGGAATACCACACCCAGCAGGACTAAAAAAAAAAAAAAGCGTAACAGTACTAGACGTAGGAGACGCATACTTCAGCGTACCACTAGACRAAGABTTCAGAAAATACACAGCATTCACAATACCAAGCATAAACAACGAAACACCAGGAATAAGATACCAATACAACGTACTACCACAAGGATGGAAAGGAAGCCCAGCAATATTCCAATGCAGCATGACAAAAATACTAGAACCATTCAGAAAACAAAACCCAGAAATAGTAATATACCAATACATGGACGACCTATACGTAGGAAGCGACCTAGAAATAGGACAACACAGAATAAAAATAGAAGAACTAAGAGAACACCTACTAARATGGGGACTAASCACACCAGACAAAAAACACCAAAAAGAACCACCATTCCTATGGATGGGATACGAACTACACCCAGACAAATGGACAGTACAACCAATAGTACTACCAGAAAAAGACAGCTGGACAGTAAACGACATACAAAAACTAGTAGGAAAACTAAACTGGGCAAGCCAAATATACCCAGGAATAAAAGTAAGACAACTATGCAAACTACTAAGAGGARCAAAAGCACTAACAGAAGTAATACCACTAACAGAAGAAGCAGAACTAGAACTAGCAGAAAACAGAGAAATACTAAGAGAACCAGTACACGGAGYATACTACGACCCAAGCAAAGACCTAATAGCAGAARTACAAAAACAAGGACTAGGACAATGGACATACCAAATATACCAAGAACCATTCAAAAACCTAAAAACAGGAAAATACGCAAGAATGAGAGGAGCACACACAAACGACGTAAAACAACTAACAGAAGCAGTACAAAAAATAACAACAGAAAGCATAGTAATATGGGGAAAAACACCAAAATTCARACTACCAATACAAAAAGAAACATGGGABRCA------------------------------------------------------------------------------------------------------------------------
>44069
CCAATAAGCCCAATAGAAACAGTACCAGTAAAACTAAAACCAGGAATGGACGGACCAAAAGTAAAACAATGGCCACTAACAGAAGAAAAAATAAAAGCACTAAYGGAAATATGCACAGAAATGGAAAAAGAAGGAAAAATAAGCAAAATAGGACCAGAAAACCCATACAACACACCAGTATTCGCAATAAAAAAAAAAGACAGCACAAAATGGAGAAAACTAGTAGACTTCAGAGAACTAAACAAAAGAACACAAGACTTCTGGGAAGTACAACTAGGAATACCACACCCAGCAGGACTAAAAAAAAAAAAAAGCGTAACAGTACTAGACGTAGGAGACGCATACTTCAGCGTACCACTAGACGAAAACTTCAGAAAATACACAGCATTCACAATACCAAGCATAAACAACGAAACACCAGGAATAAGATACCAATACAACGTACTACCACAAGGATGGAAAGGAAGCCCAGCAATATTCCAAAGCAGCATGACAAAAATACTAGAACCATTCAGACAACAAAACCCAGAAATAGTAATATACCAATACATGGACGACCTATACGTAGGAAGCGACCTAGAAATAGGACAACACAGAACAAAAATAGAAGAACTAAGACAACACCTACTAAGATGGGGACTAACAACACCAGACAAAAAACACCAAAAAGAACCACCATTCCTATGGATGGGATACGAACTACACCCAGACAAATGGACAGTACAACCAATARTGCTACCAGAAAAAGACAGCTGGACAGTAAACGACATACAAAAACTAGTAGGAAAACTAAACTGGGCAAGCCAAATATACCCAGGAATAAAAGTAAGACAACTATGCAGACTACTAAGAGGAGCAAAAGCACTAACAGAAGTAGTACCACTAACAGAAGAAGCAGAACTAGAACTAGCAGAAAACAGAGAAATACTAAAAGAACCAGTACACGGAGTATACTACGACCCAKCAAAAGACCTAATAGCAGAAATACAAAAACAAGAACAAGGACAATGGACATACCAAATATACCAAGAACCATTCAAAAACCTAAAAACAGGAAAATACGCAAGAACAAGAGGAGCACACACAAACGACGTAAAACAACTAACAGAAGCAGTACAAAAAATAACAACAGAAAGCATAGTAATATGGGGAAAAACACCAAAATTCAGACTACCAATACAAAAAGAAACATGGGAAAGC------------------------------------------------------------------------------------------------------------------------
>44071
CCAATAAGCCCAATAGAAACAGTACCAGTAAAACTAAAACCAGGAATGGACGGACCAAAAGTAAAACAATGGCCACTAACAGAAGAAAAAATAAAAGCACTAATAGAAATATGCACAGAAATGGAAAAAGAAGGAAAAATAAGCAAAATAGGACCAGAAAACCCATACAACACACCAGTATTCGCAATAAAAAAAAAAGACAGCACAAAATGGAGAAAACTAGTAGACTTCAGAGAACTAAACAAAAGAACACAAGACTTCTGGGAAGTACAACTAGGAATACCACACCCAGCAGGACTAAAAAAAAAAAAAAGCGTAACAGTACTAGACGTAGGAGACGCATACTTCAGCGTACCACTAGACGAAGACTTCAGAAAATACACAGCATTCACAATACCAAGCATAAACAACGAAACACCAGGAATAAGATACCAATACAACGTACTACCACAAGGATGGAAAGGAAGCCCAGCAATATTCCAAAGCAGCATGACAAAAATACTAGAACCATTCAGAAAACAAAACCCAGACATAGTAATATACCAATACATGGACGACCTATACGTAGGAAGCGACCTAGAAATAGGACAACACAGAACAAAAATAGAAGAACTAAGAGAACACCTACTAAAATGGGGACTAACAACACCAGACAAAAAACACCAAAAAGAACCACCATTCCTATGGATGGGATACGAACTACACCCAGACAAATGGACAGTACAACCAATAGTACTACCAGAAAAAGACAGCTGGACAGTAAACGACATACAAAAACTAGTAGGAAAACTAAACTGGGCAAGCCAAATATACCCASGAATACAAGTAAGACAACTATGCAAACTACTAAGAGGAACAAAAGCACTAACAGAAGTAGTACCACTAACAGAAGAAGCAGAACTAGAACTAGCAGAAAACAGAGAAATACTAAAAGAACCAGTACACGGAGTATACTACGACCCAAGCAAAGAACTAATAGCAGAAGTACAAAAACAAGGACAAGGACAATGGACATACCAAATATACCAAGAACCATTCAAAAACCTAAAAACAGGAAAATACGCAAGAATGAGAGGAGCACACACAAACGACGTAAAACAACTAACAGAAGCAGTACAAAAAATAACAACAGAAAGCATAGTAATATGGGGAAAAACACCAAAATTCAAACTACCAATACAAAAAGAAACATGGGAAACA------------------------------------------------------------------------------------------------------------------------
>44073
CCAATAAGCCCAATAGAAACAGTACCAGTAAAACTAAAACCAGGAATGGACGGACCAAAAGTAAAACAATGGCCACTAACAGAAGAAAAAATAAAAGCACTAGTAGAAATATGCACAGAAATGGAAAAAGAAGGAAAAATAAGCAAAATAGGACCAGAAAACCCATACAACACACCAGTATTCGCAATAAAAAAAAAAGACAGCACAAGATGGAGAAAACTAGTAGACTTCAGAGAACTAAACAAAAGAACACAAGACTTCTGGGAAGTACAACTAGGAATACCACACCCAGCAGGACTAAAAAAAAAAAAAAGCGTAACAGTACTAGACGTAGGAGACGCATACTTCAGCGTACCACTAGACGAAGACTTCAGAAAATACACAGCATTCACAATACCAAGCACAAACAACGAAACACCAGGAATAAGATACCAATACAACGTACTACCACAAGGATGGAAAGGAAGCCCAGCAATATTCCAAAGCAGCATGACAAAAATACTAGAACCATTCAGAAAACTAAACCCAGACATAGTAATATACCAATACATGGACGACCTATACGTAGGAAGCGACCTAGAAATAGGACAACACAGAACAAAAATAGAAGAACTAAGACAACACCTACTAAGATGGGGACTAACAACACCAGACAAAAAACACCAAAAAGAACCACCATTCCTATGGATGGGATACGAACTACACCCAGACAAATGGACAGTACAACCAGTAGTACTACCAGAAAAAGACAGCTGGACAGTAAACGACATACAAAAACTAGTAGGAAAACTAAACTGGGCAAGCCAAATATACCCAGGAATAAAAGTAAGACAACTATGCAAACTACTAAGAGGAACAAAAAGCCTAACAGAAGTAATAACACTAACAGAAGAAGCAGAACTAGAACTAGCAGAAAACAGAGAAATACTAAAAGAACCAGTACACGGAGTATACTACGACCCAAGCAAAGACCTAATAGCAGAAATACAAAAACAAGGACAAGGACAATGGACATACCAAATATACCAAGAACCATTCAAAAACCTAAAAACAGGAAAATACGCAAGAATGAGAGGAGCACACACAAACGACGTAAAACAACTAACAGAAGTAGTACAAAAAATAACAACAGAAAGCATAGTAATATGGGGAAAAAYACCAAAATTCAGACTACCAATACAAAAAGAAACATGGGAAACA------------------------------------------------------------------------------------------------------------------------
>44075
CCAATAAGCCCAATAGAAACAGTACCAGTAAAACTAAAACCAGGAATGGACGGACCAAAAGTAAAACAATGGCCACTAACAGAAGAAAAAATAAAAGCACTAGTAGAAATATGCACAGAAATGGAAAAAGAAGGAAAAATAAGCAAAATAGGACCAGAAAACCCATACAACACACCAGTATTCGCAATAAAAAAAAAAAACAGCGACAAATGGAGAAAACTAGTAGACTTCAGAGAACTAAACAAAAGAACACAAGACTTCTGGGAAGTACAACTAGGAATACCACACCCAGCAGGACTAGAAAAAAAAAAAAGCGTAACAGTACTAGACGTAGGAGACGCATACTTCAGCGTACCACTAGACGAAGACTTCAGAAAATACACAGCATTCACAATACCAAGCATAAACAACGAAACACCAGGAATAAGATACCAATACAACGTACTACCACAAGGATGGAAAGGAAGCCCAGCAATATTCCAAAGCAGCATGACAAAAATACTAGAACCATTCAGAAAACAAAACCCAGACATAGTAATATGCCAATACATGGACGACCTATACGTAGCAAGCGACCTAGAAATAGGACAACACAGAACAAAAGTAGAAGAACTAAGACAACACCTACTAAGATGGGGACTATACACACCAGACAACAAACACCAAAAAGAACCACCATTCCTATGGATGGGATACGAACTACACCCAGACAAATGGACAGTACAACCAATAGTACTACCAGAAAAAGACAGCTGGACAGTAAACGACATACAAAAACTAGTAGGAAAACTAAACTGGGCAAGCCAAATATACCCAGGAATAAAAGTAAGAGAACTATGCAAACTACTAAGAGGAGCAAAAGCACTAACAGAAGTAATACCACTAACAAAAGAAGCAGAACTAGAACTAGCAGAAAACAGAGAAATACTAAAAGAACCAGTACACGGAGTATACTACGACCCAAGCAAAGACCTAATAGCAGAAATACAAAAACAAGGACAAGACCAATGGACATACCAAATATACCAAGAACCATTCAAAAACCTAAAAACAGGAAAATACGCAAAAAGAAGAGGAGCACACACAAACGACGTAAGACAACTAACAGAAGCAGTACAAAAAATAGTAACAGAAAGCATAGTAATATGGGGAAAAGCACCAAAATTCAAACTACCAATACAAAAAGAAACATGGGAAACA------------------------------------------------------------------------------------------------------------------------
>44077
CCAATAAGCCCAATAGAAACAGTACCAGTAAAACTAAAACCAGGAATGGACGGACCAAAAGTAAAACAATGGCCACTAACAGAAGAAAAAATAAAAGCACTAGTAGAAATATGCACAGAAATGGAAAAAGAAGGAAAAATAAGCAAAATAGGACCAGAAAACCCATACAACACACCAGTATTCGCAATAAAAAAAAAAGACAGCACAAAATGGAGAAAACTAGTAGACTTCAGAGAACTAAACAAAAAAACACAAGACTTCTGGGAAGTACAACTAGGAATACCACACCCAGCAGGACTAAAAAAAAAAAAAAGCGTAACAGTACTAGACGTAGGAGACGCATACTTCAGCGTACCACTAGACGAAGACTTCAGAAAATACACAGCATTCACAATACCAAGCATAAACAACGAAACACCAGGAATAAGATACCAATACAACGTACTACCACAAGGATGGAAAGGAAGCCCAGCAATATTCCAAAGCAGCATGACAAAAATACTAGAACCATTCARAAAACAAAACCCAGACATAGTAATATACCAATACATGGACGACCTATACGTAGGAAGCGACCTAGAAATAGAACAACACAGAACAAAAATAGAAGAACTAAGACAACACCTACTAAGATGGGGACTAACAACACCAGACAAAAAACACCAAAAAGAACCACCATTCCTATGGATGGGATACGAACTACACCCAGACAAATGGACAGTACAACCAATAMAACTACCAGAAAAAGACAGCTGGACAGTAAACGACATACAAAAACTAGTAGGAAAACTAAACTGGGCAAGCCAAATATACCCAGGAATAAAARTAAGACAACTATGCAAACTACTAAGAGGARCAAAAGCACTAACAGAAGTAATACCACTAACAGAAGAAGCAGAACTAGAACTAGCAGAAAACAGAGAAATACTAAAAGAACCAGTACACGGAGTATACTACGACCCAAGCAAAGACCTAATAGCAGAAATACAAAAACAAGGACAAGGACAATGGACATACCAAATATACCAAGAACCATTCAAAAACCTAAAAACAGGAAAATACGCAAGAATGAGAGGAGCACACACAAACGACGTAAAACAACTAACAGAAGCAGTACAAAAAGTAACAACAGAAAGCATAGTAATATGGGGAAAAGCACCAAAATTCAAACTACCAATACAAAAAGAAACATGGGAAACA------------------------------------------------------------------------------------------------------------------------
>44079
CCAATAAGCCCAATAGAAACAGTACCAGTAAAACTAAAACCAGGAATGGACGGACCAAAAGTAAAACAATGGCCACTAACAGAAGAAAAAATAAAAGCACTAGTAGAAATATGCACAGAAATGGAAAAAGAAGGAAAAATAAGCAAAATAGGACCAGAAAACCCATACAACACACCAGTATTCGCAATAAAAAAAAAAGACAGCACAAAATGGAGAAAACTAGTAGACTTCAGAGAACTAAACAAAAGAACACAAGACTTCTGGGAAGTACAACTAGGAATACCACACCCAGCAGGACTAAAAAAAAAAAAAAGCGTAACAGTACTAGACGTAGGAGACGCATACTTCAGCGTACCACTACACGAAGAATTCAGAAAATACACAGCATTCACAATACCAAGCGTAAACAACGAAACACCAGGAATAAGATACCAATACAACGTACTACCACAAGGATGGAAAGGAAGCCCAGCAATATTCCAATGCAGCATGACAAAAATACTAGAACCATTCAGAAAACAAAACCCAGAAATAGACATATACCAATACATGGACGACCTATACGTAGGAAGCGACCTAGAAATAGGACAACACAGAACAAAAATAGAAGAACTAAGACAACACCTACTAAGATGGGGACTAACAACACCAGACAAAAAACACCAAAAAGAACCACCATTCCTATGGATGGGATACGAACTACACCCAGACAAATGGACAGTACAACCAATAGTACTACCAGAAAAAGACAGCTGGACAGTAAACGACATACAAAAACTAGTAGGAAAACTAAACTGGGCAAGCCAAATATACCCAGGAATAAAAGTAAGACAACTATGCAAACTACTAAGAGGAACAAAAAGCCTAACAGAAGTAGTAYCACTAACAGAAGAAGCAGAACTAGAACTAGCAGAAAACAGAGAAATACTAAAAGAACCAGTACACGGAGTATACTACGACCCAAGCAAAGACCTAATAGCAGAAATACAAAAACAAGGATACGGACAATGGACATACCAAATATACCAAGAACCATTCAAAAACCTAAAAACAGGAAAATACGCAAGAATGAGAGGAGCACACACAAACGACGTAAGACAACTAACAGAAGCAGTACAAAAAATAACAACAGAAAGCATAGTAATATGGGGAAAAACACCAAAATTCAAACTACCAATACAAAAAGAAACATGGGAAACA------------------------------------------------------------------------------------------------------------------------
>44081
CCAATAAGCCCAATAGAAACAGTACCAGTAAAACTAAAACCAGGAATGGACGGACCAAAARTAAAACAATGGCCACTAACAGAAGAAAAAATAAAAGCACTARTAGAAATATGCACAGAAATGGAAAAAGAAGGAAAAATAAGCAAAATAGGACCAGAAAACCCATACAACACACCAGTATTCGCAATAAAAAAAAAAGACAGCACAAAATGGAGAAAACTAGTAGACTTCAGAGAACTAAACAAAAAAACACAAGACTTCTGGGAAGTACAACTAGGAATACCACACCCAGCAGGACTAAAAAAAAAAAAAAGCGTAACAGTACTAGACGTAGGAGACGCATACTTCAGCGTACCACTAGACGAAGACTTCAGAAAATACACAGCATTCACAATACCAAGCACAAACAACGAAACACCAGGAATAAGATACCAATACAACGTACTACCACAAGGATGGAAAGGAAGCCCAGCAATATTCCAATGCAGCATGACAAAAATACTAGAACCATTCAGAAAACAAAACCCAGAACTAGTARTATACCAATACGTAGACGACCTATACGTAGGAAGCGACCTAGAAATAGGACAACACAGAGCAAAAATAGAAGAACTAAGACAACACCTACTAARATGGGGACTAACAACACCAGACAAAAAACACCAAAAAGAACCACCATTCCTATGGATGGGATACGAACTACACCCAGACAAATGGACAGTACAACCAATACAACTACCAGAAAAAGACAGCTGGACAGTAAACGACATACAAAAACTAGTAGGAAAACTAAACTGGGCAAGCCAAATATACCCAGGAATAAAAGTAAGACAACTATGCARACTACTAAGAGGAACAAAAGCACTAACAGAAGTAATACCACTAACAGCAGAAGCAGAACTAGAACTAGCAGAAAACAGAGAAATACTAAAAGAACCAGTACACGGAGTATACTACGACCCAAGCAAAGACCTAATAGCAGAAATACAAAAACAAGGACTAGGACAATGGACATACCAAATATACCAAGAACCATTCAAAAACCTAAAAACAGGAAAATACGCAAGAATGAGAGGAGCACACACAAACGACGTAAAACAACTAACAGAAGCAGTACAAAAAATAAGCACAGAAAGCATAGTAATATGGGGAAAAACACCAAAATTCAGACTACCAATACAAAAAGAAACATGGGAAACA------------------------------------------------------------------------------------------------------------------------
>44083
CCAATAAGCCCAATAGAAACAGTACCAGTAAAACTAAAACCAGGAATGGACGGACCAAAAGTAAAACAATGGCCACTAACARAAGAAAAAATAAAAGCACTAGTAGAAATATGCRCAGAACTAGAAMAAGABGGAAAAATAAGCAAAATAGGACCAGAAAACCCATACAACACACCAGTATTCGCAATAAAAAAAAAAGACAGCACAAAATGGAGAAAACTAGTAGACTTCAGAGAACTAAACAAAAGAACACAAGACTTCTGGGAAGTACAACTAGGAATACCACACCCAGCAGGACTAAAAAAAAAAAAAAGCGTAACAGTACTAGACGTAGGAGACGCATACTTCAGCGTACCACTAGAC---GMATTCAGAAAATACACAGCATTCACAATACCAAGCATAAACAACGAAACACCAGGARTAAGATACCAATACAACGTACTACCACAAGGATGGAAAGGAAGCCCAGCAATATTCCAAAGCAGCATGACAAAAATACTAGAACCATTCAGAAAACAAAACCCAGAAATAGTAATATACCAATACGTAGACGACCTATACGTAGGAAGCGACCTAGAAATAGGACAACACAGAACAAAAATAGAAGAACTAAGACAACACCTACTAAGATGGGGACTATACACACCAGACAAAAAACACCAAAAAGAACCACCATTCCTATGGATGGGATACGAACTACACCCAGACAAATGGACAGTACAACCAATAGTACTACCAGABAAAGACAGCTGGACAGTAAACGACATACAAAAACTAGTAGGAAAACTAAACTGGGCAAGCCAAATATACCCAGGAATAAAAGTAAGACAACTATGCAAACTACTAAGAGGAGCAAAAGCACTAACAGAAGTAATACCACTAACAGAAGAAGCAGAACTAGAACTAGCAGAAAACAGAGAAATACTAAAAGAACCAGTACACGGAGTATACTACGACCCAAGCAAAGACCTAATAGCAGAAGTACAAAAACAAGGAGAAGGACAATGGACATACCAAATATACCAAGAACCATTCAAAAACCTAAAAACAGGAAAATACGCAAGAATGAAAAGCGCACACACAAACGACGTAAAACAACTAACAGAAGCAGTACAAAAAATAACAACAGAAAGCATAGTAATATGGGGAAAARCACCAAAATTCAAACTACCAATACAAAAAGAAACATGGGAAACA------------------------------------------------------------------------------------------------------------------------
>44085
CCAATAAGCCCAATAGAAACAGTACCAGTAAAACTAAAACCAGGAATGGACGGACCAAAAGTAAAACAATGGCCACTAACAGAAGAAAAAATAAAAGCACTAGTAGAAATATGCACAGAAATGGAAAAAGAAGGAAAAATAAGCAAAATAGGACCAGAAAACCCATACAACACACCAGTATTCGCAATAAAAAAAAAAGACAGCACAAAATGGAGAAAACTAGTAGACTTCAGAGAACTAAACAAAAGAACACAAGACTTCTGGGAAGTACAACTAGGAATACCACACCCAGCAGGACTAAAAAAAAAAAAAAGCGTAACAGTACTAGACGTAGGAGACGCATACTTCAGCGTACCACTAGACGAAGACTTCAGAAAATACACAGCATTCACAATACCAAGCATAAACAACGAAACACCAGGAATAAGATACCAATACAACGTACTACCACAAGGATGGAAAGGAAGCCCAGCAATATTCCAATGCAGCATGACAAAAATACTAGAACCATTCAGAAAACAAAACCCAGACATAGTAATATACCAATACGTAGACGACCTATACGTAGGAAGCGACCTAGAAATAGGACAACACAGAACAAAAGTAGAAGAACTAAGACAACACCTACTAMAATGGGGACTAACAACACCAGACAAAAAACACCAAAAAGAACCACCATTCCTATGGATGGGATACGAACTACACCCAGACAAATGGACAGTACAACCAATARTACTACCAGAAAAAGAAAGCTGGACAGTAAACGACATACAAAAACTAGTAGGAAAACTAAACTGGGCAAGCCAAATATACCCAGGAATAAAAGTAAGACAACTATGCAGACTACTAAGAGGAGCAAAAGCACTAACAGAAGTAATACCACTAACAGAAGAAGCAGAACTAGAACTAGCAGAAAACAGAGAAATACTAAAAGAACCAGTACACGGAGTATACTACGACCCAACAAAAGACCTAATAGCAGAAATACAAAAACAAGGAGAAGGACAATGGACATACCAAATATACCAAGAACCATTCAAAAACCTAAAAACAGGAAAATACGCAAGAATGARAGGAGCACACACAAACGACGTAAAACAACTAACAGAAGCAGTACAAAAAATAACAACAGAAAGCATAGTAATATGGGGAAAAACACCAAAATTCARACTACCAATACAAAAAGAAACATGGGACACA------------------------------------------------------------------------------------------------------------------------
>44087
CCAATAAGCCCAATAGAAACAGTACCAGTAAAACTAAAACCAGGAATGGACGGACCAAAAGTAAAACAATGGCCACTAACAGAAGAAAAAATAAAAGCACTAGTAGAAATATGCACAGAAATGGAAAAAGAAGGAAAAATAAGCAAAATAGGACCAGAAAACCCATACAACACACCAGTATTCGCAATAAAAAAAAAAGACAGCACAAAATGGAGAAAACTAGTAGACTTCAGAGAACTAAACAAAAGAACACAAGACTTCTGGGAAGTACAACTAGGAATACCACACCCAGCAGGACTAAAAAAAAAAAAAAGCGTAACAGTACTAGACGTAGGAGACGCATACTTCAGCGTACCACTAGACGAAGABTTCAGAAAATACACAGCATTCACAATACCAAGCACAAACAACGCAACACCAGGAATAAGATACCAATACAACGTACTACCACAAGGATGGAAAGGAAGCCCAGCAATATTCCAAAGCAGCATGACAAAAATACTAGAACCATTCAGAAAACAAAACCCAGACATAGTAATATACCAATACATGGACGACCTATACGTAGGAAGCGACCTAGAAATAGRACAACACAGAACAAAAGTAGAAGAACTAAGACAACACCTACTAAGATGGGGACTAACAACACCAGACAAAAAACACCAAAAAGAACCACCATTCCTATGGATGGGATACGAACTACACCCAGACAAATGGACAGTACAACCAATAACACTACCAGAAAAAGACAGCTGGACAGTAAACGACATACAAAAACTAGTAGGAAAACTAAACTGGGCAAGCCAAATATACCCAGGAATAAAAGTAAGACAACTATGCAAACTACTAAGAGGAGCAAAAGCACTAACAGAAGTAATAACACTAACAAAAGAAGCAGAACTAGAACTAGCAGAAAACAGAGAAATACTAAAAGAAACAGTACACGGAGCATACTACGACCCAAGCAAAGACCTAATAGCAGAAATACAAAAACAAGRATACGGACAATGGACATACCAAATATACCAAGAACCATTCAAAAACCTAAAAACAGGAAAATACGCAARAATGAGAGGAGCACACACAAACGACGTAARACAACTAACAGACGCAGTACAAAAAATAACAATGGAAAGCATAGTAATATGGGGAAGAACACCAAAATTCAGACTACCAATACAAAAAGAAACATGGGAAACA------------------------------------------------------------------------------------------------------------------------
>44089
CCAATAAGCCCAATAGAAACAGTACCAGTAAAACTAAAACCAGGAATGGACGGACCAAAAGTAAAACAATGGCCACTAACAGAAGAAAAAATAAAAGCACTAGTAGAAATATGCACAGAAATGGAAAAAGAAGGAAAAATAAGCAAAATAGGACCAGAAAACCCATACAACACACCAGTATTCGCAATAAAAAAAAAAGACAGCACAAAATGGAGAAAACTAGTAGACTTCAGAGAACTAAACAAAAGAACACAAGACTTCTGGGAAGTACAACTAGGAATACCACACCCAGCAGGACTAAAAAAAAACAAAAGCGTAACAGTACTAGACGTAGGAGACGCATACTTCAGCGTACCACTAGACGAAGACTTCAGAAAATACACAGCATTCACAATACCAAGCATBAACAACGAAACACCAGGAATAAGATACCAATACAACGTACTACCACAAGGATGGAAAGGAAGCCCAGCAATATTCCAAAGCAGCATGACAAAAATACTAGAACCATTCAGAAAACAAAACCCAGACATAGTAATATACCAATACGTAGACGACCTATACGTAGGAAGCGACCTAGAAATAGGACAACACAGAACAAAAATAGAAGAACTAAGACAACACCTACTAAAATGGGGACTAACAACACCAGACAAAAAACACCAAAAAGAACCACCATTCCTATGGATGGGATACGAACTACACCCAGACAAATGGACAGTACAACCAATAGTACTACCAGAAAAAGACAGCTGGACAGTAAACGACATACAAAAACTAGTAGGAAAACTAAACTGGGCAAGCCAAATATACCCAGGAATAAAAGTAAGACAACTATGCAAACTACTAAGAGGAGCAAAAGCACTAACAGAAGTAATACCACTAACAAAAGAAGCAGAACTAGAACTAGCAGAAAACAGAGAAATACTAAAAGAACCAGTACACGGAGTATACTACGACCCAAGCAAAGACCTAATAGCAGAAATACAAAAACAAGGACAAGGACAATGGACATACCAAATATACCAAGAACCATTCAAAATACTAAAAACAGGAAAATACGCAAGAATAAAAGGAGCACACACAAACGACGTAAAACAACTAACAGAAGCAGTACAAAAAATAACAACAGAAGGAATAGTAATATGGGGAAAAACACCAAAATTCAGACTACCAATACAAAAAGAAACATGGGAAACA------------------------------------------------------------------------------------------------------------------------
>44091
CCAATAAGCCCAATAGAAACAGTACCAGTAAAACTAAAACCAGGAATGGACGGACCAARAGTAAAACAATGGCCACTAACAGAAGAAAAAATAAAAGCACTAGTAGAAATATGCACAGAAATGGAAAAAGAAGGAAAAATAAGCAAAATAGGACCAGAAAACCCATACAACACACCAGTATTCGCAATAAAAAAAAAAGACAGCACAAAATGGAGAAAACTAGTAGACTTCAGAGAACTAAACAAAAAAACACAAGACTTCTGGGAAGTACAACTAGGAATACCACACCCAGCAGGACTAAAAMAAAAAAAAAGCGTAACAGTACTAGACGTAGGAGACGCATACTTCAGCGTACCACTAGACGAAGACTTCAGAAAATACACAGCATTCACAATACCAAGCATAAACAACGAAACACCAGGAATAAGATACCAATACAACGTACTACCACAAGGATGGAAAGGAAGCCCAGCAATATTCCAAAGCAGCATGACAAAAATACTAGAACCATTCAGAAAACAAAACCCAGACATAGTAATATACCAATACATGGACGACCTATACGTAGGAAGCGACCTAGAAATAGGACAACACAGAACAAAAATAGAAGAACTAAGACAACACCTACTAAAATGGGGACTAACAACACCAGACAAAAAACACCAAAAAGAACCACCATTCCTATGGATGGGATACGAACTACACCCAGACAAATGGACAGTACAACCAATAGAACTACCAGAAAAAGACAGCTGGACAGTAAACGACATACAAAAACTAGTAGGAAAACTAAACTGGGCAAGCCAAATATACCCAGGAATAAAAGTAAGACAACTATGCAGACTACTAAGAGGARCAAAAGCACTAACAGAAGTAATACCACTAACAAAAGAAGCAGAACTAGAACTAGCAGAAAACAGAGAAATACTAAAAGAACCAGTACACGGAGTATACTACGACCCAAGCAAAGACCTAATAGCAGAAATACAAAAACAAGGACAAGGACAATGGACATACCAAATATACCAAGAACCATTCAAAAACCTAAAAACAGGAAAATACGCAAGAATGAAAGGAGCACACACAAACGACGTAAGACAACTAACAGAAGYAGTACAAAAAATAGTAACAGAAAGCATAGTAATATGGGGAAAAACACCAAAATTCAAACTACCAATACAAAGAGACACATGGGAAACA------------------------------------------------------------------------------------------------------------------------
>44093
CCAATAAGCCCAATAGAAACAGTACCAGTAAAACTAAAACCAGGAATGGACGGACCAAAAGTAAAACAATGGCCACTAACAGAAGAAAAAATAAAAGCACTAATAGAAATATGCACAGAAATGGAAAAAGAAGGAAAAATAAGCAAAATAGGACCAGAAAACCCATACAACACACCAGTATTCGCAATAAAAAAAAAAGACAGCACAAAATGGAGAAAACTAGTAGACTTCAGAGAACTAAACAAAAAAACACAAGACTTCTGGGAAGTACAACTAGGAATACCACACCCAGCAGGACTAAAAAAAAAAAAAAGCGTAACAGTACTAGACGTAGGAGACGCATACTTCAGCGTACCACTAGACGAAGAATTCAGAAAATACACAGCATTCACAATACCAAGCGTAAACAACGAAACACCAGGAATAAGATACCAATACAACGTACTACCACAAGGATGGAAAGGAAGCCCAGCAATATTCCAAAGCAGCATGACAAAAATACTAGAACCATTCAGAAAACAAAACCCAGAAATAGTAATATACCAATACATGGACGACCTATACGTAGGAAGCGACCTAGAAATAGGACAACACAGAACAAAAATAGAAGAACTAAGACAACACCTACTAAGATGGGGACTAACAACACCAGACAAAAAACACCAAAAAGAACCACCATTCCTATGGATGGGATACGAACTACACCCAGACAAATGGACAGTACAACCAATAGAACTACCAGAAAAAGACAGCTGGACAGTAAACGACATACAAAAACTAGTAGGAAAACTAAACTGGGCAAGCCAAATATACCCAGGAATAAAAGTAAGACAACTATGCAAACTACTAAGAGGAACAAAAGCACTAACAGAAGTAATACCACTAACAAAAGAAGCAGAACTAGAACTAGCAGAAAACAGAGAAATACTAAAAGAACCAGTACACGGAGTATACTACGACCCAAGCAAAGACCTAATAGCAGAAATACAAAAACAAGGACAAGGACAATGGACATACCAAATATACCAAGAACCATTCAAAAACCTAAAAACAGGAAAATACGCAAGAATGAGAGGAGCACACACAAACGACGTAAGACAACTAACAGAAGCAGTACAAAAAATAACAACAGAAAGCATAGTAATATGGGGAAAAACACCAARATTCAAACTACCAATACAAAAAGAAACATGGGAAACA------------------------------------------------------------------------------------------------------------------------
>44095
CCAATAAGCCCAATAGAAACAGTACCAGTAAAACTAAAACCAGGAATGGACGGACCAAAAGTAAAACAATGGCCACTAACAGAAGAAAAAATAAAAGCACTAGTAGAAATATGCACAGAAATGGAAAAAGAAGGAAAAATAAGCAAAATAGGACCAGAAAACCCATACAACACACCAGTATTCGCAATAAAAAAAAAAGACAGCACAAAATGGAGAAAACTAGTAGACTTCAGAGAACTAAACAAAAGAACACAAGACTTCTGGGAAGTACAACTAGGAATACCACACCCAGCAGGACTAAAAAAAAAAAAAAGCGTAACAGTACTAGACGTAGGAGACGCATACTTCAGCGTACCACTAGACGAAGACTTCAGAAAATACACAGCATTCACAATACCAAGCATAAACAACGAAACACCAGGAATAAGATACCAATACAACGTACTACCACAAGGATGGAAAGGAAGCCCAGCAATATTCCAAAGCAGCATGACAAAAATACTAGAACCATTCAGAAAACAAAACCCAGACATGGTAATATACCAATACATGGACGACCTATACGTAGGAAGCGACCTAGAAATAGAAAAACACAGAACAAAAATAGAAGAACTAAGACAACACCTACTAAGATGGGGACTAACAACACCAGACAAAAAACACCAAAAAGAACCACCATTCCTATGGATGGGATACGAACTACACCCAGACAAATGGACAGTACAACCAATAGAACTACCAGAAAAAGACAGCTGGACAGTAAACGACATACAAAAACTAGTAGGAAAACTAAACTGGGCAAGCCAAATATACCCAGGAATAAAAGTAAGACAACTATGCAAACTACTAAGAGGARCAAAAGCACTAACAGAAGTAGTACCACTAACARAAGAAGCAGAACTAGAACTAGCAGAAAACAGAGAAATACTAAAAGAACCAGTACACGGAGTATACTACGACCCAAGCAAAGACCTAATAGCAGAAATACAAAAACAAGGACAAGGACAATGGACATACCAAATATACCAAGAACCATTCAAAAACCTAAAAACAGGAAAATACGCAAGARTGAGAGGAGCACACACAAACGACGTAAAACAACTAACAGAAGCAGTACAAAAAATAACAACAGAAGGAATAGTAATATGGGGAAAAACACCAAAATTCAGACTACCAATACAAAAAGAAACATGGGAAACA------------------------------------------------------------------------------------------------------------------------
>44097
CCAATAAGCCCAATAGAAACAGTACCAGTAAAACTAAAACCAGGAATGGACGGACCAAAAGTAAAACAATGGCCACTAACAGAAGAAAAAATAAAAGCACTARTAGAAATATGCACAGAAATGGAAAAAGAAGGAAAAATAAGCAAAATAGGACCAGAAAACCCATACAACACACCAATATTCGCAATAAAAAAAAAAGACAGCACAAAATGGAGAAAACTAGTAGACTTCAGAGAACTAAACAAAAGAACACAAGACTTCTGGGAAGTACAACTAGGAATACCACACCCAAGCGGACTAAAAAAAAAAAAAAGCGTAACAGTACTAGACGTAGGAGACGCATACTTCAGCGTACCACTAGACGAAGAATTCAGAAAATACACAGCATTCACAATACCAAGCATAAACAACGAAACACCAGGAATAAGATACCAATACAACGTACTACCACAAGGATGGAAAGGAAGCCCAGCAATATTCCAAAGCAGCATGACAAAAATACTAGAACCATTCAGAAAAGAAAACCCAGACATGGTAATATACCAATACATGGACGACCTATACGTAGGAAGCGACCTAGAAATAGGACAACACAGAGCAAAAATAGAAAAACTAAGACAACACCTACTAAGATGGGGACTAACAACACCAGACAAAAAACACCAAAAAGAACCACCATTCCTATGGATGGGATACGAACTACACCCAGACAAATGGACAGTACAACCAATAAAACTACCAGAAAAAGAAAGCTGGACAGTAAACGACATACAAAAACTAGTAGGAAAACTAAACTGGGCAAGCCAAATATACCCAGGAATAAAAGTAAGACAACTATGCAGACTACTAAGAGGAACAAAAGCACTAACAGAAGTAGTACCACTAACAGAAGAAGCAGAACTAGAACTAGCAGAAAACAGAGAAATACTAAAAGAACCAGTACACGGAGTATACTACGACCCAAGCAAAGACCTAATAGCAGAAATACAAAAACAAGGAGAAGGACAATGGACATACCAAATATACCAAGAACCATTCAAAAACCTAAAAACAGGAAAATACGCAARAAYGAGAGGAGCACACACAAACGACGTAAAACAACTAACAGAAGCAGTACAAAAAATAACAACAGAAAGCATAGTAATATGGGGAAAAACACCAAAATTCAGACTACCAATACAAAAAGAAACATGGGAAACA------------------------------------------------------------------------------------------------------------------------
>44099
CCAATAAGCCCAATAGAAACAGTACCAGTAAAACTAAAACCAGGAATGGACGGACCAAAAGTAAAACAATGGCCACTAACAGAAGAAAAAATAAAAGCACTAGTAGAAATATGCACAGAAATGGAAAAAGAAGGAAAAATAAGCAAAATAGGACCAGAAAACCCATACAACACACCAATATTCGCAATAAAAAAAAAAGACAGCACAAAATGGAGAAAACTAGTAGACTTCAGAGAACTAAACAAAAAAACACAAGACTTCTGGGAARTACAACTAGGAATACCACACCCAAGCGGACTAAGAAAAAABAAAAGCGTAACAGTACTAGACGTAGGAGACGCATACTTCAGCGTACCACTAGACRAAGABTTCAGAAAATACACAGCATTCACAATACCAAGCATAAACAACGMAACACCAGGAATAAGATACCAATACAACGTACTACCACAAGGATGGAAAGGAAGCCCAGCAATATTCCAAAGCAGCATGACAAGAATACTAGAACCATTCAGAAAACAAAACCCAGACATAGTAATATRCCAATACATGGACGACCTATACGTAGSAAGCGACCTAGAAATASAACAACACAGAACAAAAATAGAAGAACTAAGACAACACCTACTAARATGGGGACTAACAACACCAGACAAAAAACACCAAAAAGAACCACCATTCCTATGGATGGGATACGAACTACACCCAGACAAATGGACAGTACAACCAATAGTACTACCAGAAAAAGACAGCTGGACAGTAAACGACATACAAAAACTAGTAGGAAAACTAAACTGGGCAAGCCAAATATACCCAGGAATAAAAGTAAGACAACTATGCAAACTACTAAGAGGAACAAAAGCACTAACAGAAATAATACCACTAACAAAAGAAGCAGAACTAGAACTAGCAGAAAACAGAGAAATACTAAAAGAACCAGTACACGGAGTATACTACGACCCAAGCAAAGACCTAATAGCAGAAATACAAAAACAAGGASAAGGACAATGGACATACCAAATATACCAAGAACAATTCAAAAACCTAAAAACAGGAAAATACGCAAGA---AGAGGAACACACACAAACGACGTAAAACAACTAACAGABGCAGTACAAAAAATAACAACAGAAAGCATAGTAATATGGGGAAAAACACCAAAATTCAGACTACCAATACAAAAAGAAACATGGGAAGTA------------------------------------------------------------------------------------------------------------------------
>44101
CCAATAAGCCCAATAGAAACAGTACCAGTAAAACTAAAACCAGGAATGGACGGACCAAAAGTAAAACAATGGCCACTAACAGAAGAAAAAATAAAAGCACTAATAGAAATATGCACAGAAATGGAAAAAGAAGGAAAAATAAGCAAAATAGGACCAGAAAACCCATACAACACACCAGTATTCGCAATAAAAAAAAAAGACAGCACAAAATGGAGAAAACTAGTAGACTTCAGAGAACTAAACAAAAAAACACAAGACTTCTGGGAAGTACAACTAGGAATACCACACCCAAGCGGACTAAAAAAAAAAAAAAGCGTAACAGTACTAGACGTAGGAGACGCATACTTCAGCGTACCACTAGACGAAGACTTCAGAAAATACACAGCATTCACAATACCAAGCATAAACAACGAAACACCAGGAATAAGATACCAATACAACGTACTACCACAAGGATGGAAAGGAAGCCCAGCAATATTCCAAAGCAGCATGACAAAAATACTAGAACCATTCAGAAAACAAAACCCAGAAATAGTAATATACCAATACATGGACGACCTATACGTAGGAAGCGACCTAGAAATAGAACAACACAGAACAAAAATA---GAACTAAGACAACACCTACTAAGATGGGGACTAACAACACCAGACAAAAAACACCAAAAAGAACCACCATTCCTATGGATGGGATACGAACTACACCCAGACAAATGGACAGTACAACCAATAATGCTACCAGAAAAAGAAAGCTGGACAGTAAACGACATACAAAAACTAGTAGGAAAACTAAACTGGGCAAGCCAAATATACCCAGGAATAAAAGTAAGACAACTATGCAAACTACTAAGAGGAGCAAAAGCACTAACAGAAGTAATACCACTAACAAAAGAAGCAGAACTAGAACTAGCAGAAAACAGAGAAATACTAAAAGAACCAGTACACGGAGTATACTACGACCCAAGCAAAGACCTAGTAGCAGAAATACAAAAACAAGGACAAGGACAATGGACATACCAAATATACCAAGAACCATTCAAAAACCTAAAAACAGGAAAATACGCAAGAATGAGAGGAACACACACAAACGACGTAAAACAACTAACAGAAGCAGTACAAAAAATAAGCACAGAAAGCATAGTAATATGGGGAAAAATACCAAAATTCAGACTACCAATACAAAAAGAAACATGGGGAACA------------------------------------------------------------------------------------------------------------------------
>44103
CCAATAAGCCCAATAGAAACAGTACCAGTAAAACTAAAACCAGGAATGGACGGACCAAAAGTAAAACAATGGCCACTAACAGAAGAAAAAATAAAAGCACTAATBGAAATATGCRCAGAAATGGAAAAAGAAGGAAAAHTAAGCARAGTAGGACCAGAAAACCCATACAACACACCAGTATTCGCAATAAAAAAAAAAGACAGCACAAAATGGAGAAAACTAGTAGACTTCAGAGAACTAAACAAAAAAACACAAGACTTCTGGGAAGTACAACTAGGAATACCACACCCAGCAGGACTAAAAAAAAAAAAAAGCGTAACAGTACTAGACGTAGGAGACGCATACTTCAGCGTACCACTAGACRAAGACTTCAGAAAATACACAGCATTCACAATACCAAGCATAAACAACGAAACACCAGGAATAAGATACCAATACAACGTACTACCACAAGGATGGAAAGGAAGCCCAGCAATATTCCAATSCAGCATGAYAAAAATACTAGAACCATTCAGAAAACAAAACCCAGACATAGTAATATACCAATACATGGACGACCTATACGTAGGAAGCGACCTAGAAATAGGACAACACAGARCAAAAGTAGAAGAACTAAGAGAACACCTACTAARATGGGGACTAACAACACCAGACAAAAAACACCAAAAAGAACCACCATTCCTATGGATGGGATACGAACTACACCCAGACAAATGGACAGTACAACCAATAGTACTACCAGAAAAAGACAGCTGGACAGTAAACGACATACAAAAACTAGTAGGAAAACTAAACTGGGCAAGCCAAATATACCCAGGAATAAAAGTAAGACAACTATGCAAACTACTAAGAGGAACAAAAGCACTAACAGAARTAATACCACTAACAGAAGAAGCAGAACTAGAACTAGCAGAAAACAGAGAAATACTAARAGAACCAGTACACGGAGTATACTACGACCCAAGCAAAGACCTAATAGCAGAACTACAAAAACAAGGACAAGGACAATGGACATACCAAATATACCAAGAACCATTCAAAAACCTAAAAACAGGAAAATACGCAAGAATGAGAGGARCACACACAAACGACGTAAAACAACTAACAGAAGCAGTACAAAAAATAACAACAGAAAGCATAGTAATATGGGGAAAAACACCAAAATTCAGACTACCAATACAAAAAGAAACATGGGAAACA------------------------------------------------------------------------------------------------------------------------
>44105
CCAATAAGCCCAATAGAAACAGTACCAGTAAAACTAAAACCAGGAATGGACGGACCAAAAGTAAAACAATGGCCACTAACAGAAGAAAAAATAAAAGCACTAGTAGAAATATGCACAGAAATGGAAAAAGAAGGAAAAATAAGCAAAATAGGACCAGAAAACCCATACAACACACCAGTATTCGCAATAAAAAAAAAAGACAGCACAAAATGGAGAAAACTAGTAGACTTCAGAGAACTAAACAAAAGAACACAAGACTTCTGGGAAGTACAACTAGGAATACCACACCCAAGCGGACTAAAAAAAAAAAAAAGCGTAACAGTACTAGACGTAGGAGACGCATACTTCAGCGTACCACTAGACGAAGACTTCAGAAAATACACAGCATTCACAATACCAAGCACAAACAACGAAACACCAGGAATAAGATACCAATACAACGTACTACCACAAGGATGGAAAGGAAGCCCAGCAATATTCCAAAGCAGCATGACAAAAATACTAGAACCATTCAGAAAACAAAACCCAGACATAGTAATATACCAATACATGGACGACCTATACGTAGGAAGCGACCTAGAAATAGGACAACACAGAGCAAAAATAGAAGAACTAAGACAACACCTACTAAAATGGGGACTAACAACACCAGACAAAAAACACCAAAAAGAACCACCATTCCTATGGATGGGATACGAACTACACCCAGACAAATGGACAGTACAACCAATAATGCTACCAGACAAAGACAGCTGGACAGTAAACGACATACAAAAACTAGTAGGAAAACTAAACTGGGCAAGCCAAATATACCCAGGAATAAAAGTAAGACAACTATGCAAACTACTAAGAGGAACAAAAGCACTAACAGAAGTAGTACCACTAACAGCAGAAGCAGAACTAGAACTAGCAGAAAACAGAGAAATACTAAGAGAACCAGTACACGGAGTATACTACGACCCAAGCAAAGGACTAATAGCAGAACTACAAAAACAAGGACAAGGACAATGGACATACCAAATATACCAAGAACCATTCAAAAACCTAAAAACAGGAAAATACGCAAGAATGAGAGGAGCACACACAAACGACGTAAAACAACTAACAGAAGCAGTACAAAAAATAAGCACAGAAAGCATAGTAATATGGGGAAAAACACCAAAATTCAGACTACCAATACAAAAAGAAACATGGGAAACA------------------------------------------------------------------------------------------------------------------------
>44107
CCAATAAGCCCAATAGAAACAGTACCAGTAAAACTAAAACCAGGAATGGACGGACCAAAAGTAAAACAATGGCCACTAACAGAAGAAAAAATAAAAGCACTAATAGAAATATGCACAGAAATGGAAAAAGAAGGAAAAATAAGCAAAATAGGACCAGAAAACCCATACAACACACCAGTATTCGCAATAAAAAAAAAAGACAGCACAAAATGGAGAAAACTAGTAGACTTCAGAGAACTAAACAAAAAAACACAAGACTTCTGGGAAGTACAACTAGGAATACCACACCCAGCAGGACTAAAAAAAAAAAAAAGCGTAACAGTACTAGACGTAGGAGACGCATACTTCAGCGTACCACTAGACGAAGACTTCAGAAAATACACAGCATTCACAATACCAAGCGTAAACAACGAAACACCAGGAATAAGATACCAATACAACGTACTACCACAAGGATGGAAAGGAAGCCCAGCAATATTCCAATGCAGCATGACAAAAATACTAGAACCATTCAGAAAACAAAACCCAGACATAGTAATATACCAATACATGGACGACCTATACGTAGGAAGCGACCTAGAAATAGGACAACACAGAACAAAAATAGAAGAACTAAGACAACACCTACTAAGATGGGGACTAACAACACCAGACAAAAAACACCAAAAAGAACCACCATTCCTATGGATGGGATACGAACTACACCCAGACAAATGGACAGTACAACCAATAGTACTACCAGAAAAAGACAGCTGGACAGTAAACGACATACAAAAACTAGTAGGAAAACTAAACTGGGCAAGCCAAATATACCCAGGAATAAAAGTAAGAAACCTATGCAAACTACTAAGAGGAACAAAAGCACTAACAGAAATAATACCACTAACAGAAGAAGCAGAACTAGAACTAGCAGAAAACAGAGAAATACTAAAAGAACCAGTACACGGAGTATACTACGACCCAAGCAAAGACCTAATAGCAGAAATACAAAAACAAGAACACGGACAATGGACATACCAAATATACCAAGAACCATTCAAAAACCTAAAAACAGGAAAATACGCAAGAACAAGAGGAGCACACACAAACGACGTAAGACAACTAACAGAAGCAGTACAAAAAATAACAACAGAAAGCATAGTAATATGGGGAAAAACACCAAAATTCAGACTACCAATACAAAAAGAAACATGGGAAACA------------------------------------------------------------------------------------------------------------------------
>44109
CCAATAAGCCCAATAGAAACAGTACCAGTAAAACTAAAACCAGGAATGGACGGACCAAAAGTAAAACAATGGCCACTAACAGAAGAAAAAATAAAAGCACTAATGGAAATATGCACAGAAATGGAAAAAGAAGGAAAAATAAGCAAAATAGGACCAGAAAACCCATACAACACACCAGTATTCGTAATAAAAAAAAAAGACAGCACAAAATGGAGAAAACTAGTAGACTTCAGAGAACTAAACAAAAGAACACAAGACTTCTGGGAAGTACAACTAGGAATACCACACCCAGCAGGACTAAAAAAAAAAAAAAGCGTAACAGTACTAGACGTAGGAGACGCATACTTCAGCGTACCACTAGACRAAGACTTCAGAAAATACACAGCATTCACAATACCAAGCATAAACAACGAAACACCAGGAATAAGATACCAATACAACGTACTACCACAAGGATGGAAAGGAAGCCCAGCAATATTCCAAAGCAGCATGACAAAAATACTAGAACCATTCAGAAAACAAAACCCAGACATAGTAATATACCAATACATGGACGACCTATACGTAGGAAGCGACCTAGAAATAGGACAACACAGAATAAAAATAGAAGAACTAAGACAACACCTATGGAAATGGGGACTAGACACACCAGACAAAAAACACCAAAAAGAACCACCATTCCTATGGATGGGATACGAACTACACCCAGACAAATGGACAGTACAACCAATAGTACTACCAGACAAAGACAGCTGGACAGTAAACGACATACAAAAACTAGTAGGAAAACTAAACTGGGCAAGCCAAATATACRCAGGAATAAAAGTAAGACAACTATGCAAACTACTAAGAGGAACAAAAGCACTAACAGAAGTAATACCACTAACAGAAGAAGCAGAACTAGAACTAGCAGAAAACAGAGAAATACTAAAAGAACCAGTACACGGAGTATACTACGACCCAAGCAAAGACCTAATAACAGAACTACAAAAACAAGGACAAGGACAATGGACATACCAAATATACCAAGAACCATTCAAAAACCTAAAAACAGGAAAATACGCAAGAATGAAAGGAGCACACACAAACGACGTAAAACAACTAACAGAAGCAGTACAAAAAATAACAACAGAAAGCATAGTAATATGGGGAAGAACACCAAAATTCAGACTACCAATACAAAAAGAAACATGGGAAACA------------------------------------------------------------------------------------------------------------------------
>44111
CCAATAAGCCCAATAGAAACAGTACCAGTAAAACTAAAACCAGGAATGGACGGACCAAGAGTAAAACAATGGCCACTAACAGAAGAAAAAATAAAAGCACTARTAGAAATATGCACAGAAATGGAAAACGAAGGAAAAATAAGCAAAATAGGACCAGAAAACCCATACAACACACCAGTATTCGCAATAAAAAAAAAAGACAGCACAAAATGGAGAAAACTAGTAGACTTCAGAGAACTAAACAAAAGAACACAAGACTTCTGGGAAGTACAACTAGGAATACCACACCCAAGCGGACTAAAAAAAAAAAAAAGCGTAACAGTACTAGACGTAGGAGACGCATACTTCAGCGTACCACTAGACCMAGAATTCAGAAAATACACAGCATTCACAATACCAAGCGTAAACAACGAAACACCAGGAATAAGATACCAATACAACGTACTACCACAAGGATGGAAAGGAAGCCCAGCAATATTCCAAARCAGCATGAYAAAAATACTAGAACCATTCAGAAAACAAAACCCAGAAATAGTAATATACCAATACATGGACGACCTATACGTAGGAAGCGACCTAGAAATAGGACAACACAGAACAAAAATAGAAGAACTAAGACAACACCTACTAAGATGGGGACTAACAACACCAGACAAAAAACACCAAAAAGAACCACCATTCCTATGGATGGGATACGAACTACACCCAGACAAATGGACAGTACAACCAATAMAACTACCAGAAAAAGACAGCTGGACAGTAAACGACATACAAAAACTAGTAGGAAAACTAAACTGGGCAAGCCAAATATACSCAGGAATAAAAGTAAGACAACTATGCAAACTACTAAGAGGAACAAAAGCACTAACAGAAGTAATACCACTAACAGAAGAAGCAGAACTAGAACTAGCAGAAAACAGAGAAATACTAAAAGAACCAGTACACGGAGTATACTACGACCCAAGCAAAGACCTAATAGCAGAAATACAAAAACAAGGACAAGGACAATGGACATACCAAATATACCAAGAACCATTCAAAAACCTAAAAACAGGAAAATACGCAAGAGTAAGAGGAGCACACACAAACGACGTAAAACAACTAACAGAAGCAGTACAAAAAATAACAATGGAAAGCATAGTAATATGGGGAAAAACACCAAAATTCAAACTACCAATACAAAAAGAAACATGGGAAACA------------------------------------------------------------------------------------------------------------------------
>45126
CCAATAAGCCCAATAGAAACAGTACCAGTAAAACTAAAACCAGGAATGGACGGACCAAGAGTAAAACAATGGCCACTAACAGAAGAAAAAATAAAAGCACTAGTAGAAATATGCACAGAAATGGAAAAAGAAGGAAAAATAAGCAAAATAGGACCAGAAAACCCATACAACACACCAATATTCGCAATAAAAAAAAAAAACAGCAACAGATGGAGAAAACTAGTAGACTTCAGAGAACTAAACAAAAGAACACAAGACTTCTGGGAAGTACAACTAGGAATACCACACCCAGCAGGACTAAAAAAAAAAAAAAGCGTAACAGTACTAGACGTAGGAGACGCATACTTCAGCGTACCACTAGACGAAGACTTCAGAAAATACACAGCATTCACAATACCAAGCATAAACAACGCAATACCAGGAATAAGATACCAATACAACGTACTACCACAAGGATGGAAAGGAAGCCCAGCAATATTCCAAAGCAGCATGACAAAAATACTAGAACCATTCAGAAAACAAAACCCAGACATAGTAATATACCAATACGTAGACGACCTATACGTAGGAAGCGACCTAGAAATAGGACAACACAGAGCAAAAATAGAAGAACTAAGAGAACACCTACTAAGATGGGGACTAACAACACCAGACCAAAAACACCAAAAAGAACCACCATTCCTATGGATGGGATACGAACTACACCCAGACAAATGGACAGTACAACCAATAGTACTACCAGAAAAAGACAGCTGGACAGTAAACGACATACAAAAACTAGTAGGAAAACTAAACTGGGCAAGCCAAATATACAGCGGAATAAAAGTAAGACAACTATGCAAACTACTAAGAGGAACAAAAGCACTAACAGAAGTAGTACCACTAACAGCAGACGCAGAACTAGAACTAGCAGAAAACAGAGAAATACTAAAAGAACCAGTACACGGAGCATACTACGACCCAAGCAAAGACCTAATAGCAGAACTACAAAAACAAGGACAAGGACAATGGAGCTACCAAATATACCAAGACCCATTCAAAAACCTAAAAACAGGAAAATACACAAGAATGAGAGGAGCACACACAAACGACATAAAACAACTAACAGAAGCAGTACAAAAAATAAGCACAGAAAGCATAATAATATGGGGAAAAACACCAAAATTCAGACTACCAATACAAAAAGAAACATGGGAAACA------------------------------------------------------------------------------------------------------------------------
>45128
CCAATAAGCCCAATAGAAACAGTACCAGTAAAACTAAAACCAGGAATGGACGGACCAAAAGTAAAACAATGGCCACTAACAGAAGAAAAAATAAAAGCACTABTAGAAATATGCRCAGAACTAGAAAAAGAAGGAAAAATAAGCAAAATAGGACCAGAAAACCCATACAACACACCAGTATTCGCAATAAABAAAAAAAACAGCACAAGATGGAGAAAABTAGTAGACTTCAGAGAACTAAACAAAAGAACACAAGACTTCTGGGAAGTACAACTAGGAATACCACACCCAGCAGGABTAAAAAAAAAAAAAAGCGTAACAGTACTAGACGTAGGAGACGCATACTTCAGCRTACCACTAGACRAARACTTCAGAAAATACACAGCATTCACAATACCAAGCGTAAACAACGAAACACCAGGARTAAGATACCAATACAACGTACTACCACAAGGATGGAAAGGAAGCCCAGCAATATTCCAARRCAGCAKGACAAAAATACTAGAACCATTCAGAAAACAAAACCCAGABATARTAATATACCAATACGTAGACGACCTATACGTAGSAAGCGACCTAGAAATAGGACAACACAGARCAAAARTAGAAGAACTAAGASAACACCTACTAAGATGGGGACTATACACACCAGABCABAAACACCAAAAAGAACCACCATTCCTATGGATGGGATACGAACTACACCCAGACAAATGGACAGTACAAAGCATAGAACTACCAGAAAAAGACAGCTGGACAGTAAACGACATACAAAAACTAGTAGGAAAACTAAACTGGGCAAGCCAAATATACCCAGGAATAAAAGTAAGACAACTATGCAAACTACTAAGAGGAACAAAAGCACTAACAGAAGTAATACCACTAACAGAAGAAGCAGAACTAGAACTAGCAGAAAACAGAGAAATACTAAAAGAACCAGTACACGGAGCATACTACGACCCAAGCAAAGACCTAATAGCAGAAGTACAAAAACAAGGACAAGGACAATGGACATACCAAATATACCAAGAACCATTCAAAAACCTAARAACAGGAAAATACGCAAGAATGAAAGGAGCACACACAAACGACGTAAAACAACTAACAGAAGTAGTACAAAAAATAACAACAGAAAGCATAGTAATATGGGGAAAAACACCAAAATTCAAACTACCAAYACAAAAAGAAACATGGAACAGC------------------------------------------------------------------------------------------------------------------------
>45130
CCAATAAGCCCAATAGAAACAGTACCAGTAAAACTAAAACCAGGAATGGACGGACCAAGAGTAAAACAATGGCCACTAACAGAAGAAAAAATAAAAGCACTAGTAGAAATATGCACAGAAATGGAAAAAGAAGGAAAAATAAGCAAAATAGGACCAGAAAACCCATACAACACACCAGTATTCGCAATAAAAAAAAAAGACAGCACAAAATGGAGAAAAGTAGTAGACTTCAGAGAACTAAACAAAAGAACACAAGAATTCTGGGAAGTACAACTAGGAATACCACACCCAGCAGGACTAAAAAAAAACAAAAGCGTAACAATACTAGACGTAGGAGACGCATACTTCAGCGTACCACTAGACCCAGACTTCAGAAAATACACAGCATTCACAATACCAAGCACAAACAACGAAACACCAGGAATAAGATACCAATACAACGTACTACCACAAGGATGGAAAGGAAGCCCAGCAATATTCCAATGCAGCATGACAAAAATACTAGAACCATTCAGAAAACAAAACCCAGAAATAGTAATATACCAATACGTAGACGACCTATACGTAGGAAGCGACCTAGAAATAGGACAACACAGAACAAAAATAGAAGAACTAAGACAACACCTACTAAAATGGGGACTAACAACACCAGACAAAAAACACCAAAAAGAACCACCATTCCTATGGATGGGATACGAACTACACCCAGACAAATGGACAGTACAACCAATAGTACTACCAGAAAAAGACAGCTGGACAGTAAACGACATACAAAAACTAGTAGGAAAACTAAACTGGGCAAGCCAAATATACCCAGGAATAAAAGTAAGACAACTATGCAAACTACTAAGAGGAACAAAAGCACTAACAGAAGTAATACCACTAACAGCAGAAGCAGAACTAGAACTAGCAGAAAACAGAGAAATACTAAAAGAACCAGTACACGGAGTATACTACGACCCAAGCAAAGACCTAATAGCAGAAATACAAAAACAAGGAGAAGGACAATGGACATACCAAATATACCAAGAACCATTCAAAATACTAAAAACAGGAAAATACGCAAGAATGAGAGGAACACACACAAACGACGTAAGACAACTAACAGAAGCAGTACAAAAAATAACAACAGAAAGCATAGTAATATGGGGAAAAACACCAAAATTCAAACTACCAATACAAAAAGAAACATGGGAARCA------------------------------------------------------------------------------------------------------------------------
>45132
CCAATAAGCCCAATAGAAACAGTACCAGTAAAACTAAAACCAGGAATGGACGGACCAAAAGTAAAACAATGGCCACTAACAGAAGAAAAAATAAAAGCACTAGTAGAAATATGCACAGAACTAGAAAAAGAAGGAAAAATAAGCAAAATAGGACCAGAAAACCCATACAACACACCAGTATTCGCAATAAAAAAAAAAGACAGCACAAAATGGAGAAAACTAGTAGACTTCAGAGAACTAAACAAAAGAACACAAGACTTCTGGGAAGTACAACTAGGAATACCACACCCAGGAGGACTAAAAAAAAACAAAAGCGTAACAATACTAGACGTAGGAGACGCATACTTCAGCGTACCACTAGACGAARACTTCAGAAAATACACAGCATTCACAATACCAAGCATGAACAACGAAACACCAGGAATAAGATACCAATACAACGTACTACCACAAGGATGGAAAGGAAGCCCAGCAATATTCCAAAGCAGCATGACAAGAATACTAGAACCATTCAGAAAACAAAACCCAGACATAGTAATATACCAATACGTAGACGACCTATACGTAGGAAGCGACCTAGAAATAGGACAACACAGAACAAAAATAGAAGAACTAAGACAACACCTACTAAGATGGGGACTATACACACCAGACAAAAAATACCAAAAAGAACCACCATTCCTATGGATGGGATACGAACTACACCCAGACAAATGGACAGTACAACCAATAGTACTACCAGAAAAAGACAGCTGGACAGTAAACGACATACAAAAACTAGTAGGAAAACTAAACTGGGCAAGCCAAATATACCCAGGAATAAAAGTAAGACAACTATGCAAACTACTAAGAGGAACAAAAGCACTAACAGAAGTAATACCACTAACAGAAGAAGCAGAACTAGAACTAGCAGAAAACAGAGAAATACTAAAAGAACCAGTACACGGAGTATACTACGACCCAAGCAAAGACCTAGTAGCAGAAATACAAAAACAAGGACCAGGACAATGGACATACCAAATATACCAAGAACCATTCAAAAACCTAAAAACAGGAAAATACGCAAGAATGAGARGCGCACACACAAACGACGTAAAACAACTAACAGAAGTAGTACAAAAAATAACAACAGAAAGCATAGTAATATGGGGAAAAACACCAAAATTCAGACTACCAATACAAAAAGAAACATGGGAAACA------------------------------------------------------------------------------------------------------------------------
>45134
CCAATAAGCCCAATAGAAACAGTACCAGTAAAACTAAAACCAGGAATGGACGGACCAAAAGTAAAACAATGGCCACTAACAGAAGAAAAAATAAAAGCACTAGTAGAAATATGCACAGAAATGGAAAAAGAAGGAAAAATAAGCAAAATAGGACCAGAAAACCCATACAACACACCAGTATTCGCAATAAAAAAAAAAGACAGCACAAAATGGAGAAAACTAGTAGACTTCAGAGAACTAAACAAAAGAACACAAGACTTCTGGGAAGTACAACTAGGAATACCACACCCAGCAGGACTAAAAAAAAABAAAAGCGTAACAGTACTAGACGTAGGAGACGCATACTTCAGCGTACCACTAGACGAAGAATTCAGAAAATACACAGCATTCACAATACCAAGCATGAACAACGAAACACCAGGAATAAGATACCAATACAACGTACTACCACAAGGATGGAAAGGAAGCCCAGCAATATTCCAAAGCAGCATGACAAAAATACTAGAACCATTCAGAAAACAAAACCCAGACATAGTAATATACCAATACGTAGACGACCTA---GTAGGAAGCGACCTAGAAATAGGACAACACAGAGCAAAAATAGAAGAACTAAGACAACACCTACTAAAATGGGGACTAACAACACCAGACAAAAAACACCAAAAAGAACCACCATTCCTATGGATGGGATACGAACTACACCCAGACAGATGGACAGTACAACCAATAGTACTACCAGAAAAAGACAGCTGGACAGTAAACGACATACAAAAACTAGTAGGAAAACTAAACTGGGCAAGCCAAATATACCCAGGAATAAAAGTAAGACAACTATGCAAACTACTAAGAGGAGCAAAAGCACTAACAGAAGTAATACCACTAACAAGAGAAGCAGAACTAGAACTAGCAGAAAACAGAGAAATACTAAAAGAAACAGTACACGGAGTATACTACGACCCAAGCAAAGACCTAATAGCAGAAATACAAAAACAAGGAAACAGCCAATGGACATACCAAATATACCAAGAACCATTCAAAAACCTAAAAACAGGAAAATACGCAAGAATGAGAGGAGCACACACAAACGACGTAAAACAACTAACAGAAGTAGTACAAAAAGCAAGCCTAGAAAGCATAGTAATATGGGGAAAAACACCAAAATTCAGACTACCAATACAAAAAGAAACATGGGAAACA------------------------------------------------------------------------------------------------------------------------
>45136
CCAATAAGCCCAATAGAAACAGTACCAGTAAAACTAAAACCAGGAATGGACGGACCAAAAGTAAAACAATGGCCACTAACAGAAGAAAAAATAAAAGCACTAGTAGAAATATGCACAGAAATGGAAAAAGAAGGAAAAATAAGCAAAATAGGACCAGAAAACCCATACAACACACCAGTATTCGCAATAAAAAAAAAAAACAGCACAAGATGGAGAAAACTAGTAGACTTCAGAGAACTAAACAAAAGAACACAAGACTTCTGGGAAGTACAACTAGGAATACCACACCCAGGAGGACTAAAAAAAAAAAAAAGCGTAACAGTACTAGACGTAGGAGACGCATACTTCAGCGTACCACTAGACGAAGACTTCAGAAAATACACAGCATTCACAATACCAAGCATAAACAACGAAACACCAGGAATAAGATACCAATACAACGTACTACCACAAGGATGGAAAGGAAGCCCAGCAATATTCCAAAGCAGCATGACAAGAATACTAGAACCATTCAGAAAACAAAACCCAGACATAGTAATATACCAATACATGGACGACCTATACGTAGGAAGCGACCTAGAAATAGGACAACACAGAACAAAAATAGAAGAACTAAGACAACACCTACTAAAATGGGGACTAACAACACCAGACAAAAAACACCAAAAAGAACCACCATTCCTATGGATGGGATACGAACTACACCCAGACAAATGGACAGTACAACCAATAGTACTACCAGAAAAAGACAGCTGGACAGTAAACGACATACAAAAACTAGTAGGAAAACTAAACTGGGCAAGCCAAATATACCCAGGAATAAAAGTAAGACAACTATGCAAACTACTAAGAGGAGCAAAAGCACTAACAGAAGTAGTACCACTAACAGAAGAAGCAGAACTAGAACTAGCAGAAAACAGAGAAATACTAAAAGAACCAGTACACGGAGTATACTACGACCCAAGCAAAGACCTAATAGCAGAAATACAAAAACAAGGACAAGGACAATGGACATACCAAATATACCAAGAACCATTCAAAAACCTAAAAACAGGAAAATACGCAAAAATGAGAGGAGCACACACAAACGACGTAAGACAACTAACAGAAGCAGTACAAAAAATAACAACAGAAAGCATAGTAATATGGGGAAAAACACCAAAATTCAAACTACCAATACTAAAAGAAACATGGGAAACA------------------------------------------------------------------------------------------------------------------------
>45138
CCAATAAGCCCAATAGAAACAGTACCAGTAAAACTAAAACCAGGAATGGACGGACCAAAAGTAAAACAATGGCCACTAACAGAAGAAAAAATAAAAGCACTAGTAGAAATATGCACAGAACTAGAAAAAGAAGGAAAAATAAGCAAAATAGGACCAGAAAACCCATACAACACACCAGTATTCGCAATAAAAAAAAAAAACAGCACAAGATGGAGAAAACTAGTAGACTTCAGAGAACTAAACAAAAGAACACAAGACTTCTGGGAAGTACAACTAGGAATACCACACCCAGCAGGACTAAAACAAAAAAAAAGCGTAACAGTACTAGACGTAGGAGACGCATACTTCAGCATACCACTAGACGAAGACTTCAGAAAATACACAGCATTCACAATACCAAGCATAAACAACGAAACACCAGGAATAAGATACCAATACAACGTACTACCACAAGGATGGAAAGGAAGCCCAGCAATATTCCAAAGCAGCATGACAAAAATACTAGAACCATTCAGAAAACAAAACCCAAACATAGAAATATACCAATACGTAGACGACCTATACGTAGGAAGCGACCTAGAAATAGGACAACACAGAGCAAAAATAGAAGAACTAAGACAACACCTACTAAGATGGGGACTATACACACCAGACGAAAAACACCAAAAAGAACCACCATTCCTATGGATGGGATACGAACTACACCCAGACAAATGGACAGTACAACCAATAGTACTACCAGAAAAAGACAGCTGGACAGTAAACGACATACAAAAACTAGTAGGAAAACTAAACTGGGCAAGCCAAATATACCCAGGAATAAAAGTAAGACAACTATGCAAACTACTAAGAGGAACAAAAGCACTAACAGAAGTAATACCACTAACAAAAGAAGCAGAAATAGAACTAGCAGAAAACAGAGAAATACTAAAAGAACCAGTACACGGAGTATACTACGACCCAAGCAAAGACCTAATAGCAGAAATACAAAAACAAGAACACGGACAATGGACATACCAAATATACCAAGAACCATTCAAAAACCTAAAAGCAGGAAAATACGCAAGAATGAGAGGAGCACACACAAACGACGTAAAACAACTAACAGAAGCAGTACAAAAAATAACAACAGAAAGCATAGTAATATGGGGAAAAACACCAAAATTCAGACTACCAATACAAAAAGAAACATGGGACAGC------------------------------------------------------------------------------------------------------------------------
>45140
CCAATAAGCCCAATAGAAACAGTACCAGTAAAACTAAAACCAGGAATGGACGGACCAAGAGTAAAACAATGGCCACTAACAGAAGAAAAAATAAAAGCACTAGTAGAAATATGCACAGAAATGGAAAAAGAAGGAAAAATAAGCAGAATAGGACCAGAAAACCCATACAACACACCARTATTCGCAATAAAAAAAAAAGACAGCACAAAATGGAGAAAACTAGTAGACTTCAGAGAACTAAACAAAARAACACAAGACTTCTGGGAAGTACAACTAGGAATACCACACCCAAGCGGACTAAAAAAAAACAAAAGCGTAACAGTACTAGACGTAGGAGACGCATACTTCAGCGTACCACTAGACGAAGACTTCAGAAAATACACAGCATTCACAATACCAAGCCTAAACAACGMAACACCAGGAATAAGATACCAATACAACGTACTACCACAAGGATGGAAAGGAAGCCCAGCAATATTCCAARRCAGCATGACAAAAATACTAGAACCATTCAGAAAACAAAACCCAGACATAGTAATATRCCAATACGTAGACGACCTATACGTAGGAAGCGACCTAGAAATAGGACAACACAGAACAAAAATAGAAGAACTAAGACAACACCTATKGAAATGGGGACTATACACACCAGACAAAAAACACCAAAAAGAACCACCATTCCTATGGATGGGATACGAACTACACCCAGACACATGGACAGTACAACCAATAGTACTACCAGAAAAAGACAGCTGGACAGTAAACGACATACAAAAACTAGTAGGAAAACTAAACTGGGCAAGCCAAATATACCCAGGAATAAAAGTAAGACAACTATGCAAACTACTAAGAGGAACAAAAGCACTAACAGACGTAATACCACTAACARAAGAAGCAGAACTAGAACTAGCAGAAAACAGAGAAATACTAAGAGAACCAGTACACGGAGTATACTACGACCCAACAAAAGAACTAATAGCAGAAATACAAAAACAAGGACAAGGACAATGGACATACCAAATATACCAAGAACCATTCAAAATACTAAAAACAGGAAAATACGCAAGAATGAGAGGAGCACACACAAACGACRTAAAACAACTAACAGAAGCAGTACAAAAAATAACAACAGAAAGCATAGTAATATGGGGAAAAACACCAAAATTCAGACTACCAATACAAAAAGAAACATGGGGAAGC------------------------------------------------------------------------------------------------------------------------
>45142
CACATAAGCCCAATAGACACAGTACCAGTAAAACTAAAACCAGGAATGGACGGACCAAAAGTAAAACAATGGCCACTAACAGAAGAAAAAATAAAAGCACTAGTAGAAATATGCACAGAAATGGAAAAAGAAGGAAAAATAAGCAAAATAGGACCAGAAATACCATACAACACACCAGTATTCGCAATAAAAAAAAAAAACAGCACAAGATGGAGAAAAATAGTAGACTTCAGAGAACTAAACAAAAGAACACAAGACTTCTTCGAAGTACAACTAGGAATACCACACCCAAGCGGACTACCAAAAAACAAAAGCGTAACAGTACTAGACGTAGGAGACGCATACTTCAGCGTACCACTAGACGAAGACTTCAGAAAATACACAGCATTCACAATACCAAGCATAAACAACGAAACACCAGGAATAAGATACCAATACAACGTACTACCACAAGGATGGAAAGGAAGCCCAGCAATATTCCAAAGCAGCATGACAAAAATACTAGAACCATTCAGAAAACAAAACCCAGACATAGTAATATACCAATACATGGACGACCTATACGTAGGAAGCGACCTAGAAATAGAACAACACAGAGCAAAAATAGACGAACTAAGACAACACCTACTAAGATGGGGACTATTCACACCAGAATGGAAACACCAAAAAGAACCACCATTCCTATGGATGGGATACGAACTACACCCAGACAAATGGACAGTACAACCAATAGTACTACCAGAAAAAGACAGCTGGACAGTAAACGACATACAAAAACTAGTAGGAAAACTAAACTGGGCAAGCCAAATATACCCAGGAATAAAAGTAAGACAACTATGCAAACTACTAAGAGGAACAAAAAGCCTAACAGAAGTAATACCACTAAGCAGAGAAGCAGAAATGGAACTAGCAGAAAACAGAGAAATACTAAGAGAACCAGTACACGGAGTATACTACGACCCAACAAAAGACCTAATAGCAGAARTACAAAAACAAGGAGAAGGACAATGGACATACCAAATATACCAAGAACCATTCAAAATACTAAAAACAGGAAAATACGCAAAAATGAGAGGAGCACACACAAACGACGTAAAACAACTAACAGAAGCAGTACAAAAAATAACAACAGAAAGCATAGTAATATGGGGAAAAATACCAAAATTCAGACTACCAATACAAAAAGAAACATGGGAAAGC------------------------------------------------------------------------------------------------------------------------
>45144
CCAATAAGCCCAATAGAAACAGTACCAGTAAAACTAAAACCAGGAATGGACGGACCAAAAGTAAAACAATGGCCACTAACAGAAGAAAAAATAAAAGCACTAATAGAAATATGCGCAGAACTAGAARAAGAAGGAAAAATAAGCAAAATAGGACCAGAAAACCCATACAACACACCAATATTCGCAATAAAAAAAAAAAACAGCGAAAGATGGAGAAAACTAGTAGACTTCAGAGAACTAAACAAAAGAACACAAGACTTCTGGGAAGTACAACTAGGAATACCACACCCAGCAGGACTAAAATGGAAAAAAAGCGTAACAGTACTAGACGTAGGAGACGCATACTTCAGCATACCACTAGACGAAGAATTCAGAAAATACACAGCATTCACAATACCAAGCATAAACAACGAAACACCAGGAATAAGATACCAATACAACGTACTACCACAAGGATGGAAAGGAAGCCCAGCAATATTCCAAAGCAGCATGACAAAAATACTAGAACCATTCAGAAAACAAAACCCAGACATGGTAATATACCAATACATGGACGACCTACTAGTAGGAAGCGACCTAGAAATAGGACABCACAGAACAAAAATAGAAGAACTAAGAGCAYACCTATGGAAATGGGGACTATTCACACCAGAACAAAAACACCAAAAAGAACCACCATTCCACTGGATGGGATACGAACTACACCCAGACAAATGGACAGTACACCCAATAACACTACCAGAAAAAGACAGCTGGACAGTAAACGACATACAAAAACTAGTAGGAAAACTAAACTGGGCAAGCCAAATATACGYAGGAATAAAAGTAACACAACTATGCAAACTAATAAGAGGAACAAAAGCACTAACAGAAGTAGTACAACTAACAGAAGCAGCAGAACTAGAACTAGCAGAAAACAGAGAAATACTAAAAGAACCAGTACACGGAGTATACTACGACCCAAGCAAAGACCTAATAGCAGAAATACAAAAACAAGGACAAGGACAATGGACATACCAATTCTACCAAGAACCATTCAAAATACTAAAAACAGGAAAATACGCAAAAATGAGAGGAGCACACACAAACGACGTAAAACAACTAACAGAAGCAGTACAAAAAATAAGCAGAGAAAGCATAGTAATATGGGGAAAAACACCAAAATTCAGACTACCAATACAAAAAGAAACATGGGAAACA------------------------------------------------------------------------------------------------------------------------
>45146
CCAATAAGCCCAATAGAAACAGTACCAGTAAAACTAAAACCAGGAATGGACGGACCAAAAGTAAAACAATGGCCACTAACAGAAGAAAAAATAAAAGCACTAGTAGAAATATGCACAGAAATGGAAAAAGAAGGAAAAATAAGCAAAATAGGACCAGAAAACCCATACAACACACCAGTATTCGCAATAAAAAAAAAAGACAGC---AGATGGAGAAAACTAGTAGACTTCAGAGAACTAAACAAAAGAACACAAGACTTCTGGGAAGTACAACTAGGAATACCACACCCAGGAGGACTAAAAAAAAAAAAAAGCGTAACAGTACTAGACGTAGGAGACGCATACTTCAGCATACCACTAGACGAAGACTTCAGAAAATACACAGCATTCACAATACCAAGCACAAACAACGAAACACCAGGAGTAAGATACCAATACAACGTACTACCACAAGGATGGAAAGGAAGCCCAGCAATATTCCAATGCAGCATGACAAAAATACTAGAACCATTCAGAAAACAAAACCCAGACATAGTAATATACCAATACGTAGACGACCTATACGTAGGAAGCGACCTAGAAATAGGACAACACAGAACAAAAATAGAAGAACTAAGAGAACACCTACTAAAATGGGGACTATTCACACCAGACAAAAAACACCAAAAAGAACCACCATTCCTATGGATGGGATACGAACTACACCCAGACAAATGGACAGTACAACCAATAGTACTACCAGAAAAAGACAGCTGGACAGTAAACGACATACAAAAACTAGTAGGAAAACTAAACTGGGCAAGCCAAATATACCCAGGAATAAAAGTAAGACAACTATGCAAACTACTAAGAGGAACAAAAGCACTAACAGAAGTAATACCACTAACAGAAGAAGCAGAACTAGAACTAGCAGAAAACAGAGAAATACTAAAAGAACCAGTACACGGAGTATACTACGACCCAAGCAAAGACCTAATAGCAGAACTACAAAAACAAGGACAAGGACAATGGACATACCAAATATACCAAGAACCATTCAAAAACCTAAAAACAGGAAAATACGCAAGAATGAGAGGAGCACACACAAACGACGTAAAACAACTAACAGAAGCAGTACAAAAAATAACAACAGAAAGCATAGTAATATGGGGAAAAACACCAAAATTCAAACTACCAATACAAAGAGAAACATGGGACACA------------------------------------------------------------------------------------------------------------------------
>45148
CCAATAAGCCCAATAGAAACAGTACCAGTAAAACTAAAACCAGGAATGGACGGACCAAAAGTAAAACAATGGCCACTAACAGAAGAAAAAATAAAAGCACTAGTAGAAATATGCACAGAAATGGAAAAAGAAGGAAAAATAAGCAAAATAGGACCAGAAAACCCATACAACACACCAATATTCGCAATAAAAAAAAAAGACAGCACAAAATGGAGAAAACTAGTAGACTTCAGAGAACTAAACAAAAGAACACAAGACTTCTGGGAAGTACAACTAGGAATACCACACCCAGCAGGACTAAAAAAAAAAAAAAGCGTAACAGTACTAGACGTAGGAGACGCATACTTCAGCGTACCACTAGACGAAGACTTCAGAAAATACACAGCATTCACAATACCAAGCCTAAACAACGAAACACCAGGAATAAGATACCAATACAACGTACTACCACAAGGATGGAAAGGAAGCCCAGCAATATTCCAAAGCAGCATGACAAAAATACTAGAACCATTCAGAAAACAAAACCCAGACATAGTAATATACCAATACGTAGACGACCTATACGTAGGAAGCGACCTAGAAATAGGACAACACAGARCAAAAATAGAAGAACTAAGACAACACCTACTAAGATGGGGACTAACAACACCAGACAAAAAACACCAAAAAGAACCACCATTCCTATGGATGGGATACGAACTACACCCAGACAAATGGACAGTACAACCAATAGTACTACCAGAAAAAGACAGCTGGACAGTAAACGACATACAAAAACTAGTAGGAAAACTAAACTGGGCAAGCCAAATATACCCAGGAATAAAAGTAAGACACCTATGCAAACTACTAAGAGGAACAAAAGCACTAACAGAAGTAGTACCACTAACAAAAGAAGCAGAACTAGAACTAGCAGAAAACAGAGAAATACTAAAAGAACCAGTACACGGAGYATACTACGACCCAAGCAAAGAACTAATAGCAGAACTACAAAAACAAGGACAAGGACAATGGACATACCAAATATACCAAGAACCATTCAAAAACCTAAAAACAGGAAAATACGCAAGAATGAGAGGAGCACACACAAACGACGTAAAACAACTAACAGAAGCAGTACAAAAAATAACAACAGAAAGCATAGTAATATGGGGAAAAACACCAAAATTCAAACTACCAATACAAAAAGAAACATGGGABACA------------------------------------------------------------------------------------------------------------------------
>45150
CCAATAAGCCCAATAGAAACAGTACCAGTAAAACTAAAACCAGGAATGGACGGACCAAAAGTAAAACAATGGCCACTAACAGAAGAAAAAATAAAAGCACTAGTAGAAATATGCACAGAACTAGAAMAAGAAGGAAAAATAAGCAAAATAGGACCAGAAAACCCATACAACACACCAGTATTCGCAATAAAAAAAAAAGACAGCACAAAATGGAGAAAACTAGTAGACTTCAGAGAACTAAACAAAAGAACACAAGACTTCTGGGAAGTACAACTAGGAATACCACACCCAGCAGGACTARAAAAAAAAAAAAGCGTAACAGTACTAGACGTAGGAGACGCATACTTCAGCATACCACTAGACRAAGAATTCAGAAAATACACAGCATTCACAATACCAAGCATAAACAACGAAACACCAGGAATAAGATACCAATACAACGTACTACCACAAGGATGGAAAGGAAGCCCAAGCATATTCCAAAGCAGCATGACAAAAATACTAGAACCATTCAGAAAACAAAACCCAGACATGGTAATATACCAATACATGGACGACCTACTAGTAGGAAGCGACCTAGAAATAGGACAACACAGAACAAAAATAGAAGAACTAAGACAACACCTATGGAGATGGGGACTATACACACCAGACAAAAAACACCAAAAAGAACCACCATTCCTATGGATGGGATACGAACTACACCCAGACAAATGGACAGTACAACCAATAACACTACCAGAAAAAGACAGCTGGACAGTAAACGACATACAAAAACTAGTAGGAAAACTAAACTGGGCAAGCCAAATAYACCCAGGAATAAAAGTAAGACAACTATGCAAACTACTAAGAGGAACAAAAGCACTAACAGAAGTAGTACCACTAACAGCAGAAGCAGAACTAGAACTAGCAGAAAACAGAGAAATACTAAAAGAACCAGTACACGGAGCATACTACGACCCAAGCAAAGACCTAATAGCAGAAATACAAAAACAAGGACAAGGACAATGGACATACCAAATATACCAAGAACCATTCAAAAWCCTAAAAACAGGAAAATACGCAAAAATGAAAGGAGCACACACAAACGACGTAAGACAACTAACAGAAGCAGTACAAAAAATAACAACAGAAAGCATAGTAATATGGGGAAAAACACCAAAATTCAAACTACCAATACAAAAAGAAACATGGGAAACA------------------------------------------------------------------------------------------------------------------------
>45152
CCAATAAGCCCAATAGAAACAGTACCAGTAAAACTAAAACCAGGAATGGACGGACCAAAAGTAAAACAATGGCCACTAACAGAAGAAAAAATAAAAGCACTAGTAGAAATATGCACAGAAATGGAAAAAGAAGGAAAAATAAGCAAAATAGGACCAGAAAACCCATACAACACACCAGTATTCGCAATAAAAAAAAAAAACAGCACAAGATGGAGAAAACTAGTAGACTTCAGAGAACTAAACAAAAGAACACAAGACTTCTGGGAAGTACAACTAGGAATACCACACCCAGCAGGACTAAAAAAAAAAAAAAGCGTAACAGTACTAGACGTAGGAGACGCATACTTCAGCGTACCACTAGACGAAGAATTCAGAAAATACACAGCATTCACAATACCAAGCATAAACAACGAAACACCAGGAATAAGATACCAATACAACGTACTACCACAAGGATGGAAAGGAAGCCCAGCAATATTCCAATGCAGCATGACAAAAATACTAGAACCATTCAGAAAACAAAACCCAGAAATAGTAATATACCAATACGTAGACGACCTATACGTAGGAAGCGACCTAGAAATAGGACAACACAGAACAAAAATAGAAGAACTAAGACAACACCTACTAAAATGGGGACTATTCACACCAGACGAAAAACACCAAAAAGAACCACCATTCCTATGGATGGGATACGAACTACACCCAGACAAATGGACAGTACAACCAATAGAACTACCAKACAAAGACAGCTGGACAGTAAACGACATACAAAAACTAGTAGGAAAACTAAACTGGGCAAGCCAAATATACCCAGGAATAAAAGTAAGACAACTATGCAAACTACTAAGAGGAAYAAAAGCACTAACAGAAGTAATACCACTAACAAAAGAAGCAGAACTAGAACTAGCAGAAAACAGAGAAATACTAAAAGAACCAGTACACGGAGTATACTACGACCCAAGCAAAGACCTAATAGCAGAAATACAAAAACAAGAACAAGGACAATGGACATACCAAATATACCAAGACCAATTCAAAATACTAAAAACAGGAAAATACGCAAGAATGAGAGGAGYACACACAAACGACGTAAAACAACTAACAGAAGCAGTACAAAAAATAACAAGAGAAAGCATAGTAATATGGGGAAAAACACCAAAATTCAGACTACCAATACAAAAAGAAACATGGGAAACA------------------------------------------------------------------------------------------------------------------------
>45154
CCAATAAGCCCAATAGACACAGTACCAGTAAAACTAAAACCAGGAATGGACGGACCAAAAGTAAAACAATGGCCACTAACAGAAGAAAAAATAAAAGCACTAATAGAAATATGCACAGAACTAGAAAAAGAAGGAAAAATAAGCAAAATAGGACCAGAAAACCCATACAACACACCAGTATTCGCAATAAAAAAAAAAGACGGAACAAAATGGAGAAAACTAGTAGACTTCAGAGAACTAAACAAAAAAACACAAGACTTCTGGGAAGTACAACTAGGAATACCACACCCAGCAGGACTAAAAAAAAAAAAAAGCGCAACAGTACTAGACGTAGGAGACGCATACTTCAGCGTACCACTAGACGAAGACTTCAGAAAATACACAGCATTCACAATACCAAGCATAAACAACGAAACACCAGGAATAAGATACCAATACAACGTACTACCACAAGGATGGAAAGGAAGCCCAGCAATATTCCAAAGCAGCATGACAAAAATACTAGAACCATTCAGAAAACAAAACCCAGACATAGTAATATACCAATACGTAGACGACCTATACGTAGGAAGCGACCTAGAAATAGAACAACACAGAGCAAAAATAGAAGAACTAAGAGAACACCTACTAAGATGGGGACTATACACACCAGACAAAAAACACCAAAAAGAACCACCACTACTATGGATGGGATACGAACTACACCCAGACAAATGGACAGTACAACCAATAGTACTACCAGAAAAAGACAGCTGGACAGTAAACGACATACAAAAACTAGTAGGAAAACTAAACTGGGCAAGCCAAATATACCCAGGAATAAAAGTAAGACAACTATGCAAACTACTAAAAGGAACAAAAGCACTAACAGAAGTAATACCACTAACAGAAGAAGCAGAACTAGAACTAGCAGAAAACAGAGAAATACTAAAAGAACCAGTACACGGAGTATACTACGACCCAAGCAAAGACCTAATAGCAGAAGTACAAAAACAAGGAAACGGACAATGGACATACCAAATATACCAAGAACCATTCAAAAACCTAAAAACAGGAAAATACGCAAGAATGAGAGGAATACACACAAACGACGTAAAACAACTAACAGAAGCAGTACAAAAAATAAGCAGAGAAAGCATAGTAATATGGGGAAAAACACCAAAATTCAAACTACCAATACAAAAAGAAACATGGGACACA------------------------------------------------------------------------------------------------------------------------
>45156
CCAATAAGCCCAATAGAAACAGTACCAGTAAAACTAAAACCAGGAATGGACGGACCAAAAGTAAAACAATGGCCACTAACAGAAGAAAAAATAAAAGCACTAATAGAAATATGCACAGAAATGGAAAAAGAAGGAAAAATAAGCAAAATAGGACCAGAAAACCCATACAACACACCAGTATTCGYAATAAAAAAAAAAGACAGCACAAAATGGAGAAAACTAGTAGACTTCAGAGAACTAAACAAAAGAACACAAGACTTCTGGGAAGTACAACTAGGAATACCACACCCAGCAGGACTAAAAAAAAAAAAAAGCGTAACAGYACTAGACGTAGGAGACGCATACTTCAGCGTACCACTAGACGAAGACTTCAGAAAATACACAGCATTCACAATACCAAGCACAAACAACGAAACACCAGGAGTAAGATACCAATACAACGTACTACCACAAGGATGGAAAGGAAGCCCAGCAATATTCCAAAGCAGCATGACAAAAATACTAGAACCATTCAGAAAACAAAACCCAGACATAGTAATATACCAATACGTAGACGACCTATACGTAGGAAGCGACCTAGAAATAGAACAACACAGAAAAAAAGTAGAAGAACTAAGACAACACCTACTAGGATGGGGACTAACAACACCAGACAAAAAACACCAAAAAGAACCACCATTCCTATGGATGGGATACGAACTACACCCAGACAAATGGACARTACAACCAATAATGCTACCAGAAAAAGACAGCTGGACAGTAAACGACATACAAAAACTAGTAGGAAAACTAAACTGGGCAAGCCAAATATACCCAGGAATAAAAGTAAGAGAACTATGCAAACTACTAAGAGGAACAAAAGCACTAACAGAAGTARTAMCACTAACAAGAGAAGCAGAACTAGAACTAGCAGAAAACAGAGAAATACTAAAAGAACCAGTACACGGAGTATACTACGACCCAAGCAAAGACCTAATAGCAGAAATACAAAAACAAGGACAAGGACAATGGACATACCAAATATACCAAGAACCATTCAAAAACCTAAAAACAGGAAAATACGCAAGAATGARAGGAGCACACACAAACGACGTAAAACAACTAGCAGAAGCAGTACAAAAAATAACAACAGAAAGCATAGTAATATGGGGAAAAACACCAAAATTCAGACTACCAATACAAAAAGAAACATGGGAAACA------------------------------------------------------------------------------------------------------------------------
>45158
CCAATAAGCCCAATAGACACAGTACCAGTAAAACTAAAACCAGGAATGGACGGACCAAAAGTAAAACAATGGCCACTAACAGAAGAAAAAATAAAAGCACTAATAGAAATATGCACAGAACTAGAAGAAGMAGGAAAAATAAGCAAAATAGGACCAGAAAACCCATACAACACACCAATATTCGCAATAAAAAAAAAAAACAGCGACAAATGGAGAAAACTAGTAGACTTCAGAGAACTAAACAGAAAAACACAAGACTTCTGGGAAGTACAACTAGGAATACCACACCCAGGAGGACTARAAAAAAABAAAAGCGTAACAGTACTAGACGTAGGAGACGCATACTTCAGCATACCACTAGACGAAGACTTCAGAAAATACACAGCATTCACAATACCAAGCAYAAACAACGAAACACCAGGAATAAGATACCAATACAACGTACTACCACAAGGATGGAAAGGAAGCCCAGCAATATTCCAAAGCAGCATGACAAAAATACTAGAACCATTCAGAAAACAAAACCCAGACATAGTAATATACCAATACGTAGACGACCTATACATARCAAGCGACCTAGAAATAGGACAACACAGAACAAAAGTAGAAGAACTAAGAGAACACCTATGGAGATGGGGACTATACACACCAGACAGAAAACACCAAAAAGAACCACCATTCCTATGGATGGGATACGAACTACACCCAGACAAATGGACAGTACAACCAATACAACTACCAGAAAAAGACAGCTGGACAGTAAACGACATACAAAAACTAGTAGGAAAACTAAACTGGGCAAGCCAAATATACCCAGGAATAAAAGTAAGACAACTATGCAAACTACTAAGAGGAACAAAAGCACTAACAGAAGTAATACCACTAACAAGAGAAGCAGAACTAGAACTAGCAGAAAACAGAGAAATACTAAAAGAACCAGTACACGGAGTATACTACGACCCAAGCAAAGACCTAATAGCAGAAATACAAAAACAAGGACAAGGACAATGGACATACCAAATATACCAAGAACCATTCAAAAACCTAAAAACAGGAAAATACGCAAAAATGAGAAGCACACACACAAACGACGTAAAACAACTAACAGAAGCAGTACAAAAAATAACAACAGAAAGCATAGTAATATGGGGAAAAACACCAAAATTCAGACTACCAATACAAAAAGAAACATGGGAAACA------------------------------------------------------------------------------------------------------------------------
>45160
CCAATAAGCCCAATAGAAACAGTACCAGTAAAACTAAAACCAGGAATGGACGGACCAAAAGTAAAACAATGGCCACTAACAGAAGAAAAAATAAAAGCACTAGTAGAAATATGCACAGAACTAGAAAAAGAAGGAAAAATAAGCAAAATAGGACCAGAAAACCCATACAACACACCAGTATTCGCAATAAAAAAAAAAGACAGCACAAAATGGAGAAAACTAGTAGACTTCAGAGAACTAAACAAAAGAACACAAGACTTCTGGGAAGTACAACTAGGAATACCACACCCAGCAGGACTAAAAAAAAACAAAAGCGTAACAGTACTAGACGTAGGAGACGCATACTTCAGCATACCACTAGACGAAGACTTCAGAAAATACACAGCATTCACAATACCAAGCATAAACAACGAAACACCAGGAATAAGATACCAATACAACGTACTACCACAAGGATGGAAAGGAAGCCCAGCAATATTCCAAGCAAGCATGACAAAAATACTAGAACCATTCAGAAAACAAAACCCAGACATAGTAATATACCAATACATGGACGACCTATACGTAGGAAGCGACCTAGAAATAGGACAACACAGAACAAAAATAGAAGAACTAAGAGAACACCTATGGAGATGGGGACTATACACACCAGACAAAAAACACCAAAAAGAACCACCATTCAGATGGATGGGATACGAACTACACCCAGACAAATGGACAGTACAACCAATAGTACTACCAGAAAAAGACAGCTGGACAGTAAACGACATACAAAAACTAGTAGGAAAACTAAACTGGGCAAGCCAAATATACCCAGGAATAAAAGTAAGACAACTATGCAAACTACTAAGAGGAACAAAAGCACTAACAGAAGTAATACCACTAACAGAAGAAGCAGAACTAGAACTAGCAGAAAACAGAGAAATACTAAAAGAACCAGTACACGGAGTATACTACGACCCAAGCAAAGACCTAATAGCAGAAATACAAAAACAAGGACAAGGACAATGGACATACCAAATATACCAAGAACCATTCAAAATACTAAAAACAGGAAAATACGCAAAAATGAGAAGCGCACACACAAACGACGTAAAACAACTAACAGAAGCAGTACAAAAAATAACAACAGAAAGCATAGTAATATGGGGAAAAACACCAAAATTCAGACTACCAATACAAAAAGAAACATGGGAAACA------------------------------------------------------------------------------------------------------------------------
>45162
[truncated: 1,923,490 more chars]
