# Supplementary material for: IDEPI: Rapid Prediction of HIV-1 Antibody Epitopes and Other Phenotypic Features from Sequence Data Using a Flexible Machine Learning Platform
Source: PLoS Comput Biol. 2014 Sep 25;10(9):e1003842. doi: 10.1371/journal.pcbi.1003842 (PMC4177671; doi:10.1371/journal.pcbi.1003842)
Supplement: Software S1 — The complete source code tree, example files, and documentation for IDEPI; for the most current version visit the package distribution page at https://github.com/veg/idepi. (GZ) [file pcbi.1003842.s001.gz › idepi-1.0/examples/DRAM/validation/PMID22110765.msa]

>JC00MC6GRU_2007-11
CCCATTAGTCCTATTGAAACTGTACCAGTAAAATTAAAACCAGGAATGGATGGCCCAAAAGTTAAACAATGGCCATTGACAGAAGAAAAAATAAAAGCATTAGTAGAGATCTGTACAGAAATGGAAAAGGAAGGAAAAATTTCAAAAATTGGGCCTGAAAATCCATACAATACTCCAATATTTGCCATAAAGAAAAAAGACAGTACTAAATGGAGAAAATTAGTAGATTTCAGAGAACTTAATAAGAAAACTCAAGACTTCTGGGAAGTCCAATTAGGAATACCACATCCCGCAGGGTTAAAAAAGAGAAAATCAGTAACAGTACTGGATGTGGGAGATGCATATTTTTCAGTTCCCTTAGATAAAGACTTCAGGAAGTATACTGCATTTACCATACCTAGTGTAAACAATGAGACACCAGGAATTAGATATCAATACAATGTGCTTCCACAGGGATGGAAAGGATCACCAGCAATATTCCAAAGTAGCATGACAAAAATCTTAGAGCCTTTTAGAAAACAAAATCCAGAAATAGTGATCTATCAATACATGGATGATTTGTATGTAGGATCTGACTTAGAAATAGGGCAGCATAGAACAAAAATAGAGGAACTAAGACAACATCTGTTGAAGTGGGGATTTACCACTCCAGACAAGAAACATCAGAAGGAACCTCCATTCCTTTGGATGGGTTATGAACTCCATCCTGATAAATGGACAGTACAGCCTATAGAGCTGCCAGAAAAAGACAGTTGGACTGTCAATGACATACAGAAGTTAGTGGGAAAATTGAATTGGGCAAGTCAGATTTACCCAGGGATTAAGGTAAGGCAATTATGTAGACTCCTTAGRGGAACCAAGGCACTAACAGAAGTAATAACATTAACAAGAGAAGCAGAGCTAGAACTGGCAGAAAACAGGGAAATTCTAAAAGAACCAGTGCATGGAGTGTATTATGATCCAACAAAAGACTTAATAGCAGAATTACAGAAGCAGGGGCAGGGC
>B000F_0QS0_2008-02
CCCATTAGTCCTATTGAAACTGTACCAGTAAAATTAAAGCCAGGAATGGATGGCCCAAAAGTTAAACAATGGCCATTAWCAGAAGAAAAAATAAAAGCATTAGTAGAAATTTGTACAGAAATGGAAAAGGAAGGGAAAATTTCAAAAATTGGGCCTGAAAAYCCATACAATACTCCAGTATTTGCAATAAAGAARAAAGAYAGTACTAAATGGAGAAAAYTAGTAGACTTYAGAGAACTTAATAARAGAACTCAAGAYTTCTGGGAAGTGCAATTAGGAATACCACACCCCGCAGGGTTAAAAAAGAAAAAATCAGTAACAGTACTGGATGTGGGTGATGCATATTTTTCAGTCCCTTTAGATAAAGAATTTAGAAARTATACTGCATTCACCATACCTAGTAGAAACAATGAGACACCAGGGATTAGATATCAGTACAATGTGCTTCCACAGGGATGGAAAGGATCACCAGCAATATTCCAGTGTAGCATGACAAAAATCTTAGAGCCTTTTAGAAAACAAAATCCAGAAATAGTTATCTATCAATACATGGATGATTTGTATGTAGGATCTGACTTAGAAATAGAGCAGCATAGARCAAAAATAGAGGAACTGAGACAACATCTGTTGAAGTGGGGGTTTACCACACCAGACAAAAAACATCAGAAAGAACCTCCATTCCTTTGGATGGGTTATGAACTCCATCCTGATAAATGGACAGTACAGCCTATAGTGCTGCCAGAAAAAGACAGCTGGACTGTCAATGACATACAGAAGTTAGTGGGAAAATTGAATTGGGCAAGTCAGATTTATGCAGGGATCAAAGTAAAGCAGTTATGTAARCTCCTTAGGGGAGCCAAATCACTAACAGAGGTARTACCACTAACAGAAGAAGCAGAGCTAGAACTGGCAGAAAACAGGGARATTCTAAAAGAACCAGTACATGGAGTATATTATGACCCATCAAAAGACTTAGTAGCAGAAATACAGAAGCAGGGGCTTGGT
>B000F85PS1_2008-06
CCCATTAGTCCTATTGARACTGTGCCAGTAAAATTAAAGCCAGGAATGGATGGCCCAAGAGTTAAACAATGGCCATTGACAGAAGAAAAAATAAAAGCATTAGTAGAGATCTGTACAGAAATGGAAAAGGAAGGAAAAATTTCAAAAATTGGGCCTGAAAATCCATACAATACTCCAATATTTGCCATAAAGAAAAAAGACAGTACTAAATGGAGAAAATTAGTAGATTTYAGAGAACTTAATAAGAGAACWCAAGACTTCTGGGAAGTTCAAYTAGGAATACCACATCCYGCAGGGTTRAAAAAGAAAAAATCAGTAACAGTACTGGATGTGGGTGATGCTTATTTTTCAGTTCCCTTAGATAARGAATTCAGGAAGTATACTGCATTTACCATACCYAGTATGAACAATGAGACACCTGGGATTAGATAYCAATACAATGTGCTTCCACAGGGATGGAAAGGATCACCAGCAATATTCCAACATAGCATGACAAAAATCTTAGAGCCTTTTAGAAAACAGAATCCAGACATAGTTATCTATCARTATATGGATGATTTGTATGTAGGATCTGACTTAGAAATAGGGCAGCATAGAACAAAAATAGAGGAACTGAGACAACATCTGTTGAGGTGGGGATTCACCACACCAGAYAAAAAACATCARAAAGAACCTCCRTTCCTTTGGATGGGTTATGAACTCCATCCTGATAAATGGACAGTACAGACTATAGTACTGCCAGATAAAGACAGTTGGACTGTTAATGACATACAGAAGTTAGTGGGAAATTTGATTTGGGCAAGTCAAATTTACCCAGGGGTTAAAGTAAGGCAATTATGTAAACTCCTTAGAGGAACCAAGGCACTAACAGAAGTAATACCACTAACAGAAGAGGCAGAGCTAGATCTGGCAAAAAACAGGGAGATTCTAAGAGAACCAGTACATGGAGTGTATTATGACCCATCAAAAGACTTAATAGCAGAAATACAGAAGCAGGGGCAAGGC
>B000FD0JS2_2008-04
CCCATTAGTCCTATTGAAACTGTACCAGTAAAATTAAAGCCAGGAATGGATGGCCCAAGAGTTAAACAATGGCCATTGACAAAAGAGAAAATAGAAGCATTAGTAGAAATTTGTACAGAAATGGAAAAAGAAGGRAAAATTTCAAAAATTGGGCCTGAAAATCCATACAATACTCCAATATTTGCCATAAAGAAAAAAGACAGTACTAAATGGAGAAAAYTAGTAGATTTCAGAGAACTTAATAAAAGAACTCAAGACTTTTGGGAGGTTCAATTAGGAATACCACATCCTGCAGGATTAAAAAAGAARAAATCAGTAACAGTACTGGATGTGGGTGATGCATATTTTTCAGTTCCCTTAGATAAAGACTTYAGRAAGTATACTGCATTTACCATACCTAGTATAAACAATGAGACACCAGGGATWAGATATCAGTACAATGTGCTCCCCCAGGGATGGAAAGGATCACCAGCAATATTCCAAAGTAGCATGACAAAAATCYTAGAGCCTTWTAGAAARCAAAATCCAGACATAGTYATCTATCAATACATGGATGATTTGTATGTAGGATCTGACTTAGAAATAGGGGAGCATAGAACAAAAATAGAGGAACTGAGACAGCATCTGTTAAAGTGGGGAYTGACCACMCCAGACAAAAAACACCAGAAAGAACCTCCATTCCTTTGGATGGGKTATGAACTCCATCCTGATAAATGGACAGTACAGCCTATAGAGCTGCCAGAAAAAGACAGCTGGACTGTCAATGACATACAGAAGTTAGTGGGAAAATTRAATTGGGCMAGTCAGATTTATGCAGGGATTAAAGTAAAGCAATTATGTAAACTCCTTAGGGGAACCAAAGCACTAACAGAGATAATACCACTAACAGAAGAAGCAGAGCTRGAACTGGCAGAAAACAGGGARATTCTAAAACAACCAGTACATGGAGTGTATTATGACCCATCAAAAGAYTTAATAGCAGAAATACAGAAGCAGGGACAAGGT
>B000FDAAS3_2008-04|0
CCCATTAGTCCTATTGAAACTGTACCAGTAAAATTAAAGCCAGGAATGGATGGCCCAAAAGTTAAGCAATGGCCATTGACAGAAGAAAAAATAAAAGCATTAGTAGAGATCTGTACAGAGATGGAAAAGGAAGGAAAAATTTCAAAAATTGGGCCTGAAAATCCATACAATACCCCAGTATTTGCCATAAAGAAAAAAGATAGTACTAAATGGAGAAAATTAGTAGATTTCAGAGAACTTAATAAGAGAACTCAAGACTTCTGGGAAGTTCAATTAGGAATACCACATCCAGCAGGATWAAAAAAGAAAAAATCAGTAACAGTACTGGATGTGGGTGATGCATATTTTTCAGTACCCTTAGATCCAGACTTCAGGAAGTATACCGCATTTACCATACCTAGTAGAAACAATGAGACACCAGGGATTAGATATCAATACAATGTGCTTCCACAGGGATGGAAAGGATCACCAGCAATATTCCAATGTAGCATGACAAAAATCTTAGAGCCTTTCAGAAAACAGAATCCAGAAATAGTTATCTATCAATACATGGATGATTTGTATGTAGGATCTGACTTGGAAATAGGACAGCACAGAACAAAAATAGAGGAACTGAGACAACATCTGTTGAGGTGGGGATTTACCACACCAGACAAAAAACATCAGAAAGAACCTCCATTCCTTTGGATGGGTTATGAGCTCCATCCTGATAAATGGACAGTGCAGCCTATAATGCTGCCAGAAAAAGACAGCTGGACTGTCAATGAYATACAGAAGTTRGTAGGAAAGTTGAATTGGGCAAGTCAGATTTACCCAGGGATAAAAGTAAGACAATTATGTAAACTCCTTAGGGGAGCCAAGGCACTAACAGAAGTAATAACTCTTACAAAAGAAGCAGAGCTAGAACTGGCAGAAAACAGGGAAATTCTAAAAGAACCAGTACATGGGGTGTATTATGATCCAACAAAAGACTTAATAGCAGAATTACAGAAACAGGGGCAAGGC
>B000FDAAS3_2008-04|1
CCCATTAGTCCTATTGAAACTGTACCAGTAAAATTAAAGCCAGGAATGGATGGCCCAAAAGTTAAGCAATGGCCATTGACAGAAGAAAAAATAAAAGCATTAGTAGAGATCTGTACAGAGATGGAAAAGGAAGGAAAAATTTCAAAAATTGGGCCTGAAAATCCATACAATACCCCAGTATTTGCCATAAAGAAAAAAGATAGTACTAAATGGAGAAAATTAGTAGATTTCAGAGAACTTAATAAGAGAACTCAAGACTTCTGGGAAGTTCAATTAGGAATACCACATCCAGCAGGATWAAAAAGGAAAAAATCAGTAACAGTACTGGATGTGGGTGATGCATATTTTTCAGTACCCTTAGATCCAGACTTCAGGAAGTATACCGCATTTACCATACCTAGTAGAAACAATGAGACACCAGGGATTAGATATCAATACAATGTGCTTCCACAGGGATGGAAAGGATCACCAGCAATATTCCAATGTAGCATGACAAAAATCTTAGAGCCTTTCAGAAAACAGAATCCAGAAATAGTTATCTATCAATACATGGATGATTTGTATGTAGGATCTGACTTGGAAATAGGACAGCACAGAACAAAAATAGAGGAACTGAGACAACATCTGTTGAGGTGGGGATTTACCACACCAGACAAAAAACATCAGAAAGAACCTCCATTCCTTTGGATGGGTTATGAGCTCCATCCTGATAAATGGACAGTGCAGCCTATAATGCTGCCAGAAAAAGACAGCTGGACTGTCAATGAYATACAGAAGTTRGTAGGAAAGTTGAATTGGGCAAGTCAGATTTACCCAGGGATAAAAGTAAGACAATTATGTAAACTCCTTAGGGGAGCCAAGGCACTAACAGAAGTAATAACTCTTACAAAAGAAGCAGAGCTAGAACTGGCAGAAAACAGGGAAATTCTAAAAGAACCAGTACATGGGGTGTATTATGATCCAACAAAAGACTTAATAGCAGAATTACAGAAACAGGGGCAAGGC
>B000FEACS4_2008-05
CCCATTAGTCCTATTGAAACTGTACCAGTAAAATTAAAGCCAGGAATGGATGGCCCAAAAGTTAAACAATGGCCATTGACAGAAGAAAAAATAAAAGCATTAATAGAGATTTGTACAGAAATGGAAAAGGAAGGAAAAATTTCAAAAATTGGGCCTGARAATCCATACAATACTCCAGTATTTGCCATAAAGAAAAAAGACAGTACTAAATGGAGAAAATTAGTAGAYTTCAGAGAACTTAATAAGAAAACTCAAGACTTCTGGGAAGTTCAATTAGGAATACCACATCCCGCAGGGTTRAAAAAGAAAAAATCAGTAACAGTACTGGATGTGGGTGATGCATATTTTTCAGTTCCCTTAGATAAAGAATTCAGGAAGTATACTGCATTTACCATACCTAGTATAAACAATGAGACACCAGGGATTAGRTATCAGTACAATGTGCTTCCACAGGGATGGAAAGGATCACCMTCAATATTCCAAARTAGCATGACAAAAATCTTAGAGCCTTTTAGAAAACAAAATCCAGAAATAGTTATTTATCAATACATGGATGATTTATACGTAGGATCTGACTTAGAAATAGGACAGCATAGAACAAAAATAGAGGAACTRAGACAACATTTGTTGMGGTGGGGATTTACCACACCAGACAAAAAGCATCAGAAAGAACCCCCATTCCTTTGGATGGGTTATGAACTCCATCCTGATAAATGGACAGTRCAGCCTATAGTGYTGCCAGAAAAAGACAGCTGGACTGTCAATGACATACAGAAGTTAGTGGGAAAATTGAATTGGGCAAGTCAGATATACCCAGGRATTAAAGTCAAGCAACTATGTAAACTCCTTAGGGGAACCAAAGCATTAACAGAAGTAATACCACTAACAAAAGAAGCAGAGCTAGAACTAGCAGAAAACAGGGAGATTCTAAGAGAACCAGTACATGGGGYGTATTATGACCCATCAAAAGACTTAATAGCAGAAATACAGAAGCAAGGGCACGGC
>B000FH7OS5_2008-05
CCCATTAGTCCTATTGAAACTGTACCAGTAAAATTAAAGCCAGGAATGGATGGCCCAAAGGTCAAACAATGGCCATTGACAGAAGAAAAAATAAAAGCATTAGTAGAAATTTGTACAGAAATGGAAAAGGAAGGGAAAATTTCAAAARTTGGGCCTGAAAATCCATACAATACTCCAATATTTGCTATAAAGAAAAAAGACRGTACTAAATGGAGAAAATTAGTRGATTTCAGAGARCTTAATAAGARAACACAAGACTTCTGGGAAGTTCAATTAGGAATACCACATCCCGCAGGGTTAAAAAAGAAAAAATCAGTAACAGTACTRGATGTGGGTGATGCATATTTCTCAGTTCCCTTAGATCCAGACTTCAGAAAATATACTGCATTTACCATCCCCAGTATAAACAATGAGACACCAGGGATTAGATATCAGTACAATGTGCTCCCACAGGGATGGAAAGGATCACCAGCAATATTCCAAAGYAGCATGACAAAAATCTTAGAGCCTTTTAGAAAACAAAATCCAGAAATAGTTATCTATCAGTACATGGATGATTTGTATGTAGGATCTGACTTAGAAATAGGACAGCATAGAACAAAAATAGAGGAACTGAGACAGCATCTGTTGAAGTGGGGATTTACCACACCAGACAAAAARCATCAGAAAGAACCGCCATTYCTTTGGATGGGTTATGAACTCCATCCAGATAAATGGACAGTACAGCCTATAGTGCTGCCAGAAAAAGACAGCTGGACTGTCAATGAYATACAGAAGCTAGTGGGAAAATTGAATTGGGCAAGTCAGATTTACCCAGGGATCAAAGTAAAGCAATTATGTAAACTCCTTAGGGGAACCAAAGCATTAACAGAAGTAATAACTATGACAAARGAAGCAGAGTTAGAACTGGCAGAAAACAGGGAGATTCTAAAAGAACCAGTACATGGAGTGTAYTATGACCCAGCAAAAGATTTAATAGCAGAAATACAGAAGCAGGGGCAAGGC
>B000FMEBV6_2009-02
CCCATTAGTCCTATTGAAACTGTGCCAGTAAAATTAAAGCCAGGAATGGATGGCCCAAAAGTTAAACAATGGCCATTGACAGAAGAAAAAATAAAAGCATTAGTAGAGATCTGTACAGAGATGGAAAAGGAAGGAAAAATTTCAAAAATTGGGCCTGAAAATCCATACAATACTCCAATATTTGCCATAAAGAAAAAAGACAGTACTAAATGGAGAAAATTAGTAGATTTCAGGGAACTTAATAAGAGAACTCAAGACTTCTGGGAAGTTCAATTAGGAATACCACATCCCGCAGGGTTAAAAAAGAAAAAATCAGTAACAGTACTGGATGTGGGTGATGCGTATTTTTCAGTTCCCTTAGATAAAGAATTCAGGAAGTATACTGCATTTACCATACCTAGTATGAACAATGAGACACCTGGGATTAGATACCAATACAATGTGCTTCCACAAGGATGGAAAGGATCACCAGCAATATTCCAATATAGCATGACAAAAATCTTAGAGCCTTTTAGAAAACAGAATCCAGACATAGTTATCTATCAATATATGGATGATTTGTATGTAGGATCTGACTTAGAAATAGGGCAGCATAGAACAAAAATAGAGGAACTGAGACAGCATCTGTTGAAGTGGGGATTTACCACACCAGACAAAAAACATCAGAAAGAACCTCCATTCCTTTGGATGGGTTATGAACTCCATCCTGATAAATGGACAGTACAGCCTATAGTGCTGCCAGAAAAAGACAGTTGGACTGTCAACGACATACAGAAGTTAGTGGGAAAATTGAATTGGGCAAGTCAAATTTACCCAGGGATTAAAATAAGGCAATTATGTAGACTCCTTAGGGGAGCCAAGGCACTAACAGAAGTAGTACCACTAACAAAAGAAGCAGAGCTAGAACTGGCAGAAAACAGGGAAATTCTAAAAGAACCAGTACATGGAGTGTATTATGACCCAACAAAAGACTTAATAGCAGAATTACAGAAGCAGGGGCAAGGC
>B000M7BGT7_2008-07
CCTATCAGTCCTATTGAAACTGTACCAGTAAAATTAAAGCCAGGAATGGATGGCCCAAAAGTTAAACAATGGCCATTGACAGAGGAAAAAATAAAAGCGTTAGTAGAAATTTGTACAGAAATGGAAAAGGAAGGAAAAATTTCAAAAATAGGGCCTGAAAATCCATACAATACTCCAGTATTTGCCATAAAGAAAAAAGACAGTACTAAATGGAGAAAATTAGTAGATTTCAGAGAACTGAATAAAAGAACTCAAGACTTTTGGGAAGTTCAATTAGGGATACCACATCCCGCAGGGTTAAAGAAGAAAAAATCAGTAACAGTACTGGATGTGGGAGATGCATATTTTTCAGTTCCTTTAGATAAAGAATTTAGGAAGTACACGGCATTTACCATACCCAGTATAAACAATGAGACACCAGGGATTAGATATCAGTACAATGTGCTTCCACAGGGATGGAAAGGATCACCAGCAATATTCCAATGTAGCATGACAAAAATCTTAGAGCCTTTTAGAAAACAAAATCCAGAAATAGTCATTTATCAATACATGGATGACTTGTATGTAGGCTCTGACTTAGAAATAGAGCAGCATAGAACAAAAGTAGAGGAACTGAGACAACATCTGTTGAAGTGGGGATTTACCACACCAGACAAAAAACATCAGAAAGAACCTCCATTCCTTTGGATGGGGTATGAACTCCATCCTGATAAATGGACAATACAGCCTATAGTGCTGCCAGAAAAAGACAGCTGGACTGTCAATGACATACAGAAGTTAGTGGGAAAATTAAATTGGGCAAGTCAGATTTATCCAGGGATCAAAGTTAGACAATTATGTAAACTCCTTAGGGGAGCCAAAGCACTAACAGAAGTGATACCACTATCAAAAGAAGCAGAGCTAGAACTAGCAGAAAACAGGGAAATTCTAAAAGAACCAGTACATGGAGTGTATTATGACCCATCAAAAGACTTAGTAGCAGAACTACAGAAGCAGGGGCAAGGT
>B000M90OT8_2008-07
CCYATTAGTCCTATTGAAACTGTACCAGTAAAATTAAAGCCAGGAATGGATGGCCCAAAAGTTAAACAATGGCCATTGACAGAAGAAAAAATAAAAGCATTAGTAGAAATWTGTACAGAAATGGAAAAGGAAGGAAAAATTTCAAAAATTGGGCCTGAAAATCCATACAATACTCCAGTATTTGCCATAAAGAAAAAAGACAGTACTAAATGGAGAAAATTAGTAGATTTCAGAGAACTTAATAARAGAACTCAAGACTTYTGGGARGTCCAATTAGGAATACCACATCCTGCAGGGYTRAAAAAGAAAAAATCAGTAACAGTACTRGATGTGGGTGATGCATATTTTTCAGTACCCTTAGATAAAGAATTCAGGAAGTATACTGCATTTACCATACCTAGYATAAACAATGAGACACCAGGGATTAGATATCAGTACAATGTACTTCCACAGGGATGGAAAGGATCACCAGCAATATTCCAAAGTAGTATGACAAAAATCTTAGAGCCTTTTAGAAAACAAAATCCAGACATRGTTATCTACCAGTACATGGATGATTTGTATGTAGGATCTGACTTAGAAATAGGGCARCATAGAATAAAAATAGAGGAACTGAGACAGCATCTGTTGAAGTGGGGATTTACCACACCAGAYAAAAAGCATCAGAAAGAACCTCCATTCCTTTGGATGGGGTATGAACTCCATCCTGAYAAATGGACAGTACAGCCTATAGTGCTGCCAGAAAAAGACAGCTGGACTGTCAATGAYATACAGAAGTTAGTGGGAAAATTAAATTGGGCAAGTCAGATTTATGCAGGGATTAAAGTAAAGCACYTATGTAAACTCCTTAGGGGACCCAAAGCACTAACAGAAGTAGTACCAYTAACAGAAGAGGCAGAGCTAGAACTGGCAGAAAACAGGGARATTCTAAAAGAACCAGTACATGGAGTGTATTATGACCCATCAAAAGACTTAGTAGCAGAAATACAGAAGCARGGGCAAGGC
>B000M90TS9_2008-06
CCCATTAGTCCTATTGAAACTGTACCAGTAAAATTAAAGCCAGGAATGGATGGCCCAAAAGTTAAACAATGGCCATTGACAGAAGAAAAAATAAATGCATTAAAAGAAATTTGTGCAGAAATGGAAAAGGAAGGGAAAATTTCAAAAATTGGGCCTGAAAATCCATACAATACTCCAGTATTTGCCATAAAGAAAAAAGACAGTACTAAATGGAGAAAATTAGTAGATTTCAGAGAACTTAACAAGAGAACTCAAGACTTCTGGGAAGTTCAGTTAGGAATACCACATCCCGCAGGGTTAAAACAGAAAAAAGCAGTAACAGTACTGGATGTGGGTGATGCATATTTTTCAGTTCCCTTAGATGAAGACTTCAGGAAGTATACTGCATTTACCATACCTAGCACAAACAATGAGACACCAGGGATTAGATATCARTACAATGTGCTTCCACAGGGGTGGAAAGGATCACCAGCAATATTCCAATGTAGCATGACAAAAATCTTAGAGCCTTTTAGGCAACAAAATCCAGACATRGTTATCTATCAATACATGGATGATCTGTATGTAGGATCTGACTTAGAAATAGGGCAGCATAGAGCAAAAATAGAGGAACTAAGACAACATCTGTTGAAGTGGGGATTTACCACACCAGACAAGAAACATCAGAAAGAACCTCCATTCCTCTGGATGGGTTATGAACTCCATCCTGATAAATGGACAGTACAGCCTATAGTGCTGCCAGAAAAAGACAGCTGGACTGTCAATGACATACAGAAGTTAGTGGGAAAATTAAATTGGGCAAGTCAGATTTACCCAGGGATTAAAGTAAAACAATTATGTAAACTCCTTAGAGGAGCCAAAGCACTAACAGAAGTAATACCATTACAAGAAGAAGCAGAGCTAGAACTGGCAGAAAACAGGGAAATTCTAAGAGAACCAGTACATGGAGTGTATTATGACCCATCAAAAGACTTAATAGCAGAAATACAAAAGCAAGGGCAAGGC
>C18TME0SSR_2008-02
CCCATTAGTCCTATTGAAACTGTACCAGTAAAATTGAAACCAGGAATGGATGGCCCAAAAGTCAAACAATGGCCATTGACAGAAGAAAAAATAAAAGCATTAGTAGAAATTTGTACAGAAATGGAAAAGGAAGGGAAAATTTCAAAAATTGGGCCTGAGAATCCATACAATACTCCAGTATTTGCCATAAAGAAAAAAGACAGTTCTAAATGGAGAAAATTAGTAGATTTCAGAGAACTTAATAAAAGAACTCAAGATTTCTGGGAAGTTCAATTAGGAATACCACATCCTGCAGGGTTAAAAAAGAAAAAATCAGTAACAGTATTGGATGTGGGTGATGCATATTTTTCAGTTCCCTTAGATAAAGAATTCAGGAAGTATACTGCATTTACCATACCTAGCATAAATAATGAGACACCAGGGATTAGATATCAGTACAATGTGCTTCCACAGGGATGGAAAGGATCACCAGCAATATTCCAAAGTAGCATGACAAAAATTTTAGAGCCTTTTAGAAAACAAAACCCAGAAATAGTCATCTATCAATACATGGATGATCTGTATGTAGGATCTGATTTAGAAATCGGGCAGCATAGAGCAAAAGTAGAGGAACTAAGAGCACATCTGTTGAAGTGGGGGTTTACCACACCAGACAAAAAACATCAGAAAGAACCTCCATTTCTTTGGATGGGTTATGAACTCCATCCTGACAAATGGACAGTACAGCCTATAGTGCTGCCAGAAAAAGACAGCTGGACTGTCAATGACATACAAAAGTTAGTGGGAAAATTAAATTGGGCAAGTCAGATTTATGCAGGGATTAAAGTAAGACAATTATGTAAACTCCTTAGGGGAACTAAGGCACTAACAGAAGTAATAACACTAACAGAAGAAGCAGAGCTAGAACTGGCAGAAAACAGAGAGATTCTAAAAACACCAGTACACGGAGTGTATTATGACCCATCAAAGGACCTAATAGCAGAAATACAGAAGCAAGAGCAAGGC
>JC00MF0QRV_2007-12
CCCATTAGTCCTATTGAAACTGTACCAGTAAAATTAAAGCCAGGAATGGATGGCCCGAAAGTTAAACAATGGCCATTGACAGAAGAAAAAATAAAAGCATTAGTAGAAATTTGTACAGAAATGGAAAAGGAAGGAAAAATTTCAAAAATTGGGCCTGAAAATCCATACAATACTCCAGTATTTGCYATAAAGAAAAAAGACAGTACTAAATGGAGAAAGTTAGTAGATTTCAGAGAACTTAATAGAAAAACTCAAGACTTCTGGGAAGTTCAATTAGGAATACCACATCCCGCAGGGTTAAGCAARAGAAAATCAGTAACAGTACTGGATGTGGGTGATGCATATTTTTCAGTTCCCTTAGATAAAGATTTCAGGAAGTATACTGCATTTACCATACCTAGCATAAACAATGAGACACCAGGGATTAGRTATCAGTACAATGTGCTGCCACAGGGATGGAAAGGATCACCAGCAATATTCCAATGTAGCATGACAAAGATCTTAGAGCCTTTTAGRACAAAAAATCCAGACATAGTTATCTATCAATACATGGATGATCTGTATGTAGGATCTGACTTAGAAATAGAGCAGCATAGAGTAAAAATAGAKGARCTGAGACAACATCTGTTGARGTGGGGATTTACCACACCAGACAAAAARCATCAGAAAGAACCTCCATTCCTYTGGATGGGTTATGAACTCCATCCTGATAAATGGACAGTACAGCCTATAGAGYTGCCAGAAAARGACAGCTGGACTGTCAATGACATACAGAAGTTAGTGGGAAAATTAAATTGGGCAAGTCAAATTTAYGCAGGGATTAAAGTAAAGCAATTATGTAAACTCCTTAAGGGAGCCAAAGCACTAACAGAAGTAGTACCACTAACAAAAGAAGCAGAGYTAGAACTGGCAGAAAACAGGCAAATTCTAAGAGAACCAGTGCATGGAGTGTATTATGACCCRTCAAAAGACTTAATAGCAGAATTACAGAAGCAGGGGCAAGGC
>JC00MG0OTW_2008-08
CCCATTAGTCCTATTGAAACTGTACCAGTAAAATTAAAGCCAGGAATGGATGGCCCGAAAGTTAAACAATGGCCATTGACAGAAGAAAAAATAAAAGCATTAGTAGAAATTTGTACAGAAATGGAAAAGGAAGGRAAAATTTCAAAAATTGGGCCTGAAAATCCATACAATACTCCAATATTTGCCATAAAGAAAAAAGACAGTACCAAATGGAGAAAATTAGTAGATTTCAGAGAACTTAATAAGAGAACTCAAGACTTCTGGGAAGTTCAATTAGGAATACCACATCCYGCAGGGTTAAAACAGAGAAAATCAGTAACAGTATTGGATGTGGGTGATGCATACTTTTCAGTTCCTCTAGATGAAGACTTCAGAAAGTATACTGCATTTACCATACCTAGTGTAAACAATGARACACCAGGGATTAGRTATCAGTACAATGTGCTKCCACAGGGATGGAAAGGCTCACCAGCAATATTTCAAWGTASCATGACAAAAATCTTAGAGCCTTTTAGAAAACAAAATCCAGACATAGTTATCTATCAATACATGGATGATTTGTATGTRGGTTCTGACTTAGAAATAGGGCAGCATAGAACAAAAATAGAGGAACTGAGACAACATCTGTTGAGGTGGGGACTTACCACACCAGACAAAAAACATCAGAAAGAACCYCCATTCCTGTGGATGGGGTATGAACTCCATCCTGATAAATGGACAGTACAGCCTATAGTGCTGCCAGAAAAAGACAGCTGGACTGTCAATGAYATACAGAAGTTAGTGGGAAAATTGAATTGGGCAAGTCAGATTTATGCAGGGATTAAAGTAAGGCAATTATGTAAACTCCTTAGAGGAGCCAAAGCWYTAACAGAAGTAGTACCACTAACAGCAGAAGCAGAACTRGAAYTGGCAGAGAACAGGGAGATTCTAAAAGAACCAGTACATGGAGCATATTATGACCCATCAAARGACYTAATAGCAGAAATACAGAAGCAGGGGGAAGGC
>JC00MH5MWX_2009-09
CCTATTAGTCCTATTGAAACTGTACCAGTAAAATTGAAGCCAGGAATGGATGGCCCGAAAATTAAACAATGGCCATTGACAGAAGAAAAAATAAAAGCATTAGTAGAAATTTGTACAGAAATGGAAAAGGAAGGGAAAATTTCAAAGATCGGGCCTGAAAATCCATACAATACTCCAATATTTGCTATAAAGAAAAAAGACAGTACCAAATGGAGAAAATTGGTAGATTTCAGAGAACTTAATAAGAGAACTCAAGACTTTTGGGAAGTTCAATTAGGAATACCACATCCCGCAGGGTTAAAAAAGAGAAAATCAGTAACAGTATTGGATGTGGGTGATGCATACTTTTCAGTTCCCTTAGATGAAAACTTCAGAAAGTATACCGCATTTACCATACCTAGTATAAACAATGAGACACCAGGGATTAGATATCAGTACAATGTGCTTCCACAAGGATGGAAAGGCTCACCAGCAATATTTCAAAGTAGCATGACGAAAATCTTAGAGCCTTTTAGAAAACAAAATCCAGAAATRAYTATCTATCAATACATGGATGATTTATATGTAGGTTCTGACTTAGAAATAGGGCAGCACAGAACAAAAATAGAGGAACTGAGACAACATCTGTTGAGGTGGGGATTTACCACACCAGACAAAAAGCATCAGAAAGAACCTCCATTCCTTTGGATGGGTTATGAACTCCATCCTGATAAATGGACAGTACAGCCTATAGTGCTGCCAGAAAAAGATAGCTGGACTGTCAATGACATACAGAAGTTAGTGGGAAAATTGAATTGGGCAAGTCAGATTTATCCAGGGATTAAGGTAAAGCAATTATGCAAACTCCTTAGAGGGACCAAAGCACTAACAGAAGTAATTCCACTAACAGCAGAAGCAGAGCTAGAATTGGCAGAGAACAGGGAGATTCTAAAAGAACCAGTACATGGAGTATATTATGACCCATCAAAAGACTTAGTAGCAGAAATACAGAAGCAGGGGGAAGGC
>JCE0M9DKTY_2008-08
CCCATTAGTCCTATTGAAACTGTACCAGTAAAATTAAAGCCAGGAATGGACGGCCCAAGAGTTAAACAATGGCCATTGACAGAAGAAAAAATAAAAGCATTAGTAGARATTTGTACAGAAATGGAGAAGGAAGGAAAAATTTCAAAAATWGGGCCTGAAAATCCATACAATACTCCAGTATTTGCYATAAAGAAAAAGGACAGTACTAAATGGAGRAAATTAGTAGATTTCAGAGAACTTAATAAAAGAACTCAAGACTTCTGGGAAGTTCAATTAGGAATACCACATCCCGCAGGGTTAAAAAAGAGAAAATCAGTAACAGTACTGGATGTGGGTGATGCATACTTTTCAGTTCCTCTGGATAAAGAATTCAGGAAGTATACTGCATTCACCATACCTAGTATAAACAATGAGACACCAGGGATTAGATATCAATACAATGTACTGCCACAGGGATGGAAGGGATCACCAGCAATATTCCAATGTAGCATGACAAAAATCTTAGATCCTTTCAGAAAACAAAATCCAGAAATAATTATCTATCAATACATGGATGATTTGTATGTAGGATCTGACTTAGAAATAGGACAGCATAGAACAAAAATAGAGGAACTAAGACAACATTTGTTGAAGTGGGGATTCACTACACCAGACAAAAAACATCAGAAAGAACCCCCATTTCTTTGGATGGGTTATGAACTCCATCCTGATAAATGGACAGTACAGCCTATAGTGCTGCCAGAAAAGGACAGCTGGACTGTCAATGACATACAGAAGTTAGTGGGAAAATTAAATTGGGCAAGTCAGATTTTTCCAGGGATTAAAGTAAAGCAATTATGCAAACTCCTTAGGGGTACCAAATCATTAACAGAAGTAATACCACTAACAAAAGAAGCAGAACTAGAACTGGCAGAAAACAGGGAAATTCTAAAAGAGCCGGTACATGGAGTGTATTATGACCCAACAAAAGAATTAATAGCAGAAATACAGAAGCAGGGGGAAGGC
>JCE0MA2HTZ_2008-07|0
CCCATTAGTCCTATTGAAACTGTACCAGTAAAATTAAAGCCAGGAATGGACGGCCCAARAGTTAAACAATGGCCATTGACAGAAGAAAAAATAAAAGCATTAGTAGARATTTGTACAGAAATGGARAAGGAAGGAAAAATTTCAAAAATWGGGCCTGAAAATCCATACAATACTCCAGTATTTGCCATAARGAAAAARGACAGTACTAAATGGAGRAAATTAGTAGATTTCAGAGAACTTAATAAAAGAACTCAAGACTTCTGGGAAGTTCAATTAGGAATACCWCATCCCGCAGGGTTAAAAAAGAAAAAATCAGTAACAGTACTGGATGTRGGTGATGCATAYTTTTCAGTTCCYTTRGATAAAGAMTTCAGRAAGTATACTGCATTCACCATACCTAGTRTAAACAATGAGACACCRGGGAYTAGATAYCARTACAATGTRCTKCCACAGGGATGGAARGGATCACCAGCRATATTYCAAWGTAGCATGACAAAAATCTTAGAKCCTTTYAGAAAACAAAATCCAGAMATARTTATCTATCARTACATGGATGATTTGTATGTAGGATCTGACTTAGAAATARRRCARCAYAGAACAAAARTAGAGGAACTRAGACRWCATYTGTTRAAGTGGGGATTYRMWACACCAGACAAAAAACATCAGAAAGAACCYCCRTTYCTTTGGATGGGYTATGAACTCCATCCTGATAAATGGACAGTACAGCCTATAGWGCTGCCAGAAAAAGAYAGCTGGACTGTCAATGAYATACAGAAGYTAGTGGGAAAATTAAATTGGGCAAGTCAGATTTWYCCAGGGATTAAAGTAARGCAATTATGYAAACTCCTTAGGGGAACCAAAKCAYTAACAGAARTAGTACCACTAACAGAAGAAGCAGAGCTAGAACTGGCAGAAAACAGGGAAATTCTAAAAGACCCAGTACATGGAGTGTATTATGACCCAACAAAAGACKTAATAGCAGAAATACAGAAGCAGGGACTAGGA
>JCE0MA2HTZ_2008-07|1
CCCATTAGTCCTATTGAAACTGTACCAGTAAAATTAAAGCCAGGAATGGACGGCCCAARAGTTAAACAATGGCCATTGACAGAAGAAAAAATAAAAGCATTAGTAGARATTTGTACAGAAATGGARAAGGAAGGAAAAATTTCAAAAATWGGGCCTGAAAATCCATACAATACTCCAGTATTTGCCATAARGAAAAARGACAGTACTAAATGGAGRAAATTAGTAGATTTCAGAGAACTTAATAAAAGAACTCAAGACTTCTGGGAAGTTCAATTAGGAATACCWCATCCCGCAGGGTTAAAAAAGAGAAAATCAGTAACAGTACTGGATGTRGGTGATGCATAYTTTTCAGTTCCYTTRGATAAAGAMTTCAGRAAGTATACTGCATTCACCATACCTAGTRTAAACAATGAGACACCRGGGAYTAGATAYCARTACAATGTRCTKCCACAGGGATGGAARGGATCACCAGCRATATTYCAAWGTAGCATGACAAAAATCTTAGAKCCTTTYAGAAAACAAAATCCAGAMATARTTATCTATCARTACATGGATGATTTGTATGTAGGATCTGACTTAGAAATARRRCARCAYAGAACAAAARTAGAGGAACTRAGACRWCATYTGTTRAAGTGGGGATTYRMWACACCAGACAAAAAACATCAGAAAGAACCYCCRTTYCTTTGGATGGGYTATGAACTCCATCCTGATAAATGGACAGTACAGCCTATAGWGCTGCCAGAAAAAGAYAGCTGGACTGTCAATGAYATACAGAAGYTAGTGGGAAAATTAAATTGGGCAAGTCAGATTTWYCCAGGGATTAAAGTAARGCAATTATGYAAACTCCTTAGGGGAACCAAAKCAYTAACAGAARTAGTACCACTAACAGAAGAAGCAGAGCTAGAACTGGCAGAAAACAGGGAAATTCTAAAAGACCCAGTACATGGAGTGTATTATGACCCAACAAAAGACKTAATAGCAGAAATACAGAAGCAGGGACTAGGA
>JCV0M7KFU0_2009-01
CCCATTAGTCCTATTGAAACTGTACCAGTAAAATTAAAGCCAGGAATGGATGGCCCAAAAGTTAAACAATGGCCATTGACAGAAGAAAAAATAARAGCATTAACAGAAATTTGTTTAGACATGGAAAAAGAAGGAAAAATTTCAAAAATTGGGCCTGAAAATCCCTAYAATACTCCAGTATTTGCTATAAAGAAAAAAGACAGTACTAAATGGAGAAAATTAGTAGACTTCAGAGAACTTAATAAAAGAACTCAGGATTTCTGGGAAGTTCAATTAGGAATACCACATCCCGCAGGGTTAAAACGGAGGAAATCAGTAACAGTATTAGATGTGGGTGATGCATACTTCTCAATTCCTTTACATGAAGACTTCAGGAAGTATACTGCATTTACCATACCTAGTACAAACAATGAGACACCAGGGATTAGGTATCAGTACAATGTGCTTCCACAGGGGTGGAAAGGATCACCAGCAATATTCCAATGTAGCATGACAAAAATCCTAGAGCCCTTTAGAARACAGAATCCAGACATAGTCATCTACCAATACATGGATGATTTGTATGTAGGATCTGACTTAGAAATAGAGCAGCATAGAGCAAAAATAGAGGAACTAAGACACCATCTGCTAACATGGGGACTTACCACACCAGACAAAAAACATCAGAAGGAACCTCCATTTCTTTGGATGGGTTATGAACTTCATCCTGATAAATGGACAGTACAGCCTATAGTGTTGCCAGAAAAAGATAGCTGGACTGTCAATGACATACAGAAGCTAGTGGGAAAACTAAATTGGGCAAGTCAGATTTACGCAGGGATTAAGATAAAGCAATTATGCAAACTCCTTAGGGGAGCTAAAGCACTAACAGAAGTAATACCACTAACAAAAGAGGCAGAGCTAGAACTGGCAGAAAACAGGGAAATTCTAAAAGAACCAGTACATGGAGTGTATTATGACCCATCAAAAGACTTAATAGCAGAAATACAGAAGCAAGGGCAAGGT
>JCV0MCBAF1_2008-08
CCCATTAGTCCTATTGAAACTGTACCAGTAAAATTAAAGCCAGGAATGGATGGCCCAAAAGTTAAACAATGGCCATTGACAGAAGAGAAAATAAAAGCATTAGTAGAAATTTGTACAGAAATGGAGAAGGAAGGGAAAATTTCAAAAATTGGGCCTGAAAATCCCTATAATACTCCAGTATTTGCTATAAAGAAAAAAGACAGTACTAAATGGAGAAAATTAGTAGACTTCAGAGAACTTAATAAGAGAACTCAAGACTTCTGGGAAGTTCAATTAGGAATACCACATCCTGCAGGGTTAAAAAAGAGGAAATCAGTAACRGTATTGGATGTGGGTGATGCATACTTTTCAATTCCCTTAGATGAAGATTTYAGGAARTATACTGCATTTACCATACCGAGTACAAACAATGAGACACCAGGGATTAGATATCAGTACAATGTGCTTCCACAGGGGTGGAAAGGATCACCAGCAATATTTCAATGTAGCATGACAAAAATCTTAGAGCCTTTTAGAAAACAGAATCCAGACATAGTTATCTATCAATACATGGATGATTTGTATGTAGGATCTGACCTAGAAATAGAGCAGCATAGAACAAAAATAGAGGAACTGAGACACCATCTGTTGAAGTGGGGACTTACCACACCAGACAAAAAACATCAGAAAGAACCTCCATTTCTTTGGATGGGYTATGAACTCCATCCTGATAAATGGACAGTGCAGCCTATAGTGCTGCCAGAAAAAGATAGCTGGACTGTCAATGACATACAGAAGTTAGTGGGAAAACTAAATTGGGCAAGTCAGATTTACGCAGGGATTAAGGTAAAACAATTATGTAAACTCCTTAGGGGAGCYAAAGCACTAACAGAAGTAATACCAYTAACAAAAGAAGCAGAGCTAGAACTAGCAGAAAATAGRGAAATTCTAAGAGAACCAGTACATGGAGTGTATTATGACCCATCAAAAGACCTAATAGCAGAAATACAGAAGCAAGGGCAAGGT
>JD00MH0NU2_2009-01
CCCATTAGTCCTATTGAAACTGTACCAGTAAAATTAAAACCAGGAATGGATGGCCCAAAAGTTAAACAATGGCCATTGACAGAAGAAAAAATAAAAGCATTAGTAGAAATTTGCACAGAAATGGAAAAGGAAGGAAAAATTTCAAAAATTGGGCCTGAAAATCCATACAATACTCCAGTATTTGCCATAAAGAAAAAAGACAGTACTAAATGGAGAAAATTGGTAGATTTCAGAGAACTTAACAAGAGAACTCAAGATTTCTGGGAAGTTCAATTAGGGATACCACATCCCGCAGGATTAAAAAAGAAAAAATCAGTAACAGTACTGGATGTGGGTGATGCATATTTTTCAGTTCCCTTAGATAAGGAATTCAGGAAGTATACTGCATTTACCATACCTAGTATAAACAATGAGACACCAGGGATTAGATATCAGTACAATGTGCTTCCACAGGGATGGAAAGGATCACCAGCAATATTCCAAAGTAGCATGACAAAAATCTTAGAGCCCTTTAGAAAACGAAACCCAGAAATAGTTATCTATCAATACATGGATGACTTGTATGTAGGATCTGACTTAGAAATAGGGCAGCATAGAACAAAAATAGAAGAACTGAGAGAGCATCTGTTGAAGTGGGGGTTTACCACACCAGACAAGAAACATCAGAAGGAACCTCCATTTCTTTGGATGGGTTATGAACTCCATCCTGATAAATGGACAGTGCAGCCTATAGTGCTGCCAGAAAAAGACAGCTGGACTGTCAATGACATACAGAAGTTAGTGGGAAAATTGAATTGGGCAAGTCAGATTTATGCAGGGATTAAAGTAAAGCAATTATGTAAACTCCTTAGGGGAGCCAAAACACTAACAGAAATAGTACCACTAACACAAGAAGCAGAGCTAGAACTGGCAGAAAACAGGGAGATTCTAAAAGAACCAGTACATGGAGTGTATTATGACCCATCAAAAGACTTAATAGCAGAAATACAGAAGCAGGGACAAGGC
>JE00FF0TS3_2008-04
CCCATTAGTCCTATTGAAACTGTACCAGTAAAATTAAAGCCAGGAATGGATGGCCCAAAAGTTAAACAATGGCCATTGACAGAAGAAAAAATAAAAGCATTAGTAGAAATATGTACAGAAATGGAAAAGGAAGGGAAAATTGAAAAAATTGGGCCTGAAAATCCATACAATACTCCAGTATTTGCCATAAAGAAAAAAGACAGTACTAARTGGAGAAAATTAGTAGATTTCAGAGAACTTAATAGAAGAACTCAAGACTTCTGGGAAGTTCAATTAGGAATACCACACCCTGCAGGATTRAAAAAGAAAAAATCAGTAACAGTATTGGATGTGGGTGATGCATATTTTTCAGTTCCCTTAGATAAGGAATTTAGGAAGTAYACTGCATTTACCATACCTAGGATAAACAATGAGACACCAGGGATTAGATATCGGCACAATGTGCTTCCACAGGGATGGAAAGGATCACCAGCAATATTCCAAAGTAGCATGACAAAAATCTTAGAGCCTTTTAGAAAACAGAATCCAGACATAGTTATCTATCAATATATGGATGATTTGTATGTAGGATCTGACTTAGAAATAGGGCAGCATAGAGYAAAAATAGAGGAACTGAGACAACATTTRTTGCAGTGGGGGTTAACCACACCAGACAAAAAACATCAGAAAGAACCTCCATTCCTTTGGATGGGTTATGAACTTCATCCTGATAAATGGACAGTACAGCCTATAATGCTGCCAGAAAAAGACAGCTGGACTGTCAATGACATACAGAAGTTAGTGGGAAAATTAAATTGGGCAAGTCAAATTTACCCAGGGATTAAAATAAAGCAATTATGTAAACTCCTTAGGGGAGCCAAATCACTAACAGAAGTAATAACTCTAACAGAAGAAGCAGAGCTAGAACTGGCAGAAAACAGGGAGATTCTAAAAGAACCAGTACATGGAGCRTATTATGACCCATCAAAAGACTTAATAGCAGAAATACAAAAGCAGGGGGGGGGC
>JE00M70NR4_2008-01
CCTATTAGTCCTATTGAAACTGTACCAGTAAAATTAAAGCCAGGAATGGATGGCCCAAAAGTTAAACAATGGCCATTGACAGAAGAAAAAATAAAGGCATTAGTAGAAATCTGTACAGAAATGGAAAAGGAAGGAAAAATTTCAAAAATTGGGCCTGAAAATCCATACAATACTCCAGTATTTGCTATAAAGAAAAAAGACAGTACTAAATGGAGAAAATTAGTAGATTTCAGAGAACTTAATAAAAGAACTCAAGATTTCTGGGAAGTTCAATTAGGAATACCACATCCTGCAGGGTTAAAAAAGAAAAAATCAGTAACAGTACTGGAYGTGGGTGATGCATATTTTTCAGTTCCCTTAGATGAAGACTTTAGGAAATATACTGSATTTACCATACCTAGTACAAACAATGAGACACCAGGGATTAGATATCAGTATAATGTGCTTCCACAGGGATGGAAAGGATCACCAGCAATATTCCAATGTAGCATGACAAAAATCTTAGAGCCTTATAGGAAGCAAAATCCAGACATAGTTATCTATCAGTACATGGATGATTTGTATGTAGGATCTGACTTAGAAATAGGGCAGCATAGARCAAAAGTAGAGGAACTGAGACACCATCTGTTAAAGTGGGGGTTTACCACACCAGACAAAAAACATCAGAAAGAACCTCCATTCCTTTGGATGGGTTATGAACTCCATCCTGATAAATGGACAGTACAGCCTATAGTGTTGCCAGAAAAAGACAGCTGGACTGTCAATGACATACAGAAGTTAGTAGGAAAATTGAATTGGGCAAGTCAAATTTATCCAGGGATTAAAGTAAGGCAATTATGTAAACTCCTTAGGGGAGCCAAAGCACTAACAGAAGTAATACCACTAACACAGGAAGCAGAGCTAGAACTAGCAGAAAACAGGGAAATTCTAAAAGAACCAGTACATGGCGCATATTATGACCCATCAAAAGACTTAATAGCAGAAATACAGAAGCAGGGGATGGGC
>C200FA0NSS_2008-02
CCTATTAGTCCTATTGAAACTGTACCAGTAAAATTAAAGCCAGGAATGGATGGCCCAAAAGTYAAACAATGGCCATTGACAGAAGAAAAAATAAAAGCATTAATAGAAATTTGTACAGAAATGGAAAAGGAAGGAAAAATTTCAAAAATTGGGCCTGAAAATCCATACAATACTCCAGTATTTGCCATAAAGAAAAAAGACAGTACTAAATGGAGAAAATTAGTAGATTTCAGAGAACTTAATAAAAGAACTCAAGACTTYTGGGAAGTTCAATTAGGAATACCACATCCTGCAGGGTTAAAAAAGAAAAAATCAGTAACAGTATTGGATGTGGGTGATGCATATTTTTCAGTTCCYTTAGATGAAAGCTTTAGRAAGTATACTGCATTTACCATACCTAGTASAAACAATGARACACCAGGGATTAGRTATCAGTACAATGTGCTTCCACAGGGATGGAAAGGATCACCAGCAATATTCCAAAGTAGCATGACAAAAATCTTAGAGCCTTTTAGAAAACAAAATCCAGACATRGTTATCTATCAATACATGGATGACTTGTATGTAGGATCTGACTTAGAAATAGGGCAGCATAGARCAAAAATAGAGGARCTGAGAGAACATCTGTTGAAGTGGGGATTTACCACACCAGACAAAAARCATCAGAAGGAACCTCCATTCCTTTGGATGGGTTATGAACTCCATCCTGATAAATGGACAGTACAGCCTATAGTGCTGCCAGAAAARGACAGCTGGACTGTCAATGATATACAGAAGTTAGTGGGAAAATTAAATTGGGCAAGTCAGATTTATTCAGGGATTAAAGTAAAGCAATTATGTAAACTCCTTAGGGGAACCAAGGCACTAACAGAAGTAGTACAACTAACAGAAGAAGCAGAGCTAGAACTGGCAGAAAACAGGGAGATTCTAAGAACACCAGTACATGGAGTGTATTATGACCCATCAAAAGACTTAATAGCAGAAATACAGAAGCAAGGGCTAGGC
>JE00M7CIS5_2008-03
CCCATTAGTCCTATTGAAACTGTACCAGTAAAATTGAAGCCAGGAATGGATGGCCCAAAGGTCAAACAATGGCCATTGACAGAAGAAAAAATAAAAGCATTAGTAGAAATTTGTACAGAAATGGAGAAGGAAGGGAAAATTTCAAAAATTGGGCCTGAAAATCCATATAATACTCCAGTATTTGCCATAAAGAAAAAAGACAGTACTAAATGGAGAAAATTAGTAGACTTCAGAGAACTTAATAARAGAACTCAAGACTTCTGGGAAGTTCAATTAGGAATACCACATCCCGCAGGGTTAAAAAAGAAAAAATCAGTAACAGTACTAGATGTGGGTGATGCATATTTCTCAGTTCCATTAGACAAAGATTTCAGGAAGTATACGGCATTCACCATACCTAGTATAAACAATGAGACGCCAGGGATTAGATATCAGTACAATGTGCTGCCACAGGGATGGAAAGGGTCACCAGCAATATTCCAAAGTAGCATGACAAAAATCTTAGATCCTTTTAGAAAACAAAATCCAGACATAGTTATCTATCAATACATGGATGATTTATATGTAGGATCTGACTTAGAACTAGGGCAGCATAGAACAAAAGTAGAGGAACTGAGACAGCATCTGTTGAGGTGGGGATTTACCACCCCAGACAAAAAACATCAGAAAGAACCTCCATTTCTTTGGATGGGTTATGAACTCCATCCTGATAAATGGACAGTGCAGCCTATAGTGCTGCCAGAAAAGGACAGCTGGACTGTCAATGACATACAGAAGTTAGTGGGAAAATTGAATTGGGCAAGTCAAATTTACCCAGGGATTAAAATAAGGCAATTATGTAAACTCCTTAGGGGAGCCAAAGCACTAACAGAAGTAATACCACTAACAGAAGAAGCAGAGCTAGAACTGGCAGAAAACAGGGAGATTCTAAAAGAGCCAGTACATGGGGTATATTATGACCCATCAAAAGACTTAGTAGCAGAAATACAGAAGCAGGGGCAG
>JE00M9_OR6_2008-01
CCCATTAGTCCTATTGAAACTGTACCAGTAAAATTAAAGCCAGGAATGGATGGCCCAAAAGTTAAACAATGGCCATTGACAGAAGAAAAAATAAAAGCATTAGTAGAAATTTGTACAGAAATGGAAAAGGAAGGGAAAATTTCAAAAATTGGGCCAGAAAATCCATACAATACTCCAGTATTTGCCATAAAGAAAAAGGACAGTACTAAATGGAGAAAATTAGTAGATTTCAGAGAACTTAATAAAAGAACTCAAGACTTCTGGGAAGTTCAATTAGGAATACCACATCCCGCAGGGTTAAAAAAGAAAAAATCAATAACAGTACTGGATGTGGGTGATGCATATTTTTCAGTTCCCTTAGATCCAGACTTCAGGAAGTATACTGCATTTACCATACCTAGTACAAACAATGAGACACCAGGGATTAGGTATCAGTACAATGTACTTCCACAGGGATGGAAAGGATCACCAGCAATATTTCAATGTAGCATGACAAAAATCTTAGAGCCTTTTAGAAAACAAAATCCAGACATAGTTATCTATCAATACATGGATGATTTGTATGTAGGRTCTGACTTAGAGATAGGGCAGCATAGMMCAAAAATAGAGGAACTGAGASAACATCTGWTGAAGTGGGGGTTAACCACACCAGACAAAAAACATCAGAAAGAWCCCCCATTCCTTTGGATGGGTTATGAACTCCATCCTGATAAATGGACAGTACAGCCTATAATACTGCCAGAAAAAGACAGCTGGACTGTCAATGACATACAGAAGTTAGTGGGGAAATTGAACTGGGCAAGTCAGATTTACCCAGGAATTAAAGTAAAGCAATTATGTAAACTCCTTAGGGGAACTAAAGCACTAACAGAAGTAATACCTCTAACAGAAGAAGCAGAGCTAGAACTGGCAGAAAACAGGGAAATTCTAAAAGAACCAGTGCATGGAGTGTATTATGACCCATCAAAAGAMTTATTTGCAGAATTACAGAAGCAGGGGCAA
>JE00M9HJU7_2008-12
CCCATTAGTCCTATTGAGACTGTACCAGTAAAATTAAAGCCAGGAATGGATGGCCCAAAAGTTAAACAATGGCCATTGACAGAAGAAAAAATAAAAGCATTAATGGAAATTTGTTCAGAAATGGAAAAGGAAGGGAAAATTTCAAAAATTGGGCCTGAAAATCCATATAATACACCAGTATTTGCTATAAAGAAGAAGGACAGTACTAAATGGAGAAAATTAGTAGATTTCAGAGAACTTAACAAGAAAACTCAGGACTTCTGGGAAGTTCAATTAGGAATACCACATCCCGCAGGGTTAAAAAAGAAAAAATCAGTAACAGTATTGGATGTGGGTGATGCATATTTTTCAGTTCCTTTAGATAAAGACTTCAGGAAGTATACTGCATTTACAATACCCAGTATAAACAATGAGACACCAGGGATTAGATATCAGTACAATGTGCTTCCACAAGGATGGAAGGGATCACCAGCAATATTCCAAAGTAGCATGACAAAAATCTTAGAACCCTTTAGAAAGCAAAATCCAGACATGGTTATCTATCAATACATGGATGATCTGTATGTAGGATCTGATTTAGAAATAGGGCAGCATAGAACAAAAATAGAGGAACTGAGACAACATCTGTTGAAGTGGGGGTTTACCACACCAGACAAAAAACATCAAAAGGAACCTCCATTCCTTTGGATGGGTTATGAACTCCATCCTGACAAATGGACAGTACAGCCTATAGTGCTGCCAGAAAAGGACAGCTGGACTGTCAATGACATACAGAAGTTAGTGGGAAAATTGAATTGGGCAAGTCAGATTTATGCAGGAATTAAAGTAAAACAGTTATGTAAACTCCTTAGGGGAGCCAAAGCACTAACAGAAGTAATACCACTAACAGAAGAGGCAGAACTAGAACTGGCAGAAAACAGGGAAATTCTAAAAGAACCAGTACATGGAGTATATTATGACCCATCAAAAGATTTAATAGCAGAAATACAGAAGCAGGGGGTAGGC
>JE00MA1TR8_2007-11
CCCATTAGTCCTATTGAAACTGTACCAGTAAAATTAAAGCCAGGTATGGATGGCCCAAAAGTGAAGCAATGGCCATTGACAGAAGAGAAAATAAAAGCATTARTAGAAATTTGTACAGAAATGGAAAAGGAAGGAAAAATTTCAAAAATAGGGCCTGAAAATCCATACAATACTCCAGTGTTTGCCATAAAGAAAAARGACAGCACCAAGTGGAGAAAATTAGTAGATTTCAGAGAACTTAATAAAAGAACTCAAGACTTCTGGGAAGTTCARTTAGGRATACCACATCCWGCAGGRTTAAAGAAGAAAAAATCAGTAACAGTAYTGGATGTGGGTGATGCATATTTTTCAGTTCCCTTAGATAAAGAYTTCAGGAAGTATACTGCATTTACCATACCTAGYATAAACAATGAGACACCAGGGATTAGATATCAGTATAATGTGCTTCCACAAGGATGGAAAGGATCACCAGCAATATTCCAATGTAGCATGACAAAAATCTTAGAGCCTTTTAGAAAACAAAATCCAGACATAGTTATTTATCAATACATGGATGATCTGTATGTAGGATCTGATTTAGAAATAGGGCAGCATAGGGCAAAAATAGAGGAACTGAGACAACATCTGTTGAAGTGGGGGTTTACCACACCAGACAAAAAACATCAGAAAGAACCTCCATTCCTTTGGATGGGTTATGAACTCCATCCTGATAAATGGACAGTACAGCCTATAGTACTGCCAGAAAAAGACAGCTGGACTGTCAATGACATACAGAAGTTAGTGGGAAAATTGAATTGGGCAAGTCAGATTTATGCAGGGATAAAAGTAAGGCAATTATGTAARCTCCTGAGGGGARCCAARGCAYTAACAGAAGTAATACCTCTAACAGAAGAAGCAGAGTTAGARCTGGCANARAACAGGGAAATTCTAAAAGARCCAGTACATGGAGTRTATTATGACCCAACAAAR
>JE00MB1TN9_2008-10
CCCATTAGTCCTATTGAGACTGTACCAGTAAAATTAAAGCCAGGAATGGATGGCCCAAAAGTTAAACAATGGCCATTGACAGAAGAAAAAATAAAAGCATTAGTAGAAATTTGTACAGAAATGGAAAAGGAAGGAAAAATTTCAAAAATTGGGCCTGAAAATCCATACAATACTCCAGTATTTGCCATAAAGAAAAAAGACAGTACTAAATGGAGAAAACTAGTAGATTTCAGAGAACTTAATAAGAGAACTCAAGACTTCTGGGAAGTTCAATTAGGAATACCACACCCTGCAGGGTTAAAAAAGAAAAAATCAGTAACAGTACTGGATGTGGGTGATGCATATTTTTCAGTTCCCTTAGACAAAGAATTCAGGAAGTATACTGCATTYACCATACCTAGTATAAACAATGAGACACCAGGTATTAGATATCAGTACAATGTACTTCCACAGGGATGGAAAGGATCACCAGCAATATTCCAAAGTAGCATGACAAAAATCTTAGACCCRTTTAGAAAACAAAATCCAGAAATAGTTATCTACCAATACATGGATGATTTGTATGTAGGATCTGACTTAGAAATAGGACAGCATAGAACAAAAATAGAGGAACTGAGACAACATCTGTTGAGGTGGGGATTTACCACACCAGAYAAAAARCATCAGAAAGAACCTCCATTCCTTTGGATGGGTTATGAACTCCATCCTGATAAATGGACAGTACAGCCTATAATGCTGCCAGAAAAAGACAGCTGGACTGTCAATGACATACAGAAGTTAGTGGGAAAATTAAATTGGGCAAGTCAGATTTATGCAGGAATTAAAGTAARAGAATTATGCAAACTCCTTAGGGGAACCAAAGCACTAACAGAAGTAGTACCACTAACAGAAGAAGCAGAGCTAGAACTGGCAGAAAACAGAGAGATTCTAAAAGAACCGGTRCATGGAGTGTACTATGACCCATCAAAAGACTTAATAGCAGAATTACAGAAGCAAGGGCAAGGC
>JE00ME0ORA_2007-11
CCCATAAGTCCAATTGATACTGTACCAGTAAAATTAAAGCCAGGAATGGATGGCCCAAAAGTTAAACAATGGCCATTGACAGAAGAAAAAATAAAAGCATTAGTAGAAATCTGTACAGAAATGGAAAAGGAAGGGAAAATTTCAAAAGTTGGCCCTGAAAATCCATACAATACTCCAGTATTTGCCATAAAGAAAAAGGACAGTACTAAATGGAGAAAATTAGTAGATTTCAGAGAACTTAATAAGAAAACACAAGATTTCTGGGAAGTTCAATTAGGAATACCACACCCTGCAGGGTTAAAACAGAAAAAATCAGTAACAGTATTAGATGTGGGTGATGCATATTTTTCAGTTCCTTTATATGAAGAATTCAGGAAGTATACTGCATTCACCATACCTAGTACAAACAATGAGACACCAGGGATTAGATATCAGTACAATGTGCTCCCACAGGGATGGAAAGGATCACCAGCAATATTCCAAGCTAGCATGACAAAAATYTTAGAACCTTTTAGAAAACAAAATCCAGACCTAGTTATTTATCAATACATGGATGATTTGTATGTAGGGTCTGACTTAGAAATAGGGCAGCATAGAACAAAAATAGAGGAACTAAGGCAACATCTGTTGAGGTGGGGATTYACCACACCAGACAAAAAACATCAGAAAGAACCTCCATTYCTTTGGATGGGCTATGAACTCCATCCTGATAAGTGGACAGTACAACCCATAGAGCTGCCAGAAAAAGACAGYTGGACTGTCAATGACATACAGAAGTTAGTGGGGAAATTGAATTGGGCAAGCCAGATTTACCCAGGGATTAAAGTAAAACAATTATGTAAACTCCTTAGGGGAACCAAAGCYCTAACAGAAATAATACCACTAACAAAAGAAGCAGAGATAGAACTGGCRGAGAACAGGGAAATTCTAAAAGAACCAGTACATGGRGTGTATTATGACCCATCAAAAGACTTAATAGCAGAAATACAGAAGCAAGGACAAGGC
>JE00MGAIUB_2008-12
CCCATTAGTCCTATTGAAACTGTACCAGTAAAATTAAAGCCAGGAATGGATGGCCCAARAGTTAAACAGTGGCCACTGACAGAAGAAAAAATAAAAGCATTAKTGGAAATCTGTACAGAAATGGAAAAGGAAGGRAAAATTTCAAAAATTGGGCCTGAAAATCCATATAATACTCCAGTGTTTGCCATAAAGAAAAARGACAGTACTAAATGGAGAAAATTAGTAGATTTCAGAGAACTTAATAAGAGAACTCAAGACTTCTGGGAAGTGCAATTAGGAATACCACATCCCGCAGGGTTGAAAAAGAAAAAATCAGTAACAGTGCTGGATGTGGGTGATGCCTATTTTTCAGTTCCCTTAGATGAAARCTTCAGGAAGTATACTGCATTTACCATACCTAGTATAAACAATGAGACACCAGGAATTAGATACCAATATAATGTGCTTCCACAGGGATGGAAAGGATCACCAGCAATATTCCAGAGTAGCATGACAAAAATCTTAGATCCTTTTAGAAAACAAAATCCAGACATAGTTATCTATCAGTACATGGATGACTTGTATGTAGGATCTGACTTAGAAATAGGGCAGCATAGAACAAAAGTAGAGGAACTGAGAAAACATCTGTTGAGTTGGGGATTTACCACACCAGACAAAAAACATCAGAAAGAACCCCCATTCCTTTGGATGGGKTATGAACTCCATCCTGATAAATGGACAGTRCAGCCTATAGTGYTGCCAGAAAAGGACAGCTGGACTGTCAATGACATTCAAAAGTTAGTGGGAAAATTAAATTGGGCAAGTCAGATTTATGCAGGGATTAAAGTAAAGCAATTATGTAAACTCCTTAGGGGAACCAAATCACTAACAGAAGTAGTATCACTRACAGCAGAAGCAGAGCTAGAACTAGCAGAAAACAGGGAGATTCTAAAAGAACCAGTGCATGGAACRTATTATGACCCATCAAAAGACTTAATAGCAGAAATACAGAAGCAGGGGCTAGGC
>JE00MJ2QYC_2010-02
CCCATTAGTCCTATTGAAACTGTACCAGTAAAATTAAAGCCAGGAATGGATGGCCCAAAGGTTAAACAATGGCCATTRACAGAAGARAAAATAAAAGCAYTAGTAGAAATCTGTACAGAAATGGAAAAGGAAGGAAAAATTTCAAAAATTGGGCCTGAAAAYCCATACAATACTCCAGTATTTGCCATAAAGAAAAAAGACAGTACTAAATGGAGAAAATTAGTAGAYTTTAGAGARCTTAAYAAGAGAACTCAAGACTTCTGGGAAGTTCAATTAGGAATACCACATCCCGCAGGGYTRAAAAAGAAAAAATCAGTAACAGTATTGGATGTGGGMGATGCATATTTTTCAGTTCCCTTAGACAAAGACTTCAGGAAGTACACTGCATTTACCATACCTAGYATAAACAATGAGACACCAGGGATTAGATATCAGTACAATGTGCTTCCACAGGGATGGAAAGGATCACCAGCAATATTCCAAAGTAGCATGACAAAAATCTTAGAGCCTTTCAGAAATAAAAATCCAGACATAGTTATCTATCAATACATGGATGATTTGTATGTAGGTTCTGACTTAGAAATAGGACAGCATAGAACAAAAATAGAGGAACTGAGGCAACATCTGTTGAAGTGGGGATTWACCACACCAGACAAAAAACATCAGAAAGAACCCCCATTCCTTTGGATGGGTTATGAACTCCATCCTGATAAATGGACAGTACAGCCTATAGTGCTACCAGAAAAAGACAGCTGGACTGTCAATGATATACAGAAGTTAGTGGGAAAATTGAATTGGGCAAGTCAGATTTATCCAGGGATTAAAGTAAAGCAATTATGTAGACTCCTTAGGGGAACCAAGGCACTAACAGAAGTAATAACCTTAACAGAAGAAGCAGAGCTAGAACTAGCAGAAAACAGGGAAATTCTAAAAGAACCAGTACATGGAGTGTATTATGACCCATCAAAAGACTTAATAGCAGAAATACAGAAGCAGGGGCAAGGC
>JE00MK2MTD_2008-07
CCCATTAGTCCTATTGAAACTGTACCAGTAAAATTAAAGCCAGGGATGGATGGYCCAAGAGTTAAACAATGGCCATTGACAGAAGAGAAAATAAAAGCATTAGTAGAAATTTGTACAGAAATGGAAAAGGAAGGRAAAATTTCAAAAATTGGGCCTGAAAATCCATACAATACTCCAATATTTGCYATAAAGAAAAAAGACAGTACTAAATGGAGAAAATTAGTAGATTTYAGAGAACTTAATAAGAGAACTCAAGAYTTCTGGGAAGTTCAATTAGGAATACCACATCCYGCAGGGTTAAAGAAGAAAAAATCAGTAACAGTACTGGATGTGGGTGATGCATATTTYTCAGTTCCYTTATATGAAGACTTCAGGAAGTAYACTGCATTTACCATACCTAGTATAAACAATGAGACACCAGGGATTAGATAYCAGTACAATGTGCTTCCACAGGGATGGAAAGGATCACCAGCAATATTCCAAAGTAGCATGACAAGAATCTTAGAGCCTTTTAGAACACAGAATCCAGACATAGTTATCTATCAGTACATGGATGATTTATATGTAGGATCTGACTTAGARATAGGGCAGCATAGAGCAAAAATAGAGGAACTGAGAGAACATCTGTTGAAGTGGGGATTTACYACACCAGATAAAAAACATCAGAAAGAACCCCCATTTCTTTGGATGGGTTATGAACTCCATCCTGATAAATGGACAGTRCAGCCTATAGTGCTGCCAGAAAARGACAGCTGGACTGTCAATGACATACAGAAGTTAGTGGGAAAATTGAATTGGGCAAGTCAGATYTAYCCAGGGATTAAAGTAAAGCAATTATGTAARCTCCTTAGGGGAACCAAGGCATTAACAGAAATAATACCACTAACAGAAGAAGCAGAGCTAGARCTGGCAGAAAACAGGGAAATTCTAAAAGAACCAGTACATGGRGTGTATTATGACCCATCAAAAGACTTAATAGCAGAAGTACAGAAGCAGGGGCAAGGA
>JE00MN0NSE_2008-04
CCYATTAGTCCTATTGAAACTGTACCAGTAAAATTRAAGCCAGGAATGGATGGCCCAAAAGTTAAACAATGGCCATTGACAGAAGAAAAAATAAAAGCATTAATGGAAATTTGTACAGAAATGGAAAAGGAAGGGAAAATTACAAAAATTGGGCCTGAAAATCCATACAATACTCCAATATTTGCYATAAAGAAAAAAGACAGTACTAAATGGAGRAAATTAGTAGATTTCAGAGAACTTAATAAGAGAACTCAAGACTTYTGGGAAGTTCARTTAGGAATACCWCAYCCYGCAGGATTRAAAAAGAAAAAATCAGTAACAGTACTGGATGTGGGTGATGCATATTTTTCAGTTCCMTTAGATAAAGACTTCAGGAAGTAYACTGCATTYACCATACCYAGTATAAACAATGAGACACCAGGGATCAGATATCAGTACAATGTGCTTCCACARGGATGGAAAGGATCACCAGCAATATTTCAAAGTAGCATGACAAAAATCTTAGAGCCTTTTAGAAAACAAAATCCAGACATAGTTATCTATCARTACATGGATGAYTTGTATGTAGGCTCTGAYCTAGAAATAGGGCAGCAYAGAACAAAAATAGAGGAACTGAGACAACATCTGTTGAGRTGGGGATTYACCACACCAGACAAAAAACATCAGAAAGAACCCCCATTYCTTTGGATGGGTTATGAACTCCATCCTGATAAATGGACAGTACAGCCTATAGTGCTGCCAGAAAARGACAGCTGGACTGTCAATGAYATACAGAAGTTAGTGGGAAAATTGAATTGGGCAAGTCAGATTTACCCAGGGRTTAAAGTAAAGCAATTATGTAGACTKCTTAGGGGAGCCAAAGCGCTAACAGAAGTAATAACACTAACAGAAGAAGCAGARTTAGAACTRGCAGAAAACAGGGAAATTCTAAAAGAACCAGTACATGGAGTGTATTATGACCCATCAAAAGACTTAATAGCAGAGATACAGAAGCAGGGGGAAGGA
>C200FD0TQT_2007-11
CCCATTAGTCCTATTGAAACTGTACCAGTAAAATTAAAGCCAGGAATGGATGGCCCAAAAGTYAAACAATGGCCATTGACAGAAGAAAAAATAAAAGCATTAGTAGAAATTTGTACAGAAATGGAAAAGGAAGGRAAAATTTCAAARATTGGGCCTGAAAAYCCATACAATACTCCAGTGTTTGCTATAAAGAAAAARGACAGTACTAAATGGAGAAAATTAGTAGAYTTCAGAGAACTTAATAAAAGAACTCAAGACTTCTGGGAAGTTCAATTAGGGATACCACATCCCTCAGGGTTAAARAAGAAAAAATCAGTAACAGTACTAGATGTGGGTGATGCATATTTTTCAGTKCCCTTAGATAAAGAATTCAGGAAGTATACTGCATTYACCATACCTAGTAYAAACAATGAGACACCAGGGATTAGATAYCAGTACAATGTGCTTCCACAGGGATGGAAAGGRTCACCAGCAATATTCCAAAGTAGCATGACAAAAATCTTAGAGCCTTTYARAAAGCAAAACCCAGAAATGGTTATCTATCAATACATGGATGATTTGTATGTAGGATCTGACTTAGAAATAGGGCAGCATAGAGCAAAAATAGAGGAATTAAGAGAACATCTGTTGAGGTGGGGATTTACCACMCCAGATAAAAAACATCAGAAAGAACCTCCATTCCTCTGGATGGGTTATGAACTCCATCCTGATAAATGGACAGTACAGCCTATAGTGCTGCCAGAAAAAGACAGCTGGACTGTCAATGACATACAGAAATTAGTGGGAAAATTAAATTGGGCAAGTCAGATTTATGCAGGGATTAAAGTAAAGCAATTATGTAAACTCCTTAGGGGGACCAAGGCACTAACAGAAGTAGTAYCACTATCAGAAGMAGCAGAGCTAGAACTGGCAGAGAACAGGGAGATTCTAAAAACACCAGTACATGGAGTGTATTATGACCCATCAAAAGACTTAATAGCAGAAATACAGAAGCAAGGGCTAGGC
>JEU0F9BJSF_2008-02
CCCATTAGTCCTATTGAGACTGTACCAGTAAAATTAAAACCAGGAATGGATGGGCCAAAAGTTAAACAATGGCCATTGACAGAAGAAAAAATAAAAGCATTAGTAGAAATTTGTACAGAAATGGAAAAGGAAGGRAAAATTTCAAAAATTGGGCCTGAAAATCCATACAATACTCCAGTATTTGCCATAAAGAAAAAAGACAGTACTAAGTGGAGAAAATTAGTAGATTTCAGAGAACTTAATARAAGAACTCAAGAATTCTGGGAAGTTCAATTAGGAATACCACATCCCGCAGGATTAAAAAAGAAAAAATCAGTAACARTACTGGATGTGGGTGATGCATATTTTTCAGTTCCCTTAGATCCAGAATTTAGGAAGTATACTGCATTCACCATACCTAGTATAAACAATGAGACACCAGGAATTAGRTATCAGTACAATGTGCTTCCACAGGGATGGAAAGGATCACCAGCAATATTCCAAAGTAGCATGACAAAAATCTTAGAGCCTTTTAGRAAACAAAATCCAGAAATAGTTATCTATCAATACATGGATGATCTGTATGTAGGATCTGACTTAGAAATAGGACAGCATAGAGCAAAAATAGAGGAACTGAGARAWCATCTGTTGAGGTGGGGGTTTACCACACCAGACAAAAAACATCAGAAAGAACCCCCATTCCTTTGGATGGGTTATGAACTCCATCCTGATAAATGGACAGTACAGCCTATAGTGTTGCCAGAAAAAGACAGCTGGACAGTCAATGACATACAGAAGTTAGTAGGAAAATTGAATTGGGCAAGTCAGATTTATGGAGGRATTAAAGTAAAGCAATTATGTAAACTCCTTAGGGGAACCAAATCACTAACAGAAGTAGTACCATTAACAGTAGAAGCAGAGCTAGAACTGGCAGAAAATAGGGAAATTTTAAAAGAACCAGTACATGGAGTGTATTATGATCCATCAAAAGACTTAATAGCAGAAATACAGAAGCAGGGACAAGGC
>JF00F898SG_2008-03
CCCATTAGTCCTATTGACACTGTACCAGTAAAATTAAAGCCAGGAATGGATGGGCCAAAAGTTAAACAATGGCCATTAACAGAAGAGAAAATAAAAGCATTAGTAGAAATTTGTACAGAAATGGAAAAGGAAGGGAAAATTTCACAAATTGGGCCTGAAAATCCATACAATACTCCAGTATTTGCCATAAAGAAAAAAGATGGTACTAAATGGAGAAAATTAGTAGATTTCAGAGAACTTAATAAGAGAACTCAAGACTTCTGGGAAGTTCAATTAGGAATACCACATCCCGCAGGGCTAAAAAAGAAAAAATCAGTAACAGTACTGGAYGTGGGTGATGCATATTTCTCAGTTCCCTTAGATGAGAACTTCAGGAAGTACACTGCATTTACTATACCTAGTACAAACAATGAGACACCAGGGATTAGATATCAGTACAATGTGCTTCCACAGGGATGGAAAGGATCACCAGCAATATTCCAAAGTAGCATGACAAAAATCTTAGAGCCCTTTAGAAAACAGAATCCAGACATAGTCATCTATCAATACATGGATGATTTGTATGTAGGATCTGACTTAGAAATAGGGCAGCATAGAATAAAAATAGAGGAACTAAGACAGCATCTGTTAAGGTGGGGATTTACCACACCAGACAAAAAACACCAGMAAGAACCTCCATTCCTTTGGATGGGTTATGAACTCCATCCTGATAAATGGACAGTACAGCCTATAGTGCTGCCAGAAAAAGACAGCTGGACTGTCAATGACATACAAAAGTTAGTGGGAAAATTGAATTGGGCAAGTCAGATTTACCCAGGGATTAAAGTAAAGCAATTATGTAAACTCCTTAGGGGAACCAAGGCACTAACAGAAGTAATACCACTAACAGAAGAAGCAGAACTAGAACTGGCAGAAAACAGGGAGATTTTAAAAGAACCAGTACATGGAGTGTATTATGACCCGTCAAAGGACTTAATAGCAGAAATACAGAAGCAGGGGCAAGGT
>JF00FD1OUH_2008-10
CCCATTAGTCCTATTGAAACTGTACCAGTAAAATTAAAGCCAGGAATGGATGGCCCAAAAGTTAAACAATGGCCATTGACAGAAGAAAAAATAAATGCATTAGTAGAAATTTGTACAGAAATGGAAAAGGAAGGAAAAATTTCTAARATTGGACCTGAAAATCCATACAATACTCCARTATTTGCCATAAAGAAAAAAGACAGTACTAAGTGGAGAAAATTGGTAGATTTTAGAGAACTTAATAAGAGAACTCAAGACTTCTGGGAAGTGCAACTAGGAATACCACATCCTGCAGGGTTAAAAAAGAAAAAATCAGTAACAGTACTGGATGTGGGTGATGCATATTTTTCAGTTCCCTTACATGAAGAATTCAGAAAGTATACTGCATTTACCATACCTAGTAAAAACAATGAGACACCAGGGATTAGATATCAATACAATGTGCTTCCACAGGGATGGAAAGGCTCACCAGCAATTTTCCAAKSTAGCATGACAARAATCTTAGARCCGTTTAGAAAACAAAAYCCAGAAATAGTTATCTATCAATACATGGATGAYTTGTATGTAGGATCTGACTTAGAAATAGAGCARCATAGAGCAAAAATAGAGGAACTGAGACAACATCTGTTGGCGTGGGGATTTACCACACCAGACAAAAAACATCAGAAAGAACCTCCATTCCTTTGGATGGGTTATGAACTCCATCCTGATAAATGGACAGTACAGCCTATAGTGCTGCCAGAAAAAGACAGCTGGACTGTAAATGACATACARAAGTTAGTAGGAAAATTAAATTGGGCAAGTCAAATCTACCCMGGGATTAAAGTAAGGCAATTATGTAAACTCCTTAGGGGAGCCAAAGCATTAACAGAAGTAGTAACAATGACAGAAGAAGCAGAGCTAGAATTGGCAGAAAACAGGGAAATTCTAAAAGAACCAGTACATGGAGTGTATTATGACCCATCAAAAGACTTAATAGCAGAAATACAGAAGCAGGGGGAAGGT
>JF00M83JPI_2007-06
CCCATTAGTNCTATTGAAACTGTACCAGTAAAATTAAAGCCAGGAATGGATGGCCCAAAAGTTAAACAATGGCCATTAACAGAAGAAAAAATAAAAGCATTAACAGAAATATGTACAGAGATGGAAAAAGAAGGAAAAATTTCAAAAATTGGGCCTGAAAATCCATACAATACTCCAGTATTTGCTATAAAGAAAAAAGACAGTACTAAATGGAGGAAATTAGTAGATTTCAGAGAACTTAATAAAAGAACTCAAGATTTTTGGGAAGTTCAATTAGGAATACCGCATCCTGCAGGGTTAAAAAAGAAAAAATCAGTAACAGTACTGGATGTGGGGGATGCATATTTTTCAGTTCCCTTAGATGAGAGTTTCAGGAAGTACACTGCATTCACCATACCTAGTATCAACAATGAGACACCAGGAATTAGGTACCAGTACAATGTGCTTCCACAGGGATGGAAAGGATCACCAGCAATATTCCAAAGCAGCATGACAAAGATCTTAGAGCCTTTTAGAAAACAAAATCAAGACATAGTTATCTACCAATACATGGATGATTTGTATGTAGGATCTGATTTAGAAATAGGGCAGCATAGAACAAAAATAGAGGAACTGAGACAACATCTGTTAAGGTGGGGATTTACCACACCAGACAAGAAGCATCAGAAAGAACCTCCATTCCTTTGGATGGGTTATGAACTCCATCCTGATAAATGGACAGTACAGCCCATAGTGCTGCCAGAAAAAGACAGCTGGACTGTTAATGACATACAGAAGTTAGTGGGAAAATTGAACTGGGCAAGTCAGATTTACCCAGGGATCAAAGTAARACAATTATGTAGGCTCCTTAGGGGACCCAAAGCACTAACAAAAGGAGTAHCACTAACAAAAGAAGCAGAGCTAGAACTGGCAGAAAACAGGGAAATTCTAAAAGAACCAGTACATGGAGTGTATTATGACCCAACAAAAGACTTAATAGCAGAATTACAGAAGCAGGGGCAAGGC
>JF00M918RJ_2007-12
CCCATTAGTCCTATTGACACTGTACCAGTAAAATTAAAGCCAGGAATGGACGGCCCAAAAGTCAAACAATGGCCATTAACAGAGGAAAAAATAAAAGCATTGGTAGAAATTTGTACAGAAATGGAAAAGGAAGGAAAAATTTCAAAGATTGGGCCTGAGAATCCATACAATACTCCAGTATTTGCCATAAAGAAAAAAGACAGTACTAAATGGAGAAAATTAGTAGATTTCAGGGAACTTAATAAGAGAACTCAAGATTTCTGGGAAGTTCAATTAGGAATACCACATCCCTCAGGATTAAAAAAGAAAAAGTCAGTAACAGTACTGGATGTGGGTGATGCATATTTTTCAGTTCCCTTACATGAAGACTTCAGGAAGTATACTGCATTTACCATACCTAGTATAAACAATGAGACACCAGGGATTAGATATCAGTACAATGTGCTTCCACAAGGATGGAAAGGATCACCAGCAATATTTCAAAGTAGCATGACCAAAATTTTAGAGCCTTTTAGAAAACAAAATCCAGAAATAGTTATCTATCAATACATGGATGATTTGTATGTAGGATCTGATTTGGAAATAGGGCAGCATAGAACAAAAATAGAGGAACTGAGACAACATCTGTTAAGGTGGGGATTTACCACACCAGACAAAAAGCATCAGAAAGAACCTCCATTTCTTTGGATGGGTTATGAACTCCATCCTGATAAATGGACAGTACAGCCTATAGTGCTGCCAGAGAAAGACAGCTGGACTGTCAATGATATACAGAAGTTAGTGGGAAAATTGAATTGGGCAAGTCAGATTTATGCAGGAATTAAAGTAAAGCACCTATGTAAACTTCTTAGGGGAACCAAAGCACTAACGGAAGTAGTACCACTGACAGAAGAAGCAGAGCTAGAACTGGCAGAAAACAGGGAGATTCTGAAAGCACCAGTACATGGGGTGTATTATGACCCATCAAAAGACTTAATAGCAGAAATACAGAAGCAGGGGCAAGGC
>JF00MCBOSK_2008-09
CCCATTAGCCCTATTGAAACTGTACCAGTAAAATTAAAGCCAGGAATGGATGGCCCAAAAGTTAAACAATGGCCCTTGACAGAAGAAAAAATAAAAGCATTAGTAGAAATTTGTACAGAAATGGAAAAGGAAGGGAAAATTTCAAAAATTGGGCCTGARAATCCATACAATACTCCARTATTTGCCATAAAGAAAAAAGACAGTACTAAATGGAGAAAATTAGTAGATTTCAGAGAACTTAATAAGAGAACTCAAGACTTCTGGGAAGTTCAATTAGGAATACCACATCCCGCAGGGTTAAAAAAGAAAAAATCAGTAACAGTACTAGATGTGGGTGATGCATATTTTTCAGTTCCCTTAGATGAAGAATTYAGAAAGTATACTGCATTTACCATACCTAGTACAAACAATGAGACACCAGGAGTTAGRTACCAGTACAATGTGCTRCCACAGGGATGGAAAGGATCACCAGCAATATTTCAAAGTAGCATGACAAAAATCTTAGAGCCTTTTAGGAAACAAAATCCAGACATAGTTATCTATCAATACATGGATGATTTATATGTAGGCTCRGACTTAGAAATAGGGCAGCACAGAGCAAAAGTAGAGGAACTGAGACAACATCTGTTGAGGTGGGGGTTTACCACACCAGACAAAAAACATCAGAAGGAACCTCCATTCCTCTGGATGGGTTATGAACTCCATCCTGATAAATGGACAGTGCAGCCCATAGTGCTGCCAGATAAAGACAGTTGGACTGTCAATGACATACAGAAGTTAGTGGGAAAATTAAATTGGGCAAGTCAGATTTATGCAGGGATTAAAGTAAAGCAATTATGTAAACTCCTTAGAGGAACCAAATCAYTAACAGAAGTAGTAACACTGACAGAAGAAGCAGAACTAGAACTGGCAGAAAACAGGGAAATTCTAAAAGAACCAGTACATGGGGCGTATTATGACCCATCAAAAGACTTAGTAGCAGAAATACAGAAGCAGGGGCAAGGC
>JFJ0MG0SRL_2007-12
CCCATTAGTCCTATTGAAACTGTACCAGTAAAATTAAAACCAGGAATGGATGGCCCAAAAGTTAAACAATGGCCATTGACAGAAGAAAAGATAAAAGCATTAGTAGAAATTTGTACAGAAATGGAAAAGGAAGGAAAAATTTCAAAAATTGGACCTGAAAATCCATATAATACTCCAGTATTTGCCATAAAGAAAAAGGAYAGTACTAAGTGGAGAAAATTAGTAGATTTCAGAGAACTTAATAAGAGAACTCAAGATTTCTGGGAAGTTCAATTAGGAATACCACATCCCGCAGGGTTAAAGAAGAAAAAATCAATAACAGTACTGGATGTGGGTGATGCATATTTTTCAGTTCCCTTAGATCCAGACTTCAGGAAGTATACTGCATTCACCATACCTAGTATTAACAATGAGACACCAGGGATTAGATATCAGTACAATGTGCTTCCACAAGGATGGAAAGGATCACCAGCAATATTCCAAAATAGCATGACAAAAATCTTAGAGCCTTTTAGAAAACAAAATCCAAACATAGTCATCTATCAATACGTGGATGATCTGCTTATAGGATCTGACTTAGAAATAGGGCAGCATAGAACAAAAATAGAGGAACTGAGACAACATCTGTTGAGGTGGGGATTTACCACACCAGACAAAAAACATCAGAAAGAACCTCCATTTCTTTGGATGGGTCATGAACTCCATCCTGACAAATGGACAGTGCAGCCTATAGTGCTGCCAGAACAAGACAGCTGGACTGTCAATGATATACAGAAGTTAGTGGGAAAATTAAATTGGGCAAGCCAGATTTACGCAGGGATTAAAGTAAAGCAATTATGTAAACTCCTCAGGGGAACCAAAGCACTGACAGAAGTGATAACTCTAACAGAAGAAGCAGAGCTAGAATTGGCAGAAAACAGGGAGATTCTACGAGAACCAGTACATGGGGTGTATTATGACCCATCAAAAGACTTAATAGCAGAAATACAGAAGCAAGGGGAAGGC
>JFM0ME0SQM_2007-10
CCCATTAGTCCTATTGAAACTGTACCAGTAAAATTAAAGCCAGGAATGGATGGCCCAAAAGTTAAACAATGGCCATTGACAGAAGARAAAATAAAAGCATTAGTAGAAATTTGTACAGAAATGGAAAAGGAAGGGAAAATTTCAAAAATTGGGCCTGAAAATCCATACAATACTCCAGTATTTGCTATAAAGAAAAAAGACAGTACTAAATGGAGAAAATTAGTAGATTTCAGAGAACTTAATAAGAGAACTCAAGACTTCTGGGAAGTTCAACTAGGAATACCACATCCCGCAGGGTTAAAAAAGAAAAAATCAGTAACAGTACTAGATGTGGGTGATGCATATTTYTCAGTTCCCYTAGATRAAGAYTTCAGGAAGTATACTGCATTCACCATACCTAGTATAAACAATGAGACACCAGGAATTAGATATCAGTACAATGTRCTTCCACAGGGATGGAAAGGATCACCAGCAATATTCCAAAGTAGCATGACAAAAATCTTAGAGCCTTTTAGAAARCAAAATCCAGACATAGTTATCTATCARTACATGGATGATTTGTATGTAGGATCTGAYTTAGAAATAGGGCARCATAGAAYAAAAATAGAGGAACTGAGAGAACATCTGTTGAAGTGGGGGTTTACCACACCAGAYAAAAAACATCAGAAAGAACCTCCATTYCTTTGGATGGGKTATGAACTCCATCCTGACAAATGGACAGTACAGCCTATAGTGCTGCCAGAAAARGAKAGCTGGACTGTCAATGACATACAGAAGTTAGTGGGAAAATTRAATTGGGCAAGTCAGATTTACYCAGGRRTTAAAGTAAARCAGYTATGTAGACTCCTTAGGGGARCCAAAGCACTAACAGAAGTAGTACCACTAACAGAAGAAGCAGAACTAGAACTGGCAGAAAACAGGGAAATTCTAAAAGAACCAGTACATGGAGTGTATTATGACCCATCAAAAGACTTAATAGCAGAAATACAGAAGCAGGGGGAAGGC
>JGKOMA5HQN_2007-10|0
CCCATTAGTCCTATTGAAACTGTACCAGTAAAATTAAAACCAGGAATGGATGGCCCTAGAGTTAAACAATGGCCATTGACAGAAGAAAAAATAAAAGCATTGATAGAGATYTGTGCAGAATTRGAAAAGGAAGGGAAAATTTCAAARATTGGGCCTGAAAATCCATACAATACTCCAGTATTTGCCATAAAGAAAAAAGACAGTACTAAATGGAGAAAATTAGTAGATTTCAGAGAACTTAATAAGAAAACTCAAGACTTCTGGGAAGTTCAATTAGGAATACCACATCCCTCAGGGTTAAAGAAGAAAAAATCAGTAACAGTACTGGATGTGGGTGATGCATATTTTTCAGTTCCCTTAGATAAAGAATTCAGGAAGTATACTGCATTTACCATACCTAGYACAAACAATGAGACACCAGGGATTAGATATCAGTACAATGTGCTTCCACAAGGATGGAAAGGATCACCAGCAATATTCCAAAGTAGCATGACAAAAATCTTAGAACCTTTTAGAAGGCAAAACCCAGACATAGTTATCTATCAGTATATGGATGATTTGTATGTAGGATCTGACTTAGAGATAGGGCAGCATAGAACAAAAATAGAGGAACTGAGAAAACACCTGTGGAAGTGGGGGTTTGACACACCAGACAAAAAACATCAGAAAGAACCTCCATTCCTTTGGATGGGTTATGAACTCCATCCTGATAAATGGACAGTACAACCTATAGAGCTRCCAGAAAAGGAAAGCTGGACTGTCAATGACATACAGAAGTTAGTGGGAAAATTAAATTGGGCAAGTCAGATTTACTCAGGGATTAGAGTAAAACAATTATGTAAACTCATTAGGGGAACCARAGCACTAACAGAAGTAGTACAACTAACAGAAGAAGCAGARCTAGAACTGGCAGAAAAYAGGGAGATYCTAAAAGAACCAGTACATGGAGTGTATTATGACCCATCAAAAGACTTAATAGCAGAAATACAGAAGCAGGGGGAAGGC
>JGKOMA5HQN_2007-10|1
CCCATTAGTCCTATTGAAACTGTACCAGTAAAATTAAAACCAGGAATGGATGGCCCTAGAGTTAAACAATGGCCATTGACAGAAGAAAAAATAAAAGCATTGATAGAGATYTGTGCAGAATTRGAAAAGGAAGGGAAAATTTCAAARATTGGGCCTGAAAATCCATACAATACTCCAGTATTTGCCATAAAGAAAAAAGACAGTACTAAATGGAGAAAATTAGTAGATTTCAGAGAACTTAATAAGAAAACTCAAGACTTCTGGGAAGTTCAATTAGGAATACCACATCCCTCAGGGTTAAAGCAGAAAAAATCAGTAACAGTACTGGATGTGGGTGATGCATATTTTTCAGTTCCCTTAGATAAAGAATTCAGGAAGTATACTGCATTTACCATACCTAGYACAAACAATGAGACACCAGGGATTAGATATCAGTACAATGTGCTTCCACAAGGATGGAAAGGATCACCAGCAATATTCCAAAGTAGCATGACAAAAATCTTAGAACCTTTTAGAAGGCAAAACCCAGACATAGTTATCTATCAGTATATGGATGATTTGTATGTAGGATCTGACTTAGAGATAGGGCAGCATAGAACAAAAATAGAGGAACTGAGAAAACACCTGTGGAAGTGGGGGTTTGACACACCAGACAAAAAACATCAGAAAGAACCTCCATTCCTTTGGATGGGTTATGAACTCCATCCTGATAAATGGACAGTACAACCTATAGAGCTRCCAGAAAAGGAAAGCTGGACTGTCAATGACATACAGAAGTTAGTGGGAAAATTAAATTGGGCAAGTCAGATTTACTCAGGGATTAGAGTAAAACAATTATGTAAACTCATTAGGGGAACCARAGCACTAACAGAAGTAGTACAACTAACAGAAGAAGCAGARCTAGAACTGGCAGAAAAYAGGGAGATYCTAAAAGAACCAGTACATGGAGTGTATTATGACCCATCAAAAGACTTAATAGCAGAAATACAGAAGCAGGGGGAAGGC
>JI00M79LXO_2009-09
CCCATCAGTCCTATTGAAACTGTACCAGTAAAATTAAAGCCAGGAATGGATGGCCCAAAAGTTAAACAATGGCCATTGACAGAAGAAAAAATAAAAGCATTAATGGAAATTTGTGCAGAAATGGAAAAGGAAGGAAAAATTACAAAAATTGGGCCTGAAAATCCATACAATACTCCAATATTTGCTATAAAGAAAAAAGACAGTACTAAATGGAGAAAATTAGTAGATTTCAGAGARCTTAATAAGAGAACTCAAGATTTCTGGGAAGTTCAATTAGGAATACCACATCCCGCAGGGTTAAAAAAGAAAAAATCAGTAACAGTACTGGATGTGGGTGATGCATATTTCTCAGTTCCCTTAGATAAAGACTTCAGGAAGTATACTGCATTTACCATACCTAGTATAAACAATGAGACACCAGGGATTAGATATCAGTACAATGTGCTTCCACAAGGATGGAAAGGATCACCAGCAATATTTCAAAGTAGCATGACAAAAATCTTAGATCCTTTCAGAAAGAAAAATCCAGACATAGTTATCTATCAATACATGGATGATTTGTATGTAGGATCTGATTTAGAAATAGAACAGCATAGAACAAAAATAGAGGAACTGAGACAACATCTGTTGAGGTGGGGGTTAACCACACCAGACAAAAAACATCAGAAAGAACCCCCGTTCCTTTGGATGGGTTATGAACTCCATCCTGATAAATGGACAGTACAGCCTATAGTGCTGCCAGAAAARGACAGCTGGACTGTCAATGACATACAGAAGTTAGTGGGAAAATTGAATTGGGCAAGTCAGATTTACCCAGGGATTAAAGTAAGACAATTATGTAAGCTCCTYAGGGGGRCCAAAGCACTAACAGAAGTAGTACCACTAACAGYAGAAGCAGAGCTAGAACTGGCAGAAAACAGGGAGATTCTAAAAGAACCAGTACATGGAGTGTATTATGACCCATCAAAAGACTTAATAGCAGAAATACAGAAGCAGGGGCAGGGT
>C200FI0TCU_2007-11
CCTATTAGTCCTATTGAAACTGTACCAGTAAAATTAAAGCCAGGAATGGATGGCCCAAAAGTTAAACAATGGCCATTGACAGAAGAAAAAATAAAAGCATTAGTAGAAATTTGTGCAGAAATGGAGAAGGAAGGAAAAATTTCAAAAATTGGGCCTGAAAATCCATACAATACCCCAGTATTTGCCATAAAGAAAAAGGACAGTACTAAATGGAGAAAATTAGTAGATTTCAGGGAACTTAATAAGAGAACTCAAGACTTCTGGGAAGTTCAATTAGGAATACCACATCCATCAGGGTTAAAAAAGAAGAAGTCAGTAACAGTACTGGATGTGGGTGATGCATATTTTTCAGTTCCCTTAGATAAARAGTTYAGGAAGTATACTGCATTCACCATACCTAGTATAAACAATGAGACACCAGGGATTAGATATCAGTACAATGTGCTTCCACAAGGATGGAAAGGATCACCAGCAATATTTCAATGTAGCATGACAAAAATCTTAGAGCCTTTTAGAAAAGAAAATCCAGAGATAGTTATATATCAATACATGGATGATTTGTATGTAGGATCTGACTTAGAAATAGGACAGCATAGAGCAAAAATAGAGGAACTGAGACACCATCTGTTGAAGTGGGGATTTACCACACCAGACAAAAAACATCAGAAAGAACCTCCATTTCTTTGGATGGGTTATGAACTCCATCCCGATAAATGGACAGTACAGCCTATAGTGCTGCCAGAAAAAGACAGCTGGACTGTCAATGACATACAGAAGTTAGTGGGAAAATTGAATTGGGCAAGTCAGATTTATACAGGGATCAAAGTAAAGCAATTATGTAAACTCCTTAGGGGARCCAAAGCACTAACAGAAGTAGTACCACTAACAGAAGAAGCAGAACTAGAACTGGCAGAAAACAGGGAGATTCTAAAGGAACCAGTACATGGGGTGTACTATGACCCATCAAAAGACTTAATAGCAGAAATACAGAAGCAGGGGGAA
>JKM0M90OSP_2008-04
CCCATTAGTCCTATTGAAACTGTACCAGTAAAATTAAAGCCAGGTATGGATGGCCCAAAAGTTAAACAATGGCCATTGACAGAAGAAAAAATAAAGGCATTARTAGAAATTTGTACAGAAATGGAGAAGGAAGGGAAAATTTCAAAAATTGGGCCTGAMAACCCATACAATACTCCAGTATTTGCCATAAAGAAAAAGGACAGTACTNAATGGAGAAAATTAGTAGATTTCAGAGAACTTAATAAGAGAACTCAAGACTTCTGGGAAGTTCAATTAGGAATACCACATCCCGCAGGACTAAAAAAGAAAAAGTCAGTAACAGTACTRGATGTGGGTGATGCATATTTCTCAGTTCCCTTAGATAAAGACTTCAGAAAGTATACTGCATTTACCATACCTAGTACAAACAATGAGACACCAGGAATTAGATATCAGTACAATGTGCTTCCACAGGGATGGAAAGGATCACCAGCAATATTCCAAAGTAGCATGACAAAAATCTTAGAGCCTTTCAGGAAACAAAATCCAGACATAGTTATCTATCAATACATGGATGATTTGTATGTAGGATCTGACTTAGAAATAGGGCAGCATAGAACAAAAGTAGAGGAACTGAGACAACATCTGTTGAAGTGGGGATTTACCACACCAGATAAAAARCATCAGAAAGAGCCCCCATTCCTTTGGATGGGTTATGAACTCCATCCTGATAAATGGACAGTACAGCCTATAGTGCTGCCAGAAAAAGACAGCTGGACTGTCAATGACATACAGAAGTTAGTGGGAAAATTRAACTGGGCAAGTCAGATTTATGCAGGGATTAAAGTGAAACAATTATGTAAACTCCTTAGGGGAACCAAAGCCCTAACAGAAGTAGTCCCACTAACAAGAGAAGCAGAGCTAGAACTGGCAGAAAACAGGGAGATTTTAAAAGAACCAGTACATGGAGTGTACTATGATCCATCAAAAGACTTAATAGCAGAAGTACAAAAGCAAGGGCAAGGC
>JM00M_2MTQ_2008-07
CCCATTAGTCCTATTGARACTGTACCAGTAAAATTAAAGCCAGGAATGGATGGYCCAAAAGTTAAACAATGGCCATTGACAGAAGARAAAATAAAAGCATTAGTAGAAATTTGTGCAGAAATGGAAAAGGAAGGRAAAATTTCAAAAATTGGGCCTGAAAATCCATACAATACTCCAGTATTTGCTATAAAGAAAAAAGACAGTACTAAATGGAGAAAATTAGTAGATTTCAGAGAACTTAATAARAGAACTCAAGACTTCTGGGAAGTRCAATTAGGAATACCACATCCAGCAGGGTTRAAAAAGAAAAAATCAATAACAGTACTAGATGTGGGTGATGCATATTTCTCAGTTCCCTTAGATGAAGAHTTCAGGAAGTATACTGCATTYACCATACCTAGTATAAACAATGAGACACCAGGAGTTAGATATCAGTACAATGTGCTTCCACAAGGATGGAARGGATCACCAGCAATATTYCAATGTAGCATGACAAAAATCTTAGAGCCTTTTAGAAAACAAAATCCAGACCTAGTTATCTATCAGTACATGGATGATTTGTATGTAGGRTCTGACTTAGAAATAGAGCAGCATAGAGCAAAAATAGAGGAACTGAGACAACATCTGTTGAGGTGGGGRTTTACCACACCAGACAAAAAGCATCAGAAAGAACCCCCATTCCTTTGGATGGGTTATGAACTCCATCCTGATAAATGGACAGTACAGCCTATAGTGCTRCCAGAAAAGGACAGCTGGACTGTCAATGACATACAGAAGTTAGTGGGAAAACTGAATTGGGCAAGTCAGATTTATGCAGGGATTAAAGTAAAGCAATTATGTAAACTTCTTAGGGGAACCAAAGCACTAACAGAAGTAGTACCACTAACAGAAGAAGCAGAGCTAGAACTGGCAGAAAACAGGGARATTTTAAAGGAACCAGTACATGGGGTRTATTATGACCCATCAAAAGATTTAATAGCAGAATTACAGAAGCAGGGRCARGGA
>JS00M91PTR_2008-08
CCCATTAGTCCTATTGAAACTGTACCAGTAAAGTTAAAGCCAGGAATGGATGGCCCAAAAGTTAAACAATGGCCATTGACAGAGGAAAAAATAAAAGCATTAAYAGAAATTTGTACAGAAATGGAAAAGGAAGGAAAAATTTCAAAAATTGGGCCTGAAAATCCCTACAATACTCCAGTRTTTGCCATAAAGAAAAAAGACAGTAMTAAATGGAGAAAATTAGTAGATTTCAGAGAACTTAATAAGAGAACTCAAGACTTCTGGGAAGTTCAATTAGGAATACCACATCCCTCAGGGTTAAAAAAGAAAAAATCAGTAACAGTGTTGGATGTGGGTGATGCATATTTTTCAGTTCCCTTAGATAAAGACTTTAGGAAGTATACTGCATTCACCATACCTAGTATAAACAATGAGACACCAGGGGTGAGATATCAGTACAATGTGCTTCCACAAGGATGGAAAGGATCACCAGCAATATTCCAAAGTAGCATGATAAAAATTTTAGAGCCCTTTAGGAAACAAAATCCAGACATAGTTATCTATCAATACATGGATGATTTGTATGTAGGATCTGACTTAGAAATAGGGCCGCATAGRGCAAAAATAGAGGAACTGAGAGAACATCTGTTAAAGTGGGGATTTACCACACCAGACAAAAAACATCAGAAAGAACCTCCATTTCTTTGGATGGGTTATGAACTCCATCCTGACAAATGGACAGTACAGCCTATAGTGCTGCCAGAAAAAGACAGCTGGACTGTCAATGACATACAGAAGTTAGTGGGAAAATTRAATTGGGCAAGTCAGATTTATGCAGGGATTAAAGTAAAGCAATTATGYAAACTCATTAGGGGAACCAAAGCATTAACAGAAGTAGTACCACTAACAGAAGAAGCAGAGCTAGAACTAGCAGAAAACAGGGAGATTCTAAAAGAACCAGTACATGGAGTGTAYTATGACCCATCAAAAGAATTAATAGCAGAAATACAGAAGCAGGGGCAR
>JS00MC8BRS_2007-12
CCCATTAGTCCTATAGAAACTGTACCAGTAAAATTAAAGCCAGGAATGGATGGCCCAAAAGTCAAACAATGGCCATTGACAGAAGAAAAAATAAAAGCATTAGTAGAAATTTGTACAGAAATGGAAAAGGAAGGAAAAATTTCAAAAATAGGGCCTGAAAATCCATACAATACTCCAGTATTTGCCATAAAGAAAAAAGATGGCAATAAGTGGARAAAATTAGTAGATTTCAGAGAACTTAATAAGAGAACTCAAGACTTCTGGGAAGTTCAATTAGGAATACCACATCCAGCAGGGTTAAAAAAGAAAACATCAGTTACAGTACTGGATGTGGGTGATGCATATTTTTCAGTTCCTTTAGATAAAGACTTCAGGAAGTATACTGCATTTACCATACCTAGTATAAACAATGAGACACCAGGGGTTAGATATCAGTACAATGTGCTTCCACAAGGGTGGAAAGGATCACCAGCAATATTCCAATTTAGCATGACAAAAATCTTGGAGCCTTTTAGAAAACAGAATCCAGACATAGTTATCTACCAATACATGGATGATCTGTATGTAGGATCTGACCTAGAAATAGAGCAACATAGRACAAAAATAGAGGAACTGAGACAGCATCTGTTGAGGTGGGGATTTACCACACCAGACAAGAAACATCAAAARGAAYCYCCATTCCTCTGGATGGGGTATGAACTTCATCCAGATAAATGGACTGTACAGCCTATAGTGCTGCCAGAAAAAGACAGCTGGACKGTCAATGACATACAGAAGTTAGTGGGRAAATTGAATTGGGCAAGTCAGATTTACCCAGGGATTAAGGTAAAGCAATTATGTAAACTTCTTAGGGGAACCAAAGCACTAACAGAAGTAATACCACTAACAGAAGAAGCAGAGCTAGAACTAGCAGAAAACAGGGAGATTCTAAAAGAACCAGTACATGGAGTGTATTATGACCCATCAAAAGACTTA
>JT00M91OST_2008-03
CCCATTAGTCCTATTGAAACTGTACCAGTAAAATTAAAGCCAGGAATGGATGGCCCAAAAGTTAAACAATGGCCATTGACAGAAGAAAAAATAAAAGCATTAGTAGAAATTTGTACAGAAATGGAAAAGGAAGGAAAAATTTCAAAAATTGGGCCTGAAAATCCATACAATACTCCAGTATTTGCCATAAAGAAAAAAGACAGCTCTAAATGGAGAAAATTAGTAGATTTCAGAGAACTTAATAAGAAAACTCAAGATTTTTGGGAAATTCAATTAGGAATACCACATCCTGCAGGGCTAAAAAAGAAAAAATCAGTAACAGTACTGGATGTGGGTGATGCATATTTTTCAGTTCCTTTAGATMAAGAMTTCAGGAAGTATACTGCATTTACCATACCTAGTGTAAACAATGAGACACCAGGGATTAGATATCAATACAATGTGCTTCCACAAGGATGGAAGGGATCACCAGCAATATTCCAAAGTAGCATGACAAAGATCTTAAAGCCTTTTAGAGAGCAAAATCCAGACATAGTTATCTATCAATATATGGATGATTTGTATGTAGGATCTGACTTAGAAATAGAGCAGCATAGAGCAAAAATAGAGGAACTGAGACAACATCTGTTGAAGTGGGGGTTTACTACACCAGACAAGAAACATCAGAAAGAGCCTCCATTCCTTTGGATGGGTTATGAACTCCATCCTGATAAATGGACAGTACAGCCTATARTGCTGCCAGAAAAGGACAGCTGGACTGTCAATGACATACAGAAATTAGTGGGAAAATTGAATTGGGCAAGCCAGATTTACTCAGGGATTAAAATAAAGCAGTTATGTAAACTCATTAGGGGAACCAAAACATTAACAGAAGTAGTACCACTAACAGAAGAAGCAGAGCTAGAATTGGCAGAAAACAGGGAGATCCTAAAAGAGCCAGTACATGGAGTATATTATGACCCATCAAAAGACTTAATAGCAGAAATACAGAAGCAGGGGGAAGGT
>JT00MEFKSU_2008-02
CCCATTAGCCCTATTGAAACTGTACCAGTAAAATTAAAACCAGGAATGGATGGCCCAAGAGTTAAACAATGGCCATTGACAGAAGAAAAAATAAAAGCATTAGTAGAAATTTGCACAGAAATGGAAAAGGAAGGAAAAATTTCAAAAATTGGGCCTGAAAATCCATACAATACTCCAGTATTTGCCATAAAGAAAAAAGACAGTAGTAAATGGAGAAAATTAGTAGATTTCAGGGAACTTAATAAGAAAACTCAAGACTTCTGGGAAGTTCAATTAGGAATACCACATCCTGCAGGGTTAAAAAGGAAAAAATCAGTAACAGTACTGGATGTGGGTGATGCATATTTTTCAGTTCCCTTAGATAAAGAATTCAGGAAGTATACTGCATTTACAATACCTAGTRTAAACAATGAAACACCAGGGATTAGATATCAGTACAATGTCCTTCCACAGGGATGGAAAGGATCACCAGCAATATTCCAAAGTAGCATGACAAAAATCTTAGAGCCTTTTAGAAAACAGAATCCAGACATAGTGATCTATCAATACATGGATGATTTATACGTAGGTTCTGACTTAGAAATAGGGCAGCATAGAACAAAAATAGAAGAACTGAGAGAACATCTGTTGAGGTGGGGATTTACCACACCAGAYAAAAAGCATCAAAAGGAACCTCCATTTCTTTGGATGGGTTATGAACTCCATCCGGATAAATGGACAGTACAGCCTATAGTGCTGCCAGAAAAAGACAGCTGGACTGTCAATGACATACAGAAGTTAGTGGGAAAGTTAAATTGGGCAAGTCAGATATACCCAGGRATTAAAGTAAAGCAATTATGTAAACTCCTTAGGGGGACTAAAGCACTAACAGAAGTAGTACCACTAACAGCAGAAGCAGAGCTAGAACTGGCAGAAAACAGGGAAATTCTAAAAGAACCAGTACATGGAGCATATTATGACCCATCTAAAGACTTAATAGCAGAAGTACAGAAGCAGGGGCAAGGC
>JV00FC2CRV_2007-11
CCCATTAGTCCTATTGAAACTGTACCAGTGAAATTAAAGCCAGGAATGGATGGCCCAAAAGTTAAACARTGGCCATTAACAGAAGAAAAGATACAAGCATTARTAGAAATTTGTVCAGAAATGGAAAAGGAAGGAAAAATTTCAAAAATTGGGCCTGAAAATCCATACAATACTCCAGTATTTGCCATAAAGAAAAARGACAGTACTAAATGGAGAAAATTAGTAGATTTCAGAGAACTTAATAAGAGAACTCAAGAATTTTGGGAAGTTCAATTAGGAATACCACATCCTGCAGGGTTRAAAAGGAAAAAATCAGTAACAGTACTGGATGTGGGRGATGCATATTTTTCAATTCCCTTAGATAAAGACTTCAGGAAGTATACTGCATTTACCATACCTAGTAGAAACAATGAAACACCAGGGATTAGATATCAGTACAATGTACTTCCGCAGGGATGGAAAGGATCACCAGCAATATTTCAAAGTAGCATGACAAAAATCTTAGAGCCTTTTAGAGAACAAAATCCAGACATAGTTATCTATCAATACATGGATGACTTGTATGTAGGATCAGACTTAGAAATAGGGCAGCATAGAACAAAAATAGAGGAACTGAGACAACATCTGTTGAAGTGGGGACTAACCACCCCAGACAAAAAACATCAGAAGGAACCTCCATTCCTCTGGATGGGYTATGAACTCCATCCTGATAAGTGGACAGTTCAGCCTATAGTGCTGCCAGAAAAGGATAGCTGGACTGTCAATGATATACAAAAGTTAGTGGGAAAATTGAATTGGGCAAGTCAGATTTATCCAGGRATTAAGACAAAGCAATTATGTAAACTCCTTAGGGGAACCAAAGCATTAACAGAAGTAGTACCACTAACAAACGAAGCAGAGCTAGAACTRGCAGAAAACAGGGARATTCTAAAAGAACCGGTACATGGAGTATATTATGACCCATCAAAAGACTTAATAGCAGAAATACAGAAGCAGGGG
>JV00FG3MTW_2008-08
CCCATTAGTCCTATTGAAACTGTACCAGTAAAATTAWAGCCAGGAATGGATGGCCCAAAAGTTAAACAATGGCCATTGACAGAAGAAAAAATAAAAGCATTAATAGAAATATGTACAGAAATGGAAAAGGAAGGGAAAATTACAAAAATTGGGCCTGAAAATCCATACAATACTCCAGTATTTGCCATAAAGAAAAAAGACAGTACTAAGTGGAGAAAATTAGTAGATTTCAGAGAACTTAATAAAAGAACTCAAGACTTCTGGGAAGTTCAATTAGGAATACCACACCCCGCAGGATTGAAAAAGAAAAAATCAGTAACAGTACTGGATGTGGGTGATGCATACTTTTCAATTCCCTTAGATAAGGAGTTTAGAAAGTATACTGCATTTACCATACCTAGTATAAACAATGAGACACCAGGGATTAGATATCAGTATAATGTGCTTCCGCAGGGATGGAAAGGATCACCAGCTATATTCCAAAGTAGCATGACAAAAATCTTAGAGCCCTTTAGAAAACAAAATCCAGACATAGTTATCTATCAATATATGGATGATTTGTATGTAGGATCTGACTTAGAAATAGGRCAGCATAGAGCAAAAATAGAGGAACTGAGACAACATTTGTTGCAGTGGGGGTTAACCACACCAGACAAAAAACATCAGAAAGAACCTCCATTCCTTTGGATGGGTTATGAACTTCATCCTGATAAATGGACAGTACAGCCTATAATGCTGCCAGAAAAAGACAGCTGGACTGTCAATGACATACAAAAGTTAGTGGGGAAATTAAATTGGGCAAGTCAGATTTACCCAGGGATTAAAATAAAGCAATTATGTAAACTCCTTAGGGGAACCAAAGCACTAACAGAAGTAATAACTCTAACAGAAGAAGCAGAGCTAGAACTGGCAGAAAACAGGGAGATTCTAAAAGAACCAGTACATGGAGTGTATTATGACCCATCAAAAGACTTAATAGCAGAAATACAAAAGCAGGGGGTAGGC
>JV00M8T5WX_2009-09
CCCATTAGTCCTATTGAAACTGTACCAGTAAAATTAAAGCCAGGAATGGATGGCCCAAAAGTTAAACAATGGCCACTGACAGAAGAAAAAATAAAAGCATTAATGGAAATTTGTACAGACATGGAAAAGGAAGGGAAAATTTCAAAAATTGGGCCTGAAAATCCATACAATACCCCAATATTTGCCATAAAGAAAAAAGACAGTACTAAATGGAGAAAGTTAGTAGACTTCAGAGAACTTAATAAAAGAACTCAAGACTTCTGGGAAGTTCAACTAGGAATACCACACCCCGCAGGGTTAAAAAAGAAAAGATCAGTGACAGTACTGGATGTGGGTGATGCATATTTTTCAATTCCCTTAGATAAAAACTTCAGAAAGTATACTGCATTTACCATACCCAGTACAAACAATGAGACACCAGGGCTTAGATATCAATACAATGTGCTTCCACAGGGATGGAAAGGATCACCAGCAATATTCCAAAGTAGCATGATAAAAATCTTAGAGCCTTTTAGGAAACAAAATCCAGATATAGTTATCTATCAATACATGGATGATTTGTATGTAGGATCTGACTTAGAAATAGAACAGCATAGAACAAAAATAGAGGAACTGAGACAACATCTGTTGAGGTGGGGACTGACCACACCAGACAAAAAGCATCAGAAAGAACCTCCATTCCTTTGGATGGGTTATGAACTCCATCCAGACAAATGGACAGTACAGCCTATAGTGCTGCCAGAAAAGGACAGCTGGACTGTCAATGACATACAAAAGTTAGTGGGAAAATTGAATTGGGCAAGTCAGATTTATTCAGGGATTAAAGTAAGGCAATTATGTAAACTCCTTAGAGGAACCAAAGCACTAACAGAAGTAGTACCACTAACAGCAGAAGCAGAGCTAGAACTAGCAGAAAACAGGGAGATTCTAAAAGAACCAGTACATGGAGTGTATTATGACCCATCAAAAGACTTAATAGCAGAAATACAGAAGCAAGGGCAAGGC
>JV00MD9ITY_2008-06
CCCATTAGTCCTATTGAAACTGTACCAGTAAAACTAAAGCCAGGAATGGATGGCCCAAGAGTTAAACAATGGCCACTAACAGAAGAAAAAATAAAAGCATTAGTAGAAATCTGTACAGAAATGGAAAAGGAAGGAAAAATTTCAAAAATTGGGCCTGAAAATCCATACAATACTCCAGTATTTGCCATAAAGAAAAAGGACAGTACTAAATGGAGAAAATTAGTAGATTTYAGAGAACTTAATAAGAGAACTCAAGAATTCTGGGAAGTCCAATTAGGAATACCACATCCCGCAGGGTTAAAAAAGAAAAAATCAGTAACAGTACTGGATGTAGGTGATGCATATTTTTCAATTCCCTTAGATCCAGACTTTAGGAAGTATACTGCATTTACCATACCCAGTACAAACAATGAGACACCAGGAATCAGATATCAGTATAATGTGCTTCCCCAGGGATGGAAAGGATCACCAGCCATATTCCAAAGCAGCATGACAAAAATCTTAGAGCCTTTTAGAAAACAAAATCCAGAAATGGTTATCTATCAATACATGGATGATTTGTATGTAGGATCTGACTTAGAAATAGGACAGCATAGAACCAAAATAGAGGAACTGAGACAACATCTGTTGGGGTGGGGACTTACCACACCAGACAAAAAACATCAGAAAGAACCCCCATTCCTTTGGATGGGTTATGAACTCCATCCTGATAAATGGACAGTACAGCCTATAATRCTGCCAGAAAAAGACAGCTGGACTGTCAATGACATACAGAAGTTAGTGGGAAAATTGAATTGGGCAAGTCAGATTTACCCAGGGATTAAAGTAAAGCAGTTATGTAAACTCCTTAGGGGAACCAAAGCACTAACAGAAGTAATACCTCTAACAGAAGAAGCAGAGCTAGAACTGGCAGAAAACAGGGAAATTCTAAAAGAACCAGTACATGGAGTGTATTATGATCCMTCAAAAGACTTAATAGCAGAAATACAGAAGCAGGGGTCAGGT
>C200M63RQV_2007-11
CCCATTAGTCCTATTGAAACTGTACCTGTAAAATTAAAGCCAGGAATGGATGGCCCAAAAGTTAAACAATGGCCATTGACAGAAGAAAAGATAAAAGCATTAGTAGAAATCTGTACAGAAATGGAAAAAGAAGGGAAAATTTCAAAAATTGGGCCTGAAAATCCATACAATACTCCAGTATTTGCCATAAAGAAAAAAGACAGTACTAAATGGAGAAAATTAGTAGATTTCAGAGAACTTAATAAGAGAACTCAAGACTTTTGGGAAGTTCAGTTAGGAATACCACACCCAGCAGGGTTAAAAAAGAAAAAATCAGTAACGGTGCTGGATGTGGGTGATGCATATTTYTCAGTTCCCTTAGATCCAGACTTCAGGAAGTATACTGCATTTACCATACCTAGTATAAACAATGAGACACCAGGAATTAGATATCAGTATAATGTGCTTCCACAGGGATGGAAAGGATCACCRGCAATATTCCAGTGCAGCATGACAAAAATCTTAGAGCCTTTTAGAAAACAAAATCCAGAAATAGTTATCTATCAATACATGGATGATTTGTATGTAGGATCTGACTTAGAAATAGGGCAGCATAGAGCAAAAATAGAGGAACTGAGACAACATCTGTTGAAGTGGGGGTTYACCACACCAGACAAAAAACATCAGAAAGAACCTCCATTCCTTTGGATGGGTTATGAACTCCATCCTGATAAATGGACAGTACAGCCTATAGTGCTGCCAGAAAAAGACAGCTGGACTGTCAATGACATACAGAAGTTAGTGGGTAAATTGAAYTGGGCAAGTCAGATTTACCCAGGAATTAAAGTAAAACAATTATGTAAACTCCTTAGGGGAGCCAAAGCACTAACAGAAGTAGTAGCKCTAACAAGGGAAGCAGAGCTAGAACTGGCAGAAAACAGGGAAATTCTAAAAGAACCAGTACATGGAGTGTATTATGACCCATCAAAAGACTTAATAGCAGAAATACAGAAGCAGGGGCTAGGC
>JV00ME5JYZ_2010-01
CCCATTAGTCCCATTGAAACTGTACCAGTAAAATTAAAGCCAGGAATGGATGGCCCAAAAGTTAAACAATGGCCATTGACCGAAGAAAARATAAAAGCATTARTAGAAATTTGTACAGAAATGGAAAAGGAAGGAAAAATTTCAAAAATTGGGCCTGAAAAYCCCTACAATACTCCAGTATTTGCTATAAAGAAAAAAGACAGTACTAAATGGAGAAAATTAGTAGACTTCAGAGAACTTAATAAAAGAACTCAAGACTTCTGGGAAGTTCAATTAGGAATACCACACCCTGCAGGGTTAAAAAGGAAAAAATCAGTAACTGTACTAGATGTGGGTGATGCATATTTTTCAATTCCCTTAGATGAAGACTTTAGGAAATACACTGCATTTACCATACCTAGTACAAACAATGAGACACCAGGGATTAGATATCAGTACAATGTGCTTCCACAGGGGTGGAAAGGATCACCAGCAATCTTTCAATGTAGCATGACAAAAATCTTAGAGCCTTTTAGAAARCTGAATCCAGACATAGTTATCTATCAATACATGGATGACTTGTATGTAGGATCTGACTTAGAAATAGARCAGCATAGAGCAAAAATAGAGGAATTGAGACACCATCTGTTGAAATGGGGACTTACCACACCAGACAAAAAACATCAGAAAGAACCTCCCTTTCTTTGGATGGGGTATGAACTCCATCCTGATAAATGGACAGTACAACCTATAGTGCTGCCAGAAAARGATAGCTGGACTGTCAATGACATACAGAAGTTAGTGGGAAAACTAAATTGGGCAAGTCAGATTTATGCAGGGATTAAGGTAAAGCAATTATGTAAACTTCTTAGGGGAACTAAAACATTAACAGAAGTAGTACCACTAACACAAGAAGCAGAGCTAGAACTGGCAGAAAATAGGGAAATTTTAAAAGAACCAGTACATGGGGTGTATTATGACCCATCAAAAGATCTAATAGCAGAAATACAGAAGCAAGGGCAAGGT
>JV00MEEOR0_2007-12
CCCATTAGTCCTATTAATACTATACCAGTAAAATTAAAGCCAGGAATGGATGGCCCAAAAGTTAAACAATGGCCATTGACAGAAGAAAAGATAAAAGCATTAGTAGAAATTTGCACAGAAATGGAAAAGGAAGGGAAAATTTCAAAAATTGGGCCTGAAAATCCATATAATACTCCAGTATTTGCCATAAAGAAAAAGGATAGTACTAAATGGAGAAAATTGGTAGATTTCAGAGAACTTAATAAAAGAACTCAAGACTTCTGGGAAGTTCAATTAGGAATACCACATCCCGCAGGGTTAAAAAAGAAAAAATCAGTGACAGTACTGGATGTGGGTGATGCATATTTCTCAATTCCCTTAGATAAAGAATTCAGGAAATACACTGCATTTACCATACCTAGTAGAAACAATGAGACACCAGGGATTAGATACCAGTACAATGTGCTGCCACAGGGATGGAAAGGATCACCAGCAATATTTCAAAGTAGCATGACAAAAATCTTAGAGCCTTTTAGAAAGCAAAACCCAGACCTAGTTATCTATCAGTACATGGATGATTTGTATGTAGGATCCGACTTAGAAATAGGACAGCATAGAATAAAAATAGAGGAACTGAGACAGCATTTGTTGAAATGGGGACTTACCACCCCAGACAAAAAACATCAAAAGGAACCTCCATTCCTTTGGATGGGTTATGAACTCCATCCGGATAAATGGACAGTACAGCCTATAGAGCTGCCAGAAAAGGACAGCTGGACTGTAAATGACATACAGAAGTTAGTAGGAAAATTAAATTGGGCAAGTCAGATTTATGCAGGGATTAAAGTAAGGCAATTATGTAAACTCCTTAGGGGAGCCAAAGCACTAACTGAAGTGATAHCACTAACAAAGGAAGCAGAGCTAGAACTGGCAGAAAACAGGGAGATTCTAAAAGAACCAGTACATGGAGTGTATTATGATCCATCAAAAGACTTAATAGCAGAATTACAGAAACAGGGACAAGGC
>JVW0MA1TQ1_2007-10|0
CCCATTAGTCCTATTGAAACTGTACCAGTGAAATTAAAGCCAGGAATGGATGGCCCAAAAGTTAAACAATGGCCATTGACAGAAGAAAAAATACAAGCATTAKTAGAGATCTGTACAGAAATGGAAAAGGAAGGGAAAATTTCAAAAATTGGGCCTGAAAATCCATACAATACTCCTGTATTTGCAATAAAGAAAAARGACAGTACTAAATGGAGAAAATTAGTAGATTTCAGAGAACTTAATAAGAGAACTCAAGACTTCTGGGAAGTTCAATTAGGAATACCACATCCCGCAGGGTTGAAAAAGAAAAAATCAGTAACAGTACTAGATGTGGGTGATGCATATTTTTCTATTCCCTTAGATGAARACTTCAGGAAGTATACTGCATTTACCATACCTAGTAGAAACAATGAAACACCAGGGATTAGATATCAGTACAATGTACTTCCACAAGGATGGAAAGGATCACCAGCAATATTTCAAAGTAGCATGACAAARATCTTAGAGCCTTTTAGAGAACAAAATCCAGACATAGWCATCTATCAATACATGGATGACTTGTATGTAGGATCAGACTTAGAGATAGGGCAGCATAGARCAAAAATAGAGGAACTGAGACAACATCTGTTGAAGTGGGGAYTAACCACACCAGACAAAAAACATCAGAAGGAACCTCCATTCCTTTGGATGGGTTATGAACTCCATCCTGATAAGTGGACAGTTCAGCCTATAGTGCTGCCAGAAAAGGATAKCTGGACTGTCAATGACATACAGAAGTTAGTGGGAAAATTGAATTGGGCAAGTCAGATTTATCCAGGGATTAAAGTRAAGCAATTATGTAAACTCCTTAGGGGAACCAAAGCATTAACAGAAGTAGTACCATTAACAGAAGAAGCAGAGCTAGARCTGGCAGAAAACAGGGAAATTCTAAAAGAACCAGTACATGGAGTGTATTATGACCCATCAAAAGACTTAATAGCAGAAATACAGAAGCAGGGGCTAGGC
>JVW0MA1TQ1_2007-10|1
CCCATTAGTCCTATTGAAACTGTACCAGTGAAATTAAAGCCAGGAATGGATGGCCCAAAAGTTAAACAATGGCCATTGACAGAAGAAAAAATACAAGCATTAKTAGAGATCTGTACAGAAATGGAAAAGGAAGGGAAAATTTCAAAAATTGGGCCTGAAAATCCATACAATACTCCTGTATTTGCAATAAAGAAAAARGACAGTACTAAATGGAGAAAATTAGTAGATTTCAGAGAACTTAATAAGAGAACTCAAGACTTCTGGGAAGTTCAATTAGGAATACCACATCCCGCAGGGTTGAAAAAGAAAAGATCAGTAACAGTACTAGATGTGGGTGATGCATATTTTTCTATTCCCTTAGATGAARACTTCAGGAAGTATACTGCATTTACCATACCTAGTAGAAACAATGAAACACCAGGGATTAGATATCAGTACAATGTACTTCCACAAGGATGGAAAGGATCACCAGCAATATTTCAAAGTAGCATGACAAARATCTTAGAGCCTTTTAGAGAACAAAATCCAGACATAGWCATCTATCAATACATGGATGACTTGTATGTAGGATCAGACTTAGAGATAGGGCAGCATAGARCAAAAATAGAGGAACTGAGACAACATCTGTTGAAGTGGGGAYTAACCACACCAGACAAAAAACATCAGAAGGAACCTCCATTCCTTTGGATGGGTTATGAACTCCATCCTGATAAGTGGACAGTTCAGCCTATAGTGCTGCCAGAAAAGGATAKCTGGACTGTCAATGACATACAGAAGTTAGTGGGAAAATTGAATTGGGCAAGTCAGATTTATCCAGGGATTAAAGTRAAGCAATTATGTAAACTCCTTAGGGGAACCAAAGCATTAACAGAAGTAGTACCATTAACAGAAGAAGCAGAGCTAGARCTGGCAGAAAACAGGGAAATTCTAAAAGAACCAGTACATGGAGTGTATTATGACCCATCAAAAGACTTAATAGCAGAAATACAGAAGCAGGGGCTAGGC
>JW00FF6NR2_2008-01
CCCATTAGCCCTATTGAAACTGTACCAGTAAAATTAAAGCCAGGAATGGATGGTCCAAAAGTTAAACAATGGCCATTAACAGAAGAAAAAATAAAAGCATTAGTAGAGATTTGTACAGAAATGGAAAAGGAAGGAAAAATTTCAAAAGTTGGGCCTGAAAATCCATACAATACTCCAATATTTGCCATAAAGAAAAAAGACAGTACTAAATGGAGAAAATTAGTAGATTTTAGAGAACTGAATAAGAAAACTCAAGACTTTTGGGAAGTTCAATTAGGAATACCACATCCAGCAGGGTTGAAAAAGAAAAAATCAGTAACCGTACTGGATGTGGGTGATGCATATTTTTCAGTTCCCTTAGACAAAGAGTTCAGGAAGTATACTGCATTTACCATACCTAGTASAAACAACGAGACACCAGGGATTAGATATCAGTACAATGTGCTTCCACAGGGATGGAAAGGATCACCAGCAATATTTCAAAGTAGCATGATAAAAATCTTAGAGCCTTTTAGAAAACAAAATCCAGAAATAGATATCTATCAATACATGGATGATTTGTATGTAGGATCTGACTTAGAAATAGGACAGCACAGAACAAAAATAGAGGAATTAAGGCAACACTTGTTGAAGTGGGGATTTACCACACCAGACAAAAAGCATCAGAAAGAACCTCCATTCCTTTGGATGGGTTATGAACTCCATCCTGATAAATGGACAGTACAGCCTATAGTACTGCCAGAAAAGGACAGCTGGACTGTCAATGACATACAGAAGTTAGTGGGAAAATTAAATTGGGCAAGTCAGATTTACCCGGGAATTAAAGTAARGCAATTATGCAGACTCATTAGGGGAACCAAAGCATTAACAGAAGTAGTACCACTAACAGAAGAAGCAGAGCTAGAACTAGCAGAAAACAGGGAGATTCTAAAAGAGCCAGTACATGGAGTATATTATGACCCATCAAAAGACTTAATAGCAGAAATACAGAAGCAGGGGCAAGGC
>JW00M62RU3_2008-11
CCCATTAGTCCTATTGAAACTGTACCAGTAAAATTAAAGCCAGGAATGGATGGCCCAAAAGTTAAACAATGGCCATTGACAGAAGAAAAAATAAAAGCATTGATAGAAATTTGTACAGACATGGAAAAGGAGGGGAAAATTTCAAAAATAGGACCTGAAAATCCATACAATACTCCAGTATTTGCTATAAAGAAAAAAGACAGTACTAAATGGAGAAAATTAGTAGATTTCAGAGAACTTAATAAGAAAACTCAAGACTTCTGGGAAGTTCAATTAGGAATACCACATCCAGCAGGGTTAAAAAAGAAAAAATCAGTGACAGTACTGGATGTGGGTGATGCATATTTCTCAGTTCCCTTAGATCCAGATTTCAGAAAGTATACTGCATTTACCATACCTAGTATAAACAATGAGACACCAGGGATTAGATATCAGTACAATGTGCTTCCACAGGGATGGAAAGGATCACCAGCAATATTCCAAAGTAGCATGACAAAAATCTTAGAGCCATTTAGGAAACAAAATCCAGACATAGAGATCTATCAATACATGGATGATTTGTATGTAGGATCTGACTTAGAAATAGGACWACATAGARYAAAGATAGAGGAACTGAGACAACATCTGTTGAAGTGGGGGTTCACCACACCAGACAAGAAACATCAGAAAGAACCTCCATTCCTTTGGATGGGTTATGAACTCCATCCAGATAAATGGACAGTGCAGCCTATAGTGCTACCAGAAAAAGACAGCTGGACTGTCAATGACATACAGAAGTTAGTGGGAAAATTGAATTGGGCAAGTCAAATTTATGCAGGGATTAAAGTGAGACAATTATGTAAACTTCTTAGGGGAACCAAATCACTAACAGAAGTAGTACCACTAACAGTAGAAGCAGAGTTAGAACTAGCAGAAAACAGGGAAATTCTAAAAGAGCCAGTGCATGGAGTGTATTATGATCCAACAAAAGACTTAATAGCAGAAATACAGAAGCAGGGGCAAGGC
>JW00MB0UT4_2008-08|0
CCCATTAGTCCTATTGAAACAGTACCAGTAAAATTAAAGCCAGGAATGGATGGACCAAAAGTTAAACAATGGCCATTGACAGAAGAAAAAATAAAAGCATTAGTAGAAATTTGTACAGAAATGGAAAAGGAAGGAAAAATTTCAAAAATTGGGCCTGAAAATCCATACAACACTCCAGTATTTGCCATAAAGAAAAAGGACAGTACTAAATGGAGAAAATTAGTAGATTTCAGAGAACTTAATAAAAGAACTCAAGACTTCTGGGAAGTTCAATTAGGGATACCACATCCGGCAGGGTTAAAAAAGAAAAAATCAGTAACAGTACTGGATGTGGGTGATGCATATTTTTCAGTTCCTTTAGATAAAGACTTTAGGAAGTACACTGCATTCACCATACCTAGCATAAACAATGAGACACCAGGGATTAGRTATCAGTACAATGTGCTTCCACAGGGATGGAAAGGGTCACCAGCAATATTCCAAAGTAGCATGACAAAAATCTTAGAGCCTTTTAGAGAACAAAATCCAGACATAGACATCTATCAATACATGGATGATTTGTATGTAGGATCTGACTTAGAAATAGGACAGCATAGAACAAAAATAGAGGAACTRAGAGAACATCTGTTGARGTGGGGATTTACCACACCAGACAAAAAACATCAGAAAGAACCCCCATTTCTTTGGATGGGGTATGAACTCCATCCTGATAAATGGACAGTRCAGCCTATACAGCTGCCAGAAAAGGACAGTTGGACTGTCAATGACATACAGAAATTAGTAGGAAAATTRAATTGGGCAAGTCAGATTTACCCAGGAATTAAAGTAAAGCAATTATGTAAACTCCTTAGGGGAACTAAAGCACTAACAGAGGTAGTACCACTAACAGAAGAAGCAGAACTAGAACTGGCAGAGAACAGGGAAATTCTAARAGAGCCAGTACATGGRGCRTATTATGACCCATCAAAAGACTTAATAGCAGAACTACAGAAGCAG
>JW00MB0UT4_2008-08|1
CCCATTAGTCCTATTGAAACAGTACCAGTAAAATTAAAGCCAGGAATGGATGGACCAAAAGTTAAACAATGGCCATTGACAGAAGAAAAAATAAAAGCATTAGTAGAAATTTGTACAGAAATGGAAAAGGAAGGAAAAATTTCAAAAATTGGGCCTGAAAATCCATACAACACTCCAGTATTTGCCATAAAGAAAAAGGACAGTACTAAATGGAGAAAATTAGTAGATTTCAGAGAACTTAATAAAAGAACTCAAGACTTCTGGGAAGTTCAATTAGGGATACCACATCCGGCAGGGTTAAAAATGAAAAAATCAGTAACAGTACTGGATGTGGGTGATGCATATTTTTCAGTTCCTTTAGATAAAGACTTTAGGAAGTACACTGCATTCACCATACCTAGCATAAACAATGAGACACCAGGGATTAGRTATCAGTACAATGTGCTTCCACAGGGATGGAAAGGGTCACCAGCAATATTCCAAAGTAGCATGACAAAAATCTTAGAGCCTTTTAGAGAACAAAATCCAGACATAGACATCTATCAATACATGGATGATTTGTATGTAGGATCTGACTTAGAAATAGGACAGCATAGAACAAAAATAGAGGAACTRAGAGAACATCTGTTGARGTGGGGATTTACCACACCAGACAAAAAACATCAGAAAGAACCCCCATTTCTTTGGATGGGGTATGAACTCCATCCTGATAAATGGACAGTRCAGCCTATACAGCTGCCAGAAAAGGACAGTTGGACTGTCAATGACATACAGAAATTAGTAGGAAAATTRAATTGGGCAAGTCAGATTTACCCAGGAATTAAAGTAAAGCAATTATGTAAACTCCTTAGGGGAACTAAAGCACTAACAGAGGTAGTACCACTAACAGAAGAAGCAGAACTAGAACTGGCAGAGAACAGGGAAATTCTAARAGAGCCAGTACATGGRGCRTATTATGACCCATCAAAAGACTTAATAGCAGAACTACAGAAGCAG
>JX00FD7HS5_2008-04
CCCATTAGTCCTATTGAAACTGTACCAGTAAAATTAAAGCCAGGAATGGATGGCCCAAAAGTTAAACAATGGCCATTGACAGAAGAAAAAATAAAAGCATTAGTAGAAATATGTACAGAAATGGAAAAGGAAGGGAAAATTTCAAAAATTGGGCCTGAAAATCCATACAATACTCCAGTATTTGCCATAAAGAAAAAAGACAGTACTAAATGGAGAAAATTAGTAGATTTCAGAGAACTTAATAAGAGAACTCAAGACTTCTGGGAAGTTCAATTAGGAATACCACATCCCGCAGGGTTAAAACAGAAGAGATCAGTAACAGTACTGGATGTGGGTGATGCATATTTCTCAGTTCCCTTAGATGAAGATTTCAGGAAGTATACTGCATTTACCATACCTAGTACAAACAATGAGACACCAGGGATTAGATATCAGTACAATGTGCTTCCACAGGGATGGAAAGGATCACCAGCAATATTCCAAAGCAGCATGACAAAAATCTTAGAGCCTTTTAGAAAACAAAATCCAGAAATAGAGATCTATCAATACATGGATGATTTGTATGTAGGATCTGACTTAGAAATAGGGCAGCATAGAACAAAAGTAGAGGAACTGAGACAACATCTGTTGAAGTGGGGGTTTACCACACCAGACAAAAAACATCAGAAAGAACCTCCATTCCTTTGGATGGGTTATGAACTCCATCCTGATAAATGGACAGTACAGCCTATAGTGCTGCCAGAAAAAGATAGCTGGACTGTCAATGACATACAGAAGTTAGTGGGAAAATTGAATTGGGCAAGTCAGATTTACCCAGGGATTAAAGTAAGGCAATTATGTAAACTCCTTAGGGGGACCAAAGCACTAACAGAAGTAGTACCACTAACAGAAGAAGCAGAGCTAGAATTGGCAGAAAACAGGGAGATTCTAAAAGAACCAGTACATGGGGTGTATTATGACCCATCAAAAGACTTAATAGCAGAAATACAAAAACAG
>JX00M51TS6_2008-03
CCCATTAGTCCTATTGAAACTGTACCAGTAAAATTAAAGCCAGGAGTGGATGGCCCAAAAGTTAAACAATGGCCATTGACAGAAGAAAAAATAAAAGCATTGATAGAAATTTGTACAGACATGGAAAAGGAGGGGAAAATTTCAAAAATAGGACCTGAAAATCCATACAATACTCCAGTATTTGCTATAAAGAAAAAAGACAGTACTAAATGGAGAAAATTAGTAGATTTCAGAGAGCTTAATAAGAAAACTCAAGACTTCTGGGAAGTTCAATTAGGAATACCACATCCAGCAGGGTTAAAAAAGAAAAAATCAGTGACAGTACTGGATGTGGGTGATGCATATTTCTCAGTTCCCTTAGATCCAGACTTCAGAAAGTATACTGCATTTACCATACCTAGTATAAACAATGAGACACCAGGGATTAGATATCAGTACAATGTGCTCCCACAGGGATGGAAAGGATCACCAGCAATATTCCAAAGTAGCATGACAAAAATCTTAGAGCCGTTTAGGAAACRAAATCCAGRCATAGAAATCTATCAATACATGGATGATTTGTATGTAGGATCTGACTTAGAAATAGGACAACATAGAGCAAAGGTAGAGGAACTAAGACAACATCTGTTGAAGTGGGGGTTTACCACACCAGACAAGAAACATCAGAAAGAACCCCCATTCCTTTGGATGGGTTATGAACTCCATCCGGATAAATGGACAGTGCAGCCTATAGTGCTACCAGAAAAAGACAGCTGGACTGTCAATGACATACAGAAGTTAGTGGGAAAATTGAATTGGGCAAGTCAAATTTATGCAGGGATTAAAGTGAAACAATTATGTAAACTCCTTAGGGGAACCAAATCACTAACAGAAGTAGTACCACTAACAGTAGAAGCAGAGTTAGAATTAGCAGAAAACAGGGAGATTCTAAAAGAGCCAGTGCATGGAGTGTATTATGATCCAGCAAAAGACTTAATAGCAGAAATACAGAAGCAGGGACAAGGC
>JY00M68ES7_2008-07
CCCATTAGTCCTATTGAAACTGTACCAGTAAAATTAAAGCCAGGGATGGATGGCCCAAAAGTTAAACAATGGCCATTGACAGAAGAGAAAATAAAAGCATTAATAGAAATCTGTGCAGAAATGGAAAAGGAAGGAAAAATATCAAAAATTGGGCCTGAAAATCCATACAATACTCCAGTATTTGCCATAAAGAAAAAAGACAGTACTAAATGGAGAAARTTAATGGATTTCAGAGAACTTAATAAGAGAACTCAAAACTTCTGGGAAGTCCAATTAGGAATACCACATCCCGCAGGGTTAAAAAAGAAAAAATCAGTAACAGTACTGGATGTGGGTGATGCATATTTTTCAGTTCCCTTAGATAAAGAATTCAGGAAGTATACTGCATTTACCATACCTAGTGTAAACAATGAGACACCAGGAATTAGATATCAGTACAATGTGCTTCCACAGGGATGGAAAGGATCACCAGCAATATTCCAAAGTAGCATGATAAAAATCTTAGAGCCTTTTAGAAAACAAAATCCAGAAATGGTTATCTATCAATACATGGATGATTTGTATGTAGGATCTGACTTAGAAATAGGRCAGCATAGAATAAAAATAGAAGAACTGAGACRGCATCTGTTAAAATGGGGATTTACCACACCAGACAAAAAACATCAGAAAGAACCCCCATTCCTTTGGATGGGTTATGAACTCCATCCTGATAAATGGACAGTACAGCCTATAGAGCTGCCAGAAAAGGACAGCTGGACTGTAAATGACATACAGAAGTTAGTGGGAAAATTGAATTGGGCAAGTCAGATTTAYCCAGGAATTAAAGTAAAGCAATTATGTAAACTCCTTAGGGGACCCAAAGCACTAACAGAAGTAGTACCACTAACAAAAGAAGCAGAGCTAGAACTAGCAGAAAACAGGGAAATTCTWAAAGAACCAGTACATGGAGCATATTATGACCCATCAAAAGAYTTAATAGCAGAAATACAGAAACAGGGGCTAGGC
>JY00MD1SJ8_2008-08
CCYATTAGTCCTATTGAAACTGTACCAGTAAAATTAAAGCCAGGAATGGATGGCCCAAAAGTTAAACAATGGCCATTGACAGAAGAAAAAATAAAAGCATTAGTAGAAATTTGTACAGAAATGGAAAAGGAAGGACAAATTTCAAAAATTGGGCCTGAAAAYCCATACAATACTCCAGTATTTGCCATAAAGAAAAAAGACAGTACTAAATGGAGAAAATTAKTAGATTTCAGGGAACTTAATAAGAGAACTCAAGACTTCTGGGAAGTTCAATTAGGAATACCACATCCTGCAGGGTTAAAACAGAAAAGATCAGTAACAGTACTGGATGTGGGTGATGCATATTTTTCAGTTCCCTTAGATAAAGACTTCAGGAAGTATACTGCATTTACCATACCTAGTATAAACAATGARACACCAGGGATTAGATATCAGTACAATGTACTCCCACAGGGATGGAAAGGATCACCAGCAATATTYCAAAGTAGCATGACAAAGATTTTAGAGCCTTTTAGAARAMAAAATCCAGACATAGYTATYTACCAATACATGGATGATTTATATGTAGGATCTGACTTAGAGATAGRGCAGCATAGAACAAAAATAGAGGAAYTAAGGCAACATCTGTTGAAGTGGGGATTTACCACACCAGACAAAAAACATCAGAAAGAACCYCCATTCCTTTGGATGGGTTATGAACTCCATCCTGATAAATGGACAGTACAGCCTATAGWGCTGCCAGAAAAGGACAGCTGGACTGTCAATGACATACAGAAGTTAGTGGGAAAATTRAATTGGGCAAGTCAGATTTATGSAGGGATTAAAGTAAAGCAATTATGTAAACTCCTTAGGGGAACCAAAGCACTAACAGAARTAGTACCACTAACAAAAGAAGCAGAACTAGAACTGGCAGAAAACAGGGAGATTCTAAAAGAACCAGTACATGGAGTGTATTATGACCCATCAAAAGACTTAATAGCAGAGATACAGAAGCAGGGGCAAGGC
>C200M90NSW_2008-02
CCCATTAGTCCTATTGAAACTGTACCAGTAAAATTAAAACCAGGAATGGATGGCCCAAAAGTTAAACAATGGCCATTGACAGAAGAAAAAATAAAAGCATTAGTAGAAATTTGTACAGAAATGGAAAAGGAAGGGAAAATTTCAAAAATTGGGCCTGAAAACCCATACAATACTCCAGTATTTGCCATAAAGAAAAAAGACAGTACAAAATGGAGAAAATTAGTAGATTTCAGAGAACTTAATAAAAGAACTCAAGACTTYTGGGAAGTTCAATTAGGAATACCACATCCTGCAGGGTTGAAGAAGAAAAAATCAGTAACAGTACTGGATGTGGGTGATGCATATTTTTCAGTTCCCTTAGATAAAGAGTTCAGGAAGTATACTGCATTTACCATACCTAGYATAAACAATGAGACACCAGGGATTAGATATCAGTATAATGTGCTTCCACAGGGATGGAAAGGATCACCAGCAATATTCCAAAGTAGTATGACAAAAATCTTAGAGCCTTTTAGAAAACAAAACCCAGACATGGTTATCTATCAATACATGGATGATTTATATGTAGGATCTGACTTAGAGATAGGGCAGCATAGAGCAAAAATAGAGGAACTAAGAGGACATCTGTTGAAGTGGGGATTTACCACACCAGACAAAAAACATCAGAAAGAACCTCCATTCCTTTGGATGGGTTATGAACTCCATCCTGATAAATGGACAGTGCAGCCTATAAAGCTGCCAGAAAAAGACAGCTGGACTGTCAATGACATACAGAAGTTAGTGGGAAAATTGAATTGGGCAAGTCAGATTTATGCAGGGATCAAAGTAAAGCAATTATGTAAACTCCTTAGGGGAACCAAGGCATTAACAGAAGTAATACCACTAACAGAAGAAGCAGAGCTAGAACTGGCAGAAAACAGGGAGATTCTAAAAACACCAGTACATGGAGTGTATTATGATCCATCAAAAGACTTAATAGCAGAAATACAGAAGCAAGGGCTAGGC
>M000F43KN9_2008-11
CCCATCAGTCCTATTGAAACTGTACCAGTAAAATTAAAGCCAGGAATGGATGGCCCAARAGTTAAACAATGGCCATTGACAGAAGAAAAAATAAAAGCATTAGTAGAAATTTGTACAGAAATGGAAAAGGAAGGAAAAATTTCAAAAATTGGGCCTGAAAATCCATACAATACTCCAATATTTGCCATAAAGAAAAAAGACAGTACTAAATGGAGAAAGTTAGTAGATTTCAGAGAACTTAATAAGAGAACTCAAGACTTCTGGGAGGTGCAATTAGGAATACCACATCCCGCAGGGTTAAAACAGAAGAAGTCAGTAACAGTACTRGATGTGGGTGATGCATATTTTTCAGTTCCCCTAGATAAAGARTTCAGGAAATATACTGCATTTACCATACCCAGTATAAACAATGAGACACCAGGGATTAGATATCAGTACAATGTGCTTCCACAGGGATGGAAAGGATCACCAGCAATATTTCAAAGTAGCATGACAAAAATCTTAGAGCCCTTTAGAAAACAAMATCCAGACATGGTTATCTATCAATACATGGATGATTTGTATGTAGGATCAGACTTAGAAATAGGACAACATAGAGCAAAAATAGAAGAGCTAAGACAACATCTGTTGAGGTGGGGGTTTACCACACCAGACAAGAAACATCAGAAAGAACCTCCATTCCTTTGGATGGGTTATGAACTTCATCCTGATAAATGGACAGTACAGCCTATAGTGCTGCCAGAACAAGACATCTGGACTGTYAATGACATACAGAAGTTAGTGGGAAAATTAAATTGGGCAAGTCAGATTTATGCAGGGATTAAAGTAAGGCAATTGTGTAAACTCCTTAGGGGAACCAAAGCACTAACAGAGATAGTACCACTAACAAAAGAAGCAGAGCTAGAACTAGCAGAAAATAGGGAGATTCTAAAAGAACCGGTACATGGAGTGTATTATGACCCATCAAAAGAATTAATAGCAGAAATACAGAAGCAGGGGCAAGGC
>M000F53I8A_2009-03
CCCATTAGTCCTATTGAAACTGTGCCAGTAAAATTAAAACCAGGAATGGATGGCCCAARAGTCAAACAATGGCCATTGACAGAAGAAAAAATAAAAGCATTAGTAGAAATATGTACAGAAATGGAAAAGGAAGGGAAAATTTCAAAAATCGGGCCTGAAAATCCATACAATACTCCAGTATTTGCCATAAAGAAAAARGACAGYACTAAATGGAGAAAATTAGTAGATTTCAGAGAYCTTAATAAAAGAACTCAAGACTTCTGGGAAGTTCAGTTAGGAATACCMCATCCYGCAGGGTTAAAAAAGAAAAAATCAGTAACAGTACTGGATGTGGGTGATGCATATTTTTCAGTTCCCTTAGATAAAGAGTTCAGGAAGTATACTGCATTTACCATACCTAGTATAAACAATGAGACACCAGGGATTAGATATCAGTACAATGTGCTCCCACAGGGATGGAAAGGATCACCAGCAATATTCCAATGTAGCATGACAAAAATCTTAGAGCCTTTCAGAAAGMAAAACCCAGACATAGTTATCTATCAATACATGGATGATTTGTATGTAGGATCTGATTTAGAAATAGGRCAGCATAGAACAAAGATAGAGGAACTGAGAGCACATCTGTTGAAGTGGGGRTTTACCACACCAGAYAAAAAACATCAGAAAGAACCTCCATTCCTCTGGATGGGTTATGAGCTCCATCCTGATAAATGGACAGTACAGCCTATAGTGCTGCCAGAAAAAGACAGCTGGACTGTTAATGACATACAGAAGTTAGTAGGGAAATTAAATTGGGCAAGTCAGATTTATCCAGGAATTAAAGTGAARCAATTATGTAAACTCCTTAGGGGAACCAAGGCACTAACAGAAGTARTACCACTAACAGTAGAAGCAGAGCTAGAACTGGCAGAAAACAGGGAGATTCTAAAGACACCAGTACATGGGGCRTACTATGACCCARCAAAAGACTTAATAGCAGAAATACAGAAGCAAGGGCAAGGC
>M000F65FRB_2009-04
CCCATTAGTCCTATTGAAACTGTACCAGTAAAATTAAAGCCAGGAATGGATGGCCCAAAAGTTAAGCAATGGCCATTGACAGAAGAAAAGATAAAAGCACTARTAGAAATTTGTACAGAAATGGAAAAAGAAGGGAAAATTTCAAAAATTGGGCCTGAAAATCCATACAATACTCCAGTATTTGCCATAAAGAAAAAAGACAGTACTAAATGGAGAAAATTAGTAGATTTCAGAGAACTTAATAAGARAACTCAAGACTTCTGGGAAGTTCAATTAGGAATACCACATCCGGCAGGGTTAAAAAAGAAAAAATCAGTGACAGTACTGGATGTGGGTGATGCGTATTTTTCAGTTCCCTTAGATAAAGAGTTCAGGAAATATACTGCATTTACCATACCTAGTRYAAACAATGAGACACCAGGGATTAGATATCAGTACAATGTGCTCCCACAGGGATGGAAAGGATCACCAGCAATATTCCAAAGTAGCATGACAAAAATTTTAGAACCTTTTAGAAAACAAAATCCAGACATAGTGATCTATCAATACATGGATGATTTGTATGTAGGATCGGACTTAGAAATAGGGCAGCATAGAACAAAAATTGAGGAACTGAGACAACATCTGTTGAGGTGGGGATTCACCACACCAGACAAAAAACATCAGAAAGAACCCCCATTCCTTTGGATGGGTTATGAACTCCATCCTGATAAATGGACAGTGCAGCCTATAGTGTTGCCAGAAAAAGACAGCTGGACTGTCAATGACATACAGAAGTTAGTGGGAAAATTAAATTGGGCAAGTCAGATCTACGCAGGAATTAAAGTAAAGCAATTATGTAAACTCCTTAGGGGAACCAAAGCATTAACAGATGTAATAACACTAACAGAAGAAGCAGAAATAGAACTGGCAGAAAACAGGGAGATTCTAAAAGAACCAGTACATGGGGTGTATTATGACCCATCAAAAGACTTAATAGCAGAAATACAAAAGCAGGGGCAAGGC
>M000F74PWC_2009-07
CCCATTAGTCCTATTGAAACTGTACCAGTAAAATTAAAACCAGGAATGGATGGCCCAAAAGTCAAACAATGGCCATTGACAGAAGAAAAAATAAAAGCATTAGTAGAAATTTGTACAGAAATGGAAAAGGAAGGAAAAATTTCAAAGATTGGGCCTGAAAATCCATACAATACTCCAGTATTTGCCATAAAGAAAAAAGACAGTACTAAATGGAGAAAATTAGTAGATTTCAGAGAACTTAATAAAAGAACTCAAGACTTTTGGGAAGTTCAATTAGGAATACCACATCCTGCAGGGTTAAAAAAGAAAAAATCAGTAACAGTACTGGATGTGGGTGATGCATATTTTTCAGTTCCCTTAGATAAAGACTTCAGGAAATATACTGCCTTTACCATACCTAGTATAAACAATGAGACACCAGGGATCAGATACCAATACAATGTGCTTCCACAAGGATGGAAAGGATCACCAGCAATATTCCAATGTAGCATGACAAAAATCTTAGAGCCCTTTAGAAAACAAAACCCAGAAATAGTTATCTATCAATACATGGATGATTTGTATGTAGGATCTGATTTAGAAATAGGGCAACATAGAACAAAAATAGAGGAACTGAGAGAACATCTGTTGAAGTGGGGGTTTACCACACCAGACAAAAAACATCAGAAAGAACCTCCATTCCTCTGGATGGGTTATGAACTCCATCCTGATAAATGGACAGTCCAACCTATAGAGCTGCCAGAAAAAGAAAGCTACACTGTCAATGACATACAGAAGTTAGTGGGAAAATTAAATTGGGCAAGTCAGATTTATGCAGGGATTAAAGTAAGGCAATTATGTAAACTCCTTAGGGGAACCAAGGCATTAACAGAAGTAATACCACTAACAGAAGAAGCAGAGCTAGAGCTGGCAGAAAACAGGGAGATTCTAAAAACACCAGTACATGGGGTGTATTACGACCCTTCAAAAGACTTAATAGCAGAAATACAGAAGCCAAGGCAA
>M000F84HTD_2008-11
CCCATTAGTCCTATTGAAACTGTACCAGTAAAATTAAAGCCAGGAATGGATGGCCCAAAAGTTAAACAATGGCCATTGACAGAAGAAAAAATAAAAGCATTAGTAGAAATTTGTACAGAGATGGAAAAGGAAGGAAAGATTTCAAAAATTGGGCCTGAAAATCCATACAATACTCCAGTATTTGCTATAAAGAAAAAAGACAGCACTAAATGGAGAAAATTAGTAGATTTTAGAGAACTTAATAAGAGAACTCAAGACTTCTGGGAAGTTCAATTAGGAATACCACATCCTGCAGGGTTAAAAAAGAAAAAATCAGTAACAGTGCTGGATGTGGGTGATGCATATTTTTCAGTTCCCTTAGATCCAGATTTCAGGAAGTATACTGCATTCACTATACCTAGTATGAACAATGAGACACCAGGGATAAGATATCAGTACAATGTGCTCCCACAGGGATGGAAAGGATCACCAGCAATATTCCAATGCAGYATGACAAAAATCTTAGAGCCTTTTAGAGAACAGAATCCAGACATAGTTATTTATCAATACATGGATGATTTATATGTAGGATCTGACTTAGAAATAGGACAGCATAGAACAAAAATAGAGGAACTGAGACAACATCTGTTGAGGTGGGGATTTACCACACCAGACAAAAAGCATCAGAAAGAACCTCCATTCCTTTGGATGGGKTATGAACTCCATCCTGACAAATGGACAGTACAGCCTATAATGCTGCCAGAAAAAGACAGCTGGACTGTCAATGACATACAGAAGTTAGTGGGAAAGTTGAATTGGGCAAGTCAGATTTACCCAGGGATTAAAGTAAGACAATTATGTAAACTCCTTAGGGGAACCAAATCACTAACAGAAGTAATTCCTCTAACACAAGAAGCAGAGCTAGAACTGGCAGAAAACAGGGAAATTCTAAAAGAACCAGTACATGGGGTGTATTATGACCCGTCAAAAGAATTAATAGCAGAAATACAGAAGCAGGGGCTAGGC
>M000F90KJE_2008-08
CCCATTAGTCCTATTGAAACTGTACCAGTAAAATTAAAGCCAGGAATGGATGGCCCAAAAGTTAAACAATGGCCATTGACAGAAGAAAAAATAAAAGCATTAGTAGAAATCTGTACAGAAATGGAAAAGGAAGGAAAAATTTCAAAGATTGGGCCTGAAAATCCATACAATACTCCAATATTTGCCATAAAGAAAAAAGACAGYACTAAATGGAGAAAATTAGTAGATTTTAGAGAACTTAATAAGAGAACTCAAGACTTCTGGGAAGTTCAATTAGGAATACCACATCCCGCAGGGTTAAAAAAGAAAAAATCAGTAACAGTACTGGATGTGGGKGATGCATATTTTTCAGTTCCCTTAGATCCAGACTTCAGGAAGTATACTGCATTTACCATACCTAGTATTAACAATGAGACACCAGGGGTTAGGTATCAGTACAATGTGCTYCCACAGGGATGGAAGGGATCACCAGCAATATTCCAAAGCAGCATGACAAGAATCTTAGAGCCTTTTAGAAAACAAAACCCAGAAATAGTTATCTATCAATACATGGATGATTTGTATGTAGGATCTGATTTAGAAATAGGGCAGCACAGAGCAAAAATAGAGGAACTGAGACAACATCTGTTGAAGTGGGGGTTTACCACACCAGACAAGAAACATCAGAAAGAACCTCCRTTCCTTTGGATGGGTTATGAACTCCATCCTGATAAATGGACAGTACAGCCTATAATACTGCCAGAAAAAGAAAGCTGGACTGTCAATGACATACAGAAGTTGGTGGGAAAATTAAATTGGGCAAGYCAGATTTACCCAGGGATTAAGGTAAAGCARTTATGTAAACTCCTTAGGGGAACCAAAGCACTAACAGAAGTAATAGCTCTAACAGAAGAAGCAGAGCTAGAGCTGGCAGAAAACAGGGAGATTCTAAAAGAACCAGTACATGGGGTGTATTATGACCCATCAAAAGACTTAATAGCAGAAATACAGAAGCAGGGGCTAGGC
>M000F95KVF_2009-04
CCCATTAGTCCTATTGAAACTGTACCAGTAAAATTAAAGCCAGGAATGGATGGCCCAAAAGTTAAACAGTGGCCATTGACAGAAGAAAAAATAAAAGCATTAGTAGAAATTTGTACAGAAATGGAAAAGGAAGGAAAAATTTCAAAAATTGGGCCTGAAAATCCTTACAATACTCCAGTATTTGCTATAAAGAAAAAAGACAGCACTAAATGGAGAAAATTAGTAGATTTTAGGGAGCTTAATAAGAGAACTCAAGACTTCTGGGAAGTTCAATTAGGAATACCACATCCCGCAGGGTTAAAAAAGAAAAAATCAGTAACAGTGCTGGATGTGGGTGATGCATATTTTTCAGTTCCTTTAGATCCAGATTTCAGGAAGTATACTGCATTTACCATACCTAGTATGAACAATGAGACACCAGGGATAAGATATCAGTACAATGTGCTTCCACAGGGATGGAAAGGATCACCAGCAATATTCCAATGCAGTATGACAAAAATCTTAGAGCCCTTTAGAAAACAGAATCCAGACATAGTTATCTATCAATACATGGATGATTTATATGTAGGATCTGACTTAGAAATAGGACAGCATAGAACAAAAATAGAGGAACTGAGACAACATCTGTTGAAGTGGGGATTTACCACACCAGATAAAAAACATCAGAAAGAACCTCCATTCCTTTGGATGGGTTATGAACTCCATCCTGACAAATGGACAGTACAGCCTATAATGCTGCCAGAAAAAGACAGCTGGACTGTCAATGACATACAGAAGTTAGTGGGAAAGTTGAATTGGGCAAGCCAGATTTACCCAGGGATTAAAGTAAGACAATTATGTAAACTCCTTAGGGGAACCAAATCACTAACAGAAGTAATTCCTCTAACACAAGAAGCAGAGCTAGAACTGGCAGAAAACAGGGAAATTCTAAAGGAACCAGTACATGGAGTGTATTATGACCCGTCAAAAGACTTAATAGCAGAAATACAGAAGCAGGGACAAGGC
>M000F98KTG_2008-08
CCTATTAGCCTTATTGAAACTGTACCAGTAAAATTAAAGCCAGGAATGGATGGCCCAAAAGTTAAACAATGGCCATTGACAGAAGAAAAAATAAAAGCATTAACAGAAATTTGTACAGATATGGAGAAAGAAGGAAAAATTTCAAAAATAGGGCCTGAAAATCCATACAATACTCCAGTATTTGCAATAAAGAAAAAAGACAGTACTAAATGGAGAAAATTAGTAGATTTCAGAGAACTTAATAAAAGAACTCAAGACTTCTGGGAAGTCCAATTAGGAATACCACATCCCGCAGGTTTAAAGAAGAAAAAATCAGTAACAGTACTGGATGTGGGTGATGCATATTTTTCAGTTCCTTTAGATAAAGAATTCAGGAAATATACTGCATTTACCATACCTAGTATTAACAATGAGACACCAGGGATTAGATATCAGTACAATGTGCTCCCACAGGGATGGAAAGGATCACCAGCAATATTCCAAAGTAGCATGACGAAAATCTTAGAGCCTTTTAGAAAACAAAATCCAGACATAGTTATCTATCAATACATGGATGATTTATATGTAGGATCTGAYTTAGAAATAGGGCAGCATAGAACAAAAATAGAGGAACTGAGACAACATTTATTAAGGTGGGGATTCACCACTCCAGACAAAAAACATCAGAAAGAACCTCCATTCCTGTGGATGGGCTATGAACTCCATCCTGATAAATGGACAGTACAGCCTATAGTACTGCCAGAAAAAGACAGCTGGACTGTCAATGACATACAGAAGTTAGTGGGAAAATTAAATTGGGCAAGTCAGATTTACGCAGGGATTAAAGTAAAGCAATTATGTAGACTCCTTAGGGGAGCCAAAGCACTAACAGAAGTAGTAACACTGACAAAAGAAGCAGAGCTAGAACTGGCAGAAAATAGGGAAATTCTAAAAGAGCCAGTACATGGAGTATATTATGACCCATCAAAAGACATAATAGCAGAGATACAGAAGCAGGGACAAGGC
>M000F9DHTH_2008-07
CCCATTAGTCCTATTGAAACTGTACCAGTAAAATTAAAGCCAGGAATGGATGGCCCAAAAGTTAAGCAATGGCCATTGACAGAAGAAAAAATAAAAGCATTAGTAGAAATTTGTACAGAGATGGAAAAGGAAGGAAAAATTTCAAAAATTGGGCCTGAAAATCCATACAATACTCCAGTATTTGCTATAAAGAAAAAAGACAGTACTAAATGGAGAAAATTAGTAGATTTTAGAGAACTTAATAAAAGAACTCAAGACTTCTGGGAAGTTCAATTAGGAATACCACATCCCGCAGGATTAAAAAGGAAAAAATCAGTAACAGTACTGGATGTGGGTGATGCATATTTCTCAGTTCCCTTAGATCCAGATTTCAGGAAGTAYACTGCATTTACCATACCTAGTATGAACAATGAGACACCAGGGATAAGATATCAGTACAATGTGCTTCCACAGGGATGGAAAGGATCACCAGCAATATTCCAATGCAGTATGACAAAAATCTTAGAGCCTTTTAGAAAACAGAATCCAGACATAGTTATCTATCAATACATGGATGATTTATATGTAGGATCTGACTTAGAAATAGAACAGCATAGAACAAAAATAGAAGAGCTGAGACAACATCTGTTGAGGTGGGGATTCACCACACCAGACAAAAAACATCAGAAAGAACCCCCATTCCTTTGGATGGGTTATGAACTCCATCCTGATAAATGGACAGTACAGCCTATAATGCTGCCAGAAAAAGACAGCTGGACTGTCAATGACATACAGAAGYTAGTGGGAAAGTTGAATTGGGCAAGTCAGATATACCCAGGGATTAAAGTAAGGCAATTATGTAAACTTCTTAGGGGAACCAAATCACTAACAGAAGTAATTCCTCTAACACAAGAAGCAGAGTTAGAACTGGCAGAAAACAGGGAGATTCTAAAAGAACCAGTACATGGAGTGTATTATGACCCATCAAAAGACTTAATAGCAGAAATACAGAAACAGGGGCAAGGC
>M000FA3HVI_2009-04
CCCATTAGTCCTATTGAAACTGTGCCAGTAAAATTAAAGCCAGGAATGGATGGCCCAAAAGTTAAACAATGGCCATTGACAGAAGAAAAAATAAGAGCATTAGTAGAAATTTGTACAGAAATGGAAAAGGAAGGGAAAATTTCAAAAATTGGGCCTGAAAATCCATACAATACTCCAGTATTTGCCATAAAGAAAAAAGACAGTACTAAATGGAGAAAATTAGTAGATTTCAGGGAACTTAATAAGAGAACTCAAGACTTCTGGGAAGTTCAATTAGGAATACCACATCCCGCAGGGTTRAAAAAGAAAAAATCAGTAACAGTACTGGATGTGGGTGATGCATATTTTTCAGTTCCCTTAGATAARGACTTCAGGAAGTATACTGCATTTACCATACCTAGTATAAACAATGAGACACCAGGGATTAGATATCAGTACAATGTGCTTCCACAGGGATGGAAAGGATCACCAGCAATATTCCAAAGTAGCATGACAAAAATCTTAGAGCCTTTTAGAAAACAAAATCCAGACATAGTTATCTATCAATACATGGATGACTTGTATGTAGGATCTGACTTAGAAATAGGGCAACATAGAACAAAAATAGAGGAACTGAGACAACATCTGTTGARGTGGGGACTTACCACACCAGACAAAAAACATCAGAAAGAACCTCCATTTCTTTGGATGGGTTATGAACTCCATCCTGATAAATGGACAGTACAGCAGATAGTGCTACCAGAAAAAGACAGCTGGACTGTCAATGACATACAGAAGTTAGTGGGAAAATTGAATTGGGCAAGCCAGATTTACGCAGGAATTAAAGTAAAACAATTATGTAAACTCCTTAGAGGGACCAAAGCACTAACAGAAGTAGTACCTCTAACAGAAGAAGCAGAGCTAGAACTGGCAGAAAACAGGGAGATTCTAAAAGAACCAGTACATGGGGCATATTATGACCCATCAAAAGACTTAATAGCAGAAATACAGAAACAAGGGCTAGGC
>C200MB0JQX_2007-11
CCCATTAGTCCTATTGAAACTGTACCAGTAAAATTAAARCCAGGAATGGATGGCCCAAAAGTTAAACAATGGCCATTGACAGAAGAAAAAATAAAAGCATTARTAGAAATTTGTACAGAAATGGAAAAGGAAGGGAAAATTTCAAAGATTGGGCCTGAAAACCCATACAATACTCCAGTGTTTGCTATAAAGAAAAAAGACAGTACTAAATGGAGAAAATTAGTAGATTTCAGAGAACTTAATAAAAGAACTCAAGATTTCTGGGARGTTCAATTAGGRATACCACATCCCTCAGGGTTAAAGAAGAAAAAATCAGTAACAGTACTAGATGTGGGTGATGCATATTTTTCAGTTCCCTTAGATAAAGAATTCAGGAAGTATACTGCATTYACCATACCTAGTACAAACAATGAGACACCAGGGATTAGATATCAGTACAATGTGCTTCCACAGGGATGGAAAGGATCACCAGCAATATTCCAAAGTAGCATGACAAAAATCTTAGAGCCTTTYAGAAAGMAAAACCCAGAAATGGTTATCTATCAATACATGGATGATTTGTATGTAGGATCTGACTTAGAAATAGGGCAGCATAGAGCAAAARTAGAGGARTTAAGAGRACATCTGTTGARGTGGGGRTTTACCACACCAGATAAAAAACATCAGAAAGAACCTCCATTCCTCTGGATGGGTTATGAACTCCATCCTGATAAATGGACAGTACAGCCTATAGTGCTGCCAGAAAARGACAGCTGGACTGTCAATGACATACAGAAATTRGTGGGAAAATTAAATTGGGCRAGTCAGATTTATGCAGGGATTAAAGTAAAGCAATTATGTAAACTCMTTAGGGGGACCAAGGCACTAACAGAAGTAGTACCACTATCAGAAGAAGCAGAGCTAGAACTGGCAGAAAACAGGGAGATTCTAAAAACACCAGTACATGGAGTGTATTATGACCCATCAAAAGACTTAATAGCAGAAATACAGAAGCAAGGGCTAGGC
>M000FC4NSJ_2008-05
CCCATTAGTCCTATTGAAACTGTACCAGTAAAATTAAAGCCAGGAATGGATGGCCCAAAAGTYAAACAATGGCCATTGACAGAAGAAAAAATAAAAGCATTAGTAGAAATTTGTACAGAAATGGAGAAGGAAGGAAAAATTTCAAAAATTGGGCCTGAAAATCCATACAATACTCCAGTATTTGCCATAAAGAAAAAGGACAGTACTAAATGGAGAAAATTAGTAGATTTCAGAGAACTCAATAAGAGAACTCAAGAGTTCTGGGAGGTTCAATTAGGAATACCACATCCCGCAGGGTTRAAAAAGAAAAAGTCAGTGACAGTACTRGATGTGGGTGATGCATAYTTTTCAGTTCCYTTAGATGMARRCTTCAGAAAGTATACTGCATTTACCATACCTAGYAYAAACAATGAGACACCAGGGATTAGATACCAGTACAATGTGCTGCCACAGGGATGGAARGGATCACCAGCAATATTCCAAAGTAGCATGACAAAAATCTTAGAACCTTTCAGAAAACAAAATCCAGAAATAGTTATCTATCAATACATGGATGATTTGTATGTAGGATCTGACTTAGAAATAGAGCAGCACAGARCAAAAATAGAGGAACTGAGACAACATCTGTTGAGGTGGGGATTTACCACACCAGACAAAAAACATCAGAAAGAACCTCCATTCCTTTGGATGGGTTATGAACTCCATCCTGATAAATGGACGGTACAGCCTATAGTGCTACCAGAAAAGGACAGCTGGACTGTCAATGACATACAGAAGTTAGTGGGRAAATTGAATTGGGCAAGTCAAATCTATTCAGGAATTAAAGTAAAGCAATTATGTAAACTCCTTAGGGGAACCAAAGCACTAACAGAAGTAATACCACTAACGGAAGAAGCAGAGCTAGAATTGGCAGAAAACAGGGAAATTCTAAAAGAACCAGTCCATGGAGTATATTATGACCCATCAAAAGACCTATTAGCAGAAGTACAGAAACAGGGGCAG
>M000FCBKBK_2009-10
CCCATTAGTCCTATTGAAACTGTACCAGTAAAATTAAAGCCAGGAATGGATGGCCCAAAAGTTAAACAATGGCCATTGACAGAAGAAAAAATAAAAGCATTAGTAGAAATTTGTACAGAAATGGAAAAGGAAGGCAAAATTTCAAAAATTGGGCCTGAAAATCCATATAATACACCAGTATTTGCCATAAAGAAAAAAGACAGTACTAAATGGAGGAAATTAGTAGATTTCAGAGAACTTAATAAGAAAACCCAAGACTTCTGGGAAGTTCAATTAGGAATACCACATCCTGCAGGGTTAAAAAGGAAAAAATCAGTAACAGTACTGGATGTGGGTGATGCATATTTTTCAGTTCCCTTAGATGAAGACTTCAGGAAGTACACTGCATTTACCATACCCAGTACAAACAATGAGACACCAGGGATTAGATATCAGTACAATGTGCTTCCACAGGGATGGAAAGGATCACCAGCAATATTCCAAAGCAGCATGACAAAAATCTTAGAGCCTTTTAGAAAACAAAATCCAGACTTAATTATCTACCAATACATGGATGATTTGTATGTAGGATCTGACTTAGAGATAGAGCAGCATAGAACAAAAATAGAGGAGCTGAGACAACATCTGTTGAGGTGGGGATTTACCACACCAGACAAAAAACATCAGAAAGAACCTCCATTCCTTTGGATGGGTTATGAACTCCATCCTGATAAGTGGACAGTACAGCCTATAATGCTGCCAGAAAAAGACAGCTGGACTGTTAATGACATACAGAAGTTAGTAGGAAAATTGAACTGGGCAAGTCAGATTTACCCAGGGATTAGAGTAAAGCAATTATGTAAACTCCTTAGAGGAACCAAATCACTAACAGAAGTAATACCTCTAACAAAAGAAGCAGAGCTAGAACTAGCAGAAAACAGGGAGATTCTAAAAGAACCAGTACATGGAGTATATTATGACCCATCAAAAGACTTAATAGCAGAAATACAGAAGCAGGGGCTAGGC
>M000FD4RPL_2008-07
CCCATTAGTCCTATTGAAACTGTACCAGTAAAATTAAAGCCAGGAATGGATGGCCCAAAAGTTAAACAATGGCCATTGACAGAAGAAAAAATAAAAGCATTAGTAGAAATCTGTACAGAAATGGAAAAGGAAGGAAAAATTTCAAAAATTGGGCCTGAAAATCCATACAATACTCCAGTRTTTGCCATAAAGAAAAAAGACAGTACTAAATGGAGAAAATTAGTAGATTTCAGAGAACTTAATAAAAGAACTCAAGACTTYTGGGAAGTTCAATTAGGAATACCACACCCTGCAGGATTAAAAAAGAAAAAATCAGTAACAGTACTGGATGTGGGGGATGCATATTTTTCAGTTCCCTTAGATAAAGACTTCAGGAAGTATACTGCATTTACCATACCCAGTACAAAYAATGAGACACCAGGGATTAGATATCAGTACAATGTGCTTCCACAGGGATGGAAAGGATCACCAGCAATATTCCAAAGTAGTATGACAAAAATCTTAGAGCCTTTTAGAAAACAAAATCCAGACATAGTTATMTATCAATACATGGATGATTTGTATGTAGGATCTGACTTAGAAATAGGGCAGCATAGAACAAAAGTAGAGGAACTGAGACAGCATCTGTTGAAGTGGGGGTTTACCACACCRGACAAAAAACATCAGAAAGAACCTCCATTTCTTTGGATGGGTTATGAACTCCATCCTGATAAATGGACAGTACAGCCTATAGTGCTGCCAGAAAAAGACAGCTGGACTGTCAATGACATACAGAAGTTAGTGGGAAAATTAAATTGGGCAAGCCAGATTTATGCAGGGATTAAAGTAAGGCAATTGTGTAAACTCCTTAGRGGAGCCAAAGCACTAACAGAMATAGTACMACTAACAGAAGAAGCAGAGCTAGAACTGGCAGAAAACAGAGAGATTCTAAAAGAACCAGTACATGGGGTATATTATGACCCATCAAAGGACCTAATAGCAGAAATCCAGAAGCAGGGGCAAGGC
>M000FDDEVM_2009-02
CCCATTAGTCCTATTGAAACTGTGCCAGTAAAATTAAAGCCAGGAATGGATGGCCCAAAGGTTAAACAATGGCCACTAACAGAAGAAAAAATAAAAGCATTAATGGAAATTTGTACAGAAATGGAAAAGGAAGGAAAAATTTCAAAGATTGGGCCTGAAAATCCATATAATACTCCAGTATTTGCCATAAAGAAAAAAGACAGTACTAAATGGCGAAAATTAGTAGATTTCAGAGAACTTAATAAGAGAACTCAAGACTTCTGGGAAGTTCAATTAGGAATACCACATCCTGCAGGGTTAAAAAAGAAAAAATCAGTAACAGTACTGGATGTGGGTGATGCATATTTTTCAGTTCCCTTAGATAAAGATTTCAGGAAATATACTGCATTTACCATACCTAGTGTAAACAATGAGACACCAGGGATTAGATATCAATACAATGTGCTACCACAGGGATGGAAAGGATCACCAGCAATATTCCAAAGTAGCATGACAAAAATCTTAGAACCTTTCAGAGAACAAAATCCAGAAATGGTTATCTATCAATACATGGATGATCTGTATGTAGGATCTGATTTAGAAATAGGGATGCATAGAACAAAAATAGACAAATTGAGAGATCATCTGTTGAAGTGGGGATTTACCACACCAGACAAAAAACATCAGAAAGAACCTCCATTTCTTTGGATGGGTTATGAACTCCATCCTGATAAATGGACAGTACAGCCTATAGTGCTGCCAGAAAARGACAGCTGGACTGTCAATGACATACAGAAGTTAGTGGGAAAATTAAATTGGGCAAGTCAGATTTATGCAGGAATTAAAGTAAAGCAATTATGTAAACTCCTTAGAGGAACCAAGGCACTAACAGAARTAGTACCACTAACAGAAGAAGCAGAGCTAGAGCTAGCAGAAAACAGGGAGATTCTAAGGACACCAGTACATGGAGTGTATTATGACCCATCAAAAGACYTAGTAGCAGAAATACAGAAGCAAGGGCTAGGC
>M000FE2QSN_2008-05
CCCATTAGTCCTATTGAAACTGTACCAGTAAAATTAAAGCCAGGAATGGATGGCCCAAAAGTYAAACAATGGCCATTGACAGAAGAAAAAATAAAAGCATTAGTAGAAATTTGTACAGAAATGGAAAAGGAAGGGAAAATTTCAAGAATTGGGCCTGAAAATCCATATAATACTCCAATATTTGCCATAAAGAAAAAAGACAGTACTAAATGGAGAAAATTAGTAGATTTTAGAGAACTTAACAAGAGAACTCAAGACTTCTGGGAAGTTCAATTAGGAATACCACATCCCGCAGGTTTAAAAAAGAAAAAATCAGTAACAGTACTGGATGTGGGTGATGCATATTTTTCAGTTCCCTTAGATAAAGATTTCAGGAAGTATACTGCATTCACCATACCTAGTACAAACAATGAGACACCAGGAATTAGATATCAGTACAATGTGCTGCCACAGGGATGGAAAGGATCACCAGCAATATTCCAAAGTAGCATGACAAAAATCTTAGAGCCTTTTAGAAARCAAAATCCAGACATTGTTATCTATCARTACATGGATGATCTGTATGTCGGATCTGACTTAGAAATAGGGCAGCATAGAATAAAAATAGAGGAACTGAGACAACATCTGTTGAGGTGGGGATTTACCACACCAGACAAAAAACATCAGAAAGAACCCCCATTCCTTTGGATGGGTTATGAACTCCATCCTGATAAATGGACAGTACAGCCTATAGTRCTGCCAGAAAAAGACAGCTGGACAGTCAATGACATACAAAAGTTAGTGGGAAAATTAAATTGGGCAAGTCAGATCTACCCAGGGATTAAAGTAAAGCAATTATGTAAACTCCTTAGGGGAACCAAGGCACTAACAGAAGTAGTACCACTAACAGAAGAAGCAGAGCTAGAACTGGCAGAAAACAGGGAGATTCTAAAAGAACCAGTACATGGAGTGTATTATGACCCATCAAAAGATTTAATAGCAGAGCTACAGAAGCAGGGACAAGGC
>M000FK3NVO_2009-04
CCYATTAGTCCTATTGAAACTGTACCAGTAAAATTAAAGCCAGGAATGGATGGCCCAAAAGTTAAACAATGGCCATTGACAGAAGAAAAAATAAAAGCATTAGTAGAAATYTGTACAGAAATGGAAAAGGAAGGAAAAATTTCAAADATTGGGCCTGAAAATCCATACAATACTCCAATATTTGCCATAAAGAAAAAAGACAGTACTAAATGGAGAAAATTAGTAGATTTTAGAGAACTTAATAAGAGAACTCAAGAMTTCTGGGAAGTTCAATTAGGAATACCACATCCCGCAGGGTWAAAAAAGAAAAAATCAGTAACAGTACTGGATGTGGGKGATGCATATTTTTCAGTTCCCTTAGATCCAGACTTCAGGAAGTATACTGCATTTACCATACCTAGTATAAACAATGAGACACCAGGGGTTAGGTATCAGTACAATGTGCTTCCACAGGGATGGAAGGGATCACCAGCAATATTCCAAAGCAGCATGACAAAAATCTTAGAGCCTTTTAGRAAACAAAACCCAGAAATGGTTATCTATCAATACATGGATGATTTGTATGTAGGATCTGATTTAGAAATAGGGCAGCACAGAGCAAAAATAGARGAACTGAGACAACATCTGTTGAAGTGGGGGTTTACCACACCAGACAAGAAACATCAGAAAGAACCTCCATTCCTTTGGATGGGTTATGAACTCCATCCTGATAAATGGACAGTACAGCCTATAATACTGCCAGAAAAAGANAGCTGGACTGTCAATGACATACAGAAGTTGGTGGGAAAATTAAATTGGGCAAGCCAGATTTACCCAGGGATTAAGGTAAAGCAATTATGTAAACTCCTTAGGGGAACCAAAGCACTAACAGAAGTAATAGCTCTAACAGAAGAGGCAGAGCTAGAGCTGGCAGAAAACAGGGAGATTCTAAAAGAACCAGTACATGGGGTGTATTATGACCCATCAAAAGACTTAATAGCAGAAATACAGAAGCAGGGGCYAGGC
>M000M_CBVP_2009-03
CCCATTAGTCCTATTGAAACTGTACCAGTAAAATTAAAGCCAGGAATGGATGGGCCAAAAGTTAAGCAATGGCCATTAACAGAAGAAAARATAAAAGCATTAATAGAAATTTGTACAGAAATGGAGAAGGAAGGGAARATTTCAAAAATTGGGCCTGAAAATCCATACAATACCCCAGTATTTGCCATAAAGAAAAAAGACAGTACTAAATGGAGAAAGTTAGTAGACTTCAGAGAACTTAATAAGAGAACTCAAGATTTCTGGGAAGTTCAATTAGGAATACCACACCCTGCAGGGTTAAAGAAGAAAAAATCAGTGACAGTACTGGATGTGGGAGATGCATATTTTTCAGTTCCTTTAGATGAAGATTTCAGAAAGTATACTGCATTTACCATACCTAGTGTAAACAATGAGACACCAGGGACTAGATATCAATACAATGTGCTTCCACAGGGATGGAAAGGATCACCAGCAATATTCCAAAGTAGCATGACAAAAATCTTAGAGCCTTTTAGGAAACAAAATCAAGACATAGTTATCTATCAATACATGGATGATCTGTATGTAGGATCTGACTTAGAAATAGGACAGCATAGAACAAAAATAGAGGAACTGAGACAACATCTGTTGAGGTGGGGACTTACCACACCAGAYAAAAAGCATCAGAAAGAACCTCCATTCCTTTGGATGGGTTATGAACTCCATCCAGATAAATGGACAGTACAGCCTATAGTGCTGCCAGAAAAGGACAGCTGGACTGTCAATGACATACAGAAGTTAGTGGGAAAAYTGAATTGGGCAAGTCAGATTTATGCAGGGATTAAAGTAAAGCAATTATGTAAACTCCTTAGGGGAGCCAAAGCACTAACAGAAGTAGTACCACTAACAGCAGAAGCAGAGTTAGAACTGGCAGAAAACAGGGAGATTCTAAAAGAGCCAGTACATGGGACATATTATGACCCATCAAAAGACTTAATAGCAGAAATACAGAAGCAAGGGCTAGGC
>M000M_FAQQ_2008-11
CCCATTAGCCCTATTGAAACTATACCAGTAAAATTAAAGCCAGGAATGGATGGCCCAAAAGTTAAGCAATGGCCATTGACAGAAGAGAAGATAAAAGCATTGGTAGAAATTTGTACAGAAATGGAAAAGGAAGGAAAAATTTCAAAAATTGGGCCTGAAAATCCATACAATACTCCAGTATTTGCCATAAAAAAGAAAGACAGTACTAAATGGAGAAAATTAGTAGATTTCAGAGAACTTAATAAGAGAACTCAAGACTTTTGGGAAGTTCAATTAGGGATACCACATCCCGCAGGGTTAAAAAAGAAAAAATCAGTAACAGTACTGGATGTGGGTGATGCATATTTTTCAGTTCCTTTAGATGAAGACTTCAGAAAGTATACTGCATTTACTATACCTAGCACAAACAATGAGACACCAGGAATTAGATATCAGTACAATGTGCTTCCACAAGGATGGAAAGGATCACCAGCAATATTCCAAAGTAGCATGACAAAAATCCTAGAGCCTTTTAGAAAACAAAATCCAGACATAGTTATCTATCAATACATGGATGATTTRTATGTAGGGTCTGACTTAGAAATAGAGCAGCATAGAACAAAAATAGAGGAACTGAGAGAACATCTGTTAAAGTGGGGATTCACCACACCAGACAAAAAACATCAGAAAGAACCCCCATTTCTTTGGATGGGTTATGAACTCCATCCTGATAAATGGACAGTACAGCCTATTAAGCTGCCAGAAAAAGACAGCTGGACTGTCAATGATATACAGAAGTTAGTGGGAAAACTRAATTGGGCAAGTCAGATTTATGCAGGGATTAAAATAAAGCAATTATGTAAACTCATTAGGGGAACCAAAGCACTAACAGAAGTAGTACCACTAACAGAAGAAGCAGAGCTAGAACTGGCAGAAAAYAGGGAGATTCTAAAAGAGCCAGTACATGGAGTGTATTATGACCCATCAAAAGACTTGATAGCAGAAATACAGAAGCAAGGGCAAGGT
>M000M_JIVR_2009-03
CCCATTAGTCCTATTGAAACTGTACCAGTAAAATTAAAACCAGGAATGGATGGCCCAAAGGTTAAACAATGGCCATTGACAGAAGAAAAAATAAAAGCATTAGTAGAAATTTGTACAGAAATGGAAAAGGAAGGGAAAATTTCAAGAATTGGGCCTGAAAATCCATACAATACTCCAGTATTTGCTATAAAGAAAAAAGACAGTACTAAATGGAGAAAATTAGTAGATTTCAGAGAACTTAATAAGAGAACTCAAGACTTCTGGGAAGTTCAATTAGGAATACCACACCCTGCAGGGTTAAAAAAGAAAAAATCAGTAACAGTACTGGATGTGGGTGATGCATATTTTTCAGTTCCCTTAGATAAAGACTTCAGGAAGTATACTGCATTTACCATACCTAGCACAAACAATGAGACACCAGGGATTAGATATCAGTACAATGTGCTTCCACAGGGATGGAAAGGATCACCAGCAATATTCCAATGTAGCATGACAAAAATCTTAGAGCCTTTTAGACAACAAAACCCAGACCTAGTTATCTATCAATACATGGATGACTTATATGTAGGATCAGATTTAGAAATAGGGCAGCATAGAACAAAAATAGAGGAGCTGAGACAACATCTGTTGAAATGGGGGTTTACTACACCAGATAAAAAGCATCAGAAAGAACCTCCATTCCTTTGGATGGGTTATGAACTCCATCCTGATAAATGGACAGTGCAGCCTATAGTGCTGCCAGAAAAAGACAGCTGGACTGTCAATGACATACAGAAGTTAGTGGGAAAATTGAATTGGGCAAGTCAGATTTACCCAGGGATTAAAGTAAAGCAATTATGTAAACTCCTTAGGGGAACCAAAGCACTAACAGAAGTAATAACACTATCAGAAGAAGCAGAGCTAGAACTGGCAGAAAACAGAGAGATTCTAAAAGAACCAGTACATGGAGTGTATTATGACCCATCAAAAGACTTAGTAGCAGAACTACAGAAGCAGGGG
>M000M5THTS_2009-01
CCCATTAGTCCTATTGAAACTGTACCAGTAAAATTAAAGCCAGGAATGGATGGCCCAAGAGTTAAACAATGGCCATTGACAGAAGAAAAAATAAAAGCATTAATARAAATTTGTACAGAAATGGAGAAGGAAGGAAAAATTTCAAAGATTGGGCCTGAAAATCCATACAATACTCCAGTGTTTGCCATAAAGAAAAAAGACAGTACTAAATGGAGAAAATTAGTAGATTTCAGAGAACTTAATAAAAGAACTCAAGACTTTTGGGAAGTTCAATTAGGAATACCACATCCTGCAGGATTAAAAAAGAAAAAGTCAGTAACAGTACTGGATGTGGGTGATGCATATTTCTCAGTTCCCTTAGATAAAGAATTCAGGAAGTATACTGCATTTACCATACCTAGTACGAACAATGAGACACCAGGGATTAGATATCAGTACAATGTGCTTCCACAGGGATGGAAGGGATCACCAGCAATATTCCAATGTAGCATGACAAAAATCTTAGAGCCTTTTAGAAAACAAAATCCAGACATAGTTATCTATCAATATATGGATGATCTATATGTAGGATCTGATTTAGAGCTAGGGAAGCATAGAACAAAAATAGAGGAACTGAGACAACATCTGTTGAAGTGGGGGTTTACCACACCAGACAAAAAACATCAGAAAGAACCTCCATTTCTTTGGATGGGTTATGAACTCCATCCTGATAAATGGACAGTACAGCCTATTGTGCTGCCAGAAAAAGATAGCTGGACTGTCAATGATATACAGAAGTTAGTGGGGAAATTGAATTGGGCAAGTCAGATTTATCCAGGAATTAAAGTAAAGCAGTTATGTAAACTCCTTAGGGGGACCAAAGCGCTAACAGAAGTAATACCACTAACAGCAGAAGCAGAACTAGAATTAGCAGAAAACAGGGAGATTTTAAAAGAACCAGTACATGGAGTGTATTATGACCCATCAAAAGACTTAATAGCAGAAATACAGAAGCAGGGGCAGGGC
>C200MB8NSY_2008-03
CCCATTAGTCCTATTGAAACTGTACAGGTAAAATTAAAGCCAGGAATGGATGGCCCAAAAGTTAAACAATGGCCATTGACAGAAGAGAAAATAAAAGCATTAAYAGAAATTTGCACAGAAATGGAAAAGGAAGGAAAAATTTCAAAAATTGGGCCTGAAAATCCATACAATACTCCAGTTTTTGCCATAAAGAAAAAAGACAGTACTAAATGGAGAAAACTAGTAGATTTCAGAGAATTAAATAAGAGAACTCAAGACTTTTGGGAAGTTCAATTGGGAATACCACATCCTGCAGGGTTAAAAAAGAAAAAGTCAGTAACAGTATTGGATGTGGGTGATGCATATTTTTCAGTTCCTTTAGATAAAGAATTCAGAAAGTATACTGCATTTACCATACCTAGTACAAACAATGAGACTCCAGGGGTTAGATATCAGTACAATGTGCTTCCCCAAGGATGGAAAGGATCACCAGCAATATTCCAAAATAGCATGACAAAAATCTTAGAGCCTTTTAGAAAGAAAAATCCAGAAATAGTTATTTATCAATACATGGATGATTTGTATGTAGGATCTGACTTAGAAATAGGGAAGCATAGAGCAAAAATAGAGGAACTGAGAGCACATTTGCTTAAGTGGGGATTTACCACACCAGATAAGAAACATCAGAAAGAACCCCCATTCCTTTGGATGGGTTATGAACTCCATCCTGATAAATGGACAGTACAGCCAATAGTATTGCCAGAAAAGGACAGCTGGACTGTCAATGACATACAGAAATTAGTGGGAAAATTAAATTGGGCAAGTCAGATTTATGCAGGGATTAAAGTAARGCAATTATGTAAACTCCTTAGGGGAACCAAAGCATTAACAGAAGTAATACAGCTGACAGAAGAAGCAGAGCTAGAACTGGCAGAAAATAGGGAAATTCTAAAAGAACCAGTCCATGGAGTGTATTATGACCCGTCAAAAGACTTAATAGCAGAAATACAGAAGCAGGGGCAA
>M000M65MPT_2009-04
CCCATTAGTCCTATTGAAACGGTACCAGTAAAATTAAAGCCAGGAATGGATGGCCCAAAAGTTAAACAATGGCCATTGACAGAAGAAAAAATAAAANCATTAATAGAAATTTGTACAGAAATGGAAAAGGAAGGTAAAATTTCAAAAATTGGGCCTGAAAATCCATACAATACTCCAGTATTTGCTATAAAGAAAAAAGACAGTACTAAGTGGAGAAAATTAGTAGATTTCAGAGAACTTAATAAAAGAACTCAAGACTTCTGGGAGGTGCAATTAGGAATACCACATCCCTCAGGGTTAAAAAGGAAAAAATCAGTAACAGTACTGGATGTGGGTGATGCATATTTTTCAGTTCCCTTAGATAAAGAATTCAGGAAGTATACTGCATTCACCATACCTAGTATAAACAATGAGACACCAGGAATTAGATATCAGTACAATGTGCTCCCACAGGGATGGAAAGGATCACCAGCAATATTCCAAAGTAGCATGACAAAAATCTTAGAGCCTTTTAGAAAACAAAATCCAGAAATAGTTATCTATCAATACATGGATGATTTGTATGTAGGATCTGATCTAGAAATAGGGCAGCATAGAACAAAAATAGAAGAACTGAGACAGCATCTGTTGAGGTGGGGATTCACCACGCCAGACAAAAAACACCAAAAAGAACCTCCATTCCTTTGGATGGGGTATGAACTCCACCCAGATAAATGGACAGTACAGCCTATAATGCTGCCAGAAAAAGACAGTTGGACTGTCAATGATATACAAAAGTTAGTGGGAAAACTAAATTGGGCAAGTCAGATTTACCCAGGGATTAAAGTAAGGCAATTATGTAAACTCCTTAGAGGAGCCAAAGCATTAACAGAAGTGATATCACTAACAAAAGAAGCAGAGTTAGAACTGGCAGAGAACAGGGAAATTCTAAAAGAACCAGTACATGGGGTATATTATGACCCATCAAAAGATTTAATAGCAGAAATACAGAAGCAGGGGCAAGGC
>M000M65MUU_2008-12
CCCATTAGCCCTATTGAAACTGTACCAGTAAAATTAAAGCCAGGAATGGATGGCCCAAAAGTTAAACAATGGCCATTGACAGAAGAAAAAATAAAAGCATTAGTAGAAATTTGTACAGAAATGGAAAAGGAAGGAAAAATTTCAAAAATAGGACCTGAAAATCCATACAATACTCCAGTGTTTGCCATAAAGAAAAAAGACAGCACTAAGTGGAGAAAATTAGTAGATTTCAGAGAACTTAATAAGAGAACTCAAGACTTCTGGGAAGTTCAGTTAGGAATACCACACCCAGCAGGGTTAAAAAAGAAAAAATCAGTAACAGTACTGGATGTGGGTGATGCATATTTTTCAGTTCCCTTAGATGAAGACTTCAGGAAGTATACTGCATTTACCATACCTAGTACAAACAATGAGACACCAGGGATTAGATATCAATACAATGTGCTTCCACAGGGATGGAAAGGATCACCAGCAATATTCCAAAGTAGCATGACAAAAATCTTAGAGCCTTTTAGACAACAAAATCCAGATATAGTTATCTATCAATATATGGATGATTTGTATGTAGGATCTGACTTAGAAATAGGGCAGCATAGAGCAAAAATAGAAGAACTGAGACAGCATCTATTGAAGTGGGGATTTACTACACCAGACAAGAAACATCAGAAAGAACCTCCATTTCTTTGGATGGGTTATGAACTCCATCCTGATAAATGGACAGTACAGCCTATAGTATTGCCAGAAAAAGATAGCTGGACTGTAAATGACATACAGAAGTTAGTAGGAAAGTTAAATTGGGCAAGTCAGATTTATGCAGGGATAAAAGTAAAACAATTATGTAAACTCCTTAGGGGAACCAAAGCACTAACAGAAGTAATACCTCTCACAGAAGAAGCAGAGTTAGAACTAGCAGAAAACAGGGAGATTCTAAAAGAACCAGTACATGGAGCATATTATGACCCATCAAAAGACTTAATAGCAGAAATACAGAAGCAGGGGAAAGGC
>M000M68HSV_2008-07
CCCATTAGTCCTATTGAAACTGTACCAGTAAAATTAAARCCAGGAATGGATGGTCCAAAAGTTAAACAATGGCCATTGACAGAAGAAAAAATAAAAGCATTAATAGAAATCTGTACAGAAATGGAAAAAGAAGGGAAAATTTCAAAAATTGGGCCTGAAAATCCATACAATACTCCAGTATTTGCCATAAAGAAAAAGGATGGCACTAAATGGAGAAAATTAGTAGATTTCAGAGAACTTAATAAAAGAACTCAAGACTTCTGGGAAGTCCAATTAGGAATACCACATCCTGCAGGGTTAAAACAGAAAAAATCAGTAACAGTATTGGATGTGGGTGATGCATATTTCTCAGTTCCCCTAGATAAAGACTTCAGGAAGTATACTGCATTTACCATACYTAGTGTGAACAATGAGACACCAGGAATTAGATATCAGTACAATGTGCTTCCACAGGGATGGAAAGGATCACCAGCAATATTCCAAAGTAGCATGACAAAAATCTTAGAACCTTTTAGAAAACAAAATCCAGACATGGTTATCTATCAATACATGGATGATTTGTATGTAGGATCTGACTTAGAAATAGGGCAGCATAGAACAAAAATAGAGGAACTGAGACAACATTTATTGAAGTGGGGATTTACCACACCAGACAAAAAACATCAGAAAGAACCCCCATTCCTGTGGATGGGGTATGAACTCCATCCTGATAAATGGACAGTACAGCCTATAGTGCTGCCAGAAAAGGACAGCTGGACTGTCAATGACATACAGAAGTTAGTGGGAAAATTGAATTGGGCAAGTCAGATTTATGCAGGGATTAAAGTAAAGCAATTATGTAAACTCCTTAGGGGAACCAAGGCACTAACGGAAATAGTGCCACTAACAGCAGAAGCAGAGCTGGAACTGGCAGAAAACAGGGAAATTCTAAAAGAACCAGTACATGGAGTGTATTATGACCCATCAAAAGACTTAATAGCAGAAATACAAAAGCAAGGACAAGGC
>M000M6ASVW_2009-03
CCCATTAGTCCTATTGAAACTGTACCAGTAAAATTAAAGCCAGGAATGGATGGCCCAAAGGTTAAACAATGGCCATTGACAGAAGAAAAAATAAAAGCATTAGTAGAAATCTGTACAGAAATGGAAAAGGAAGGAAAAATTTCAAAAATTGGGCCTGAAAATCCATATAATACTCCAGTATTTGCCATAAAGAAAAAGGACAGTACTAAATGGAGAAAATTAGTAGATTTCAGAGAACTTAATAAGAAAACTCAAGACTTCTGGGAAGTTCAATTAGGAATACCACATCCCGCAGGACTAAAAAAGAAAAAATCAGTAACAGTACTGGATGTGGGTGATGCATATTTTTCAGTTCCCTTAGATCCAGACTTCAGAAAGTATACTGCATTTACCATACCTAGTACAAACAATGAGACACCAGGGATTAGATATCAGTACAATGTGCTTCCACAGGGATGGAAAGGATCACCAGCAATATTCCAAAGTAGCATGACAAAAATCTTAGAGCCTTTTAGAGAAAAGAACCCAGAAATAGTTATCTATCAATACATGGATGATTTGTATGTAGGATCTGACCTAGAAATAGGGCAGCATAGAACAAAAATAGAGGAATTAAGACAACATCTGTTGAGGTGGGGATTTACCACACCAGATAAAAAACATCAGAAAGAACCTCCATTCCTTTGGATGGGGTATGAACTCCATCCTGATAAATGGACAGTACAGCCTATAATACTGCCAGATAAAGACAGCTGGACTGTCAATGACATACAGAAGTTAGTGGGGAAGTTAAATTGGGCAAGTCAGATCTACCCAGGGATTAAAGTAAAGCATCTATGCAAACTCCTTAGGGGAACCAAATCACTAACAGAAGTAATAGTTTTAACAGAAGAGGCAGAGCTAGAACTGGCAGAAAACAGGGAGATTCTAAAAGAACCAGTACATGGAGCATATTATGACCCATCAAAAGACTTAATAGCAGAAATACAGAAGCAGGGCCTAGGT
>M000M6DGVX_2009-03
CCCATTAGTCCTATTGAAACTGTACCAGTAAAATTAAAGCCAGGAATGGATGGCCCAAAAGTTAAACAATGGCCATTGACAGAAGAAAAAATAAAAGCATTAGTAGAAATTTGTACAGAAATGGAAAAGGAAGGAAAAATTTCAAAAATTGGGCCCGAAAATCCATACAATACTCCARTATTTGCCATAAAGAAAAAGGACAGTACTAAATGGAGAAAATTAGTAGATTTTAGAGAACTTAATAAGAGAACTCAAGACTTCTGGGAAGTTCAGTTAGGAATACCACATCCTGCAGGGTTAAAAAAGAAGAAATCAGTAACAGTACTGGATGTGGGTGATGCATATTTTTCAGTTCCCTTAGATGAAGAGTTCAGGAAGTATACTGCATTCACCATACCTAGTAGAAACAATGAGACACCAGGGATTAGATATCAGTACAATGTACTTCCACAGGGATGGAAAGGATCACCAGCAATATTTCAAARTAGCATGACAAAAATCTTAGAGCCATTTAGAAAGAAAAATCCAGACATAGTTATTTATCAATACATGGATGATTTGTATGTAGGATCTGACTTAGAAATAGAGCAGCATAGAACAAAAATAGAAGAGCTAAGACAACATTTATTGGCGTGGGGATTTACCACACCAGATAAGAAGCATCAGAAAGAGCCTCCATTCCTTTGGATGGGTTATGAACTCCATCCTGATAAATGGACAGTACAGCCTATAGTGCTGCCAGAAAAAGACAGCTGGACTGTCAATGACATTCAGAAGTTGGTGGGAAAATTAAATTGGGCAAGTCAGATTTATTCAGGGATTAAAGTAAAGCAATTATGTAAACTCCTTAGGGGAACCAAAGCACTAACAGAAATAGTACCACTAACAGCAGAAGCAGAGCTAGAATTAGCAGAAAATAGAGAGATTCTAAAAGAACCAGTACATGGAGCGTATTATGACCCAACAAAAGACTTAATAGCAGAAATACAGAAGCAGGGACAAGGC
>M000M6OGOY_2008-12
CCCATTAGCCCTATTGAAACTGTACCAGTAAAATTAAAGCCAGGAATGGATGGCCCAAAAGTTAARCAATGGCCMTTGACAGAAGAAAAAATAAAAGCATTAGTAGAAATTTGTACAGAAATGGAAAAGGAAGGAAAAATTTCAAAAATTGGGCCTGAAAATCCATACAATACTCCAGTATTTGCCATAAAGAAAAAAGACAGTACTAAATGGAGAAAATTAGTAGATTTCAGAGAACTTAATAAGAAAACTCAAGACTTYTGGGAAATTCAATTAGGAATACCACATCCTGCAGGGTTAAAGAAGAAAAAATCAGTAACAGTACTGGATGTGGGTGATGCATATTTTTCAGTTCCCTTAGATCCAGACTTCAGAAAGTATACTGCATTTACCATACCTAGTATAAACAATGAGACACCAGGGGTCAGATATCAGTACAATGTGCTCCCYCAGGGATGGAAAGGATCACCAGCAATATTCCAATGCAGTATGACAAAAATATTAGAGCCTTTTAGAAAACAGAATCCAGAAATAGTTATCTATCAATACATGGATGATTTGTATGTAGGATCTGACTTAGAAATAGGGCAGCATAGAGCAAAAATAGAGGAACTGAGACAACATCTGTTGAGGTGGGGATTTACCACACCAGACAAAAAACATCAGAAAGAACCTCCATTCCTATGGATGGGTTATGAACTCCATCCTGATAAATGGACAGTACAGCCTATAATRCTGCCARACAAAGARAGCTGGACTGTCAATGACATACAGAAGYTAGTGGGRAAATTGAATTGGGCAAGTCAGATTTACCCAGGAATTAAGAYAARGCAATTATGTAAACTACTTAGGGGAGCCAAAGCACTGACAGAAGTAATACCTCTAACAGAAGAAGCAGAGCTAGAACTGGAAGAAAACAGGGAGATTCTAAAAGAACCYGTACATGGAGTGTATTATGACCCATCAAAAGAYTTAATAGCAGAAATACAGAAGCAGGGGCTAGGC
>M000M76LRZ_2009-03
CCCATTAGTCCTATTGACACTGTACCAGTAAAATTGAAGCCAGGAATGGATGGTCCAAAAGTTAAACAATGGCCATTGACAGAAGAGAAAATAAAAGCATTAGTAGAAATTTGTACAGAAATGGAGAAGGAAGGAAAAATTTCAAAAATTGGGCCTGAAAATCCATACAATACTCCAGTATTTGCAATAAAGAAAAAAGATAGTACTAAATGGAGAAAATTAGTAGACTTCAGAGAACTTAATAAGAGAACTCAAGACTTCTGGGAAGTTCAATTAGGAATACCACATCCCGCAGGGTTAAAAAAGAAAAGATCAGTAACAGTACTGGATGTGGGTGATGCATATTTTTCAGTTCCCTTAGATAAAGAGTTCAGGAAGTATACTGCATTTACCATACCTAGTATAAACAATGAGACTCCAGGGATTAGATATCAGTACAATGTGCTACCACAGGGATGGAAAGGATCACCAGCAATATTCCAAAGTAGCATGACAAAAATCTTAGAGCCTTTTAGAAAACAAAATCCAGAAGTAGTCATCTATCAATACATGGATGACTTGTATGTAGGATCTGACTTGGAAATAGGACAGCATAGAATAAAAATAGAGGAACTGAGACAACATCTGTTAAGGTGGGGGTTAACCACACCAGACAAAAAACATCAGAAAGAACCTCCATTCCTTTGGATGGGTTATGAACTCCATCCTGATAAATGGACAGTACAGCCTATAGTGTTGCCAGAAAAGGACAGTTGGACTGTCAATGACATACAGAAGTTAGTGGGAAAATTGAATTGGGCAAGTCAGATCTATGCAGGGATTAAAGTAAAGCAATTATGTAAACTCCTTAGGGGGACCAAAGCACTAACAGAAATAGTACCACTAACAGCAGAAGCAGAGCTAGAACTGGCAGAAAACAGGGAGATTTTAAAAGAACCAGTACATGGAGTGTATTATGACCCATCAAAAGACTTAATAGCAGAAATACAGAAACAGGGGCAAGGC
>M000M7D3W0_2009-06
CCCATTAGTCCTATTGAAACTGTACCAGTAAAATTAAAACCAGGGATGGATGGCCCAAAGGTTAAACAATGGCCATTGACAGAAGAAAAAATAAAAGCATTAGTAGAAATCTGTACAGAAATGGAAAAGGAAGGAAAAATTTCAAAGATTGGGCCTGAAAATCCATACAATACTCCAATATTTGCAATAAAGAAAAAAGACAGCACTAAATGGAGAAAATTAGTAGATTTTAGAGAACTTAATAARAGAACTCAAGACTTCTGGGAAGTTCAATTAGGAATACCACATCCCGCAGGGTTGAAAAAGAAAAAATCAGTAACAGTACTGGATGTGGGTGATGCATATTTTTCAGTTCCCTTAGATCCAGACTTTAGGAAGTATACTGCATTTACCATACCTAGTACAAACAATGAGACACCAGGGGTTAGGTATCAGTACAATGTGCTCCCACAGGGATGGAAGGGATCACCAGCAATATTCCAAAGCAGCATGACAAAAATCTTAGAGCCTTTTAGAAAACAAAACCCAGAGATAGTTATCTATCAATACATGGATGATTTGTATGTAGGTTCTGACTTAGAAATAGGGCAGCACAGAGCAAAAATAGAGGAACTGAGACAACATCTGTTGAAGTGGGGGTTTACYACACCAGACAAGAAACATCAGAAAGAACCTCCATTCCTTTGGATGGGTTATGAACTCCATCCTGATAAATGGACAGTACAGCCTATAATACTGCCAGAAAAAGAAAGCTGGACTGTCAATGACATACAGAAGTTAGTGGGAAAATTAAATTGGGCAAGCCAGATTTACCCAGGGATTAAGATAAAGCAATTATGTAAACTCCTTAGGGGAACTAAAGCACTAACAGAAGTGATAGCTCTAACACAAGARGCAGAGCTAGAGCTGGCAGAAAACAGGGAGATTCTAAAAGAACCAGTACATGGGGTGTATTATGACCCATCAAAAGACTTAATAGCAGAAGTACAGAAGCAGGGGCTAGGC
>M000M81QU1_2008-10
CCCATTAGTCCTATTGAAACTGTACCAGTAAAATTAAAGCCAGGAATGGATGGYCCAAAAGTTAAACAATGGCCATTGACAGAAGAAAAAATAAAAGCATTAGTAGAAATTTGTACAGAGATGGAAAAGGAAGGAAAGATTTCAAAAATTGGGCCTGAAAATCCATACAATACTCCAGTATTTGCTATAAAGAAAAARGACAGCACTAAATGGAGAAAATTAGTAGATTTTAGAGAACTTAATAAGAGAACTCAAGACTTYTGGGAAGTTCAATTAGGAATACCACATCCTGCAGGGTTAAAAAAGAAAAAATCAGTAACAGTGCTGGATGTGGGTGATGCATATTTTTCAGTTCCCTTAGATCCAGATTTCAGGAAGTATACTGCATTCACTATACCTAGTATGAACAATGAGACACCAGGGATAAGATATCAGTACAATGTGCTCCCACAGGGATGGAAAGGATCACCAGCAATATTCCAATGYAGCATGACAAAAATCTTAGAGCCTTTTAGAGAACAGAATCCAGACYTAGTTATTTATCAATACATGGATGATTTATATGTAGGATCTGACTTAGAAATAGGACAGCATAGAACAAAAATAGAGGAACTGAGACAACATCTGTTGAGGTGGGGATTTACCACACCAGACAAAAAGCATCAGAAAGAACCTCCATTCCTTTGGATGGGTTATGAACTCCATCCTGACAAATGGACAGTACAGCCTATAATGCTGCCAGAAAAAGACAGCTGGACTGTCAATGACATACAGAAGTTAGTGGGAAAGTTRAATTGGGCAAGTCAGATTTACCCAGGGATTAAAGTAAGACAATTATGTAAACTCCTTAGGGGAACCAAATCACTAACAGAAGTAATTCCTCTAACACAAGAAGCAGAGCTAGAACTGGCAGAAAACAGGGAAATTCTAARAGAACCAGTACATGGGGTGTATTATGACCCGTCAAAAGAATTAATAGCAGAAATACAGAAGCAGGGGCTAGGC
>M000M82JW2_2009-05
CCCATAAGTCCTATTGAAACTGTACCAGTAAAATTAAAGCCAGGAATGGATGGCCCAAAAGTKAAACAATGGCCATTGACAGAAGARAAAATAAAAGCATTAGTAGAAATTTGTACAGAAATGGAAAAGGAAGGAAARATTTCAAAAATTGGGCCTGAAAATCCATACAATACTCCAGTATTTGCCATAAAGAAAAAAGACAGTACTAAATGGAGAAAATTAGTAGATTTCAGAGAACTTAATAAGAGAACTCAAGACTTCTGGGAAGTACAGTTAGGAATACCACATCCTTCAGGGTTAAAAAAGAAAAAATCAGTAACAGTACTGGATGTGGGTGATGCATATTTTTCAGTTCCCTTAGATAAAGACTTCAGAAAGTATACTGCATTCACCATACCCAGTATAAACAATGAGACTCCAGGGGTTAGATATCAGTACAATGTGCTTCCACAGGGATGGAAAGGATCACCAGCAATATTCCAAGCTAGCATGACAAAAATCTTAGAACCATTTAGAAAACAAAATCCAGACATAGTTATTTATCAATACATGGATGATTTGTATGTAGGATCYGACTTAGAAATAGAGCAGCATAGAACAAAAATAGAAGAACTAAGACAACATCTGTTAGCGTGGGGGTTTACCACACCAGATAAGAAACATCAGAAAGAACCTCCRTTCCTKTGGATGGGTTATGAACTCCATCCTGATAAATGGACAGTACAGCCTATAGTGCTGCCAGAAAAAGACAGCTGGACTGTCAATGACATACARAAGTTAGTGGGAAAATTGAATTGGGCAAGTCAGATTTATGSAGGRATTAAAGTAAGGCAATTATGTAAACTCCTTAGGGGAACCAAAGCACTAACAGAAATAGTACCACTAACAGAAGAAGCWGAGCTAGAATTAGCAGAAAATAGAGAGATTCTAAAAGAACCAGTACATGGRGTGTATTATGACCCAWCAAAAGACTTAATAGCAGAATTACAGAAGCAGGGGCAAGGC
>C200ME6KRZ_2008-02
CCYATTAGTCCTATTGAAACTGTACCAGTAAAATTAAAGCCAGGAATGGATGGCCCAAAAGTCAAACAATGGCCATTGACAGAAGAAAAAATAAAAGCATTAATAGAAATTTGTACAGAAATGGAGAAGGAAGGRAAAATTTCAAAAATTGGGCCTGAAAATCCATACAATACTCCAGTATTTGCCATAARGAAAAAAGATAGTACTAAATGGAGAAAATTAGTAGATTTCAGAGAACTTAATAAAAGAACTCAAGAATTYTGGGAAGTTCAATTAGGAATACCACATCCTGCAGGATTAAAAAAGAAAAAATCRGTAACAGTACTGGATGTGGGTGATGCATATTTTTCAGTTCCCTTAGATAAAGAATTCAGGAAGTATACTGCATTTACTATACCTAGTATAAACAATGAGACACCAGGGGTTAGATATCAGTACAATGTGCTTCCACAGGGATGGAAAGGATCACCAGCAATATTCCAAAGTAGCATGACAAAAATCTTAGAGCCTTTTAGAAAACAAAATCCAGAAATAGTTATCTATCAATACATGGATGATTTGTATGTAGGATCAGATTTAGAAATAGAGCAGCATAGGACAAAAATAGAGGAACTGAGGCAACATCTGTTGAGGTGGGGATTTACCACACCAGACAAAAAACATCAGAAAGAACCTCCATTCCTTTGGATGGGTTATGAACTCCATCCAGATAAATGGACAGTACAGCCTATAGTGCTGCCAGAAAAGGACAGCTGGACTGTTAATGACATACAGAAGTTAGTGGGAAAATTAAATTGGGCAAGTCAGATTTACCCAGGGATTAAAACAAGGCAACTATGCAAACTCATCAGGGGAACCAAAGCATTAACAGAWATARTACCACTAACAGCAGAAGCAGAATTAGAACTGGCAGAAAACAGGGAAATTCTAAAAGAGCCAGTACATGGAGTGTATTATGACCCATCAAAAGACCTAATAGCAGAAATACAGAAACAGGGGGAA
>M000M82NW3_2009-06
CCCATTAGTCCTATTGAAACTGTACCAGTAAAATTAAAGCCAGGGATGGATGGCCCAAAAGTTAAACAATGGCCATTGACAGAAGAAAAAATAAAAGCATTAGTAGAAATCTGTACAGAAATGGAAAAGGAAGGAAAAATTTCAAAAATTGGGCCTGAAAATCCATACAATACTCCAATATTTGCMATAAAGAAAAAAGACAGTACTAAATGGAGAAAATTAGTAGAYTTTAGAGAWCTTAATAAGAGAACTCAAGACTTCTGGGAAGTTCAATTAGGAATACCACATCCYGCAGGGTTGAAAAAGAAAAAATCAGTAACAGTACTGGATGTGGGTGATGCATATTTTTCAGTTCCCTTAGATCCAGARTTYAGRAAGTATACTGCATTTACCATACCTAGTATAAACAATGAGACACCAGGGGTTAGGTATCAGTACAATGTGCTYCCACAGGGATGGAAGGGATCACCAGCAATATTCCAAAGCAGCATGACAAAAATCTTAGAGCCTTTTAGAAAGCAAAACCCAGAGATAGTTATCTATCAATACATGGATGATTTGTATGTAGGKTCTGACTTAGAAATAGGGCAGCACAGAGCAAAAATAGAGGAACTGAGACAACATCTRTTGAAGTGGGGGTTTACCACACCAGACMAGAAACATCAGAAAGAACCTCCATTCCTTTGGATGGGTTATGAACTCCATCCTGATAAATGGACAGTACAGCCTATAATACTGCCAGAAAAAGAAAGCTGGACTGTCAATGACATACAGAAGTTAGTGGGAAAATTAAATTGGGCAAGCCAGATTTACCCAGGGATTAAGATAAAGCAATTATGTAAACTCCTTAGGGGAACCAAAGCACTAACAGAAGTAATACCTCTAACAGAAGAAGCAGAGCTAGAGCTGGCAGAAAACAGGGARATTCTAAAAGAACCAGTACATGGGGTGTATTATGACCCATCAAAAGACTTAATAGCAGAAATACAGAAGCAGGGGCTAGGC
>M000M83KS4_2008-05
CCCATTAGTCCTATTGAAACTGTACCAGTAAAATTGAAGCCAGGAATGGATGGCCCAAAAGTTAAACAATGGCCATTGACAGAAGAAAAAATAAAAGCATTAGTAGAAATTTGTACAGAAATGGAAAAGGAAGGAAAAATTTCAAAAATTGGGCCTGAAAATCCATACAATACTCCAGTATTTGCCATAAAGAAAAAAGACAGTACTAAATGGAGAAAATTAGTAGATTTCAGAGAACTTAATAAAAGAACTCAAGACTTCTGGGAAGTTCAATTAGGGATACCACATCCCGCAGGGTTAAAAAAGAAAAAATCAGTAACAGTACTGGATGTGGGTGATGCATATTTTTCAGTTCCCTTAGATAAAGAGTTCAGGAAGTATACTGCATTTACCATACCTAGTACAAACAATGAGACACCAGGGATTAGGTATCAGTACAATGTGCTTCCACAGGGATGGAAAGGATCACCAGCAATATTCCAATGTAGCATGACAAAAATCTTAGAGCCTTTTAGGAAACAAAACCCAGACATAGTTATCTATCAGTACATGGATGATTTGTATGTGGGCTCTGACTTAGAAATAGGGCAGCATAGAACAAAAATAGAGGAACTGAGAGARCATCTGTTGAAGTGGGGATTTACCACACCAGACAAAAAACATCAGAAAGAACCTCCATTCCTCTGGATGGGTTATGAACTCCATCCTGATAAATGGACAGTACAGCCTATAGTGCTGCCAGAAAAAGACAGCTGGACTGTCAATGACATACAGAAGTTAGTGGGAAAGTTAAATTGGGCAAGTCAAATCTATGCAGGGATTAAAGTAAAGCAATTATGTAAACTCCTCAGGGGAACCAAGGCACTAACAGAAGTAATACAACTAACAGAAGAAGCAGAACTAGAACTGGCAGAAAACAGGGAGATTCTAAAGACACCAGTGCATGGGGTATATTATGACCCATCAAAAGACTTAATAGCAGAAATACAGAAGCAAGGGCAAGGC
>M000M86MW5_2009-07
CCCATTAGTCCTATTGAAACTGTACCAGTAAAATTAAAACCAGGAATGGATGGCCCAAAAGTCAAACAATGGCCATTGACAGAAGAAAAAATAAAAGCATTAGTAGAAATTTGTACAGAAATGGAAAAGGAAGGAAAAATTTCAAAGATTGGGCCTGAAAATCCATACAATACTCCAGTATTTGCCATAAAGAAAAAAGACAGTACTAAATGGAGAAAATTAGTAGATTTCAGAGAACTTAATAAAAGAACTCAAGACTTTTGGGAAGTTCAATTAGGAATACCACATCCTGCAGGGTTAAAAAAGAAAAAATCAGTAACAGTACTGGATGTGGGTGATGCATATTTTTCAGTTCCCTTAGATAAAGACTTCAGGAAATATACTGCCTTTACCATACCTAGTATAAACAATGAGACACCAGGGATTAGATACCAATACAATGTGCTTCCACAAGGATGGAAAGGATCACCAGCAATATTCCAATGTAGCATGACAAAAATCTTAGAGCCCTTTAGAAAACAAAACCCAGAAATAGTTATCTATCAATACATGGATGATTTGTATGTAGGATCTGATTTAGAAATAGGGCAACATAGAACAAAAATAGAGGAACTGAGAGAACATCTGTTGAAGTGGGGGTTTACCACACCAGACAAAAAACATCAGAAAGAACCTCCATTCCTCTGGATGGGTTATGAACTCCATCCTGATAAATGGACAGTCCAACCTATAGAGCTGCCAGAAAAAGAAAGCTACACTGTCAATGACATACAGAAGTTAGTGGGAAAATTAAATTGGGCAAGTCAGATTTATGCAGGGATTAAAGTAAGGCAATTATGTAAACTCCTTAGGGGAACCAAGGCATTAACAGAAGTAATACCACTAACAGAAGAAGCAGAGCTAGAGCTGGCAGAAAACAGGGAGATTCTAAAAACACCAGTACATGGGGTGTATTACGACCCTTCAAAAGACTTAATAGCAGAAATACAGAAGCAAGGGCAAGGC
>M000M87GT6_2008-06
CCTATTAGTCCTGTTGAAACTGTACCAGTAAAATTAAAGCCAGGAATGGATGGCCCAAAAGTTAAACAATGGCCATTGACAGAAGAAAAAATAAAAGCATTAACAGAAATTTGTACAGAAATGGAGAAGGAAGGAAAAATTTCAAAAATAGGGCCTGAAAATCCATACAATACTCCAGTATTTGCAATAAAGAAAAAAGACAGTACTAAATGGAGAAAATTAGTAGATTTCAGAGAACTTAATAAGAGAACTCAAGACTTCTGGGAAGTTCAATTAGGAATACCACATCCAGCAGGTTTAAAAAAGAAAAAATCAGTAACAGTACTAGATGTGGGTGATGCATATTTTTCAGTTCCCTTAGATAAAGAATTCAGGAAATATACTGCATTTACCATACCTAGTRCTAACAATGAGACACCAGGGATTAGATATCAGTACAATGTGCTCCCACAGGGATGGAAAGGATCACCAGCGATATTTCAAAGTAGTATGACAAAGATCTTAGAGCCTTTTAGAAAACAAAATCCAGACATAGTTATCTATCAATACATGGATGATTTGTATGTRGGATCTGATTTAGAAATAGGGCAGCATAGAACAAAAATAGAGGAACTGAGACAACATTTATTAAAGTGGGGATTCACCACTCCAGACAAAAAACATCAGAAAGAACCTCCATTCCTGTGGATGGGTTACGAACTCCATCCTGATAAATGGACAGTACAGCCTATAGTGCTGCCAGAAAAGGACAGCTGGACTGTCAATGACATACAGAAGTTAGTGGGAAAATTAAATTGGGCAAGTCAGATTTACGCAGGGATTAAAGTAAGGCAATTATGTAGACTMCTTAGGGGAGCCAAAGCACTAACAGAAGTAGTAACACTAACAAAAGAAGCAGAACTAGAACTGGCAGAAAACAGGGAAATTCTAAAAGAGCCAGTACATGGAGTGTATTATGACCCATCAAAAGACTTAATAGCAGAGATACAGAAGCAGGGACAAGGC
>M000M88HO7_2008-10
CCTATTAGTCCTATTGAAACTGTACCAGTAAAATTAAAGCCAGGAATGGATGGCCCAAAAGTTAAACAATGGCCATTGACAGAAGAAAAAATAAAGGCATTAGTAGAAATCTGTACAGAAATGGAAAAGGAAGGAAAAATTTCAAAAATTGGGCCTGAAAATCCATACAATACTCCAGTATTTGCTATAAAGAAAAAAGACAGTACTAAATGGAGAAAATTAGTAGATTTCAGAGAACTTAATAAAAGAACTCAAGATTTCTGGGAAGTTCAATTAGGAATACCACATCCTGCAGGGTTAAAAAAGAAAAAATCAGTAACAGTACTGGATGTGGGTGATGCATATTTTTCAGTTCCCTTAGATGAAGATTTCAGAAAGTATACTGCATTTACCATACCTAGTATAAACAATGAGACACCAGGGATAAGATATCAATACAATGTGCTTCCACAGGGATGGAAAGGATCACCAGCAATATTCCAAAGTAGCATGACAAAAATCTTAGAGCCTTTTAGAAAACAAAATCAAGACATAGTTATTTATCAATACATGGATGATTTGTATGTAGGGTCTGACTTAGAAATAGGGCAGCATAGAACAAAAATAGAGGAACTGAGACAGCATCTGTTGAAGTGGGGGTTTACCACACCAGACAAAAAACATCAGAAAGAACCTCCATTCCTTTGGATGGGTTATGAACTCCATCCTGATAAATGGACAGTACAGCCTATAGTGTTGCCAGAAAAGGACAGCTGGACTGTCAATGACATACAGAAGTTAGTAGGAAAATTGAATTGGGCAAGTCAGATTTATCCAGGGATTAAAGTAAGGCAATTATGTAAACTCCTTAGGGGAGCCAAAGCACTAACAGAAGTAATACCACTAACAAGGGAAGCAGAGCTAGAACTAGCAGAAAACAGGGAAATTCTAAAAGAACCAGTACATGGCGCGTATTATGACCCATCAAAAGAATTAATAGCAGAAATACAGAAGCAGGGGATGGGC
>M000M89E48_2008-09
CCTATTAGTCCTATTGAAACTGTACCAGTAAAATTAAAGCCAGGTATGGATGGCCCAAAAGTTAAGCAGTGGCCATTAACAGAAGAAAAAATAAAAGCATTAGTAGAAATTTGTACAGAAATGGAAAAGGAAGGAAAAATTTCAAAAATAGGGCCTGAAAATCCATACAATACTCCAGTATTTGCCATAAAGAAAAAGGACAGTACTAAATGGAGAAAATTAGTAGATTTTAGAGAACTTAACAAGAAAACTCAAGACTTCTGGGAAGTTCAATTAGGAATACCACATCCCGCAGGGYTAAAAAAGAAAAAATCARTAACAGTACTGGATGTGGGTGATGCATATTTTTCAGTTCCCTTAGATCCAGACTTCAGGAAGTATACTGCATTTACCATACCTAGTATAAACAATGAGACACCAGGGATTAGGTATCAATACAATGTGCTTCCACAGGGATGGAAAGGATCACCAGCAATATTCCAAAGCAGCATGACAAAAATTTTAGAACCCTTTAGAAAACAAAATCCAGAACTAGTTATCTATCAATACATGGATGATTTGTATGTAGGATCTGACTTAGAACTAGGGAAGCATAGAACAAAAATAGAGGAACTGAGACAACATCTATTGAAGTGGGGGTTYACCACACCAGACAAAAAACATCAGAAAGAACCTCCATTCCTTTGGATGGGTTATGAACTCCATCCTGATAAATGGACAGTGCAGCCTATAACACTGCCAGAAAAGGACAGCTGGACTGTCAATGACATACAGAAGTTAGTGGGAAAATTGAATTGGGCAAGTCAGATTTAYCCAGGGATTAAAGTAAGGCAATTATGTAAACTCCTTAGGGGAACTAAAGCATTAACAGAAGTAGTACCTCTAACAGCAGAAGCAGAGCTAGAACTGGCAGAAAATAGAGAGATTCTAAAAGAACCAGTACATGGGGTGTATTATGACCCATCAAAAGAMTTAATAGCAGAAATACAGAAGCAGGGRCTAGGC
>M000M89MV9_2009-03
CCCATTAGTCCTATTGAAACTGTACCAGTAAAATTAAAGCCAGGAATGGATGGCCCAAAAGTTAAGCAATGGCCATTGACAGAAGAAAAAATAAAAGCATTAGTAGAAATTTGTACAGAAATGGAAAAGGAAGGAAAAATTTCAAAAATTGGGCCTGAAAATCCGTACAATACTCCAGTATTTGCCATAAAGAAAAAGGACAGTACYAAATGGAGAAAATTGGTAGATTTCAGAGAACTTAATAAAAGAACTCAAGAATTCTGGGAAGTTCAATTAGGAATACCGCATCCTGCAGGGTTAAAAAAGAAAAAATCAGTAACAGTACTGGATGTGGGTGATGCATATTTTTCAGTTCCCTTAGATAAAGACTTCAGGAAGTATACTGCATTTACCATACCCAGTGTAAACAATGAGACACCAGGGATTAGATATCAGTACAATGTGCTTCCACAGGGATGGAAAGGATCACCAGCAATATTCCAATGTAGCATGACAAAAATCTTAGAGCCTTTTAGAAAGAAAAATCCAGACATAGTTATCTATCAATACATGGATGACTTGTATGTAGGATCTGACTTAGAGATAGAGCAGCATAGAACAAAAATAGAGGAACTAAGACAACATTTGTTGAARTGGGGATTTACCACACCAGACAAAAAACATCAGAAAGAACCTCCATTCCTTTGGATGGGTTATGAACTCCATCCTGATAAATGGACAGTACAGCCTATAAAGCTGCCAGAAAAGGACAGCTGGACTGTCAATGACATACAGAAGTTAGTGGGAAAGCTAAATTGGGCAAGTCAGATTTATCCAGGGATYAAGATAAAGCAGTTATGTAAACTCCTTAGGGGAACCAAAGCACTAACAGAAGTAGTACCATTAACAGAAGAAGCAGAGCTAGAACTGGCAGAAAACAGGGAGATTCTAAAAGAACCGGTACATGGAGTATATTATGACCCAGCAAAAGACTTAATAGCAGAAATACAGAAGCAGGGGRACGGC
>M000M8BKVA_2009-04
CCCATTAGTCCTATTGAAACTGTACCAGTAAAATTAAAGCCAGGAATGGATGGCCCAAAAGTTAAGCAATGGCCATTGACAGAAGAAAAGATAAAAGCACTARTAGAAATTTGTACAGAAATGGAAAAAGAAGGGAAAATTTCAAAAATTGGGCCTGAAAATCCATACAATACTCCAGTATTTGCCATAAAGAAAAAAGACAGTACTAAATGGAGAAAATTAGTAGATTTCAGAGAACTTAATAAGARAACTCAAGACTTCTGGGAAGTTCAATTAGGAATACCACATCCGGCAGGGTTAAAAAAGAAAAAATCAGTGACAGTACTGGATGTGGGTGATGCGTATTTTTCAGTTCCCTTAGATAAAGAGTTCAGGAAATATACTGCATTTACCATACCTAGTRBAAACAATGAGACACCAGGGATTAGATATCAGTACAATGTGCTCCCACAGGGATGGAAAGGATCACCAGCAATATTCCAAAGTAGCATGACAAAAATTTTAGAACCTTTTAGAAAACAAAATCCAGACATAGTGATCTATCAATACATGGATGATTTGTATGTAGGATCGGACTTAGAAATAGGGCAGCATAGAACAAAAATTGAGGAACTGAGACAACATCTGTTGAGGTGGGGATTCACCACACCAGACAAAAAACATCAGAAAGAACCCCCATTCCTTTGGATGGGTTATGAACTCCATCCTGATAAATGGACAGTGCAGCCTATAGTGTTGCCAGAAAAAGACAGCTGGACTGTCAATGACATACAGAAGTTAGTGGGAAAATTAAATTGGGCAAGTCAGATCTACGCAGGAATTAAAGTAAAGCAATTATGTAAACTCCTTAGGGGAACCAAAGCATTAACAGATGTAATAACACTAACAGAAGAAGCAGAAATAGAACTGGCAGAAAACAGGGAGATTCTAAAAGAACCAGTACATGGGGTGTATTATGACCCATCAAAAGACTTAATAGCAGAAATACAAAAGCAGGGGCAAGGC
>M000M8FDPB_2008-09
CCCATTAGTCCTATTGAAACTGTACCAGTAAAATTAAAACCAGGAATGGATGGACCAAAAGTTAAACAATGGCCATTGACAGAAGAAAAAATAAAAGCATTAGTAGAAATTTGTACAGAAATGGAAAAGGAAGGAAAAATTTCAAAAATTGGGCCTGARAATCCATACAATACTCCAGTATTTGCCATAAAGAAAAAAGACAGTACTAAATGGAGAAAATTAGTAGATTTTAGAGAACTTAATAAGAGAACTCAAGACTTTTGGGAAGTTCAATTAGGAATACCACATCCTGCAGGGTTAAAAAAGAAAAAATCAGTAACAGTACTGGATGTGGGTGATGCATATTTTTCAGTCCCCTTAGATAAAGAATTCAGAAAGTATACTGCATTTACCATACCTAGTACAAACAATGAGACACCAGGGATTAGATATCAGTACAATGTGCTTCCACAGGGATGGAAAGGATCACCAGCAATATTTCAGAGTAGCATGACAAAAATCTTAGAGCCTTTTAGAAAACAAAATCCAGAAATAGTTATCTACCAATACATGGATGATTTGTATGTAGGATCTGACCTAGAAATAGGACAGCAYAGAGCAAAAATAGAGGAACTGAGACAACATCTGTTGAAATGGGGACTCACCACACCAGACAAAAAACATCAGAAAGAACCTCCGTTCCTTTGGATGGGTTATGAACTCCATCCTGATAAATGGACAGTCCAGCCTATAATACTGCCAGAAAARGACAGCTGGACTGTCAATGACATACAGAAGTTAGTGGGAAAGTTGAATTGGGCAAGTCAGATTTATGCAGGGATTAAGGTAAAGCAATTATGTAAACTCCTTAGAGGAACCAAGGCACTAACAGAAGTAGTACCACTATCAGCAGAAGCAGAGCTAGAACTGGCAGAAAACAGGGAGATTCTAAAAGAGCCAGTACATGGGGTGTATTATGACCCATCRAAAGATTTAATAGCAGAAATACAGAAGCAGGGGGAAGGC
>M000M90KUC_2009-02
CCCATTAGTCCTATTGAAACTGTACCAGTAAAATTAAAACCAGGAATGGATGGCCCAAAGGTTAAACAATGGCCATTGACAGAAGAAAAAATAAAAGCATTAGTAGAAATTTGTACAGAAATGGAAAAGGAAGGGAAAATTTCAARAATTGGGCCTGAAAATCCATACAATACTCCAGTATTTGCTATAAAGAAAAAAGACAGTACTAAATGGAGAAAATTAGTAGATTTCAGAGAACTTAATAAGAGAACTCAAGACTTCTGGGAAGTTCAATTAGGAATACCACACCCTGCAGGGTTAAAAAAGAAAAAATCAGTAACAGTACTGGATGTGGGTGATGCATATTTTTCAGTTCCCTTAGATAAAGACTTCAGGAAGTATACTGCATTTACCATACCTAGCACAAACAATGAGACACCAGGGATTAGATATCAGTACAATGTGCTTCCRCAGGGATGGAAAGGATCACCAGCAATATTCCAATGTAGCATGACAAAAATYTTAGAGCCTTTTAGACAACAAAACCCAGACCTAGTTATCTATCAATACATGGATGACTTATATGTAGGATCAGATTTAGAAATAGGGCAGCATAGAACAAAAATAGAGGAKCTGAGACAACATCTGTTGAAATGGGGGTTTACCACACCAGACAAAAAGCATCAGAAAGAACCTCCATTCCTTTGGATGGGTTATGAACTCCATCCTGATAAATGGACAGTGCAGCCTATAGTGCTGCCAGAAAAAGACAGCTGGACTGTCAATGACATACAGAAGTTAGTGGGAAAATTGAATTGGGCAAGTCAGATTTACCCAGGGATTAAAGTAAAGCAATTATGTAAACTCCTTAGGGGAACCAAAGCACTAACAGAAGTAATACCACTATCAGAAGAAGCAGAGCTAGARCTGGCAGAAAACAGAGAGATTCTAAAAGAACCAGTACATGGAGTGTATTATGACCCATCAAAAGACTTAGTAGCAGAAMTACAGAAGCAGGGG
>C200MG1RQ0_2007-10
CCTATTAGTCCTATTGAAACTGTACCAGTACAATTAAAACCAGGWATGGATGGCCCAAAAGTCAAACAATGGCCATTGACAGAAGAAAAAATAAAAGCATTAATAGAAATTTGTACAGAAATGGAAAAGGAAGGGAAAATTTCAAAAATTGGGCCCGAAAATCCATACAATACTCCAGTATTTGCCATAARGAAAAAAGACAGTACTAAATGGAGAAAATTAGTAGATTTCAGAGAACTTAATAAAAGAACTCAAGAYTTCTGGGAAGTTCAATTAGGAATACCACATCCTGCAGGGTTAAAAAAGAAAAAATCAGTAACAGTATTGGATGTGGGTGATGCATATTTTTCAGTTCCATTACATGAAGACTTTAGGAAGTATACTGCATTTACCATACCTAGTACAAACAATGAGACACCAGGGATTAGATATCAGTACAATGTGCTTCCACAGGGATGGAAAGGATCACCAGCAATATTCCAAAGTAGCATGACAAAAATTTTAGAGCCTTTTAGAAARCAAAACCCAGAAATAGTTATCTATCAATACATGGATGATTTGTATGTAGGATCTGACTTAGAAATAGGACAGCATAGAACAAAAGTAGAAGAACTGAGAGAACATCTGTTGAAGTGGGGATTTACCACACCAGACAAAAAACATCAGAAGGAACCTCCATTCCTTTGGATGGGTTATGAACTCCATCCTGATAAATGGACAGTACAGCCTATAGWGCTGCCAGAAAARGACAGCTGGACTGTCAATGATATACAGAAGTTAGTGGGAAAATTAAAYTGGGCAAGTCAGATTTATCCAGGGATTAAAGTAAAGCAATTATGTAAACTTCTTAGGGGAACCAAGGCACTAACAGAAGTAATACAACTAACAGAAGAAGCAGAGCTAGAACTGGCAGAAAACAGGGAGATTCTAAAAACACCAGTACATGGRGTGTATTATGACCCATCAAAAGACTTAATAGCAGAAATACAGAAGCAAGGGCTAGGC
>M000M95GTD_2008-08
CCCATTAGTCCTATTGAAACTGTACCAGTAAAATTAAAGCCAGGAATGGATGGTCCAAGAGTTAAACAATGGCCATTGACAGAAGAAAAAATAAAAGCATTAGTAGAAATTTGTACAGAAATGGAAAAGGAAGGAAAAATTTCAAAGATTGGGCCTGAAAACCCATATAATACTCCAGTATTTGCCATAAAGAAAAAAGACAGTACTAAGTGGAGAAAATTAGTAGATTTCAGAGAACTTAATAAGAGAACTCAAGATTTCTGGGAAGTTCAATTAGGAATACCACATCCCGCAGGGTTAAAAAAGAAAAAATCAGTAACAGTACTAGATGTGGGTGATGCATATTTTTCAGTTCCCTTACATGAAGATTTCAGAAAGTACACTGCATTTACCATACCTAGTACAAACAATGAGACACCAGGGATTAGATATCAGTACAATGTGCTTCCACAGGGATGGAAAGGATCACCAGCAATATTCCAAARTAGCATGACAAAAATCCTAGAACCTTTTAGAAAACAAAATCCAGACATGGTTATTTATCAATACATGGATGATTTGTATGTAGGATCTGACTTAGAAATAGGACAGCATAGAACAAAAATAGAAGAATTAAGACAACATCTGTTGGCGTGGGGATTTACCACACCAGACAAAAAACATCAGAAAGAACCTCCATTCCTTTGGATGGGTTATGAACTCCATCCTGATAAATGGACAGTACAGCCTATAATGCTGCCAGAAAAAGACAGTTGGACTGTCAATGATATACAAAAGTTAGTGGGAAAATTGAATTGGGCAAGTCAGATTTACCCAGGGATCAAGGTAAAGCAATTATGTAAACTCCTTAGGGGAACCAAAGCACTAACAGAAGTAGTACCACTAACAGAAGAAGCAGAGCTAGAGCTGGCAGAAAACAGGGAGATTTTAAAAGAACCAGTACATGGAGTGTATTATGACCCAACAAAAGACTTAATAGCAGAAATACAGAAGCAGGGGCAAGGC
>M000M95MTE_2008-09
CCTATTAGTCCTATTGAAACTGTACCAGTAAAATTAAAGCCAGGAATGGATGGCCCAAAAGTTAAACAATGGCCATTGACAGAAGAAAARATAAAAGCATTARTRGAAATTTGTACAGAAATGGAGAAGGARGGAAAAATTTCAAAAATAGGGCCTGAAAATCCATACAATACTCCAGTATTTGCAATAAAGAAAAARGACAGTACTAAATGGAGAAAATTAGTAGATTTCAGAGAACTTAATAAGAGAACTCAAGACTTCTGGGAAGTGCAAYTAGGAATACCACAYCCTGCAGGTTTAAAAAAGAAAAAATCAGTAACAGTACTGGATGTGGGTGATGCATATTTTTCAGTTCCCTTAGATAAAGAATTCAGRAAATATACTGCATTTACCATACCTAGYAGTAACAATGAGACACCAGGGATTAGATATCAGTACAATGTGCTCCCACAGGGATGGAAAGGATCACCAGCGATATTCCAAAGTAGCATGACAAAAATCTTAGAGCCTTTTAGAAAACAAAATCCAGAAATAGTTATCTATCAATACATGGATGATTTATATGTAGGATCTGAYTTAGAAATAGGGCAGCATAGARCAAARATAGAGGAACTGAGACARCATTTATTAAAGTGGGGATTCACCACTCCAGACAAAAAACATCAGAAAGAACCTCCATTCCTGTGGATGGGTTATGARCTCCATCCTGATAAATGGACAGTACAGCCTATAGTACTGCCAGAAAAGGACAGCTGGACTGTCAATGACATACAGAAGTTAGTGGGAAAATTAAATTGGGCAAGTCAGATTTATGCAGGGATTAAAGTAAAGCAATTATGTARACTCCTTAGGGGAGCCAAAGCAYTAACAGAAGTAGTAACACTAACAAAAGAAGCAGARCTAGAACTGGCAGAAAACAGGGAAATTCTAAAAGAGCCAGTACATGGGGTGTATTATGACCCATCAAAAGACTTAATAGCAGAGATACAGAAGCAGGGACARGGC
>M000M97LTF_2008-07
CCCATCAGTCCTATTGAAACTGTACCAGTAAAATTAAAGCCAGGAATGGATGGCCCAAAAGTTAAACAATGGCCATTGACAGAAGAAAAAATAAAAGCCTTAGTAGAAATTTGTACAGAAATGGAAAAGGAAGGAAAAATTTCAAAGATTGGGCCTGAAAACCCATACAATACTCCAGTATTTGCCATAAAGAAAAAAGACAGTACTAAATGGAGAAAATTAGTAGATTTCAGAGAACTTAATAAGAGAACCCAAGATTTCTGGGAGGTTCAATTAGGAATACCGCATCCTGCAGGGTTAAAGAAGAAAAAATCAGTAACAGTACTGGATGTGGGTGATGCATATTTTTCAGTTCCCTTAGATAAAGACTTCAGGAAGTATACTGCATTTACCATACCTAGTATAAACAATGAGACACCAGGGGTTAGATATCAGTACAATGTGCTTCCACAGGGATGGAAAGGATCACCAGCAATATTTCAAAGTAGTATGACAAAAATTTTAGATCCTTTTAGAAAACAAAATCCAGACATAGTTATCTATCAGTACATGGATGATTTGTATGTAGGATCTGACTTAGAAATAGGGCAGCATAGAACAAAAATAGAGGAACTGAGACAACATCTGTTGAAGTGGGGATTTACTACACCAGACAAAAAACATCAGAAAGAACCTCCATTCCTTTGGATGGGGTATGAACTCCATCCTGATAAATGGACAGTACAGCCTATAATGCTGCCAGAAAAGGACAGCTGGACTGTCAATGACATACAGAAGTTAGTGGGAAAATTGAATTGGGCAAGTCAGATTTACCCAGGGATTAAAATAAGGCAATTATGTAAACTCCTTAGGGGAGCCAAAGCACTAACAGAAGTAATACCACTAACAGAGAAAGCAGAGCTAGAACTAGCAGAAAACAGGGAAATTCTAAAAGAACCAGTACATGGAGTGTATTATGACCCATCAAAAGACTTAATAGCAGAAATACAGAAACAGGGGCAAGGC
>M000M9CMQG_2009-01
CCCATTAGTCCTATTGAAACTGTACCAGTAAAATTAAAGCCAGGAATGGATGGCCCAAAAGTTAAACAATGGCCATTGACAGAAGAAAAAATAAAAGCATTAACAGAAATTTGTACAGAAATGGAAAAGGAAGGAAAAATTTCAAAAATTGGGCCTGAAAATCCATACAATACTCCAGTRTTTGCCATAAAGAAAAAAGACAGTACTAAGTGGAGAAAATTAGTAGATTTCAGAGAACTTAATAAGAGAACTCAAGACTTYTGGGAAGTTCAATTAGGAATACCRCATCCCGCAGGATTAAAAAAGAAAAAATCAGTAACAGTACTGGATGTAGGTGATGCATATTTTTCAGTTCCCTTGGATCCAGACTTCAGGAAGTATACTGCATTCACCATACCTAGTATAAACAATGAGACACCAGGGATTAGRTATCAGTACAATGTGCTTCCACAGGGATGGAAAGGATCACCAGCAATATTCCAAAGCAGCATGACAAAGATCTTAGAGCCTTTTAGAAAACAAAATCCAGAAATAGTTATCTATCAATACATGGATGACTTATATGTAGGATCTGACTTAGAGATAGGGCAACATAGAGCAAAAATAGAAGAACTGAGACAACATCTGTTGAGGTGGGGATTTACCACACCAGATAAAAAACATCAGAAGGAACCTCCATTCCTTTGGATGGGATATGAACTCCATCCTGATAAATGGACAGTACAGCCTATAATGCTGCCAGAAAAAGACAGCTGGACTGTCAATGACATACAAAAGTTAGTAGGAAAATTGAATTGGGCAAGTCAGATTTACCCAGGGATTAAAGTAAAGCATTTATGTAAACTCCTTAGGGGAACCAAAGCACTAACAGAAGTAATATCTCTAACAGAAGAAGCAGAGCTAGAACTGGCAGAAAACAGGGAGATTCTAAAAGAACCAGTACATGGAGTATATTATGACCCATCAAAAGACTTAATAGCAGAAATACAGAAGCAGGGGGAAGGC
>M000M9GIVH_2009-03
CCYATTAGTCCTATTGAAACTGTACCAGTAAAATTAAAACCAGGAATGGATGGCCCAAAGGTTAAACAATGGCCATTGACAGAAGAAAAAATAAAAGCATTAGTAGAAATTTGTACAGAAATGGAAAAGGAAGGGAAAATTTCAARAATTGGGCCTGAAAATCCATACAATACTCCAGTATTTGCTATAAAGAAAAAAGACAGTACTAAATGGAGAAAATTAGTAGATTTCAGAGAACTTAATAAGAGAACTCAAGACTTCTGGGAAGTTCAATTAGGAATACCACACCCTGCAGGGTTAAAAAAGAAAAAATCAGTAACAGTACTGGATGTGGGTGATGCATATTTTTCAGTTCCCTTAGATAAAGACTTYAGGAAGTATACTGCATTTACCATACCTAGCACAAACAATGAGACACCAGGGATTAGATATCAGTACAATGTGCTTCCACAGGGATGGAAAGGATCACCAGCAATATTCCAATGTAGCATGACAAAAATCTTAGAGCCTTTTAGACAACAAAACCCAGACCTAGTTATCTATCAATACATGGATGACTTATATGTAGGATCAGATTTAGAAATAGGGCAGCATAGAACAAAAATAGAGGAGCTGAGACAACATCTGTTAAAATGGGGGTTTACCACACCAGACAAAAAGCATCAGAAAGAACCTCCATTCCTTTGGATGGGTTATGAACTCCATCCTGATAAATGGACAGTGCAGCCTATAGTGCTGCCAGAAAAAGAYAGCTGGACTGTCAATGACATACAGAAGTTAGTGGGAAAATTGAATTGGGCAAGTCAGATTTACCCAGGGATTAAAGTAAAGCAATTATGTAAACTCCTTAGGGGAACCAAAGCACTAACAGAAGTAATACCACTATCAGAAGAAGCAGAGCTAGAACTGGCAGAAAACAGAGAGATTCTAAAAGAACCAGTACATGGAGTGTATTATGACCCATCAAAAGACTTARTAGCAGAARTACAGAAGCAGGGG
>M000M9L2SI_2009-04
CCCATTAGTCCTATTGAAACGGTACCAGTAAAATTAAAGCCAGGAATGGATGGCCCAAAAGTTAAACAATGGCCATTGACAGAAGAAAAAATAAAAGCATTAATAGAAATTTGTACAGAAATGGAAAAGGAAGGTAAAATTTCAAAAATAGGGCCTGAAAATCCATACAATACTCCAGTATTTGCTATAAAGAAAAAAGACAGTACTAAGTGGAGAAAATTAGTAGATTTCAGAGAACTTAATAAAAGAACTCAAGACTTCTGGGAGGTTCAATTAGGAATACCACACCCCTCAGGGTTAAAAAAGAAAAAATCAGTAACAGTACTGGATGTGGGTGATGCATATTTTTCAGTTCCCTTAGATAAAGAATTCAGGAAGTATACTGCATTCACCATACCTAGTGTAAACAATGAGACACCAGGAATTAGATATCAGTACAATGTGCTCCCACAGGGATGGAAAGGATCACCAGCAATATTCCAAAGTAGCATGACAAAAATCTTAGAGCCTTTTAGAAAACAAAATCCAGAAATAGTTATCTATCAATACATGGATGATTTGTATGTAGGATCTGATCTAGAAATAGGGCAGCATAGAACAAAAATAGAAGAACTGAGACAGCATTTGTTGAGGTGGGGACTCACCACGCCAGACAAAAAACACCAGAAAGAACCTCCATTCCTTTGGATGGGGTATGAACTCCACCCAGATAAATGGACAGTACAGCCTATAATGCTGCCAGAAAAAGACAGTTGGACTGTCAATGATATACAGAAGTTAGTGGGAAAATTAAATTGGGCAAGTCAGATTTACCCAGGGATTAAAATAAGGCAATTATGTAAACTCCTTAGAGGAGCCAAAGCATTAACAGAAGTGATACCACTAACAAAAGAAGCAGAGTTAGAACTGGCAGAGAACAGGGAAATTCTAAAAGAACCAGTACATGGGGTATATTATGACCCATCAAAAGATTTAATAGCAGAAATACAGAAGCAGGGGCAAGGC
>M000MA4JOJ_2008-11
CCYATTAGTCCTATTGAAACTGTACCAGTAAAAYTAAAGCCAGGAATGGATGGGCCAAAAGTTAAGCAATGGCCACTAACAGAAGAAAAAATAAAAGCATTAGTAGAAATTTGTACAGAAATGGAAAAGGAAGGGAAAATTTCAAAAATTGGGCCTGAAAATCCATACAATACCCCAGTATTTGCCATAAAGAAAAAAGAYAGTACTAAATGGAGAAAGTTAGTAGACTTCAGAGARCTTAATAAGAGAACTCAAGATTTCTGGGAAGTTCAATTAGGAATACCACACCCTGCAGGGTTAAAGAAGAAAAAATCAGTGACAGTACTGGATGTGGGAGATGCATATTTTTCAGTTCCTTTAGATAAAGATTTCAGAAAGTATACTGCATTTACYATACCTAGTRTAAACAATGAGACACCMGGGACTAGATATCAATACAATGTGCTTCCACAGGGATGGAAAGGATCACCAGCAATATTCCAAAGTAGCATGACAAAAATCTTAGAGCCTTTTAGGAAACAAAATCAAGACATAGTTATCTATCAATACATGGATGATCTGTATGTAGGATCTGACTTAGAAATAGGACAGCATAGAACAAAAATAGAGGAACTGAGACAACATCTGTTGAGGTGGGGACTTACCACACCAGACAAAAAGCATCAGAAAGAACCTCCATTCCTTTGGATGGGKTATGAACTCCATCCAGATAAATGGACAGTACAGCCTATAGTGCTGCCAGAAAAGGACAGCTGGACTGTCAATGACATACAGAAGTTAGTGGGAAAATTGAATTGGGCAAGTCAGATTTATGCAGGGATTAAAGTAAAGCAATTATGTAAACTCCTTAGGGGAGCCAAAGCACTAACAGAAGTAGTACCACTAACAGCAGAAGCAGAGTTAGAACTGGCAGAAAACAGGGAGATTCTAAAAGAGCCAGTACATGGGACATATTATGACCCATCAAAAGACTTAATAGCAGAAATACAGAAGCAAGGGCAAGGC
>M000MA6FTK_2008-06|0
CCCATTAGTCCTATTGAAACTGTACCAGTAAAATTAAAGCCAGGAATGGATGGCCCAAAAGTTAARCAATGGCCATTGACAGAAGAAAAAATAAAAGCATTAGTAGAAATTTGTACAGAAATGGAAAAGGAAGGAAAAATTTCAARAATTGGGCCTGAAAATCCTTACAATACTCCAGTATTTGCCATAAAGAAAAAGGACAGTACTAAATGGAGAAAATTAGTAGATTTCAGAGAACTTAATAAAAGAACTCAAGACTTCTGGGAAGTTCAATTAGGAATACCGCATCCTGCAGGGTTAAAAAAGAAAAGATCAGTAACAGTACTGGATGTGGGTGATGCATATTTTTCAGTTCCCTTAGATAAAGACTTCAGGAAGTATACTGCATTTACCATACCTAGTGTAAACAATGAGGCACCAGGGATTAGATATCAGTACAATGTGCTTCCACAGGGATGGAAAGGATCACCAGCAATATTCCAATGTAGCATGACAAAAATCTTAGAGCCTTTTAGRAAGGAAAATCCAGACATAGTTATCTATCAATACATGGATGACTTGTATGTAGGATCTGACTTAGAGATAGGGCAGCATAGAACAAAAATAGAGGAATTAAGACAGCATCTGTTGAAGTGGGGATTTACCACACCAGACAAAAAACATCAGAAAGAACCCCCATTCCTTTGGATGGGTTATGAACTCCATCCTGATAAGTGGACAGTACAGCCTATAAAGCTGCCAGAAAAGGACAGCTGGACTGTCAATGACATACAGAAGTTGGTGGGAAAACTAAATTGGGCAAGTCAGATTTATCCAGGAATTAAGGTAAGGCAATTATGTAAACTCCTTAGGGGAACCAAAGCACTAACAGAAGTAGTGCCATTAACAGAAGAAGCAGAGCTAGAACTRGCAGAAAACAGGGAGATTCTAAAAGAACCAGTACATGGAGCATATTATGACCCAGCAAAAGACTTAATAGCGGAAGTACAGAAGCAGGGGGACGGC
>M000MA6FTK_2008-06|1
CCCATTAGTCCTATTGAAACTGTACCAGTAAAATTAAAGCCAGGAATGGATGGCCCAAAAGTTAARCAATGGCCATTGACAGAAGAAAAAATAAAAGCATTAGTAGAAATTTGTACAGAAATGGAAAAGGAAGGAAAAATTTCAARAATTGGGCCTGAAAATCCTTACAATACTCCAGTATTTGCCATAAAGAAAAAGGACAGTACTAAATGGAGAAAATTAGTAGATTTCAGAGAACTTAATAAAAGAACTCAAGACTTCTGGGAAGTTCAATTAGGAATACCGCATCCTGCAGGGTTAAAAAGGAAAAGATCAGTAACAGTACTGGATGTGGGTGATGCATATTTTTCAGTTCCCTTAGATAAAGACTTCAGGAAGTATACTGCATTTACCATACCTAGTGTAAACAATGAGGCACCAGGGATTAGATATCAGTACAATGTGCTTCCACAGGGATGGAAAGGATCACCAGCAATATTCCAATGTAGCATGACAAAAATCTTAGAGCCTTTTAGRAAGGAAAATCCAGACATAGTTATCTATCAATACATGGATGACTTGTATGTAGGATCTGACTTAGAGATAGGGCAGCATAGAACAAAAATAGAGGAATTAAGACAGCATCTGTTGAAGTGGGGATTTACCACACCAGACAAAAAACATCAGAAAGAACCCCCATTCCTTTGGATGGGTTATGAACTCCATCCTGATAAGTGGACAGTACAGCCTATAAAGCTGCCAGAAAAGGACAGCTGGACTGTCAATGACATACAGAAGTTGGTGGGAAAACTAAATTGGGCAAGTCAGATTTATCCAGGAATTAAGGTAAGGCAATTATGTAAACTCCTTAGGGGAACCAAAGCACTAACAGAAGTAGTGCCATTAACAGAAGAAGCAGAGCTAGAACTRGCAGAAAACAGGGAGATTCTAAAAGAACCAGTACATGGAGCATATTATGACCCAGCAAAAGACTTAATAGCGGAAGTACAGAAGCAGGGGGACGGC
>M000MAGHUL_2009-01
CCCATTAGTCCTATAGAAACTGTACCAGTAAAATTAAAGCCAGGAATGGATGGCCCAAAAGTTAAACAATGGCCATTGACAGAAGAAAAAATAAAAGCATTAGTAGAAATTTGTACAGAAATGGAGAGGGAAGGAAAAATTTCAAAAATTGGGCCTGAAAATCCATACAATACTCCAATATTTGCCATAAAGAAAAAAGACAGTACTAAATGGAGAAAATTAGTAGATTTCAGAGAACTTAATAAGAAAACTCAAGACTTCTGGGAAGTTCAATTAGGAATACCACATCCTGCAGGGTTAAAAAAGAAAAAATCAGTAACAGTACTGGATGTGGGTGATGCATATTTTTCAGTTCCTTTAGATCCAGACTTTAGGAAGTATACTGCATTTACCATACCTAGTGTAAACAATGAGACACCAGGGATTAGATATCAGTACAATGTGCTTCCACAGGGATGGAAAGGATCACCAGCAATATTTCAAAGCAGCATGACAAAAATCTTAGAGCCTTTTAGAAAGCAAAACCCAGAAATAGTTATCTATCAATACATGGATGATTTATATGTAGGATCTGACTTAGAAATAGGGCAGCATAGAACAAAAATAGAGGAACTGAGACAACATCTGTTAAGGTGGGGATTTACCACACCAGACAAAAAACATCAGAAAGAACCTCCATTTCTTTGGATGGGTTATGAACTCCATCCTGATAAATGGACAGTGCAGCCTATAGTGCTGCCAGAAAAAGACAGCTGGACTGTCAATGACATACAAAAGTTAGTGGGGAAATTGAATTGGGCAAGTCAGATTTACCCAGGGATTAAAACAAGGCAATTATGTAAACTCCTTAGAGGAACCAAAGCACTAACAGAAGTAATACCTCTAACAGAAGAAGCAGAGCTAGAACTAGCAGAAAACAGGGAGATTCTAAAAGAACCAGTACATGGAGTGTATTATGACCCATCAAAAGACTTAATAGCAGAAATACAGAAGCAGGGGCTAGGC
>M000MALHTM_2009-09
CCCATTAGTACTATTGAAACTGTACCAGTAAAATTAAAGCCAGGAATGGATGGCCCAAAAGTTAAACAATGGCCATTGACAGAAGAGAAAATAAAAGCATTAGTAGAAATTTGTACAGAAATGGAAAAGGAAGGGAAAATTTCAAAGATTGGGCCTGAAAATCCATACAATACTCCAGTATTTGCTATAAAGAAAAAAGACAATACTAAATGGAGAAAATTAGTAGATTTCAGAGAACTAAATAAAAGAACTCAAGACTTTTGGGAAATTCAATTAGGAATACCACATCCCGCAGGGCTAAAAAAGAAAAAATCAGTAACAGTACTGGATGTGGGTGATGCATATTTTTCAGTTCCTTTAGATGAAGACTTCAGGAAGTATACTGCATTTACTATACCTAGTGTAAACAATGAGACACCAGGAATTAGATATCAGTACAATGTGCTTCCACAGGGATGGAAAGGATCACCAGCAATATTCCAATGTAGCATGACAAAAATCTTAGAGCCTTTCAGAAAGCAAAATCCAGACCTAGTTATCTATCAATACATGGATGATTTATATGTAGGGTCTGATTTAGAAATAGGGCAGCATAGAACAAAAATAGAGGAACTAAGACAACATCTGTTGGGGTGGGGGTTTACCACACCAGACAAAAAACATCAGAAAGAACCTCCATTCCTATGGATGGGTTATGAACTCCATCCTGATAAATGGACAGTACAGCCTATAGTGCTGCCAGAAAAAGACAGCTGGACTGTCAATGACATACAGAAGTTAGTGGGAAAATTGAATTGGGCAAGTCAGATTTATGCAGGGATCAAAGTAAGGCAACTATGTAAGCTCCTTAGGGGGACCAAAGCACTAACAGARGTAGTACCACTAACAGAAGAAGCAGAGTTAGAACTGGCAGAAAACAGGGAGATTCTAAAAGAACCAGTACATGGAGTGTATTATGACCCATCAAAAGACTTAATAGCAGAAATACRGAAGCAGGGGCAAGGC
>C260FD9I61_2007-10
CCTATTAGTCCTATTGAAACTGTACCAGTAAAATTAAAACCAGGAATGGATGGCCCAAAAGTCAAACAATGGCCATTGACAGAAGAAAAAATAAAAGCATTAATAGAAATTTGTACAGAAATGGAAAAGGAMGGAAAAATTTCAMAAATTGGGCCTGAAAATCCATATAATACTCCAGTATTTGCTATAAAGAAAAAAGAYGGTACTAAATGGAGAAAATTGGTAGATTTCAGAGAACTTAATAAAAGAACTCAAGACTTCTGGGAAGTTCAATTAGGAATACCCCATCCTGCAGGGTTAAAAAAGAAAAAATCAGTRACAGTATTGGATGTRGGTGATGCATATTTTTCAGTTCCCTTAGATGAAAGCTTTAGGAAGTATACTGCATTTACCATACCTAGTAAAAACAATGAGACACCAGGAATTAGATATCAGTACAATGTACTTCCACAGGGATGGAAAGGATCACCAGCAATATTCCAAAGTAGCATGACAAAAATCTTAGAGCCTTTTAGAAAACAAAACCCAGACATAGTTATCTATCAATACATGGATGATTTGTATGTAGGATCTGACTTAGAAATAGGGCAGCATAGAACAAAAATAGAAGAACTGAGAGAACATCTGTTGARGTGGGGATTTACCACACCAGACAAAAAACATCAGAAGGAACCTCCATTCCTTTGGATGGGATATGAACTCCATCCTGATAAATGGACAGTGCAGCCTATAGTGCTGCCAGAAAAAGACAGCTGGACTGTCAATGATATACAGAAGTTAGTGGGAAAATTAAATTGGGCAAGTCAAATTTATGCAGGGATTAAAGTAAAGCAATTATGTAAACTCCTTAGGGGAACCAAGGCACTAACAGAAGTAATACAACTAACAGAAGAAGCAGAGCTAGAATTGGCAGAAAACAGGGAGATTCTAAAAACACCAGTACATGGAGTGTATTATGACCCAWCAAAAGACTTAATAGCAGAARTACAGAAGCAAGGGCAAGGC
>M000MB0PUN_2009-01
CCCATTAGTCCTATTGAAACTGTACCAGTAAAATTAAAGCCAGGAATGGATGGCCCAAAAGTTAGACAATGGCCATTATCAGAAGAAAAAATAAAAGCATTAATAGAAATTTGTACAGAAATGGAAAARGAAGGAAAAATTTCAAAAATTGGGCCTGAAAATCCATATAATACTCCAGTATTTGCTATAAAGAAAAAAGACAGTACTAAATGGAGAAAATTAGTAGACTTCAGAGAACTTAATAAGAAAACTCAAGACTTCTGGGAAGTTCAATTAGGGATACCACATCCCGCAGGGTTAAAAAAGAAAAAATCAGTAACAGTACTGGATGTGGGTGATGCATATTTTTCAGTTCCCTTAGAYCCAGATTTCAGGAAGTATACTGCATTTACCATACCTAGTASAAACAATGAGACACCAGGRATTAGATATCAGTACAATGTGCTTCCACAGGGATGGAARGGATCACCAGCAATATTCCAAAGCAGCATGACAAAAATCTTAGAGCCTTTTAGAAAACAAAATCCAGAAATAGTTATTTATCAATACATGGATGATTTGTATGTAGGATCTGAYTTAGARATAGGGMAGCATAGAACAAAGATAGAGGAACTGAGACAACATCTGTTGARGTGGGGATTTACCACACCAGACAAGAAGCATCAGAAAGAACCTCCATTCCTTTGGATGGGTTATGAACTCCATCCTGATAAATGGACAGTACAGCCTATAGTGCTGCCAGAAAAAGACAGCTGGACTGTTAATGACATACAGAAGTTAGTGGGAAAATTGAATTGGGCWAGTCAGATTTACCCAGGAATTAAAGTAAGGCAGTTATGCAAACTCCTTAGGGGAACCAAAGCACTAACAGAAGTAATACCTCTRACAAGAGAAGCAGAGCTAGAACTGGAAGAAAACAGGGAGATTCTAARAGAACCAGTACATGGAGTGTATTATGACCCATCAAAAGACTTAATAGCAGAAATACAGAAGCAGGGGCAAGGC
>M000MB2RWO_2009-05
CCCATTAGTCCTATTGAAACTGTACCAGTAAAATTAAAGCCAGGAATGGATGGSCCAAGRGTTAAACAATGGCCATTGACAGAAGAAAAAATAAAAGCATTGATAGAAATTTGTACAGAAATGGAAAAGGAAGGGAAAATTTCAAAAATTGGGCCTGAAAATCCATACAATACTCCAGTATTTGCCATAAAGAAAAAGGACAGTACTAAATGGAGAAAATTAGTAGATTTCAGAGAACTTAATAARAGAACTCAAGACTTYTGGGAAGTTCAATTAGGAATACCACATCCTGCAGGGTTAAAACAGAAAAAATCAGTAACAGTACTGGATGTGGGTGATGCATATTTTTCAGTTCCCTTAGAYAAAGAATTCAGGAAGTATACTGCATTTACCATACCTAGTACAAACAATGAGACACCAGGGATTAGATATCAGTACAATGTACTTCCACAGGGATGGAAAGGATCACCAGCAATATTCCAAGCTAGCATGACAAAAATCTTAGAGCCCTTTAGAAAACAAAATCCAGACATAGTTATCTATCAATATATGGATGATCTGTATGTAGGATCTGACTTAGAAATAGGGCAGCATAGAGTAAAAATAGAAGAATTGAGACAACATCTGTTGAAGTGGGGATTTACCACACCAGACAAAAAACATCAGAAAGAACCTCCATTCCTTTGGATGGGTTATGAACTCCATCCTGATAAATGGACAGTACAACCTATAGTGCTGCCAGAAAARGACAGCTGGACTGTCAATGACATACAAAAGTTAGTGGGAAAATTAAATTGGGCAAGTCAGATTTATGCAGGGATTAAAGTAAAGCAATTATGTAAACTCCTTAGGGGAACCAAAGCATTAACAGAAGTAGTACCACTAACAGCAGAAGCAGAACTAGAACTGGCAGAAAACAGAGAAATTCTAAGAGAACCAGTACATGGAGCATATTATGACCCATCAAAAGAYATAATAGCAGAAATACAGAAGCAGGGGCAAGGC
>M000MB5FNP_2008-11
CCCATTAGTCCTATTGAAACTGTCCCAGTAAAATTAAAGCCAGGAATGGATGGCCCAAAAGTTAAACAGTGGCCATTGACAGAAGAGAAAATAAAAGCATTAGTAGAGATTTGYACAGAAATGGAAAAGGAAGGAAAAATTTCAAAAATTGGGCCTGAAAATCCATACAATACTCCAGTCTTTGCTATAAAGAAAAAAGACAGTACTAAGTGGAGAAAATTAGTAGATTTCAGAGAACTTAATAAGAGAACTCAAGACTTCTGGGAAGTTCAATTAGGRATACCACATCCCGCAGGGTTAAAAATGAAAAAATCAGTAACAGTACTGGATGTGGGTGATGCATATTTTTCAGTTCCCTTAGATAAAGACTTCAGGAAGTATACTGCATTTACCATACCTAGTATAAACAATGAGACACCAGGGATTAGATATCAGTACAATGTGCTTCCACAAGGATGGAAAGGATCACCAGCAATATTCCAAAGTAGTATGACAAAAATCTTAGAGCCTTTTAGAAAACAAAATCCAGACATAGTTATCTATCAATACATGGATGATTTGTATGTAGGCTCTGACTTAGAAATAGGGCAGCATAGAGCAAAAATAGAGGAACTGAGACAACATCTGTTGAGGTGGGGATTTACCACACCAGATAAAAAACACCAGAAAGAACCTCCATTCCTTTGGATGGGGTATGAACTCCATCCTGATAAATGGACAGTACAGCCTATAGTGCTGCCAGAAAAAGACAGCTGGACTGTCAATGACATACAGAAGTTAGTGGGAAAATTAAATTGGGCAAGTCAGATTTATGCAGGGATCAAAGTAAGACAATTATGTAAACTCCTTAGAGGAACCAAAGCACTAACAGAGRTAGTACCACTAACAAAAGAAGCAGAGCTAGAACTGGCAGAAAACAGGGAAATTCTGAAAGAACCAGTACATGGAGTGTACTATGACCCATCAAAAGACTTAATAGCAGAAGTACAGAAGCAGGGGCAAGGC
>M000MB8IFQ_2009-04
CCCATTAGTCCTATTGAAACTGTACCAGTAAAATTAAAGCCAGGAATGGATGGCCCAAAAGTTAAACAATGGCCATTGACAGAAGAAAAAATAAAAGCATTAGTAGAAATTTGTACAGAGATGGAAAAGGAAGGAAAAATTTCAAAAATTGGGCCTGAAAATCCATACAATACTCCAGTGTTTGCCATAAAGAAAAAAGACAGTACTAAGTGGAGAAAATTAGTAGATTTCAGAGAACTTAATAAGAAAACTCAAGACTTCTGGGAAGTTCAGTTAGGAATACCACATCCHGCAGGGTTGAAAAAGAAAAAATCAGTAACAGTACTGGATGTGGGTGATGCATATTTTTCAGTTCCTCTAGATCCAGACTTCAGGAAGTATACTGCATTTACCATACCTAGTATAAACAATGAGACACCAGGAATTAGGTATCAGTACAATGTGCTCCCACAGGGATGGAAAGGATCACCAGCAATATTCCAAAGCAGCATGACAAAAATCTTAGATCCTTTTAGAAAACAAAATCCAGAAATAGTTATCTATCAATATATGGATGATTTGTATGTAGGATCTGACTTAGAAATAGGGCAGCATAGAACAAAAATAGAGGAACTAAGAAAGCATCTGTTGAAGTGGGGATTTACCACACCAGACAAAAAACACCAGAAAGAACCTCCATTCCTYTGGATGGGTTATGAACTCCATCCTGATAAATGGACAGTACAGCCTATAATGCTGCCAGAAAAAGATAGCTGGACTGTCAATGACATACAGAAGTTAGTGGGAAAATTGAATTGGGCAAGTCAGATTTACCCAGGGATCAAAACAAGACAATTATGTAAACTCCTTAGGGGAACCAAAGCACTAACAGAAGTAATACCCCTAACARAAGAAGCAGAGCTAGRACTGGCAGAAAACAGGGAGATTCTAAAAGAACCAGTACATGGAGTGTATTATGACCCATCAAAAGACTTAATAGCAGAAGTACAAAAGCAGGGGCTAGGC
>M000MC0SSR_2008-05
CCCATTAGCCCTATTGAAACTGTACCAGTAAAATTAAAGCCAGGAATGGATGGSCCAAGAGTTAAACAGTGGCCATTGACAGAAGAAAAAATAAAAGCATTAGTAGAAATTTGTACAGAAATGGAAAAGGAAGGAAAAATTTCAAAAATTGGGCCTGAAAATCCATACAATACTCCAGTATTTGCCATAAAGAAAAAAGACAGTACTAAATGGAGAAAATTAGTAGATTTYAGAGAGCTTAATAARAGAACTCAAGATTTYTGGGAAGTTCAACTAGGAATACCACATCCTGCAGGACTAAAAAAGAAAAAATCAGTAACAGTATTGGATGTGGGTGATGCATATTTTTCAGTTCCCTTAGATAAAGAATTCAGGAAATATACTGCATTTACCATACCTAGTATAAATAATGAGACACCAGGGATCAGATATCAGTACAATGTGCTTCCACAGGGATGGAAAGGATCRCCAGCAATATTCCAAAGTAGCATGACAAAAATCTTAGAGCCTTTCAAAAAACAAAATCCAGAAATAGTTATCTAYCAATACATGGATGATTTGTATGTAGGATCTGACTTAGAAATAGGGCAGCATAGAACAAAAATAGAGGAACTGAGACAACATYTGTTGAGGTGGGGATTTACCACACCAGACAAAAAACATCAGAAAGAACCTCCATTCCTTTGGATGGGTTATGAACTCCATCCTGATAAATGGACAGTACAGCCTATAGTGCTGCCAGAAAAAGACAGCTGGACTGTCAATGACATACAGAAATTAGTGGGAAAATTGAATTGGGCAAGTCAGATYTATGCAGGRATTAAAGTRAAGCAATTATGTAAACTCCTTAGRGGAACCAAAGCACTAACAGAAGTARTACCACTAACAGAAGAAGCAGAGCTAGAACTAGCAGAAAACAGGGAAATTCTAAAAGAACCAGTACATGGAGCATATTATGACCCATCAAAAGACTTARTAGCAGAAATACAGAAGCAGGGGCAA
>M000MC0UVS_2009-04
CCCATTAGTCCTATTGAAACTGTACCAGTAAAATTAAAACCAGGAATGGATGGCCCAAAAGTTAAACAGTGGCCACTGACAGAAGAAAAAATAAAAGCATTAATGGAAATCTGTACAGAAATGGAAAAGGAAGGAAAAATTTCAAAAATTGGGCCTGACAATCCATATAATACTCCAGTGTTTGCCATAAAGAAAAARGACAGCACTAAGTGGAGAAAATTAGTAGACTTCAGAGAACTTAATAAGAAAACTCAAGACTTCTGGGAAGTTCAATTAGGAATACCACATCCCGCAGGGTTAAAAAAGAAGAAATCAGTAACAGTGCTGGATGTGGGTGATGCATATTTTTCAGTTCCCTTAGATAAAGAATTCAGGAAGTATACTGCATTTACCATACCTAGTATAAACAATGAGACACCAGGGATTAGATATCAGTACAATGTACTTCCACAGGGATGGAAAGGATCACCAGCAATATTCCAGGCTAGCATGACAAAAATTTTAGATCCTTTCAGAAAACAAAATCCAGACCTAGTTATCTATCAGTACATGGATGACTTGTATGTAGGATCTGACTTAGAAATAGGACAGCATAGAGCAAAAATAGAGGAACTAAGAGAACATCTGTTGAGGTGGGGGTTTACCACACCAGACAAAAAACATCAGAAAGAACCCCCATTCCTTTGGATGGGTTATGAACTCCATCCTGATAAATGGACAGTACAGCCTATAGTGCTGCCAGAAAAAGACAGCTGGACTGTCAATGACATTCAAAAGTTAGTGGGAAAATTAAATTGGGCAAGTCAGATTTATGCAGGGATTAAAGTAAAGCAATTATGTAAACTCCTTAGGGGAACTAAAGCACTAACAGAAGTGATACCACTAACAGCAGAAGCAGAGCTAGAACTAGCAGAAAACAGGGAGATTCTAAAAGAGCCAGTACATGGAGTATATTATGACCCATCAAAAGACTTAATAGCAGAAATACAGAAGCAGGGGCAAGGC
>M000MD1PTT_2008-12
CCCATTAGTCCTATTGAGACTGTACCAGTAAARTTAAAGCCAGGAATGGATGGCCCAAAAGTTAAACAATGGCCATTGACAGAAGAAAAAATAAAAGCATTAGTAGAAATTTGTACAGAAATGGAAAAGGAAGGAAAAATTTCAAAAATTGGGCCTGAAAATCCATACAATACTCCAGTATTTGCCATAAAGAAAAAAGACAGTACTAAATGGAGAAAATTAGTAGATTTTAGAGAACTTAATAAGAGAACTCAAGACTTCTGGGAAGTTCAATTAGGAATACCACATCCCGCAGGGTTAAAAAAGAAAAAATCAGTAACAGTGTTGGATGTGGGTGATGCATATTTTTCAGTTCCCTTAGAYCCAGACTTCAGGAAGTATACTGCATTTACCATACCTAGTACAAACAATGAGACACCAGGGATTAGATATCAGTACAATGTGCTTCCACAGGGATGGAAAGGATCACCAGCAATATTCCAATGCAGYATGACAAAAATCTTAGAACCCTTCAGAAAACAGAATYCAGACATGGTTATCTATCAATACATGGATGATTTATATGTAGGATCTGACTTAGAAATAGGACAGCATAGAACAAAAATAGAGGAACTGAGACAACATCTGTTGAGGTGGGGATTTACCACACCAGACAAAAARCATCAGAAAGAACCTCCATTCCTTTGGATGGGTTATGAACTCCATCCTGATAAATGGACAGTACAGCCTATAATGYTGCCAGAAAAAGACAGCTGGACTGTTAATGACATACAGAAGTTAGTGGGAAAGCTAAATTGGGCAAGTCAGATTTACCCAGGGATTAAAGTAAGGCAGTTATGTAAACTCCTTAGGGGAACCAAATCACTAACAGAAGTAATTCCTCTAACAAGAGAAGCAGAGCTAGAACTGGCAGAAAACAGGGAGATTCTAAGAGAACCAGTACATGGAGTGTATTATGACCCATCAAAAGACTTAATAGCAGAAATACAGAAGCAGGGGTTAGGC
>M000MD1SOU_2008-09
CCCATTAGTCCTATTGAAACRGTACCAGTAAAATTAAAGCCAGGAATGGATGGCCCAAAAGTTAAACAATGGCCATTGACAGAAGAAAAAATAAAAGCATTAATAGAAATTTGTACAGAAATGGAAAAGGAAGGTAAAATTTCAAAAATTGGGCCTGAAAATCCATACAATACTCCAGTATTTGCTATAAAGAAAAAAGACAGTACTAAGTGGAGAAAATTAGTAGATTTCAGAGAACTTAATAAAAGAACTCAAGACTTCTGGGAGGTTCAATTAGGAATACCACATCCCTCAGGGTTAAAAAAGAAAAARTCAGTAACAGTACTGGATGTGGGTGATGCATATTTTTCAGTTCCCTTAGATAAAGARTTCAGGAAGTATACTGCATTCACCATACCTAGTATAAACAATGAGACACCAGGAATTAGATATCAGTACAATGTGCTCCCACAGGGATGGAAAGGATCACCAGCAATATTCCAAAGTAGCATGACAADAATYTTAGAGCCTTTTAGAAAACAAAATCCAGAAATAGTTATCTATCAATACATGGATGATTTGTATGTAGGATCTGATCTAGAAATAGGGCAGCATAGAACAAAAATAGAAGAACTGAGACAGCATCTGTTGAGGTGGGGATTCACCACGCCAGACAAAAAACACCAGAAAGAACCTCCATTCCTTTGGATGGGGTATGAACTCCACCCAGATAAATGGACAGTACAGCCTATAKTGCTGCCAGAAAAAGACAGTTGGACTGTCAATGATATACAGAAGTTAGTGGGAAAATTAAATTGGGCAAGTCAGATTTACCCAGGGATTAAAGTAAAGCARTTATGTAAACTCCTTAGAGGAGCCAAAGCATTAACAGAAGTGATACCACTAACAAAAGAAGCAGARTTAGAACTGGCAGAGAACAGGGAAATTCTAAAAGAACCAGTACATGGGGTATATTATGACCCATCAAAAGAKTTAATAGCAGAAATACAGAAGCAGGGGCAAGGC
>M000MD3PSV_2008-05
CCCATTAGTCCTATTGAAACTGTACCAGTAAAATTAAAGCCAGGAATGGATGGCCCAAAAGTTAAACAATGGCCATTGACAGAAGAAAAGATAAAAGCATTAGTAGAAATTTGTACAGAAATGGAAAAGGAAGGAAAAATTTCAAAAATTGGGCCTGAAAATCCATACAATACTCCAGTATTTGCCATAAAGAAAAAAGACAGTACTAAATGGAGAAAATTAGTAGAYTTCAGGGAACTTAATAAGAGAACTCAAGACTTTTGGGAAGTTCAACTAGGAATACCACATCCTGCAGGGTTRAAACAGAAAAAATCAGTAACAGTACTGGATGTGGGTGATGCATACTTTTCAGTTCCCTTAGATAAAGAATTCAGAAAGTATACTGCATTTACCATACCTAGTGTGAACAATGAGACACCAGGGATTAGATATCAGTACAATGTGCTTCCACAGGGATGGAAAGGATCACCAGCAATATTCCAATGCAGTATGACAAAAATCTTAGAACCTTTCAGAAAGCAAAACCCAGAAATAGTTATCTATCAATACATGGATGATTTGTATGTAGGATCTGACTTGACAATAGAGCAGCATAGARCAAAAATAGAGGAGCTGAGASAACACCTGTTGAAATGGGGATTTACCACACCAGACAAAAAACATCAGAAAGAACCTCCATTTCTTTGGATGGGTTATGAACTCCATCCTGATAARTGGACAGTACAGCCTATARTGCTGCCAGAAAARGATAGCTGGACTGTCAATGACATACAGAAGTTAGTGGGRAAGCTAAATTGGGCAAGTCAGATTTATGCAGGGATTAAAGTAAAGCAATTATGTAAACTCCTTAGGGGRACCAAAGCACTAACAGAAGTAGTACCACTAACAGAAGAAGCAGAGCTAGAACTGGCAGAAAACAGGGAGATTCTAAAAGAACCAGTACATGGAGTGTATTATGACCCATCAAAAGACTTAATAGCAGAAATACAGAAGCAGGGGGAAGGC
>M000MD6KTW_2009-04
CCCATTAGTCCTATTGAAACTGTACCAGTAAAATTAAAGCCAGGAATGGATGGCCCAAGGGTTAAACAATGGCCATTGACAGAAGAAAAAATAAAAGCATTAGTAGAAATTTGTACAGAAATGGAAAAGGAAGGAAAAATTTCAAAAATTGGGCCTGAAAACCCATACAATACTCCAGTATTTGCTATAAAGAAAAAGGACAGTACTAAATGGAGAAAATTAGTAGATTTCAGAGAACTTAATAAGAGAACTCAAGACTTCTGGGAAGTTCAATTAGGAATACCACATCCTGCAGGGTTAAAAAAGAAAAAATCAGTAACAGTACTAGATGTGGGTGATGCATATTTCTCAGTTCCCTTAGATGAAGATTTTAGGAAGTATACTGCATTCACCATACCTAGTACAAACAATGAGACGCCAGGAATYAGRTATCAGTATAATGTGCTTCCACAGGGATGGAAAGGATCACCAGCAATATTCCAAAGTAGCATGACAAAAATCTTGGAGCCTTTTAGAAAAAAGAATCCAGACATAGTTATCTATCAATATATGGATGATTTGTATGTAGGATCTGACTTAGAGATAGAGCAACATAGAACAAAAATAGAGGAGCTGAGACAACATTTGTTGAAGTGGGGAYTWACCACACCAGACAAAAAACATCAGAAAGAACCTCCATTCCTTTGGATGGGTTATGAACTCCATCCTGATAAATGGACAGTACAGCCCATAATGCTGCCAGAAAAAGACAGCTGGACTGTCAATGACATACAGAAGTTAGTGGGAAAATTAAATTGGGCAAGTCAGATTTATCCAGGGATWAAAATAAAGCAATTATGTAAACTCCTTAGAGGAACCAAAGCACTAACAGAAGTAGTACCACTAACAACAGAAGCAGAGCTAGAACTGGCAGAAAACAGGGAGATTCTAAGAGAACCAGTACATGGAGCGTAYTATGACCCATCMAAAGACTTAATAGCAGAAATACAGAAGCAGGGGGTAGGT
>C280F9DKR2_2008-01
CCCATTAGCCCTATTGAAACTGTACCAGTCAAATTAAAGCCAGGAATGGATGGCCCAAGAGTTAAACAATGGCCATTGACAGAGGAAAAAATAAAGGCATTAATAGAAATTTGTACAGAAATGGAGAAGGAAGGAAAAATTTCGAAAATTGGGCCTGAAAATCCATACAATACTCCAGTATTTGCCATAAAGAAAAAAGACAGTACTAAATGGAGAAAATTAGTAGATTTTAGAGAACTTAATAAGAGAACTCAAGACTTCTGGGAAGTTCAATTAGGAATACCACATCCCTCAGGGTTGAAAAAGAAAAAATCAGTAACAGTATTGGATGTGGGTGATGCATATTTTTCAGTTCCCTTAGATAAAGATTTCAGGAAGTATACTGCATTTACCATACCCAGTATAAACAATGAGACACCAGGGATTAGATATGAGTACAATGTGCTGCCACAGGGATGGAAAGGATCGCCAGCAATATTCCAAAGTAGCATGACAAAAATCTTAGAGCCCTTTAGAAAACAAAATCCAGACATGGTTATCTATCAGTACATGGATGATTTGTATGTAGGATCTGATTTAGAAATAGGGGAACATAGAGAAAAAATAGAGAAACTGAGAGAACATTTATTAAGGTGGGGCTTTACCACACCTGACAAGAAACATCAGAAAGAACCTCCATTTCTTTGGATGGGGTATGAACTCCATCCTGATAAGTGGACAGTACAGCCTATAGAGCTGCCAGAAAAAGACAGCTGGACTGTCAATGACATACAGAAGTTAGTGGGAAAATTGAATTGGGCTAGTCAGATTTATGCAGGGATTAAAGTAAAGCAATTATGTAAACTTCTTAGGGGAACCAGAGCACTAACAGAAGTAGTGACACTAACAGAAGAAGCAGAGCTAGAACTGGCAGAAAACAGGGAGATTATAAAAGAACCAGTACATGGAGTATATTATGACCCATCAAAAGACTTAATAGCAGAAATACAGAAGCAGGAGCAA
>M000ME0OTX_2008-08
CCCATTAGCCCTATTGAAACTGTACCAGTAAAATTAAAGCCAGGAATGGATGGCCCAAAAGTTAAACAATGGCCATTGACAGAAGAAAAAATAAAAGCATTAGTAGAAATCTGTACAGAAATGGAAAAGGAAGGAAAAATTTCAAAGATTGGGCCTGAAAATCCATACAATACTCCAATATTTGCCATAAAGAAAAAAGACAGYACTAAATGGAGAAAATTAGTAGATTTTAGAGAACTTAATAAGAGAACTCAAGACTTCTGGGAAGTTCAATTAGGAATACCACATCCCGCAGGGTTAAAAAAGAAAAAATCAGTAACAGTACTGGATGTGGGKGATGCATATTTTTCAGTTCCCTTAGATCCAGACTTCAGGAAGTATACTGCATTTACCATACCTAGTATTAACAATGAGACACCAGGGGTTAGGTATCAGTACAATGTGCTYCCACAGGGATGGAAGGGATCACCAGCAATATTCCAAAGCAGCATGACAAGAATCTTAGAGCCTTTTAGAAAACAAAACCCAGAAATAGTTATCTATCAATACATGGATGATTTGTATGTAGGATCTGATTTAGAAATAGGGCAGCACAGAGCAAAAATAGAGGAACTGAGACAACATCTGTTGAAGTGGGGGTTTACCACACCAGACAAGAAACATCAGAAAGAACCTCCRTTCCTTTGGATGGGTTATGAACTCCATCCTGATAAATGGACAGTACAGCCTATAATACTGCCAGAAAAAGAAAGCTGGACTGTCAATGACATACAGAAGTTGGTGGGAAAATTAAATTGGGCAAGYCAGATTTACCCAGGGATTAAGGTAAAGCARTTATGTAAACTCCTTAGGGGAACCAAAGCACTAACAGAAGTAATAGCTCTAACAGAAGAAGCAGAGCTAGAGCTGGCAGAAAACAGGGAGATTCTAAAAGAACCAGTACATGGGGTGTATTATGACCCATCAAAAGACTTAATAGCAGAAATACAGAAGCAGGGGCTAGGC
>M000ME3PTY_2008-07
CCCATTAGTCCTATTGAAACTGTACCAGTAAAATTAAAGCCAGGAATGGATGGCCCAAGAGTTAAACAATGGCCATTGACAGAAGAAAAAATAAAAGCATTAGTAGAAATTTGTACAGAAATGGAAAAGGAAGGGAAAATTTCAAAAATTGGGCCTGAAAACCCATACAATACTCCAGTATTTGCCATAAAGAAAAAAGACAGTACTAAATGGAGAAAATTAGTAGATTTCAGGGAACTTAATAAGAGAACTCAAGAYTTYTGGGAAGTTCAATTAGGAATACCACATCCTGCAGGGTTAAAAAAGAAAAAGTCAGTAACAGTACTAGATGTGGGTGATGCATATTTCTCAGTTCCCTTAGATAAAGATTTTAGGAAGTATACTGCATTTACCATACCTAGTGTAAACAATGAGACGCCAGGAATTAGATATCAGTATAATGTGCTTCCACAGGGATGGAAAGGATCACCAGCRATATTCCAATGTAGCATGACAAAAATCTTAGAGCCTTTTAGAAAACAAAATCCAGACATAGTTATCTATCAGTATATGGATGATTTGTATGTAGGATCTGACTTAGAAATAGGGCAACATAGAACAAAAATAGAGGAGCTAAGACAGCATCTGTTGRRGTGGGGGTTCACTACACCAGACAAAAARCATCAGAAAGAACCTCCATTCCTTTGGATGGGTTATGAACTCCATCCTGATAAATGGACAGTACAGCCTATAATGCTGCCAGAAAARGACAGCTGGACTGTCAATGACATACAGAAGTTAGTGGGAAAATTAAATTGGGCAAGTCAAATTTATCCAGGGATTAAAGTAAAGCAATTATGTAAACTCCTTAGGGGARCTAAAGCACTAACAGAAGTAGTACCACTAACARCAGAAGCAGAACTAGAACTGGCAGAAAACAGGGAGATTCTAAAAGAACCAGTACATGGGGCRTATTATGACCCATCAAAAGACTTAATAGCAGAAATACAGAAGCAAGGGGTAGGC
>M000ME4OUZ_2009-04
CCCATYAGTCCTATTGAAACTGTACCAGTAAAATTAAAGCCAGGRATGGATGGCCCAAGAGTTAAACAATGGCCATTGACAGAAGAAAAAATAAATGCATTAATAGAAATTTGTACAGAAATGGAGAAGGAAGGGAAAATTTCAAAAATTGGGCCTGAAAATCCATATAATACTCCAATATTTGCAATAAAGAAAAAAGACAGTACTAAATGGAGAAAATTAGTAGATTTYAGRGAACTTAATAARAGGACYCAAGACTTCTGGGAAGTTCARTTAGGAATACCACATCCCGCAGGGTTRAAAAAGAAAAAATCAGTAACAGTAYTGGATGTGGGTGATGCATATTTTTCAGTTCCCTTAGATAAAGACTTCAGGAAGTATACTGCATTTACCATACCTAGTAGAAACAATGAGACACCAGGGATTAGATATCAGTATAATGTGCTYCCACAGGGATGGAAAGGATCACCAGCAATATTCCAAAGTAGCATGACAAAAATCTTAGAGCCTTTTAGAAARCAAAATCCAGATATAGTTATCTATCAATACATGGATGATTTGTATGTAGGATCTGACCTAGAAATAGGGCAGCATAGAGYAAAAATAGAGGAACTGAGACAACATCTGTTGAGGTGGGGATTTACCACACCAGACAAAAAACATCAGAAAGAACCTCCATTCCTTTGGATGGGTTATGAACTCCATCCTGATAAATGGACAGTACAGCCTATAGTGCTGCCAGAAAAAGACAGCTGGACTGTCAATGACATACAGAAGTTAGTGGGAAAATTRAATTGGGCAAGTCAGATTTAYGCAGGGATTAAAGTAAAGCAATTATGTAAACTCCTTAGGGGAGCCAAAGCACTGACAGAAGTARTACCACTAACAAARGAAGCAGAGYTAGAACTGGCAGAAAACAGAGAAATTTTAAAAGARCCAGTACATGGAGTGTATTATGACCCAACAAAAGACTTAATAGCAGAAATACAGAAGCAGGGGCAAGGC
>M000ME4RU0_2009-04
CCCATTAGTCCTATTGAAACTGTACCAGTAAAATTAAAACCAGGAGTGGATGGCCCAAAAGTAAAACAATGGCCATTGACAGAAGAAAAAATAAAAGCATTAATAGAAATTTGTRCAGAAATGGAAAAGGAAGGGAAAATTTCAAAAATTGGGCCAGAAAATCCTTACAATACGCCARTATTTGCTATAAAGAAAAAAGACAGTACCAAATGGAGAAAATTAGTAGATTTCAGAGACCTGAATAAGAAAACTCAAGACTTTTGGGAAGTACAATTAGGAATACCACATCCAGCAGGGTTGAAAAAGAAAAARTCAGTAACAGTCCTGGATGTGGGTGATGCATATTTTTCAGTTCCCTTAGATAAAGARTTCAGGAAGTATACTGCATTTACCATACCTAGCACAAACAATGAGACACCAGGAATTAGATATCAGTACAATGTGCTTCCACAGGGATGGAAAGGGTCACCAGCAATATTCCAATATAGCATGACAAAAATCTTAGAGCCTTTTAGAAARCAAAATCCAGACCTARTTATCTATCAATACATGGATGATTTGTATGTAGGATCTGACTTAGAAATAGGACAGCATAGAACAAAAATAGAGGAACTGAGACAACATCTGTTGAGGTGGGGATTTACCACACCAGACAAAAAACACCAGAAAGAACCTCCATTCCTTTGGATGGGTTATGAACTCCATCCTGATAAATGGACAGTACAGCCTATAGTGCTACCAGACAAAGACAGCTGGACTGTCAATGACATACAGAAGTTAGTGGGAAAATTGAATTGGGCAAGTCAGATTTACCCAGGGATTAGAGTAAAACAATTATGTAAACTCCTTAGGGGAACAAAGGCACTAACAGAAGTAATACCTCTAACAGAGGAAGCAGAGCTAGAACTGGCAGAAAACAGAGAAATTCTAAAAGAACCAGTACATGGAGTGTATTATGACCCATCAAAAGACTTAATAGCAGAAATACAGAAGCAGGGACAAGGC
>M000ME6QT1_2008-11
CCCATTAGTCCTATTGAAACTGTACCAGTAAAATTGAAGCCAGGAATGGATGGCCCAAAAGTTAAACAATGGCCATTAACAGAAGAAAAAATAAAAGCATTAGTAGAAATTTGTACAGAAATGGAGAAGGAAGGAAAAATTTCAAAAATTGGGCCTGAAAATCCATACAATACTCCAGTATTTGCCATAAAGAAAAAGGACAGTACTAAATGGAGAAAATTAGTAGATTTCAGAGAACTTAATAAGAAAACTCAAGACTTTTGGGAAATTCAATTAGGAATACCACATCCAGCAGGGTTRAAAAAGAAAAAATCAGTAACAGTACTGGATGTGGGTGATGCATATTTTTCAGTTCCCTTAGATAAAGAGTTCAGGAAGTATACTGCATTCACCATACCTAGTATAAACAATGAGACACCAGGGATTAGATATCAGTACAATGTACTTCCACAAGGATGGAAAGGATCACCAGCAATATTCCAATGTAGCATGACAAAAATCTTAGAGCCTTTTAGAAAACAGAATCCAGACATAGTTATCTATCAGTACATGGATGATTTGTATGTAGGCTCTGACTTAGAAATAGGGCAGCATAGAACAAAAATAGAGGAACTGAGACAACATCTGTTGARATGGGGATTTACCACACCAGACAAAAAGCATCAGAAAGAACCCCCATTCCTCTGGATGGGTTATGAACTCCATCCTGATAAATGGACAGTACAGCCTATAGTGCTGCCAGAAAAGGACAGCTGGACTGTCAATGACATACAGAAGTTAGTGGGAAAATTGAATTGGGCAAGTCAGATTTAYGCAGGAATTAAGGTAAGGCAATTATGTAAACTCCTTAGGGGGACCAAAGCACTAACAGAAGTAATACCACTAACAAAAGAAGCAGAGCTAGAACTGGCAGAAAACAGGGAGATTCTAAAAGAACCAGTACATGGAGTGTATTATGACCCATCAAAAGACTTAGTGGCAGAAATACAGAAGCAGGGGCAAGGC
>M000ME8MT2_2008-06
CCCATTAGTCCTATTGAGACTGTACCAGTAAAATTAAAGCCAGGAATGGATGGCCCAAAAGTTAAACAGTGGCCATTGACAGCAGAAAAAATAAAAGCATTAAYRGAAATTTGTGCAGAAATGGARAAGGAAGGGAAAATTTCAAAAATTGGGCCTGAAAAYCCATACAATACTCCAGTATTTGCTATAAAGAAAAARGACAGTACTAAATGGAGAAAATTAGTAGATTTCAGAGAACTTAATAAGAGAACTCAAGATTTCTGGGAAGTTCAATTAGGGATACCACACCCCTCAGGGTTAAAAAAGAAAAAGTCAGTAACAGTACTRGATGTGGGTGATGCATATTTTTCAGTTCCYTTACATGAAGACTTCAGGAAGTATACTGCATTTACCATACCTAGTACAAACAATGAGACACCAGGGRTTAGATATCAGTACAATGTGCTCCCACAGGGRTGGAAAGGATCACCAGCAATATTTCAAAGTAGCATGACAAAAATCTTAGAGCCTTTTAGAAAACAAAATCCAGAMHTAGTTATYTATCAATACATGGATGATTTGTATGTAGGATCTGATTTAGAAMTAGGGCAGCAYAGAACAAAAATAGAGGAACTGAGACAACATCTGTTAAAGTGGGGATTTACCACACCAGACAAAAAACATCARAARGAACCCCCATTCCTTTGGATGGGTTATGAACTCCATCCTGATAAATGGACAGTACAGCCTATAGTACTGCCAGAAAAAAGCARCTGGACTGTCAATGACATACAGAAGTTAGTGGGAAAATTGAATTGGGCAAGTCAGATTTATGCAGGGATTAAAGTAAAGCAATTATGTAAACTCCTTAGGGGGGCTAAAGCACTGACAGAMRTAGTACCACTAACAAAAGAAGCAGAGCTAGAACTGGCAGARAACAGGGAAATTCTAARAGAACCAGTACATGGAGTGTATTATGACCCATCAAAAGACTTAATAGCAGAAATACAGAAGCAGGGACAA
>M000MF1KS3_2008-05
CCCATTAGTCCTATTGAAACTGTACCAGTAAAATTGAAACCAGGAATGGATGGCCCAAAAGTTAAACAATGGCCATTGACAGAAGAAAAAATAAAGGCATTAGTAGAAATTTGTGCAGAAATGGAAAAGGAAGGAAAAATTTCAAAAATTGGGCCTGAAAATCCATACAATACTCCAGTATTTGCCATAAAGAAAAAAGACAGTACTAAGTGGAGAAAATTAGTAGATTTCAGAGAACTTAACAAGAAAACTCAAGACTTCTGGGAAGTTCAGTTAGGAATACCACATCCTGCAGGATTAAAAAAGAAGAAATCAGTAACAGTATTGGATGTGGGTGATGCATATTTTTCAGTTCCCTTAGATAAAGACTTCAGGAAGTATACTGCATTCACCATACCTAGTATAAACAATGAGACACCAGGGATTAGATATCAGTACAATGTGCTTCCACAAGGATGGAAAGGATCACCAGCAATATTCCAAAGTAGCATGACAAAGATCTTAGAGCCTTTTAGAAAACAAAATCCAGACATAGTTATCTACCAATATATGGATGACTTGTATGTAGGRTCTGACTTAGAAATAGGACAGCATAGAGCAAAAATAGAAGAACTGAGGCAACATCTGTTAAAGTGGGGATTTACCACACCAGACAAAAAACATCAGAAAGARCCTCCGTTCCTYTGGATGGGTTATGAACTCCATCCTGATAAATGGACAGTACAACCTATACAGCTTCCAGAAAAGGACAGCTGGACTGTCAATGACATACAGAAGTTAGTGGGAAAATTAAATTGGGCAAGTCAGATTTACCCAGGGATTAGAATAAAGCAATTATGTAAACTCATTAGGGGAACCAAAGCATTAACAGAAGTAGTACCACTAACAAAAGAAGCAGAGCTAGAACTGGCAGAAAACAGGGAGATTCTAAAAGAACCAGTACATGGGGTGTATTATGACCCATCAAAAGACTTAATAGCAGAAGTACAGAAGCAGGGAGAAGGT
>M000MF1MV4_2009-02
CCCATTAGTCCTATTGAAACTGTACCAGTAAAATTRAAACCAGGAATGGATGGMCCAAAAGTTAAACAATGGCCATTAACAGAAGAAAAAATAAAAGCATTAGTAGAAATTTGTACAGAAATGGAGAAGGAAGGGAAAATTTCAAAAATTGGGCCTGAAAATCCATACAATACACCAGTATTTGCTATAAAGAAAAAAGACAGTACTAAATGGAGAAAATTAGTAGATTTCAGGGAACTTAATAAAAGAACTCAAGACTTCTGGGAAGTTCAATTAGGAATACCACATCCYGCAGGGTTAAAAAAGAAGAAATCAGTAACAGTACTGGATGTGGGTGATGCWTATTTTTCAGTTCCCTTAGATCCAGAATTCAGGAARTATACTGCATTTACCATACCTAGCATAAACAATGAGACACCAGGGATTAGATATCAGTACAATGTGCTTCCACAGGGATGGAAAGGATCACCAGCAATATTCCAAAGTAGCATGACAAAAATTTTAGAGCCTTTTAGAAAACAAAATCCAGAAATAGTTATCTATCAATACATGGATGATTTGTATGTAGGATCTGACTTAGAAATAGGGCAGCATAGAACAAAAATAGAGGAACTGAGAGAACATCTGTTAAAGTGGGGRTTTACCACACCAGACAAAAAACATCAGAAAGAACCTCCATTYCTTTGGATGGGTTATGAACTCCATCCTGACAAATGGACAGTACAGCCTATAGTGCTGCCAGAAAAAGATAGCTGGACTGTCAATGACATACAGAAGTTAGTGGGAAAATTGAATTGGGCAAGTCAGATTTATGCAGGGATTAAAGTAAAGCAATTGTGTAAACTCCTTAGGGGAACYAAGGCACTAACAGAAGTAATACCACTAACAGAAGAAGCAGAGCTAGAATTGGCAGAAAACAGAGAGATTCTAAAAACACCAGTACATGGGGTGTATTATGACCCATCAAAAGACTTAATAGCAGAAATACAGAAGCAAGGGCTAGGC
>M000MF2KU5_2008-10
CCCATTAGTCCTATTGAAACTGTAYCAGTAAAATTAAAGCCAGGAATGGATGGCCCAAAAGTTAAACAATGGCCATTGACAGAAGAAAAAATAAAAGCATTAGTAGAAATTTGTACAGAAATGGAAAAGGAAGGAAAAATTRMAAAAATTGGGCCTGAAAATCCATACAATACTCCAGTATTTGCTATAAAGAAAAAAGACAGTACTAAATGGAGAAAGTTAGTAGATTTTAGAGAACTYAATAAGAGAACTCAAGACTTMTGGGAAGTTCAATTAGGAATACCACATCCYGCAGGGTTAAAAAAGAAAAAATCAGTAACAGTGCTGGATGTGGGTGATGCATATTTTTCAGTTCCCTTAGAYCCAGATTTCAGGAAGTATACTGCATTTACCATACCTAGTATGAACAATGAGACACCAGGGATAAGRTATCAGTATAATGTGCTTCCACAGGGATGGAAAGGATCACCAGCAATATTCCAACACAGCATGACAAAAATCTTAGAGCCCTTTAGAAAACAGAATCCAGACATAGTTATCTATCAATACATGGATGATTTATATGTAGGATCTGACTTAGAAATAGGACAGCATAGAACAAWRATAGAGGAGCTGAGACAACATCTATTAAGGTGGGGATTTACCACACCAGACAAAAAACATCAGAAAGAACCTCCATTCCTTTGGATGGGTTATGAACTCCATCCTGATAAATGGACAGTACAGCCTATAATGCTGCCAGAAAAAGACAGCTGGACTGTCAATGACATACAGAAGTTAGTAGGAAAGTTGAATTGGGCAAGCCAGATTTACCCAGGGATTAAAATAAGGCAATTATGCAAACTCCTTAGGGGAACCAAATCACTAACAGAAGTAATTCCTCTAACACAAGAAGCAGAGCTAGAACTRGCAGAAAACAGGGAGATTCTAAAAGAACCAGTACATGGAGTGTATTATGACCCCTCAAAAGAATTAATAGYAGAAATACAGAAGCAGGGGCAAGGC
>M000MF2RW6_2009-07
CCCATTAGTCCTATTGAAACTGTACCAGTAAAATTAAAGCCAGGAATGGATGGCCCAAGAGTTAAACAATGGCCATTGACAGAAGAAAAAATAAAAGCATTAGTAGAAATTTGTACAGAGATGGAAAAGGAAGGAAAAATTTCAAAAATTGGGCCTGAAAATCCATACAATACTCCAATATTTGCCATAAAGAAAAAAGACAGTACTAAATGGAGAAAATTAGTAGATTTCAGAGAACTTAATAAGAGAACTCAAGACTTCTGGGAAGTCCAATTAGGGATACCACATCCCGCAGGGTTAAAAAAGAAAAAATCAGTAACAGTACTAGATGTGGGTGATGCATATTTTTCAGTTCCCTTAGATAAAGACTTCAGAAAGTATACTGCATTTACCATACCTAGTACAAACAATGAGACACCAGGGATTAGATACCAGTACAATGTGCTTCCACAGGGATGGAAAGGRTCACCAGCAATATTTCAATGTAGCATGACAAAAATCTTAGAGCCTTTTAGAAAACAAAATCCAGAAATGGTTATATATCAATACATGGATGATTTGTATGTAGGATCTGACTTAGAAATAGGACAGCACAGAACAAAAATAGAGGAACTGAGACAACATTTGTTGGGGTGGGGATTTACCACACCAGACAAAAAACATCAGAAAGAACCTCCATTTCTTTGGATGGGTTATGAACTCCATCCTGATAAATGGACAGTACAACCTATAGTGCTGCCAGAAAAAGACACCTGGACTGTCAATGACATACAGAAGTTAGTGGGAAAATTAAATTGGGCAAGTCAGATTTACCCAGGGATTAAAGTAAAGCAATTATGTAAACTTCTTAGGGGAACCAAAGCACTAACAGAAGTAATATCAYTAACAGAAGAAGCAGAGCTAGAACTGGCAGAAAACAGGGAAATTCTAAGAGAACCAGTACATGGAGTGTATTATGACCCATCAAAAGACTTAATAGCAGAGATACAGAAGCAGGGGCTAGGC
>C280FK1TS3_2008-02
CCCATTAGTCCTATTGAAACTGTACCAGTRAAATTAAAGCCAGGAATGGATGGCCCAAAAGTTAAACAATGGCCATTGACAGAAGAGAAAATAAAAGCATTAACAGAAATTTGCACAGAAATGGAAAAGGAAGGAAAAATTTCAAAAATTGGGCCTGAAAATCCATACAATACTCCAGTTTTTGCCATAAAGAAAAAAGACAGTACTAAATGGAGAAAATTAGTAGATTTCAGAGAAYTAAATAAGAGAACTCAAGACTTTTGGGAAGTTCAATTGGGAATACCACATCCTGCAGGGTTAAAAAAGAAAAARTCAGTAACAGTATTGGATGTGGGTGATGCATATTTTTCAGTTCCTTTAGATAAAGAATTCAGAAAGTATACTGCATTTACCATACCTAGTATAAACAATGAGACTCCAGGGGTTAGATATCAGTACAATGTGCTTCCCCARGGATGGAAAGGATCACCAGCAATATTCCAAAGTAGCATGACAAGAATCTTAGAGCCTTTTAGAAARCAAAATCCAGAAATAGTTATTTATCAATACATGGATGATTTGTATGTAGGATCTGACTTAGAAMTAGGGAAGCATAGAGCAAAAATAGAGGAACTGAGAGCACATTTGCTTAAGTGGGGATTTACCACACCAGAYAAGAAACATCAGAAAGAACCYCCATTCCTTTGGATGGGTTATGAACTCCATCCTGATAAATGGACAGTGCAGCCAATAGTATTGCCAGAAAAGGACAGCTGGACTGTCAATGACATACAGAAGTTAGTGGGAAAATTAAATTGGGCAAGTCAGATTTATGCAGGGATTAAGGTAAGGCAATTATGTAAACTCCTTAGGGGAACCAAAGCACTAACAGAAGTGGTACAGCTGACAGAAGAAGCAGAGCTAGAACTGGCAGAAAATAGGGAAATTCTAAAAGAACCAGTNCATGGAGTGTATTATGACCCATCAAAAGACTTAATAGCAGAAATACAGAAGCAGGAGCAAGGC
>M000MFCNQ7_2008-11
CCCATTAGTCCTATTGAAACTGTACCAGTAAAATTAAAGCCAGGAATGGATGGCCCAAAAGTTAAACAATGGCCATTGACAGAAGAAAAAATAAAAGCATTAGTAGAAATTTGTACAGAAATGGAAAAGGAAGGAAAAATTTCAAGAGTTGGGCCTGAAAATCCATATAATACACCAATATTTGCCATAAAGAAAAAAGATAGTACTAAATGGAGAAAATTAGTAGATTTCAGAGAACTTAATAAGAAAACTCAAGACTTCTGGGAAGTTCAATTAGGAATACCACATCCAGCAGGGTTAAAAAAGAAAAAATCAGTAACAGTACTGGATGTGGGTGATGCATATTTTTCAGTTCCTTTAGATCCAGACTTCAGGAAGTATACTGCATTTACCATACCTAGTACAAACAATGAGACACCAGGAATTAGATATCAGTACAATGTGCTTCCACAGGGATGGAAAGGATCACCAGCAATATTCCAAAGCAGCATGACAAAAATCTTAGAGCCTTTTAGAAAACAAAATCCAGAAATGGTTATCTACCAATACATGGATGATTTGTATGTAGGATCTGACTTAGGAATAGAGCAGCATAGAACAAAAATAGAGGAATTGAGACAACATCTGTTGAGGTGGGGGTTTACCACACCAGACAAAAAACATCAGAAAGAACCTCCATTTCTTTGGATGGGTTATGAACTCCATCCTGATAAATGGACAGTACAGCCTATAGTGCTGCCAGAAAAAGATAGCTGGACTGTTAATGACATACAGAAGTTAGTAGGAAAATTAAACTGGGCAAGTCAAATTTACCCAGGGATTAGAGTAAAGCAATTATGTAAACTCCTTAGGGGAACCAAAGCACTAACAGAAGTAATACCTCTAACAAAAGAAGCAGAACTAGAACTGGCAGAAAACAGGGAGATTCTAAAAGAACCAGTACATGGAGTGTATTATGACCCATCAAAAGACTTAATAGCAGAAGTACAGAAGCAGGGACAAGGC
>M000MG0LT8_2008-08
CCYATTAGTCCTATTGAAACTGTACCAGTAAAATTAAAACCAGGAATGGATGGCCCAAAAGTTAAACAATGGCCATTGACAGAGGAAAAAATAAAAGCATTAATAGAAATTTGTACAGAAATGGAAAAGGAAGGAAAAATTTCAAAAATAGGGCCTGAAAATCCATACAATACTCCAGTGTTTGCCATAAAGAAAAAGGACAGTACTAAATGGAGRAAATTAGTAGATTTCAGAGAACTTAATAARAGAACACAAGACTTCTGGGAAGTTCAATTAGGAATACCACAYCCTGCAGGGYTAAAAAAGAAAAAATCAGTAACAGTACTGGATGTGGGTGATGCCTATTTTTCAGTTCCATTAGATCCAGACTTCAGGAAGTATACTGCATTTACCATACCTAGTKTAAACAATGAGACACCAGGAATTAGATATCAGTACAATGTACTCCCACAGGGATGGAAAGGATCACCAGCAATATTCCAAAATAGCATGACAAAAATCTTAGAACCTTTTAGAAACAAAAATCCAGACATAGTTATTTATCAATACATGGATGATTTGTATGTAGGATCTGACTTAGGAATAGAGCAGCATAGAATAAAGATAGAGGAACTGAGACARCATCTGTTRAAGTGGGGRTTTACTACACCAGACAAAAARCATCAGAAAGAACCTCCATTCCTTTGGATGGGTTATGAACTCCATCCTGACAAATGGACAGTACAGCCTATAATGCTGCCAGAAAAGGATAGCTGGACTGTCAATGACATACAGAAGTTAGTGGGAAAGTTGAATTGGGCAAGTCAGATTTACCCAGGGATTAAAGTAAAGCAATTATGTAAACTCCTTAGRGGGACCAAAGCACTAACAGAGATAATACCTCTAACAGCAGAAGCAGAGCTAGAACTGGCAGAAAACAGGGAGATTCTAAAAGAACCAGTACATGGAGTGTATTATGACCCATCAAAAGACTTAGTAGCAGAAATACAGAAGCAGGGGCAAGGC
>M000MG6JU9_2008-10
CCCATAAGTCCTATTGAGACTGTACCAGTRAAACTAAAGCCAGGAATGGATGGCCCAAAAGTTAAACAATGGCCATTGACAGAAGAAAAAATAAAAGCATTAGTAGAAATCTGTACAGAAATGGAAAAGGAAGGAAAAATTTCAAAAATTGGGCCTGAAAATCCATATAATACTCCAGTTTTTGCCATAAAGAAAAAGGACAGTACTAAATGGAGAAAGTTAGTAGATTTYAGAGAACTTAATAAGAGAACTCAAGATTTCTGGGAAGTTCAACTAGGAATACCACATCCYGCAGGATTAAAAAAGAAAAAATCAGTAACAGTACTGGATGTAGGTGATGCATATTTCTCAGTTCCCTTAGATAAAGACTTCAGGAAGTATACTGCATTCACCATACCTAGTACAAACAATGAGACACCAGGAATTAGATATCAGTACAATGTGCTTCCACAAGGATGGAAAGGATCACCAGCAATATTCCAAAGTAGCATGACAAAAATCTTAGAGCCTTATAGAAAACAAAATCCAGACATAGTTATCTATCAATACATGGATGAYTTGTATGTAGGATCTGACTTAGARATAGGYCAGCATAGAACAAAAGTAGAGGAACTGAGACAACATCTGTTGCAGTGGGGGTTTACCACACCAGACAAAAAGCATCAGAAAGAACCTCCATTCCTTTGGATGGGTTATGAACTCCATCCTGATAAATGGACAGTGCAGCCTATAGTGCTGCCAGAAAAAGACAGCTGGACTGTCAATGACATACAAAAGTTAGTGGGAAAATTAAATTGGGCAAGTCAGATTTACCCAGGGATTAAGACAAAGCAATTATGTAAACTCATTAGGGGAACTAAAGSATTAACAGAAGTAGTACCACTAACAGYAGAWGCAGAGCTAGAACTGGCAGAAAACAGGGAGMTTCTAARRGAACAAGTACATGGAGTGTATTATGACCCATCAAAAGACTTAATAGCAGAAKTACAAAAGCAGGGGGACGGC
>M000MG8DPA_2008-07|0
CCCATAAGTCCTATTGAAACTGTACCAGTAAAATTAAAGCCAGGTATGGATGGCCCAAAAGTCAAACAATGGCCATTGACAGAAGAAAAAATAAAAGCTTTAGTAGAAATTTGTACAGAGATGGAAAAGGAAGGAAAAATTTCAAAAATTGGGCCTGAAAATCCATACAATACTCCAATATTTGCCATAAAGAAAAAAGACAGTACTAAATGGAGAAAATTAGTAGATTTCAGAGAACTTAATAAGAAAACTCAAGACTTCTGGGAAGTCCAATTAGGAATACCACATCCCGCAGGGYTAAAAAAGAAAAAATCAGTAACAGTACTGGATGTGGGTGATGCATATTTTTCAGTTCCCTTAGATCCAGACTTCAGAAAATACACTGCATTTACCATACCTAGTATAAACAATGAGACACCAGGGATTAGGTATCAGTACAATGTGCTTCCACAGGGATGGAAAGGCTCACCAGCAATATTCCAAAGCAGCATGACAAGAATCTTAGAGCCTTTCAGAAAACAAAATCCAGAAATAGTTATCTATCAATACATGGATGATTTGTATGTAGGATCTGACTTAGAAATAGGGCAGCATAGAGCAAARATAGAGGAACTGAGACAACATCTGTTGAAATGGGGATTTACTACACCAGACAAGAAGCATCAGAAAGAACCTCCATTCCTTTGGATGGGTTATGAACTCCATCCTGATAAATGGACAGTACAGCCTATAGTGCTGCCAGAAAAGGACAGCTGGACTGTCAATGACATACAGAAGTTAGTGGGAAAATTGAATTGGGCAAGTCAGATTTACCCAGGGATTAAAGTAAGGCAATTATGTAAACTCCTTAGGGNAACCAAAGCACTAACAGAAGTAATACCTCTAACAAAAGARGCAGAGTTAGAACTGGCAGAAAACAGGGAAATTCTAAAAGAARCAGTACATGGAGTGTATTATGAYCCATCAAAAGACTTAATAGCAGAAATACAGAAGCAGGGGCTAGGC
>M000MG8DPA_2008-07|1
CCCATAAGTCCTATTGAAACTGTACCAGTAAAATTAAAGCCAGGTATGGATGGCCCAAAAGTCAAACAATGGCCATTGACAGAAGAAAAAATAAAAGCTTTAGTAGAAATTTGTACAGAGATGGAAAAGGAAGGAAAAATTTCAAAAATTGGGCCTGAAAATCCATACAATACTCCAATATTTGCCATAAAGAAAAAAGACAGTACTAAATGGAGAAAATTAGTAGATTTCAGAGAACTTAATAAGAAAACTCAAGACTTCTGGGAAGTCCAATTAGGAATACCACATCCCGCAGGGYTAAAACAGAAAAAATCAGTAACAGTACTGGATGTGGGTGATGCATATTTTTCAGTTCCCTTAGATCCAGACTTCAGAAAATACACTGCATTTACCATACCTAGTATAAACAATGAGACACCAGGGATTAGGTATCAGTACAATGTGCTTCCACAGGGATGGAAAGGCTCACCAGCAATATTCCAAAGCAGCATGACAAGAATCTTAGAGCCTTTCAGAAAACAAAATCCAGAAATAGTTATCTATCAATACATGGATGATTTGTATGTAGGATCTGACTTAGAAATAGGGCAGCATAGAGCAAARATAGAGGAACTGAGACAACATCTGTTGAAATGGGGATTTACTACACCAGACAAGAAGCATCAGAAAGAACCTCCATTCCTTTGGATGGGTTATGAACTCCATCCTGATAAATGGACAGTACAGCCTATAGTGCTGCCAGAAAAGGACAGCTGGACTGTCAATGACATACAGAAGTTAGTGGGAAAATTGAATTGGGCAAGTCAGATTTACCCAGGGATTAAAGTAAGGCAATTATGTAAACTCCTTAGGGNAACCAAAGCACTAACAGAAGTAATACCTCTAACAAAAGARGCAGAGTTAGAACTGGCAGAAAACAGGGAAATTCTAAAAGAARCAGTACATGGAGTGTATTATGAYCCATCAAAAGACTTAATAGCAGAAATACAGAAGCAGGGGCTAGGC
>M000MGJIOB_2008-09
CCCATTAGTCCTATTGAAACTGTACCAGTAAAATTAAAGCCAGGAATGGATGGGCCAAAAGTTAAGCAATGGCCACTAACAGAAGAAAARATAAAAGCATTARTAGAAATTTGTACAGAAATGGAAAAGGAAGGGAAAATTTCAAAAATTGGGCCTGAAAATCCATACAATACCCCAGTATTTGCCATAAAGAAAAAAGACAGTACTAAATGGAGAAAGTTAGTAGACTTCAGAGAACTTAATAAGAGAACTCARGATTTCTGGGAAGTTCAATTAGGAATACCACACCCTGCAGGGTTAAAGAAGAAAAAATCAGTGACAGTACTGGATGTGGGAGATGCATATTTTTCAGTTCCTTTAGATAAAGATTTCAGAAAGTATACTGCATTTACCATACCTAGTGTAAACAATGAGACACCAGGGACTAGATATCAATACAATGTGCTTCCGCAGGGATGGAAAGGATCACCAGCAATATTCCAAAGTAGCATGACAAAAATCTTAGAGCCTTTTAGGAAACAAAATCAAGACATAGTTATCTATCAATACATGGATGATCTGTATGTAGGATCTGACTTAGAAATAGGACAGCATAGAACAAAAATAGAGGAACTGAGACAACATCTGTTSAGGTGGGGACTTACCACACCAGACAAAAAGCATCAGAAAGAACCTCCATTCCTTTGGATGGGTTATGAACTMCATCCAGATAAATGGACAGTACAGCCTATAGTGCTGCCAGAAAAGGACAGCTGGACTGTCAATGACATACAGAAGTTAGTGGGAAAATTGAATTGGGCAAGTCAGATTTATGCAGGGATTAAAGTAAAGCAATTATGTAAACTCCTTAGGGGAGCCAAAGCACTAACAGAAGTAGTACCACTAACAGCAGAAGCAGAGTTAGAACTGGCAGAAAACAGGGAGATTCTAAAAGAGCCAGTACATGGGACATATTATGACCCATCAAAAGACTTAATAGCAGAAATACAGAAGCAAGGGCAAGGC
>M000MH1QRC_2008-12
CCCATTAGTCCTATTGAAACTGTACCAGTAAAATTAAARCCAGGAATGGATGGCCCAAAAGTTAAACAATGGCCATTGACAGAAGAAAAAATAAAGGCATTAATGGAGATTTGTGCAGAAATGGAAAAGGAAGGGAAAATTTCAAAAATTGGGCCTGAAAATCCATATAATACTCCAGTRTTTGCCATAAAGAAAAAAGACAGTACTAAATGGAGAAAATTAGTAGATTTYAGAGAACTTAATAAGAAAACTCAAGACTTCTGGGAAGTTCAATTAGGAATACCACATCCTGCAGGGTTRAAAAAGAAAAAATCAGTAACAGTAYTGGATGTGGGTGATGCATAYTTTTCAGTTCCCTTAGATGAAAAYTTCAGGAAGTACACTGCWTTTACCATACCYAGTAYAAACAATGAGACACCAGGGRTTAGATATCAGTACAATGTGCTTCCACAGGGATGGAAAGGATCACCAGCAATATTTCAAAGTAGYATGACAAAAATCTTAGAGCCCTTTAGAAARCAAAATCCAGACATAGTCATCTATCAATACATGGATGATTTGTATGTAGGATCTGACTTAGAAATAGGGCAGCATAGAACAAAARTAGAGGAACTGAGACAACATCTGTTGAAGTGGGGATTTACCACACCAGACAAAAAACATCAGAAAGAACCTCCATTCCTTTGGATGGGTTATGAACTCCATCCTGATAAATGGACAGTRCAGCCTATAGTGCTGCCAGAAAAAGACAGCTGGACTGTCAATGACATACAGAAGTTAGTGGGAAAATTGAATTGGGCWAGTCAGATTTAYGCAGGGATTAAGGTAAAGCAATTATGTAAGCTCATTAGGGGAACCAAAGCACTAACAGAAGTAGTACCACTAACAGCAGAAGCAGARCTAGAACTGGCAGAAAACAGGGAAATTCTAAAAGAACCAGTACATGGGGTATATTATGACCCCTCAAAAGATTTAATAGTAGAAATACAGAAGCAAGGGCAAGGC
>M000MHBBSD_2008-05
CCCATTAGTCCTATTGAAACTGTACCAGTAAAACTAAAACCAGGAATGGATGGCCCAAAAGTTAAACAATGGCCATTAACAGAAGAAAARATAAAAGCATTAGTAGAAATTTGCACAGAAATGGAAAAGGAAGGRAAAATTTCAAAAATTGGGCCTGAAAATCCATACAATACTCCAGTATTTGCCATAAAGAAAAAGGACAGTACTAAATGGAGAAAGTTAGTAGATTTCAGAGAACTTAATAAGAGAACTCAAGAGTTCTGGGAAGTTCAATTAGGAATACCACATCCCTCAGGATTAAAAAAGAAAAAATCAGTGACAGTACTAGATGTGGGTGATGCATATTTCTCAGTTCCCTTAGATAAAGACTTCAGAAAGTATACTGCATTTACCATACCTAGTACAAACAATGAAACACCAGGAATTAGATATCAGTACAATGTGCTTCCACAGGGATGGAAAGGATCACCAGCAATATTTCAAAGTAGCATGACAAAAATCTTAGAGCCTTTTAGAAAACAAAATCCAGACATAGTTATCTATCAATATATGGATGATTTGTATGTAGGATCTGACTTAGAAATAGGACAGCACAGAATAAAAATAGAGGAACTGAGACAACATCTGTTGAAGTGGGGATTTACCACCCCAGACAAAAAACATCAGAAGGAGCCTCCATTTCTTTGGATGGGTTATGAACTMCATCCTGATAAATGGACAGTACAGCCTATAGTGCTGCCAGAAAAGGATAGCTGGACTGTCAATGACATACAGAAGTTAGTGGGAAAATTAAATTGGGCAAGTCAGATCTACTCAGGAATTAAAGTAAGGCAATTATGTAAACTCCTTAGRGGAACCAAATCACTAACAGAAGTAATACCATTGACAGAAGAAGCCGAGCTAGAACTGGCAGAGAATAGGGAAATTCTAAAAGAACCAGTACACGGGGTGTATTATGATCCATCAAAAGAATTAATAGCAGAAATACAGAAGCAGGGGCGAGGC
>M000MI1VTE_2008-06
CCCATTAGTCCTATTGAAACTGTACCAGTAAAATTAAAGCCAGGAATGGATGGCCCAAAAGTYAAGCAATGGCCATTGACAGAAGAGAAAATAAAAGCATTARTRGAAATTTGTACAGARATGGAAAAGGAAGGGAAAATTTCAAAAATTGGGCCTGAAAATCCATACAATACTCCAGTATTTGCTATAAAGAAAAAAGACAGTACTAAATGGAGAAAATTAGTAGATTTTAGAGAACTTAATAARAGAACTCAAGACTTCTGGGARGTYCAATTAGGAATACCACATCCCGCAGGGTTAAAAAAGAARAAATCAGTAACAGTACTGGATGTGGGTGATGCATATTTCTCAGTTCCYTTAGATCCAGATTTYAGGAAGTATACTGCATTTACCATACCTAGTATGAACAATGAGACACCAGGGATAAGATATCAGTACAATGTGCTTCCACAGGGATGGAAAGGATCACCAGCAATATTCCAATGCAGTATGACAAAAATCTTAGAGCCTTTTAGAAAACAGAATCCAGACATAGTTATCTATCAATACATGGATGATTTATATGTAGGATCTGACTTAGAAATAGGACAGCATAGAGCAAAAATAGAAGAGCTGAGACAACATCTGTTGAGGTGGGGATTYACCACACCAGACAAAAAACATCAGAAAGAACCYCCATTCCTTTGGATGGGTTATGAACTCCATCCTGATAAATGGACAGTACAGCCTATAATGCTGCCAGAAAAAGACAGCTGGACTGTCAATGACATACAGAAGTTAGTRGGAAAGTTRAATTGGGCAAGTCARATTTACCCAGGGATTAAAGTAAGACARTTATGTAAACTTCTTAGAGGAACCAAATCACTAACAGAAGTAATTACTCTAACACAAGAAGCAGAGCTAGAACTGGCAGAAAACAGGGAGATTCTAAAAGAACCAGTACATGGAGTGTATTATGACCCATCAAAAGAATTAATAGCAGAAATACAGAAGCAGGGGCWAGGC
>M000MK1JUF_2009-01
CCCATTAGTCCTATTGAAACTGTACCAGTAAAATTAAAACCAGGAATGGATGGCCCAAAAGTTAAACAATGGCCATTGACAGAAGAAAAAATAAAAGCATTAATGGAAATTTGTDCAGAAATGGAAAAGGAAGGRAAAATTTCAAAAATTGGGCCTGAAAATCCATACAATACTCCAGTATTTGCYATAAAGAAAAAAGACAGTACTAAATGGAGAAAATTAGTAGATTTCAGAGAACTTAATAAAAGAACTCAAGACTTCTGGGAAGTTCAATTAGGAATACCACATCCCGCAGGGTTAAAAAAGAAAAAATCAGTAACAGTACTRGATGTGGGTGATGCATATTTYTCAGTTCCTTTAGATAARGAGTTCAGRAAGTATACTGCATTTACCATACCTAGTATAAACAATGAGACACCAGGGATTAGGTATCAGTACAATGTRCTTCCACAGGGATGGAAAGGATCACCAGCAATATTTCAAWGYAGCATGAYAAAAATCTTAGAGCCYTWTAGRCAACAAAACCCAGACATRRTAATCTATCAATACATGGATGATTTGTATGTAGGATCTGACTTAGAAATAGGGCAGCATAGAGCAAAAATAGASAAATTGAGAGAACATCTGTTGAAGTGGGGATTYACCACACCAGAYAAAAAGCATCAGAAAGAACCCCCATTCCTTTGGATGGGTTATGAACTCCATCCTGATAAGTGGACAGTACAGCCTATAGTGCTGCCAGAAAARGACAGCTGGACTGTCAATGACATACAGAAGTTAGTGGGAAAATTAAATTGGGCAAGTCAGATTTATGCAGGAATTAAAGTAAAGCAATTATGTAAACTCCTTAGGGGAACCAAGGCACTAACAGAARTAGTACCACTAACAGCAGAAGCAGAGCTAGAACTGGCAGAAAACAGAGAGATTCTAAAAACACCAGTACATGGAGTGTATTATGACCCATCAAAAGACTTAATAGCAGAAATACAGAAACAAGGGCAAGGC
>M000ML1PUG_2009-02
CCCATTAGTCCTATTGAAACTGTACCAGTAAAATTAAAGCCAGGAATGGATGGCCCAAAAGTTAAACAATGGCCATTGACAGAAGAAAAAATAAAAGCATTAGTGGAAATTTGTACAGAAATGGAAAAGGAAGGGAAGATTTCAAAAATTGGGCCTGAAAATCCATACAATACTCCAGTATTTGCCATAAAGAAAAAAGACAGTACTAAATGGAGAAAATTAGTAGATTTTAGAGAACTTAATAAGAGAACTCAAGACTTTTGGGAAGTTCAATTAGGAATACCACATCCCGCAGGGTTAAAAAAGAAAAAATCAGTAACAGTACTGGATGTGGGTGATGCATATTTTTCAGTTCCCTTAGATGAAGAATTCAGGAAATATACTGCATTTACCATACCTAGTATAAACAATGAGACACCAGGGATTAGATATCAGTACAATGTGCTTCCACAGGGATGGAAAGGATCACCAGCAATATTCCAAAGTAGCATGACAAAAATCTTAGAGCCTTTTAGAAAACAAAATCCAGAAATAGTGATCTATCAATACATGGATGATTTGTATGTAGGGTCTGACTTAGAAATAGAGCAGCATAGAACAAAAATAGAGGAATTGAGGCAACATCTGTTGAAGTGGGGATTTACCACACCAGACAAAAAACATCAGAAAGAACCTCCATTCCTTTGGATGGGTTATGAACTCCATCCTGATAAATGGACAGTACAGCCTATAGTGCTGCCAGAAAAAGATAGCTGGACTGTCAATGACATACAGAAGTTAGTGGGAAAATTGAAYTGGGCAAGTCAGATTTACCCAGGGATTAAAGTAAAGCAATTGTGTAAACTCCTTAGGGGAACCAAAGCACTAACAGAAGTAGTACCACTAACAGAAGAAGCAGAGCTAGAACTAGCAGAAAACAGGGAGATTCTAAAAGAACCAGTACATGGAGTGTATTATGACCCATCAAAAGACTTAATAGCAGAAATACAGAAGCAGGGGCAAGGC
>C28EM90GO4_2007-11
CCCATTAGTCCTATTGAAACTGTACCAGTCAAATTAAAGCCAGGAATGGATGGCCCAAAAGTTAAACAATGGCCATTGACAGAAGAAAAAATAAARGCATTAGTAGAAATTTGYACAGAAATGGAAAAGGAAGGRAAAATTTCAAAGATTGGGCCTGAAAATCCATACAATACTCCAATATTTGCTATAAAGAAAAAGGACAGYACTAAATGGAGAAAATTAGTAGATTTCAGAGAACTTAATAAGAGAACTCAAGACTTCTGGGAAGTTCAATTAGGAATACCACATCCCGCAGGGTTAAAAAAGAARAAATCAGTAACAGTGCTAGATGTGGGTGATGCCTATTTTTCAGTTCCCTTAGATAAAGAATTCAGGAAGTMTACTGCATTTACCATACCTAGTATAAACAATGAGACACCAGGGATTAGATATCAGTACAATGTRCTGCCACAGGGATGGAAAGGATCACCAGCAATATTCCAAAGTAGCATGACAAAAATCTTAGAGCCTTTTAGAAAWCAAAATCCAGAAMTRGTCATCTATCAATACATGGATGATTTGTATGTAGGGTCTGACTTAGAAATAGAGCAACATAGAGAAAAGATAGAGAACCTGAGGAAACATTTGTTGMRGTGGGGATTTACCACACCAGACAAGAAACATCAGAAAGAACCTCCATTTCTTTGGATGGGTTAYGAACTCCATCCTGATAAATGGACAGTGCAGCCTATAGTGCTGCCAGAAAAAGACAGCTGGACTGTCAATGACATACAGAAGTTAGTGGGAAAATTRAATTGGGCAAGTCAGATTTATCCAGGGATTAAAGTAAAGCAATTATGTAAACTCCTTAGGGGARCCAAAGCACTAACAGAAGTAATACCACTAACAGAAGAAGCAGAGCTAGAACTGGCAGAAMACAGAGAGATTCTAARGMACCCAGTACATGGAGTGTATTATGACCCKTCAAAAGACTTAGTAGCAGAAATACAGAAGCAGGAGCAAGGT
>M000MN2NSH_2008-07
CCCATTAGTCCTATTGAAACTGTACCAGTAAAATTAAAGCCAGGAATGGATGGCCCAAAAGTTAAACAATGGCCATTGACAGAAGAAAAAATAAAAGCATTAGTAGAAATTTGTACAGAAATGGAAAAGGAAGGTAAAATTTCAAAAATTGGGCCTGAAAATCCATACAATACTCCAGTATTTGCTATAAAGAAAAAAGACAGTACTAAGTGGAGAAAATTAGTAGATTTCAGAGAACTTAATAARAGAACTCAAGACTTCTGGGAAGTTCAATTAGGAATACCACATCCCTCAGGGTTAAAAAAGAAAAARTCAGTAACAGTACTGGATGTGGGGGATGCATATTTTTCAGTTCCCTTAGATAAAGAATTCAGGAAGTATACTGCATTTACCATACCTAGTATAAACAATGAGACACCAGGAATTAGATATCAGTACAATGTGCTTCCACAGGGATGGAAAGGATCACCAGCAATATTCCAAAGTAGCATGACAAAAATCCTAGAGCCTTTTAGAAAACAAAATCCAGAAGTAGTTATCTATCAATACATGGATGATTTGTATGTAGGRTCTGATCTAGAAATAGGGCAGCATAGAACAAAAATAGAAGAACTGAGACAGCATCTGTTGAGGTGGGGACTTACCACRCCAGATAAAAAACACCAGAAAGAACCTCCATTCCTTTGGATGGGGTATGAACTCCACCCAGACAAATGGACAGTACAGCCTATAGTGCTGCCAGAAAAGGACAGTTGGACTGTCAATGATATACAGAAGTTAGTGGGAAAATTAAATTGGGCAAGTCAGATTTACCCAGGGATTAAAGTAAGGCAATTATGTAAACTCCTTAGAGGAGCCAAAACATTAACAGAAGTAATACCACTAACAAARGAAGCAGAGTTAGAACTGGCAGAGAACAGGGAAATTCTAAAAGAACCAGTRCATGGAGTATATTATGACCCATCAAAAGATTTAATAGCAGAAATACAGAAGCAAGGGCAAGGC
>M000MR0VTI_2008-10
CCCATTAGTCCTATTGAAACTGTACCAGTAAAATTRAAGCCAGGAATGGATGGCCCAAAAGTTAARCAATGGCCATTRACAGAAGAAAAAATAAARGCATTAGTAGAAATTTGTACAGAAATGGAAAAGGAAGGGAAAATTTCAAAAATTGGGCCTGAAAATCCATACAATACTCCAGTATTTGCTATAAAGAARAAAGACAGTACCAAATGGAGAAAATTAGTAGATTTCAGAGAACTTAATAAGAGAACTCAAGACTTCTGGGAGGTTCAGTTAGGAATACCACATCCCTCAGGGTTGAAAAAGAAAAAATCAGTAACAGTACTGGATGTGGGTGATGCATATTTTTCAGTTCCYTTAGATCCAGACTTCAGGAAGTATACTGCATTTACCATACCTAGTRGAAACAATGAGACACCAGGGATTAGATATCAGTACAATGTGCTCCCACAGGGATGGAAAGGATCACCAGCAATATTTCARAGTAGCATGACAAAAATCTTAGAGCCTTTTAGAAAGCAAAATCCAGACATAGTTATTTATCAATACATGGATGATTTGTATGTAGGATCTGACTTAGAAATAGGGCAGCATAGAGCAAAAATAGAGGAACTGAGACAACATCTGTTGAAGTGGGGATTTACCACACCAGACAAAAAACATCAGAAAGAACCTCCATTTCTTTGGATGGGTTATGAACTCCATCCTGATAAATGGACAGTACAGCCTATAGTGCTGCCAGAAAAAGACAGCTGGACTGTCAATGACATACAGAAGTTAGTGGGAAAATTGAACTGGGCAAGTCAGATTTACCCAGGAATTAAAGTAAGGCAATTATGTAAACTCCTTAGGGGAGCCAAGGCACTAACAGAAGTAATACCACTAACAAAAGAAGCAGAGCTAGAACTGGCAGAGAACAGGGAAATCCTAAAAGAACCAGTACATGGRGTGTATTATGACCCAACAAAAGACTTAATAGCAGAAATACAGAAGCAGGGGCAA
>M000MT2UTJ_2008-09
CCTATTAGTCCTATTGAGACTGTACCAGTGAAATTGAAGCCAGGAATGGATGGCCCAAAAGTTAAACAATGGCCATTGACAGAAGAAAAAATAAAAGCATTAGTAGAAATTTGTACAGAAATGGAAAAGGAAGGGAAAATTTCAAAAATTGGGCCTGAAAATCCATACAATACTCCAGTATTTGCCATAAAGAAAAAAGACAGTACTAAATGGAGAAAATTAGTAGATTTCAGAGAACTTAATAAGAGAACTCAAGACTTCTGGGAAGTTCAATTAGGAATACCACATCCTGCAGGGTTAAAAAAGAAGAAGTCAGTAACAGTACTGGATGTGGGTGATGCATACTTTTCAGTTCCCCTAGATAAAGACTTCAGGAAGTATACTGCCTTTACCATACCTAGCATAAACAATGAGACACCAGGGGTTAGATATCAGTACAATGTGCTTCCACAGGGATGGAAAGGATCGCCAGCARTATTCCAAAGTAGCATGACAAAAATCTTAGAGCCTTTTAGAAAACAAAATYCARACATAGTGATCTATCAATACATGGATGATTTGTATGTAGGATCAGACTTAGAAATAGGGCCRCATAGAGCAAAGGTAGAGGAGCTGAGACAACATCTRTTGAGGTGGGGGTTTACCACACCAGACAAAAAACATCAAAAAGAACCTCCATTTCTTTGGATGGGTTATGAACTCCATCCTGACAAATGGACAGTACAGCCTATAGAGCTGCCAGAAAAAGACCAATGGACTGTCAATGATATACAGAAGTTAGTGGGAAAATTGAAYTGGGCAAGTCAGATTTATGCAGGGATTAAAGTAAAGCAATTATGTAAACTCCTTAGGGGAGCCAAAGCACTAACAGAAGTAGTAGCACTAACAGAAGAAGCAGAGTTAGAACTGGCAGAAAACAGGGAAATTCTAAAAGAACCAGTACATGGGGTGTATTATGACCCATCAAAAGACTTAATAGCAGAAGTACAGAAACAGGGGCAAGGC
>M000MV5LQK_2008-09
CCCATTAGTCCTATTGAAACTGTACCAGTAAAGTTAAAGCCAGGAATGGACGGGCCAAGAGTTAAACAATGGCCATTGACAGAAGAAAAAATAAAAGCATTAGTAGAAATTTGTACAGAAATGGAAAAGGAAGGGAAAATTTCAAAAATTGGGCCTGAAAATCCATACAATACTCCAGTATTTGCCATAAAGAAAAAGGACAGTACTAAATGGAGGAAATTAGTAGATTTCAGAGAGCTTAATAAGAGAACTCAAGAYTTCTGGGAAGTTCAATTAGGAATACCACATCCTGCAGGGTTAAAAAGGAAAAAATCAGTAACAGTATTGGATGTGGGTGATGCATATTTCTCAGTTCCCTTAGATAAAGARTTCAGGAAGTATACTGCATTTACCATACCTAGTATAAACAATGAGACACCAGGGATTAGATATCAGTACAATGTGCTTCCACAGGGATGGAAAGGATCACCATCAATATTCCAAAGTAGCATGACAAGAATCTTAGAGCCTTTTAGAAAACAAAATCCAGACATRATTATCTATCAATACATGGATGATTTNTATGTAGGATCTGACTTAGAAATAGGACAGCATAGAGCAAAAATAGAGGAACTGAGACAACATCTGTTGAAGTGGGGATTTACCACACCAGACAAAAAGCATCAGAAAGAACCACCATTCCTTTGGATGGGCTATGAACTCCATCCTGATAAATGGACAGTACAGCCTATAGTGCTACCAGAAAAGGACAGCTGGACTGTCAATGACATACAGAAGTTAGTGGGAAAATTAAATTGGGCAAGTCAGATTTACCCAGGGATTAAGACAAGGCAATTATGTAAACTCCTTAGGGGAACCAAAGCACTAACAGAAGTAATACCACTAACAAAAGAAGCAGAGATRGAACTAGCAGAAAACAGGGAGATTCTAAAAGAACCAGTACATGGGGTGTATTATGACCCATCAAAAGACTTAATAGCAGAAATACAGAAGCAGGGAGAAGGC
>M000MV6QTL_2008-09
CCCATTAGTCCCATTGAAACTGTACCAGTAAAACTAAAGCCAGGAATGGATGGCCCAAAAGTTAAACAATGGCCATTGACAGAAGAAAAGATAAAAGCATTAGTAGAAATTTGTACAGAAATGGAAAAGGAAGGGAAAATTTCAAAAATTGGGCCTGAAAATCCATACAACACTCCRGTATTTGCCATAAAGAAAAAAGACAGTACTAAATGGAGAAAATTAGTAGATTTCCGAGAACTTAATAAGAAAACTCAAGACTTCTGGGAAATTCAATTAGGAATACCACATCCTGCAGGGTTAAAACAGAAAAAATCAGTAACAGTATTGGATGTGGGTGATGCATATTTTTCAGTTCCCTTAGATCCAGACTTCAGGAAGTATACTGCATTTACAATACCTAGTRTAAACAATGAGACACCAGGGATTAGATACCAGTACAATGTGCTTCCACAGGGATGGAAAGGATCACCAGCAATCTTCCAAAGTAGCATGACAAAAATCCTAGAGCCTTTTAGAAAACAAAACCCAGAAATGATTATCTATCAATACATGGATGATTTGTATGTAGGATCTGACTTAGACATAGGGCAACATAGAACAAAAATAGAGGAACTGAGACAACATCTGTTGAGGTGGGGATTTACCACACCAGACAAAAAGCATCAAAAAGAACCTCCATTCCTTTGGATGGGTTATGAACTCCATCCTGATAAATGGACAGTACAGCCTATAANGCTGCCAGAAAAAGACAGCTGGACTGTCAATGACATACAGAAGTTAGTGGGAAAATTGAATTGGGCAAGTCAGATTTATCCAGGGATTAGAGTAAAACAATTATGTAAACTCCTTAGGGGAACCAAAGCACTAACAGAAGTAATACCTCTAACARAAGAAGCAGAGCTAGAACTGGCAGAAAACAGGGAGATTCTAAAAGAACCAGTACATGGAGTATATTATGACCCAGCAAAAGATTTAATAGCAGAAATACAGAAGCAGGGACAAGGC
>M0CFM68ISM_2008-09
CCCATCAGTCCTATTGAAACTGTACCCGTAAAGTTAAAGCCAGGAATGGATGGCCCAAAAGTTAAACAATGGCCATTGACAGAGGAAAAAATAAAAGCATTAATGGAAATTTGTACAGATATGGAAAAGGAAGGGAAAATTTCAAAAATTGGGCCTGAAAATCCATACAACACTCCAATATTTGCCATAAAGAAAAAGGATGGTTGTAAATGGAGAAAATTAGTAGATTTCAGAGAACTTAATAAGAGAACTCAAGACTTCTGGGAAGTTCAATTAGGAATACCACATCCTGCAGGATTAAAAAAGAGAAAATCAGTAACAGTACTGGATGTGGGTGATGCATATTTTTCAGTTCCCTTAGATGAAGATTTCAGGAGGTATACTGCATTTACCATACCTAGTAYAAACAATRAGACACCAGGGATTAGATATCAGTACAATGTGCTTCCACAGGGATGGAAAGGATCACCAGCAATATTCCAAAGTAGCATGACAAAAATCTTAGAACCTTTCAGAAACCAGAATCCAGACATAGTTATCTATCAATACATGGATGATTTATATGTTGGATCTGACTTAGAAATAGGGCAGCATAGAGCAAAAATAGAGGAACTGAGAGAACATCTGTTAAAGTGGGGATTTACCACACCAGATAAAAAACATCAGAAGGAACCTCCATTTCTTTGGATGGGTTATGAACTCCATCCTGATAAATGGACAGTACAGCCTATAGAGCTGCCAGAAAAAGACAGCTGGACTGTCAATGACATACAGAAGTTAGTAGGAAAATTAAATTGGGCAAGTCAGATTTATGCAGGGATTAAAGTAAAGCAATTATGTAAACTCCTTAGGGGAGCCAAAGCACTAACAGAAGTAATACCACTAACAGAAGAAGCAGAGCTAGAACTGGCAGAAAACAGGGAGATTCTAAAAGAGCCAGTGCATGGAGTGTATTATGACCCATCAAAAGATTTAATAGCAGAACTACAGAAGCAGGGGCAAGGC
>M0D0FA8BFN_2008-07
CCCATTAGTCCTATTGAAACTGTACCAGTAAAATTAAAGCCAGGAATGGATGGCCCAAAAGTTAAACAATGGCCACTRACAGAAGAAAAAATAAAAGCATTAATAGAAATCTGTACAGAAATGGAAAAGGAAGGGAAAATTTCAAAAATAGGGCCTGAWAATCCATATAATACTCCAGTGTTTGYCATAAAGAAAAAAGACAGTACRAAATGGAGAAAATTAGTAGATTTCAGAGAACTTAATAAGARAACTCAAGACTTCTGGGAAGTGCAATTAGGAATACCACATCCCGCAGGGTTGAAAAAGAAAAAATCAGTAACAGTGCTAGATGTGGGTGACGCCTATTTTTCAGTTCCCTTAGATAAAGAATTCAGGAAGTATACTGCATTTACCATACCAAGTAGAAACAATGAGACACCAGGGATTAGATATCAATATAATGTGCTTCCACAGGGATGGAAAGGATCACCAGCGATATTCCAGAGTAGCATGACAAAAATCTTAGATCCTTTTAGAAAACAAAACCCAGACCTAGTTATCTAYCAGTACATGGATGACTTGTATGTAGGATCTGACTTAGAAATAGGGCAGCATAGAACAAAAATAGAGGAACTGAGAAAACATCTGTTGAGTTGGGGATTTACCACACCAGACAAAAAACATCAGAAAGAACCCCCATTCCTTTGGATGGGTTATGAACTCCATCCTGATAAATGGACAGTACAGCCTATAGTGCTGCCAGAAAAGGACAGCTGGACTGTCAATGACATACAGAAGTTAGTGGGAAAATTAAATTGGGCAAGTCAGATTTATGCAGGGATTAAAGTAAAACAATTATGTAAACTCCTTAGGGGAACCAAAGCACTAACAGAARTAGTACCATTAACAGYAGAAGCAGAGCTAGAACTAGCAGAAAACAGGGAGATTCTAAAAGAACCAGTGCATGGAACGTATTATGACCCATCAAAAGACTTAATAGCAGAAATACAGAAGCAGGGGCTAGGC
>M100FD6GTO_2008-11
CCCATTAGTCCTATTGAAACTGTACCAGTAAAACTGAAGCCAGGAATGGATGGCCCAAAAGTTAAACAATGGCCATTAACAGAAGAAAAAATAAAAGCATTAGTAGAAATTTGTACAGAAATGGAGAAGGAAGGAAAAATTTCAAAAATTGGGCCTGAAAATCCATACAATACTCCAGTATTTGCCATAAAGAAAAAGGACAGTACTAAATGGAGAAAATTAGTAGATTTCAGAGAACTTAATAAGAAAACTCAAGACTTTTGGGAAATTCAATTAGGAATACCACATCCAGCAGGGTTGAAAAAGAAAAAATCAGTAACAGTACTGGATGTGGGTGATGCATATTTTTCAGTTCCCTTAGATAAAGAGTTCAGGAAGTATACTGCATTCACCATACCTAGTATAAACAATGAGACACCAGGGAYTAGATATCAGTACAATGTACTTCCACAAGGATGGAAAGGATCACCAGCAATATTTCAATGTAGCATGACAAAAATCTTAGAGCCTTTTAGAAAACAGAATCCAGACATAGTTATCTATCAGTACATGGATGATTTGTATGTAGGCTCTGACTTAGAAATAGRGCAGCATAGAATAAAAATAGAGGAACTGAGACAACATCTGTTGAGATGGGGATTTACCACACCAGACAAAAAGCATCAGAAAGAACCCCCATTCCTCTGGATGGGTTATGAACTCCATCCTGATAAATGGACAGTACAGCCTATAGTGCTGCCAGAAAAGGACAGCTGGACTGTCAATGACATACAGAAGTTAGTGGGAAAATTGAATTGGGCAAGTCAGATTTACGCAGGAATTAAGGTAAAGCAATTATGTAAACTCCTTAGRGGGACCAAAGCACTAACAGAAGTAATACCACTAACAGAAGAAGCAGAGCTAGAACTGGCAGAAAACAGGGAGATTCTAAAAGAACCAGTACATGGAGTGTATTATGACCCATCAAAAGACTTAGTGGCAGAAATACAGAAGCAGGGGCAAGGC
>M100FH1SUP_2008-12
CCCATTAGTCCTATTGAAACTGTACCAGTAAAATTAAAGCCAGGAATGGATGGCCCAAAAGTTAAACAATGGCCATTGACAGARGAAAAAATAAAAGCATTARTAGAAATTTGTACAGAAATGGAAAAGGAAGGAAAAATTTCAAAAATTGGGCCTGAAAATCCATACAATACTCCAGTATTTGCYATAAAGAAAAAAGACAGTACTAAATGGAGAAAATTAGTAGATTTTAGAGAACTTAATAAGAGAACTCAAGACTTCTGGGAAGTTCAATTAGGAATACCACATCCCGCAGGGTTAAAAAAGAAAAAATCAGTAACAGTGCTGGATGTGGGTGATGCATATTTCTCAGTTCCCTTAGATCCAGAKTTCAGGAAGTATACTGCATTTACCATACCTAGTATGAACAATGAGACACCAGGGATAAGATATCAGTACAATGTGCTYCCACAGGGATGGAAAGGATCACCAGCAATATTCCAATGCAGCATGACAAAAATCTTAGAGCCTTTTAGAGAACAGAATCCAGACATAGTTATCTATCAATACATGGATGATTTATATGTAGGATCTGACTTAGAAATAGGACAGCATAGAACAAAAATAGAAGARCTGAGACAACATCTGTTGAGGTGGGGATTTACCACACCAGACAAAAAACATCAGAAAGAACCTCCATTCCTTTGGATGGGTTATGAACTCCATCCTGATAAATGGACAGTACAGCCTATARTGCTGCCAGAAAAAGACAGCTGGACTGTCAATGACATACAGAAGTTAGTGGGAAAGTTGAATTGGGCAAGTCAGATTTACCCAGGGATTAAAGTAAGACAATTATGTAAACTCCTTAGGGGAACCAAATCACTAACAGAAGTAATTCCTCTAACACAAGAAGCAGARCTAGAACTGGCAGAAAACAGGGAGATTTTAAAAGAACCAGTACATGGRGTGTATTATGACCCATCAAAAGATTTAATAGCAGAAATACAGAAGCAGGGGCTAGGC
>M100M7CMPQ_2008-07
CCCATTAGTCCTATTGAAACTGTACCAGTAAAATTAAARCCAGGAATGGATGGCCCAAAAGTTAAACARTGGCCATTGACAGAAGAAAAAATAAAAGCATTAGTAGAAATTTGTACAGAAATGGAAAAGGAAGGGAAAATTACAAAAATTGGRCCTGAAAATCCATACAATACTCCAGTATTTGCYATAAAGAAAAAAGAYAGTACYAAATGGAGAAAATTAGTAGATTTCAGAGAACTTAATAAGAGAACTCAAGACTTCTGGGAGGTTCARTTAGGAATACCRCATCCCKCAGGRTTRAAAAAGAARAAATCAGTAACAGTACTGGATGTGGGTGATGCATATTTTTCAGTTCCCTTAGATMCRGACTTCAGGAARTATACTGCATTTACCATACCTAGTATAAACAATGAGACACCAGGRATTAGATATCAGTACAATGTGCTSCCWCAGGGATGGAAAGGATCMCCAGCAATATTCCAAWGTAGCATGACAARAATCYTAGAGCCTTTYAGAAARCAAAATCCAGASATAGTTATCTATCAATACATGGATGATTTGTATGTAGGRTCTGAYTTAGAAATAGGRCAGCAYAGAACAAAAATAGAGGAACTGAGACAACATCTGTTGARGTGGGGRTTTACYACACCAGACAAAAAACATCAGAAAGARCCYCCATTYCTTTGGATGGGTTATGAACTCCATCCTGATAAATGGACAGTACAGCCTATAGTGCTGCCAGAAAARGACAGCTGGACTGTCAATGACATACARAARTTAGTGGGAAAATTRAATTGGGCAAGTCAGATTTAYGCAGGGATTAAAGTAAAGCAATTRTGTAAACTCCTTAGGGGAACCAAAGCAYTAACAGAARTARTACCACTAACAGAAGAAGCAGARYTAGARYTGGCAGAAAAYAGRGAGATYCTAAAAGAACCAGTGCATGGRGTGTATTATGACCCATCAAAAGACTTAATAGCAGAAATACAGAAGCAGGGGYMSGGY
>C2A0MJ4QR5_2008-02|0
CCTATTAGTCCTATTGAAACTGTACCAGTAAAATTAAAACCAGGAATGGATGGCCCAAAAGTCAAACAATGGCCAYTGACAGAAGAAAAAATAAAAGCATTAATAGAAATTTGTACAGAAATGGAAAAGGAAGGAAAAATTTCAAAAATTGGGCCTGAAAATCCATATAATACTCCAATATTTGCTATAAAGAAAAAAGACAGTACTAAATGGAGAAAATTGGTAGATTTCAGAGAACTYAATAAAAGAACTCAAGATTTCTGGGAAGTTCAATTAGGAATACCCCATCCTGCAGGGYTAAAAAAGAAAAAATCAGTAACAGTATTGGATGTAGGTGATGCATATTTTTCAGTTCCCTTAGATGAAAACTTTAGGAAGTATACTGCATTTACCATACCTAGTAAAAACAATGAGACACCAGGAATTAGATATCAGTACAATGTACTTCCACAGGGATGGAAAGGATCACCAGCAATATTCCAAAGTAGCATGACAAAAATCTTAGAGCCTTTTAGAAAACAAAACCCAGACATAGTTATCTATCAATACATGGATGATTTGTATGTAGGATCTGACTTAGAAATAGGGCAGCATAGAACAAAAATAGAAGAACTGAGAGAACATCTGTTGAGGTGGGGATTTACCACACCAGACAAAAAACATCAGAAGGAACCTCCATTCCTTTGGATGGGATATGAACTCCATCCTGATAAATGGACAGTGCAGCCTATAGTGCTGCCAGAAAAAGACAGCTGGACTGTCAATGATATACAGAAGTTAGTGGGAAAATTAAATTGGGCAAGTCAAATTTATGCAGGGATTAAAGTAAAGCAATTATGTAAACTCCTTAGGGGAACCAAAGCACTAACAGAAGTAATACAACTAACAGAAGAAGCAGAGCTAGAATTGGCAGAAAACAGGGAGATTTTAAAAACACCAGTACATGGAGTGTAYTATGACCCATCAAAAGACTTAATAGCAGAAATACAGAAGCAAGGGCTAGGC
>C2A0MJ4QR5_2008-02|1
CCTATTAGTCCTATTGAAACTGTACCAGTAAAATTAAAACCAGGAATGGATGGCCCAAAAGTCAAACAATGGCCAYTGACAGAAGAAAAAATAAAAGCATTAATAGAAATTTGTACAGAAATGGAAAAGGAAGGAAAAATTTCAAAAATTGGGCCTGAAAATCCATATAATACTCCAATATTTGCTATAAAGAAAAAAGACAGTACTAAATGGAGAAAATTGGTAGATTTCAGAGAACTYAATAAAAGAACTCAAGATTTCTGGGAAGTTCAATTAGGAATACCCCATCCTGCAGGGYTACAAAAGAAAAAATCAGTAACAGTATTGGATGTAGGTGATGCATATTTTTCAGTTCCCTTAGATGAAAACTTTAGGAAGTATACTGCATTTACCATACCTAGTAAAAACAATGAGACACCAGGAATTAGATATCAGTACAATGTACTTCCACAGGGATGGAAAGGATCACCAGCAATATTCCAAAGTAGCATGACAAAAATCTTAGAGCCTTTTAGAAAACAAAACCCAGACATAGTTATCTATCAATACATGGATGATTTGTATGTAGGATCTGACTTAGAAATAGGGCAGCATAGAACAAAAATAGAAGAACTGAGAGAACATCTGTTGAGGTGGGGATTTACCACACCAGACAAAAAACATCAGAAGGAACCTCCATTCCTTTGGATGGGATATGAACTCCATCCTGATAAATGGACAGTGCAGCCTATAGTGCTGCCAGAAAAAGACAGCTGGACTGTCAATGATATACAGAAGTTAGTGGGAAAATTAAATTGGGCAAGTCAAATTTATGCAGGGATTAAAGTAAAGCAATTATGTAAACTCCTTAGGGGAACCAAAGCACTAACAGAAGTAATACAACTAACAGAAGAAGCAGAGCTAGAATTGGCAGAAAACAGGGAGATTTTAAAAACACCAGTACATGGAGTGTAYTATGACCCATCAAAAGACTTAATAGCAGAAATACAGAAGCAAGGGCTAGGC
>M100M93LSR_2008-09
CCCATTAGCCYTATTGAAACTGTACCAGTAAAATTRAAGCCAGGAATGGATGGCCCAAAAGTYAAACAATGGCCATTGACAGAGGAAAAAATAAAAGCATTAGTAGAGATTTGTACAGAAATGGAAAAGGAAGGAAAAATTTCAAAAATTGGGCCTGAAAATCCATACAATACTCCAGTATTTGCCATAAAGAAAAAAGACAGTACTAAATGGAGGAAATTAGTAGAYTTCAGAGAACTTAATAAGAAAACTCAAGACTTCTGGGAAGTTCAATTAGGAATACCACATCCCGCAGGGCTAAAAAAGAAAAAATCAGTAACAGTACTGGATGTGGGTGATGCATATTTTTCAGTTCCYTTAGATCCAGACTTCAGRAAGTATACTGCATTTACCATACCTAGTRTAAATAATGAGACACCAGGGATTAGRTATCAGTACAATGTGCTCCCGCAGGGATGGAAAGGATCACCAGCAATATTCCAAAGTAGCATGACAAAAATCTTAGAGCCTTTTAGAAAACAAAAYCCAGAAATGGTTATCTATCAATACATGGATGATTTGTATGTRGGATCTGACTTAGRAATAGAGCAGCATAGARCAAAAATAGAGGAACTGAGACAACATCTGTTGAGGTGGGGATTTACCACACCAGACAAAAARCATCAGAAAGAACCTCCATTCCTTTGGATGGGTTATGARCTCCATCCTGATAAATGGACAGTACAGCCTATARTGCTGCCAGAAAAGGACAGCTGGACTGTCAATGACATACAGAAGTTAGTGGGAAAGTTAAATTGGGCRAGTCAGATTTACCCAGGRATTAAAATAARGCAATTATGTAAACTCCTTAGAGGGACCAAAGCACTAACAGAGGTARTACCTCTAACARAAGAAGCAGAGCTAGAACTGGCAGAAAACAGGGAGATTCTAAAAGAACCAGTACATGGRGTGTATTATGACCCATCAAAAGACTTAATAGCAGAAATACAGAAGCAGGGG
>M100M9ALRS_2009-03
CCCATTAGTCCTATTGAAACTGTACCAGTAAAATTAAAGCCAGGAATGGATGGCCCAAAAGTTAAACAATGGCCATTGACAGAAGAAAAAATAAAAGCACTAGTAGAAATCTGTACAGAAATGGAAAAGGAAGGGAAAATTTCAAGAATTGGGCCTGAAAATCCATACAATACTCCAGTATTTGCAATAAAGAAAAAAGACAGTACTAAATGGAGAAAATTAGTAGATTTCAGAGAACTTAATAAGAGAACTCAAGACTTTTGGGAAGTTCAATTAGGAATACCACATCCCGCAGGATTAAAAAAGAAAAAATCAGTAACAGTACTGGATGTGGGTGATGCATATTTTTCAGTTCCCTTGGATAAAGACTTCAGGAAGTATACTGCATTTACCATACCTAGTATAAACAATGAGACACCAGGGATTAGATATCAGTACAATGTACTTCCACAGGGATGGAAAGGATCACCAGCAATATTCCAAAGTAGCATGACAAAAATTTTAGAGCCTTTTAGAAAACAAAATCCAGATATAGTTATCTATCAGTACATGGATGATTTATATGTAGGATCTGACTTAGAAATAGGACAGCATAGAGCAAAAATAGAGGAACTGAGAACACATCTGTTGAAGTGGGGATTTACCACACCAGACAAAAAACATCAGAAAGAACCTCCATTCCTTTGGATGGGTTATGAACTCCATCCCGATAAATGGACAGTACAGCCTATAGTGTTGCCAGAAAAAGACAGCTGGACTGTCAATGACATACAGAAATTAGTAGGAAAATTGAATTGGGCAAGTCAAATTTATGCAGGGATTAAGGTAAAGCATTTATGTAAACTCCTTAGGGGAACCAAAGCACTGACAGAAGTAGTGACTCTAACAGCAGAAGCAGAGCTAGAACTGGCAGAAAACAGGGAGATTCTAAGGGAACCAGTACATGGAGTGTATTATGACCCATCAAAAGACTTAATAGCAGAACTACAGAAACAGGGGCAAGGC
>M100MG5JUT_2009-01
CCCATTAGTCCTATTGAAACTGTACCAGTAAAATTAAAGCCAGGAATGGATGGCCCAAAAGTTAAACAATGGCCATTGACAGAAGAAAAAATAAAAGCATTAGTAGAAATCTGTACAGAAATGGAAAAGGAAGGAAAAATTTCAAAGATTGGGCCTGAAAATCCATACAATACTCCAATATTTGCCATAAAGAAAAAAGACAGTACTAAATGGAGAAAATTAGTAGATTTTAGAGAACTTAATAAGAGAACTCAAGACTTCTGGGAAGTTCAATTAGGAATACCACATCCCGCAGGGTTAAAAAAGAAAAAATCAGTAACAGTACTGGATGTGGGTGATGCATATTTYTCAGTGCCCTTAGATCCAGACTTCAGGAAGTAYACTGCATTTACCATACCYAGTATAAACAATGAGACACCAGGGGTTAGGTATCAGTACAATGTGCTTCCACAGGGATGGAAGGGATCACCAGCAATATTCCAAAGCAGCATGACAAAAATCTTAGAGCCTTTTAGAAAACAAAACCCAGAAATAGTTATCTATCAATACATGGATGATTTGTATGTAGGATCTGATTTAGAAATAGGGCAGCACAGAGAAAAAATAGAGGAACTGAGRCAACATCTGTTGCAGTGGGGGTTTACCACACCAGACAAGAAACATCAGAAAGAACCTCCATTCCTTTGGATGGGTTATGAACTCCATCCTGATAAATGGACAGTACAGCCTATARTAYTGCCAGAAAAAGAAAGCTGGACTGTCAATGACATACAGAAGTTAGTGGGAAAACTAAATTGGGCAAGCCAGATTTACCCAGGGATTAAGGTAAAGCAATTATGTAAACTCCTTAGGGGAACCAAAGCACTAACAGAAGTAATAGCTCTAACAGAAGAAGCAGAGCTAGAGCTGGCAGAAAACAGGGAGATTCTAAAAGAACCAGTACATGGGGTGTATTATGACCCATCAAAAGACTTAATAGCAGAAATTCAGAAGCAGGGGCTAGGC
>M18CMB9HSU_2008-05
CCCATTAGTCCTATTGAAACTGTACCAGTGAAATTAAAGCCAGGAATGGATGGCCCAAAAGTTAAACAATGGCCATTGACAGAAGAAAAAATAAAAGCATTAGTAGAAATTTGTACAGAAATGGAAAAGGAAGGAAAAATTTCAAAAATTGGGCCTGAAAATCCATACAATACTCCAGTATTTGCCATAAAGAAAAAGGACAGTACTAAATGGAGAAAATTAGTAGATTTCAGAGAACTTAATAARAGAACTCAAGACTTCTGGGAAGTTCAATTAGGAATACCACATCCYGCAGGGTTAAAAAAGAGAAAATCAGTAACAGTGCTGGATGTGGGTGATGCATATTTTTCAGTTCCCTTGGATAAGGAGTTCAGGAAGTATACTGCATTTACCATACCTAGTATAAACAATGAGACACCAGGGATCAGATATCAGTACAATGTGCTTCCACAGGGATGGAAGGGATCACCAGCAATATTCCAAAGTAGCATGACAAAAATTTTAGAGCCTTTTAGAAAACAAAATCCAGAAATAATTATCTATCAATACATGGATGATTTGTATGTAGGATCTGACTTAGAAATAGGGCAGCATAGAACAAAAATAGAAGAACTGAGRCAACATCTGTTGAAGTGGGGATTCACCACACCAGATAAAAAACATCAGAAAGAACCGCCATTCCTTTGGATGGGTTATGAACTCCATCCTGACAAATGGACAGTACAGCCTATAGTGCTGCCAGAAAARGACAGCTGGACTGTCAATGATATACAGAAGTTAGTGGGAAAATTGAATTGGGCAAGTCAAATTTACCCAGGAATAAAGATAAAGCAATTATGTAAACTYCTTAGGGGAGCCAAAGCACTAACAGAAGTAATACCACTAACAGAAGAAGCAGAGCTAGAATTGGCAGAAAACAGGGAGATTTTAAAAGAACCAGTACATGGGGCATATTATGATCCATCAAAAGACTTAATAGCAGAAGTACAGAAGCAGGATCAAGGC
>M1C0MH1KTV_2008-06
CCTATTAGTCCTATTGAAACTGTACCAGTAAARTTAAAGCCAGGAATGGATGGCCCAAAAGTTAAACAATGGCCATTGACAGAAGAAAAAATAAAAGCATTARTAGAAATTTGTACAGAAATGGAAAAGGAAGGGAAGATTTCAAAAATTGGGCCTGAAAATCCATATAATACTCCAGTATTTGCCATAAAGAAAAAGGACAGTACTAAATGGAGAAAATTAGTAGATTTCAGAGACCTTAATAAGAGAACTCAAGACTTCTGGGAAGTYCAATTAGGAATACCACATCCTGCAGGGTTAAAAAAGAGAAAATCAGTAACAGTACTGGATGTGGGTGATGCATATTTTTCAGTTCCCCTACATGAAGACTTCAGGAAGTATACTGCATTTACCATACCTAGTACAAACAATGAGACACCAGGGATTAGATACCAGTACAATGTGCTTCCACAGGGATGGAAAGGATCACCAGCAATATTCCAAAGTAGCATGACAAARATCTTAGAGCCTTTTAGAAAACAAAATCCAGAKATAATTATCTACCAATACATGGATGATTTGTATGTAGGATCTGAYTTAGAAATAGGGCAGCATAGAACAAAAGTAGAAGAACTAAGACAACATCTGTTGAAATGGGGGCTTACCACACCAGATAAAAAACATCAGAAAGAACCTCCATTCCTTTGGATGGGTTATGAACTCCACCCTGAGAAATGGACAGTACAGCCTATAGTGCTGCCAGAAAAGGACAGCTGGACTGTCAATGACATACAGAAGTTAGTGGGAAAATTAAATTGGGCAAGTCAGATTTATGCAGGGATTAAGGTGAAGCATTTATGTAAACTCCTTAGGGGAACCAAARCACTAACAGAAGTAGTACCACTGACAGAAGAAGCAGAGCTAGAACTGGCAGAAAACAGGGAGATTCTAAAAGAACCAGTACATGGAGTGTATTATGACCCATCAAAAGACTTAATAGCAGAACTACAGAAGCAAGGGCAAGGC
>M1CEMB1TSW_2008-05
CCCATTAGTCCTATTAAAACTGTACCAGTAAAATTAAAACCAGGAATGGATGGGCCAAAAGTTAAGCAATGGCCATTGACAGAAGAAAAAATAAAAGCATTAKTAGAAATTTGCACAGAAATGGAAAAGGAAGGAAAGATTTCAAAAATTGGGCCTGAAAATCCATACAATACCCCAGTGTTTGCTATAAAGAAAAAAGACAGTACTAAATGGAGAAAATTAKTAGACTTTAGAGAACTTAATAARAGAACTCAAGATTTCTGGGAAGTTCAATTAGGAATACCACATCCCGCAGGATTRAAAAAGAGAAAATCAGTAACAGTATTGGATGTGGGTGATGCATATTTTTCAATTCCCTTAGATGAAGACTTCAGAAAATATACTGCATTTACCATACCTAGTATAAACAATGAGACACCAGGGATTAGATATCAGTACAATGTGCTTCCACAGGGGTGGAAAGGATCACCAGCAATATTTCAAAGTAGCATGACAAAAATCTTAGAGCCTTTCAGAAAAAAGAATCCAGACATAATTATTTATCAATACATGGATGATTTGTATGTAGGATCTGAYTTAGAAATAGAGCAGCATAGAACAAAAATAGAGGAACTAAGACAACATCTGTTAAAGTGGGGACTTACCACACCAGACAAAAAACATCAGAAAGAACCCCCATTCCTTTGGATGGGTTATGAACTCCATCCTGATAAATGGACAGTACAGCCTATACAGCTGCCAGAAAAAGACAGCTGGACTGTCAATGACATACAGAAGTTAGTGGGAAAATTAAATTGGGCAAGTCAGATTTATGCAGGGATTAAAGTAAAACAATTGTGTAAACTCCTTAGGGGAGCCAAAGCACTAACAGAAGTAATACCACTAACAAAAGAAGCAGAGCTAGAACTGGCAGAAAACAGGGAAATTCTAAAAGAACCAGTACATGGAGTGTATTATGACCCATCAAAAGACTTAATAGCAGAAATACAGAAGCAGGGGGAAGGT
>M1E0M90PUX_2008-12
CCCATTAGTCCTATTGAAACTGTACCAGTAAAATTAAAGCCAGGAATGGATGGCCCAAGAGTTAAACAATGGCCATTGACAGAGGAAAAAATAAAAGCCTTAACAGAAATCTGTACAGAAATGGAAAAAGAAGGAAAAATTTCAAAAATTGGGCCCGAGAATCCATACAATACTCCAGTATTTGCAATAAAGAAAAAAGACAGTACTAAATGGAGAAAATTAGTAGATTTTAGAGAACTTAATAAGAGAACTCAAGACTTCTGGGAAGTTCAGTTGGGAATACCACATCCTGCAGGGTTAAAAAAGAAGAAATCACTAACAGTACTGGATGTGGGTGATGCATATTTTTCAGTTCCCTTAGATAAAGATTTCAGGAAGTATACTGCATTCACCATACCTAGTATAAACAATGAGACACCAGGAATTAGATATCAGTACAATGTGCTTCCACAGGGATGGAAAGGATCACCAGCAGTATTTCAAAGTAGCATGACAAAAATCTTAGAGCCATTTAGAAAGAAGAATCCAGACATAGTTATTTATCAATATATGGATGATTTGTATGTAGGATCTGACTTAGAAATAGAGCAGCATAGAACAAAAATAGAAGAGCTAAGACAACATTTGTTGGCGTGGGGATTTACCACACCAGATAAGAAGCATCAGAAAGAGCCTCCATTCCTTTGGATGGGTTATGAACTCCATCCTGATAAATGGACAGTACAGCCTATAGTGCTGCCAGAAAAAGACAGCTGGACTGTCAATGACATACAGAAGTTGGTGGGAAAATTAAATTGGGCAAGTCAGATTTATTCAGGGATTAAAGTAAAGCAATTATGTAAACTCCTTAGGGGAACCAAAGCACTAACAGAAATAGTACCACTAACAGCAGAAGCAGAGCTAGAATTAGCAGAAAATAGAGAGATTCTAAAAGAACCAGTACATGGAGTGTATTATGACCCAACAAAAGACTTAATAGCAGAAATACAGAAGCAGGGGCAAGGC
>M1GTM82LTY_2009-06
CCCATCAGTCCTATTGAAACTGTACCAGTAAAATTGAAGCCAGGAATGGATGGCCCAAAAGTTAAACAATGGCCATTGACAGAAGAAAAAATAAAAGCATTAGTAGAAATTTGTACAGAGATGGAAAAGGAAGGAAAAATTTCAAAGATTGGGCCTGAAAATCCATACAATACTCCAGTATTTGCCATAAAGAAAAAAGACAGTTCTAAATGGAGAAAATTAGTAGATTTCAGAGAACTTAATAAGAAAACTCAAGACTTCTGGGAAGTTCAATTAGGAATACCACATCCCGCAGGGTTAAAGAAGAAAAAATCAGTAACAGTACTGGATGTGGGTGATGCATATTTTTCAGTTCCCTTAGACCCAGATTTCAGGAAGTATACTGCATTTACCATACCTAGTRYAAACAATGAGACACCAGGGATCAGATATCAGTACAATGTACTTCCACAGGGATGGAAAGGATCACCAGCAATATTTCAGAGCAGCATGACAAAAATCTTAGAGCCTTTTAGAGAACAAAATCCAGAAATAGTTATATATCAATACATGGATGATTTGTATGTGGGATCTGACTTAGAAATAGGGCAACATAGAACAAAGATAGAGGAACTGAGACAACATCTGTKGAGGTGGGGATTTACCACACCAGACAAAAAGCATCAGAAAGAACCTCCATTCCTTTGGATGGGCTATGAACTCCATCCTGATAAATGGACAGTACAGCCTATAATGCTGCCAGAAAAAGACAGCTGGACTGTCAATGACATACAGAAGTTAGTAGGAAAATTGAATTGGGCAAGTCAGATTTATGCAGGGATTAAAGTAAGGGAATTATGTAAACTCCTTAGAGGAACCAAAGCACTAACAGAAGTAATACCCCTAACAAAAGAAGCAGAGATAGAACTGGCAGAAAAYAGGGAGATTCTAAARGAACCAGTACATGGAGTGTATTATGACCCATCAAAAGACTTAATAGCAGAAATACAGAAGCAGGGGCTAGGC
>M1R0MF1SUZ_2008-12
CCCATTAGTCCTATTGAAACTGTACCAGTAAAATTAAAGCCAGGAATGGATGGCCCAAAAGTTAAACAATGGCCATTGACAGAAGAAAAAATAAAAGCATTAGTAGAAATTTGTRCAGARATGGAAAAGGAAGGRAAAATTTCAAAAATTGGGCCTGAAAATCCATACAATACTCCAGTATTTGCTATAAAGAAAAAAGACAGTRCTAAATGGAGAAAATTAGTAGATTTTAGAGAACTTAATAAGAGAACTCAAGACTTCTGGGARGTTCAATTAGGAATACCACATCCCGCAGGGTTAAAAAAGAAAAAATCAGTAACAGTACTRGATGTGGGTGATGCATATTTCTCAGTTCCCTTAGATCCAGATTTCAGGAAGTATACTGCATTTACCATACCTAGTATGAACAATGAGACACCAGGGATAAGATATCAGTACAATGTGCTBCCACAGGGATGGAAAGGATCACCAGCAATATTCCAATGCAGCATGACAAAAATCTTAGAGCCTTTTAGAGAACAGAATCCAGACMTAGTTATYTATCAATACATGGATGATTTATATGTAGGATCTGACTTAGAAATAGGACAGCATAGARCAAAAATAGAGGAACTGAGACARCATCTGWTGAAGTGGGGATTCACCACACCAGACAAAAARCATCAGAAAGAACCTCCATTYCTTTGGATGGGTTATGAACTCCATCCTGATAAATGGACAGTACAGCCTATAATGCTGCCAGAAAARGACAGCTGGACTGTCAATGACATACAGAAGTTAGTGGGAAAGTTRAATTGGGCAAGTCAGATTTAYCCAGGGATTAAAGTAAGACAATTATGTAAACTCCTTAGGGGAACCAARTCACTAACAGAAGTARTTCCTCTAACACAAGAAGCAGAGCTAGAACTGGCAGAAAACAGGGAGATTCTAAAAGAACCAGTACATGGRGTGTATTATGACCCATCAAAAGAKTTAATAGCAGAAATACAGAAGCAGGGGCWAGGC
>M200FD0RT0_2008-09
CCCATTAGTCCTATTGAAACTGTACCAGTAAAATTAAAACCAGGAATGGATGGCCCAAAAGTCAAACAATGGCCACTGACAGAGGAAAARATAAAAGCATTARTAGAAATTTGTACAGAAATGGAAAAGGAAGGGAAAATTTCAAAAATTGGGCCTGAAAATCCATACAATACTCCAGTATTTGCCATAAAGAAAAAAGACAGTACTAAATGGAGAAAATTAGTAGATTTCAGAGAACTTAATAAAAGAACTCAAGAATTCTGGGAGGTTCAATTAGGAATACCACATCCTGCAGGGTTAAARAAGAAAAARTCAGTAACAGTACTGGATGTGGGTGATGCATATTTCTCAGTTCCCTTAGATRAAGACTTCAGGAAATATACTGCATTTACCATACCTAGTATAAACAATGAGACACCAGGGATTAGATATCAGTACAATGTGCTTCCACAGGGATGGAAAGGATCACCAGCAATATTCCAAGCTAGCATGACAAAAATCTTAGAGCCTTTTAGAACAAAAAACCCAGACMTGGTTATMTATCAATACATGGATGATTTGTATGTAGGATCTGAYTTAGAAATAGGACAGCATAGAGCAAAAATAGAGGAACTGAGAGACCATCTGTTGARGTGGGGATTTACCACACCAGACAAAAAGCATCAGAAAGAACCTCCATTCCTTTGGATGGGTTATGAACTCCATCCTGATAAATGGACAGTGCAGCCTATAGTGCTGCCAGAGAAGGACAGCTGGACTGTCAATGACATACAGAAGTTAGTGGGAAAATTGAATTGGGCAAGTCAGATTTATCCAGGGATTAAAGTAAAGCAATTATGCAAACTTCTCAGGGGAACCAAGGCACTAACAGAAGTARTACCACTAACAGCAGAAGCAGAGCTAGAACTGGCAGAAAACAGGGAAATTCTAAAAACGCCAGTACATGGGGTATATTATGACCCATCAAAAGACTTAATAGCAGAAATACAGAAGCAAGGGCTAGGC
>C2B0F71RQ6_2007-11
CCCATTAGTCCTATTGAAACTGTACCTGTAAAATTAAAGCCAGGAATGGATGGCCCAAAAGTTAAACAATGGCCATTGACAGAAGAAAAGATAAAAGCATTAGTAGAAATCTGTACAGAAATGGAAAAAGAAGGGAAAATTTCAAAAATTGGGCCTGAAAATCCATACAATACTCCAGTATTTGCCATAAAGAAAAAAGACAGTACTAAATGGAGAAAATTAGTAGATTTCAGAGAACTTAATAAGAGAACTCAAGACTTTTGGGAAGTTCAGTTAGGAATACCACACCCAGCAGGGTTAAAAAAGAACAAATCAGTAACGGTGCTGGATGTGGGTGATGCATATTTTTCAGTTCCCTTAGATCCAGACTTCAGGAAGTATACTGCATTTACCATACCTAGTATAAACAATGAGGCACCAGGAATTAGATATCAGTATAATGTGCTTCCACAGGGATGGAAAGGATCACCGGCAATATTCCAGTGCAGCATGACAAAAATCTTAGAGCCTTTTAGAAAACAAAATCCAGAAATAGTTATCTATCAATACATGGATGATTTGTATGTAGGATCTGACTTAGAAATAGGGCAGCATAGAGCAAAAATAGAGGAACTGAGACAACATCTGTTGAAGTGGGGGTTTACCACACCAGACAAAAAACATCAGAAAGAACCTCCATTCCTTTGGATGGGTTATGAACTCCATCCTGATAAATGGACAGTACAGCCTATAGTGCTGCCAGAAAAAGACAGCTGGACTGTCAATGATATACAGAAGTTAGTGGGTAAATTGAATTGGGCAAGTCAGATTTACCCAGGAATTAAAGTAAAACAATTATGTAAACTCCTTAGGGGAGCCAAAGCACTAACAGAAGTAGTAGCTCTAACAAGGGAAGCAGAGCTAGAACTGGCAGAAAACAGGGAAATTCTAAAAGAACCAGTACATGGAGTGTATTATGACCCATCAAAAGACTTAATAGCAGAAATACAGAAGCAGGGGCTAGGC
>M200M6C8O1_2008-10|0
CCCATTAGTCCTATTGAAACTGTACCAGTAAAATTAAAGCCAGGAATGGATGGCCCAAAGGTTAAACAATGGCCATTAACAGAAGAAAAAATAAAAGCATTAATAGAAATTTGTACAGAAATGGAAAAGGAAGGAAAAATTTCAAAGATTGGGCCTGAAAAYCCATATAATACTCCAGTATTTGCCATAAAGAAAAAAGACAGTACTAAATGGAGAAARTTAGTAGATTTCAGAGAACTTAATAAGAGAACTCAAGACTTCTGGGAAGTTCAATTAGGAATACCACATCCTGCAGGGTTAAAAAAGAAAAAATCAGTAACAGTACTGGATGTGGGTGATGCATATTTYTCAGTTCCCTTAGATAAAGAMTTCAGGAAATATACTGCATTTACCATACCTAGTATAAACAATGAGACACCAGGGATTAGATATCAGTACAATGTGCTACCACAGGGATGGAAAGGATCACCAGCAATATTCCAAAGTAGCATGACAAAAATCTTAGAACCTTTCAGAAAACAAAATCCAGAAATGGTCATCTATCAATACATGGATGATCTGTATGTAGGATCTGACTTAGAAATAGGGCAGCATAGAACAAAAATAGAGGAACTGAGAGATCATCTGTTRAAGTGGGGATTTACCACACCAGACAAAAAACATCAGAAAGAACCTCCATTCCTTTGGATGGGTTATGAACTCCATCCTGATAAATGGACAGTRCAGCCTATAGTGCTGCCAGAAAAAGACAGCTGGACTGTCAATGAYATACAGAAGTTAGTGGGAAAATTGAATTGGGCAAGTCAGATTTATGCAGGAATTAAAGTAAAGCAATTATGTAAACTCCTTAGAGGGACCAAGGCACTAACAGAAGTAGTACAACTAACAGAAGAAGCAGAACTAGAACTAGCAGAAAACAGGGAGATTCTAAAGAAACCAGTACATGGAGTGTATTATGACCCATCAAAAGACTTAGTAGCAGAAATACAGAAGCAAGGGCTAGGC
>M200M6C8O1_2008-10|1
CCCATTAGTCCTATTGAAACTGTACCAGTAAAATTAAAGCCAGGAATGGATGGCCCAAAGGTTAAACAATGGCCATTAACAGAAGAAAAAATAAAAGCATTAATAGAAATTTGTACAGAAATGGAAAAGGAAGGAAAAATTTCAAAGATTGGGCCTGAAAAYCCATATAATACTCCAGTATTTGCCATAAAGAAAAAAGACAGTACTAAATGGAGAAARTTAGTAGATTTCAGAGAACTTAATAAGAGAACTCAAGACTTCTGGGAAGTTCAATTAGGAATACCACATCCTGCAGGGTTAAAAAAGAAAAGATCAGTAACAGTACTGGATGTGGGTGATGCATATTTYTCAGTTCCCTTAGATAAAGAMTTCAGGAAATATACTGCATTTACCATACCTAGTATAAACAATGAGACACCAGGGATTAGATATCAGTACAATGTGCTACCACAGGGATGGAAAGGATCACCAGCAATATTCCAAAGTAGCATGACAAAAATCTTAGAACCTTTCAGAAAACAAAATCCAGAAATGGTCATCTATCAATACATGGATGATCTGTATGTAGGATCTGACTTAGAAATAGGGCAGCATAGAACAAAAATAGAGGAACTGAGAGATCATCTGTTRAAGTGGGGATTTACCACACCAGACAAAAAACATCAGAAAGAACCTCCATTCCTTTGGATGGGTTATGAACTCCATCCTGATAAATGGACAGTRCAGCCTATAGTGCTGCCAGAAAAAGACAGCTGGACTGTCAATGAYATACAGAAGTTAGTGGGAAAATTGAATTGGGCAAGTCAGATTTATGCAGGAATTAAAGTAAAGCAATTATGTAAACTCCTTAGAGGGACCAAGGCACTAACAGAAGTAGTACAACTAACAGAAGAAGCAGAACTAGAACTAGCAGAAAACAGGGAGATTCTAAAGAAACCAGTACATGGAGTGTATTATGACCCATCAAAAGACTTAGTAGCAGAAATACAGAAGCAAGGGCTAGGC
>M200M75NT2_2008-11
CCCATTAGCCTAATTGAAACTGTACCAGTACAATTAAAGCCAGGAATGGATGGCCCAAAAGTTAAACAATGGCCACTGACAGAAGAAAAAATAAAAGCATTAGTAGAAATATGTACAGAAATGGAAAAGGAAGGAAAAATTTCAAAAATTGGGCCTGAAAATCCATACAATACGCCAGTATTTGCCATAAAGAAAAAAGACAGTACTAAATGGAGAAAATTAGTAGATTTCAGAGAACTTAATAAGAGAACTCAAGACTTCTGGGAAGTTCAATTAGGAATACCACATCCTGCAGGGTTAAAAAAGAAAAAGTCAGTAACAGTACTGGATGTGGGTGATGCATATTTTTCAGTTCCCTTAGATGAAAACTTCAGGAAGTATACTGCATTCACCATACCTAGTACAAACAATGAGACACCAGGGATTAGATATCAGTACAATGTACTTCCACAGGGATGGAAAGGATCACCAGCAATATTCCAAGCTAGCATGACAAAAATTTTAGAGCCTTTTAGAAAACAAAATCCAGATATRGTTATCTATCAATACATGGATGATTTATATGTAGGATCTGACTTAGAAATAGGACAGCATAGAGCAAAAATAGAGGAACTGAGAGCACATCTGTTAAAGTGGGGATTTACCACACCAGACAAAAAACATCAGAAAGAACCCCCATTCCTTTGGATGGGTTATGAACTCCATCCTGATAAATGGACAGTACAGCCTATAGTGCTGCCAGAAAAAGACAGCTGGACAGTCAATGACATACAGAAGTTAGTGGGAAAATTAAATTGGGCAAGTCAGATTTATCCAGGRATTAAAGTAAAGCAATTATGTAAACTCCTTAGGGGAGCCAAGACACTAACAGAAGTAATACCACTAACAGYAGAAGCAGAGCTAGAACTGGCAGAAAACAGGGAGATWATAARAGAACCAGTACATGGAGTGTATTATGACCCATCAAAAGACTTAGTAGCAGAAATACAGAAGCAAGGGCTAGGC
>M200M76JT3_2009-05
CCCATCAGTCCTATTGAAACTGTACCAGTAAAATTAAAGCCAGGTATGGATGGCCCAAAAGTTAAACAATGGCCATTGACAGAAGAAAAAATAAAAGCATTAATAGAAATTTGTACAGAAATGGAAAAGGAAGGAAAAATTTCAAAAATTGGGCCTGAAAATCCATACAATACTCCAGTATTTGCAATAAAGAAAAAGGACAGTACTAAATGGAGAAAATTAGTAGATTTCAGAGAACTTAATAAAAGAACTCAAGACTTCTGGGAAGTTCAATTAGGAATACCACATCCCGCAGGGTTAAAAAAGAAGAAATCAGTAACAGTACTGGATGTGGGTGATGCATATTTCTCAGTTCCCTTAGATYCAGACTTTAGGAAGTATACTGCATTTACCATACCTAGTTTAAACAATGAGACACCAGGGGTAAGATATCAATACAATGTGCTTCCACAAGGATGGAAAGGATCACCAGCAATATTCCAAAGCAGCATGACAAAAATCTTAGAGCCTTTTAAAAAACAAAATCCAGACATAGTTATCTATCAATACATGGATGATTTGTATGTAGGATCTGACTTAGAAATAGGGCAGCATAGAACAAAAATAGAGGAACTGAGAGAACATCTGTTGAGGTGGGGATTTACCACACCAGATAAAAAACATCAGAAAGAACCCCCATTCCTTTGGATGGGTTATGAACTCCATCCTGATAAATGGACAGTACAGCCTATAGTACTGCCAGAAAAAGACAGCTGGACTGTCAATGACATACAGAAGTTAGTGGGAAAATTAAACTGGGCAAGTCAGATTTACCCAGGGATTAAAATAAAGCAATTATGTAAACTCCTTAGGGGAACCAAAGCACTAACAGAAGTAGTACCACTAACAGCAGAAGCAGAGCTAGAACTGGCAGAAAACAGGGAAATTCTAAGGGAACCAGTACATGGAGTATATTATGACCCATCAAAAGACTTAATAGCAGAAATACAGAAGCAGGGGGTAGGC
>M200M93KW4_2009-06
CCCATTAGTCCTATTGAAACTGTACCAGTAAAATTAAAACCAGGAATGGATGGTCCAAAAGTTAAGCAATGGCCATTGACAGAAGAAAAAATAAATGCATTAATAGAAATTTGTACAGAAATGGAAAAGGAAGGGAAAATTTCAAAAATTGGGCCTGAAAATCCATACAATACTCCAGTATTTGCCATAAAGAAAAAAGACAGTACTAAATGGAGAAAATTAGTAGATTTCAGAGAACTTAATAARAGAACTCAAGACTTCTGGGAAGTTCAATTAGGAATACCACATCCCGCAGGGTTAAAAAAGAAAAAATCAGTAACAGTACTGGATGTGGGTGATGCATATTTTTCAGTTCCACTAGATAAGGAGTTCAGGAAGTATACTGCATTTACCATACCTAGTAGGAACAATGAGACACCAGGGATTAGATATCAGTACAATGTGCTTCCACAGGGATGGAAAGGATCACCAGCAATATTCCAAAGCAGCATGACAAAAATCTTAGAGCCTTTCAGAAAACARAACCCAGACATAGTTATCTATCAATACATGGATGATTTGTATGTAGGATCTGACTTAGAAATAGGGCAGCATAGAACAAAARTAGAGGAACTGAGAGAACATCTGTTGAAGTGGGGATTTACCACACCAGACAAGAAACATCAGAAAGAACCTCCATTCCTCTGGATGGGTTATGAACTCCATCCTGATAAATGGACAGTACAGCCTATAGTGCTGCCAGAAAAGGACACCTGGACTGTTAATGACATACAGAAGTTAGTGGGAAAATTRAATTGGGCAAGTCAGATTTATTCAGGGATTAAAGTAAAACAATTATGTAGACTCCTTAGAGGAACTAAGGCACTAACAGAGGTAATAKCACTAACAGAAGAAGCAGAGTTAGAGCTGGCAGAAAACAGGGAGATTCTAAAAAAACCAGTACATGGGGTGTATTATGACCCATCAAAAGACTTAATAGCAGAGATACAGAAGCAGGGGCAAGGC
>M200M95RW5_2009-07
CCCATTAGTCCTATTGAAACTGTACCAGTAAAATTAAAGCCAGGAATGGATGGCCCAAAAATTAAGCAATGGCCCTTGACAGAAGAAAAAATAAAGGCATTAGTAGAAATTTGTACAGAAATGGAAAAGGAAGGAAAAATTTCAAAAATTGGGCCTGAAAATCCATACAATACTCCAGTATTTGCCATAAAGAAAAAAGACAGTACTAAATGGAGGAAATTAGTAGATTTTAGGGAACTTAATAAGAGAACTCAAGACTTCTGGGAAGTTCAATTAGGAATACCACATCCCGCAGGGTTAAAAAAGAAAAAATCAGTAACAGTGCTGGATGTGGGTGATGCATATTTCTCAGTTCCCTTAGATCCAGACTTYAGGAAGTATACTGCATTTACCATACCTAGTACAAACAATGAGACACCAGGGATTAGATATCAGTACAATGTGCTTCCACAGGGATGGAAAGGATCGCCAGCAATATTCCAGTGCAGCATGACAAAGATCTTAGAGCCCTTTAGAAAACAGAATCCAGACATGGTTATTTATCAATACATGGATGATTTATATGTAGGATCTGACTTAGARATAGGACAGCATAGAACAAAAATAGAGGAATTRAGACAACATCTGTTGAAGTGGGGATTTACCACACCAGACAAAAAACATCAGAAAGAACCTCCATTCCTTTGGATGGGTTATGAACTCCATCCTGATAAATGGACAGTACAGCCTATAAWGCTGCCAGAAAAGGAAAGTTGGACTGTTAATGACATACAGAAATTAGTGGGAAAGCTAAATTGGGCAAGTCAGATTTACCCAGGGATTAAAGTAAAGCAATTATGYAAACTCCTTAGGGGAACCAAATCACTAACAGAAGTAATTCCTCTAACACAAGCAGCAGAGCTAGAACTGGCAGAAAACAGGGAGCTTTTAAAAGAACCAGTACATGGAGTGTATTATGACCCATCAAAAGACTTAATAGCAGAAATACAGAAGCAGGGGATGGGC
>M200MK2GU6_2009-02
CCCATCAGTCCTATTGAAACTGTACCAGTAAAATTAAAGCCAGGAATGGATGGCCCAAAAGTTAAACAATGGCCATTGACAGAAGAAAAAATAAAAGCATTAGTAGAAATTTGTACAGAAATGGAAAAGGAAGGAAAAATTTCAAAAATTGGGCCTGAAAATCCATACAATACTCCAGTATTTGCCATAAAGAAAAAAGACAGTACTAAATGGAGAAAATTAGTAGATTTCAGAGAACTTAATAAGAGAACTCAAGACTTTTGGGAAGTTCAATTAGGCATACCACATCCTGCAGGRYTAAAAAAGAAAAAATCAGTAACAGTAYTGGATGTGGGTGATGCATATTTTTCAGTTCCCTTAGATGAAGACTTCAGGAAGTACACDGCATTCACCATACCTAGTATAAACAATGAGACACCAGGGATTAGRTATCAGTACAATGTGCTTCCACARGGATGGAAAGGATCACCAGCAATATTCCAATTTAGCATGACAAAGATCTTAGAGCCTTTTAGAACAAAAAATCCAGACATAGTTATATATCAATACATGGATGATTTGTATGTAGGATCTGACTTGGAAATAGGGCAGCATAGAATAAAAATAGAGGAACTGAGACAACAYCTGTTAGRGTGGGGATTGACCACACCAGACAAAAAACATCAGAAAGAACCCCCATTCCTTTGGATGGGTTATGAACTCCATCCTGATAAATGGACAGTACAGCCTATAGTGCTGCCAGAAAARGACAGCTGGACTGTCAATGACATACAGAAGTTAGTGGGAAAAYTGAATTGGGCAAGTCAGATTTACCCAGGGRTTAAAGTAAAGAACTTATGTARGCTCCTTAGGGGAACCAAAGCAYTAACAGAAATAATACCACTAACAAGAGAAGCAGAGTTAGAACTGGCAGAAAACAGGGAGATTCTAAAAGAACCAGTACATGGAGTATATTATGACCCRTCAAAAGACTTAATAGCAGAAATACAGAAACAGGGGCTAGGC
>M280M5HBS7_2009-01
CCCATTAGTCCTATTGAAACTGTACCAGTAAAATTAAAGCCAGGGATGGATGGCCCAAAAGTTAAACAATGGCCCTTGACAGAAGAAAAAATAAGAGCATTAATGGAAATTTGTACAGARATGGAAAAGGAAGGAAAGATTTCAAAAATTGGGCCTGAAAATCCATACAATACTCCAGTATTTGCCATAAAGAAAAAAGACAGTACTAAATGGAGAAAATTAGTAGATTTCAGAGAACTTAATAAGAGAACTCAAGACTTCTGGGAAGTTCAATTAGGAATACCACATCCCGCAGGGTTAAAAAAGAAAAAATCAGTAACAGTACTGGATGTGGGTGATGCATATTTTTCAGTTCCTTTAGATAAAGAATTCAGGAAGTATACTGCATTCACCATACCTAGTATGAATAATGAGACACCAGGGATTAGATATCAGTACAATGTGCTTCCACAGGGATGGAAAGGATCACCAGCAATATTTCAATGTAGCATGACAAAAATCTTAGAGCCTTTTAGAAAACAAAATCCAGACCTAGTTATCTATCAATACATGGATGATTTATATGTAGGATCTGATTTAGAAATAGGGCAGCATAGAACAAAAATAGAGGAACTGAGACAACATCTGTTGAAGTGGGGATTTACCACACCAGACAAAAAACATCAGAAAGAACCCCCATTCCTTTGGATGGGTTATGAACTCCATCCTGATAAATGGACAGTACAGCCTATAGTACTGCCAGAAAAAGACAGCTGGACTGTCAATGACATACAGAAGTTAGTGGGAAAATTAAATTGGGCAAGTCAGATTTACCCAGGGATTAAAATAAGGCAATTGTGTAAGCTCCTTAGGGGAACCAAAGCACTAACAGAAGTAGTACCACTAACAGAAGAAGCAGAGTTAGAATTAGCAGAAAACAGAGAAATTCTAAGAGAACCAGTGCATGGAGTGTATTATGACCCATCAAAAGACTTAATAGCAGAAATACAGAAGCAGGAGCAAGGC
>M2ACMA7FT8_2008-06
CCCATTAGTCCTATTGAAACTGTACCAGTAAAATTAAAACCAGGAATGGACGGTCCAAAAATTAAACAATGGCCACTGACAGAAGAAAAAATAAAAGCATTAACAGAAATTTGTACAGAAATGGAAAAGGAAGGGAAAATCTCAAAAATTGGGCCTGAAAATCCATACAAYACTCCAATATTTGCCATAAAGAAAAAAGACAGTACTAAATGGAGAAAATTAGTAGATTTCAGAGAACTTAATAAGAGAACTCAAGACTTCTGGGAAGTTCAATTAGGAATACCACATCCCGCAGGGTTACAAAAGAGAAAATCAGTAACAGTACTGGATGTGGGTGATGCATACTTTTCAGTTCCCTTAGATAAAGACTTCAGAAAGTATACTGCATTCACCATACCTAGCATAAACAATGAGACACCAGGGATTAGATATCAGTACAATGTGCTTCCACAAGGATGGAAAGGATCACCAGCAATATTTCAAAGTAGCATGACAAAAATCTTAGAGCCTTTTAGAGAACAAAATCCAGACATAGTTATCTATCAATACATGGATGATTTGTATGTAGGATCGGACTTAGAAATAGGGCAACATAGAACAAAAATAGARGAACTGAGACAACATCTGTTGAAGTGGGGATTTACCACACCAGACAAAAAGCATCAGAAAGAACCCCCATTCCTTTGGATGGGTTATGAACTCCATCCTGATAAATGGACAGTACAGCATATAGAGCTGCCAGAAAAAGAAAGCTGGACTGTCAATGATATACAGAAGTTAGTGGGAAAATTGAATTGGGCAAGTCAGATTTATTCAGGGATTAAAGTAAGACAATTATGTAAACTCCTTAGGGGAACCAAAGCACTAACAGAAGTAGTACCACTAACAGAAGAAGCAGAGTTAGAACTGGCAGAAAACAGGGAGATTCTAAAAGAACCAGTACATGGAGTGTATTATGACCCATCAAAAGACCTAGTAGCAGAAATACAGAAACAGGGGGAAGGT
>M2B0M5CKU9_2009-01|0
CCCATTAGTCCTATTGAAACTGTACCAGTAAAATTAAAGCCAGGAATGGATGGCCCAAGAGTTAAACAATGGCCATTGACAGAAGAAAAAATAAAAGCATTAGTAGAAATTTGTACAGAAATGGAAAAGGAAGGGAAAATTTCAAAAATTGGGCCTGAGAATCCATACAATACTCCAGTATTTGCCATAAAGAAAAAAGACAGTACTAAATGGAGAAAGTTAGTAGATTTCAGAGAACTTAATAAAAGAACTCAGGACTTCTGGGAAGTTCAATTAGGAATACCACATCCCGCAGGATTAAAAGAGAACAAATCAGTAACAGTTCTGGATGTGGGTGATGCATATTTTTCAGTTCCCTTAGATCCAGAATTCAGAAAATATACTGCATTTACCATACCTAGTATAAACAATGAGACACCAGGGATTAGATATCAGTATAATGTGCTTCCACAGGGATGGAAAGGATCACCAGCAATATTCCAAAGCAGCATGACAAAAATTTTAGAGCCTTTTAGAAAACAAAATCCAGACATGATCATCTATCAATACATGGATGATTTGTATGTAGGATCTGATTTAGAAATAGGGCAGCATAGAACAAAAATAGAGGAACTGAGAGAACATCTGTTGAGGTGGGGATTTACCACACCAGACAAAAAACATCAGAAAGAACATCCATTCCTTTGGATGGGTTATGAACTCCATCCTGATAAATGGACAGTACAACCTATAGTGCTGCCAGAAAAGGACAGCTGGACTGTCAATGACATACAGAAGTTAGTAGGAAAATTGAATTGGGCAAGTCAGATTTATGCAGGGATTAAAGTAAAGCAATTATGTAAACTCCTTAGGGGAACCAAAGCACTAACAGAAGTAATACCTCTAACAGAAGAGGCAGAGCTAGAGCTGGCAGAAAACAGAGAGATTCTAAAAACACCAGTACATGGAGTGTATTATGACCCATCAAAAGACTTAATAGCAGAAATACAGAAGCAGGGGCTAGGC
>M2B0M5CKU9_2009-01|1
CCCATTAGTCCTATTGAAACTGTACCAGTAAAATTAAAGCCAGGAATGGATGGCCCAAGAGTTAAACAATGGCCATTGACAGAAGAAAAAATAAAAGCATTAGTAGAAATTTGTACAGAAATGGAAAAGGAAGGGAAAATTTCAAAAATTGGGCCTGAGAATCCATACAATACTCCAGTATTTGCCATAAAGAAAAAAGACAGTACTAAATGGAGAAAGTTAGTAGATTTCAGAGAACTTAATAAAAGAACTCAGGACTTCTGGGAAGTTCAATTAGGAATACCACATCCCGCAGGATTAAAAGGGAACAAATCAGTAACAGTTCTGGATGTGGGTGATGCATATTTTTCAGTTCCCTTAGATCCAGAATTCAGAAAATATACTGCATTTACCATACCTAGTATAAACAATGAGACACCAGGGATTAGATATCAGTATAATGTGCTTCCACAGGGATGGAAAGGATCACCAGCAATATTCCAAAGCAGCATGACAAAAATTTTAGAGCCTTTTAGAAAACAAAATCCAGACATGATCATCTATCAATACATGGATGATTTGTATGTAGGATCTGATTTAGAAATAGGGCAGCATAGAACAAAAATAGAGGAACTGAGAGAACATCTGTTGAGGTGGGGATTTACCACACCAGACAAAAAACATCAGAAAGAACATCCATTCCTTTGGATGGGTTATGAACTCCATCCTGATAAATGGACAGTACAACCTATAGTGCTGCCAGAAAAGGACAGCTGGACTGTCAATGACATACAGAAGTTAGTAGGAAAATTGAATTGGGCAAGTCAGATTTATGCAGGGATTAAAGTAAAGCAATTATGTAAACTCCTTAGGGGAACCAAAGCACTAACAGAAGTAATACCTCTAACAGAAGAGGCAGAGCTAGAGCTGGCAGAAAACAGAGAGATTCTAAAAACACCAGTACATGGAGTGTATTATGACCCATCAAAAGACTTAATAGCAGAAATACAGAAGCAGGGGCTAGGC
>M2B0M5CKU9_2009-01|2
CCCATTAGTCCTATTGAAACTGTACCAGTAAAATTAAAGCCAGGAATGGATGGCCCAAGAGTTAAACAATGGCCATTGACAGAAGAAAAAATAAAAGCATTAGTAGAAATTTGTACAGAAATGGAAAAGGAAGGGAAAATTTCAAAAATTGGGCCTGAGAATCCATACAATACTCCAGTATTTGCCATAAAGAAAAAAGACAGTACTAAATGGAGAAAGTTAGTAGATTTCAGAGAACTTAATAAAAGAACTCAGGACTTCTGGGAAGTTCAATTAGGAATACCACATCCCGCAGGATTAAAAAAGAACAAATCAGTAACAGTTCTGGATGTGGGTGATGCATATTTTTCAGTTCCCTTAGATCCAGAATTCAGAAAATATACTGCATTTACCATACCTAGTATAAACAATGAGACACCAGGGATTAGATATCAGTATAATGTGCTTCCACAGGGATGGAAAGGATCACCAGCAATATTCCAAAGCAGCATGACAAAAATTTTAGAGCCTTTTAGAAAACAAAATCCAGACATGATCATCTATCAATACATGGATGATTTGTATGTAGGATCTGATTTAGAAATAGGGCAGCATAGAACAAAAATAGAGGAACTGAGAGAACATCTGTTGAGGTGGGGATTTACCACACCAGACAAAAAACATCAGAAAGAACATCCATTCCTTTGGATGGGTTATGAACTCCATCCTGATAAATGGACAGTACAACCTATAGTGCTGCCAGAAAAGGACAGCTGGACTGTCAATGACATACAGAAGTTAGTAGGAAAATTGAATTGGGCAAGTCAGATTTATGCAGGGATTAAAGTAAAGCAATTATGTAAACTCCTTAGGGGAACCAAAGCACTAACAGAAGTAATACCTCTAACAGAAGAGGCAGAGCTAGAGCTGGCAGAAAACAGAGAGATTCTAAAAACACCAGTACATGGAGTGTATTATGACCCATCAAAAGACTTAATAGCAGAAATACAGAAGCAGGGGCTAGGC
>M2B0M5CKU9_2009-01|3
CCCATTAGTCCTATTGAAACTGTACCAGTAAAATTAAAGCCAGGAATGGATGGCCCAAGAGTTAAACAATGGCCATTGACAGAAGAAAAAATAAAAGCATTAGTAGAAATTTGTACAGAAATGGAAAAGGAAGGGAAAATTTCAAAAATTGGGCCTGAGAATCCATACAATACTCCAGTATTTGCCATAAAGAAAAAAGACAGTACTAAATGGAGAAAGTTAGTAGATTTCAGAGAACTTAATAAAAGAACTCAGGACTTCTGGGAAGTTCAATTAGGAATACCACATCCCGCAGGATTAAAAAGGAACAAATCAGTAACAGTTCTGGATGTGGGTGATGCATATTTTTCAGTTCCCTTAGATCCAGAATTCAGAAAATATACTGCATTTACCATACCTAGTATAAACAATGAGACACCAGGGATTAGATATCAGTATAATGTGCTTCCACAGGGATGGAAAGGATCACCAGCAATATTCCAAAGCAGCATGACAAAAATTTTAGAGCCTTTTAGAAAACAAAATCCAGACATGATCATCTATCAATACATGGATGATTTGTATGTAGGATCTGATTTAGAAATAGGGCAGCATAGAACAAAAATAGAGGAACTGAGAGAACATCTGTTGAGGTGGGGATTTACCACACCAGACAAAAAACATCAGAAAGAACATCCATTCCTTTGGATGGGTTATGAACTCCATCCTGATAAATGGACAGTACAACCTATAGTGCTGCCAGAAAAGGACAGCTGGACTGTCAATGACATACAGAAGTTAGTAGGAAAATTGAATTGGGCAAGTCAGATTTATGCAGGGATTAAAGTAAAGCAATTATGTAAACTCCTTAGGGGAACCAAAGCACTAACAGAAGTAATACCTCTAACAGAAGAGGCAGAGCTAGAGCTGGCAGAAAACAGAGAGATTCTAAAAACACCAGTACATGGAGTGTATTATGACCCATCAAAAGACTTAATAGCAGAAATACAGAAGCAGGGGCTAGGC
>M2V0F63IUA_2008-12
CCCATTAGTCCTATCGAAACTGTACCAGTAAAATTAAAGCCAGGAATGGATGGCCCAAAAGTTAAACAATGGCCATTGACAGAAGAAAAGATAAAAGCATTAGTAGAAATTTGTACAGAAATGGAAGAGGAAGGAAAAATTTCAAAAATTGGACCTGAGAATCCATATAATACTCCAGTATTTGCAATAAAGAAAAAAGACAGTACTAAATGGAGAAAATTAGTAGATTTCAGGGAACTTAATAAGAGAACTCAAGAATTCTCAGAAGTTCAATTAGGAATACCACATCCAGCAGGATTAAAAAAGAAGAGATCAGTAACAGTACTGGATGTGGGTGATGCATATTTTTCAATTCCCTTAGATAAAGAATTCAGGAAGTATACTGCATTTACCATACCTAGTATAAACAATGAGGCACCAGGGATTAGATATCATTACAATGTGCTTCCACAGGGATGGAAAGGATCACCAGCAATATTCCAAAGTAGCATGACAAAAATCTTAGATCCTTTTAGGAAACAAAATCCAGACATAGTTATATATCAATACATGGATGATTTGTATGTAGGATCTGACTTAGAAATAGGACAGCATAGAACAAAAATAGAGGAACTGAGACAACATTTGTTACAGTGGGGATTGACCACACCAGACAAGAAACATCAGAAAGAACCTCCATTCCTTTGGATGGGTTATGAACTCCATCCTGATAAATGGACAGTACAGCCTATAATACTGCCAGAAAAAGACAGCTGGACTGTCAATGACATACAGAAGTTAGTAGGAAAATTAAATTGGGCAAGTCAGATTTATGCAGGAATTAAAGTAAAACAATTATGTAAACTCCTTAGAGGAGCCAAAGCATTAACAGAAGTAATACCGCTAACAGAAGAAGCAGAACTAGAACTGGCAGAAAACAGAGAGATTTTAAAAGAACCAGTACATGGAGTGTATTATGACCCATCAAAAGACTTAATAGCAGAGATACAGAAGCAGGGGCTAGGC
>C2C0MPDQR7_2008-02
CCTATTAGTCCTATTGAAACTGTACCAGTAAAATTAAAACCAGGAATGGATGGCCCAAAAGTCAAACAATGGCCATTGACAGAAGAAAAAATAAATGCATTAATAGAGATTTGTACAGAAATGGAAAAGGAAGGAAAAATTTCAAAAATTGGGCCTGAAAATCCATACAATACTCCAGTATTTGCCATAAAGAAAAAAGACAGTACCAAATGGAGAAAATTAGTAGATTTCAGAGAACTTAATAAAAGAACTCAAGACTTCTGGGAAGTTCAATTAGGAATACCACATCCTGCTGGGTTAAAAAAGAGAAAATCAGTAACAGTATTGGATGTGGGTGATGCATACTTTTCAGTTCCCTTAGATGAAASCTTTAGGAAGTATACTGCATTTACCATACCTAGTAAAAATAATGAGACACCAGGGATTAGATATCAGTACAATGTGCTTCCACAGGGATGGAAAGGATCACCAGCCATATTCCAAAGTAGTATGACAAAAATCTTAGAGCCTTTTAGAGAACGAAACCCAGACTTAGTTATCTATCAATACATGGATGATTTGTATGTAGGTTCTGACTTAGAAATAGGGCAGCATAGAACAAAAATAGAGGAACTGAGAGAACATCTGTTGAAGTGGGGACTTACCACACCAGACAAAAAACATCAGAAGGAACCTCCATTCCTTTGGATGGGTTATGAACTCCATCCTGACAAATGGACAGTACAGCCTATAGTGCTGCCAGAAAAAGACAGCTGGACTGTCAATGATATACAGAAGTTAGTGGGAAAATTAAATTGGGCAAGTCAGATTTATGCAGGGATTAAAGTAAAGCAATTATGTAAACTCCTTAGGGGAACCAAGGCACTAACAGAAGTAATACAACTAACAGAAGAAGCAGAGCTAGAATTGGCAGAAAACAGGGAGATTCTAAAAACACCAGTACATGGGGTGTATTATGACCCATCAAAAGACTTAATAGCAGAGATACAGAAGCAAGGGGAAGGC
>M500FD1IUB_2009-01
CCCATTAGTCCTATTGAGACTGTACCAGTAAAATTAAAGCCAGGAATGGATGGCCCAAAAGTTAAACAATGGCCATTGACAGAAGAAAAAATAAAGGCATTAGTAGAAATTTGTACAGAAATGGAGAAGGAAGGAAAAATTACAAAAATTGGGCCTGAAAATCCATACAATACACCARTATTTGCTATAAAGAAAAAAGACAGTACTAAATGGAGAAAATTAGTAGATTTCAGAGAACTTAATAARAGAACTCAAGACTTCTGGGAAGTTCAATTAGGAATACCACATCCCGCAGGGTTAAAAAAGAAAAAATCAGTAACAGTACTGGATGTGGGTGATGCATATTTTTCAGTTCCCTTACATGAAGACTTYAGAAAGTATACTGCATTTACCATACCTAGTACAAACAATGCGACACCAGGGATTAGATATCAGTACAATGTGCTTCCACAGGGATGGAAAGGATCACCAGCAATATTCCAAAGTAGCATGACAAAAATCTTAGAGCCTTTTAGAAAACAAAATCCAGACATAGTTATCTATCAATACATGGATGATTTGTATGTAGGATCTGACTTAGAAATAGGACAACATAGAGAAAARGTAGAAGAACTGAGACAGCATCTGTTCARGTGGGGATTTACCACACCAGACAAAAAACATCAGAAAGARCCTCCATTYCTTTGGATGGGTTATGAACTCCATCCTGATAAATGGACAGTACAGCCTATAGTGCTGCCAGAAAAGGACAGCTGGACTGTCAATGACATACAGAAGTTAGTGGGAAAATTGAATTGGGCAAGTCAGATTTATCCAGGGATTAAAATAAAGCAATTATGTAAACTCATTAGGGGAACCAAARCACTAACAGAAGTAGTACCACTAACACAAGAAGCAGAAATAGAACTGGCAGAAAACAGAGAGATTYTAAAAGAACCAGTACATGGGGCATATTATGACCCAACAAAAGATATAATAGCAGAAATACAGAAGCAGGGGCAAGGC
>M500MD7LUC_2009-01
CCCATTAGTCCTATTGAGACTGTACCAGTAAAATTAAAGCCAGGAATGGATGGCCCAAAAGTTAAACAATGGCCATTAACAGAAGAAAAAATAAAGGCATTAGTAGAAATTTGTACTGAAATGGAGAAGGAAGGAAAAATTACAAAAATTGGGCCTGAAAACCCATACAATACACCAGTATTTGCTATAAAGAAAAAAGACAGTACTAAATGGAGAAAATTAGTAGATTTCAGAGAACTTAATAAGAGAACTCAAGACTTCTGGGAAGTTCAATTAGGAATACCACATCCCGCAGGGYTAAAAAAGAAAAAATCAGTAACAGTACTGGATGTGGGTGATGCATATTTTTCAGTTCCCTTACATGAAGACTTTAGGAAGTATACTGCATTTACCATACCTAGTACCAACAATGCGACACCAGGGATTAGATATCAGTACAATGTGCTTCCACAGGGATGGAAAGGATCACCAGCAATATTCCAAAGTAGCATGACAAAAATCTTAGAGCCTTTTAGAAAACAAAATCCAGACATAGTTATCTATCAATACATGGATGATTTGTATGTAGGATCTGACTTAGAAATAGGACAACATAGAGCAAAAGTAGAAGAACTGAGACAGCATCTGTTCAGGTGGGGAYTTACCACACCAGACAAAAAGCATCAGAAAGAACCTCCATTCCTTTGGATGGGTTATGAACTCCATCCTGATAAATGGACAGTACAGCCTATAGTGCTGCCAGAAAAAGACAGCTGGACTGTCAATGACATACAAAAGTTAGTGGGAAAACTGAAYTGGGCAAGTCAGATTTATCCAGGAATTAAAATAAAGCAATTATGTAGACTCATTAGGGGAACCAAAGCACTAACAGAAGTAGTACCACTAACACAAGAAGCAGAAATAGAACTGGCAGAAAACAGAGAGATTTTAAGAGAACCAGTACATGGGGCATATTATGACCCAACAAAAGATATAATAGCAGAAATACAGAAGCAGGGGCAAGGC
>M5C0M85NSD_2008-10
CCCATTAGTCCTATTGAAACTGTACCAGTAAAATTAAAGCCAGGAATGGATGGCCCAAGAGTTAAACAATGGCCATTGACAGAAGAAAAAATAAAAGCATTAGTAGAAATTTGTACAGAAATGGAAAAGGAAGGAAAAATTTCAAAAATTGGGCCTGAAAATCCATACAATACTCCAGTGTTTGCCATAAAGAAAAAGGACAGTACTAAATGGAGAAAATTAGTAGATTTCAGAGAACTTAATAAGAGAACTCAAGACTTCTGGGAAGTTCAATTAGGAATACCACATCCCGCTGGGTTAAAAAAGAGAAAATCAGTAACAGTACTAGATGTGGGTGATGCATATTTTTCAGTGCCCTTAGATAAAGATTTCAGGAAGTATACTGCATTTACCATACCTAGTATAAATAATGCGACACCAGGGATTAGATATCAGTACAATGTACTTCCACAGGGATGGAAAGGATCACCAGCAATATTCCAAAGCAGCATGACAAAAATCTTAGAGCCTTTCAGAAAACAAAATCCAGACATAGTTATCTATCAATACATGGATGATCTGTATGTAGGATCAGACTTAGAAATAGAGCAGCATAGAACAAAAATAGAGGAACTGAGACAACATCTGTTGAGGTGGGGGTTAACCACCCCAGACAAAAAACATCAGAAAGAACCTCCATTCCTTTGGATGGGTTATGAACTCCATCCTGATAAATGGACAGTACAACCTATAGTGCTGCCAGACAAAGACAGCTGGACTGTCAATGACATACAAAAGTTAGTGGGAAAATTAAATTGGGCAAGCCAGATTTATGCAGGAATTAAAGTAAAGCAATTATGTAAACTCCTTAGGGGAGCCAAAACACTAACAGAAGTAGTACCACTAACAAGAGAAGCAGAGCTAGAACTGGCAGAAAACAGGGAGATTCTAAAAGAACCAGTACATGGAGCATATTATGACCCTTCAAAAGACTTAATAGCAGAAGTACAGAAGCAGGGGGAAGGC
>M600M71MVE_2009-03
CCCATTAGTCCTATTGAAACTGTACCAGTAAAATTAAAGCCAGGAATGGATGGCCCAAAGGTTAAACAATGGCCACTAACAGAAGAAAAAATAAAAGCATTAACAGAGATTTGTGCAGAAATGGAAAAGGAMGGAAAAATTTCAARRATTGGGCCTGAAAATCCATATAATACTCCAGTATTTGCCATAAAGAAAAAAGACAGTACTAAATGGAGAAAATTAGTAGATTTCAGRGAACTTAATAARAGAACTCAAGACTTCTGGGAAGTTCAATTAGGAATACCACAYCCTGCAGGGTTAAAAAAGAAAAAATCAGTAACAGTACTGGATGTGGGTGATGCATATTTTTCAGTTCCCTTAGATAAAGACTTCAGGAAATATACTGCATTTACCATACCTAGTACAAACAATGAGACACCAGGGATTAGATATCAGTACAATGTGCTACCACAGGGATGGAAAGGATCACCAGCAATATTCCAAAGTAGCATGACAAAAATCTTAGAACCTTTCAAAAAACAAAATCCAGAAATAGTTATCTATCAATACATGGATGATCTGTATGTAGGATCTGACTTAGAAATAGGGCWGCATAGAAYAAAAGTAGAGGARCTGAGAGAYCATCTGTTRAAGTGGGGATTTACCACACCAGACAAAAAACATCAGAAAGAACCTCCATTYCTTTGGATGGGTTATGAGCTCCATCCTGATAAATGGACAGTACAGCCTATAGTGCTGCCAGAAAAAGACAGCTGGACTGTCAATGACATACAGAAATTAGTGGGAAAATTGAATTGGGCAAGTCAGATTTATGCAGGAATTAAAGTAARGCAAYTATGTARACTCMTTAGAGGAACCAARGCACTAACAGAAGTAGTACAAYTAACAGAAGAAGCAGAGCTAGAACTAGCAGAAAACAGGGARATTCTAAAGACACCAGTACATGGAGTGTATTATGACCCATCAAAAGACTTARTAGCAGAAATWCAGAARCAAGGGYYAGGC
>M800FE4I7F_2008-07
CCCATTAGTCCTATTGAAACTGTACCAGTAAAATTAAAACCAGGAATGGATGGCCCAAAAGTTAAACAATGGCCATTGACAGAAGAAAAAATAAAAGCATTAGTAGAAATTTGTACAGAAATGGAAAAGGAAGGRAAAATTTCAAAAATTGGGCCTGAAAATCCATACAATACTCCAGTATTTGCCATAAAGAAAAAAGACAGTACTAAATGGAGAAAATTAGTAGATTTCAGAGAGCTTAATAAGAAAACTCAAGACTTCTGGGAAGTTCAATTAGGAATACCACATCCTGCAGGGTTAAAAAAGAAAAAATCAGTAACAGTGCTGGATGTGGGTGATGCATACTTTTCAGTTCCCTTAGATCCAGACTTTAGGAAGTATACTGCATTTACYATACCTAGTATAAACAATGAGACACCAGGGATAAGATATCAGTACAATGTGCTTCCACAGGGATGGAAGGGATCACCAGCAATATTCCAAAGTAGCATGACAAAAATCTTAGAGCCTTTTAGAAAACAAAATCCAGAGATAGTTATCTATCAATACATGGATGATTTGTATGTAGGATCTGACTTAGAAATAGGGCAGCATAGAACAAAAATAGAGGAACTGAGAAAACATCTGTTGGAGTGGGGATTTACCACACCAGACAAAAAGCATCAGAAAGAACCTCCATTCCTTTGGATGGGTTATGAACTCCATCCTGATAAATGGACAGTACAGCCTATAATGCTGCCAGAAAAAGACAGCTGGACTGTCAATGACATACAGAAGTTAGTGGGAAAATTAAATTGGGCAAGTCAGATTTACCCAGGGATTAAAATAAGGCARTTATGTAAACTCCTTAGGGGAACCAAAGCACTAACAGAAGTAATATCTCTAACAGAAGAAGCAGAGCTAGAACTAGCAGAAAACAGRGAGATTCTAAAAGAACCAGTACATGGAGTGTATTATGACCCATCAAAAGAKTTAATAGCAGAAATACAGAAGCAGGARCAA
>M800M6AGTG_2009-06
CCCATTAGTCCTATTGAAACTGTACCAGTAAAATTAAAGCCAGGAATGGATGGCCCAAAAGTTAAACAATGGCCATTGACAGAAGAAAAAATAAAAGCATTAGTAGAAATTTGTACAGAAATGGAAAAGGAAGGAAAAATTTCAAAAATTGGGCCTGAAAATCCATACAATACACCAGTGTTTGCTATAAAGAAAAAAGACAGTACTAAATGGAGGAAATTAGTAGATTTCAGAGAACTTAATAAGAGAACTCAAGATTTCTGGGAGGTTCAATTAGGAATACCACATCCCTCAGGGTTAAAAAAGAAGAAATCAGTAACAGTACTGGATGTGGGTGATGCATATTTTTCAGTACCTTTAGATCCAGACTTCAGGAAGTATACTGCATTTACCATACCTAGTATAAACAATGAGACACCAGGAATTAGATATCAGTACAATGTGCTTCCACAGGGATGGAAGGGATCACCATCAATATTCCAAAGCAGCATGACAAAAATCTTAGAGCCTTTTAGAAAACAAAAYCCAGATTTGATTATCTACCAATACATGGATGATTTATATGTAGGATCTGACTTAGAAATAGAACAGCATAGAACAAAAATAGAGGAACTGAGACAACATCTGTTGAGGTGGGGATTTACCACACCAGACAAAAAACATCAGAAAGAACCTCCATTCCTTTGGATGGGTTATGAACTCCATCCAGATAAATGGACAGTACAGCCTATAAAGCTGCCAGAAAAAGACAGCTGGACTGTTAATGACATACAGAAGTTAGTGGGAAAATTGAACTGGGCAAGTCAGATTTACCCAGGGATTAGAGTAAAGCAGTTATGCAAACTCCTTAGGGGAACCAAAGCACTAACAGAAATAATTTCTCTAACAAGAGAAGCAGAGCTAGAACTGGCAGAAAACAGGGAGATTCTAAAAGAACCAGTACATGGAGTATATTATGACCCATCAAAAGACTTGATAGCAGAAATACAGAAACAGGAGCAAGGC
>M800M6AUVH_2009-03
CCCATTAGTCCTATTGAAACTGTACCAGTAAAATTAAAGCCAGGAATGGATGGCCCAAAAGTTAAACAATGGCCATTGACAGAAGAAAAAATAAAAGCATTAGTAGAAATTTGTACAGAAATGGAAAAGGAAGGAAAAATTTCAAAAATTGGGCCTGAAAATCCATACAATACACCAGTGTTTGCYATAAAGAAAAAAGACAGTACTAAATGGAGGAAATTAGTAGATTTCAGAGAACTTAATAAGAGAACTCAAGATTTCTGGGAGGTTCAATTAGGAATACCACATCCCTCAGGGTTAAAAAAGAAGAAATCAGTAACAGTACTGGATGTGGGTGATGCATATTTTTCAGTACCTTTAGATCCAGACTTCAGGAAGTATACTGCATTTACCATACCTAGTATAAACAATGAGACRCCAGGAATTAGATATCAGTACAATGTGCTTCCACAGGGATGGAAGGGATCACCAKCAATATTCCAAAGCAGCATGACAAAAATCTTAGAGCCTTTTAGAAAACAAAATCCAGATTTGGTTATCTACCAATACATGGATGATTTGTATGTAGGATCTGACTTAGAAATAGAGCAGCATAGAACAAAAATAGAGGAACTGAGACAACATCTGTTGAGGTGGGGATTTACCACACCAGACAAAAAACATCAGAAAGAACCTCCATTCCTTTGGATGGGTTATGAACTCCATCCAGATAAATGGACAGTACAGCCTATAAAGCTGCCAGAAAAAGACAGCTGGACTGTTAATGACATACAGAAGTTAGTGGGAAAATTGAACTGGGCAAGTCAGATTTACCCAGGGATTARAGTAARGCAGTTATGCAAACTCCTTAGGGGAACCAAAGCACTAACAGAAATARTTTCTCTAACAAAAGAAGCAGAGCTAGAACTGGCAGAAAACAGGGAGATTCTAAAAGAACCAGTACATGGAGTATATTATGACCCATCAAAAGACTTGATAGCAGAAATACAGAAACAGGAGCAAGGC
>M800M77HSI_2008-05
CCCATTAGTCCTATTGAAACTGTACCAGTAAAATTAAAGCCAGGAATGGATGGCCCAAAAGTTAAACAATGGCCATTGACAGAAGAAAAAATAAAAGCATTAGTAGAAATTTGTACAGAAATGGAAAAGGAAGGAAAAATTTCAAAAATTGGGCCTGAAAATCCATACAATACACCAGTATTTGCCATAAAGAAAAAAGACAGTACTAAATGGAGGAAATTAGTAGATTTCAGAGAACTTAATAAGAGAACTCAAGATTTCTGGGAGGTTCAATTAGGAATACCACATCCYTCAGGGTTAAAAAAGAAGAAATCAGTAACAGTACTGGATGTGGGTGATGCATATTTTTCAGTACCTTTAGATCCAGACTTCAGGAAGTATACTGCATTTACCATACCTAGTATAAACAATGAGACACCAGGAGTTAGATATCAGTACAATGTGCTTCCACAGGGATGGAAGGGATCACCAGCAATATTCCAAAGCAGCATGACAAAAATCTTAGAGCCTTTTAGAAAACAAAATCCAGATTTGGTTATCTACCAATACATGGATGATTTRTATGTAGGATCTGACTTAGAAATAGAGCAGCATAGAACAAAAATAGAGGAACTGAGACAACATCTGTTRAGKTGGGGATTTACCACACCAGACAAAAAACATCAGAAAGAACCTCCATTCCTTTGGATGGGTTATGAACTCCATCCAGATAAATGGACAGTACAGCCTATAAAGCTGCCAGAAAAAGACAGCTGGACTGTTAATGACATACAGAAGTTAGTGGGAAAATTGAACTGGGCAAGTCAGATTTACCCAGGGATTAGAGTAAGGCAGTTATGCAAACTCCTTAGGGGAACCAAAGCACTAACAGAAATAATTTCTCTAACAAAAGAAGCAGAGCTAGAACTGGCAGAAAACAGGGAGATTCTAAAAGAACCAGTACATGGAGTATATTATGACCCATCAAAAGACTTGATAGCAGAARTACAGAAACAGGAGCAAGGC
>M800M7BGQJ_2008-07
CCCATTAGTCCTATTGAAACTGTACCAGTAAAATTAAAGCCAGGAATGGATGGCCCAAAAGTTAAACAATGGCCATTGACAGAAGAAAAAATAAAAGCATTAGTAGAAATTTGTACAGAAATGGAAAAGGAAGGAAAAATTTCAAAAATTGGGCCTGAAAATCCATACAATACACCAGTGTTTGCTATAAAGAAAAAAGACAGTACTAAATGGAGGAAATTAGTAGATTTCAGAGAACTTAATAAGAGAACTCAAGATTTCTGGGAAGTTCAGTTAGGAATACCACATCCCTCAGGGTTAAAAAAGAAGAAATCAGTAACAGTACTGGATGTGGGTGATGCATATTTTTCAGTACCTTTAGATCCAGACTTCAGGAAGTATACTGCATTTACCATACCTAGTATAAACAATGAGACACCAGGAGTTAGATATCAGTACAATGTGCTTCCACAGGGATGGAAGGGATCACCAGCAATATTCCAAAGCAGCATGACAAAAATCTTAGAGCCTTTTAGAAAACAAAATCCAGATTTGGTTATCTACCAATACATGGATGATTTGTATGTAGGATCTGACTTAGAAATAGAGCAACATAGAACAAAAATAGAGGAACTGAGACAACATCTGTTGAGGTGGGGATTTACCACACCAGACAAAAAACATCAGAAAGAACCTCCATTCCTTTGGATGGGTTATGAACTCCATCCAGATAAATGGACAGTACAGCCTATAAAGCTGCCAGAAAAAGACAGCTGGACTGTTAATGACATACAGAAGTTAGTGGGAAAATTGAACTGGGCAAGTCAGATTTACCCAGGGATTAGAGTAAAGCAGTTATGCAAACTCCTTAGGGGAACCAAAGCACTAACAGAAATAGTTTCTCTAACAAAAGAAGCAGAGCTAGAACTGGCAGAAAACAGGGAGATTCTAAAAGAACCAGTACATGGGGTATATTATGACCCATCAAAAGACTTGATAGCAGAAATACAGAAACARGAGCAAGGC
>M8U0M92LVK_2009-04
CCCATTAGTCCTATTGAAACTGTACCAGTAAAATTAAAGCCAGGAATGGATGGCCCAAAAGTTAAACAATGGCCATTGACAGAAGAAAAAATAAAAGCATTAGTAGAAATTTGTACAGAAATGGAAAAGGAAGGAAAAATTTCAAGAATTGGGCCTGAAAATCCCTACAATACACCAATATTTGCTATAAAGAAAAAAGACAGTACTAAATGGAGGAAATTAGTAGATTTCAGAGAACTTAATAAGAAAACTCAAGACTTTTGGGAAGTGCAATTAGGAATACCACATCCTGCAGGGTTAAAAAAGAAAAAATCAGTAACAATACTGGATGTGGGTGATGCATATTTTTCAGTCCCTTTAGATCCAGACTTCAGGAAGTATACTGCATTTACCATACCTAGCATAAACAATGAGACACCAGGAATTAGATATCAGTACAATGTTCTTCCACAGGGATGGAAAGGATCACCAGCAATATTCCAAAGCAGCATGACAAAAATCTTAGAGCCTTTTAGAAAACAAAATCCAGAAATGATTATCTACCAATACATGGATGATTTATATGTAGGATCTGACTTAGARATAGGACAGCATAGAGCAAAAATAGAGAAGCTGAGACAACATCTGTTGAGGTGGGGATTTACCACACCAGACAAAAAACATCAGAAAGAACCTCCATTCCTTTGGATGGGTTATGAACTCCATCCTGATAAATGGACAGTACAGCCTATAGTGCTGCCAGCAAAAGATAGCTGGACTGTTAATGACATACAGAAGTTAGTGGGAAAATTGAACTGGGCAAGTCAGATTTACCCAGGGATTAGAGTCAGGCAACTATGTAAACTCCTTAGGGGAACCAAAGCACTAACAGAAGTAATACCTCTAACAAAAGAAGCAGAACTAGAACTGGCAGAAAACAGGGAGATTTTAAAAGAACCAGTACATGGAGTCTATTATGACCCATCAAAAGACTTAATAGCAGAAATACAGAAGCAGGAGCTAGGT
>C8V0MA3KP8_2007-12
CCCATTAGTCCTATTGAGACTGTACCAGTAAAATTAAAGCCAGGAATGGATGGTCCAAAAGTTAAACAATGGCCATTGACAGAAGAAAAAATAAAAGCATTAATAGAAATTTGTACAGAGATGGAGAAGGAAGGGAAAATCTCAAAAATTGGGCCTGAGAATCCATATAATACTCCAGTATTTGCCATAAAGAAAAAAGACAGTACTAAATGGAGAAAATTAGTAGACTTCAGAGAACTTAATAAGAGAACTCAAGAATTCTGGGAAGTTCAATTAGGCATACCACATCCCGCAGGGTTAAAAAAGAAAAAATCAGTGACAGTATTGGATGTGGGTGATGCATATTTTTCAATTCCCTTAGATAAAGAATTCAGGAAGTATACTGCATTTACCATACCTAGCACAAATAATGAGACACCAGGGATTAGATATCAATACAATGTGCTTCCACAGGGATGGAAAGGATCACCAGCAATATTTCAAAGTAGCATGACAAAAATCTTAGAGCCTTTTAGAGAACGAAATCCAGAAATAGTTATCTATCAATACATGGATGATTTATATGTAGGATCAGACTTGGAGATAGGGCAGCATAGAACAAAAATAGAGGAACTGAGACAACATCTGTTGAAGTGGGGACTTACCACACCAGATAAAAAACATCAGAAAGAGCCTCCATTCCTCTGGATGGGTTATGAACTCCATCCTGATAAATGGACAGTACAGCCTATAGTGCTGCCAGACAAAGACAGTTGGACTGTTAATGACATACAGAAGTTAGTGGGAAAATTGAATTGGGCAAGTCAGATCTACGCAGGGATTAARGTAAAGCAATTATGTAAACTCCTTAGAGGAACCAAAGCACTAACAGAAGTAGTACCACTAACAGAAGAAGCAGAGCTAGARTTGGCAGAAAACAGGGAGATTCTAAAAGAACCAGTACATGGAGTGTATTATGACCCATCAAAAGACCTAATAGCAGAAATACAGAAGCAGGAACAAGGC
>MAC0M4OEUL_2009-02
CCCATTAGTCCTATTGAAACTGTACCAGTAAAATTAAAACCAGGAATGGACGGTCCAAAAATTAAACAATGGCCACTGACAGAAGAAAAAATAAAAGCATTAGTAGAAATTTGTACAGAAATGGAAAAGGAAGGGAAAATCTCAAAAATTGGGCCTGAAAATCCATATAATACTCCAATATTTGCCATAAAGAAAAAAGACAGTACTAAATGGAGAAAATTAGTAGATTTCAGAGAACTTAATAAGAGAACTCAAGACTTCTGGGAAGTTCAATTAGGAATACCACATCCCGCAGGGTTACAGAAGAGAAAATCAGTAACAGTACTGGATGTGGGTGATGCATACTTTTCAGTTCCCTTAGATAAAGACTTCAGAAAGTATACTGCATTCACCATACCTAGTAGAAACAATGAGACACCAGGGATTAGATATCAGTACAATGTGCTTCCACAAGGATGGAAAGGATCACCAGCAATATTTCAAAGTAGCATGACAAAAATCTTAGAGCCTTTTAGAAAACAAAATCCAGACATAGTTATCTATCAATACATGGATGATTTGTATGTAGGATCGGACTTAGAAATAGGGCAACATAGAACAAAAATAGAGGAACTGAGACAACATCTGTTGAGGTGGGGATTTACCACACCAGACAAAAAACATCAGAAAGAACCTCCATTTCTTTGGATGGGTTATGAACTCCATCCTGATAAATGGACAGTACAGCCTATAATGCTACCAGAAAAAGAAAGCTGGACTGTCAATGATATACAGAAGTTAGTGGGAAAATTGAATTGGGCAAGTCAGATTTATTCAGGAATTAAAGTAAAGCAATTATGTAAACTCCTTAGGGGAACCAAAGCATTAACAGAAGTAGTACCACTAACAGAAGAAGCAGAGCTAGAACTGGCAGAAAACAGGGAGATTCTAAAAGAACCAGTACATGGAGTGTATTATGACCCATCAAAAGACTTAGTAGCAGAAATACAGAAACAGGGGGAAGGC
>MB00MD0UCM_2008-09|0
CCCATTAGTCCTATTGAAACTGTACCAGTAAAATTAAAGCCAGGAATGGATGGCCCAAAAGTTAAACAATGGCCATTGACAGAAGAAAAAATAAAAGCACTAATAGAAATTTGTACAGAAATGGAAAAGGAAGGRAAAATTTCAAAGATTGGGCCTGAAAATCCATACAATACTCCAGTATTTGCTATAAAGAAAAAAGACAGTACTAAATGGAGAAAATTAGTAGATTTCAGAGAGCTTAATAAGAAAACTCAAGAATTYTGGGAAATCCAATTAGGAATACCACATCCCTCAGGGTTAAAAAAGAAGAAATCAGTAACAGTAYTGGATGTGGGTGATGCATATTTTTCAGTTCCCTTAGAYCCAGACTTCAGGAAGTATACTGCATTTACCATACCTAGTATAAACAATGAGACACCAGGGATTAGATATCAGTACAATGTGCTKCCACAGGGATGGAAAGGATCACCAGCAATATTYCAAAGCAGTATGACAAGAATCTTAGAGCCTTTCAGRSAACAAAATCCAGAAATRGTTATTTATCARTACATGGATGAYTTGTATGTAGGATCTGACYTGGAGATAGGGCAGCATAGAGCAAAAATAGAGGAACTGAGACAACATCTGTTGAAGTGGGGGTTTACCACACCAGATAAAAAACATCAGAAAGAACCTCCATTCCTTTGGATGGGTTATGARCTCCATCCTGATAAATGGACAGTACAACCTATAGTGCTGCCAGAAAARGACAGCTGGACTGTCAATGAYATACAGAAGTTAGTGGGAAAATTGAATTGGGCAAGTCAGATTTACTCAGGGATTAAAGTAAGGCAATTATGTAAACTCATTAGGGGAACCAAAGCACTAACAGAAGTAGTACCTTTAACAAAAGAAGCAGAGATAGAACTRGCAGAAAACAGGGARATTTTAAAAGAACCAGTACATGGAGTGTATTATGACCCATCAAAAGACTTAATAGCAGAAGTACAGAAGCAAGGGCAA
>MB00MD0UCM_2008-09|1
CCCATTAGTCCTATTGAAACTGTACCAGTAAAATTAAAGCCAGGAATGGATGGCCCAAAAGTTAAACAATGGCCATTGACAGAAGAAAAAATAAAAGCACTAATAGAAATTTGTACAGAAATGGAAAAGGAAGGRAAAATTTCAAAGATTGGGCCTGAAAATCCATACAATACTCCAGTATTTGCTATAAAGAAAAAAGACAGTACTAAATGGAGAAAATTAGTAGATTTCAGAGAGCTTAATAAGAAAACTCAAGAATTYTGGGAAATCCAATTAGGAATACCACATCCCTCAGGGTTAAAAAAGAATAAATCAGTAACAGTAYTGGATGTGGGTGATGCATATTTTTCAGTTCCCTTAGAYCCAGACTTCAGGAAGTATACTGCATTTACCATACCTAGTATAAACAATGAGACACCAGGGATTAGATATCAGTACAATGTGCTKCCACAGGGATGGAAAGGATCACCAGCAATATTYCAAAGCAGTATGACAAGAATCTTAGAGCCTTTCAGRSAACAAAATCCAGAAATRGTTATTTATCARTACATGGATGAYTTGTATGTAGGATCTGACYTGGAGATAGGGCAGCATAGAGCAAAAATAGAGGAACTGAGACAACATCTGTTGAAGTGGGGGTTTACCACACCAGATAAAAAACATCAGAAAGAACCTCCATTCCTTTGGATGGGTTATGARCTCCATCCTGATAAATGGACAGTACAACCTATAGTGCTGCCAGAAAARGACAGCTGGACTGTCAATGAYATACAGAAGTTAGTGGGAAAATTGAATTGGGCAAGTCAGATTTACTCAGGGATTAAAGTAAGGCAATTATGTAAACTCATTAGGGGAACCAAAGCACTAACAGAAGTAGTACCTTTAACAAAAGAAGCAGAGATAGAACTRGCAGAAAACAGGGARATTTTAAAAGAACCAGTACATGGAGTGTATTATGACCCATCAAAAGACTTAATAGCAGAAGTACAGAAGCAAGGGCAA
>MDE0F62NSN_2008-05
CCCATTAGTCCTATTGAAACTGTACCAGTAAAATTAAAGCCAGGAATGGATGGCCCAAAAGTTAAACAATGGCCAYTGACAGAAGAAAAAATAAAAGCATTAAYRGAAATCTGTACAGAAATGGAAAAGGAAGGGAAAATTTCAAAAATAGGGCCTGAGAATCCATATAATACTCCAGTGTTTGCCATAAAGAAAAAAGACAGTACTAAATGGAGAAAATTAGTAGATTTCAGAGAACTTAATAAGAAAACTCAAGACTTCTGGGAAGTGCAATTAGGAATACCACATCCCGCAGGGTTGAAAAAGAAAAAATCAGTAACAGTGCTAGATGTGGGTGACGCCTATTTTTCAGTTCCCTTAGATAAAGAATTCAGGAAGTATACTGCATTTACCATACCTAGTATAAACAATGAGACACCAGGGATTAGATATCAATATAATGTGCTTCCACAGGGATGGAAAGGATCACCAGCRATATTCCAGAGTAGCATGACAAAAATCYTAGATCCTTTTAGAAAACAAAATCCAGACCTAGTTATCTATCAGTACATGGATGACTTGTATGTAGGATCTGACTTAGAAATAGGGCAGCATAGAACAAAAATAGAGGAACTGAGAAAACATCTGTTGAGTTGGGGATTTACCACACCAGACAAAAAACATCAGAAAGAACCCCCATTCCTTTGGATGGGTTATGAACTCCATCCTGATAAATGGACAGTACAGCCTATAGTGCTGCCAGAAAAGGACAGCTGGACTGTCAATGACATACAGAAGTTAGTGGGAAAATTAAATTGGGCAAGTCAGATTTATGCAGGGATTAAAGTAAAACAATTATGTAAACTCCTTAGGGGAACCAAAGCACTAACAGAAGTAGTACCATTMACAGYAGAAGCAGAGCTAGAACTAGCAGAAAACAGGGAGATTCTAAAAGAACCAGTGCATGGARCGTATTATGACCCATCAAAAGACTTAATAGCAGAAATACAGAAGCAGGGGCTAGGC
>MDE0F63LTO_2008-06
CCCATTAGTCCTATTGAAACTGTACCAGTAAAATTAAAGCCAGGAATGGATGGCCCAAAAGTTAAACAATGGCCACTGACAGAAGAAAAAATAAAAGCATTAATGGAAATCTGTACAGAAATGGAAAAGGAAGGGAAAATTTCAAAAATTGGGCCTGAAAATCCATATAATACTCCAGTGTTTGCCATAAAGAAAAAAGACAGTACTAAATGGAGAAAATTAGTAGATTTCAGAGAACTTAATAAGAAAACTCAAGACTTCTGGGAAGTGCAATTAGGAATACCACACCCCGCAGGGTTGAAAAAGAAAAAGTCAGTAACAGTGCTAGATGTGGGTGATGCCTACTTTTCAGTTCCCTTAGATAAAGAATTCAGGAAGTATACTGCATTTACCATACCTAGTATAAACAATGAGACACCAGGGATTAGATACCAATATAATGTGCTTCCACAGGGATGGAAAGGATCACCAGCAATATTCCAGAGTAGCATGACAAAAATCTTAGATCCTTTTAGAAAACAAAATCCAGACCTAGTTATCTATCAGTACATGGATGACTTGTATGTAGGATCTGATTTAGAAATAGGACAGCATAGGACAAAAATAGAAGAACTGAGAAAACATCTGTTGAGTTGGGGATTTACCACACCAGATAAAAAACATCAGAAAGAACCCCCATTCCTTTGGATGGGTTATGAACTCCATCCTGATAAATGGACAGTACAGCCTATAGTGCTGCCAGAAAAGGACAGCTGGACTGTCAATGACATACAGAAGTTAGTGGGAAAACTAAATTGGGCAAGTCAGATTTATGCAGGGATTAAAGTAAAGCAATTATGTAAACTCCTTAGTGGAACCAAAGCACTAACAGAAGTAGTACCATTAACAGCAGAAGCAGAGTTAGAATTAGCAGAAAACAGGGAGATTCTAAAAGAACCAGTGCATGGAACGTATTATGACCCATCAAAAGACTTAATAGCAGAAATACAGAAGCAGGGGCTAGGC
>MDE0F69EUP_2008-08
CCCATTAGTCCTATTGAAACTGTACCAGTAAAATTAAAGCCAGGAATGGATGGCCCAAAAGTTAAACAATGGCCACTGACAGAAGAAAAAATAAAAGCATTAATGGAAATCTGTACAGAAATGGAAAAAGAAGGGAAAATTTCAAAAATTGGGCCTGAAAATCCATATAATACTCCAGTGTTTGCCATAAAGAAAAAAGACAGTACTAAATGGAGAAAATTAGTAGATTTCAGAGAACTTAATAAGARAACTCAAGACTTCTGGGAAGTGCAATTAGGAATACCACATCCCGCAGGGTTAAAAAAGAAAAAATCAGTAACAGTGCTAGATGTGGGTGATGCCTATTTTTCAGTTCCCTTAGATAAAGAATTCAGGAAGTATACTGCATTTACCATACCTAGTATAAACAATGAGACACCAGGGATTAGATACCAATATAATGTGCTTCCACAGGGATGGAAAGGATCACCAGCAATATTCCAGAGTAGCATGACAAAAATCTTAGATCCTTTTAGAAAACAAAATCCAGACATRGTTATCTATCAGTACATGGATGACTTGTATGTAGGATCTGACTTAGAAATAGGGCAGCATAGAACAAAAATAGAGGAACTGAGAAAACATCTGTTGAGTTGGGGATTTACCACACCAGATAAAAAACATCAGAAAGAACCCCCATTCCTTTGGATGGGTTATGAACTCCATCCTGATAAATGGACAGTACAGCCAATAGTGCTGCCAGAAAAGGACAGCTGGACTGTCAATGACATACAGAAGTTAGTGGGAAAATTAAATTGGGCAAGTCAGATTTATGCAGGGATTAAAGTAAAGCAATTATGTAAACTCCTTAGGGGAACTAAAGCACTAACAGAAGTAGTACCACTAACAGCAGAAGCAGAGCTAGAACTAGCAGAAAACAGGGAGATTCTAAAAGAACCAGTGCATGGARCRTATTATGACCCATCAAAAGACTTAATAGCAGAAATACAGAAGCAGGGGCTAGGC
>ME00F8AISQ_2008-05
CCCATTAGTCCTATTGAAACTGTACCAGTAAAATTAAAGCCAGGAATGGATGGCCCAAAAGTTAAACAATGGCCTTTGACAGAAGAAAAAATAAAAGCATTAGTAGAAATCTGTACAGAAATGGAAAAGGAAGGGAAAATTTCAAAAATTGGGCCTGAAAACCCATACAATACTCCAGTATTTGCCATAAAGAAAAAAGACAGTACTAAATGGAGAAAATTAGTAGACTTCAGAGACCTTAATAAGAGAACTCAAGACTTCTGGGAAGTTCAATTAGGAATACCACATCCCGCAGGGTTAAAAAAGAAAAAATCAGTAACAGTACTGGATGTGGGTGATGCATACTTTTCAGTTCCTTTAGATGAAGATTTCAGAAAGTATACTGCATTTACCATACCTAGTAGAAACAATGAGACACCAGGGATCAGATATCAGTATAATGTGCTTCCACAGGGATGGAAAGGATCACCAGCAATATTCCAATGTAGCATGACAAAAATATTAGAGCCTTTTAGAAAACAAAATCCAGACATAGTTATCTATCAATACATGGATGATTTATATGTAGGATCTGACTTAGAAATAGAGCAGCATAGAACAAAAATAGAGGAACTGAGACAACATCTGTTGAGGTGGGGATTTACCACACCAGACAAAAAACATCAGAAAGAACCTCCATTCCTTTGGATGGGTTATGAGCTTCATCCTGATAAATGGACAGTACAGCCTATAGTGCTGCCAGAAAARGACAGCTGGACTGTCAATGACATACAGAAATTAGTGGGAAAACTGAATTGGGCAAGTCAAATTTATGGAGGGATTAAAGTGAAGCAATTATGTAAACTGCTTAGGGGAACTAAAGCACTAACAGAAGTAGTACCTCTAACAGAAGAAGCAGAACTAGAATTAGCAGAAAACCGGGAGATTCTAAAAGAGCCAGTACATGGAGTGTATTATGACCCATCAAAAGACCTAGTAGCAGAAATACAGAAGCAGGGGCAAGGC
>ME00F9EIVR_2009-02
CCCATTAGTCCTATTGAAACTGTACCAGTAAAATTAAAGCCAGGAATGGATGGCCCAAAAGTTAAACAATGGCCACTGACAGAAGAAAAAATAAAAGCATTAATGGAAATCTGTACAGAAATGGARAAGGAAGGGAAAATTTCAAGAATTGGGCCTGATAATCCATATAATACTCCAGTGTTTGCCATAAAGAAAAAAGACAGTACTAAATGGAGAAAATTSGTAGATTTCAGAGAACTTAATAAGAAAACTCAAGACTTCTGGGAAGTGCAATTAGGAATACCACATCCCGCAGGGTTAAAAAAGAAAAAATCAGTAACAGTGCTGGATGTGGGTGATGCCTATTTTTCAGTTCCCCTAGATAAGGAMTTCAGGAAGTATACTGCATTTACCATACCTAGTATAAACAATGAGACACCAGGGATTAGATACCAATATAATGTGCTCCCACAGGGATGGAAAGGATCACCAGCAATATTTCAGAGTAGCATGACAAAAATCTTAGATCCTTTTAGAAAACAAAATCCAGAAATAGTTATCTATCAGTACATGGATGACTTGTATGTAGGATCTGACTTAGAAATAGGGCAGCATAGAGCAAAAGTAGAGGAACTGAGACAACATCTGTTGAGTTGGGGATTCACCACACCAGACAAAAAACATCAGAAAGAACCCCCATTCCTTTGGATGGGTTATGAACTCCATCCTGATAAATGGACAGTACAGCCTATAGTGCTGCCAGAAAAAGACAGCTGGACTGTCAATGACATTCAAAAGTTAGTGGGAAAATTAAATTGGGCAAGTCAGATTTATGCAGGGATTAAAGTAAAGCAATTATGTAAACTCCTTAGGGGGGCTAAAGCACTAACAGAAGTAGTACCACTAACAGCAGAAGCAGAGTTAGAACTAGCAGAAAACAGGGAGATTCTAAAAGAACCAGTACATGGAACGTATTATGACCCAGCAAAAGACTTAATAGCAGAGATACAGAAGCAGGGGCTAGGC
>ME00FD2KUS_2009-06
CCCATTAGTCCTATTGAWACTGTACCAGTAAAATTAAAGCCAGGAATGGATGGTCCAAGAGTTAAACAATGGCCATTGACAGAAGAAAAAATAAAAGCATTAGTAGAAATTTGTACAGAAATGGAAAAGGAAGGAAAAATTTCAAAAATTGGGCCTGAAAATCCATACAACACTCCAGTATTTGCTTTAAAGAAAAAAGACAGCACTAAATGGAGAAAATTAGTAGATTTCAGAGAACTTAATAAGAAAACTCAAGACTTCTGGGAAGTTCAATTAGGAATACCACATCCTGCAGGGTTAAAAAAAAAAAAATCAGTAACAGTATTGGATGTGGGTGATGCATATTTTTCAGTTCCCTTAGATCAAGAATTCAGGAAGTATACTGCATTTACTATACCTAGTATAAACAATGAGGCACCAGGGATTAGATATCAATACAATGTGCTTCCACAGGGATGGAAAGGATCACCAGCAATATTTCAATGTAGCATGACAAAAATCTTAGAGCCTTTTAGAAAGCAAAATCCAGAAATAGTTATCTATCAATACATGGATGATTTGTATGTAGGATCTGACTTAGAAATAGGGCAGCATAGAGCAAAAATAGAGGAACTGAGAGAACATCTGTTAAGGTGGGGATTCACCNCACCAGACAAAAAACATCAGAAAGAACCTCCATTCCTTTGGATGGGGTATGAACTCCATCCTGATAAATGGACAGTACAGCCTATAGTGCTGCCTGAAAAAGACAGCTGGACTGTCAATGACATACAGAAGTTAGTGGGAAAATTGAACTGGGCAAGTCAGATTTACCCAGGGATTAAAGTAARRCAATTATGYAAACTCCTTAGGGGAACCAAAGCACTAACAGAAGTAGTATGTCTAACAGAAGAAGCAGAGCTAGAACTGGCAGAAAACAGGGAGATTCTGAAAGAACCAGTACATGGAGTGTACTATGACCCATCAAAAGACTTAATAGCAGAAATACAGAAGCAGGGGCAAGGC
>ME00M60TST_2008-05
CCCATTAGTCCTATTGAAACTGTACCAGTAAAATTAAAGCCAGGAATGGATGGCCCAAGAGTTAAACAATGGCCATTGACAGAAGAGAAGATAAAAGCATTAGTAGAAATTTGTACAGAAATGGAAAAGGAAGGAAAAATTTCAAAAATTGGGCCTGAAAATCCATACAATACTCCAGTTTTTGCTATAAAGAAAAAAGACAGTACTAAATGGAGAAAATTAGTAGATTTTAGAGAACTTAATAAAAGAACTCAAGATTTCTGGGAAGTTCAATTAGGAATACCACATCCCGCAGGGTTAAAAAAGAAAAAATCAGTAACAGTACTGGATGTGGGTGATGCATATTTTTCAGTTCCTTTAGATRAAGACTTCAGAAAATATACTGCATTTACCATACCTAGTACAAACAATGAGACACCAGGGATTAGATATCAGTACAATGTGCTTCCACAAGGATGGAAAGGATCACCAGCAATATTCCAGGCTAGCATGACAAAAATCTTAGAGCCTTTTAGAAAACAAAATCCAGACATAGTTATTTACCAATACATGGATGATTTGTATGTAGGGTCTGACTTAGAAATAGGGCAGCACAGAACAAAAATAGAGGAACTAAGACAGCATCTATTGAAGTGGGGATTTACCACACCAGAYAAAAAACATCAAAAAGAACCCCCATTCCTTTGGATGGGTTATGAACTCCACCCTGATAAATGGACAGTACAGCCTATAGAGCTGCCAGAAAAAGACAGCTGGACTGTCAATGATATACAGAAGTTAGTGGGAAAATTAAATTGGGCAAGTCAGATTTATGCAGGAATTAAAGTAAAGCAATTGTGTARACTTCTTAAGGGAACCAAAGCATTAACAGAAGTAGTAGCACTAACAGAAGAAGCAGAGCTAGAACTGGCAGAAAACAGGGAGATTCTAAAGGAACCAGTACATGGAGTGTATTAYGACCCATCAAAAGACTTAATAGCAGAACTACAGAAGCAAGGGGAAGGC
>ME00M75ESU_2008-07
CCCATTAGTCCTATTGAGACTGTACCAGTAAAATTAAAGCCAGGAATGGATGGCCCAAAAGTTAAACAATGGCCACTGACAGAAGAAAAAATAAAAGCATTAATGGAAATCTGTATAGAAATGGAAAAGGAAGGGAAAATTTCAARAATTGGGCCTGAAAATCCATATAATACTCCAGTATTTGCCATAAAGAAAAAAGACAGTACTAAATGGAGAAAATTAGTAGATTTCAGAGAACTTAATAAGAAAACTCAAGACTTCTGGGAAGTTCAATTAGGAATACCACATCCCGCAGGGTTAAAAAAGAAAAAATCAGTAACAGTGTTGGATGTGGGTGATGCATATTTTTCAGTTCCCTTAGATAAAGAATTCAGGAAGTATACTGCATTTACCATACCTAGTATAAACAATGAGACACCAGGGATTAGATACCAATACAATGTGCTCCCACAGGGATGGAAAGGATCACCAGCAATATTCCAGAGTAGCATGACAAAAATTTTAGATCCTTTTAGAAAACAGAATCCAGAAATAGTTATCTATCAGTACATGGATGACTTGTATGTAGGATCTGACTTAGAAATAGGGCAGCATAGAACAAAAATAGAGGAACTGAGAGAACATCTGTTGAGGTGGGGATTTACCACACCAGACAAAAAACATCAGAAAGAACCCCCATTCCTTTGGATGGGTTATGAGCTCCATCCTGATAAATGGACAGTACAGCCTATAGTGCTGCCAGAAAAAGACAGCTGGACTGTCAATGACATTCAAAAGTTAGTGGGAAAATTAAATTGGGCAAGTCAGATTTATGCAGGGATTAAAGTAAAGCAATTATGTAAACTCCTTAGGGGAACCAAAGCACTAACAGAAGTAGTACCACTAACAGCAGAAGCAGAGTTAGAACTAGCAGAAAACAGGGAGATTCTAAAAGAACCAGTACATGGAGTGTATTATGACCCATCAAAAGACTTAATAGCAGAAATACAGAAGCAGGGGCTAGGC
>CC00M9_HK9_2008-01
CCCATTAGTCCTATTGAAACTGTACCAGTAAAATTAAAGCCAGGAATGGATGGCCCAAAAGTTAAACAATGGCCATTGACAGAAGAAAAAATAAAAGCATTAATAGAAATTTGTACAGAAATGGAAAARGAAGGRAAAATTTCAAAAATTGGGCCTGAAAATCCATACAATACTCCAGTATTTGCCATAAAGAAAAARGACAGTACTAAATGGAGAAAATTAGTAGATTTCAGAGAACTTAACAAGAAAACTCAAGAATTTTGGGAAGTTCAAYTAGGAATACCACATCCTGCAGGGTTAAAACAGAGAAAATCAGTAACAGTACTRGATGTGGGTGATGCATATTTTTCAGTTCCCTTAGATAAAGAATTCAGGAAGTACACTGCATTTACCATACCTAGCATAAATAATGAGACACCAGGGATYAGATATCAGTACAATGTGCTTCCRCAGGGATGGAAAGGATCACCAGCAATATTCCAAAGTAGCATGACAAAGATCTTAGAGCCTTTTAGAAAACAAAATCCAGAAATAGTTATTTATCAATACATGGATGATTTGTATGTRGGATCTGACTTAGAAATAGGGCAGCATAGARCAAAAATAGAAGAACTGAGACAACATCTGYTGAARTGGGGGTTTACCACACCAGAYAAAAARCAYCAGAAAGAACCTCCATTCCTCTGGATGGGTTATGAACTCCATCCTGATAAATGGACAGTACAGCCTATAGTGCTGCCAGAAAAAGATAGCTGGACTGTCAATGACATACAGAAGTTAGTGGGAAAATTAAATTGGGCAAGYCAGATTTACGCAGGGATTAAAATAAAGCAATTATGTAAACTCCTTAGGGGAGCCAAAGCACTAACAGAAGTGATACCGCTAACAAGAGAAGCAGAGCTAGAACTAGCAGAAAACAGGGAAATTCTAAAAGAACCAGTACATGGRGTGTATTATGACCCATCAAAAGACTTAATAGCAGAATTACAGAAGCAGGGRCAAGGC
>ME00M80TUV_2008-12
CCCATTAGTCCTATTGAAACTGTACCAGTAAAATTAAAGCCAGGAATGGATGGCCCAARAGTTAAACAGTGGCCACTGACAGAAGAAAAAATAAAAGCATTAKTGGAAATCTGTACAGAAATGGAAAAGGAAGGRAAAATTTCAAAAATTGGGCCTGAAAATCCATATAATACTCCAGTGTTTGCCATAAAGAAAAARGACAGTACTAAATGGAGAAAATTAGTAGATTTCAGAGAACTTAATAAGAGAACTCAAGACTTCTGGGAAGTGCAATTAGGAATACCACATCCCGCAGGGTTGAAAAAGAAAAAATCAGTAACAGTGCTGGATGTGGGTGATGCCTATTTTTCAGTTCCCTTAGATGAAARCTTCAGGAAGTATACTGCATTTACCATACCTAGTATAAACAATGAGACACCAGGAATTAGATACCAATATAATGTGCTTCCACAGGGATGGAAAGGATCACCAGCAATATTCCAGAGTAGCATGACAAAAATCTTAGATCCTTTTAGAAAACAAAATCCAGACATAGTTATCTATCAGTACATGGATGACTTGTATGTAGGATCTGACTTAGAAATAGGGCAGCATAGAACAAAAGTAGAGGAACTGAGAAAACATCTGTTGAGTTGGGGATTTACCACACCAGACAAAAAACATCAGAAAGAACCCCCATTCCTTTGGATGGGTTATGAACTCCATCCTGATAAATGGACAGTRCAGCCTATAGTGYTGCCAGAAAAGGACAGCTGGACTGTCAATGACATTCAAAAGTTAGTGGGAAAATTAAATTGGGCAAGTCAGATTTATGCAGGGATTAAAGTAAAGCAATTATGTAAACTCCTTAGGGGAACCAAATCACTAACAGAAGTAGTATCACTRACAGCAGAAGCAGAGCTAGAACTAGCAGAAAACAGGGAGATTCTAAAAGAACCAGTGCATGGAACRTATTATGACCCATCAAAAGACTTAATAGCAGAAATACAGAAGCAGGGGCTAGGC
>ME00M88NTW_2008-06
CCCATTAGTCCTATTGAAACTGTACCAGTAAAATTAAAGCCAGGAATGGATGGCCCAAAAGTTAAACAGTGGCCACTGACAGAAGAAAAAATAAAAGCATTAATGGAAATCTGTRCAGAAATGGAAAAGGAAGGRAAAATTTCAAAAATTGGGCCTGAAAATCCATACAATACTCCAGTATTTGCMATAAAGAAAAAAGACAGTACTAAATGGAGAAAATTAGTAGATTTCAGAGAACTTAATAAGAAAACTCAAGACTTCTGGGAAGTACAATTAGGAATACCACATCCCTCAGGGTTAAAAAAGAAAAAATCAGTAACAGTGCTGGATGTGGGTGATGCATATTTCTCAGTTCCCTTAGATAAAGAATTCAGGAAGTATACTGCATTTACCATACCTAGTATAAACAATGAGACACCAGGGATTAGGTACCAATACAATGTGCTCCCACAGGGATGGAAAGGATCACCAGCAATATTYCAGAGTAGCATGACAAAAATCTTAGATCCTTTTAGAAAACAAAATCCAGACATARTTATCTATCAGTACATGGATGACTTGTATGTAGGATCTGACCTAGAAATAGGGCAGCATAGAATAAAAATAGAGGAACTGAGAAAACATCTGTTRAGTTGGGGATTTACCACACCAGATAAAAAACATCAGAAAGAACCCCCATTTCTTTGGATGGGTTATGAACTCCATCCTGATAAATGGACAGTACAGCCTATAGTGCTGCCAGAAAAGGACAGCTGGACTGTCAATGACATTCAAAAGTTAGTGGGAAAATTAAATTGGGCAAGTCAGATTTATGCAGGGATTAAAGTAAAGCAATTATGTAAACTCCTTAGGGGAACCAAAGCACTAACAGAARTAGTACCACTAACAGYAGAAGCAGAGCTAGAACTGGCAGAAAACAGGGARATTCTAAAAGAACCAGTACATGGAGTGTATTATGACCCATCAAAAGACTTAATAGCAGAGATACAGAAGCAGGGGCTAGGC
>ME00M8BKSX_2008-05
CCCATTAGTCCTATTGAAACTGTACCAGTAAAATTAAAGCCAGGAATGGATGGCCCAAAAGTTAAACAGTGGCCACTGACAGAAGAAAAAATAAAAGCATTAATGGAAATCTGTACAGAAATGGAAAAGGAAGGGAAAATTTCAAAAATTGGGCCTGAAAATCCATACAATACTCCAGTATTTGCCATAAAGAAAAAAGACAGTACTAAATGGAGAAAATTAGTAGATTTCAGAGAACTTAATAAGAAAACTCAAGACTTCTGGGAAGTACAATTAGGAATACCACATCCCTCAGGGTTAAAAAAGAAAAAATCAGTAACAGTGCTGGATGTGGGTGATGCATATTTCTCAGTTCCCTTAGATAAAGAATTCAGGAAGTATACTGCATTTACCATACCTAGTATAAACAATGARACACCAGGGATTAGGTACCAATACAATGTGCTCCCACAGGGATGGAAAGGATCACCAGCAATATTCCAGAGTAGCATGACAAAAATCTTAGATCCTTTTAGAAAACAAAATCCAGACATAGTTATCTATCAGTACATGGATGACTTGTATGTAGGATCTGACCTAGAAATAGGGCAGCATAGAATAAAAATAGAGGAACTGAGAAAACATCTGTTGAGTTGGGGATTTACCACACCAGATAAAAAACATCAGAAAGAACCCCCATTTCTTTGGATGGGTTATGAACTCCATCCTGATAAATGGACAGTACAGCCTATAGTGCTGCCAGAAAAGGACAGCTGGACTGTCAATGACATTCAAAAGTTAGTGGGAAAATTAAATTGGGCAAGTCAGATTTATGCAGGGATTAAAGTAAAGCAATTATGTAGACTCCTTAGGGGAACCAAAGCACTAACAGAAGTAGTACCACTAACAGCAGAAGCAGAGCTAGAACTGGCAGAAAACAGGGAGATTCTAAAAGAACCAGTACATGGAGTGTATTATGACCCATCAAAAGACTTAATAGCAGAGATACAGAAGCAGGGGCTAGGC
>ME00M8FIVY_2009-06
CCCATTAGTCCTATTGAAACTGTACCAGTAAAATTAAAGCCAGGAATGGATGGCCCAAAAGTTAAACAATGGCCATTGACAGAAGAAAAAATAAAAGCATTAGTAGAAATTTGTACAGAAATGGAAAAGGAAGGAAAAATTTCAAAAATTGGGCCTGAAAATCCATACAATACTCCAGTTTTTGCTATAAAGAAAAAAGACAGTACTAAATGGAGAAAGTTAGTAGATTTTAGAGAACTTAATAAAAGAACTCAAGATTTCTGGGAAGTTCAATTAGGAATACCACATCCCGCAGGGTTAAAAAAGAAGAAATCAGTAACAGTGCTRGATGTGGGTGATGCATATTTTTCAGTTCCTTTAGATAAAGACTTCAGAAAGTATACTGCATTTACCATACCTAGTACAAACAATGAGACACCAGGGATTAGATATCAGTACAATGTGCTTCCACAGGGATGGAAAGGATCACCAGCAATATTCCAAAGTAGCATGACAAAAATCTTAGAGCCTTTTAGAAAACAAAATCCAGAAATAGTTATCTATCAATACATGGATGATTTGTATGTAGGGTCTGACTTAGAAATAGGACAGCATAGAACAAAAATAGAGGAACTGAGACAACATCTGTTGAGGTGGGGATTTACCACCCCGGATAAAAAACATCAGAAAGAACCCCCATTCCTTTGGATGGGTTATGAACTCCACCCTGATAAATGGACAGTACAGCCTATAGAGCTACCAGAAAAAGACAGCTGGACTGTTAATGACATACAGAAGTTAGTGGGAAAATTGAATTGGGCAAGTCAGATTTATGCAGGAATCAAAATAAAGCAATTGTGTAAACTTATTAAGGGAACCAAAGCATTAACAGAAGTAGTACAACTAACAGAAGAAGCAGAGCTAGAACTGGCAGAAAACAGGGAGATTCTAAAAGAACCAGTACATGGAGTGTATTATGACCCATCAAAAGACTTAATAGCAGAACTACAGAAGCAGGGGAAAGGC
>ME00M97MTZ_2008-10
CCCATTAGTCCTATTGAAACTGTACCAGTAAAATTAAAGCCAGGAATGGATGGCCCAAAAGTTAAACAGTGGCCACTGACAGAAGAAAAAATAAAAGCATTAATGGAAATCTGTACAGAAATGGAAAAGGAAGGGAAAATTTCAAAAATTGGGCCTGAAAATCCATATAATACTCCAGTATTTGCCATAAAGAAAAAAGACAGTACTAAATGGCGAAAATTAGTAGATTTCAGAGAACTTAATAAGAAAACTCAAGACTTCTGGGAAGTTCAATTAGGAATACCACATCCCGCAGGGTTAAAAAAGAAAAAATCAGTAACAGTGTTGGATGTGGGTGATGCATATTTTTCAGTTCCCTTAGATAAAGAATTCAGGAAGTATACTGCATTTACCATACCTAGTATAAACAATGAGACACCAGGGATTAGGTACCAATACAATGTGCTCCCACAGGGATGGAAAGGATCACCAGCAATATTCCAGAGTAGCATGACAAAAATTTTAGATCCTTTTAGAAAACAAAATCCAGAAATAGTTATTTATCAGTACATGGATGACTTGTATGTAGGATCTGACTTAGAAATAGGGCAGCATAGAACAAAAATAGAGGAACTGAGAGAACATCTGTTGAGGTGGGGGTTTACCACACCAGACAAAAAACATCAGAAAGAACCCCCATTCCTTTGGATGGGTTATGAACTCCATCCTGATAAATGGACAGTACAGCCTATAGTGCTGCCAGAAAAAGACAGCTGGACTGTCAATGACATTCAAAAGTTAGTGGGAAAATTAAATTGGGCAAGTCAGATTTATGCAGGGATTAAAGTAAGGCAATTATGTAAACTCCTTAGGGGAACCAAAGCACTAACAGAAGTAGTACCACTAACAGCAGAGGCAGAGCTAGAACTAGCAGAAAACAGGGAGATTCTAAAAGAACCAGTACATGGAACATATTATGACCCATCAAAAGACTTAATAGCAGAAATACAGAAGCAGGGGCTAGGA
>ME00M9DAS0_2008-05
CCCATTAGTCCTATTGAAACTGTACCAGTAAAATTAAAGCCAGGAATGGATGGCCCAAAAGTTAAACARTGGCCACTGACAGAAGAAAAAATAAAAGCATTAATGGAAATCTGTACAGAAATGGAAAAGGAAGGGAAAATTTCAAAAATTGGGCCTGAAAAYCCATACAATACTCCAGTATTTGCCATAAAGAAAAAAGACAGTACTAAATGGAGAAAATTAGTAGATTTCAGAGAACTTAATAAGAAAACTCAAGACTTCTGGGAAGTACAATTAGGAATACCACATCCCGCAGGGTTAAAAAAGAAAAAATCAGTAACAGTGCTGGATGTGGGTGATGCATATTTCTCAGTTCCCTTAGATAAAGAATTCAGGAAGTATACTGCATTTACCATACCTAGTATAAACAATGAGACACCAGGGATTAGGTAYCAATACAATGTGCTCCCACAGGGATGGAARGGATCACCAGCAATATTCCAGAGTAGCATGACAAAAATCTTAGATCCTTTTAGAAAACAAAATCCAGACATAGTTATCTATCAGTACATGGATGACTTGTATGTAGGATCTGACCTAGAAATAGGGCAGCATAGAATAAAAATAGAGGAACTGAGAAARCATCTGTTGAGTTGGGGATTTACCACACCAGATAAAAAACATCAGAAAGAACCCCCATTTCTTTGGATGGGTTATGAACTCCATCCTGATAAATGGACAGTACAGCCTATAGTGCTGCCAGAAAAAGACAGCTGGACTGTCAATGACATTCAAAAGTTAGTGGGAAAATTAAATTGGGCAAGTCAGATTTATGCAGGGATTAAAGTAAAGCAATTATGTAGACTCCTTAGGGGAACCAAAGCACTAACAGAAGTAGTACCACTAACAGCAGAAGCAGAGCTAGAACTGGCAGAAAACAGGGAGATTCTAAAAGAACCAGTACATGGAGTGTATTATGACCCATCAAAAGACTTAATAGCAGAGATACAGAAGCAGGGGCTAGGC
>ME00M9ILO1_2008-08
CCCATTAGTCCTATTGAAACTGTACCAGTAAAATTAAAGCCAGGAATGGATGGCCCAAAAGTTAAACAGTGGCCACTGACAGAAGAAAAAATAAAAGCATTAATGGAAATCTGTACAGAAATGGAAAAGGAAGGGAAAATTTCAAAAATTGGGCCTGAAAATCCATACAATACTCCAGTATTTGCCATAAAGAAAAAAGACAGTACTAAATGGAGAAAATTAGTAGATTTCAGAGAACTTAATAAGAAAACTCAAGACTTCTGGGAAGTGCAATTAGGAATACCACATCCCGCAGGGTTAAAAAAGAAAAAATCAGTAACAGTGCTGGATGTGGGTGATGCATATTTCTCAGTTCCCTTAGATAAAGAATTCAGGAAGTATACTGCATTTACCATACCTAGTATAAACAATGAGACACCAGGGATTAGGTACCAATACAATGTGCTCCCACAGGGATGGAAAGGATCACCAGCAATATTCCAGAGTAGCATGACAAAAATCTTAGATCCTTTTAGAAAACAAAATCCAGACATAGTTATCTATCAGTACATGGATGACTTGTATGTAGGATCTGACTTAGAAATAAGGCAGCATAGAATAAAAATAGAGGAACTAAGAAAACATCTGTTGAGTTGGGGATTTACCACACCAGACAAAAAACATCAGAAAGAACCCCCATTTCTTTGGATGGGTTATGAACTCCATCCTGATAAATGGACAGTACAGCCTATAGTGCTGCCAGAAAAAGACAGCTGGACTGTCAATGACATTCAAAAGTTAGTGGGAAAATTAAATTGGGCAAGTCAGATTTATGCAGGGATTAAAGTGAAGCAATTATGTAAACTCCTTAGGGGAACCAAAGCACTAACAGAAGTARTACCACTAACAGCAGAAGCAGAGCTAGAACTGGCAGAAAACAGGGAGATTCTAAAAGAACCAGTACATGGAGTGTATTATGACCCATCAAAAGACTTAATAGCAGAGATACAGAAGCAGGGGCTAGGC
>ME00MA3RV2_2009-03
CCCATTAGTCCTATTGAAACTGTACCAGTAAAATTAAAGCCAGGAATGGATGGGCCAAAAGTTAAACAATGGCCACTGACAGAAGAAAAAATAAAAGCATTAGTAGAAATCTGTACAGAAATGGAAAAGGAAGGAAAAATTTCAAAAATTGGGCCTGAAAATCCATATAATACTCCAGTATTTGCTATAAAGAAAAAAGACAGTACTAAATGGAGAAAGTTAGTAGATTTTAGAGAACTTAATAAAAGAACTCAAGACTTCTGGGAAGTTCAATTAGGAATACCACATCCCGCAGGGTTAAAACAGAAAAAATCAGTAACAGTACTGGATGTAGGTGATGCATATTTTTCAGTTCCCTTAGATCCAGATTTCAGRAAGTATACTGCATTCACCATACCTAGTATAAACAATGAAACACCGGGGRTTAGGTATCAGTACAATGTGCTGCCACAGGGATGGAAAGGATCACCAGCAATATTCCAARRCAGCATGACAAAAATTTTAGAGCCTTTTAGAAAACAAAACCCAGAAATAATTATCTATCAATACATGGATGATTTGTATGTAGGATCTGACCTAGAAATAGGGCAGCATAGAACAAAAATAGAGGAACTGAGACAACATCTGTTGAGGTGGGGATTTACCACACCAGACAAAAAACATCAGAAAGAACCTCCCTTCCTTTGGATGGGATATGAACTTCATCCTGATAAATGGACAGTACAGCCTATAATGCTGCCAGAAAAAGATAGCTGGACTGTCAATGACATACAGAAGTTAGTGGGAAAATTGAATTGGGCAAGTCAAATTTACCCAGGGATTAAGGTAAGCCAATTATGTAAACTACTTAGAGGAACTAAAGCACTAACAGAAGTAATAGTCCTAACAAAAGAAGCAGAGCTAGAACTGGCAGAAAACAGGGAGATTATAAAAGAACCAGTACATGGGGTATATTATGACCCATCAAAAGACTTAATAGCAGAAATACAGAAGCAGGGGCTAGGC
>ME00MB0OT3_2008-11
CCCATTAGTCCTATTGAAACTGTACCAGTAAAATTAAAGCCAGGAATGGATGGCCCAAARGTTAAACARTGGCCACTGACAGAAGAAAAAATAAAAGCATTAATGGAAATCTGTRCAGAAATGGAAAAGGAAGGGAAAATTTCAAAAATTGGGCCTGAAAATCCATATAATACTCCAGTATTTGCCATAAAGAAAAAAGACAGTACTAAATGGAGAAAATTAGTAGATTTCAGAGAACTTAATAAGAAAACTCAAGACTTCTGGGAAGTTCAATTAGGAATACCACATCCCGCAGGGTTAAAAAAGAAAAAATCAGTAACAGTGYTGGATGTGGGTGATGCATATTTTTCAGTKCCCTTAGATAAAGAATTCAGGAAGTATACTGCATTTACCATACCTAGTATAAACAATGAGACACCAGGGATTAGATACCAATACAATGTGCTCCCACAGGGATGGAAAGGATCACCAGCAATATTYCAGAGTAGCATGACAAAAATTTTAGATCCTTTTAGAAAACARAATCCAGAAATAGTTATCTATCAGTACATGGATGACTTGTATGTAGGATCTGACTTAGAAATAGGGCAGCATAGAACAAAAATAGAGGAACTGAGAGAAYATCTGTTGARGTGGGGATTTACCACACCAGACAAAAAACATCAGAAAGAACCCCCATTCCTTTGGATGGGTTATGAACTCCATCCTGATAAATGGACAGTACAGCCTATAGTGCTGCCAGAAAAAGACAGCTGGACTGTCAATGACATTCAAAAGTTAGTGGGAAAATTAAATTGGGCAAGTCAGATTTATGCAGGGATTAAAGTAAAGCAATTATGTAAACTCCTTAGGGGAACCAAAGCAYTAACAGAAGTAGTACCACTAACAGCAGAAGCAGAGCTAGAACTAGCAGAAAACAGGGAGATTCTAAAAGAACCAGTACATGGAGTGTATTATGACCCATCAAAAGACTTAATAGCAGAAATACAGAAGCAGGGGCTAGGC
>ME00MJ2TT4_2008-06
CCCATTAGTCCTATTGAAACTGTACCAGTAAAATTAAAGCCAGGAATGGATGGCCCAAAAGTTAAACAATGGCCATTGACAGAAGAAAAAATAAAAGCACTAGTAGAAATTTGTACAGAAATGGAAAAGGAAGGAAAAATTTCAAAAATTGGGCCTGAAAATCCATACAATACTCCGGTATTTGCCATAAAGAAAAAAGACAGTACTAAATGGAGAAAATTAGTAGATTTCCGAGAACTTAATAAGAAAACTCAAGACTTCTGGGAAATTCAATTAGGAATACCACATCCTGCAGGGTTAAAACAGAAAAAATCAGTAACAGTATTGGATGTGGGTGATGCATATTTTTCAGTTCCCTTAGATCCAGACTTCAGGAAGTATACTGCATTTACCATACCTAGTATAAACAATGAGACACCAGGGATTAGATATCAGTACAATGTGCTTCCACAGGGATGGAAAGGATCACCAGCAATATTCCAAAGTAGCATGACAAAAATCCTAGAGCCTTTTAGAAAACAAAACCCAGAAATRGTGATCTATCAATACATGGATGATTTGTATGTAGGATCTGACTTAGAAATAGGGCAACATAGAACAAAAATAGAGGAACTGAGACAACATCTGTTGAGGTGGGGATTYACCACACCAGACAAAAAGCATCAAAAAGAACCTCCATTCCTTTGGATGGGTTATGAACTCCATCCTGATAAATGGACAGTACAGCCTATARTGCTGCCAGAAAAAGACAGCTGGACTGTCAATGACATACAGAAGTTAGTGGGAAAATTGAATTGGGCAAGTCAGATTTATCCAGGGATTAGAGTAAAGCAATTATGTAAACTCCTTAGGGGAACCAAAGCACTAACAGAAGTAATATCTCTAACAGAAGAAGCAGAGCTAGAACTGGCAGAAAACAGGGAGATTCTAAAAGAACCAGTACATGGAGCATATTATGACCCAGCAAAAGATTTAATAGCAGAAATACAGAAGCAGGGACAAGGC
>CC00MB3LRA_2008-01|0
CCCATTAGTCCTATTGAAACTGTACCAGTAAAATTAAAGCCAGGAATGGATGGCCCAAAAGTTAAACAATGGCCATTGACAGAAGAAAAAATAAAAGCATTAATAGAAATTTGTACAGAAATGGAAAAGGAAGGGAAAATTTCAAAAATTGGGCCTGAAAATCCATACAATACTCCAGTATTTGCCATAAAGAAAAAAGACAGTACTAAATGGAGAAAATTAGTAGATTTCAGAGARCTTAACAAGAAAACTCAAGAATTTTGGGAAATTCAACTAGGAATACCACATCCTGCAGGGTTAAAAAAGAGAAAATCAGTAACAGTACTGGATGTGGGTGATGCATATTTTTCAGTTCCCTTAGATRAAGACTTCAGGAAGTACACTGCATTTACCATACCTAGCATAAATAATGAGACACCAGGGATCAGATATCAGTACAATGTGCTTCCACAGGGATGGAAAGGATCRCCAGCAATATTCCAAAGTAGCATGACAAAGATCTTRGAGCCTTTTAGAAAACAAAATCCAGAAATAGTTATTTATCAATACATGGATGAYTTGTATGTAGGATCTGACTTAGAAATAGGGCAGCATAGAACAAAAATAGAAGAACTGAGRCAACATCTGCTGAAGTGGGGGTTTACCACACCAGACAAAAAACACCAGAAAGAACCTCCATTCCTCTGGATGGGTTATGAACTCCATCCYGATAAATGGACAGTACAGCCTATAGWGCTGCCAGAAAAAGATAGCTGGACTGTCAATGACATACAGAAGTTAGTGGGAAAATTAAATTGGGCAAGTCAAATTTACGCAGGGATTAAAGTAAAGCAATTATGTAAACTCCTTAGGGGAACCAAAGCACTTACAGAAGTGATAACGCTAACAAAAGAAGCAGAGCTAGAACTAGCAGAAAACAGGGAGATTCTAAAAGAACCAGTACATGGGGTGTATTATGACCCATCAAAAGACTTAATAGCAGAATTACAGAAGCAGGGGCAAGGC
>CC00MB3LRA_2008-01|1
CCCATTAGTCCTATTGAAACTGTACCAGTAAAATTAAAGCCAGGAATGGATGGCCCAAAAGTTAAACAATGGCCATTGACAGAAGAAAAAATAAAAGCATTAATAGAAATTTGTACAGAAATGGAAAAGGAAGGGAAAATTTCAAAAATTGGGCCTGAAAATCCATACAATACTCCAGTATTTGCCATAAAGAAAAAAGACAGTACTAAATGGAGAAAATTAGTAGATTTCAGAGARCTTAACAAGAAAACTCAAGAATTTTGGGAAATTCAACTAGGAATACCACATCCTGCAGGGTTAAAACAGAGAAAATCAGTAACAGTACTGGATGTGGGTGATGCATATTTTTCAGTTCCCTTAGATRAAGACTTCAGGAAGTACACTGCATTTACCATACCTAGCATAAATAATGAGACACCAGGGATCAGATATCAGTACAATGTGCTTCCACAGGGATGGAAAGGATCRCCAGCAATATTCCAAAGTAGCATGACAAAGATCTTRGAGCCTTTTAGAAAACAAAATCCAGAAATAGTTATTTATCAATACATGGATGAYTTGTATGTAGGATCTGACTTAGAAATAGGGCAGCATAGAACAAAAATAGAAGAACTGAGRCAACATCTGCTGAAGTGGGGGTTTACCACACCAGACAAAAAACACCAGAAAGAACCTCCATTCCTCTGGATGGGTTATGAACTCCATCCYGATAAATGGACAGTACAGCCTATAGWGCTGCCAGAAAAAGATAGCTGGACTGTCAATGACATACAGAAGTTAGTGGGAAAATTAAATTGGGCAAGTCAAATTTACGCAGGGATTAAAGTAAAGCAATTATGTAAACTCCTTAGGGGAACCAAAGCACTTACAGAAGTGATAACGCTAACAAAAGAAGCAGAGCTAGAACTAGCAGAAAACAGGGAGATTCTAAAAGAACCAGTACATGGGGTGTATTATGACCCATCAAAAGACTTAATAGCAGAATTACAGAAGCAGGGGCAAGGC
>MEGKF71QT5_2008-08|0
CCCATAAGTCCTATTGAAACTGTACCAGTAAAATTAAAGCCAGGAATGGATGGACCAAAAGTCAAACAATGGCCATTGACAGAAGAAAAAATAAAAGCATTAATGGAAATTTGTGRAGAATTAGAAAAGGAAGGGAAAATTTCAAAAATAGGGCCTGAAAATCCATACAATACTCCAGTGTTTGCCATAAAGAAAAAAGACAGCACTAAGTGGAGAAAATTAGTAGATTTCAGAGAACTTAATAAGAAGACTCAAGACTTCTGGGAAGTCCAGTTAGGAATACCACATCCAGCAGGGTTAAAAAAGAAAAAATCAGTAACAGTACTGGATGTGGGTGATGCATATTTTTCAGTTCCCTTATGYGAAGACTTCAGGAAGTATACTGCATTTACCATACCTAGTATAAACAATGAGACACCAGGGATTAGATATCAGTACAATGTGCTTCCACAGGGATGGAAAGGATCACCAGCAATATTCCAAAGTAGCATGACAAAAATCTTAGAGCCTTTTAGAAAGCAAAATCCAGACATAGTTATCTATCAATACATGGATGATTTGTATGTAGGATCTGACTTAGAAATAGGRCAGCATAGAGCAAAAGTAGAAGAACTGAGACAACATCTGTGGAGGTGGGGGTTTGACACACCAGACAAGAAAYATCAGAAAGAACCTCCATTCCTCTGGATGGGTTATGAACTCCATCCTGATAAATGGACAGTACAGCCTATAGTACTGCCAGAAAAGGACAGCTGGACTGTCAATGACATACAGAAATTAGTGGGAAAATTGAATTGGGCAAGTCAGATTTATCCAGGGATTAAAATAAGGCAGTTATGTAAACTCATTAGGGGAACCAAAACACTAACAGAAGTAGTACCTCTGACAGYAGAAGCAGAACTAGAATTGGCAGAAAACAGGGAGATTCTAAAAGAACCAGTACATGGAGTGTATTATGACCCATCAAAAGACTTAATAGCAGAAATACAGAAGCAGGGGCAGGGC
>MEGKF71QT5_2008-08|1
CCCATAAGTCCTATTGAAACTGTACCAGTAAAATTAAAGCCAGGAATGGATGGACCAAAAGTCAAACAATGGCCATTGACAGAAGAAAAAATAAAAGCATTAATGGAAATTTGTGRAGAATTAGAAAAGGAAGGGAAAATTTCAAAAATAGGGCCTGAAAATCCATACAATACTCCAGTGTTTGCCATAAAGAAAAAAGACAGCACTAAGTGGAGAAAATTAGTAGATTTCAGAGAACTTAATAAGAAGACTCAAGACTTCTGGGAAGTCCAGTTAGGAATACCACATCCAGCAGGGTTAAAAAAGAAAAGATCAGTAACAGTACTGGATGTGGGTGATGCATATTTTTCAGTTCCCTTATGYGAAGACTTCAGGAAGTATACTGCATTTACCATACCTAGTATAAACAATGAGACACCAGGGATTAGATATCAGTACAATGTGCTTCCACAGGGATGGAAAGGATCACCAGCAATATTCCAAAGTAGCATGACAAAAATCTTAGAGCCTTTTAGAAAGCAAAATCCAGACATAGTTATCTATCAATACATGGATGATTTGTATGTAGGATCTGACTTAGAAATAGGRCAGCATAGAGCAAAAGTAGAAGAACTGAGACAACATCTGTGGAGGTGGGGGTTTGACACACCAGACAAGAAAYATCAGAAAGAACCTCCATTCCTCTGGATGGGTTATGAACTCCATCCTGATAAATGGACAGTACAGCCTATAGTACTGCCAGAAAAGGACAGCTGGACTGTCAATGACATACAGAAATTAGTGGGAAAATTGAATTGGGCAAGTCAGATTTATCCAGGGATTAAAATAAGGCAGTTATGTAAACTCATTAGGGGAACCAAAACACTAACAGAAGTAGTACCTCTGACAGYAGAAGCAGAACTAGAATTGGCAGAAAACAGGGAGATTCTAAAAGAACCAGTACATGGAGTGTATTATGACCCATCAAAAGACTTAATAGCAGAAATACAGAAGCAGGGGCAGGGC
>MEGKF71QT5_2008-08|2
CCCATAAGTCCTATTGAAACTGTACCAGTAAAATTAAAGCCAGGAATGGATGGACCAAAAGTCAAACAATGGCCATTGACAGAAGAAAAAATAAAAGCATTAATGGAAATTTGTGRAGAATTAGAAAAGGAAGGGAAAATTTCAAAAATAGGGCCTGAAAATCCATACAATACTCCAGTGTTTGCCATAAAGAAAAAAGACAGCACTAAGTGGAGAAAATTAGTAGATTTCAGAGAACTTAATAAGAAGACTCAAGACTTCTGGGAAGTCCAGTTAGGAATACCACATCCAGCAGGGTTAAAAAGGAAAAAATCAGTAACAGTACTGGATGTGGGTGATGCATATTTTTCAGTTCCCTTATGYGAAGACTTCAGGAAGTATACTGCATTTACCATACCTAGTATAAACAATGAGACACCAGGGATTAGATATCAGTACAATGTGCTTCCACAGGGATGGAAAGGATCACCAGCAATATTCCAAAGTAGCATGACAAAAATCTTAGAGCCTTTTAGAAAGCAAAATCCAGACATAGTTATCTATCAATACATGGATGATTTGTATGTAGGATCTGACTTAGAAATAGGRCAGCATAGAGCAAAAGTAGAAGAACTGAGACAACATCTGTGGAGGTGGGGGTTTGACACACCAGACAAGAAAYATCAGAAAGAACCTCCATTCCTCTGGATGGGTTATGAACTCCATCCTGATAAATGGACAGTACAGCCTATAGTACTGCCAGAAAAGGACAGCTGGACTGTCAATGACATACAGAAATTAGTGGGAAAATTGAATTGGGCAAGTCAGATTTATCCAGGGATTAAAATAAGGCAGTTATGTAAACTCATTAGGGGAACCAAAACACTAACAGAAGTAGTACCTCTGACAGYAGAAGCAGAACTAGAATTGGCAGAAAACAGGGAGATTCTAAAAGAACCAGTACATGGAGTGTATTATGACCCATCAAAAGACTTAATAGCAGAAATACAGAAGCAGGGGCAGGGC
>MEGKF71QT5_2008-08|3
CCCATAAGTCCTATTGAAACTGTACCAGTAAAATTAAAGCCAGGAATGGATGGACCAAAAGTCAAACAATGGCCATTGACAGAAGAAAAAATAAAAGCATTAATGGAAATTTGTGRAGAATTAGAAAAGGAAGGGAAAATTTCAAAAATAGGGCCTGAAAATCCATACAATACTCCAGTGTTTGCCATAAAGAAAAAAGACAGCACTAAGTGGAGAAAATTAGTAGATTTCAGAGAACTTAATAAGAAGACTCAAGACTTCTGGGAAGTCCAGTTAGGAATACCACATCCAGCAGGGTTAAAAAAGAAAAAATCAGTAACAGTACTGGATGTGGGTGATGCATATTTTTCAGTTCCCTTATGYGAAGACTTCAGGAAGTATACTGCATTTACCATACCTAGTATAAACAATGAGACACCAGGGATTAGATATCAGTACAATGTGCTTCCACAGGGATGGAAAGGATCACCAGCAATATTCCAAAGTAGCATGACAAAAATCTTAGAGCCTTTTAGAAAGCAAAATCCAGACATAGTTATCTATCAATACATGGATGATTTGTATGTAGGATCTGACTTAGAAATAGGRCAGCATAGAGCAAAAGTAGAAGAACTGAGACAACATCTGTGGAGGTGGGGGTTTGACACACCAGACAAGAAAYATCAGAAAGAACCTCCATTCCTCTGGATGGGTTATGAACTCCATCCTGATAAATGGACAGTACAGCCTATAGTACTGCCAGAAAAGGACAGCTGGACTGTCAATGACATACAGAAATTAGTGGGAAAATTGAATTGGGCAAGTCAGATTTATCCAGGGATTAAAATAAGGCAGTTATGTAAACTCATTAGGGGAACCAAAACACTAACAGAAGTAGTACCTCTGACAGYAGAAGCAGAACTAGAATTGGCAGAAAACAGGGAGATTCTAAAAGAACCAGTACATGGAGTGTATTATGACCCATCAAAAGACTTAATAGCAGAAATACAGAAGCAGGGGCAGGGC
>MEM0MF0RT6_2008-08
CCCATTAGTCCTATTGAAACTGTACCAGTAAAATTAAAGCCAGGAATGGATGGCCCAAAAGTTAAACAGTGGCCACTGACAGAAGAAAAAATAAAAGCATTAATAGAAATCTGTACAGAAATGGAAAAGGAAGGGAAAATTTCAAAAATTGGGCCTGAAAATCCATATAATACTCCAGTATTTGCCATAAAGAAAAAAGACAGTACTAAATGGCGAAAATTAGTAGATTTCAGAGAACTTAATAAGAAAACTCAAGACTTCTGGGAAGTTCAATTAGGAATACCACATCCCGCAGGGTTAAAAAAGAAAAAATCAGTAACAGTGTTGGATGTGGGTGATGCATATTTTTCAGTGCCCTTAGATAAAGAATTCAGGAAGTATACTGCATTTACCATACCTAGTATAAACAATGAGACACCAGGGATTAGATACCAATACAATGTGCTCCCACAGGGATGGAAAGGATCACCAGCAATATTCCAGAGTAGCATGACAAAAATTTTAGATCCTTTCAGAAAACAAAATCCAGAMATAGTTATCTATCAGTACATGGATGACTTGTATGTAGGATCTGACTTAGAAATAGGGCAGCATAGAACAAAAATAGAGGAACTGAGAGAACATCTGTTGAGGTGGGGATTTACCACACCAGACAAAAAACATCAGAAAGAACCCCCATTCCTTTGGATGGGTTATGAACTCCATCCTGATAAATGGACAGTACAGCCTATAGTGCTGCCAGAAAAAGACAGCTGGACTGTCAATGACATTCAAAAGTTAGTGGGAAAATTAAATTGGGCAAGTCAGATTTATGCAGGGATTAAAGTAAAGCAATTATGTAAACTCCTTAGGGGAACCAAAGCACTAACAGAAGTARTACCACTAACAGCAGAAGCAGAGCTAGAACTAGCAGAAAACAGGGAGATTCTAAAAGAACCAGTACATGGAACGTATTATGACCCATCAAAAGACTTAATAGCAGAAATACAGAAGCAGGGGCTAGGC
>MEOZM86JQ7_2008-08
CCCATTAGTCCTATTGAAACTGTACCAGTAAAATTAAAGCCAGGAATGGATGGCCCAAAAGTTAAACAATGGCCACTAACAGAAGAAAAAATAAAAGCATTAGTAGAAATTTGTACAGAAATGGAAAAGGAAGGMAAAATTTCAAGGATTGGGCCTGAAAATCCATATAATACTCCAGTATTTGCCATAAAGAAAAAAGACAGTACTAAATGGAGAAAATTAGTAGACTTCAGAGAACTTAATAAGAGAACTCAAGACTTCTGGGAAGTTCAATTAGGAATACCACATCCTGCAGGGTTAAAAAAGAAAAAATCAGTAACAATACTGGATGTGGGTGATGCATATTTTTCAGTTCCCTTAGATAAAGAATTCAGAAAATATACTGCATTTACCATACCTAGTAGAAACAATGAGACACCAGGGATTAGATATCAGTACAATGTGCTCCCACAGGGATGGAAAGGATCACCAGCAATATTCCAAAGTAGCATGATAAAAATCTTAGAGCCTTTTAGAAAACAAAATCCAGAAATAGTTATCTGTCAATACATGGATGACCTGTATGTAGGATCTGACTTAGAAATAGGGCTGCATAGAACAAAAGTAGAGGAACTAAGAGAACATCTGTTGAAGTGGGGATTTKRCACACCAGACAAAAAACATCAGAAAGAACCTCCATTCCTTTGGATGGGCTATGAGCTCCATCCTGATAAATGGACAGTACAGCCTATAGAGCTGCCAGAAAAGGACAGCTGGACTGTCAATGACATACAGAAGTTAGTGGGAAAATTAAATTGGGCAAGTCAGATTTATCCAGGAATTAAAGTAAGGCAATTATGTAAACTCATTAGAGGAACCAAGGCACTAACAGAAGTAGTACAACTAACAGAAGAAGCAGAGCTAGAACTAGCAGAAAACAGGGAGATTCTAAAAACACCAGTACATGGAGTGTATTATGACCCATCAAAAGACTTAATAGCAGAAGTACAGAAGCAAGGGCTAGGC
>MEOZM99IQ8_2008-08
CCCATTAGTCCTATTGAAACTGTACCAGTAAAATTAAAGCCAGGAATGGATGGCCCMAGAGTTAAACAATGGCCACTAACAGAAGAAAAAATAAAAGCATTAGTAGAAATTTGTACAGAAATGGAAAAGGAAGGAAAAATTTCAAGGATTGGGCCTGAAAATCCATATAATACTCCAGTATTTGCCATAAAGAAAAAAGACAGTACTAAATGGAGAAAATTAGTAGACTTCAGAGAACTTAATAAGAGAACTCAAGACTTCTGGGAAGTTCAATTAGGAATACCACATCCTGCAGGGTTAAAAAAGAAAAAATCAGTAACAATACTGGATGTGGGTGATGCATATTTTTCAGTTCCCTTAGATAAAGAATTCAGAAAATATACTGCATTTACCATACCTAGTAGAAACAATGAGACACCAGGGATTAGATATCAGTACAATGTGCTCCCACAGGGATGGAAAGGATCACCAGCAATATTCCAAAGTAGCATGATAAAAATCTTAGAGCCTTTTAGAAAACAAAATCCAGAAATAGTTATCTGTCAATACATGGATGACCTGTATGTAGGATCTGACTTAGAAATAGGGCTGCATAGAACAAAAGTAGAGGAACTAAGAGAGCATCTGTTGAAGTGGGGATTTGACACACCAGACAAAAAACATCAGAAAGAACCTCCATTCCTTTGGATGGGCTATGAGCTCCATCCTGATAAATGGACAGTACAGCCTATAGTGCTGCCAGAAAAGGACAGCTGGACTGTCAATGACATACAGAAGTTAGTGGGAAAATTAAATTGGGCAAGTCAGATTTATCCAGGAATTAAAGTAAGGCAATTATGTAAACTCATTAGAGGAACCAAGGCACTAACAGAAGTAGTACAACTAACAGAAGAAGCAGAGCTAGAACTAGCAGAAAACAGGGAGATTCTAAAAACACCAGTACATGGAGTGTATTATGACCCATCAAAAGACTTAATAGCAGAAGTACAGAAGCAAGGG
>MEV0MG0QT9_2008-06
CCCATTAGTCCTATTGAAACTGTACCAGTAAAATTAAAGCCAGGAATGGATGGCCCAAAAGTTAAACAATGGCCATTGACAGAAGAAAAAATAAAAGCATTAKTAGAAATTTGTACAGAAATGGAAAAGGAAGGRAAAATTTCAAAAATTGGGCCTGAAAACCCATACAATACTCCAGTATTTGCTATAAAGAAAAAAGACAGTACAAAATGGAGAAAATTAGTAGATTTCAGAGAACTTAATAAGAGAACTCAAGACTTCTGGGAAGTTCAATTAGGAATACCACATCCGGCAGGGTTAAAAAAGAAAAAATCAGTGACAGTACTGGATGTGGGTGATGCATATTTTTCAATCCCATTAGATAAAGAGTTCAGGAAATATACTGCATTTACTATACCTAGTATAAACAATGAGACACCAGGGATTAGGTATCAGTACAATGTACTTCCACAGGGATGGAAAGGATCACCAGCAATATTCCAAAGTAGCATGACAAAAATCTTAGAGCCTTTTAGRACAAAAAATCCAGACATAGTTATCTATCAATACATGGATGATTTGTATGTAGGATCTGAYTTAGAAATAGGGCAGCATAGAACAAAAATTGAGGAACTGAGACAACATCTGTTGAAATGGGGACTTACCACACCAGACAAAAAACATCAGAAAGAGCCTCCATTCCTTTGGATGGGTTATGAACTTCATCCTGATAAATGGACAGTACAGCCTATAGAGCTGCCAGAGAAAGACAGCTGGACTGTCAATGACATACAGAAGTTAGTGGGAAAATTGAATTGGGCAAGTCAGATTTATGCAGGGATTAAAGTAAAGCATTTATGTAAGCTCCTTAGGGGAACTAAGGCATTAACAGAAGTAGTACCACTAACAGAAGAAGCAGAGCTAGAACTGGCAGAAAACAGGGAGATTCTAARAGAACCAGTACATGGGGTATATTATGACCCATCAAAAGACCTAATAGCAGAAATACAGAAGCAGGGGCAAGGC
>MF00M47OSA_2008-05
CCCATTAGTCCTATTGAAACTGTACCAGTAAAATTAAAGCCAGGAATGGAYGGCCCAAGAGTTAAACAATGGCCATTGACAGAAGAGAAGATAAAAGCATTAGTAGAAATTTGTACAGAAATGGAAAAGGAAGGAAAAATTTCAAAAATTGGGCCTGAAAATCCATACAATACTCCAGTTTTTGCTATAAAGAAAAAAGACAGTACTAAATGGAGAAAATTAGTAGATTTTAGAGAACTTAATAAAAGAACTCAAGATTTCTGGGAAGTTCAATTAGGAATACCACATCCYGCAGGGTTAAAAAAGAAAAAATCAGTAACAGTACTGGATGTGGGTGATGCATATTTYTCAGTTCCTTTAGATAAAGACTTCAGAAAATATACTGCATTTACCATACCTAGTACAAACAATGAGACACCAGGGATTAGATATCAGTACAATGTGCTTCCACAAGGATGGAAAGGATCACCAGCAATATTCCAGGCTAGCATGACAAAAATCTTAGAGCCTTTTAGAAAACAAAATCCAGACATAGTTATTTACCAATACATGGATGATTTGTATGTAGGGTCTGACTTAGAAATAGGGCAGCACAGAACAAAAATAGAGGAACTAAGACAGCATCTATTGAAGTGGGGATTTACCACACCAGACAAAAAACATCAAAAAGAACCCCCATTCCTTTGGATGGGTTATGAACTCCACCCTGATAAATGGACAGTACAGHCTATAGAGCTGCCAGAAAAAGACAGCTGGACTGTCAATGACATACAGAAGTTAGTGGGAAAATTAAATTGGGCAAGTCAGATTTATGCAGGAATTAAAGTAAAGCAATTATGTAGACTTCTTAAGGGAACCAAAGCATTAACAGAAGTAGTAGCACTAACAGAAGAAGCAGAGCTAGAACTGGCAGAAAACAGGGAGATTCTAAAGGAACCAGTACATGGAGTGTATTACGACCCATCAAAAGAYTTAATAGCAGAACTACAGAAGCAAGGGGAAGGC
>MF00M4O9VB_2009-04
CCCATTAGTCCTATTGAAACTGTACCAGTAAAATTAAAGCCAGGAATGGATGGCCCAAGAGTTAAACAATGGCCATTAACAGAAGAAAAGATAAAAGCACTAGTAGAAATTTGTACAGAAATGGAAAAGGAAGGAAAAATTTCAAAAATTGGGCCTGAAAATCCATATAATACTCCAATATTTGCCATAAAGAAAAAAGACAGTACTAAATGGAGAAAATTAGTAGACTTCAGAGAGCTTAATAAGAAAACTCAAGACTTCTGGGAGGTTCAATTAGGAATACCACATCCTGCAGGGTTAAAAAAGAAAAAATCAGTAACAGTATTGGATGTGGGTGATGCATATTTTTCAGTTCCCTTAGATCCAGACTTCAGGAAGTATACTGCATTTACCATACCTAGTACAAACAATGAGACACCAGGGATTAGGTATCAGTACAATGTGCTTCCACAGGGATGGAAAGGATCACCAGCAATATTCCAAGCCAGCATGACAAAAATCTTAGAGCCTTTTAGAAAACAAAACCCAGAAGTAGTTATCTATCAATACATGGATGATTTGTATGTAGGCTCTGACTTAGAAATAGAGCAGCATAGAACAAAAATAGAGGAATTAAGACAACATCTGTTGAGGTGGGGATTTACCACACCAGACAAAAAACATCAAAAAGAACCTCCATTCCTTTGGATGGGTTATGAACTCCATCCTGATAAATGGACAGTACAGCCTATAGTGCTGCCAGAAAAAGACAGCTGGACTGTCAATGACATACAGAAGTTAGTGGGGAAATTGAATTGGGCAAGTCAGATATACCCAGGGATTAAAATAAAGCAATTATGTAAACTCCTTAGGGGAACCAAAGCGCTAACAGAAGTAGTAATGCTAACAGAAGAAGCAGAGCTAGAACTGGCAGAAAACAGGGAGATTCTAAAAGAACCAGTACATGGAGTGTATTATGACCCATCAAAAGACTTAATAGCAGAAATACAGAAGCAGGGGCTAGGC
>MF00M78MRC_2008-08
CCCATTAGTCCTATTGAAACTGTACCAGTAAAATTAAAGCCAGGAATGGATGGCCCAAARGTTAAACARTGGCCATTGACAGAAGAAAAAATAAAAGCATTAATAGAAATCTGTTCAGAAATGGAAAAGGAAGGGAAAATTTCAAAAATTGGGCCTGAAAATCCATATAATACTCCAGTGTTTGCCATAARGAAAAAAGACAGYACTAAATGGAGAAAATTAGTAGATTTCAGAGAACTTAATAAGAAAACTCAAGACTTCTGGGAAGTTCAATTAGGAATACCACATCCCGCAGGGTTAAAAAAGAAAAAATCAGTAACAGTGCTGGATGTGGGTGATGCATATTTTTCAGTTCCCTTACATGAAGACTTCAGGAAGTATACTGCATTTACCATACCTAGTACAAACAATGAGACACCAGGGATTAGATACCAATACAATGTGCTCCCACAGGGATGGAAAGGATCACCAGCAATATTCCAGAGTAGCATGACAAAAATTTTAGATCCTTTTAGAAAACAAAATCCAGACATAGTTATCTATCAGTACATGGATGACTTGTATGTAGGATCTGACTTAGAAATAGGGCAGCATAGAGCAAAAATAGAGGAACTGAGAGAACATCTGTTGAGGTGGGGATTTACCACACCAGACAAAAAACATCAGAAAGAACCCCCATTCCTTTGGATGGGTTATGAACTCCATCCTGATAAATGGACAGTACAGCCTATAGTGCTGCCAGAAAAGGACAGCTGGACTGTCAATGACATTCAAAAGTTAGTGGGAAAATTAAATTGGGCAAGTCAGATTTATGCAGGGATTAAAGTAAAGCAATTATGTAAACTCCTTAGGGGAACCAAAGCACTAACAGAAGTAGTACCATTAACAGCAGAGGCAGAGCTAGAACTAGCAGAAAACAGGGAGATTCTAAAAGAACCAGTACATGGAACRTATTATGACCCATCAAAAGAATTAATAGCAGAAATACAGAAGCAGGGGCTAGGC
>MF00M94OTD_2008-07
CCCATTAGTCCTATTGAAACTGTACCAGTAAAATTAAAGCCAGGAATGGATGGCCCAAAAGTTAAACAGTGGCCAYTGACAGAAGAAAAAATAAAAGCATTAATAGAAATCTGTTCAGAAATGGAAAAGGAAGGRAAAATTTCAAAAATTGGGCCTGAAAATCCATATAATACTCCAGTGTTTGCCATAARGAAAAAAGACAGYACTAAATGGAGAAAATTAGTAGATTTCAGAGAACTTAATAAGAAAACTCAAGACTTCTGGGAAGTWCAATTAGGAATACCACATCCCGCAGGGTTAAAAAAGAAAAAATCAGTAACAGTRCTAGATGTGGGTGATGCATATTTTTCAGTTCCYTTACATGAAGACTTCAGGAAGTATACTGCATTTACCATACCTAGTACAAACAATGAGACACCAGGRATTAGATACCAATACAATGTGCTCCCACAGGGATGGAAAGGATCACCAGCAATATTCCAGAGTAGCATGACAAAAATTTTAGATCCTTTTAGAAAACAAAATCCAGACATAGTTATCTATCAGTACATGGATGACTTGTATGTAGGATCTGACTTAGAAATAGGGCAGCATAGAGCAAAAATAGAGGAACTGAGAGAACATCTGTTGAGGTGGGGATTTACCACACCAGACAAAAAACATCAGAAAGAACCCCCATTCCTTTGGATGGGTTATGAACTCCATCCTGATAAATGGACAGTACAGCCTATAGTGCTGCCAGAAAARGACAGCTGGACTGTCAATGACATTCAAAAGTTAGTGGGAAAATTAAATTGGGCAAGTCAGATTTATSCAGGRATTAAAGTAAAGCAATTATGTAAACTCCTTAGGGGAACCAARGCACTAACAGAAGTAGTACCATTAACAGTAGAGGCAGAGCTAGAACTAGCAGAAAACAGGGAGATTCTAAAAGAACCAGTACATGGAACRTATTATGACCCATCAAAAGAATTAATAGCAGAAATACAGAAGCAGGGGCTAGGC
>MF00MB0PUE_2008-12
CCCATTAGTCCTATTGAAACTRTACCAGTAAAATTAAAGCCAGGAATGGATGGCCCAAAAGTTAAACAATGGCCATTGACAGAAGAAAAAATAAAAGCATTAATGGAAATYTGTTCAGAGATGGAAAAGGAAGGGAAAATTTCAAAAATAGGGCCTGAAAATCCATATAATACTCCAGTGTTTGCCATAAAGAAAAAAGACAGCACTAAGTGGAGAAAATTAGTAGATTTCAGGGAACTTAATAAGAGAACCCAAGACTTCTGGGAAGTTCAATTAGGAATACCACATCCAGCAGGGTTAAAGAAAAAGAGATCAATAACAGTACTRGATGTGGGTGATGCATATTTTTCAGTTCCTTTAGATAAAGAATTCAGGAAGTATACTGCATTTACCATACCTAGTACAAACAATGAGACACCAGGGATTAGATATCAGTACAATGTGCTTCCGCAAGGATGGAAAGGATCACCAGCAATATTCCAAAGTAGCATGACAAAAATCTTAGAACCTTTTAGAAAACAAAATCCAGACATAGTTATCTATCAATACATGGATGATTTGTATGTAGGATCTGACTTAGAAATAGGACAGCATAGAACAAAAATAGAGGAACTGAGACAGCATCTGTTAAAGTGGGGATTGACCACACCAGACAAGAAACATCAGAAAGAACCCCCATTCCTTTGGATGGGTTATGAACTCCATCCTGATAAATGGACAGTACAGCCTATAGTACTGCCAGAAAAGGACAGCTGGACCGTCAATGACATACAGAAGTTAGTGGGGAAATTAAATTGGGCAAGTCAGATTTACCCAGGGATTAAAGTAAAACAGTTATGTAAACTCCTTAGGGGAACCAAAGCCCTAACAGAAGTAGTACCACTAACAAAAGAAGCAGAGATAGAACTGGCGGAGAACAGGGAGATTCTAAAAGAACCAGTGCATGGAGTGTATTATGACCCATCAAAAGACTTAATAGCAGAAATACAGAAGCAAGGACAAGGC
>B000M9EMSB_2008-07
CCCATTAGTCCTATTGAAACTGTACCAGTAAAGTTGAAGCCAGGAATGGATGGCCCAAAAGTTAAACAATGGCCATTGACAGAAGAAAAAATAAGAGCATTAGTAGAAATTTGTACAGAAATGGAAAAGGAAGGGAAAATTTCAAAAATTGGGCCTGAAAATCCATACAACACTCCAGTATTTGCCATAAAGAAAAAGGACAGTACTAAATGGAGAAAACTAGTAGATTTCAGAGAACTTAATAAGAGGACCCAAGACTTCTGGGAAGTTCAATTAGGAATACCACATCCTGCAGGGTTAAAAAAGAAAAAATCAGTGACAGTACTGGATGTGGGTGATGCATATTTTTCAGTTCCCTTAGATAAAGAGTTCAGGAAGTATACTGCATTTACCATACCTAGTATAAACAATGAGACACCGGGGGTCAGATATCAGTACAATGTGCTTCCACAGGGATGGAAAGGATCACCAGCAATATTCCAAAGTAGCATGACAAAAATCTTAGAGCCTTTTAGAAAACAAAATCCAGAAATAGTTATCTATCAATACATGGATGATTTGTATGTAGGATCTGACTTAGAGATAGGGCAGCATAGAACAAAAATAGAAGAACTGAGAGCACATCTGTTGAAGTGGGGATTTACCACACCAGATAAAAAACATCAAAAGGAACCTCCATTCCTGTGGATGGGTTATGAACTCCATCCTGATAAATGGACAGTACAGCCTATAGTGCTGCCAGAAAAAGACAGCTGGACTGTCAATGACATACAAAAATTAGTGGGAAAATTAAATTGGGCAAGTCAGATATACACAGGGATTAAAGTAAAGCAATTATGTAAACTCCTTAGGGGAGCCAAAGCATTAACAGAAGTAGTACCACTAACAGAAGAAGCAGAGCTAGAACTGGCAGAAAACAGGGAAATTCTAAAAGAGCCAGTACATGGAGTGTATTATGAC
>CC00MM0RRB_2008-01
CCCATTAGTCCTATTGAAACTGTACCAGTAAAATTAAAGCCAGGAATGGATGGYCCAAAAGTTAAACAATGGCCATTGACAGAAGAAAAGATAAAAGCATTAGTAGAAATCTGTACAGAAATGGAAAAGGAAGGGAAAATTTCAAAAATTGGGCCTGAAAATCCATACAATACTCCAGTATTTGCCATAAAGAAAAAAGACAGTACTAAATGGAGAAARTTAGTAGATTTCAGAGAACTTAATAAGAGAACTCAAGACTTCTGGGAAGTTCAATTAGGAATACCACACCCAGCAGGGTTAAAACAGAGAAAATCAGTAACGGTACTGGATGTGGGTGATGCATATTTTTCAGTTCCCTTAGATCCAGACTTCAGGAAGTATACTGCATTTACCATACCTAGTACAAACAATGAAGCACCAGGGATTAGATATCAGTACAATGTGCTTCCACAGGGATGGAAAGGATCACCAGCAATATTCCAAAGCAGCATGACAAAAATCTTAGAGCCTTTTAGAAAACAAAATCCAGACATGGTTATCTATCAATACATGGATGATTTGTATGTAGGATCTGACTTAGAAATAGGGCAGCATAGAACAAAAATAGAGGAACTGAGACAGCATCTGTTGAAGTGGGGACTTACCACACCAGACAAAAAACATCAGAAAGAACCTCCATTTCTTTGGATGGGTTATGAACTCCATCCTGACAAATGGACAGTACAGCCTATAATRCTGCCAGAAAAAGATAGCTGGACTGTCAATGACATACAGAAGTTAGTGGGTAAATTGAATTGGGCAAGTCAGATTTACCCAGGAATTAAAGTAAGACAACTATGTAAACTCCTTAGGGGAACCAAAGCATTAACAGAAGTAATATCTCTAACAAAGGAAGCAGAACTAGAACTGGCAGAAAACAGGGAAATTCTAAAAGAACCAGTACATGGAGTGTATTATGACCCATCAAAAGACTTAATAGCAGAAATACAGAAGCAGGGGCTAGGC
>MF00MB3RUF_2008-11
CCCATTAGTCCTATTGAAACTGTACCAGTAAAATTAAAGCCAGGAATGGATGGYCCAAAAGTTAAACAATGGCCATTAACAGAAGAAAAGATAAAAGCACTAGTAGAAATTTGTACAGAAATGGAAAAGGAAGGAAAAATTTCAAAAATTGGGCCTGAAAATCCATATAATACTCCAATATTTGCCATAAAGAAAAAGGACAGTACTAAATGGAGAAAATTAGTAGATTTCAGRGAGCTTAATAAGAAAACTCAAGAYTTYTGGGAAGTTCAATTAGGAATACCACATCCTGCAGGGTTAAAAAAGAAAAAATCAGTAACAGTWTTGGATGTGGGTGATGCATATTTTTCAGTTCCCTTAGATCCAGACTTCAGGAAGTATACTGCRTTTACCATACCYAGTACAAACAATGAGACACCAGGGATTAGRTAYCAGTACAATGTGCTTCCACAAGGATGGAAAGGATCACCAGCAATATTCCAAGCCAGCATGACAAAAATYTTAGAGCCTTTTAGAAAACAAAACCCAGAARTAGTTATCTATCAATACATGGATGATTTGTATGTAGGCTCTGACTTAGAAATAGGGCAGCATAGAACAAAAATAGAGGAATTGAGACAACATCTGTTGAGGTGGGGATTTACCACMCCAGACAARAAACATCAGAARGAACCTCCATTCCTTTGGATGGGKTATGAACTCCATCCTGATAAATGGACAGTACAGCCTATAGTGCTGCCAGAAAARGAYAGCTGGACTGTCAATGACATACAGAAGTTAGTRGGRAAATTAAATTGGGCAAGTCAGATTTACCCAGGGATTAAARTAAAGCAMTTATGTAAACTCCTTAGGGGAACCAAAGCACTAACAGAAGTAGTAGCGCTAACAGAAGAAGCAGARCTAGAACTGGCAGAAAACAGGGAGATTCTAAAAGAACCAGTACATGGAGTGTATTATGACCCATCAAAAGAATTAATAGCAGAAATACAGAAGCAGGGGCWAGGY
>MF00MC9EVG_2009-03
CCCATTAGTCCTATTGAAACTGTACCAGTAAAATTAAAGCCAGGAATGGATGGCCCAAAAGTTAAACAATGGCCCTTAACAGAAGAAAAGATAAAAGCACTAGTAGAAATTTGTACAGAAATGGAAAAGGAAGGAAAAATTTCAAAGATTGGGCCTGAAAATCCATATAATACTCCAATATTTGCCATAAAGAAAAAAGACAGTACTAAATGGAGAAAATTAGTAGATTTCAGAGAACTTAATAAGAAAACTCAAGATTTCTGGGAAGTTCAATTAGGAATACCACATCCTGCAGGGTTAAAAAAGAAAAAATCAGTAACAGTATTGGATGTGGGTGATGCATACTTTTCAGTTCCCTTAGATCCAGACTTCAGGAAGTATACTGCATTTACCATACCTAGTACAAACAATGAGACACCAGGGATTAGGTATCAGTACAATGTGCTTCCACAGGGATGGAAAGGATCACCAGCAATATTCCAAGCCAGCATGACAAAGATYTTAGAGCCTTTTAGAAAACAAAACCCAGAAATAGTTATCTATCAATACATGGATGATTTGTATGTAGGCTCTGACTTAGAAATAGGGCAGCATAGAACAAAAATAGAGGAACTGAGACAACATCTGTTGAGGTGGGGATTTACCACACCAGACAAAAAACATCAGAAAGAACCTCCATTCCTTTGGATGGGGTATGAACTCCATCCTGATAAATGGACAGTACAGCCTATAGTGCTGCCAGAAAAAGACAGCTGGACTGTCAATGACATACAGAAGTTAGTGGGAAAATTAAATTGGGCAAGTCAGATTTACCCAGGGATTAAAATAAAGCACTTATGTAAACTCCTTAGGGGAACCAAAGCACTAACAGAAGTAGTAGCGCTAACAGAAGAAGCAGAGCTAGAACTGGCAGAAAACAGAGAGATTCTAAAAGAACCAGTACATGGAGTATATTATGACCCATCAAAAGAATTAATAGCAGAAATACAGAAGCAGGGACAGGGC
>MK00M91JTH_2008-07
CCYATTAGTCCTATTGAAACTGTACCAGTAAAATTAAAACCAGGAATGGATGGCCCAAAAGTTAAACAATGGCCATTGACAGAAGAAAAAATAAAAGCATTAGTAGAAATWTGTACAGAAATGGARAAGGAAGGGAAAATTTCAAAAATTGGGCCTGAAAATCCATACAATACTCCAATATTTGCCATAAAGAAAAAAGACAGTACTAAATGGAGAAAATTAGTAGATTTCAGAGAACTTAATAAGAGAACTCAAGACTTCTGGGAGGTTCAATTAGGAATACCACATCCCGCAGGGTTAAAGAAGAAAAAATCAGTAACAGTACTAGATGTGGGTGATGCTTATTTTTCAGTTCCCTTAGATCCAGACTTYAGAAARTATACTGCATTTACCATACCTAGTACAAACAATGAGACACCAGGGATTAGGTATCAGTACAATGTGCTKCCACAGGGATGGAAAGGATCACCAGCAATATTYCAAAGTAGCATGACAAAAATYTTAGARCCTTTCAGAACACAAAATCCAGAAATAGTTATCTATCAATACATGGATGATTTATATGTAGGATCTGACTTAGAAATAGGGCAGCATAGAGCAAAAATAGAGGAACTGAGACACCATCTGTTGAAGTGGGGGTTTACCACACCAGACAAAAAACATCAGAAAGAACCTCCATTCCTTTGGATGGGTTATGAACTCCATCCTGATAAATGGACAGTACAGCCTATAGTGCTGCCAGAAAAAGACAGCTGGACTGTCAATGACATACAGAAGTTAGTGGGAAAATTGAATTGGGCAAGTCAGATTTACCCAGGGATTAAAGTAAGGCAATTATGTAAACTCCTTAGGGGAACCAAAGCACTAACAGAAGTAATACCTCTAACAAAAGAAGCAGAACTAGAACTGGCAGAAAACAGGGAGATTCTAAAAGAGCCAGTACATGGAGCATATTATGACCCATCAAAAGACTTAATAGCWGAAATACAGAAGCAGGGGCTAGGC
>MM00MG3QTI_2008-07
CCYATTAGTCCTATTGAAACTGTACCAGTAAAATTAAAGCCAGGAATGGATGGCCCAAAAGTTAAACAATGGCCATTGACAGAAGARAAAATAAAAGCATTAGTAGAAATYTGYACAGAAATGGAAAAGGAAGGAAAAATTTCAAAGATTGGGCCTGAAAATCCATACAATACTCCAATATTTGCCATAAAGAAAAAAGACAGTACTAAATGGAGAAAATTAGTAGATTTTAGAGAACTTAATAAGAGAACTCAAGACTTCTGGGAAGTYCAATTAGGAATACCACATCCCGCRGGGTTGAAAAAGAAAAAATCAGTAACAGTACTGGATGTGGGTGATGCATATTTTTCAGTTCCYTTAGATCCAGACTTCAGGAAGTAYACTGCATTTACCATACCTAGTGTAAACAATGAGGCACCAGGGRTTAGGTATCAGTACAATGTGCTTCCACAGGGATGGAAGGGATCACCAGCAATCTTCCAAAGCAGCATGACAAAAATCTTAGARCCYTTTAGAAAACAAAACCCAGAAATAGTTATCTATCAGTACATGGATGATTTGTATGTAGGATCTGACTTAGAAATAGGGCAGCACAGAGCAAAAATAGAGGAACTGAGACAACATCTGTTGAAGTGGGGGTTTACTACACCAGACAAGAAACATCAGAAAGAACCTCCATTCCTTTGGATGGGTTATGAACTCCATCCTGATAAATGGACAGTACAGCCTATAAAACTGCCAGAACAAGAAAGCTGGACTGTCAATGACATACAGAAGTTAGTGGGAAAGTTAAATTGGGCAAGCCAGATTTACCCAGGGATTAAGGTAAAGCAATTATGTAAACTCCTTAGGGGAACCAAATCACTAACAGAAGTAATAGCTCTAACAGAAGAAGCAGAGCTAGAGCTGGCAGAAAACAGGGAGATTCTAAAAGAACCAGTACATGGGGTGTATTATGACCCATCAAAAGACTTAATAGCAGAAGTACAGAAGCAGGGRCTAGGC
>MT00MG1MUJ_2009-01
CCYATTAGTCCTATTGAAACTGTACCAGTAAAATTAAAGCCAGGAATGGATGGGCCAAGAGTTAARCAATGGCCATTGACAGAAGAAAAAATAAAAGCATTAGTAGAAATTTGTACAGAAATGGAAAAGGAAGGGAAAATTTCAAAAATTGGGCCTGAAAACCCATACAATACTCCAATATTTGCCATAAAGAAAAAAGACAGTTCTAAATGGAGAAAATTAGTAGATTTCAGAGAACTTAATAARAGAACTCAAGACTTCTGGGAAGTTCAATTAGGAATACCACATCCTGCAGGGTTAAAAAAGAAAAAGTCAGTAACAGTATTGGATGTGGGTGATGCATATTTCTCAGTTCCCTTAGATAAAGATTTTAGGAAGTATACTGCATTTACCATACCTAGTGTAAACAATGAGACGCCAGGGATTAGATATCAGTATAATGTGCTTCCACAGGGATGGAAAGGATCACCAGCGATATTCCAAAGTAGCATGACAAAAATCTTAGAGCCTTTTAGAAAACAAAATCCAGACATAGTTATCTATCAGTATATGGATGATTTGTATGTAGGATCTGACTTAGAGATAGGGCAACATAGAACAAAAATAGARGAGCTAAGACAGCATCTGTTGARGTGGGGATTTACCACACCAGACAAAAAGCATCAGAAAGAACCTCCATTCCTTTGGATGGGTTATGAACTCCATCCTGATAAATGGACAGTACAGCCTATAGTACTGCCAGAGAAAGACAGCTGGACTGTCAATGACATACAGAAGTTAGTGGGAAAATTAAATTGGGCAAGTCAGATTTATGCAGGGATTAAAATAAAGCAATTATGTAAACTCCTTAGGGGAACCAAAGCACTAACAGAAGTAGTACAACTAACAGCAGAAGCAGAGTTAGAACTGGCAGAAAACAGGGAGATTCTAAAAGAACCAGTACATGGAGTGTATTATGACCCATCAAAAGACTTAATAGCAGAAATACAGAAGCAGGGGGTAGGC
>MV00M76LOK_2008-10
CCCATTAGTCCTATTGAAACTGTACCAGTAAAATTAAAGCCAGGAATGGATGGCCCAAAAGTTAAACAATGGCCATTGACAGAAGAAAAAATAAAAGCATTAGTAGAAATTTGTACAGAAATGGAAAAGGAAGGAAAAATTTCAAAAATTGGGCCTGAAAATCCATACAATACTCCAGTATTTGCTATAAAGAAAAAAGAYAGTACAAAATGGAGAAAATTAGTAGATTTCAGAGAACTTAATAAGAGAACTCAAGACTTCTGGGAAGTTCAATTAGGAATACCACATCCGGCRGGGTTAAAAAAGAAAAAATCAGTGACAGTACTGGATGTGGGTGATGCATATTTTTCAATCCCATTAGATAAAGAGTTCAGGAAATATACTGCATTTACTATACCTAGTACAAACAATGAGACACCAGGGATTAGGTATCAGTACAATGTACTTCCACAGGGATGGAAAGGATCACCAGCAATATTCCAAAGTAGCATGACAAAAATYTTAGAGCCTTTTAGAACAAAAAATCCAGACATAGTTATCTATCAATACATGGATGATTTGTATGTAGGATCTGACTTAGAAATAGGGCAGCATAGAACAAAAATTGAGGAACTGAGACAACATYTGTTGAAATGGGGACTTACCACACCAGACAAAAAACATCAGAAAGAGCCTCCATTCCTTTGGATGGGTTATGAACTTCATCCTGATAAATGGACAGTACAGCCTATAAAGCTGCCAGAGAAAGACAGCTGGACTGTCAATGACATACAGAAGTTAGTGGGAAAAYTGAATTGGGCAAGTCAGATTTATGCAGGRATTAAAGTAAAGCATTTATGTAAGCTCCTTAGGGGWACTAAGGCATTAACAGAAGTAGTACCACTAACAGAAGAAGCAGAGCTAGAACTGGCAGAAAACAGGGAGATTCTAAAAGARCCAGTRCATGGGGTATATTATGACCCATCAAAAGACTTAATAGCAGAAATACAGAAGCAGGGGCAAGGC
>MW00F83HSL_2009-06
CCCATTAGTCCTATTGAAACTGTACCAGTAAAATTAAAACCAGGAATGGATGGCCCAAAAGTTAAACAATGGCCATTGACAGAAGAAAAAATAAAAGCATTARTAGAAATTTGTACAGAAATGGAAAAGGAAGGAAAAATTTCAAAAATTGGGCCTGAAAATCCATATAATACTCCAGTATTTGCCATAAAGAAAAAAGACAGTACTAAATGGAGAAAATTAGTAGATTTCAGAGAACTTAATAAGAAAACTCAAGACTTCTGGGAAGTTCAATTAGGAATACCACATCCCGCAGGATTAAAACAGAAAAGATCAGTAACAGTATTGGATGTGGGTGATGCATATTTTTCAGTTCCTTTAGATCCAGACTTTAGGAAGTATACTGCATTTACCATACCTAGTATAAACAATGAGACACCAGGAATTAGATATCAGTACAATGTGCTTCCACAGGGATGGAAAGGATCACCAGCAATATTCCAAAGCAGCATGACAAAAATCTTAGAGCCTTTTAGAAAACAAAATCCAGAAATAGAAATCTATCAATACATGGATGATTTGTATGTAGGATCTGACTTAGAAATAGGGCAGCATAGAACAAAAATAGAGGAACTGAGACARCATCTGTTGAGGTGGGGATTTACCACACCAGACAAAAAACATCAGAAAGAACCTCCATTCCTTTGGATGGGTTATGAACTCCATCCTGATAAATGGACAGTGCAGCCTATAATGTTGCCAGAAAAAGACAGCTGGACTGTCAATGACATACAGAAACTAGTGGGAAAATTAAATTGGGCGAGTCAGATTTACCCAGGGATTAAAGTAAGGCAATTATGTAAACTTCTTAGGGGAACCAAAACACTAACAGAAGTAATCCCTTTAACAGCAGAAGCAGAGCTAGAACTGGCAGAAAACAGGGAAATTCTAAAAGAANCAGTACATGGAGTGTATTATGACCCATCAAAAGACTTAATGACAGAAATACAGAAGCAGGGG
>MW00FC3JUM_2008-11
CCCATTAGTCCTATTGAAACTGTACCAGTAAAATTAAAGCCAGGAATGGACGGCCCAAAGGTTAAACAATGGCCATTGACAGAAGAAAAAATAAAAGCATTAGTAGAAATTTGTACAGAAATGGAAAAGGAGGGGAAAATTTCAAAAATTGGGCCTGAAAATCCATACAATACTCCAATATTTGCCATAAAGAAAAAGGACAGTACTAAATGGAGAAAATTAGTAGATTTTAGAGAACTTAATAAGAGAACCCAAGACTTTTGGGAAGTTCAGTTAGGAATACCACATCCGGCAGGGCTAAAAAAGAAAAAATCAGTAACAGTATTGGATGTGGGTGATGCATATTTTTCAGTTCCYTTAGATGAAGACTTCAGGAAATACACTGCATTTACCATCCCTAGTATAAATAATGAGACACCAGGGGTCAGATATCAGTACAATGTGCTTCCACAGGGATGGAAAGGATCACCAGCAATATTCCAAAGCAGCATGACAAAAATACTAGAGCCTTTTAGAAAACAGAATCCAAAAATAGATATCTATCAATACATGGATGATTTGTATGTAGGATCTGACTTAGAAATAGAGCAGCATAGAAYAAAAATAGAGGAACTGAGASAACATCTGTTGAGGTGGGGGTTGACCACACCAGACAAAAAACATCAGAAAGAACCTCCATTTCTTTGGATGGGTTATGAACTCCATCCTGATAAATGGACAGTCCAGCCTGTAGTGCTGCCAGAAAAAGATAGTTGGACAGTCAATGACATACAGAAGTTAGTGGGAAAATTGAATTGGGCAAGTCARATTTACCCAGGAATTAAAGTAAAGCAATTATGTAAACTCCTTAGGGGAGCCAAAGCACTAACAGAGRTAGTAWCACTAACAGCAGAAGCAGAGCTAGAACTGGCAGAAAACAGGGAGATTCTAAAAGAACCAGTACATGGAGTGTATTATGACCCATCAAAAGACTTAATAGCAGAAATACAGAAGCAGGGACAGGGC
>MW00FE6ETN_2008-06
CCCATTAGTCCTATTGAAACTGTACCAGTAAAATTAAAACCAGGAATGGATGGCCCAAAAGTTAAACAATGGCCATTGACAGAAGAAAAAATAAAAGCATTAATAGAAATTTGTACAGAAATGGAAAAGGAAGGAAAAATTTCAAAAATTGGGCCTGAAAATCCATATAATACTCCAGTATTTGCCATAAAGAAAAAAGACAGTACTAAATGGAGAAAATTAGTAGATTTCAGAGAACTTAATAAGAAAACTCAAGACTTCTGGGAAGTTCAATTAGGAATACCACATCCCGCAGGATTAAAACAGAAAAGATCAGTAACAGTATTGGATGTGGGTGATGCATATTTTTCAGTTCCTTTAGATCCAGACTTTAGGAAGTATACTGCATTTACCATACCTAGTATAAACAATGAGACACCAGGAATTAGATATCAGTACAATGTGCTTCCACAGGGATGGAAAGGATCACCAGCAATATTCCAAAGCAGCATGACAAAAATCTTAGAGCCTTTTAGAAAACAAAATCCAGAAATAGAAATCTATCAATACATGGATGATTTGTATGTAGGATCTGACTTAGAAATAGGGCAGCATAGAACAAAAATAGAGGAACTGAGACAACATCTGTTGAGGTGGGGATTTACCACACCAGACAAAAAACATCAGAAAGAACCTCCATTCTTGTGGATGGGTTATGAACTCCATCCTGATAAATGGACAGTGCAGCCTATAAYGCTGCCAGAAAAAGACAGCTGGACTGTCAATGACATACAGAARCTAGTGGGAAAATTAAATTGGGCGAGTCAGATTTACCCAGGGATTAAAGTAAGGCAATTATGTAAACTTCTTAGGGGAACCAAAACACTAACAGAAGTAATCCCTCTAACAATAGAAGCAGAGTTAGAACTGGCAGAAAACAGGGAAATTCTAAAAGAACCAGTACATGGGGTGTATTATGACCCATCAAAAGACTTAGTAGCAGAAATACAGAAGCAGGGGATGGGC
>MW00ME0JTO_2008-09
CCCATTAGTCCTATTGAAACTGTACCAGTAAAATTAAAGCCAGGAATGGATGGCCCAAAAGTTAAACAATGGCCATTGACAGAAGAAAAAATAAAAGCATTAGTAGAAATTTGTACAGAAATGGAAAAGGAAGGAAAAATTTCAAAAATTGGGCCTGAAAATCCATACAATACTCCGGTATTTGCCATAAAGAAAAAAGACAGTACTAAATGGAGAAAATTAGTAGATTTCAGAGAACTTAATAAGAGAACTCAAGAATTCTGGGAAGTTCAATTAGGAATACCACATCCTGCAGGGTTAAAACAGAAAAAATCAGTAACAGTATTGGATGTGGGTGATGCATATTTTTCAGTTCCCTTAGATCCAGACTTCAGGAAGTATACTGCATTTACCATACCTAGTATAAACAATGAGACACCAGGGGTTAGATATCAGTACAATGTGCTTCCACAGGGATGGAAAGGATCACCAGCAATATTTCAAAGTAGCATGACAAAAATCCTAGAGCCTTTTAGAAAGCAAAACCCAGAAATAGATATCTATCAATACATGGATGATTTGTATGTAGGCTCTGACTTAGAAATAGGGCAACATAGAACAAAAATAGAGGAACTGAGACAACATCTGTTGAGGTGGGGATTTACAACACCAGACAAAAAGCATCAAAAAGAACCTCCATTCCTTTGGATGGGTTATGAACTCCATCCTGATAAATGGACAGTACAGCCTATAATGCTACCAGAAAAAGACAGCTGGACTGTCAATGACATACAGAAGTTAGTGGGAAAATTGAATTGGGCAAGTCAGATTTATCCAGGGATTAGAGTAAAACAGTTATGTAAACTCCTTAGGGGAACAAAAGCACTAACAGAAGTAATACCTCTAACAGAAGAAGCAGAGCTAGAACTGGCAGAAAACAGGGAGATTCTAAAAGAACCAGTACATGGAGTATATTATGACCCAGCAAAAGATTTAATAGCAGAAATACAGAAGCAGGGACAAGGC
>CE00MN4PQC_2007-11
CCCATTAGTCCTATTGAAACTGTACCAGTAAAATTAAAGCCAGGAATGGATGGCCCAAAAGTTAAACAATGGCCATTGACAGAAGAAAAAATAAAAGCATTAGTAGAAATCTGTACAGAAATGGAAAAAGAAGGAAAAATTTCAAAAATTGGGCCTGAAAATCCATACAATACTCCAATATTTGCCATAAAGAAAAAAGACAGTACTAAATGGAGAAAATTAGTAGATTTCAGAGAMCTTAATAAGARAACTCAAGACTTCTGGGARGTTCAATTAGGAATACCACATCCCGCAGGGTTAAAAAAGAAAAAATCAGTAACAGTACTGGATGTGGGTGATGCCTATTTCTCAGTTCCCTTAGATCCAGACTTCAGGAAGTATACTGCATTCACTATACCTAGTGTAAACAATGAGACACCAGGGRTTAGATATCAGTATAATGTACTTCCACAAGGATGGAAAGGATCACCAGCAATATTCCAAAGTAGTATGACAAGAATCTTAGAGCCTTATAGAAAACAAAATCCAGAAATAGTTATCTATCAATACATGGATGATCTGTATGTAGGATCTGACTTAGAAATAGGACAGCATAGAACGAAAGTAGAGGAACTGAGACAACATCTGCTGGGATGGGGATTTACCACACCAGACAAAAAACATCAGAAAGAACCTCCATTCCTTTGGATGGGTTATGAACTCCATCCTGATAAATGGACAGTACAGCCTATAATACTGCCAGAAAARGAAAGCTGGACTGTCAATGACATACAGAAGTTAGTGGGAAAATTGAATTGGGCAAGTCAGATTTACCCAGGGATTARARTAAAGCAATTATGTAAACTCCTTAGGGGAACCAAAGCACTAACAGAAGTAATAYCTCTAACAGAAGAAGCAGAGCTAGAGCTGGCAGAAAACAGGGAAATTCTAAAAGAACCAGTACATGGAGTGTATTATGACCCATCAAAAGACTTGATAGCAGAAATACAGAAGCAGGGGCTAGGC
>MX00FA3OTP_2008-06
CCCATTAGTCCTATTGAAACTGTACCAGTAAAAYTAAAGCCAGGAATGGATGGCCCAAAAGTTAAACAATGGCCATTGACAGAAGAAAAAATAAAAGCATTAGTAGAAATTTGTACAGAAATGGAAAAGGAAGGAAAAATTTCAAAAATTGGGCCTGAAAATCCATACAATACTCCGGTATTTGCCATAAAGAAAAAAGACAGTACTAAATGGAGAAAATTAGTAGATTTCAGAGAACTTAATAAGAAAACTCAAGAATTCTGGGAARTTCAATTAGGAATACCACATCCTGCAGGGTTAAAACAGAAAAAATCAGTAACAGTATTGGATGTGGGTGATGCATATTTTTCAGTTCCCTTAGATCCAGACTTCAGGAAGTATACTGCATTTACCATACCTAGTATAAACAATGAGACACCAGGGATTAGATATCAGTACAATGTGCTTCCACAGGGATGGAAAGGATCACCAGCAATATTTCAAAGTAGCATGACAAAAATCCTAGAGCCTTTTAGAAAACAAAACCCAGAAATAGAGATCTATCAATACATGGATGATTTGTATGTAGGCTCTGACTTAGAAATAGGGCARCATAGAACAAAAATAGAGGAACTGAGACAACATCTGTTRAGGTGGGGATTTACCACACCAGACAAAAAGCATCAAAAAGAACCTCCATTCCTTTGGATGGGTTATGAACTCCATCCTGATAAATGGACAGTACAGCCTATARTGCTGCCAGAAAAAGACAGCTGGACTGTCAATGACATACAGAAGTTAGTGGGAAAATTGAATTGGGCAAGTCAGATTTATCCAGGGATTAGAGTAAARCAATTATGTAAACTYCTTAGGGGAACCAAAGCACTAACAGAAGTAATACCTCTAACAGAAGAAGCAGAGCTAGAACTGGCAGAAAACAGGGAGATTCTAAAAGAACCAGTACATGGAGTGTATTATGACCCAGCAAAAGAWTTAATAGCAGAAATACAGAAGCAGGGACAAGGC
>MX00MM6MUQ_2009-02|0
CCCATTAGTCCTATTGAAACTGTACCAGTAAAATTAAAGCCAGGAATGGATGGCCCAAAAGTTAAACAATGGCCATTGACAGAAGAAAAAATAAAAGCATTAGTAGAAATTTGTACAGAAATGGAAAAGGAAGGAAAAATTTCAAAAATTGGGCCTGAAAATCCATACAATACTCCAATATTTGCTATAAAGAAAAAAGACAGTACTAAATGGAGAAAATTAGTAGATTTCAGAGAACTTAATAAGAAAACTCAAGACTTCTGGGAAGTTCAATTAGGAATACCACATCCCGCAGGGTTAAAACAGAAAAAATCAGTAACAGTACTGGATGTGGGTGATGCATATTTTTCAGTTCCCTTAGATAAGGAATTCAGGAAGTATACTGCATTTACCATACCTAGTATAAAYAATGAGACACCAGGGATCAGATATCAGTACAATGTACTTCCACAGGGATGGAAAGGATCACCAGCAATATTCCAAAGTAGCATGACAAAAATCTTAGAGCCTTTCAGAAAACAAAATCCAGAGATAGAAATCTATCAATACATGGATGATTTGTATGTAGGATCTGACTTAGAAATAGGGCAGCATAGAATRAAAATAGAAGAACTGAGACAACATCTGTTGAGGTGGGGATTTACCACACCAGACAAAAAGCATCAGAAAGAACCGCCATTTCTGTGGATGGGCTATGAGCTCCATCCTGATAAATGGACAGTACAGCCTATAGTGCTGCCAGAAAAAGACAGCTGGACTGTCAATGATATACAGAAGTTAGTGGGAAAATTGAATTGGGCAAGTCAGATTTACCCAGGAATTAAGGTAAAGCAATTATGTAAACTCCTTAGGGGAACCAAAGCACTAACAGAAGTAATACCACTAACAGAAGAAGCAGAGCTAGAATTGGCAGAAAACAGGGAGATTCTAAAAGAACCAGTACATGGGGTATATTATGATCCATCAAAAGATTTAATAGCAGAAATACAGAAGCAGGGACAAGGC
>MX00MM6MUQ_2009-02|1
CCCATTAGTCCTATTGAAACTGTACCAGTAAAATTAAAGCCAGGAATGGATGGCCCAAAAGTTAAACAATGGCCATTGACAGAAGAAAAAATAAAAGCATTAGTAGAAATTTGTACAGAAATGGAAAAGGAAGGAAAAATTTCAAAAATTGGGCCTGAAAATCCATACAATACTCCAATATTTGCTATAAAGAAAAAAGACAGTACTAAATGGAGAAAATTAGTAGATTTCAGAGAACTTAATAAGAAAACTCAAGACTTCTGGGAAGTTCAATTAGGAATACCACATCCCGCAGGGTTAAAACAGAAAAGATCAGTAACAGTACTGGATGTGGGTGATGCATATTTTTCAGTTCCCTTAGATAAGGAATTCAGGAAGTATACTGCATTTACCATACCTAGTATAAAYAATGAGACACCAGGGATCAGATATCAGTACAATGTACTTCCACAGGGATGGAAAGGATCACCAGCAATATTCCAAAGTAGCATGACAAAAATCTTAGAGCCTTTCAGAAAACAAAATCCAGAGATAGAAATCTATCAATACATGGATGATTTGTATGTAGGATCTGACTTAGAAATAGGGCAGCATAGAATRAAAATAGAAGAACTGAGACAACATCTGTTGAGGTGGGGATTTACCACACCAGACAAAAAGCATCAGAAAGAACCGCCATTTCTGTGGATGGGCTATGAGCTCCATCCTGATAAATGGACAGTACAGCCTATAGTGCTGCCAGAAAAAGACAGCTGGACTGTCAATGATATACAGAAGTTAGTGGGAAAATTGAATTGGGCAAGTCAGATTTACCCAGGAATTAAGGTAAAGCAATTATGTAAACTCCTTAGGGGAACCAAAGCACTAACAGAAGTAATACCACTAACAGAAGAAGCAGAGCTAGAATTGGCAGAAAACAGGGAGATTCTAAAAGAACCAGTACATGGGGTATATTATGATCCATCAAAAGATTTAATAGCAGAAATACAGAAGCAGGGACAAGGC
>N000F66HUR_2009-01
CCCATTAGTCCTATTGAAACTGTACCAGTAAAATTAAAGCCAGGAATGGATGGGCCAAAGGTTAAACAATGGCCATTGACAGAAGAAAAAATAAAAGCATTAGTAGAAATTTGTACAGAAATGGAAAAGGAAGGAAAAATTTCAAAAATTGGGCCTGAAAATCCAWACAATWCTCCAGTATTTGCCATAAAGAAAAAAGACAGTACTAAATGGAGAAAATTWGTAGATTTCAGAGAACTTAATAAGAGAACTCAAGACTTCTGGGAAGTTCAATTAGGGATACCACATCCCTCAGGGCTAAAAAAGAAAAAATCAGTAACAGTACTGGATGTGGGTGATGCATATTTTTCAGTTCCATTAGATAAAGACTTCAGGAAATATACTGCATTTACCATACCTAGTATAAACAATGAAACACCAGGGATTAGATATCAGTACAATGTGCTCCCACAGGGATGGAAAGGATCACCAGCAATWTTCCAATGTAGCATGACAAAGATCTTAGATCCTTTCAGAAAACAAAATCCAGACATAGTTATTTATCAGTACATGGATGATTTATATGTAGGATCAGACCTAGAAATAGAGCAGCACAGAACCAAAATAGAGGAACTGAGACAACATCTGTTGAGGTGGGGATTTACCACACCAGACAAAAAGCATCAGAAAGAACCTCCGTTCCTTTGGATGGGGTATGAACTCCATCCTGATAAATGGACAGTACAGCCTATAGTGCTGCCAGAAAAAGACAGCTGGACTGTCAATGACATACAGAAATTAGTGGGAAAATTAAATTGGGCAAGTCAGATTTACTCAGGAATTAAAGTGAGGCAATTATGTAAACTCCTTAGGGGGACCAAAGCATTAACAGAAGTAGTARCACTAACAAAAGAAGCAGAGCTAGAGCTGGCAGAAAACAGGGAAATTTTAAAAGAGCCAGTACATGGAGTGTACTATGACCCATCAAAAGACTTRATAGCAGAATTACAGAAGCAGGGGCAAGGC
>N000F8C9CS_2008-09
CCCATTAGTCCTATTGAAACTGTACCAGTAAAATTAARGCCAGGAATGGATGGCCCAAAAGTTAAACAATGGCCATTGACAGAAGAAAAAATAAAAGCATTAGTAGAAATTTGTACAGAAATGGAGAAGGAAGGAAAAATTTCAAAAATTGGGCCTGAAAATCCATACAATACTCCAGTATTTGCCATAAAGAAAAAAGACAGTACTAAATGGAGAAAATTAGTAGATTTCAGAGAACTTAATAARAGAACTCAAGACTTCTGGGAAGTTCAATTAGGAATACCACATCCCGCAGGGCTGAAAAAGAAAAAATCAGTGACAGTATTGGATGTAGGTGATGCATATTTTTCAGTTCCCCTAGATAAAGACTTCAGGAAGTATACTGCGTTCACCATACCGAGTATAAACAATGAAACACCAGGGATTAGATATCAGTACAATGTACTTCCACAGGGATGGAAAGGATCACCAGCAATATTCCAAAGTAGCATGACAAAAATCTTAGAGCCTTTTAGAAAACAAAATCCAGATATAGTTATCTATCAATACATGGATGATTTGTATGTAGGATCTGACCTGGAAACAGGGCAACATAGAACAAAAATAGAGGAACTGAGACAACATCTGTTGAGGTGGGGATTAACCACACCAGACAAGAAACATCAGAAAGAACCTCCATTTCTTTGGATGGGKTATGAACTCCATCCTGACAAATGGACTGTACAACCTATAAAGCTGCCAGAAAAAGACAGCTGGACCGTCAATGACATACAGAAGTTAGTGGGAAAGTTGAATTGGGCAAGTCAGATTTATGCAGGGATCCAAACAAAGCACTTATGTAAACTCCTTAGGGGAGCCAAAGCACTAACAGAAGTGGTACCGCTAACAGCAGAAGCAGAGCTAGAACTAGCAGAAAACAGGGAGATTCTAAAGACACCAGTACATGGAGTATATTATGACCCATCGAAA
>N000FA3EUT_2008-11|0
CCCATTAGTCCTATTGAAACTGTACCAGTAAAATTAAAGCCAGGAATGGATGGCCCAAAAGTTAAACAATGGCCATTGACAGAAGAAAAAATAAAAGCATTACAAGAAATTTGTACAGAAATGGAAAAGGAAGGAAAAATTTCAAAAATTGGGCCTGAAAATCCATACAATACTCCAGTGTTTGCCATAAAGAAAAAAGACAGTACTAAATGGAGAAAATTAGTAGATTTCAGAGAACTTAACAAAAGAACTCAAGACTTCTGGGAAGTTCAACTAGGAATACCACACCCTGCAGGGTTAAAAAAGAAAAAATCAGTAACAGTACTGGATGTGGGTGATGCATATTTCTCAGTTCCCTTAGATAAAGARTTCAGAAAGTATACTGCATTTACCATACCTAGTACAAATAATGAGACACCAGGGATTAGGTATCAGTACAATGTGCTTCCACAGGGATGGAAAGGATCACCAGCAATATTCCAAAGTAGCATGACAAAAATCTTAGAGCCTTTTAGAAAACAGAATCCAGACATGGTTATCTATCAGTACATGGATGATTTGTATGTAGGATCTGACTTAGAAATAGAGCAGCATAGAATAAAAATAGAGGAACTGAGACAACATTTGTTGAGGTGGGGGTTTACCACACCAGACAAAAAACATCAGAAAGAACCTCCATTCCTTTGGATGGGGTATGAACTCCATCCTGATAAATGGACAGTACAGCCTATAGTGCTGCCAGAAAAAGACAGCTGGACTGTCAATGACATACAAAAGTTAGTGGGAAAATTGAATTGGGCAAGTCAGATTTATGCAGGGATTAAAGTAAAGCAATTATGTAAACTCCTTAGAGGAGCCAAAGCMCTAACAGAAGTAATACCAYTAACAGAAGAAGCAGAGCTAGAGCTGGCAGAAAACAGGGAGATTCTAAAAGAGCCAGTGCATGGGGTATATTATGACCCATCAAAAGACTTAATAGCAGAAATACAGAAGCAGGGGAAAGGC
>N000FA3EUT_2008-11|1
CCCATTAGTCCTATTGAAACTGTACCAGTAAAATTAAAGCCAGGAATGGATGGCCCAAAAGTTAAACAATGGCCATTGACAGAAGAAAAAATAAAAGCATTACAAGAAATTTGTACAGAAATGGAAAAGGAAGGAAAAATTTCAAAAATTGGGCCTGAAAATCCATACAATACTCCAGTGTTTGCCATAAAGAAAAAAGACAGTACTAAATGGAGAAAATTAGTAGATTTCAGAGAACTTAACAAAAGAACTCAAGACTTCTGGGAAGTTCAACTAGGAATACCACACCCTGCAGGGTTAAAAAAGAAAAGATCAGTAACAGTACTGGATGTGGGTGATGCATATTTCTCAGTTCCCTTAGATAAAGARTTCAGAAAGTATACTGCATTTACCATACCTAGTACAAATAATGAGACACCAGGGATTAGGTATCAGTACAATGTGCTTCCACAGGGATGGAAAGGATCACCAGCAATATTCCAAAGTAGCATGACAAAAATCTTAGAGCCTTTTAGAAAACAGAATCCAGACATGGTTATCTATCAGTACATGGATGATTTGTATGTAGGATCTGACTTAGAAATAGAGCAGCATAGAATAAAAATAGAGGAACTGAGACAACATTTGTTGAGGTGGGGGTTTACCACACCAGACAAAAAACATCAGAAAGAACCTCCATTCCTTTGGATGGGGTATGAACTCCATCCTGATAAATGGACAGTACAGCCTATAGTGCTGCCAGAAAAAGACAGCTGGACTGTCAATGACATACAAAAGTTAGTGGGAAAATTGAATTGGGCAAGTCAGATTTATGCAGGGATTAAAGTAAAGCAATTATGTAAACTCCTTAGAGGAGCCAAAGCMCTAACAGAAGTAATACCAYTAACAGAAGAAGCAGAGCTAGAGCTGGCAGAAAACAGGGAGATTCTAAAAGAGCCAGTGCATGGGGTATATTATGACCCATCAAAAGACTTAATAGCAGAAATACAGAAGCAGGGGAAAGGC
>N000FB6KUU_2008-10
CCCATTAGTCCTATTGATACTGTACCAGTAAAATTAAAGCCAGGAATGGATGGTCCAAAAGTTAAACAATGGCCATTAACAGAAGAAAAAATAAAAGCATTAACAGAAATTTGTACAGAAATGGAAAAGGAAGGAAAAATTTCAAAAATTGGGCCTGAAAATCCATACAATACTCCAGTATTTGCCATAAAGAAAAAAGACAGTACTAAGTGGAGAAAATTAGTAGATTTCAGAGAACTTAATAAGAGAACTCAAGACTTCTGGGAAGTTCAACTAGGAATACCACATCCCGCAGGGTTAAAAAAGAAAAAATCAGTAACGGTACTGGATGTGGGTGATGCATATTTTTCAGTCCCCTTAGATCCAGACTTCAGGAAGTATACTGCATTTACCATACCTAGTATAAACAATGAGACACCAGGAATTAGATATCAGTACAATGTGCTTCCACAGGGATGGAAAGGATCACCAGCGATATTCCAATGCAGTATGACAAAAATCTTAGAGCCTTTTAGAAAACAAAATCCAGAAATGGTTATCTATCAATACATGGATGATTTGTATGTAGGATCTGACTTAGAAATAGGGCAGCATAGAATAAAAATAGAAGAACTGAGAGAACACCTGTTGAAGTGGGGATTTACTACCCCAGATAAAAAACATCAGAAAGAACCTCCATTCCTTTGGATGGGTTATGAACTCCATCCTGATAAATGGACAGTACAGCCTATAATGCTGCCAGAAAAAGACAGCTGGACTGTCAATGACATACAGAAGTTAGTGGGAAAATTAAATTGGGCAAGCCAAATTTACCCAGGGATTAAAGTAAGGCAATTATGTAAACTCCTTAGGGGAACCAAAGCATTAACAGATGTAGTACCTCTAACAGCAGAAGCAGAGCTAGAACTGGCAGAAAACAGGGAGATTCTAAAAGACCCAGTACATGGGGCGTATTATGACCCATCAAAAGACTTAATAGCAGAAATACAGAAGCAGGGGGTAGGC
>N000FCA1OV_2008-10
CCCATAAGCCCTATTGAAACTGTACCAGTAAAATTAAAGCCAGGAATGGATGGCCCAAAAGTTAAACAATGGCCATTGACAGAAGAAAAAATAAAAGCTTTAGTAGAAATTTGTACAGAAATGGAAAAGGAAGGAAARATTTCAAAAATTGGGCCTGAAAATCCATACAATACTCCAGTATTTGCCATAAAGAAAAAAGACAGTACTAAATGGAGRAAATTAGTAGATTTCAGAGAACTTAATAAGAGAACTCAAGACTTCTGGGAAGTTCAATTAGGAATACCACATCCCTCAGGGTTAAAAAAGAAAAAATCAGTAACAGTACTRGATGTGGGTGATGCATATTTCTCAGTTCCCTTAGATAAAGACTTCAGGAAGTATACTGCATTTACCATACCTAGTATAAACAATGAGACACCAGGGATTAGATATCAGTACAATGTGCTTCCACAGGGATGGAAAGGATCACCAGCAATATTCCAAAGTAGCATGACAAAAATCTTAGAGCCTTTTAGAAAACAAAATCCAGACATAGTTATCTATCAATACATGGATGATTTGTATGTAGGATCTGACTTAGAAATAGGRCAGCAYAGAACMAAAATAGAGGAACTGAGACAACATCTGTTGAGGTGGGGATTTACCACACCAGACAAGAAACATCAGAAAGAACCTCCATTCCTTTGGATGGGTTATGAACTCCATCCTGATAAATGGACAGTACAACCTATAATGCTGCCAGAAAAAGACAGCTGGACTGTCAATGACATACAGAAGTTAGTAGGGAAATTGAATTGGGCAAGTCAGATTTACCCAGGGATTAAAGTAAAGCAATTATGTAAACTCCTTAGAGGAGCCAAAGCATTGACAGAAGTAATAACACTAACAAAAGAAGCAGAGTTAGAACTGGCAGAAAACAGGGAAATTATAAAAGAACCAGTACATGGAGTGTATTATGACCCAACAAAAGACTTAATAGCAGAAATACAGAAGCAGGGGCAAGGC
>N000FD7GUW_2008-10
CCCATTAGCCCTATTGAAACTGTACCAGTAAAATTAAAGCCAGGAATGGATGGTCCAAAAGTTAAACAATGGCCATTRACAGAAGAAAAAATAAAAGCATTAGTAGAAATTTGTACAGAAATGGARAAGGAAGGAAAAATTTCAAAAATTGGGCCTGAAAATCCATACAATACTCCAGTATTTGCCATAAAGAAAAAAGACAGCACTAAATGGAGAAAATTAGTAGATTTCAGAGAACTTAATAAGAGAACTCAAGACTTCTGGGAAGTTCAATTAGGAATACCACATCCTGCAGGGTTAAAAAAGAAAAAATCAGTAACAGTACTGGATGTGGGTGATGCATAYTTTTCAGTACCCTTAGATAAAGACTTYAGGAAGTATACTGCATTTACTATACCTAGTATAAACAATGAGACACCAGGGATTAGATATCAATACAATGTACTTCCWCAGGGATGGAAAGGATCACCAGCAATATTTCAAAGTAGCATGACAAAAATCTTAGAGCCTTTTAGAAAACAAAATCCAGACATAGTYATCTACCAGTACATGGATGATTTGTATGTAGGATCTGACTTAGAAATAGGGCAGCATAGAACAAAAATAGAGGAACTGAGACAGCATCTGTTGARGTGGGGATTTACCACACCAGACAAAAAACATCAGAAAGAACCTCCATTCCTYTGGATGGGGTATGAACTCCATCCTGAYAAATGGACAGTACAGCCTATAGTGCTACCAGAAAAAGACAGCTGGACTGTCAATGACATACAGAAGTTAGTGGGAAAATTAAATTGGGCAAGTCAGATTTATGCAGGAATTAAAGTAAAGCATTTATGCAAACTTCTAAGGGGAACYAAAGCACTGACAGAAGTAGTACCACTAACAGAAGAAGCAGAGCTAGAACTGGCAGAAAACAGGGAGATTYTAAAAGAACCAGTACATGGAGTGTATTATGATCCATCAAAAGACTTAATAGCAGAAATACAGAAGCAGGGGCAAGGC
>N000FGAHUX_2008-12
CCCATTAGTCCTATTGAAACTGTACCAGTAAAATTAAAGCCAGGAATGGATGGCCCAAAAGTTAAACAATGGCCATTGACAGAAGAAAAAATAAAAGCATTAACAGAAATTTGTAYGGAAATGGAAAAGGAAGGGAAAATTTCAAAAATAGGACCTGAAAATCCATACAATACTCCAGTATTTGCCATAAAGAAAAARGACAGTACTAAATGGAGAAAATTAGTAGATTTCAGAGAACTTAATAAGAGAACTCAAGACTTCTGGGAGGTTCAATTAGGAATACCACATCCCGCAGGGTTAAAAAAGAAAAAATCAGTGACAGTAYTGGATGTGGGTGATGCATATTTTTCAGTTCCTTTAGATCCAGACTTCAGAAAGTATACTGCATTTACCATACCCAGTATAAACAATGAGACACCAGGGATTAGATATCAGTACAATGTGCTTCCACAGGGATGGAAGGGATCACCAGCAATATTCCAATGTAGCATGACAAAAATCTTAGAGCCATTTAGGAAGAAAAATCCAGAAATAGTTATCTATCAATACATGGATGATTTGTATGTAGGATCTGACTTAGAAATAGGACAACATAGAACAAAAATAGAGGAACTGAGACAACAYCTGTTAGAGTGGGGGTTTACCACACCAGACAAGAAACATCAGAAAGAACCTCCATTCCTTTGGATGGGTTATGAACTCCATCCAGATAAATGGACAGTACCGCCTATAGTGCTACCAGAAAAAGACAGCTGGACTGTCAATGACATACAGAAGTTAGTGGGAAAATTGAATTGGGCAAGTCARATTTATGCAGGAATTAAAGTAAGGCAATTATGTAAACTTCTTAGGGGAACCAAATCACTAACAGAAGTAGTAMCATTAACAGCAGAAGCAGAGTTAGAACTGGCAGAAAACAGGGAGATTCTAAAAGAGCCAGTACATGGAGTGTATTATGACCCATCAAAAGACTTAATAGCAGAAATACAGAAGCAGGGGCAAGGC
>N000M60KUY_2008-11
CCCATTAGTCCTATTGAAACTGTACCAGTAAAATTAAAGCCAGGGATGGATGGCCCGAAAGTTAAACAATGGCCATTGACAGAGGAAAAAATAAAAGCATTGATGGAAATTTGTGCAGAGATGGAAAAGGAAGGAAAAATTACAAAAATTGGGCCTGAAAATCCATACAATACTCCAGTATTTGCCATAAAGAAAAAGGACAGTACTAAATGGAGAAAATTAGTAGATTTCAGAGAACTGAATAAGAGAACTCAGGACTTCTGGGAAGTTCAATTAGGAATACCACATCCCGCAGGACTAAGACAGAAAAAATCAGTAACAGTATTGGATGTGGGTGATGCATATTTTTCAGTTCCATTAGATAAAGAATTCAGGAAGTATACTGCATTTACCATACCTAGTATAAACAATGAGACACCAGGGATTAGATATCAGTACAATGTGCTTCCACAAGGATGGAAAGGATCACCAGCAATATTCCAAAGTAGCATGACAAAAATCTTAGAGCCCTTTAGAAAGCAAAATCCAGAAATAGTTATCTATCAATATATGGATGACTTGTATGTAGGATCTGACTTAGAAATAGGGCAGCATAGARCAAAAATAGAGGAACTGAGAAATCATCTGTTGAAGTGGGGATTTACCACACCAGATAAAAAACATCAGAAAGAGCCTCCATTTCTTTGGATGGGTTATGAACTCCATCCAGACAAATGGACAGTACAGCCTATAGTGCTGCCAGAAAAAGACAGCTGGACTGTCAATGATATACAGAAGTTAGTAGGAAAATTGAATTGGGCAAGTCAGATTTATGCAGGGATTAAAGTAAAGCAATTATGTAAACTTCTTAGGGGAACCAAAGCGCTAACAGAAGTGGTACAACTAACAGAAGAAGCAGAACTAGAATTAGCAGAAAACAGGGAGATTCTAAAAGAACCAGTACATGGAGTGTATTATGACCCATCAAAAGACTTAGTAGCAGAAATACAGAAGCAGGGGGAAGGT
>CERUFH0RSD_2008-04
CCCATTAGTCCTATTGAAACTGTACCAGTCAAATTAAAGCCAGGWATGGATGGCCCGAAAGTTAAACAATGGCCATTGACAGAAGAAAAAATAAAAGCATTAGTAGAAATTTGTACAGAAATGGAAAAGGAAGGAAAAATTTCAAAGATTGGGCCTGAAAATCCATACAATACTCCAGTATTTGCTATAAAGAAAAAAGACAGTGMHAAATGGAGAAAATTAGTAGATTTTAGAGAACTTAATAAGAGAACTCAAGACTTTTGGGAAGTTCAATTAGGAATACCACATCCTGCAGGGTTAAAAAAGAAAAAATCAGTAACAGTACTGGATGTGGGTGATGCATATTTTTCAATTCCCTTAGATCCAGACTTTAGGAAGTAYACTGCATTTACCATACCTAGTATAAACAATGAGACACCAGGGATTAGATATCAGTACAATGTACTGCCACAGGGATGGAAAGGATCACCAGCAATATTCCAAAGTAGCATGACAAAAATTTTAGAGCCTTTTAGAGAACAAAATCCAGACATAGTTATYTATCAATACATGGATGATTTGTATGTAGGATCTGATTTRGAAATAGGACAGCACAGAASAAAAATAGAGGAACTGAGACAGCATCTGTTGAGGTGGGGATTAACCACACCAGACAAAAAACATCAGAAAGAACCCCCATTCCTTTGGATGGGTTATGAACTCCATCCTGATAAATGGACAGTACAGCCTATAGTGCTGCCAGAAAAAGACAGCTGGACTGTCAATGACATACAGAAGTTAGTAGGAAAACTAAATTGGGCAAGTCAGATTTACCCAGGGATTAAGATAAAGCAATTATGTAAACTCCTTAGGGGAACCAAAGCACTAACAGATGTAATAACATTAACAGAAGAAGCAGAGCTAGAACTTGCAGAAAACAGAGAAATTATAAAAGAACCAGTACATGGAGTGTATTATGATCCATCAAAAGACTTAATAGCAGAAATACAGAAGCAGGGGCTAGGC
>N000M818UZ_2009-01|0
CCCATTAGTCCTATTGAAACTGTACCAGTAAAATTAAAGCCAGGAATGGATGGSCCAAAGGTTAAACAATGGCCATTGACAGAAGAAAAAATAAAAGCATTAGTAGAAATTTGTACAGAAATGGAAAAGGAAGGAAAAATTTCAAAAATTGGGCCTGAAAATCCATACAATACTCCAGTATTTGCCATAAAGAAAAAAGACAGTACTAAATGGAGAAAATTAGTAGATTTCAGAGAYCTTAATAAGAGAACTCAAGACTTCTGGGAAGTTCAATTAGGGATACCACATCCCTCAGGGCTAAAAAAGAAAAAATCAGTAACAGTACTGGATGTGGGTGATGCATATTTTTCAGTTCCATTAGATGAAGACTTCAGGAARTATACTGCATTTACCATACCTAGTATAAACAATGAAACACCAGGGATTAGATATCAGTACAATGTGCTYCCACAGGGATGGAAAGGATCACCAGCAATATTCCAAAGTAGCATGACAAARATCTTAGAGCCTTTCAGAAAACAAAATCCAGACATAGTTATTTATCAGTACATGGATGATTTATATGTAGGATCAGACCTAGAAATAGAGCAGCACAGAACCAAAATAGAGGAACTGAGACAACATCTGTTGAGGTGGGGATTTACCACACCAGACAAAAAGCATCAGAAAGAACCTCCRTTCCTTTGGATGGGKTATGAACTCCATCCTGATAAATGGACAGTACAGCCTATAGTGCTGCCAGAAAAAGACAGCTGGACTGTCAATGACATACAGAAATTAGTGGGAAAATTAAATTGGGCAAGTCARATTTACTCAGGAATTAAAGTGARGCAATTATGTAAACTCCTTAGGGGGACCAAAGCATTAACAGAAGTAGTAGCACTAACAAAAGAAGCAGAGCTAGAGCTGGCAGAAAACAGGGAAATTTTAAAAGAGCCAGTACATGGAGTGTACTATGACCCATCAAAAGACTTGATAGCAGAACTACAGAAGCAGGGGCAAGGC
>N000M818UZ_2009-01|1
CCCATTAGTCCTATTGAAACTGTACCAGTAAAATTAAAGCCAGGAATGGATGGSCCAAAGGTTAAACAATGGCCATTGACAGAAGAAAAAATAAAAGCATTAGTAGAAATTTGTACAGAAATGGAAAAGGAAGGAAAAATTTCAAAAATTGGGCCTGAAAATCCATACAATACTCCAGTATTTGCCATAAAGAAAAAAGACAGTACTAAATGGAGAAAATTAGTAGATTTCAGAGAYCTTAATAAGAGAACTCAAGACTTCTGGGAAGTTCAATTAGGGATACCACATCCCTCAGGGCTAAAACAGAAAAAATCAGTAACAGTACTGGATGTGGGTGATGCATATTTTTCAGTTCCATTAGATGAAGACTTCAGGAARTATACTGCATTTACCATACCTAGTATAAACAATGAAACACCAGGGATTAGATATCAGTACAATGTGCTYCCACAGGGATGGAAAGGATCACCAGCAATATTCCAAAGTAGCATGACAAARATCTTAGAGCCTTTCAGAAAACAAAATCCAGACATAGTTATTTATCAGTACATGGATGATTTATATGTAGGATCAGACCTAGAAATAGAGCAGCACAGAACCAAAATAGAGGAACTGAGACAACATCTGTTGAGGTGGGGATTTACCACACCAGACAAAAAGCATCAGAAAGAACCTCCRTTCCTTTGGATGGGKTATGAACTCCATCCTGATAAATGGACAGTACAGCCTATAGTGCTGCCAGAAAAAGACAGCTGGACTGTCAATGACATACAGAAATTAGTGGGAAAATTAAATTGGGCAAGTCARATTTACTCAGGAATTAAAGTGARGCAATTATGTAAACTCCTTAGGGGGACCAAAGCATTAACAGAAGTAGTAGCACTAACAAAAGAAGCAGAGCTAGAGCTGGCAGAAAACAGGGAAATTTTAAAAGAGCCAGTACATGGAGTGTACTATGACCCATCAAAAGACTTGATAGCAGAACTACAGAAGCAGGGGCAAGGC
>N000M83QU0_2008-11
CCCATTAGTCCTATTGAAACTGTACCAGTAAAATTAAAGCCAGGAATGGATGGYCCAAGAGTTAAACAATGGCCATTGACAGAAGAAAAAATAAAAGCATTAGTAGAAATTTGTACAGAAATGGAAAAGGAAGGAAAAATTACAAAAATTGGGCCTGAAAATCCATACAATACTCCAGTATTTGCCATAAAGAAAAAAGACAGTACTAARTGGAGAAAATTAGTAGATTTTAGAGAACTTAATAAGAGAACTCAAGACTTCTGGGAAGTTCAGTTAGGAATACCACATCCTGCAGGGTTAAAAAAGAAAAAATCAGTAACAGTACTGGATGTGGGTGATGCATATTTTTCAGTTCCCTTAGATCCAGACTTCAGGAAGTAYACTGCATTTACCATACCTAGTATAAACAATGAGACACCAGGGATTAGATATCAGTACAATGTGCTKCCACAGGGATGGAAAGGATCACCAGCAATATTCCAAAGCAGCATGACAAAAATCTTAGAGCCTTTYAGAACAAAAAATCCAGACATAGTTATCTATCAATACATGGATGATTTGTATGTAGGATCTGATTTAGAAATAGGGCAGCATAGAACAAAAATAGAGGAACTGAGGCAACATCTGTTGAAGTGGGGRTTTACCACACCAGACAAAAARCATCAAAARGAACCTCCATTCCTCTGGATGGGTTATGAACTACATCCTGACAAATGGACAGTACAGCCTATAATGCTGCCAGAAAAAGACAGCTGGACTGTCAATGACATACAGAAGTTAGTGGGAAAATTGAATTGGGCATGTCAGATTTACCCAGGGATTAAAGTAARGCAATTATGYAAACTCCTTAGGGGAGCCAAAGCACTAACAGAAGTAATACCTTTAACAAAAGAAGCAGAGCTAGAACTGGCRGAAAACAGGGARATTCTAAAAGAACCAGTRCATGGAGTGTATTATGACCCATCAAAAGACTTAATAGCAGAAATACAGAAGCAGGGGCTAGGC
>N000M90UT1_2008-09
CCCATTAGCCTTATTGAAACTGTACCAGTAAAATTAAAGCCAGGAATGGATGGCCCAAAAGTTAAACAATGGCCATTGACAGAAGAAAAAATAAAAGCATTAKTAGAAATTTGTACAGAAATGGAAAAGGAAGGGAAAATTTCAAAAATTGGGCCTGACAATCCATACAATACTCCAGTATTTGCCATAAAGAAAAAAGACRGTACTAAATGGAGAAAATTAGTAGATTTTAGAGAACTTAATAAGAGAACTCAAGACTTCTGGGAAGTTCAATTAGGAATACCACACCCTGCAGGGTTAAAAAAGAAGAAGTCAGTAACAGTACTGGATGTRGGTGATGCATACTTTTCAGTTCCCTTAGATAAAGAATTCAGGAAGTATACTGCATTTACCATACCTAGTATAAACAATGAAACACCAGGAATTAGATATCAGTACAATGTGCTACCACAGGGATGGAAAGGATCACCAGCAATATTTCAGAGTAGCATGACAAAAATCTTAGAGCCTTTTAGAAAACAAAATCCAGACTTAGTTATTTATCAATACATGGATGATTTATATGTAGGATCTGATCTAGAATTAGAGCAGCATAGAACAAAAATAGAGGAATTGAGACAACATCTGTTGARGTGGGGGTTCACCACACCAGACAAAAAACATCAGAAAGAACCTCCATTTCTTTGGATGGGTTATGAACTCCATCCTGATAAATGGACAGTGCAGCCTATAGAGCTGCCAGAAARGGACWGTTGGACTGTCAATGACATACAGAAATTAGTGGGAAAATTAAATTGGGCAAGTCAGATATACCCAGGGATTAAAATAAAGCAATTATGTAAACTCCTTAGRGGAACCAAAGCACTAACAGAAATAATACCACTAACAGAAGAAGCAGARCTAGAACTGGCAGAAAACAGGGAGATTCTAAAAGAACCAGTACATGGAGTGTACTATGACCCATCAAAAGACTTAATAGCAGAATTACAGAAGCAGGGGCAAGGC
>N000M91LT2_2008-09
CCCATTAGTCCTATTGAAACTGTACCAGTAAAATTAAAGCCAGGAATGGATGGCCCAAARGTTAAACAATGGCCATTGACAGAAGAAAAAATACAAGCATTAATAGAAATTTGTACAGAAATGGAAAAGGAAGGGAAAATTTCAAAAATTGGGCCTGAAAATCCATACAATACTCCAGTATTTGCTATAARRAAAAAGGACAGTACTAAATGGAGAAAATTAGTAGATTTCAGAGAACTGAATAAAAGAACYCAGGACTTCTGGGAAGTTCAATTAGGAATACCACATCCCKCAGGGTTAAARAAGAAAAAATCAGTAACAGTACTAGATGTGGGTGATGCATATTTTTCAGTTCCMTTATATGAAGACTTCAGGAAGTATACTGCATTYACCATACCTAGTAMAAACAATGAGACACCAGGGCTGCGATATCAATACAATGTGCTTCCACAGGGATGGAAAGGATCACCAGCAGTATTCCAAAGTAGCATGACAAAAATCTTGGAGCCTTTTAGAAAACAAAATCCAGACATAGTTATCTATCAATACATGGATGATTTGTATGTAGGATCTGACTTAGAAATAGGGCAGCATAGAACAAAAATAGAGGAACTGAGACAGCATCTGTTGCAGTGGGGATTTACCACCCCAGACAAGAAACATCAGAAAGAACCTCCATTCCTTTGGATGGGTTATGAACTCCATCCTGATAAATGGACAGTACAGCCTATAGTGYTGCCAGAAAAAGACAGCTGGACTGTCAATGACATACAGAAGTTAGTAGGAAAATTGAATTGGGCAAGTCAGATTTACTCAGGRATTAAAGTAAAGCAATTATGTAAACTTCTTAGGGGAACCAAAGCACTAACAGAAGTAGTACCATTAACAGAAGAAGCAGAGCTAGAACTGGCAGAAAACAGGGAAATTTTAARAGAGCCAGTACATGGAGYGTATTATGACCCATCCAAAGACTTAATAGCAGAATTACAGAAGCAGGGGCAAGGC
>N000M98KQ3_2008-09
CCCATTAGTCCTATTGAAACTGTACCAGTAAAATTAAAGCCAGGAATGGATGGCCCAAGAGTTAAACAATGGCCATTGACAGAAGAAAAAATAAAAGCATTAGTAGAAATTTGTACAGAAATGGAAAAGGAAGGAAAAATTTCAAAAATTGGGCCTGAAAATCCATATAATACTCCAGTATTTGCCATAAAGAAGAAAGACAGTACTAAATGGAGAAAATTAGTAGATTTCAGGGACCTTAATAAGAGAACTCAAGAYTTCTGGGAAGTTCAATTAGGAATACCACATCCCTCAGGKTTAAAAAAGAAAAAATCAGTAACAGTACTAGATGTGGGTGATGCATACTTTTCAGTTCCTTTAGATGAARACTTCAGGAAGTATACTGCATTTACCATACCTAGTATAAACAATGAGACACCAGGGATTAGATATCAGTACAATGTGCTCCCACAGGGATGGAAAGGATCACCAGCAATATTCCAAAGTAGCATGACAAAAATTTTAGAGCCATTTAGAAAGCAAAACCCAGACATAATTATCTATCAGTAYATGGATGATTTGTATGTAGGATCTGACTTAGAAATAGGGCAACATAGAACAAAAATAGAAGAACTGAGACAACATCTGTTGAGGTGGGGGTTTACCACACCAGACAAAAAACATCAGAAAGAACCTCCATTTCTTTGGATGGGTTATGAACTCCATCCTGACAAATGGACAGTACAACCWATAGTRCTGCCAGAAAAGGACAGTTGGACTGTCAATGACATACAGAAGTTAGTGGGAAAATTAAATTGGGCAAGTCAGATTTACCCAGGGATTAAAGTRAAGCAATTATGTAAACTCATTAGRGGAACCAARGCACTAACAGAAGTAGTACAACTAACAGAAGAAGCAGAGCTAGAACTGGCAGAAAACAGAGAGATTCTAAGAGAGCCAGTACATGGAGTATACTATGACCCATCAAAAGATTTAATAGCAGAAATACAGAAGCAGGGGCAAGGC
>N000M9ELU4_2008-10
CCCATTAGTCCTATTGAAACTGTACCAGTAAAATTAAAGCCAGGAATGGATGGCCCAAAAGTTAAACAATGGCCATTGACAGAGGAAAAAATAAAAGCATTAGTAGAAATTTGTACAGAAATGGAAAAGGAAGGGAAAATTTCAAAGATTGGGCCTGAAAATCCATACAATACTCCAGTATTTGCTATAAAGAAAAAAGACAGTACTAAATGGAGAAAATTAGTAGATTTCAGAGAACTTAATAAGAAAACTCAAGACTTCTGGGAAGTTCAATTAGGAATACCACATCCAGCAGGGTTAAAAAAGAAAAAATCAGTAACAGTACTGGATGTGGGTGATGCATATTTTTCAGTTCCCTTAGATCCAGAATTCAGGAAGTATACTGCATTTACCATACCTAGTACAAACAATGAGACACCGGGGATCAGATATCAGTACAATGTGCTTCCACAGGGATGGAAAGGATCACCAGCAATATTCCAAAGCAGCATGACAAAAATCTTAGAGCCTTTTAGAAAGCAAAACCCAGACATAGTTATTTATCAATACATGGATGACTTGTATGTAGGATCTGACTTGGAAATAGGRCAGCATAGAACAAAAATAGAGGAACTGAGACAACATCTGTTGGGGTGGGGATTTACCACACCAGACAAAAAACATCAGAAGGAACCTCCATTCCTTTGGATGGGTTATGAACTCCATCCTGATAAATGGACAGTACAGCCTATAGTGCTGCCAGAAAAGGACAGTTGGACTGTCAATGACATACAGAAGTTAGTRGGAAAATTGAATTGGGCAAGTCAGATTTATGCAGGGATTAAGGTAAARCAATTATGTAAGCTCYTAAGGGGAACCAAAGCAYTAACAGAAGTAATACCTCTAACAAAAGAAGCAGAGATAGAACTGGCAGAAAACAGGGAGATTCTAAAAGAACCAGTACATGGAGTGTATTATGACCCATCAAAAGACTTAATAGCAGAAATACAGAAGCAGGGGCAGGGC
>N000MA7JR5_2008-09
CCYATTAGTCCTATTGAAACTGTACCAGTAAAATTAAAGCCAGGAATGGATGGCCCAAAAGTTAAACAATGGCCATTGACAGAAGAAAAAATAAAAGCATTAATAGAAATTTGTACAGAAATGGAAAAGGAAGGAAAAATATCAAAAATTGGGCCTGAAAAYCCATACAATACTCCAGTATTTGCAATAAAGAAAAARGAYAGTACTAAATGGAGAAARTTAGTAGATTTCMGGGAACTTAATAAGAAAACTCAAGATTTTTGGGAAGTTCAATTAGGAATACCACATCCCGCAGGGTTAAAAAAGAAAAAATCAGTAACAGTCYTGGATGTGGGTGATGCATATTTTTCAGTTCCCTTAGATAGAGAATTCAGRAAGTATACTGCATTTACCATACCTAGTACAAACAATGAGACACCAGGGATTAGATATCAGTACAATGTGCTTCCACAGGGGTGGAAAGGATCACCAGCAATATTYCAAAGTAGCATGACAAAAATCTTAGAGCCTTTTAGAAAACAAAATCCAGAAATAGTTATYTATCAATACATGGATGATTTGTATGTAGGATCTGACYTAGAAATAGGGCAGCATAGAACAAAAGTAGAGGAACTGAGACARCATCTGTTGAGGTGGGGRTTCACCACACCAGACAARAAACATCAAAAGGAACCYCCATTCCTYTGGATGGGTTATGAACTCCATCCTGATAAATGGACAGTACAGCCTATAGTGCTGCCAGAAAAAGACAGCTGGACTGTCAATGACATACAGAAGTTAGTGGGAAAATTAAATTGGGCAAGTCAGATTTACCCAGGGATTAAAGTAAAGCAATTATGTAAACTCCTTAGGGGGACCAAAGCAYTGACAGAAGTAGTACCACTAACAGCAGAAGCAGARCTAGAACTGGCAGAAAACAGAGAAATTCTGAAAGAACCAGTACATGGRGTRTATTATGACCCATCAAAAGACTTAATAGCAGAAATACAGAARCAGGGGCAAGGC
>N000MACFU6_2008-11
CCCATTAGTCCTATTGAAACTGTACCAGTGAAATTAAAGCCAGGGATGGATGGCCCAAAAGTTAAACAATGGCCATTGACAGAAGAAAAAATAAAGGCATTAACAGAAATTTGTTTAGAAATGGAAAAGGAAGGAAAAATTACAAAAATTGGGCCTGAAAATCCATACAATACYCCAGTATTTGCCATAAAGAAAAAAGACAGTACTAAATGGAGAAAATTAGTAGATTTCAGAGAGCTTAACAAAAGAACTCAAGACTTCTGGGAGGTTCAATTGGGGATACCACATCCCGCAGGGTTAAAAAAGAAAAAATCAGTAACAGTACTGGATGTGGGTGATGCATATTTYTCAGTTCCCCTAGATAAAGAATTCAGGAAGTATACTGCATTTACCATACCCAGTGTAAACAACGAGACACCAGGGATTAGGTATCAGTACAATGTGCTTCCACAGGGATGGAAGGGATCGCCAGCAATATTCCAAGCTAGCATGACAAAAATTTTAGAGCCTTTCAGAAAACAAAATCCAGACATAGTTATCTATCAATACATGGATGATTTGTATGTAGGATCTGACTTAGAAATAGGGCAGCATAGAGTAAAAATAGAGGAGCTGAGACAACACCTGTTGAGATGGGGATTTACCACACCAGACAAAAAACATCAGAAGGAACCYCCATTCCTTTGGATGGGTTATGAACTCCATCCTGATAAATGGACAGTACAGCCTATAGTGCTGCCAGAAAAGGACAGCTGGACTGTCAATGACATACAGAAGTTAGTGGGAAAATTGAATTGGGCCAGTCAGATTTACGCAGGGATTAAAGTAAAGCAATTATGTAGACTTCTTAGGGGAACCAAAGCACTAACAGARGTARTACCACTAACAGAAGAAGCAGAGCTAGAACTAGCAGAAAACAGGGAAATTCTAAAAGAACCAGTGCATGGGGTATATTATGACCCATCAAAAGACTTAATAGCAGAAATACAGAAGCAGGGGGAAGGC
>N000MB0QU7_2008-11
CCCATTAGTCCTATTGACACTGTACCAGTAAAATTAAAGCCAGGAATGGATGGCCCAAAAGTTAAACAATGGCCATTGACAGAAGAAAAAATAAAAGCATTAATAGAGATTTGTACAGAGATGGAAAAGGAAGGAAAAATTTCAAAAATTGGGCCTGAAAATCCATACAATACACCAGTATTTGCCATAAAGAAAAAAGACAGTACTAAATGGAGAAAACTAGTAGATTTCAGAGAACTTAATAARAGAACTCAAGACTTCTGGGAAGTTCAATTAGGAATACCACATCCKGCAGGGTTAAAAAAGAAAAAATCAGTAACAGTACTGGATGTGGGTGATGCATATTTTTCAGTTCCCTTACATGAAGACTTCAGGAAGTATACTGCATTTACCATCCCTAGTATAAATAATGAAACACCTGGGATTAGATATCAGTACAATGTGCTTCCACAGGGATGGAAAGGATCACCAGCAATATTCCAAAGTAGCATGACAAAAATCTTAGAGCCTTTTAGAAAACAAAATCCAGAAATAGTTATCTATCAGTACATGGATGATTTGTATGTAGGATCTGACTTAGAAATAGGGCAGCATAGAACAAAAGTAGAGGAGCTGAGAAAACATCTGTTGAGGTGGGGAYTTACCACCCCAGACAAAAAACATCAAAAAGAACCTCCATTTCTTTGGATGGGTTATGAACTCCATCCTGATAAATGGACAGTACAGCCTATAGTGCTGCCAGAAAAGGACAGCTGGACTGTCAATGACATACAGAAGTTAGTGGGAAAATTAAATTGGGCAAGTCAGATTTACTCAGGGATTAAAGTAAAGCAATTATGTAAACTCCTTAAGGGGGCCAAAGCACTAACAGAAGTAGTACCACTAACAGCAGAAGCAGAACTAGAACTGGCAGAAAACAGGGAGATTCTAAAAGAAACAGTACATGGGGCATATTATGACCCAACAAAAGACTTAATAGCAGAAATACAGAAGCAAGGGCAAGGC
>N000MBDKT8_2008-11
CCCATTAGTCCTATTGAAACTGTACCAGTAAAATTAAAGCCAGGAATGGATGGCCCGAGAGTTAAACAATGGCCATTAACAGAAGAAAAAATAAAAGCATTAGTAGAAATTTGTACAGAAATGGAAAAGGAAGGAAAAATTTCAAAAATTGGGCCTGAAAATCCATACAATACTCCAGTATTTGCCATAAAGAAAAAAGACAGTACTAAATGGAGAAAATTAGTAGATTTTAGAGAACTTAATAAGAAAACTCAAGACTTCTGGGAAGTTCAATTAGGAATACCACATCCTGCGGGGTTAAAAAAGAAAAAATCAGTAACAGTACTGGATGTGGGTGATGCATATTTTTCAGTTCCCTTAGATCCAGACTTCAGAAAGTATACTGCATTTACCATACCTAGTACAAACAATGAGACACCAGGGATTAGATATCAGTACAATGTACTTCCACAGGGATGGAAAGGATCACCAGCAATATTTCAATGTAGCATGACAAAAATCTTAGAGCCTTTTAGAAAACAAAATCCAGAAATAGTTATCTATCAATACATGGATGATTTGTATGTAGGATCTGACTTAGAAATAGAACAGCATAGAATAAAAATAGAGGAACTGAGACAACATCTGTTGGGGTGGGGGTTTACCACCCCAGATAAAAAACATCAGAAAGAACCTCCATTCCTTTGGATGGGCTATGAACTCCATCCTGATAAATGGACAGTACAACCTATAGTGTTACCAGAAAAAGACAGCTGGACTGTCAATGACATACAGAAGTTAGTGGGAAAATTGAATTGGGCAAGCCAGATTTACCCAGGGATTAAAGTAAGGCAATTATGTAAACTCCTTAGGGGAACCAGAGCACTAACAGAAGTAATACCTCTAACAAAAGAAGCAGAGCTAGAACTAGCAGAAAACAGGGAGATTCTAAAAGAACCAGTACATGGAGCATATTATGACCCAGCAAAAGACTTAATAGCAGAAATACAGAAACAGGGGCAAGGC
>CJ00MB2MQE_2007-10
CCTATYAGTCCTATTGAAACTGTACCAGTAAAATTAAAACCAGGAATGGATGGCCCAAAAGTTAAACAATGGCCATTGACAGAAGAAAAAATAAAAGCATTAATGGAAATTTGTACAGAAATGGAAAAGGAAGGAAAAATTTCAAAAATTGGGCCTGAAAATCCATACAATACTCCAGTATTTGCCATAAAGAAAAAAGACAGTACTAAATGGAGAAAATTAGTAGATTTCAGAGAGCTTAATAAAAGAACTCAAGATTTCTGGGAAGTKCAATTAGGAATACCACATCCTGCAGGGTTRAAAAAGAAAAAATCAGTGACAGTACTGGATGTGGGTGATGCATATTTCTCAGTACCCTTAGAYAAAGAGTTCAGGAARTATACTGCATTTACCATACCTAGTATAAACAATGAAACACCAGGGATTAGATATCAGTACAATGTGCTWCCACAGGGATGGAAAGGATCACCAGCAATATTCCAAAGTAGCATGACAAAAATCTTRGAGCCTTTTAGAAATAAAAACCCAGACATGGTTATCTACCAATATGTGGATGATTTGTATGTAGGCTCTGACTTAGAAATAGGGCAGCATAGAACAAAAATAGAGGAACTRAGAGAACATCTTTTGAAGTGGGGATTTACCACACCAGACAAGAARCATCAGAAAGAACCTCCATTCCTCTGGATGGGTTATGAACTCCATCCTGATAAATGGACAGTACAGCCTATAGTGCTGCCAGAAAAGGATAGCTGGACTGTCAATGACATACAGAAGTTAGTGGGAAAATTGAATTGGGCAAGTCAGATTTATCCAGGGATTAAAGTAAAGCAATTATGTAAACTCCTTAGGGGAACCAAGGCACTAACAGAAGTAATACAACTAACAGAAGAAGCAGAGCTAGAACTGGCAGAAAACAGGGAGATTTTAAAAACACCAGTACATGGGGTGTATTATGAYCCATCAAAAGAMTTAATAGCAGAAATA
>N000MC9NS9_2008-09
CCTATTAGTCCTATTGAAACTGTACCAGTAAAATTAAAGCCAGGAATGGATGGCCCAAAAGTTAAACAATGGCCATTGACAGAAGAAAAAATAAAAGCYTTAGTAGAAATTTGTACAGAAATGGAAAAAGAAGGAAAAATTTCAAGAATTGGGCCTGAAAATCCATACAATACTCCARTATTTGCCATAAAGAAAAAAGACAGTACTAAATGGAGAAAATTAGTAGACTTCAGAGAGCTTAATAAAAGRACTCAAGACTTCTGGGAAGTCCAATTAGGAATACCACATCCTTCAGGGTTGAAAAAGAAAAAATCAGTAACAGTACTAGATGTGGGTGATGCATATTTTTCAGTTCCCTTAGATGAAGACTTCAGGAAATATACTGCATTTACCATACCTAGTATAAACAATGAGACACCAGGGATTAGATATCAATACAATGTGCTTCCACAGGGATGGAAAGGATCACCATCAATATTCCAAAGTAGCATGACAAAAATTTTAGAGCCTTTTAGAAAAGATAATCCAGAAATAGTTATTTATCAATACATGGATGATTTGTATGTAGGATCTGACTTAGAAATAGGACAGCACAGAACAAAAATAGAGGAACTGAGACARCATCTGTTGAGGTGGGGGTWTACCRCACCAGACAAWRRACATCAGAAAGAACCTCMGTTCCTTTGGATGGGTTATGAACTCCATCCTGATAAATGGACAGTACAGCCTATAATGCKGCCAGAAAAAGRCAGCTGGACTGTCAATGACATACARRAGTTAGTGGGAAAATTAAATTGGGCAAGTCAGATTTATTCAGGGATTAAAGTARAGCAATKATGWAAACTCCTTAGGGGAGSCARAACGCTAACAGAGGTAGTACCRCTAACAGCAGAAGCAGAGCTAGAATTGGCAGAAAACAGGGAAATTCTAAAAGAAAARGTACATGGAGTGTATTATGACCCATCAAAAGATTTAATAGCAGAAATACAGAAGCAAGGGCAGGGC
>N000MCECTA_2008-10
CCCATTAGTCCTATTGAAACTGTACCAGTAAAATTAAAGCCAGGAATGGATGGCCCAAAAGTTAAACAATGGCCATTGACAGAGGAAAAAATAAAAGCATTAGTAGARATTTGTACAGAAATGGAAAAGGAAGGAAAAATTTCAAAAATTGGGCCTGAAAATCCATACAATACTCCAGTATTTGCTATAAAGAAAAAAGACAGTACTAAATGGAGAAAATTAGTAGATTTCAGAGAACTTAATAAAAGAACYCAAGATTTCTGGGAAGTTCAATTAGGAATACCACATCCCGCAGGGTTAAAAAAGAAAAAATCAGTAACAGTACTGGATGTGGGTGACGCATACTTTTCAGTTCCCTTAGATAAAAACTTCAGAAAATATACTGCATTTACCATACCCAGTATAAATAATGAAACACCAGGGATTAGATATCAGTACAATGTGCTTCCACAGGGATGGAAGGGATCACCAGCAATATTCCAAAGTAGCATGACAAAAATCTTAGAGCCTTTTAGAAAACAAAATCCAGACATAGTTATTTATCAATATATGGATGACTTGTATGTAGGATCTGACTTAGAAATAGGACAGCATAGAACAAAAATAGAGGAACTGAGACAACATTTGTTGAGGTGGGGATTGACCACACCAGACAAAAAACATCAGAAAGAACCTCCATTTCTCTGGATGGGTTATGAACTCCATCCTGATAAATGGACAGTACAGCCCATAGTGCTGCCAGAAAAGGACAGTTGGACTGTCAATGACATACAGAAGTTAGTGGGTAAATTGAATTGGGCAAGTCAGATTTATCCAGGGATTAAAGTAARGCAATTATGTAAACTCCTTAGGGGAACCAAAGCATTAACMGAAGTAATACCACTAACAGCAGAAGCAGAACTAGAACTGGCAGAAAACAGGGAGATTCTCAAAGAACCAGTACATGGGGTATATTATGACCCATCCAAAGACTTAATAGCAGAAATACAGAAGCAGGGGGTAGGA
>N000MD3HUB_2008-10
CCCATTAGTCCTATTGAAACTGTACCAGTAAAATTAAAGCCAGGAATGGATGGCCCAAAAGTTAAACAATGGCCATTGACAGAAGAAAAAATAAAAGCATTAGTAGAAATTTGTACAGAAATGGAAAAGGAAGGAAAAATTTCAAAAATTGGGCCTGAAAATCCATACAATACTCCAGTATTTGCCATAAAGAAAAAAGACAGTACTAAATGGAGAAAATTGGTAGATTTTAGAGAACTTAATAARAGAACTCAAGAYTTCTGGGARGTTCAATTAGGAATACCACATCCKGCAGGGTTAAARAAGAARAAATCAGTAACAGTACTGGATGTGGGTGATGCATATTTCTCAGTTCCCTTAGATGAAGACTTCAGRAAGTATACTGCATTTACCATACCTAGTACAAACAATGAGACACCAGGGRTTAGATATCAGTACAATGTGCTKCCACAGGGATGGAAAGGATCACCAGCWATATTCCAAAGTAGCATGATAAAAATTTTAGAGCCTTTTAGAAAACAAAATCCAGACATAGTTATCTATCAATATATGGATGATTTGTATGTAGGGTCTGACTTAGAAATAGGGAAGCATAGAACAAAAGTAGAGGAACTGAGACAACATCTGTTGARGTGGGGATTTACCACACCAGACAAAAAGCATCAAAARGAACCTCCATTCCTCTGGATGGGYTATGAACTCCATCCKGATAAATGGACAGTACAGCCTATAGTGCTGCCAGAGAAAGACGTCTGGACTGTCAATGATATACAGAAGTTAGTAGGAAAATTAAATTGGGCAAGTCAGATTTACTCAGGGATTAAAGTAAAGCAATTGTGTAAACTCCTAAGGGGAGCCAAAGCACTAACAGAAGTGGTACCACTAACAGCAGAAGCAGAATTAGAACTGGCAGAAAACAGGGAGATYTTAAAAGAGCCAGTACATGGAGTATATTATGACCCAACAAAAGACTTAATAGCAGAAATACAGAAGCAGGGGCAAGGC
>N000MHE8UC_2008-11
CCCATTAGTCCTATTGAAACTGTACAAGTAAAATTAAAGCCAGGAATGGATGGCCCAAAAGTTAAGCAATGGCCATTGACAGAAGAAAAAATAAAAGCATTAGTAGAAATTTGTACAGAGATGGAAAAGGAAGGAAAAATTTCAAAAATTGGACCTGAAAATCCATACAATACTCCAGTATTTGCCATAAAGAAAAAGGACAGTACTAAATGGAGAAAATTAGTAGATTTCAGAGAACTTAATAAGAAAACTCAAGACTTTTGGGAAGTTCAATTAGGAATACCACATCCCGCAGGGTTAAAAAAGAGAAAATCAGTAACAGTACTAGATGTGGGTGATGCATATTTTTCAGTTCCCTTAGATCCAGACTTCAGGAAGTATACTGCATTCACCATACCTAGTATAAACAATGAAACACCAGGGATTAGATATCAGTACAATGTACTCCCACAGGGGTGGAAAGGATCACCAGCAATATTTCAAAGCAGCATGACAAAAATCTTAGAACCTTTCAGAAAACAAAATCCAGGAATAGTTATCTATCAATACATGGATGATTTRTATGTAGGGTCTGACTTAGAAATAGGGCAGCATAGAACAAAAATAGAGGAACTGAGAGAACATCTGTTGAGGTGGGGGCTTACCACACCAGACAAAAAACATCAGAAGGAACCTCCATTCCTTTGGATGGGTTATGAACTCCATCCTGATAAATGGACAGTACAGCCTATAGTGCTGCCAGAAAAGGACAGCTGGACTGTCAATGACGTACAGAAGTTAGTGGGAAAATTAAATTGGGCAAGTCAGATTTACCCAGGGATTAAAACAAAGCAGTTATGTAGACTCCTTAGGGGAACCAAAGCACTAACAGAAGTAATACCTCTAACCAAAGAAGCAGAGTTAGAACTGGCCGAAAACAGGGAAATCCTAAAAGAGCCAGTACATGGAGTGTATTATGACCCATCGAAAGACTTAATAGCAGAAATACAGAAGCAGGGGCTAGGC
>N000MIEKDD_2008-11
CCTATTAGTCCTATTGAAACTGTACCAGTAAAATTAAAGCCAGGAATGGATGGTCCAAAAGTTAAACAATGGCCATTGACAGAAGAAAAAATAAAAGCATTAGTAGAAATTTGTACAGAAATGGAAAAGGAAGGAAAAATTTCAAAAATTGGGCCTGAAAATCCATACAATACTCCRGTATTTGCTATAAAGAAAAAAGACAGTACTAAATGGAGAAAATTAGTAGATTTCAGAGAACTTAACAAGAAAACTCAAGATTTCTGGGAAGTTCAATTAGGAATACCACATCCTGCAGGGTTAAAAAAGAAAAAATCAGTAACAGTACTGGATGTAGGCGATGCATATTTCTCAGTTCCATTAGATAARGACTTCAGGAAGTATACTGCATTCACCATACCTAGTATAAACAATGAGACACCAGGGATTAGATACCAGTACAATGTGCTTCCACAGGGATGGAAAGGATCACCAGCAATATTTCAACATAGCATGACAAAAATCTTAGAGCCTTTTAGAAAACAAAATCCAGACATAGTTATCTATCAATACATGGATGATTTGTATGTAGGGTCTGACTTAGAAATAGGGCAGCATAGAACAAAAATAGAGGAACTGAGACRGCATCTGTTAAGGTGGGGATTTACTACACCAGACAAAAAACATCAGAAAGAACCTCCATTCCTTTGGATGGGTTATGAACTCCATCCTGATAAATGGACAGTACAGCCTATAGTGCTACCAGAAAAAGACAGCTGGACTGTCAATGACATACAGAAGTTGGTGGGAAAATTGAATTGGGCAAGTCAAATTTATCCAGGAATTAAAGTAAAACAATTATGTAAACTCCTTAGGGGAACCAAATCATTAACAGAAGTAGTTCCTCTAACACAAGAAGCAGAACTAGAATTGGCAGAAAACAGGGAGATTCTAAAAGAAACAGTACATGGAGTGTACTATGACCCATCAAAAGACTTAATAGCAGAGGTACAGAAGCAG
>N000MM2NUE_2008-11
CCCATAAGTCCTATTGAAACTGTACCAGTAAAATTAAAGCCAGGAATGGATGGCCCAAAAGTCAAACAATGGCCATTGACAGAAGAAAAAATAAAAGCATTAATAGAGATTTGTACAGAAATGGAAAAGGAAGGGAAAATTTCAAAAATTGGGCCTGAAAACCCATACAATACTCCAGTATTTGCAATAAAGAAAAAAGAYGGTACTAAATGGAGAAAATTAGTAGATTTCAGRGAACTTAATAAAAGAACTCAAGATTTCTGGGAAATTCAATTAGGAATACCACACCCCGCAGGGTTAAAAAAGAAAAAATCAGTAACAGTGCTAGATGTRGGTGATGCATATTTTTCAGTTCCCTTAGATAAAGAATTCAGAAAGTATACTGCATTTACCATACCTAGTAKAAACAATGAGACACCAGGRATTAGATATCAGTACAATGTACTGCCACAGGGATGGAAAGGATCACCAGCAATATTCCAATGTAGCATGACAAAAATCTTAGAGCCTTTTAGAAAACAGAATCCAGACCTGATCATCTATCAATACATGGATGATCTGTATGTAGGATCTGACTTAGAAATAGAGCAGCATAGAACAAAAATAGAGGAACTAAGACAGCATCTGTTGAGGTGGGGATTTACCACACCAGACAAAAAACACCAGAAAGAACCTCCATTCCTTTGGATGGGTTATGAACTCCATCCTGATAAATGGACAGTACAGCCTATACWGCTGCCAGAAAAGGACAGCTGGACTGTCAATGACATACAGAAGTTAGTGGGAAAATTGAATTGGGCAAGTCAGATTTATCCAGGGATTAAGGTAAGGCAATTGTGTAAACTCCTGAGGGGAACCAAAGCACTAACAGAAGTAATAMCTTTAACAAAAGAAGCAGAGATGGAACTGGCAGAAAACAGGGAGATTCTAAAAGAACCAGTGCATGGGGTATATTATGATCCATCAAAAGACTTAGTAGCAGAAATACAGAAGCAGGGRCAAGGC
>N000MN9ESF_2008-09
CCCATTAGTCCTATTGAAACTGTACCAGTAAAATTAAAGCCAGGGATGGATGGCCCAAAAGTTAAACAATGGCCATTGACAGAAGAAAAAATAAAAGCATTAGTAGAAATTTGTACAGAGATGGAAAAGGAAGGAAAAATTTCRAAAATTGGGCCTGAAAATCCATACAATACTCCAGTGTTTGCCATAAAGAAAAAAGACAGTACTAAATGGAGAAAATTAGTAGATTTCAGAGAACTTAATAAGAAAACTCAAGACTTCTGGGAAGTTCAATTAGGAATACCGCATCCCTCAGGGTTGAAAAAGAAAAAATCAGTAACAGTACTGGATGTGGGTGATGCATATTTTTCAGTTCCCTTAGATCCAGACTTCAGGAAGTATACTGCMTTCACCATACCTAGTGTAAACAATGAGACACCAGGGATTAGGTATCAGTACAATGTGCTTCCACAGGGATGGAAAGGATCACCAGCAATATTCCAAAGCAGCATGACAAAAATCTTAGAGCCTTTTAGGAAACAAAACCCAGGAATAGTGATCTATCAATACATGGATGATTTGTATGTAGGGTCTGACTTAGAAATAGAGCAGCATAGAACAAAAATAGAGGAACTGAGACAACATCTGTTGMAGTGGGGATTTACCACACCAGACAAAAAACATCAGAAAGAACCTCCATTCCTTTGGATGGGTTATGAACTCCATCCTGATAAATGGACAGTACAGCCTATAGTGCTGCCAGAAAAAGACAGCTGGACTGTCAATGACATACAGAAGTTAGTGGGAAAATTAAATTGGGCAAGTCAGATTTACCCAGGGATTAAARTAAGGCAATTATGTAAACTCCTTAGGGGAACTAAAGCACTAACAGAAGTAATACCTCTAACAAAAGAAGCAGAGCTAGAACTGGCAGAAAACAGGGAAATTCTAAAAGAACCAGTACATGGAGTGTATTATGACCCATCGAAAGACTTAATAGCAGAAATACAGAAGCAGGGGCTAGGC
>N100FE9ETG_2008-11
CCCATTAGTCCTATTGAAACTGTACCAGTAAAATTAAAGCCAGGGATGGATGGCCCAAAAGTTAAACAATGGCCATTGACAGAAGAAAAAATAAAAGCATTGATAGAAATTTGTACAGARATGGAAAAGGAAGGAAAAATTTCAAAAATTGGGCCTGAAAAYCCATACAATACTCCAGTATTTGCTATAAGGAAAAAAGATAGYACTAAATGGAGAAAATTAGTAGATTTCAGAGAACTGAATAAGAGAACTCAAGACTTYTGGGAAGTTCAATTAGGAATACCACATCCCGCAGGGTTAAARCAGAAAAGATCAGTAACAGTACTGGATGTGGGTGATGCATATTTTTCAGTTCCCTTAGATAAAGAATTCAGGAAGTAYACTGCATTTACTATACCTAGCATAAATAATGAGACACCAGGGATTAGATATCARTACAATGTGCTTCCACAAGGATGGAAAGGATCACCAGCAATATTCCAAAGTAGCATGACAAAAATCTTAGAKCCCTTTAGACWGAAAAATCCAGAAATAATCATTTACCAATACATGGATGATTTGTATGTAGGATCTGATTTAGAAATAGGGCAGCATAGAACAAAAATAGAAGAACTGAGAGAACATCTGTTAAAATGGGGGTTCACCACACCAGACAAAAAGCATCAGAAAGAACCTCCATTTCTTTGGATGGGTTATGAACTCCATCCAGACAAATGGACAGTACAGCCTATAGTGCTACCAGAAAARGACAGCTGGACTGTCAATGATATACAGAAGTTAGTGGGAAAATTGAATTGGGCAAGTCAGATTTATGCAGGAATCMAAGTAAGGCAATTATGTAARCTCCTCAGGGGAACAAAAGCACTAACAGAAGTAGTACAACTAACAGAAGAAGCAGAACTAGAACTAGCAGAAAACAGGGAGATTCTAAAAGAACCAGTACATGGAGTGTATTATGACCCATCAAAAGACTTAATAGCA
>N100MA6FSH_2008-11
CCCATTAGTCCTATTGAAACTGTACCAGTAAAATTAAAGCCAGGGATGGATGGCCCAAAAGTTAAACAATGGCCATTGACAGAAGAAAAAATAAAAGCATTGATAGAAATTTGTACAGAGATGGAAAAGGAAGGAAAAATTTCAAAAATTGGGCCTGAAAATCCATACAATACTCCAGTATTTGCTATAAGGAAAAAAGATAGTACTAAATGGAGAAAATTAGTAGATTTCAGAGAACTGAATAAGAGAACTCAAGACTTCTGGGAAGTTCAATTAGGAATACCACATCCCGCAGGGTTAAAACAGAAAAGATCAGTAACAGTACTGGATGTGGGTGATGCATATTTTTCAGTTCCCTTAGATAAAGAATTCAGGAAGTATACTGCATTTACTATACCTAGCATAAATAATGAGACACCAGGGATTAGATATCAGTACAATGTGCTTCCACAAGGATGGAAAGGATCACCAGCAATATTCCAAAGTAGCATGACAARAATCTTAGAKCCCTTTAGASAGAAAAATCCAGAAATAATCATTTACCAATACATGGATGATTTGTATGTAGGATCTGATTTAGAAATAGGGCAGCATAGAACAAAAATAGAAGAACTGAGAGAACATCTGTTAAAATGGGGGTTCACCACACCAGACAAAAAGCATCAGAAAGAACCTCCATTTCTTTGGATGGGTTATGAACTCCATCCAGACAAATGGACAGTACAGCCTATAGTGCTACCAGAAAAAGACAGCTGGACTGTCAATGATATACAGAAGTTAGTGGGAAAATTGAATTGGGCAAGTCAGATTTATGCAGGAATCAAAGTAAGGCAATTATGTAAACTCCTCAGGGGAACAAAAGCACTAACAGAAGTAGTACAACTAACAGAAGAAGCAGAACTAGAACTAGCAGAAAAC
>N100MABEVI_2009-01
CCCATTAGTCCTATTGAAACTGTACCAGTAAAATTAAAGCCAGGAATGGACGGCCCAAAAGTTAAACAGTGGCCATTGACAGAAGAAAAAATAAAAGCATTAACAGATATTTGTACAGAAATGGAAAAGGAAGGGAAAATTTCAAAAATTGGGCCTGAAAATCCATACAATACTCCAATATTTGCCATAAAGAAAAAAGACAGTACTAAATGGAGAAAGTTAGTAGATTTCAGAGAACTTAATAAGAGAACTCAAGACTTCTGGGAAGTTCAATTAGGAATACCACATCCCGCAGGGTTGAAAAAGAAAAAAGCAGTAACAGTACTGGATGTGGGTGATGCATATTTTTCAGTTCCCTTAGATAAAGAATTCAGGAAGTATACTGCATTTACCATACCTAGTATAAACAATGAGACACCAGGGATTAGATATCAGTACAATGTGCTGCCACAGGGATGGAAAGGATCACCAGCAATATTCCAATGTAGCATGACAAAAATCCTAGAACCTTTTAGAAAACAAAATCCAGARATAGTTATCTATCAATACATGGATGATTTGTATGTAGGATCTGAYTTAGAAATAGGGCAGCATAGAMTAAAAATAGAGGAACTGAGACAACATTTGTTGAGGTGGGGATTTACCACACCAGACAAAAAACATCAGAAAGAACCTCCATTTCTTTGGATGGGTTATGAACTCCATCCTGATAAATGGACAGTACAGCCTATAGTACTGCCAGAAAAGAACAGCTGGACTGTCAATGACATACAGAAGTTAGTGGGAAAATTGAACTGGGCAAGTCAGATTTATGCAGGGATTAAAGTAAAGCAATTATGCAAACTCCTTAGGGGGGCCAAAGCACTAACAGAGGTAATACCACTAACAGAAGAAGCAGAGCTAGAGCTGGCAGAAAACAGGGAAATTTTAAAAGAACCAGTACATGGAGTGTATTATGACCCCTCAAAAGAATTAATAGCAGAAATACAGAAGCAGGGGCAAGGC
>CS00MG_RQF_2007-11
CCCATTAGTCCTATTGAAACTGTACCAGTAAAATTAAAGCCAGGAATGGATGGCCCAAAAGTTAAACAATGGCCATTGACAGAAGAAAAAATAAAAGCACTAGTAGAAATCTGTACAGAAATGGAAAAGGAAGGAAAAATTTCAAAAATTGGGCCTGAAAATCCATACAATACTCCAATATTTGCCATAAAGAAAAAAGACAGTAATAAATGGAGAAAATTAGTAGATTTCAGAGAACTTAATAAGAAAACTCAAGACTTCTGGGAAGTTCAATTAGGAATACCACATCCCGCAGGGTTAAAAAAGAAAAAATCAGTAACAGTACTGGATGTGGGTGATGCCTATTTTTCAGTTCCCTTAGATCCAGACTTTAGGAAGTATACTGCATTTACCATACCTAGTGTAAACAATGAGACACCAGGGACCAGATATCAGTACAATGTGCTTCCACAGGGATGGAAAGGATCACCAGCAATATTCCAAAGCAGCATGACAAAAATCTTAGAGCCTTTTAGAAAACAAAAYCCAGACATRGTTATCTATCAATACATGGATGATTTGTATGTAGGATCTGACTTAGAAATAGGGCAGCATAGAACAAAAATAGAGGAACTGAGACAACATTTGTTAAGATGGGGATTTACTACACCAGACAAAAAACATCAGAAAGAACCCCCATTTCTTTGGATGGGTTATGAACTCCATCCTGATAAATGGACAGTACAGCCTATAATACTGCCAGAAAAAGACAGYTGGACTGTTAATGACATACAGAAGTTAGTGGGAAAATTGAATTGGGCAAGTCAGATTTACGCAGGGATTAAAGTAAGGCAGTTATGTAAACTCCTTAGGGGAACCAAAGCACTAACAGAAGTAGTACCTCTAACAACAGAAGCAGAGCTAGAACTGGCAGAAAACAGGGAAATTCTAAAAGAACCAGTACATGGAGTGTATTATGACCCATCAAAAGACTTAATAGCAGAAGTACAAAAGCAGGGGCTAGGC
>N100MBBJRJ_2009-01
CCCATTAGTCCTATTGAAACTGTACCAGTAAAATTAAAGCCAGGAATGGATGGCCCAAAGATTAAACAATGGCCATTGACAGAAGAGAAAATAAAGGCATTAATAGAAATTTGTACAGAAATGGAGAAGGAAGGGAAAATTTCAAAAATTGGGCCTGAAAATCCATACAATACTCCAGTATTTGCCATAAAGAAAAAGGACAGTACTAAATGGAGAAAATTAGTAGATTTTAGAGAGCTTAATAAGAGAACTCAAGATTTCTGGGAAGTTCAATTAGGAATACCACATCCCGCTGGGTTGAAAAAGAAAAAATCAGTAACMGTGCTGGATGTGGGTGATGCATATTTTTCAGTTCCCTTAGATAAAGACTTCAGGAAGTATACTGCATTTACCATACCTAGTATTAACAATGAGACACCAGGGATTAGATATCAGTACAATGTGCTTCCACAGGGATGGAAAGGATCACCAGCAATATTTCAAAGTAGCATGACAAAAATCTTGGAGCCTTTTAGGAAAAAGAATCCAGAAATGGTTATCTATCAATACATGGATGATTTGTATGTAGGATCTGACTTAGAAATAGGACAGCATAGAGCAAAGATAGAGGAACTGAGAGMACATCTGTTAAAGTGGGGATTCACCACACCTGATAAAAAACATCAGAAAGAACCTCCATTCCTTTGGATGGGATATGAACTCCATCCTGATAAATGGACAGTACAGCCTATAGTGYTACCAGAAAAAGACAGCTGGACTGTCAATGACATACAGAAATTAGTGGGAAAATTGAATTGGGCAAGTCAGATTTACCCGGGGATTAAAATAAAGCAATTATGTARACTCATCAGGGGGACCAAAGCACTAACAGAAGTAGTAACACTAACAGAAGAAGCAGAGCTAGAAYTAGCAGAAAACAGGGAGATYCTAAAGGAACCAGTACACGGAGTGTATTATGACCCATCAAAAGACTTAATAGCAGAAGTACAGAAACAGGGGCAAGGC
>N14EM7K9SK_2008-10
CCCATTAGTCCTATTGAAACTGTACCAGTAAAATTAAAGCCAGGAATGGATGGGCCAARAGTTAAACAATGGCCATTGACAGAAGAAAAAATAAAAGCACTAGTAGAAATTTGTACAGAAATGGAAAAAGAAGGAAAAATCTCAAAAATTGGGCCTGAAAATCCATATAATACTCCCATATTCGCCATAAAGAAAAAAAACAGTACTAGATGGAGAAAATTAGTAGATTTTAGAGAACTCAATAAGAGAACTCAAGACTTCTGGGAAGTTCAATTAGGGATACCACATCCCGCAGGGTTAAAAAAGAAAAGATCAGTAACAGTACTGGATGTGGGTGATGCATATTTTTCAGTTCCCTTAGATAAAGACTTCAGGAAGTACACTGCATTTACCATACCTAGTATAAACAATGAGACACCAGGGATTAGATATCAATACAATGTGCTTCCACAAGGATGGAAAGGATCACCAGCAATATTCCAAAGTAGCATGACAAAGATCTTAGAGCCTTTTAGAAAAAGCAATCCAGACATAGTTATCTATCAATACATGGATGACTTGTATGTAGGATCTGACCTAGAAATAGGGCAGCATAGAGCAAAAATAGAGGAACTAAGGGAACACCTGTTAAAGTGGGGGTTTACCACACCAGATCAAAAACATCAGAAAGAACCTCCATTTCATTGGATGGGTTATGAACTTCATCCTGATAAATGGACAGWSCAGCCTATAGTAVTACCAGAAAAAGATAGCTGGRCTGTCAATGATATACAGAAGTTAGTGGGAAAATTGAATTGGGCAAGTCAGATTTATYCAGGGATTAAAATAAAGCAATTATGTAAACTCCTTAGGGGAACCAAAGCACTAACAGAAGTAATAGTATTATCAGAAGAAGCAGAGTTAGAGCTGGCAGAAAACAGAGAGATTTTAAGAGAACCAGTGCATGGAGTATATTATGACCCATCAAAAGACCTAATAGCAGAAATACAGAAACAAGGGAACGGC
>N150ME6FUL_2008-12
CCCATTAGTCCTATTGAAACTGTACCAGTAAAATTAAAGCCAGGAATGGATGGCCCAAAAGTTAAACAATGGCCATTAACAGAAGAAAAAATAAAAGCAYTAGTAGAAATTTGCACAGAAATGGAAAAGGAAGGGAAAATTTCAAAAATTGGGCCTGAAAATCCATACAATACTCCAATATTTGCYATAAAGAAAAAGGACAGTACTAAATGGAGAAAATTAGTGGATTTCAGAGAGCTTAATAAGAGAACTCAAGACTTCTGGGAAGTTCAATTAGGAATACCACATCCCTCAGGGCTAAAAAAGAAAAAATCAGTAACAGTATTGGATGTGGGTGATGCATATTTTTCAGTTCCCTTAGATAAAGATTTCAGAAAGTATACTGCATTTACTATACCTAGTTTAAACAATGCGACACCAGGGATTAGATACCAGTACAATGTGCTACCACAAGGATGGAAAGGTTCACCAGCAATATTCCAATGTAGCATGACAAAAATCTTAGAGCCTTTTAGAAAACAAAATCCAGACATAGTTATCTATCAATACATGGATGACTTGTATGTAGGATCTGACTTAGAAATAAGGCAGCATAGGACAAAGATAGAAGAACTGAGGCAGCATCTGTTGAGTTGGGGGTTTACCACACCAGACAAAAAACATCAGAAGGAACCTCCATTCCTTTGGATGGGGTATGAACTCCACCCTGATAAATGGACAGTACAGCCTATAATGCTGCCAGAAAAAGACAGCTGGACTGTCAATGACATACAGAAGTTAGTAGGRAAATTGAATTGGGCAAGTCAAATTTATCCAGGGATTAAAGTAAGGCAACTATGTAAACTCCTTAGGGGAGCCAAATCACTAACAGAAGTAATACCACTAACAAGAGAAGCAGAGCTAGAACTGGAAGAAAACAGGGAGATTTTAAGAGAACCAGTGCATGGGGTATATTATGACCCCTCAAAAGACATAATAGCAGAGCTACAGAAGCAGGGGGAAGGC
>N1V0M8ANUM_2008-11
CCCATTAGCCCTATTGAAACTGTACCAGTAAAATTAAAGCCAGGAATGGATGGCCCAAAAGTTAAACAATGGCCATTGACAGAAGAGAAGATAAAAGCATTACAAGAAATTTGTGCAGAAATGGAAAAGGAAGGAAAAATTTCAAAAATTGGGCCTGAAAATCCATACAATACTCCAGTATTTGCAATAAAGAAAAARGACAGTACTAAATGGAGAAAATTAGTAGATTTCAGAGAACTTAATAAGAGAACTCAAGATTTCTGGGAAGTTCAATTAGGAATACCACATCCCGCAGGGTTAAAAAAGAAAAAATCAGTAACAGTACTAGATGTGGGTGATGCATATTTTTCAATTCCCTTAGACAAGGAWTTCAGGAAGTATACTGCATTTACCATACCTAGTACAAACAATGAGACACCAGGGACTAGATATCAGTACAATGTGCTACCACAGGGATGGAAAGGATCACCAGCAATATTCCAGAGTAGCATGATAAAAATCTTAGAGCCTTTTAGAAAACAAAATCCAGACATAGTTATCTATCAATACATGGATGATTTGTATGTGGGATCTGATTTAGARATAGGGCAGCATAGAGCAAAAATAGAGGAACTGAGACAACATCTGTTAGGGTGGGGATTAACCACACCAGACAAAAAACATCAGAAAGAACCCCCATTCCTTTGGATGGGTTATGAACTCCATCCTGATAAATGGACAGTACAGCCTATAGTGCTGCCAGAAAAGGACAGCTGGACTGTCAATGACATACAGAAGTTAGTGGGAAAATTGAATTGGGCAAGTCAGATTTATCCAGGGATTAAAGTAAAGCAATTATGTAAACTCCTCAGGGGGACCAAAGCACTAACAGAAGTAATACCACTATCAGCAGAAGCAGAACTGGAACTGGCAGAAAACAGGGAAATTCTAAAAGAACCAGTGCATGGAGTGTATTATGACCCATCAAAAGACCTCATAGCAGAAATACAAAAGCAGGGGCAAGGT
>N200M87KUN_2008-11
CCTATTAGTCCTATTGAGACTGTACCAGTAAAATTAAAACCAGGAATGGATGGCCCAAAAGTTAAACAATGGCCATTGACAGAAGAAAAAATAAAAGCATTAGTAGAAATTTGTACAGAAATGGAAAAGGAAGGAAAAATTTCAAAAATTGGGCCWGAAAATCCATACAATACTCCAGTGTTTGCCATAAAGAAAAAAGACAGTACTAAATGGAGAAAATTAGTAGATTTCAGAGAGCTTAATAAAAGAACTCAAGACTTCTGGGAAGTTCAATTGGGAATACCACATCCCGCAGGGTTAAAAAAGAAAAAATCAGTAACAGTACTAGATGTGGGGGATGCATATTTTTCAGTTCCCTTAGATAAGGAATTCAGGAAGTATACTGCATTTACCATACCTAGTATAAATAATGAGACACCAGGGACTAGATATCAGTACAATGTGCTTCCACAGGGATGGAAAGGATCACCAGCAATATTCCAATGTAGCATGACAAAAATCTTAGAGCCTTTTAGAAAACAAAACCCAGAACTAATTATATATCAATACATGGATGATTTGTATGTAGGATCTGACTTAGAAATAGGGCAGCATAGAACAAAAATAGATGAACTAAGAGATCATCTATTGAARTGGGGGTTTACCACACCAGACAAAAAACATCAGAAAGAACCTCCATTCCTTTGGATGGGTTATGAACTCCATCCTGATAAATGGACAGTGCAGCCTATAGTGCTGCCAGAAAAGGACAGTTGGACTGTCAATGACATACAGAAGTTAGTGGGAAAATTAAATTGGGCAAGTCAAATTTACCCAGGGGTTAAAGTAAAGCAATTATGTAAACTCCTTAGGGGAACCAAGGCACTAACAGAAATAGTACCACTAACAGAAGAAGCAGAGCTAGAACTGGCAGAAAACAGGGAGATTCTAAAAACACCAGTACATGGAGTGTATTATGACCCATCAAAAGACTTAATAGCAGAAATACAAAAGCAAGGGCTAGGC
>N2C0M7BGUO_2008-11
CCCATTAGTCCTATTGAAACTGTACCAGTAAAATTAAAGCCAGGAATGGATGGCCCAAAAGTTAAACAATGGCCATTGACAGAAGAAAAAATAAAAGCATTAATAGAAATTTGTACAGAAATGGAAAAGGAAGGAAAAATTTCAAAAATTGGGCCTGAAAATCCATACAATACTCCAGTATTTGCCATAAAGAAAAAAGACAGTACTAAATGGAGAAAATTAGTAGATTTTAGAGAACTTAATAAGAGAACTCAAGACTTCTGGGAAGTTCAATTAGGAATACCACATCCCGCAGGGTTAAAGAAGAGAAAATCAGTAACAGTACTGGATGTGGGTGATGCATATTTTTCAGTCCCCTTAGATAAGGACTTCAGGAAGTACACTGCATTTACCATACCTAGTACAAACAATGAGACACCAGGGGTTAGATATCAGTACAATGTGCTTCCACAGGGATGGAAAGGATCACCAGCAATATTCCAAAGTAGCATGACAAAAATTTTAGAGCCTTTTAGAAAACAAAATCCAGACATAATTATCTATCAATATATGGATGATTTGTATGTAGGGTCTGATTTAGAAATAGGGCAGCATAGAACAAAAGTAGAAGAACTAAGACAACATCTGTTGAAGTGGGGATTTACCACACCAGACAAAAAACATCAGAAAGAACCTCCATTTCTTTGGATGGGTTATGAACTCCATCCTGATAAATGGACAGTACAGCCTATAGTGCTGCCAGAAAAAGACACCTGGACTGTCAATGACATACAGAAGTTAGTAGGAAAATTAAATTGGGCAAGTCAGATTTATGCAGGGATTAAAGTAAAGCAATTGTGTAAGCTCCTTAGGGGAGCCAAAGCACTAACAGAAGTAATATCATTAACAGCAGAGGCAGAGTTAGAGCTGGCAGAAAACAGGGAAATTCTAAAAGAACCAGTACATGGAGTATATTATGACCCAACAAAGGACTTAATAGCAGAAATACAGAAGCAGGGGCAAGGC
>N2EGM90QTP_2008-11
CCTATTAGTCCTATTGAAACTGTACCAGTAAAATTAAAGCCAGGAATGGATGGCCCAAAAGTTAAACAATGGCCACTGACAGAAGAAAAAATAAAAGCATTAGTAGAAATTTGTACAGAAATGGAAAAGGAAGGGAAAATTTCAAAAGTTGGGCCTGAAAACCCATACAATACTCCAGTATTTGCCATAAAGAAAAAAGACAGTACTAAATGGAGAAAATTAGTAGATTTCAGAGAACTTAATAAGAGAACTCAAGACTTCTGGGAAGTTCAATTAGGAATACCACATCCAGCRGGGTTAAAAAAGAAAAAATCAGTAACAGTACTGGATGTGGGTGATGCATATTTTTCAGTTCCCTTAGATAAAGAMTTCAGGAAGTATACTGCATTTACCATACCTAGTATAAACAATGAGACACCAGGAACTAGATATCAGTACAATGTGCTTCCACAAGGATGGAAAGGATCACCAGCAATATTCCAATGTAGCATGACAAAAATCTTAGATCCCTTTAGAAAACAAAATCCAGACATAGTTATCTATCAGTACATGGATGATTTGTATGTAGGATCTGACTTAGAAATAGGACAGCATAGACTAAAAATAGAGGAACTGAGARRACATCTGTKGAAGTGGGGGTTTACYACACCAGACAAAAAACATCAGAAAGACCCTCCATTTCTTTGGATGGGTTATGAACTCCATCCTGATAAATGGACAGTACAGCCTATAGTGCTGCCAGAAAAGGACAGCTGGACTGTCAATGACATACAGAAATTAGTRGGAAAATTAAATTGGGCAAGTCAAATTTATCCAGGGATTAAAGTAAAACARTTATGTAAACTCCTTAGGGGAACCAAAGCATTAACAGAAGTAGTACCACTAACAGCAGAAGCAGAACTAGAACTGGCAGAGAACAGGGAAATTCTAAAGGAACCAGTACATGGAGTGTATTATGACCCATCAAAAGACTTAATAGCAGAAATACAGAAGCAAGGGCAAGGC
>N2RSF70IBQ_2008-09
CCCATTAGTCCTATTGAAACTGTACCAGTAAAATTAAAGCCAGGAATGGATGGCCCAAAAGTCAARCAATGGCCATTGACAGAAGAAAAAATAAAAGCATTARTAGAAATTTGTACAGAAATGGAAAAGGAAGGAAAAATTTCAAAAATTGGGCCTGAAAAYCCATACAATACTCCAGTATTTGCCATAAAGAAAAAGGACAGTRMTAAATGGAGAAAATTAGTAGATTTTAGAGAACTCAATAAGAGAACTCAAGACTTCTGGGAAGTTCAATTAGGCATACCACATCCTGCAGGGTTAAAAAAGAAAAAATCAGTAACAGTACTGGATGTGGGTGATGCATATTTTTCAGTTCCCTTAGATRAARACTTTAGGAAGTATACTGCATTTACCATACCTAGTGTAAACAATGAGACACCAGGGACTAGATATCAGTACAATGTGCTTCCACAGGGATGGAAAGGATCACCAGCAATATTCCAAAGYAGCATGACAAAAATCTTAGAGCCTTTTAGAAAACAAAATCCGGACCTAGTTATCTACCAATACATGGATGATYTGTATGTAGGATCTGACTTAGAAATAGGGCAGCATAGAACAAAAATAGAGGAACTGAGACAAYATCTGTYGARGTGGGGATTTACCACACCAGACAAAAAACATCAAAAAGAACCTCCATTTCTTTGGATGGGTTATGAACTCCATCCTGATAAATGGACAGTACAGCCTATAGTACTGCCAGAAAAAGACAGCTGGACTGTCAATGATATACAGAAGTTAGTGGGAAAATTAAATTGGGCAAGTCAGATCTATCCAGGGATTAAAGTAAAGCAATTATGTAGACTCATTAGGGGAACCAAAGCACTAACAGAAGTAGTACCACTAACAGAAGAAGCAGAGCTAGAACTGGCAGAAAACAGAGAGATTCTAAAGGAACCGGTRCATGGGGTGTATTATGACCCAWCAAAAGACTTAATAGCAGAAATACAGAAGCAGGGGCWGGGC
>N500MFHNTR_2008-11
CCCATTAGTCCTATTGATACTGTACCAGTAAAATTAAAGCCAGGAATGGATGGCCCAAAAGTTAAACAATGGCCATTGACAGAAGAAAAAATAAAAGCTTTAGTAGAAATYTGTACAGAAATGGAAAAGGAAGGAAAAATTTCAAAAATTGGGCCTGAAAATCCATACAATACTCCAGTATTTGCCATAAGGAAAAAGGACAGTACTAAGTGGAGAAAACTAGTAGATTTCAGRGAACTTAATAAGAGAACTCAAGACTTCTGGGAAGTTCAATTAGGAATACCACATCCTGCAGGGTTAAAAAAGAAAAAATCAGTAACAGTACTGGATGTGGGTGATGCATATTTTTCAGTTCCCTTAGATGAAGACTTCAGGAAGTATACTGCATTCACCATACCTAGTATAAACAATGMGACACCAGGGAYTAGATATCAGTACAATGTGCTTCCACAGGGATGGAAAGGATCACCAGCAATATTCCAAWGTAGCATGACAAAAATMTTAGATCCTTTTAGAAAACAAAATCCAGACATAGTTATCTATCAATACATGGATGATTTGTATGTGGGATCTGAYTTAGAAATTGAACAGCACAGAATAAAGATAGAGGAACTGAGACAGCATCTGTTGARGTGGGGATTTACCACACCAGACAAAAAACATCAGAAAGAACCTCCATTCCTTTGGATGGGTTATGAACTCCATCCTGATAAATGGACAGTACAGCCTATAGTGCTGCCAGAAAANGACAGCTGGACTGTCAATGACATACAGAAGTTAGTGGGAAAATTAAATTGGGCAAGTCAGATTTATGCAGGGATCAAAGTAAAGCAATTATGTAAGCTCCTTAGGGGAGCCAAAGCACTGACAGAAGTAATACCACTAACAGAAGAAGCAGAACTAGAATTGGCAGAAAACAGGGAAATTCTAAAAGAACCAGTACATGGGGTATATTATGACCCATCAAAAGACTTAGTAGCAGAAATACAGAAGCAGGGGCAGGGC
>N8B0MDHGIS_2008-09|0
CCCATTAGTCCTATTGAAACTGTACCGGTAAAATTAAAGCCAGGAATGGATGGCCCAAAAGTTAAACAATGGCCATTGACAGAAGAAAAAATAAAAGCATTAGTAGAAATTTGTACAGATATGGAAAAGGAAGGAAAAATTTCAAAAATTGGGCCTGAAAATCCATACAAYACTCCAGTATTTGCCATAAAGAAGAAAGACAGTACTAAATGGAGAAAATTAGTAGATTTTAGAGAACTTAATAAGAGAACTCAAGACTTCTGGGAAGTTCAATTAGGAATACCACATCCCGCAGGGTTAAAAAAGAAAAAATCAGTAACAGTACTGGATGTGGGTGATGCATATTTTTCAGTTCCCYTAGATGAGGACTTCAGGAAGTATACTGCATTTACYATACCTAGTATAAACAATGAGACACCAGGAGTTAGATATCARTACAATGTGCTTCCACAGGGATGGAARGGATCACCAGCAATATTCCAATGTAGCATGACAAAAATTTTAGAACCTTTTAGAAAACAAAATCCAGACATAACTATCTATCAGTACATGGATGATTTGTATGTAGGGTCTGACTTAGAAATAGGGCAGCATAGAACAAAAATAGAGGAACTGAGGCAACATCTGTTGAAGTGGGGATTTACCACACCAGACAAAAAACATCAGAAAGAACCTCCATTTCTTTGGATGGGTTATGAACTTCATCCTGACAAATGGACAGTACAGCCTATAGTGCTGCCAGAAAAAGACAGCTGGACTGTCAATGACATACAGAAGTTARTAGGAAAATTAAATTGGGCCAGTCAGATTTATGCAGGGATTAAAGTAAAGCAACTGTGTAAACTCCTTAGAGGAGCCAAAGCACTGACAGAAGTAGTAACACTAACAGCAGAAGCAGAGTTAGAACTGGCAGAAAACAGGGAAATTCTAAAAGAACCAGTACATGGAGTATATTATGACCCAACAAAAGATTTAATAGCAGAAATACAGAAGCAGGRGCACGGC
>N8B0MDHGIS_2008-09|1
CCCATTAGTCCTATTGAAACTGTACCGGTAAAATTAAAGCCAGGAATGGATGGCCCAAAAGTTAAACAATGGCCATTGACAGAAGAAAAAATAAAAGCATTAGTAGAAATTTGTACAGATATGGAAAAGGAAGGAAAAATTTCAAAAATTGGGCCTGAAAATCCATACAAYACTCCAGTATTTGCCATAAAGAAGAAAGACAGTACTAAATGGAGAAAATTAGTAGATTTTAGAGAACTTAATAAGAGAACTCAAGACTTCTGGGAAGTTCAATTAGGAATACCACATCCCGCAGGGTTAAAAAAGAGAAAATCAGTAACAGTACTGGATGTGGGTGATGCATATTTTTCAGTTCCCYTAGATGAGGACTTCAGGAAGTATACTGCATTTACYATACCTAGTATAAACAATGAGACACCAGGAGTTAGATATCARTACAATGTGCTTCCACAGGGATGGAARGGATCACCAGCAATATTCCAATGTAGCATGACAAAAATTTTAGAACCTTTTAGAAAACAAAATCCAGACATAACTATCTATCAGTACATGGATGATTTGTATGTAGGGTCTGACTTAGAAATAGGGCAGCATAGAACAAAAATAGAGGAACTGAGGCAACATCTGTTGAAGTGGGGATTTACCACACCAGACAAAAAACATCAGAAAGAACCTCCATTTCTTTGGATGGGTTATGAACTTCATCCTGACAAATGGACAGTACAGCCTATAGTGCTGCCAGAAAAAGACAGCTGGACTGTCAATGACATACAGAAGTTARTAGGAAAATTAAATTGGGCCAGTCAGATTTATGCAGGGATTAAAGTAAAGCAACTGTGTAAACTCCTTAGAGGAGCCAAAGCACTGACAGAAGTAGTAACACTAACAGCAGAAGCAGAGTTAGAACTGGCAGAAAACAGGGAAATTCTAAAAGAACCAGTACATGGAGTATATTATGACCCAACAAAAGATTTAATAGCAGAAATACAGAAGCAGGRGCACGGC
>CT00MI0PRG_2008-02
CCCATTAGTCCTATTGAAACTGTACCAGTAAAATTAAAGCCAGGAATGGATGGCCCAAGAGTTAAACAATGGCCATTGACAGAAGAGAAAATAAAAGCATTAGTAGAAATTTGTACAGAAATGGAGAAGGAAGGGAAAATTTCAAAAATTGGGCCTGAAAATCCATACAATACTCCAGTATTTGCCATAAAGAAAAAAGACAGTAGTAAATGGAGAAAATTAGTAGATTTCAGAGAACTTAATAAGAGAACTCAAGACTTTTGGGAAGTTCAATTAGGAATACCACATCCTGCAGGGCTAAAACAGAAAAAATCAGTAACAGTATTGGATGTGGGTGATGCATATTTTTCAGTTCCCTTAGATAAAGAATTCAGGAAGTATACTGCATTCACCATACCTAGTATAAACAATGAGACACCAGGGATTAGGTATCAGTACAATGTACTTCCACAGGGATGGAAAGGATCACCAGCAATATTCCAATGTAGTATGACAAAAATCTTAGAGCCTTTTAGAAAACAAAATCCAGAMATAGTTATCTATCAATACATGGATGATTTGTATGTAGGCTCTGATTTAGAAACAGGGCAGCATAGAACAAAAATAGAGGAACTGAGACAACATCTGTTGARGTGGGGATTTACCACACCAGATAAAAAACATCAGAAAGAACCTCCATTTCTTTGGATGGGCTATGAACTCCATCCCGATAAATGGACAGTACAGCCTGTAATGCTGCCAGAAAARGACAGCTGGACTGTCAATGATATACAGAAGTTAGTGGGAAAATTGAATTGGGCAAGTCAAATTTATGCAGGGATTCAAATAAAGCAATTATGYAAACTCCTTAGGGGAGCCAAATCTCTAACAGAAATAGTAACAYTAACAGAAGAAGCAGAGCTAGAGCTGGCAGAAAACAGGGAGATTCTGAAGAACCCAGTACATGGGGTGTATTATGACCCGTCAAAAGACTTAATAGCAGAAATACAGAAGCAGGGGGAAGGC
>NA00FI0QTT_2009-01
CCCATTAGTCCTATTGATACTRTACCAGTAAAGTTAAAACCAGGAATGGACGGACCAAAAGTTAAACAATGGCCATTGACAGAAGAGAAAATAAAAGCATTAATAGAAATATGTACAGAAATGGAAAAGGAAGGAAAAATTTCAAAAATTGGGCCTGAAAATCCATACAATACTCCAGTATTTGCCATAAAGAAAAAAGACAGTACTAAATGGAGAAAATTAGTAGATTTCAGAGAACTTAATAAAAGAACTCAAGAYTTCTGGGAAGTTCAATTAGGAATACCACATCCCGCAGGATTACAAAAGAAAAAATCAGTAACAGTACTAGATGTGGGTGATGCATATTTTTCAGTTCCCTTAGATAAGGACTTCAGGAAATATACTGCATTTACCATACCTAGTAAAAACAACGAGACACCAGGGMTTAGATATCAGTACAATGTGCTCCCACAGGGATGGAAAGGATCACCAGCAATATTCCAAAGTAGCATGACAAAAATTTTAGAGCCTTTTAGAAAACAAAATCCAGACATAGTTATCTATCAATACATGGATGATTTATATGTAGGATCTGATTTAGAAATAGGGGAGCATAGAACAAAAATAGAGGAACTGAGAAACCATCTGTTAAAGTGGGGATTTACCACACCAGACAAAAAACATCAGAAAGAACCTCCATTCCTATGGATGGGTTATGAACTCCATCCTGATAAATGGACAGTACAGCCTGTAGTGCTGCCAGAAAAGGACAGCTGGACTGTCAATGACATACAAAAGTTAGTGGGAAAATTAAATTGGGCCAGTCAAATTTATGCAGGGATTAAAGTAAAGCAGTTATGTAAACTCCTTAGGGGAACCAAGGCACTAACAGAAGTAATACAACTAACARCAGAAGCAGAACTAGAATTGGCAGAAAACAGGGAGATTCTAAAGACACCAGTACATGGAGTGTATTATGACCCATCAAAAGACCTAATAGCAGAAATACAGAAGCAAGGGCTAGGC
>NC00FA2HTU_2009-01
CCCATTAGTCCTATTGAAACTGTACCAGTAAAATTAAAGCCAGGAATGGATGGCCCAAAAGTTAAACAATGGCCATTGACAGAAGAAAAAATAAAAGCATTARTAGAAATTTGTAATGAAATGGAAAAGGAAGGAAAAATTTCAAAAATTGGGCCTGAAAATCCATACAATACTCCAGTATTTGCCATAAAGAAAAAAGACAGTACTAAATGGAGAAAGTTAGTAGACTTCAGAGAACTTAATAAAAGAACTCAAGACTTCTGGGAAATTCAATTAGGAATACCACATCCTGCAGGGTTAAAAAAGAGAAAATCAGTAACAGTACTGGATGTAGGTGATGCATATTTTTCAGTTCCCTTAGATAAAGACTTCAGGAAGTATACTGCATTTACCATACCTAGTGTAAACAATGAGACACCAGGGGTTAGATATCAGTACAATGTGCTTCCACAGGGATGGAAAGGATCACCAGCAATATTCCAAAGTAGCATGACAAAAATTTTAGAGCCKTTTAGAGAACAAAATCCAGACATRRTTATTTATCAATACATGGATGATTTRTATGTAGGATCTGATTTAGAAATAGAACAGCATAGAACAAAAATAGAGGAACTGAGAGAACATCTGTTAAGATGGGGATTTACCACACCAGATAAAAAACATCAGAAAGAACCTCCATTCCTTTGGATGGGTTATGAACTCCAYCCTGATAAATGGACAGTACAGCCTATAGTGCTGCCASAMAAAGACAGCTGGACTGTCAATGACATACAGAAGTTGGTAGGAAAATTGAATTGGGCAAGCCAGATTTATYCAGGGATTAAAGTAAAGCAATTATGTAAACTCCTTAGAGGAACCAAAGCACTAACAGAAGTAGTACCACTAACAGAAGAAGCAGAGCTAGAACTGGCAGAAAATAGGGAGATTCTAAAAGAACCAGTACATGGAACATATTATGACCCATCAAAAGACTTAATAGCAGAAATACAAAAGCAGGGGGTAGGC
>NC00FDODOV_2008-10
CCCATTAGTCCTATTGAAACTGTACCAGTAAAATTAAAGCCAGGAATGGATGGTCCAAAAGTTAAACAATGGCCACTGACAGAAGAAAAAATAAAAGCATTAGTAGAGATTTGTACAGAAATGGAAAAGGAAGGAAAAATTTCAAAAATTGGGCCTGAAAATCCATACAATACTCCAATATTTGCCATAAAGAAAAAAGATAGCACTAAATGGAGAAAATTAGTAGATTTTAGAGAACTTAATAAAAGAACTCAAGACTTCTGGGAAGTTCAATTAGGGATACCRCATCCCGCAGGGTTAAAGCAGAGAAGATCAGTAACAGTACTGGATGTGGGTGATGCATATTTTTCAGTTCCCTTAGATGAAGAATTTAGGAAGTATACTGCATTTACCATACCTAGTGTAAACAATGAGACACCAGGGGTTAGATACCAGTATAATGTGCTTCCACAGGGATGGAAAGGATCACCAGCAATATTCCAAAGTAGCATGACAAAAATTTTAGAGCCTTTTAGAAGACAAAATCCAGACATAATTATATATCAGTATATGGATGATTTGTATGTAGGGTCTGACTTAGAAATAGGACAGCATAGAGCAAAAGTAGAGGAACTGAGACAACATCTACTAAAGTGGGGATTCACCACACCAGACAAAAAACATCAGAAAGAACCTCCATTCCTTTGGATGGGTTATGAACTCCATCCTGATAAATGGACAATACAGCCTATAGTGCTGCCAGAAAAAGACACCTGGACTGTCAATGACATACAAAAATTAGTGGGAAAATTAAATTGGGCAAGTCAGATTTATACAGGGATTAAAGTAAGGCAATTRTGTAAACTCCTTAGGGGAGCCAAAGCACTAACAGAAGTAATACCACTAACGGTAGAAGCAGAATTAGAACTGGCAGAAAACAGGGAAATTCTAAAAGAACCAGTACATGGAGTATATTATGACCCATCAAAAGACTTAATAGCAGAAATACAGAAACAGGGGCAGGGC
>NC00FF1JOW_2008-10
CCCATTAGTCCTATTGAAACTGTACCRGTAAAATTAAAGCCAGGAATGGATGGCCCAAAAGTTAAACAATGGCCACTGACGGAAGAAAAAATAAAAGCATTARTAGAAATTTGTACAGAAATGGAAAAGGAAGGAAAAATTTCAAAAATTGGGCCTGAAAATCCATACAATACTCCAGTATTTGCCATAAAGAAAAAAGACAGTACTAAATGGAGAAAATTAGTAGATTTCAGAGAACTTAATAAAAGAACTCAAGACTTCTGGGAAGTTCAATTAGGAATACCACAYCCCGCAGGGTTAAAGAAGAGAAAATCAGTGACAGTACTAGATGTGGGTGATGCATATTTCTCAGTTCCCTTAGATAAAGACTTCAGGAAGTATACTGCATTTACCATACCTAGTATAAACAATGAGACACCAGGGGTTAGRTATCAGTACAATGTRCTTCCRCAGGGATGGAAAGGATCACCAGCAATMTTCCAAAGTAGCATGACAAAAATTTTAGAGCCTTTTAGACAACAAAATCCAGACATAATTATCTATCAATATATGGATGATTTGTATGTAGGRTCTGAYTTAGAAATAGGGCAGCATAGAACAAAAGTAGAGGAACTGAGACAACATCTGTTGAAGTGGGGGTTTACCACACCAGACAAAAAACATCAGAAAGAACCTCCATTCCTTTGGATGGGTTATGAACTCCATCCTGATAAATGGACAGTGCAGCCTATAGTGTTGCCAGAAAAAGACACCTGGACTGTCAATGACATACAGAAGTTAGTAGGAAAATTAAATTGGGCAAGTCAAATTTATTCAGGGATTAAAGTAAAGCAACTGTGTAAACTCCTTAGGGGAGTCAAAGCACTAACAGAAGTAGTACCATTAACAGAAGAAGCAGARTTAGAACTGGCAGAAAACAGGGAAATTCTAAGAGAACCAGTACATGGAGTATACTATGACCCAACAAAAGACTTAATAGCAGAAGTACAGAAGCAGGGGGAAGGC
>NC00M96NUX_2008-11
CCCATTAGTCCTATTGAAACTGTACCAGTAAAATTAAAGCCAGGAATGGATGGCCCAAAAGTTAAACAATGGCCATTGACAGAAGAAAAGATAAAAGCATTAATGGAAATTTGTACAGAAATGGAGAAGGAAGGGAAAATTTCAAAAATTGGGCCTGAAAATCCATACAATACTCCAGTATTTGCCATAAAGAAAAAAGACAGTACTAAATGGAGAAAATTAGTAGATTTCAGAGAACTTAATAAGAGAACCCAAGACTTCTGGGAAGTTCAATTAGGAATACCACATCCTGCAGGGTTAAAAAAGAGAAAATCAGTAACAGTACTGGATGTGGGTGATGCATATTTTTCAGTTCCCTTAGATAAAGAGTTCAGGAAGTACACTGCATTTACCATACCTAGTATAAATAATGAGACACCAGGAATTAGATATCAGTACAATGTGCTTCCGCAGGGATGGAAAGGATCACCAGCAATATTCCAATGTAGCATGACAAAAATCTTAGAGCCTTTTAGAAAACAAAATCCAGACATAGTTATCTATCAATACATGGATGACTTGTATGTAGGATCTGACTTAGAAATAGGGCAGCATAGAGCAAAAATAGAAGAACTGAGAGAGCATCTGTTGAAATGGGGACTTACCACACCAGACAAAAAACATCAGAAAGAACCCCCATTCCTTTGGATGGGTTATGAGCTCCATCCTGATAAATGGACAGTACAGCCAATAGTGCTGCCAGAAAAAGACAGCTGGACTGTCAATGACATACAGAAGTTAGTGGGAAAATTGAATTGGGCAAGTCAGATTTACCCAGGGATTAAAGTAAAGCAATTATGTAAACTTCTTAGGGGAACCAAAGCATTAACAGAAGTAGTATCACTAACAGAAGAAGCAGAGCTAGAACTGGCAGAAAACAGGGAAATCCTAAAAGAGCCAGTCCATGGAGTGTATTATGACCCATCAAAGGACTTAATAGCAGAAATACAGAAGCAGGGGCAAGGC
>NC00MB1QSY_2008-09
CCCATTAGTCCTATTGAAACTGTACCAGTAARATTAAAGCCAGGRATGGATGGYCCAAAAGTTAAACAATGGCCACTGACAGAAGAAAAAATAAAAGCATTAGTAGAAATTTGTACAGAAATGGAAAAGGAAGGAAAAATTTCAAAAATTGGGCCTGAAAATCCATACAATACTCCAATATTTGCCATAAAGAAAAAAGACAGTACTAAATGGAGAAAATTAGTAGATTTCAGAGAACTTAATAAGAGAACTCAAGACTTCTGGGAGGTTCAATTAGGAATACCACAYCCCGCAGGGTTAAAGAAGAGAAAATCAGTAACAGTACTAGATGTGGGTGATGCATATTTTTCAGTTCCCTTAGATGAAGACTTCAGGAAGTATACTGCATTTACCATACCTAGTATAAACAATGAGACACCAGGGGTTAGATATCAGTACAATGTGCTTCCMCAGGGATGGAAAGGATCACCAGCAATATTYCAAAGTAGCATGACAAAAATTTTAGAGCCTTTTAGAAAACAAAATCCAGACATAAYTATCTACCAATACATGGATGATTTGTATGTAGGGTCTGAYTTAGAAATAGGGSWGCATAGAACAAAAGTAGAGGAACTGAGACAACATCTGTTGAAGTGGGGGTTTACCACACCAGACAAAAAACATCAGAAAGAACCTCCATTCCTTTGGATGGGTTATGAACTCCATCCTGATAAATGGACAGTACAGCCTATAGWGTTGCCAGAAAAAGACACCTGGACTGTCAATGACATACAGAAGYTAGTAGGAAAATTAAATTGGGCAAGTCAGATTTATGCAGGGATCAAAGTAAAGCAMTTGTGTAAACTCCTTAGGGGAGCCAAAGCACTRACAGAAGTAATAACATTAACAGAAGAAGCAGAGTTAGAACTGGCAGAAAACAGGGAAATTCTAAAAGAACCAGTACATGGAGTATATTATGACCCAACAAAAGAMTTAATAGCAGAAGTACAGAAGCAGGGGGAAGGY
>NC00MB3PSZ_2008-11
CCCATTAGTCCTATTGAAACTGTACCAGTAAAATTAAAGCCAGGAATGGATGGCCCAAAAGTTAAACAATGGCCATTGACAGAAGAGAAAATAAAAGCATTADTAGAAATTTGTACAGAAATGGAAAAGGAAGGAAAAATTTCAAAAATTGGGCCTGAAAATCCATACAATACTCCAGTATTTGCCATAAAGAAAAAGGACAGTACTAAATGGAGAAAATTAGTAGATTTCAGAGAACTTAATAAGAGAACTCAAGACTTCTGGGAAGTTCAATTAGGAATACCACATCCTGCAGGGTTAAAAAAGAGAAAATCAGTAACAGTACTGGATGTGGGTGATGCATATTTTTCAGTTCCCTTAGATAAAGATTTCAGGAAGTATACTGCATTTACCATACCTAGTATAAACAATGAGACACCAGGGATTAGATATCAGTACAATGTGCTTCCACAGGGATGGAAAGGATCACCAGCAATATTCCAAAGTAGCATGACAAAAATCTTAGAGCCTTTTAGGAGACAAAATCCAGACATAGTTATCTACCARTACATGGATGATTTGTATGTAGGATCTGACTTAGAAATAGGGCAGCATAGAACAAAAATAGAGGAACTGAGACAACATCTGTTGAAGTGGGGACTYACCACACCAGACAAAAAACATCAGAAAGAACCTCCATTCCTTTGGATGGGTTATGAACTCCATCCTGATAAATGGACAGTACAGCCTATAATGCTGCCAGAGAAAGACAGCTGGACTGTCAATGACATACAGAAGTTAGTGGGAAAATTGAATTGGGCAAGTCAGATTTATCCAGGGATTAAAATAAGGCAATTATGTAAACTCMTTAGGGGAACCAAAGCACTAACAGAAGTAGTACCACTAACACCAGAAGCAGAGCTAGAACTGGCCGAAAACAGGGAGATTCTAAAAGAGCCAGTACATGGAGTGTATTATGACCCATCAAAAGACTTAATAGCAGAAATACAGAAGCAGGGGGAGGGC
>NC00MB7JP0_2008-09
CCCATTAGTCCTATTGAAACTGTACCAGTAAAATTAAAACCAGGAATGGATGGCCCAAAAGTTAAACAATGGCCATTGACAGAAGAAAAAATAAAAGCATTAGTAGAAATTTGTACAGAAATGGAAAAGGAAGGAAAAATTTCAAAAATTGGGCCTGAAAATCCATACAATACTCCAGTATTTGCCATAAAGAAAAAAGACAGTACTAAATGGAGAAAATTAGTAGATTTTAGAGAACTTAATAAGAGAACYCARGAYTTCTGGGAAGTTCAATTAGGAATACCACATCCTGCAGGGTTAAAAAAGAGAAAATCAGTAACAGTACTGGATGTGGGTGATGCCTATTTTTCAGTTCCATTAGATAAAGACTTCAGGAAGTATACTGCATTTACCATACCTAGTATAAACAATGAGACACCAGGGGTTAGATATCAGTACAATGTGCTTCCACAGGGATGGAAAGGATCACCAGCAATATTCCAATGTAGCATGACAAAAATTTTAGAGCCTTTTAGAAAACAGAATCCAGACATAGTTATCTATCAATACATGGATGACTTATATGTAGGGTCTGACTTAGAAATAGGGCAGCATAGAACAAAAATAGAGGAACTGAGACAACATCTGTTGAAGTGGGGATTTACCACACCAGACAAAAAACATCAGAAAGAGCCTCCATTYCTTTGGATGGGTTATGAACTCCATCCTGATAAATGGACAGTACAGCCTATAGAGCTGCCAGAAAAAGACACCTGGACTGTCAATGACATACAAAAACTAGTAGGAAAATTAAATTGGGCAAGTCAGATTTATGCAGGGATTAAAGTAAGGCAATTGTGTAAGCTCCTTAGGGGAGCCAAATCACTAACAGAAATAATACCACTAACAGCAGAAGCAGAGTTAGAACTGGCAGAAAACAGGGAAATTCTAAAAGAACCAGTACATGGAGTATATTATGACCCWACAAAAGACTTAATAGCAGAAATACAGAAGCAGGGGCAAGGC
>NC00MD6KU1_2009-01
CCCATTAGTCCTATTGACACTGTACCAGTAAAATTAAAGCCAGGAATGGATGGTCCAAAAGTTAAACAATGGCCATTGTCAGAAGAAAAAATAAAAGCATTAGTAGAAATTTGTACAGAGATGGAAAAGGAAGGAAAAATTTCAAAAATTGGACCTGAAAACCCATACAATACTCCAGTATTTGCCATAAAGAAAAAAGACAGTACTAAATGGAGAAAGTTAGTAGATTTCAGAGAACTTAACAAGAGAACTCAAGACTTCTGGGAAGTTCAATTAGGAATACCACATCCCGCAGGGTTAAAAAAGAGAAAATCAGTAACAGTACTGGATGTGGGTGATGCATATTTTTCAGTTCCTTTATATGAAGACTTTAGGAAGTATACTGCATTTACCATACCCAGTACAAACAATGAGGCACCAGGGATTAGGTATCAATACAATGTGCTTCCACAAGGATGGAAAGGATCACCAGCAATATTCCAAAGTAGCATGACAAAAATCTTAGAACCTTTTAGAAAGCAAAATCCAGAAATAGTTATCTATCAATACATGGATGATTTATATGTAGGATCTGACTTAGAAATAGGGCAGCATAGAGWAAAAATAGAGGAACTGAGACAACATTTGTTGAAGTGGGGATTGACCACACCAGACAAAAAACATCAGAAAGAACCCCCATTCCTTTGGATGGGCTATGAACTCCATCCTGATAAATGGACAGTACAGCCTATAGTGCTACCAGAAAAAGACAGCTGGACTGTCAATGACATACAGAAGTTAGTGGGAAAATTAAATTGGGCAAGTCAGATTTATGCAGGGATTAAAGTAAAACAACTGTGTAAACTCCTTAAGGGAACCAAAGCACTAACAGAAGTGGTATCACTAACAAAAGAAGCAGAGCTGGAACTGGCAGAAAACAGGGAGATATTAAAAGAACCAGTACATGGAGTGTACTATGACCCATCAAAAGACTTAATAGCAGAAATACAGAAGCAGGGGCAAGGG
>NC00ME0KT2_2008-09
CCCATTAGTCCTATTAARACTGTACCWGTAAAATTAAAGCCAGGAATGGATGGCCCAAAAGTTAAACAATGGCCATTGACAGAAGAAAAAATAAAAGCATTAACAGAAATTTGTACAGAAATGGAAAAGGAAGGGAAAATTTCAAAAATTGGGCCTGAAAATCCATACAAYACTCCAATATTTGCTATAAAGAAAAAAGACAGTACTAAATGGAGAAAATTAGTAGATTTCAGAGAACTTAATAAGAGAACTCAAGACTTCTGGGAAGTTCARTTAGGAATACCACATCCAGCAGGGTTAAAAAAGAGAAGATCAGTGACAGTACTGGATGTGGGTGATGCATATTTCTCAGTTCCCTTAGATGAAGACTTCAGGAAGTATACTGCATTCACCATACCTAGCATAAACAACGAGACACCAGGGGTTAGGTATCAGTACAATGTACTTCCACARGGATGGAAAGGATCACCAGCAATATTTCAAAGTAGCATGACAAAAATCTTAGAGCCTTTTAGAAAACAAAATCCAGAAGTAGTTATCTATCAATACATGGATGATTTGTATGTAGGATCTGACTTAGAAATAGGACAGCATAGAATAAAAATAGAGGAACTGAGACAACATCTGTTGARGTGGGGACTAACCACACCAGACAAGAAACATCAGAAAGAACCTCCATTCCTTTGGATGGGTTATGAACTCCATCCTGATAAATGGACAGTACAGCCTATARTGCTGCCAGAAAAAGACAGCTGGACTGTCAATGACATACAGAAGTTAGTGGGAAAATTGAATTGGGCAAGTCAGATTTATSCAGGRATTAAAGTAARGCAATTATGTAAACTKCTTAGGGGAGCCAAAGCACTAACAGAAGTAATACCACTAACAGAAGAGGCAGAGCTAGAACTGGCAGAGAACAGGGAAATTCTAAAAGAACCAGTACATGGAGTGTACTATGACCCATCAAAAGACTTAATAGCAGAAATACAGAAACAGGGGCAAGGT
>CV00M90ROH_2007-11
CCCATTAGCCCTATTGAGACTGTACCAGTAAAATTAAAGCCAGGAATGGATGGCCCAAAAGTTAAACAATGGCCATTRACAGAAGAAAAGATAAAAGCATTAGTAGAAATTTGTACAGAAATGGAAAAGGAAGGGAAAATTACAAAAATTGGGCCTGAAAATCCATACAATACTCCAATATTTGCCATAAAGAAAAAAGACAGTACTAAATGGCGAAAGTTAGTAGATTTCAGAGAGCTTAATAAAAGAACTCAAGACTTCTGGGAAGTTCAGTTAGGAATACCACATCCMGCAGGGTTAAAAAAGAAAAAATCAGTAACAGTACTGGATGTGGGTGATGCATATTTTTCARTTCCCTTAGATAAAGATTTCAGGAAGTATACTGCATTTACCATACCTAGTATAAACAATGAGACACCAGGGATTAGATATCAGTACAATGTGCTTCCACAAGGATGGAAAGGATCACCAGCAATATTCCAAAGTAGCATGACAAAAATCTTAGAGCCTTTTAGAAAACAAAACCCAGATATAGTTATCTATCAATACATGGATGATTTGTATGTAGGCTCTGATTTAGAAATAGGGCAGCATAGAACAAAAATAGAGGAACTGAGAGCACATCTGTTGAAGTGGGGGTTTACCACACCAGACAAAAAACATCAGAAAGAACCTCCATTTCTTTGGATGGGTTATGAACTCCATCCTGATAAATGGACAGTACAGCCTATARTGCTGCCAGAAAAAGACAGCTGGACTGTCAATGACATACAAAAGTTAGTGGGAAAATTAAATTGGGCGAGTCAGATTTATGCAGGAATTAAAATAAAGCAATTATGTAAGCTCCTTAGGGGAACCAAATCACTAACAGAAGTAGTATCAYTAACAGAAGAAGCGGAGCTAGAACTGGCAGAAAACAGGGAGATTCTAAAAGAACCTGTACATGGGGTATATTATGACCCATCAAAAGACTTGATAGCAGAAATACAGAAACAGGGGCAAGGC
>NC00MF3KU3_2008-11
CCCATTAGTCCTATTGAAACTGTACCGGTAAAATTAAAGCCAGGAATGGATGGCCCAAAAGTTAAACAATGGCCATTGACAGAAGAAAAAATAAAAGCATTAGTAGAAATTTGTACAGAAATGGAAAAGGAAGGAAAAATTTCAAAAATTGGGCCTGAAAATCCATACAATACTCCAATATTTGCCATAAAGAAGAAAGACAGTACTAAATGGAGAAAATTAGTAGATTTTAGAGAACTTAATAAGAGGACTCAAGACTTCTGGGAAGTTCAATTAGGAATACCACATCCCGCAGGATTAAAGAAAAGAAAATCAGTAACAGTACTGGATGTGGGTGATGCATATTTTTCAGTTCCCTTAGATAAAGACTTCAGGAAGTATACTGCATTTACCATACCTAGCATAAACAATGAGACACCAGGGGTTAGATATCAGTACAATGTGCTTCCACAGGGATGGAAAGGATCACCAGCAATATTCCAAAGTAGCATGACAAAAATTTTAGAGCCTTTTAGAAAACAAAATCCAGACATAGTTATCTATCAATACATGGATGATTTGTATGTAGGGTCTGACTTAGAAATAGGGCAGCATAGAACAAAAATAGAGGAACTGAGACAACATCTGTTGAAGTGGGGATTTACCACACCAGACAAAAAACATCAGAAAGARCCTCCATTCCTTTGGATGGGGTATGAACTCCATCCTGATAAATGGACAGTACAGCCTATAGTGCTGCCAGAAAAAGACATCTGGACTGTCAATGACATACAGAAGTTAGTAGGGAAATTAAATTGGGCAAGTCAAATCTATTCAGGGATTAAAGTAAAGCAATTGTGTAAACTCCTTAGGGGAGCCAAAGCACTAACAGAAGTAGTACCATTAACAGTAGAAGCAGAGTTAGAACTGGCAGAAAACAGGGAAATTCTAAAAGAACCAGTACATGGAGTGTACTATGACCCAACAAAAGACTTAATAGCAGAAATACAGAAACAGGGGCAAGGC
>NC00MHBFU4_2008-12
CCCATTAGTCCTATTGAAACTGTACCAGTAAAATTAAAGCCAGGAATGGATGGCCCAAAAGTTAAACAATGGCCATTGACAGAAGAAAAAATAAAAGCATTAGTAGAAATTTGTACAGAAATGGAAAAGGAAGGAAAAATTTCAAAAATTGGGCCTGAAAATCCATACAATACTCCAGTATTTGCCATAAAGAAGAAAGACAGTACTAAATGGAGAAAATTAGTAGATTTTAGRGAACTTAATAAAAGAACTCAAGACTTCTGGGAAGTTCAATTAGGAATACCACATCCYGCAGGGTTAAAGAAGAGAAAATCAGTAACAGTACTGGATGTGGGTGATGCATATTTTTCAGTTCCCTTAGATGAAAAYTTCAGGAAGTATACTGCATTTACCATACCTAGTATAAACAATGAGACACCAGGGGTTAGATACCAGTACAATGTGCTTCCACAGGGATGGAAAGGATCACCAGCAATATTCCAAAGTAGYATGACAAAAATTTTAGAGCCTTTTAGAAAACAAAATCCAGACATAATTATCTATCAATACATGGATGACTTGTATGTAGGGTCTGACTTAGAAATAGGGCARCATAGAGCAAAAGTAGAGGAACTGAGACAACACCTGTTGAAGTGGGGATTTACCACACCAGACAAAAAACATCAGAAAGAACCTCCATTCCTTTGGATGGGTTATGAACTCCATCCTGATAAATGGACAGTACAGCCTATAGTGCTGCCAGATAAAGACATCTGGACTGTCAATGACATACARAAGTTAGTAGGAAAATTAAAYTGGGCAAGTCAGATTTACRCAGGGATTAAARTAAAGCAATTGTGTAAACTCCTTAGGGGAGCCAAAGCACTRACAGAAGTAATACCACTAACAGCAGAAGCAGAGTTAGAACTGGCAGAAAACAGGGAAATTCTAAAAGAACCAGTACATGGAGTATATTATGACCCAACAAAAGACTTAATAGCAGAAATACAGAAGCAGGGGCAAGGC
>NC00MV1RU5_2008-11
CCCATTAGTCCTATTGAAACTGTACCAGTAAAATTAAAGCCAGGAATGGATGGCCCAAAAGTWAAACAATGGCCATTGACAGAAGAAAAGATAAAAGCATTAGTAGAAATTTGTACAGAAATGGAAAAGGAAGGAAAAATTTCAAAAATAGGGCCTGAAAATCCATACAATACGCCAGTATTTGCCATAAAGAAAAAAGACAGTACTAAATGGAGAAAATTAGTAGATTTTAGAGAACTTAATAARAGAACTCAAGACTTCTGGGAGGTTCAATTAGGAATACCACATCCYGCAGGGTTAAAGAAGAGAAAATCAGTGACAGTACTGGATGTGGGTGATGCATATTTTTCAGTTCCTTTAGATGAAGACTTCAGGAAGTATACTGCATTTACCATACCTAGTATAAACAATGAGACACCAGGGGTTAGATATCAGTACAATGTGCTTCCACAGGGATGGAAAGGATCACCAGCAATATTCCAAAGTAGCATGACAAAAATTTTAGAGCCTTTTAGAAAACAMAACCCAGACATAATTATCTATCAATACATGGATGATTTGTATGTAGGRTCTGACTTAGAAATAGGACAGCATAGAACAAAAATAGAGGAACTGAGACAACATCTATTGAAGTGGGGATTTACCACACCAGACAAAAAACATCAGAAAGAACCTCCATTCCTTTGGATGGGGTATGARCTCCATCCTGATAAATGGACAGTACAGCCTATAGTGCTGCCAGAAAAAGACATCTGGACTGTCAATGACATACAGAAGTTAGTGGGAAAATTAAATTGGGCAAGTCAGATTTACGCAGGGATTAAAGTAAAACAATTGTGTAAACTCCTTAGGGGARCCAAAGCACTAACAGAGGTAATACCACTAACAGCAGAAGCAGAGTTAGAACTGGCAGAAAACAGGGAAATTCTAAAAGAGCCAGTACATGGAGTATATTATGACCCAACAAAAGACYTAATAGCAGAAATACAGAAGCAGGGGCAAGGC
>NCE0M97GR6_2008-09
CCCATTAGTCCTATTGAAACTGTACCAGTAAAATTAAAGCCAGGAATGGATGGCCCAAAAGTTAAACAATGGCCATTGACAGAAGAAAAAATAAAAGCATTACTAGAAATTTGTACAGAAATGGAAAAAGAAGGAAAAATTTCAAAAATWGGGCCTGAAAATCCATACAATACTCCAGTATTTGCCATAAAGAAAAAGGACAGTACTAARTGGAGAAAATTAGTAGATTTCAGAGAACTTAATAAGAAAACTCAAGACTTCTGGGAAGTTCAATTAGGAATACCACATCCTGCAGGGTTAAAAAAGAGAAAATCAGTAACAGTACTGGATGTGGGTGATGCATATTTTTCAGTTCCCTTAGATAAAGACTTCAGGAAGTATACTGCATTCACCATACCCAGTGTAAACAACGAGACACCAGGGATTAGATATCAGTACAATGTGCTTCCACAGGGATGGAAAGGGTCACCAGCAATATTCCAAAGTAGCATGACAAAAATYTTAGAGCCCTTTAGARAACAAAATCCAGATATAATTATCTATCAATACATGGATGATTTGTATGTAGGGTCTGACTTAGAAATAGGGCAGCATAGAGCAAAAGTAGAGGAACTGAGAAACCATCTGTTAAAGTGGGGATTTACCACACCAGACAAAAAACATCARAAAGAACCTCCATTCCTTTGGATGGGTTATGAACTCCATCCTGATAAATGGACAGTACAGCCTATAGTACTGCCAGAAAAAGACAKCTGGACTGTCAATGACATACAGAAGTTAGTGGGAAAATTGAATTGGGCAAGTCAGATTTACCCAGGGATTAAAATAAAACAATTATGTAAACTTCTTAGGGGAACTAAAGCACTAACAGAAGTAATACCACTAACAGAAGAAGCAGAGCTAGAACTGGCAGAAAACAGGGAAATTCTAAAAGAACCAGTACATGGGGTGTATTATGACCCATCAAAAGACTTAATAGCTGAAATACAGAAGCAGGGGCTAGGC
>NCV0MF1K17_2008-10
CCCATTAGTCCTATTGAAACTGTACCAGTAAAATTAAAACCAGGAATGGATGGCCCAAAAGTTAAACAATGGCCATTGACAGAAGAAAAGATAAAAGCATTAGTAGAAATTTGTACAGAAATGGAAAAGGAAGGGAAAATTTCAAAAATTGGGCCTGAAAATCCATACAATACTCCAGTATTTGCCATAAAGAAAAAGGACAGTACTAAATGGAGAAAATTAGTAGATTTCAGAGAACTTAATAAAAGAACTCAAGACTTCTGGGAAGTTCAATTAGGAATACCACATCCCGCAGGGTTAAAAAAGAGGAAATCAGTAACAGTACTGGATGTGGGTGATGCATATTTTTCAATTCCCTTAGATAAAGACTTCAGGAAGTATACTGCATTTACCATACCTAGTATAAACAATGAAAAACCAGGGATTAAATATCAGTACAATGTACTTCCGCAGGGATGGAAAGGATCACCAGCAATATTCCAAAGTAGCATGACAAAAATCTTAGAACCTTTTAGAGAGCAAAACCCAGACATAGTCATCTATCAATACATGGATGATTTGTATGTAGGATCTGACTTAGAAATAGGGCAGCATAGARCAAAAATAGAGGAATTGAGAGAACATCTGTTGAAGTGGGGAYTAACCACACCAGACAAAAAACATCAGAARGAACCTCCATTCCTTTGGATGGGTTATGAACTCCATCCTGATAAATGGACAGTACAGCCTATAGWGCTGCCAGAHAAAGAMAGCTGGACTGTCAATGACATACAGAAGTTAGTGGGAAAATTRAATTGGGCAAGYCAGATTTATGCRGGGATTAAAGTAAAACAATTATGTAAACTCCTTAGGGGAACCAAGGCACTAACAGAAATAGTACCACTAACAGAAGAAGCAGAGCTAGAACTGGCAGAAAACAGGGAGATTCTAAAAACACCAGTGCATGGAGTGTATTATGACCCAACAAAAGAYTTAATAGCAGAAATACAGAAGCAAGGGCTAGGC
>NE00M91PT8_2008-10
CCCATTAGTCCTATTGAAACTGTACCAGTAAAATTAAAGCCAGGAATGGATGGCCCAAAAGTTAAACAATGGCCATTGACAGAAGAAAAAATAAAAGCATTAAYAGAAATTTGTACAGAAATGGAAAAGGAAGGRAAAATTTCAAAAATTGGGCCTGAAAATCCATACAATACTCCAGTGTTTGCCATAAAGAAAAAAGACAGTACTAAATGGAGAAAATTAGTAGATTTCAGAGAACTTAAYAAAAGAACTCAAGACTTCTGGGAAGTTCAATTAGGAATACCACACCCTGCAGGGTTAAAAAGGAAAAARTCAGTAACAGTACTAGATGTGGGTGATGCATATTTCTCAGTTCCCTTAGATAAAGACTTCAGAAAGTAYACTGCATTTACCATACCTAGTATAAATAATGAGACACCAGGRATTAGGTATCAGTACAATGTGCTTCCACAGGGATGGAAAGGATCACCAGCAATATTCCAAAGTAGCATGACAAGAATCTTAGAGCCTTTTAGAAATCAGAATCCAGACATAGTTATCTATCAGTACATGGATGATTTGTATGTAGGATCTGACTTAGAAATAGGGCAGCATAGAACAAAAGTAGAGGAACTGAGACAACATTTGTTGARGTGGGGGTTTACCACACCAGACAAAAARCATCAGAAAGAACCTCCATTCCTTTGGATGGGGTATGAACTCCATCCTGATAAATGGACAGTACAGCCTATAGTGCTGCCAGAAAARGACAGCTGGACTGTCAATGACATACAAAAGTTAGTGGGAAAATTGAATTGGGCAAGTCAGATTTATSSAGGGATTAAAGTAAARCAATTATGTAAACTYCTTAGAGGAGCCAAAGCACTAACAGAAGTARTACCACTAACAGAAGAAGCAGAGCTAGAGCTGGCAGAAAACAGGGAGATTCTAAAAGAGCCAGTRCATGGGGTGTATTATGACCCATCAAAAGACTTAATAGCAGAAATACAGAAGCAGGGGAAAGGC
>NE00M99GT9_2008-11
CCCATTAGTCCTATTGAAACTGTACCAGTAAAATTAAAGCCAGGAATGGATGGCCCAAAAGTTAAACAATGGCCATTGACAGAAGAAAAAATAAAAGCATTAGTAGAAATCTGTACAGAAATGGAAAAGGAAGGGAAAATTTCAAAGATTGGGCCTGAAAATCCATACAATACTCCAGTATTTGCTATAAAGAAAAAAGACAGTACTAAATGGAGAAAATTAGTAGATTTCAGAGAACTTAATAAGAAAACTCAAGACTTCTGGGARGTTCAATTAGGAATACCACATCCAGCAGGGTTAAAAAAGAAAAAATCAGTAACAGTACTGGATGTGGGTGATGCATATTTTTCAGTTCCCTTAGATCCAGACTTCAGGAAGTATACTGCATTTACCATACCTAGTATAAACAATGAGACACCGGGGATCAGATATCAGTACAATGTGCTKCCACAGGGATGGAAAGGGTCACCAGCAATATTCCAAAGCAGTATGACAAAAATCTTAGAGCCTTTTAGAAAGRAAAACCCAGACATAGTTATTTATCAATACATGGATGACTTGTATGTAGGATCTGACTTAGAAATAGGGCAGCATAGARCAAAAATAGAGGAACTGAGARAMCATCTGTTGAGGTGGGGAYTTACCACACCAGACAAAAAACATCAGAAGGAACCTCCATTCCTTTGGATGGGTTATGAACTCCATCCTGATAAATGGACAGTACAGCCTATAGTGCTGCCAGAAAAAGACAGCTGGACTGTCAATGACATACAGAAGTTAGTGGGAAAATTGAATTGGGCAAGTCAGATTTACTCAGGGATTAAAGTAAGGCAATTATGTAAACTCCTAAGGGGAGCCAAAGCACTAACAGAAGTAATACCTCTAACAAAAGAAGCAGAAATAGAACTGGCAGAAAACAGGGAACTTCTAAAAGAACCAGTACATGGAGTGTATTATGACCCATCAAAAGACTTAATAGCAGAAATACAGAAGCAGGGGCTAGGC
>NE00MD2MTA_2008-10
CCCATTAGTCCTATTGAAACTGTACCAGTAAAATTAAAGCCAGGAATGGATGGCCCAAAAGTTAAACAATGGCCATTGACAGAAGAAAAAATAAAAGCATTAAYAGAAATTTGTACAGAAATGGAAAAGGAAGGRAAAATTTCAAAAATTGGGCCTGAAAATCCATACAATACTCCAGTGTTTGCCATAAAGAAAAAAGACAGTACTAAATGGAGAAAATTAGTAGATTTCAGAGAACTTAAYAAAAGAACTCAAGACTTCTGGGAAGTTCAATTAGGAATACCACACCCTGCAGGGTTAAAAAGGAAAAARTCAGTAACAGTACTAGATGTGGGTGATGCATATTTCTCAGTTCCCTTAGATAAAGACTTCAGAAAGTAYACTGCATTTACCATACCTAGTATAAATAATGAGACACCAGGRATTAGGTATCAGTACAATGTGCTTCCACAGGGATGGAAAGGATCACCAGCAATATTCCAAAGTAGCATGACAAGAATCTTAGAGCCTTTTAGAAATCAGAATCCAGACATAGTTATCTATCAGTACATGGATGATTTGTATGTAGGATCTGACTTAGAAATAGGGCAGCATAGARCAAAAGTAGAGGAACTGAGACAACATTTGTTGARGTGGGGGTTTACCACACCAGACAAAAARCATCAGAAAGAACCTCCATTCCTTTGGATGGGGTATGAACTCCATCCTGATAAATGGACAGTACAGCCTATAGTGCTGCCAGAAAARGACAGCTGGACTGTCAATGACATACAAAAGTTAGTGGGAAAATTGAATTGGGCAAGTCAGATTTATSSAGGGATTAAAGTAAARCAATTATGTAAACTYCTTAGAGGAGCCAAAGCACTAACAGAAGTAATACCACTAACAGAAGAAGCAGAGCTAGAGCTGGCAGAAAACAGGGAGATTCTAAAAGAGCCAGTRCATGGGGTGTATTATGACCCATCAAAAGACTTAATAGCAGAAATACAGAAGCAGGGGAAAGGC
>NE00ME6FTB_2008-10
CCCATTAGTCCTATTGAAACTGTACCAGTAAAATTAAAGCCAGGAATGGATGGCCCAAAAGTTAAACAATGGCCATTGACAGAAGAAAAAATAAAAGCATTAGTAGAAATCTGTACAGAAATGGAAAAGGAAGGRAAAATTTCAAAGATWGGGCCTGAAAATCCATACAATACTCCAGTATTTGCTATAAAGAAAAAAGACAGTACTAAATGGAGAAAATTAGTAGATTTCAGAGAACTTAATAAGAAAACTCAAGACTTCTGGGAAGTTCAATTAGGAATACCACATCCAGCAGGGTTAAAAAAGAAAAAATCAGTAACAGTACTGGATGTGGGTGATGCATATTTTTCAGTTCCCTTAGATCCAGACTTCAGGAAGTATACTGCATTTACCATACCTAGTATAAACAATGAGACACCGGGGATCAGATATCAGTACAATGTGCTTCCACAGGGATGGAAAGGGTCACCAGCAATATTCCAAAGCAGTATGACAAAAATCTTAGAGCCTTTTAGAAAGRAAAACCCAGACATAGTTATTTATCAATACATGGATGACTTGTATGTAGGATCTGACTTAGAAATAGGGCAGCATAGAACAAAAATAGAGGAACTGAGAGAACATCTGTTGAGGTGGGGACTYACCACACCAGAYAAAAAACATCAGAAGGAACCTCCATTCCTTTGGATGGGTTATGAACTCCATCCTGATAAATGGACAGTACAGCCTATAGTGCTGCCAGAAAAAGACAGCTGGACTGTCAATGACATACAGAAGTTAGTGGGAAAATTGAATTGGGCAAGTCAGATTTACTCAGGGATTAAAGTAAGGCAATTATGTAAACTCCTAAGGGGAGCCAAAGCACTAACAGAAGTRATACCTCTAACAAAAGAAGCAGAAATAGAACTGGCAGAAAACAGGGAACTTCTAAAAGAACCAGTACATGGAGTGTATTATGACCCATCAAAAGACTTAATAGCAGAAATACAGAAGCAGGGGCTAGGC
>NE00MT1JTC_2008-09
CCCATTAGTCCTATTGAAACTGTACCAGTAAAATTAAAGCCAGGTATGGATGGCCCAAAAGTTAAACAATGGCCATTGACAGAAGAAAAAATAAAAGCATTAGTAGAAATTTGTACAGAAATGGAAAAGGAAGGAAAAATCTCAAAAGTAGGGCCTGAAAATCCATACAATACTCCAGTGTTTGCCATAAAGAAAAAAGACAGCACTAAGTGGAGGAAGTTAGTAGATTTCAGAGAACTTAATAAAAGAACACAAGACTTCTGGGAAGTTCAGTTAGGAATACCACATCCAGCAGGGTTAAAAAAGAAGAAATCAGTAACAGTACTGGATGTGGGTGATGCCTATTTTTCAGTACCCTTAGATCCAGAATTCAGGAAGTACACTGCATTTACCATACCCAGTATAAACAATGAGACACCAGGGGTTAGATATCAGTACAATGTGCTTCCACAGGGATGGAAAGGGTCACCAGCAATATTCCAAAGTAGCATGACAARAATTTTAGAGCCTTTTAGAAAACAAAATCCAGACATRGTTATCTATCAATACATGGATGATCTATATGTAGGATCTGATTTAGAAATAGGGCAGCATAGAACAAAAATAGAGGAATTGAGACAGCATCTGTTAARGTGGGGATTTACTACACCAGACAAGAAACATCAGAAAGAACCTCCATTCCTTTGGATGGGTTATGAACTCCATCCTGATAAATGGACAGTACAGCCTATAGTGCTGCCAGAAAAGGACAGCTGGACTGTCAATGATATACAGAAGTTAGTGGGAAAGTTGAATTGGGCAAGTCAAATCTATGCAGGGATTAAAATAAAACAATTATGTAAACTCATTAGGGGAACCAAAACACTAACAGAAGTAATACCTCTGACAGAAGAAGCAGAGTTAGAACTGGCAGAAAATAGGGAGATTCTAAAAGAACCAGTACATGGAGTGTATTATGACCCATCAAAAGACTTAATAGCAGAAATACAGAAGCAGGGGCTAGGC
>CV00MH0JSI_2008-04
CCCATTAGTCCTATTGAAACTGTACCAGTCAAATTAAAGCCAGGAATGGATGGCCCGAAAGTTAAACAATGGCCATTGACAGAAGAAAAAATAAAAGCATTAATAGAAATTTGTACAGAAATGGAAAAGGAAGGAMAAATTTCAAAGATTGGGCCTGAAAATCCATACAATACTCCAGTATTTGCTATAAAGAAAAARGACAGTACTAAATGGAGAAAATTAGTAGATTTTAGAGAACTTAATAAGAGAACTCAAGACTTTTGGGAAGTTCAATTAGGAATACCACATCCTGCAGGGTTAAAAAAGAAAAAATCAGTAACAGTACTGGATGTGGGTGATGCATATTTTTCAATTCCCTTAGATCCAGACTTTAGGAAGTATACTGCATTTACCATACCTAGTATAAACAATGAGACACCAGGGATTAGATATCAGTACAATGTACTGCCACAGGGATGGAAAGGATCACCAGCAATATTCCAAAGTAGCATGACAAAAATTTTAGAGCCTTTTAGAAAACAAAATCCAGACATAGTTGTCTATCAATACATGGATGATTTGTATGTAGGATCTGATTTRGAAATAGGACAGCACAGAATAAAAATAGAGGAACTGAGACAGCATCTGTTGAGGTGGGGATTAACCACACCAGACAAAAAACATCAGAAAGAACCCCCATTCCTTTGGATGGGTTATGAACTCCATCCTGATAAATGGACAGTACAGCCTATAGTGCTGCCAGAAAAAGACAGCTGGACTGTCAATGACATACAGAAGTTAGTAGGAAAACTAAATTGGGCAAGTCAGATTTACCCAGGGATTAAGATAAAGCAATTATGTAAACTCCTTAGGGGAACCAAAGCACTAACAGATGTAATACATTTAACAGAAGAAGCAGAGCTAGAACTTGCAGAAAACAGAGAAATTATAAAAGAACCAGTACATGGAGTGTATTATGATCCATCAAAAGACTTAATAGCAGAAATACAGAAGCAGGGGCTAGGC
>NH00FA4KCD_2008-09
CCCATTAGCCCTATTGAAACTGTACCAGTAAAATTGAAGCCAGGAATGGACGGCCCAAARGTCAAACAATGGCCATTGACAGCAGAAAAAATAAAAGCATTAGTAGAAATTTGCACAGAAATGGAAAAGGAAGGGAAGATTTCAAAAATTGGGCCTGAAAATCCATACAATACTCCAGTATTTGCTATAAAGAAAAAAGACAGTACTAAATGGAGAAAATTAGTAGATTTCAGAGAACTTAATAAGAGAACTCAAGACTTCTGGGAGGTTCAATTAGGAATACCACATCCTGCAGGGTTRAAAAAGAAAAAATCAGTGACAGTACTGGATGTGGGTGATGCATATTTTTCAGTTCCCTTAGATAAAGAATTTAGAAAGTAYACTGCATTTACCATACCTAGTACAAACAATGAGACACCAGGGATTAGATACCAATATAATGTGCTTCCACAAGGATGGAAAGGATCACCAGCCATATTCCARTGTAGCATGACAAAAATTTTAGAGCCTTTTAGAAAACAAAATCCAGACATAGTTATCTACCAATACATGGATGATCTGTATGTAGGATCTGACTTAGAAATAGGACAACACAGAGAAAGAATAGAGGAACTGAGACAGCATCTGTTGAGGTGGGGATTTACCACACCARACAAAAAACATCAGAAGGAACCTCCATTCCTTTGGATGGGTTATGAACTCCATCCTGATAAATGGACAGTACAGCCTRTAGTGCTGCCAGAAAAAGACAGCTGGACTGTCAATGACATACAGAAGTTAGTGGGAAAATTGAACTGGGCAAGCCAGATCTATGCAGGGATTAAAGTAARGCAGTTATGTAAACTCCTTAGGGGAACTAAAGCACTAACAGAAGTAGTTACACTAACAGAAGAAGCAGAGCTAGAACTGGCAGAAAACAGGGAGATTCTAAAGGAACCAGTACATGGAGTGTATTATGACCCATCAAAAGACTTAACAGCAGAAATACAGAAGCAGGGGTCCGGC
>NK00M8EIRE_2008-10
CCCATTAGTCCTATTGAAACTGTACCARTAAAATTAAAGCCAGGAATGGATGGCCCAAAAGTTAAACAATGGCCATTGACAGAAGAAAAGATAAAAGCATTAGAAGAAATTTGTACAGAACTAGAAAAGGAAGGAAAAATTTCAAGAATTGGGCCTGAAAATCCATACAATACTCCAATATTTGCCATAAAGAAAAAAGACAGTACTAAATGGAGAAAATTAGTAGATTTCAGAGAACTTAATAAGAGAACTCAAGACTTTTGGGAAATTCAATTAGGAATACCACATCCTGCAGGGTTAAAAAAGAAAAAATCAGTAACAGTGTTGGATGTGGGTGATGCATATTTTTCAGTTCCTTTACATRAAGAMTTCAGGAAGTATACTGCATTTACTATACCTAGTAGAAACAATGAGACACCAGGGATTAGGTATCAGTACAATGTGCTTCCACAGGGATGGAAAGGATCACCAGCAATATTCCAAAGTAGCATGACAAAAATCTTAGAGCCTTTTAGAAAACAAAACCCAGACATAGTTATCTATCAATACATGGATGATTTGTATGTAGGATCTGACTTAGAAATAGGGCAGCATAGAACAAAAATAGAGGAACTGAGACAACATCTGTTGARGTGGGGATTTACCACACCAGACAAGAAACATCAGAAAGAACCTCCATTTCTTTGGATGGGTTATGAACTCCATCCTGATAAATGGACAGTACAGCCTATAGTGCTGCCAGAAAAAGACAGCTGGACTGTCAATGACATACAGAAGTTAGTGGGAAAATTAAATTGGGCAAGTCAAATTTACCCAGGGATCAAGGTGAAGCAATTATGTAAACTCCTTAGGGGAACCAAAGCACTGACAGAAGTAATACCACTAACAGAAGAAGCAGAGCTAGAACTGGCAGAAAACAGGGAAATTCTAAAAGAACCAGTACATGGAGTATACTATGACCCAACAAAAGACTTAATAGCAGAAATACAGAAGCAGGGGCAAGGC
>NX00MEAKTF_2008-09
CCCATTAGTCCTATTGAAACTGTACCAGTAAAATTAAAGCCAGGAATGGATGGCCCAAAAATTAAGCAATGGCCATTGACAGAAGAAAAAATAAAAGCATTAGTAGAAATTTGTACAGAAATGGAAAAGGAAGGGAAAATTTCAAAAATTGGRCCTGAAAATCCATATAATACTCCAATATTTGCCATAAAGAAAAAAGACAGTACTAAATGGAGAAAATTAGTAGATTTCAGAGAACTTAATAAAAGAACTCAAGACTTCTGGGAAGTTCAATTAGGAATACCACATCCTGCAGGGTTAAAAAAGAAAAAATCAGTAACAGTACTGGATGTGGGGGATGCATATTTTTCAGTTCCCTTAGATAAAGAATTCAGGAAGTAYACTGCATTTACCATACCTAGTGTAAACAATGAGACACCAGGGATCAGATATCAGTACAATGTGCTTCCACAGGGATGGAAAGGATCACCAGCAATATTTCAAAGTAGCATGACAAAAATCTTAGAGCCTTTTAGAAAACAAAATCCAGACATAGAGATCTACCAATACATGGATGATTTGTATGTAGGATCTGACTTAGAACTAGGGCAGCATAGAACAAAAATAGAGGAACTGAGACAACATTTGTTGAAGTGGGGATTTACCACACCAGACAAGAAACATCAGAAAGAACCTCCATTCCTTTGGATGGGGTATGAACTCCATCCTGATAAATGGACAGTACAGCCTATAGTGCTGCCAGAAAAGGACAGCTGGACTGTCAATGACATACAGAAGTTAGTGGGAAAATTGAATTGGGCAAGTCAGATTTATCCAGGAATTAGAGTAAAGCAATTGTGTAAACTCCTTAGGGGAGCCAAAGCACTAACAGAAGTAATACCACTAACAGAAGAAGCAGAGCTAGAACTGGCAGAAAACAGGGAGATTCTAAAAGAACCAGTACATGGAGTGTATTATGACCCAACAAAAGACTTAATAGCAGAAATACAGAAGCAGGGGCAAGGC
>O000F54LLG_2006-02
CCCATTAGTCCTATTGAGACTGTACCAGTAAAACTAAAGCCAGGAATGGATGGGCCAAAAGTCAAACAATGGCCATTAACAGAAGAAAAAATAAAAGCATTARTAGAAATTTGTACAGAAATGGAAAAGGAAGGAAAAATTTCAAAAATTGGGCCTGAAAATCCATACAATACTCCAGTATTTGCCATAAAGAAAAAAGACAGTACTAAATGGAGAAAATTAGTAGATTTCAGAGAACTTAATAAAAGAACTCAAGATTTCTGGGAAGTTCAATTAGGAATACCACATCCCGCAGGGTTAAAAAAGAAAAAATCAGTAACAGTACTGGATGTGGGTGATGCATATTTTTCAGTTCCCTTAGATAAAGACTTYAGGAAGTATACTGCATTCACCATACCTAGTTTAAACAATGAGACACCAGGGATTAGATATCAGTACAATGTACTTCCACAAGGATGGAAAGGATCACCAGCAATATTCCAGTGTAGCATGACAAAAATCTTAGAGTCTTTTAGAAAGAAAAATCCAGACATAGTGATCTATCAATACATGGATGATTTGTATGTAGGATCTGATTTAGAAATAGAACAGCATAGAACAAAAATAGAGGAACTGAGASAACATCTGTTAAGRTGGGGATTTACCACACCAGACAAAAAGCATCAGAAAGAACCTCCATTTCTTTGGATGGGTTATGAACTCCATCCYGATAAATGGACAGTWCAGCCTGTAACGCTGCCAGAAAAGGACAGCTGGACTGTCAATGACATACAGAAGTTAGTGGGAAAATTGAATTGGGCAAGTCAGATTTATTCAGGGATTAAAATAAAACAATTATGTAAACTCATTAGGGGAACCAAAGCACTAACAGAAGTAGTACCACTAACAGAAGAAGCAGAGTTAGAACTAGCAGAAAACAGGGAGATTCTAAAGAGACCAGTACATGGGGTGTACTATGACCCATCAAAAGAATTAATAGCAGAA
>O000F58KUH_2009-05
CCCATTAGTCCTATTGAAACTGTACCAGTAAAATTAAAGCCAGGAATGGATGGGCCAAAAGTGAAGCAATGGCCATTGACAGAAGAAAAAATAAAAGCATTAGTAGAAATTTGTACAGAAATGGAGAAGGAAGGGAAGATTTCAAAAATTGGGCCTGAAAATCCATACAATACTCCAGTATTTGCTATAAAGAAAAAAGACAGTACTAAATGGAGAAAATTAGTAGATTTCAGAGAACTTAATAAGAGGACTCAAGACTTCTGGGAAGTTCAATTAGGAATACCACATCCCGCAGGGCTAAAAAAGAAAAAATCAGTAACAGTACTGGATGTGGGTGATGCATATTTTTCAGTTCCCTTAGATAAAGACTTCAGGAAGTATACTGCATTCACCATACCTAGTACAAACAATGAGACACCAGGGATTAGATATCAATATAATGTGCTGCCACAGGGATGGAAAGGATCACCAGCAATATTCCAAAGTAGCATGACAAAAATCTTAGAGCCTTTCAGAAAACAAAATCCAGACATAGTTATCTACCAATACATGGATGATTTATATGTAGGATCTGACCTAGAAATAGGGCAGCATAGARCGAAAATAGAGGAACTGAGACAACATCTGTTGGAGTGGGGACTCACCACACCAGACAAAAAACATCAGAAAGAACCYCCATTCCTTTGGATGGGTTATGAACTCCATCCTGACAAATGGACAGTACAGCCTATAATGCTGCCAGAAAAGGAGAGCTGGACTGTCAATGATATACAGAAGTTGGTGGGAAAATTAAATTGGGCAAGTCAGATTTACGCAGGGATTAAAGTAAAGCAATTATGCAAACTCCTTAGGGGAGCCAAGGCACTGACAGAAATAATACCACTAACAGCAGAAGCAGAGCTAGAATTGGCAGAAAACAGGGAAATTCTAAAAGAACCAGTACATGGAGTGTATTATGACCCAACAAAAGACTTAATAGCAGAAATACAGAAGCAGGGACAGGGC
>O000F61OSI_2008-11
CCCATTAGTCCTATTGAAACTGTACCAGTAAAATTAAAGCCAGGAATGGATGGCCCAAGGGTTAAACAATGGCCATTGACAGAAGAAAAAATAAAAGCATTAGTAGAAATTTGTACAGAAATGGAGAAGGAAGGGAAAATTTCAAAAATTGGGCCTGAAAATCCATACAATACTCCAGTATTTGCYATAAAGAAAAAGGACAGTACTAAATGGAGAAAATTAGTAGATTTCAGAGAACTTAATAAAAGAACTCAAGAGTTCTGGGAAGTTCAATTAGGGATACCACATCCCGCAGGGTTAAAAAAGAAAAAATCAGTAACAGTACTGGATGTGGGTGATGCATATTTCTCAGTTCCCTTAGATAAAGAGTTCAGGAAATATACTGCATTTACCATACCTAGTATAAACAATGAGGCACCAGGGATTAGATATCAGTACAATGTACTGCCACAGGGATGGAAGGGATCACCAGCAATATTCCAAAGTAGCATGACAAAAATCTTAGAGCCTTTTAGAAAGMAAAACCCAGACATGGTTATCTATCAATACATGGATGATTTGTATGTAGGATCTGACTTAGAAATAGGGCAGCACAGAACAAAAATAGAGGAACTGAGAGAGCACCTGTTAAAGTGGGGATTTACCACACCAGATAAAAAGCATCAGAAAGAACCTCCATTCCTCTGGATGGGTTATGAACTCCATCCTGATAAATGGACAGTACAGCCTATAGTGCTGCCAGAAAAAGACAGCTGGACTGTCAATGACATACAGAAGTTAGTAGGAAAGTTGAATTGGGCAAGTCAGATTTACTCAGGAATTAAAGTAAAGCAATTATGTAAACTCCTTAGGGGAACCAAGGCATTRACAGAAGTAATAACACTRACAGAGGAAGCAGAGCTAGAACTGGCAGAAAACAGGGAGATTCTAAAAACACCAGTACATGGAGTGTATTATGACCCATCAAAAGATTTAATAGCAGAAATACAGAAACAAGGGTTAGGC
>O000F6DIVJ_2009-02
CCCATTAGTCCTATTGAAACTGTACCAGTAAAATTAAAGCCAGGTATGGATGGTCCAAAAGTTAAGCAGTGGCCATTGACAGAAGAAAAAATAAAAGCATTAGTAGAAATTTGTACAGAAATGGAAAAGGAAGGAAAAATTTCAAAAATTGGGCCTGAAAATCCATACAATACTCCAGTATTTGCCATAAAGAAAAAAGACAGTACTAAATGGAGAAAATTAGTAGATTTCAGAGAACTTAACAAGAAAACTCAAGACTTCTGGGAAGTTCAATTAGGAATACCCCATCCCGCAGGGTTAAAAAAGAAAAAATCAGTAACAGTACTGGATGTGGGTGATGCATATTTTTCAGTTCCCTTAGATCCAGACTTTAGGAAGTATACTGCATTTACCATACCTAGTATAAACAATGAGACACCAGGAATTAGGTATCAATACAATGTGCTTCCACAGGGATGGAAAGGATCACCGGCAATATTCCAAGCCAGCATGACAAAAATCTTAGAACCCTTTAGAAAACAAAATCCAGAAATAGTTATCTATCAATACATGGATGATTTGTATGTAGGATCTGACTTAGAAATAGGGCAGCATAGAACAAAAATAGAGGAACTGAGACAACATCTATTGAGGTGGGGATTTACCACACCAGACAAAAAACATCAGAAAGAACCTCCATTCCTTTGGATGGGTTATGAACTCCATCCTGATAAATGGACAGTACAGCCTATAATACTGCCAGAAAAAGACAGCTGGACTGTCAATGACATACAGAAGTTAGTGGGAAAATTGAACTGGGCAAGTCAGATTTACCCAGGAATTAAAGTAAGACAATTATGTAAACTCCTGAGGGGAACCAAAGCACTAACAGAAGTAGTACCTCTAACAGAAGAAGCAGAGCTAGAACTGGCAGAAAATAGGGAGATTCTAAAAGAACCAGTACATGGGGTGTATTATGACCCATCAAAAGACTTAATAGCAGAAATACAGAAGCAGGGGATGGGC
>O000F7DDTL_2008-07
CCCATWAGTCCTATTGAAACTGTACCAGTAAAATTAAAGCCAGGAATGGATGGCCCAAAAGTCAAACAATGGCCGTTGACAGAAGAGAAAATAAAAGCATTAGTAGAAATTTGTACAGAAATGGAAAAGGAAGGRAAAATTTCAAAAATTGGGCCTGAAAATCCATACAATACTCCAATATTTGCCATAAAGAAAAAGGACAGTACTAAATGGAGAAAATTAGTAGATTTCAGAGAACTTAATAAGAGAACTCAAGACTTCTGGGAGGTTCAATTAGGAATACCACATCCAGCAGGATTAAAAAAGAAAAAATCAGTAACAGTACTGGAYGTGGGTGATGCATATTTTTCAGTTCCCTTAGATAAAGACTTCAGGAAGTATACTGCATTTACCATCCCTAGTATAAACAATGAGACACCAGGGGTTAGGTATCAGTACAATGTGCTTCCACAGGGATGGAAAGGATCACCAGCAATATTCCAAAGTAGCATGATAAAAATTTTAGAGCCTTTTAGAAAACAGAATCCAGAYATAGTTATCTATCAATACATGGATGATTTGTATGTAGGATCTGACTTAGAAATAGAACAGCATAGAACAAAAATAGAGGAACTAAGACAGCATCTGTTGAGATGGGGATTTACCACMCCAGATAAAAAACATCAGAAAGAACCTCCATTCCTTTGGATGGGTTATGAACTCCATCCTGATAAATGGACAGTACAGCCTATAGTGCTGCCAGAAAAAGACAGCTGGACAGTCAATGACATACAGAAGTTAGTGGGAAAATTGAATTGGGCAAGCCAGATTTACCCAGGAATTAAAATAAAGCAATTATGTAAACTCCTTAGGGGAACCAAAGCACTRACAGAAGTAGTACCACTAACAGCAGAAGCAGAGCTAGAACTAGCAGAAAACAGGGAGATCCTAAAAGAACCAGTACATGGAGTGTATTATGACCCATCAAAAGACTTAATAGCAGAAATACAGAAGCAGGGGCAAGGC
>O000F81RSM_2008-10
CCCATTAGTCCTATTGAAACTGTACCAGTAAAATTAAAGCCAGGAATGGATGGCCCAAAAGTTAAACAATGGCCATTGACAGAAGAAAAAATAAAAGCATTAGTAGAAATTTGTACAGAAATGGAAAAGGAAGGGAAAATTTCAAAAATTGGGCCTGAAAATCCTTACAATACTCCAGTATTTGCCATAAAGAAAAAAGACAGTACTAAATGGAGAAAATTAGTAGATTTCAGAGAACTTAATAAGAGAACTCAAGACTTCTGGGAAGTTCAACTAGGAATACCACATCCCGCAGGGTTAAAAAAGAAAAAATCAGTAACAGTACTGGATGTGGGTGATGCATATTTTTCAGTTCCCTTAGATGAAGATTTCAGGAAATATACTGCATTTACCATACCTAGTATAAACAATGAGACACCAGGGGTTAGATATCAGTATAATGTGCTTCCACAGGGATGGAAAGGATCACCAGCAATATTCCAATATAGCATGACAAAAATCTTAGAGCCTTTTAGAAAACAAAATCCAGATATAGTCATCTATCAATACATGGATGATTTGTATGTAGGCTCTGATTTAGAAATAGGGCAGCATAGAGCAAAAATAGAGGAACTGAGAGAACATCTGTTGARRTGGGGGYTTACCACRCCAGACAAAAAACATCAGAAAGAACCTCCATTCCTTTGGATGGGTTATGAACTCCATCCTGATAAATGGACAGTACAACCCATAGAGCTGCCAGAAAAAGACAGCTGGACTGTCAATGACATACAGAAGTTAGTGGGAAAATTAAATTGGGCAAGCCAGATTTACCCAGGAATTAGAATAARGCAATTATGTAAACTCCTTAGAGGGACCAAAGCATTAACAGAAGTAGTACAACTAACAGAAGAAGCAGAGCTAGAACTGGCAGAAAACAGGGAGATTTTAAAAGAGCCAGTGCATGGGGTGTATTATGACCCATCAAAAGACTTAATAGCAGAAATACAGAAGCAGGGG
>CX00MB5TQJ_2008-01
CCCATCAGTCCTATTGAAACTGTACCAGTAAAATTAAAGCCAGGAATGGATGGGCCAAGAGTTAAACAATGGCCATTAACAGAAGAAAAAATAAAAGCATTAGTAGAAATTTGTACAGAAATGGAAAAGGAAGGGAAAATTTCAAAAATTGGGCCTGAAAACCCATACAATACTCCAGTATTTGCTATAAAGAAAAAAGATAGTACTAAATGGAGGAAATTAGTAGACTTCAGAGAGCTTAATAAGAGAACTCAAGACTTCTGGGAAGTCCAATTAGGTATACCACATCCCGCAGGGTTAAAAAAGAAGAAATCAGTAACAGTACTAGATGTGGGTGATGCATACTTTTCAGTCCCCTTAGATAAAGAATTCAGGAAGTATACTGCATTTACCATACCTAGTACAAATAATGAGACACCAGGAGTTAGATATCAGTACAATGTGCTTCCACAGGGATGGAAAGGATCACCAGCAATATTCCAAAGTAGCATGACAAAAATCTTAGAGCCTTTTAGAAAACAAAATCCAGACATTGAGATCTATCAATATATGGATGATCTGTATGTAGGATCTGACTTAGAAATAGGACAGCATAGAACAAAAATAGAGGAACTGAGACAACATCTGTTGGGGTGGGGATTTACCACACCAGACAAAAAACATCAGAAAGAACCTCCATTCCTCTGGATGGGTTATGAACTCCATCCTGATAAATGGACAGTACAGCCTATAGTGCTGCCAGAAAAAGACAGCTGGACGGTCAATGACATACAAAAGTTAGTGGGAAAATTGAATTGGGCAAGTCAGATCTATGCAGGGATTAAARTAAAGCAGTTATGTAAACTCCTTAGGGGAACCAAAGCCCTAACAGAAGTAGTAACACTAACAAAAGAAGCAGAGCTAGAACTGGAAGAAAACAGGGAAATTCTAAGAGAACCAGTACATGGAGTGTATTATGACCCATCAAAAGATATAATAGCAGAAGTACAGAAGCAGGGGCAAGGT
>O000F84OLN_2006-02
CCCATTAGTCCTATTGAAACTGTACCAGTAAAATTAAAACCAGGAATGGATGGCCCAAAAGTTAAACAATGGCCATTGACAGAAGAAAAAATAAAAGCATTAGTAGAAATTTGTACAGAAATGGAAAAGGAAGGGAAAATTTCAAAAATTGGGCCTGAAAATCCATACAATACTCCAGTATTTGCCATAAAGAAAAAAGACAGTACTAAATGGAGAAAATTAGTAGATTTCAGAGAACTTAATAAAAGAACTCAAGACTTCTGGGAAGTTCAATTAGGAATACCACATCCYGCAGGATTGAAAGAGAAAAAATCAGTGACAGTACTGGATGTGGGTGATGCATATTTTTCAGTTCCCTTAGATAAAGAGTTCAGGAAGTATACTGCATTTACCATACCTAGTATAAACAATGAGACACCAGGRGTTAGATATCAGTACAATGTGCTTCCACAGGGATGGAAAGGATCACCAGCAATATTCCAACATAGCATGACAAAAATCTTAGAGCCTTTTAGAAAACAAAACCCAGACATAGTTATTTATCAGTACATGGATGATTTGTATGTAGGATCTGACTTAGAAATAGGGCAGCATAGAACAAAAATAGAGGAACTGAGAGAACATCTGTTAAAATGGGGATTYACCACACCAGACAAAAAACATCAGAAAGAACCTCCGTTCCTCTGGATGGGGTATGAACTCCATCCTGAYAAATGGACAGTACAGCCTATAGTGCTGCCAGAAAARGACAGCTGGACTGTCAATGACATACAGAAGTTAGTGGGAAARTTAAATTGGGCAAGCCAGATTTATGCAGGGATTAAAGTAAAGCAATTATGTAAACTCCTTAGGGGAACCAAGGCACTAACAGAAGTAATACAACTAACAGAAGAAGCAGAGCTAGAACTGGCAGAAAACAGGGAGATTCTAAAAACACCAGTACATGGGGTGTATTATGACCCATCAAAAGACTTAATAGCAGAAATACAGAAACAAGGGCAAGGC
>O000F8AGUO_2008-11
CCTATTAGTCCTATTGAAACTGTACCAGTCAAATTAAAGCCAGGAATGGATGGCCCAAAAGTTAAACAATGGCCATTGACAGAAGAGAAAATAAAAGCATTAGTAGAAATTTGTACAGAAATGGAAAAGGAAGGAAAAATTTCAAAAATTGGGCCTGAAAACCCATACAATACTCCAGTATTTGCTATAAAGAAAAAAGACAGTACTAAATGGAGAAAATTAGTAGATTTCAGAGAGCTTAATAARAGAACTCAAGACTTCTGGGAAGTTCAATTGGGAATACCACATCCTGCAGGGTTAAAAAAGAAAAAATCAGTAACAGTGCTGGATGTGGGTGATGCATATTTTTCAGTTCCCTTAGATCCAGACTTTAGGAAGTATACTGCATTTACCATACCTAGTATAAACAATGAAACACCAGGGATTAGATATCAGTACAACGTGTTGCCACAGGGATGGAAAGGATCACCATCAATATTCCAAAGTAGCATGACAAAAATTTTAGAGCCTTTTAGAAAACAAAATCCAGACATAGTTATCTATCAATACATGGATGATTTGTATGTAGGATCTGACTTAGAAATAGGACAGCACAGAACAAAAATAGAGGAACTGAGACAACATCTGTTGAGTTGGGGATTAACCACACCAGACAAAAAACATCAGAAAGAACCCCCATTCCTTTGGATGGGTTATGAACTCCATCCTGATAAATGGACAGTACAGCCTATAATACTGCCAGAAAAAGACAGCTGGACTGTCAATGACATACAGAAGCTAGTGGGAAAACTAAACTGGGCAAGTCAGATTTACCCAGGGATTAAAATAAAGCAATTATGTAAACTCCTTAGGGGAACAAAAGCACTAACAGAAGTAATAACATTAACAGAAGAAGCAGAGCTAGAACTTGCAGAGAACAGAGAGATTCTAAAAGAACCAGTACATGGAGTGTATTATGATCCATCAAAAGACTTAATAGCAGAAATACAGAAGCAGGGGCTAGGC
>O000F8BARP_2008-11
CCCATTAGTCCTATTGAAACTGTACCAGTAAAATTAAAGCCAGGAATGGATGGCCCAAAAGTTAAACAATGGCCATTAACAGAAGAGAAAATAAAAGCATTAGTAGAAATTTGCACAGAAATGGAAAAGGAAGGAAAAATTTCAAAAATTGGGCCTGAAAACCCATACAATACTCCAGTATTTGCCATAAAGAAAAAAGACAGTACTAAATGGAGAAAATTAGTAGATTTCAGAGAACTTAATAAGAGAACTCAAGATTTCTGGGAAGTTCAATTAGGAATACCACATCCTGCAGGGTTAAAAAAGAAAAAATCAGTAACAGTATTGGATGTGGGTGATGCATACTTTTCAGTTCCATTAGATAAAGAGTTCAGAAAGTATACTGCATTTACCATACCTAGTGTAAACAATGAGACACCAGGAATTAGATATCAGTACAATGTGCTTCCACAGGGATGGAAAGGATCACCAGCAATATTCCAATGTAGCATGACAAAAATCTTAGAGCCTTTCAGAAAACAAAATCCAGACCTAGTTATCTACCAATACATGGATGATTTGTATGTAGGATCTGACTTAGAAATAGGACAGCATAGAACAAAAATAGAGGAACTGAGACAGCATCTGTTAAGGTGGGGATTTACCACACCAGACAAAAAACATCAGAAAGAACCTCCATTCCTTTGGATGGGTTATGAATTACATCCTGATAAATGGACAGTGCAGCCTATAATGCTGCCAGAAAAAGACAGCTGGACTGTCAATGATATACAGAAATTAGTGGGAAAATTGAATTGGGCAAGTCAGATTTATCCAGGGATTARAGTAARGCAATTATGTAAACTCCTTAGGGGAACCAAAGCACTGACAGAAGTAGTATCTCTAACAGAAGAAGCAGAGCTAGAACTGGCAGAAAACAGGGAGATTCTAAAAGAACCAGTACATGGAGTGTATTATGACCCATCAAAAGACTTGATAGCAGAAGTACAGAAGCAAGGGGACGGC
>O000F91NLQ_2006-02
CCCATTAGTCCTATTGAAACTGTACCAGTRAAATTAAAGCCAGGAATGGATGGCCCAAAAGTTAAACAATGGCCATTGACAGAAGAAAAAATAAAAGCATTAGTAGAAATCTGTACAGAAATGGAGAAAGAAGGAAAAATTTCAAAAATTGGGCCTGAAAACCCATACAATACTCCAGTATTTGCTATAAAGAAAAAAGACAGTACTAAATGGAGAAAATTAGTAGATTTCAGAGAACTTAATAAGAAAACTCAAGACTTTTGGGAAGTTCAATTAGGAATACCACATCCTGCAGGGTTAAAAAAGAAAAAATCAGTAACGGTACTGGATGTGGGTGATGCATATTTTTCAGTTCCCTTAGATCCAGACTTCAGGAAGTATACTGCATTTACCATACCTAGTATAAACAATGAGACACCAGGGATTAGGTATCAGTACAATGTGCTTCCACAGGGATGGAAAGGATCACCAGCAATATTCCAAAACAGTATGACAAAAATCTTAGAGCCTTTTAGAAAACAAAATCCAGAAATAGTTATCTATCAATACATGGATGATTTGTATGTAGGATCTGACTTAGAAATAGAGCAGCATAGAACAAAAATAGAGGAACTGAGACAACATCTGTTGAGGTGGGGATTTACCACACCAGACAAAAAACATCAAAAAGAACCTCCATTCCTTTGGATGGGTTATGAACTCCATCCTGATAAATGGACAGTACAGCCTATAATGCTGCCAGAAAAAGACAGCTGGACTGTCAATGACATACAGAAGTTAGTGGGTAAATTAAATTGGGCAAGTCAGATTTACCCAGGAATTAAAACAAGGCAATTATGTAAACTCCTTAGGGGAACTAAAGCACTAACAGAAGTAATACCTCTAACAAAAGAAGCAGAGCTAGAACTGGCAGAAAACAGGGAAATTCTAAAAGAGCCAGTACATGGAGTGTATTATGACCCATCAAAAGATTTAATAGCAGAA
>O000F92OLR_2006-02
CCCATTAGTCCTATTGAAACTGTACCAGTAAAATTAAAACCAGGAATGGATGGCCCAAARGTYAAACAATGGCCATTGACAGAAGAAAAAATAAAAGCATTARTAGAAATYTGTACAGAAATGGAAAAGGAAGGAAAAATTTCAAAAATTGGGCCTGAAAATCCTTACAATACTCCAGTGTTTGCCATAAAGAAAAAGGACAGTACTAAATGGAGAAAATTAGTAGATTTCAGAGAACTTAATAAAAGAACTCAAGACTTCTGGGAAGTTCAAYTAGGAATACCACATCCTGCAGGGTTAAARAAGAAAAAATCAGTAACAGTACTGGATGTGGGAGATGCATACTTTTCAGTTCCCTTAGATAAAGAATTCAGGAAGTATACTGCATTTACCATACCTAGTATAAACAATGAGACACCAGGGATTAGATATCAGTACAATGTACTTCCACAGGGATGGAAAGGATCACCAGCAATATTCCAAAGTAGCATGACAAAAATCTTAGAACCTTTTAGAAAACAAAACCCAGAAATAGTTATCTATCAATACATGGATGATTTGTATGTAGGATCTGACTTAGAAATAGGGCAGCATAGGACAAAAATAGAGGAACTGAGAGAACATCTGTTGAAGTGGGGATTYACCACACCAGACAAAAAACATCAGAAAGAACCTCCATTTCTTTGGATGGGTTATGAACTCCATCCTGATAAATGGACAGTACAACCAATAGTACTGCCAGAAAAAGACAGTTGGACTGTCAATGACATACAGAAGTTAGTGGGAAAATTRAATTGGGCAAGTCAGATTTATGCAGGGATTAAAGTAAAGCAATTATGTAAACTCCTTAGGGGAACCAAGGCACTAACAGAAATAATACCACTAACAGAAGAAGCAGAGCTAGAATTGGCAGAAAACAGGGAGATTCTAAAAACACCAGTACATGGAGTGTATTATGACCCATCAAAAGAATTAATAGCAGAAATACAGAAGCAAGGGCTAGGC
>O000F9CCKS_2006-01
CCCATTAGTCCTATTGAAACTGTACCAGTAAAATTAAAGCCAGGAATGGATGGCCCAAAAGTTAAACAATGGCCATTGACAGAAGAAAAAATAAAAGCATTAACAGAAATTTGCACAGAAATGGAAAAGGAAGGAAAAATTTCAAAAATTGGGCCTGAAAATCCRTACAATACTCCAGTATTTGCCATAAAGAAAAAGGACAGTACTAAGTGGAGAAAATTAGTAGATTTCAGAGAACTTAATAAGAGAACTCAAGATTTCTGGGAAGTTCAACTAGGAATACCACATCCCGCAGGATTAAAAAAGAAAAAATCAGTAACAGTACTAGATGTGGGTGATGCATATTTTTCAGTTCCATTAGATAAAGACTTCAGGAAATATACTGCATTTACCATACCTAGTGTRAACAATGAGACACCAGGAGTTAGATATCAGTACAATGTGCTTCCACAGGGATGGAAAGGCTCACCAGCAATATTCCAAAGTAGCATGACAAAAATCTTAGAGCCTTTTAGAAAACAAAATCCAGACATAGTTATCTATCAATACATGGATGATTTGTATGTAGGATCTGATTTAGARATAGAGCAACATAGAACAAAAATAGAGGAACTGAGACAACATCTGTTGGCGTGGGGATTTACCACRCCAGACAARAAACATCAGAAAGAACCTCCATTTCTTTGGATGGGTTATGAACTCCATCCTGATAAATGGACAGTACAACCTATAGTGCTGCCAGAAAAAGACAGCTGGACTGTCAATGACATACAGAAGTTAGTAGGAAAATTAAATTGGGCAAGTCAGATTTACGCAGGGATTAGAGTAAAGCAATTATGTAAACTCCTTAGGGGAACCAARGCACTRACAGAAGTAGTAACATTAACAGAAGAAGCAGAGCTAGAACTGGCAGAAAACAGGGAAATTCTAAAAGAGCCAGTACATGGAGTGTATTATGACCCATCAAAAGACTTAATAGCAGAAATA
>O000FA0OLT_2006-02
CCCATWAGTCCTATTGARACTGTACCAGTAAAAYTAAAGCCAGGAATGGATGGTCCAAAAGTYAAACAATGGCCATTGACAGAGGAAAAAATAAAAGCATTARTAGAAATTTGTACAGARATGGAAAAGGAAGGAAAAATTTCAAAAATTGGGCCTGAAAATCCATACAATACTCCAGTATTTGCCATAAAGAAAAAAGAYAGTACTAAATGGAGAAAATTAGTAGATTTYAGAGAACTTAATAARARAACTCAAGACTTCTGGGAAGTTCARTTAGGAATACCACATCCYGCAGGGTTAAAAAAGAAAAAATCAGTAACAGTGCTGGATGTGGGTGATGCATATTTTTCAGTTCCYTTAGAYMMAGACTTYAGGAAGTATACTGCATTYACCATACCTAGTWTAAACAATGAGACACCAGGGATTAGATATCAGTACAATGTGCTTCCACARGGATGGAAAGGATCACCAGCAATATTCCARWGYAGCATGACAAAAATCTTAGAGYCTTTTAGAAARCRAAATCCAGACATAGTKATCTATCAATACATGGATGATTTGTATGTAGGATCTGAYTTAGAAATAGRACAGCATAGAACAAAAATAGAGGAACTGAGACARCATCTGTTRARRTGGGGRTTTACYACACCAGACAAAAARCATCAGAAAGAACCTCCATTCCTTTGGATGGGKTATGAACTCCATCCBGATAAATGGACAGTACAGCCTRTAAYGCTGCCAGAAAARGACAGCTGGACTGTCAATGACATACAGAAGTTAGTGGGAAAATTGAATTGGGCAAGTCAGATTTAYYCAGGGATTAAARTAAARCAATTATGTAAACTCCTTAGGGGAACCAAAGCACTAACAGAAGTARTACCCYTAACARAAGAAGCAGAGYTAGAACTGGCAGAAAACAGAGAGATTCTAAAGGAACCAGTACATGGGGTGTAYTAYGATCCATCAAAGGACTTAATAGCAGAAGTACAGAAGCAGGGGGWAGGC
>O000FA8GTU_2008-07
CCCATTAGTCCTATTGAAACTGTACCAGTAAAATTAAAGCCAGGAATGGATGGCCCAAAAGTTAAACAATGGCCATTGTCAGAAGAAAAAATAAAAGCATTAGTAGAAATATGTACAGAAATGGAAAAGGAAGGGAAAATTTCAAAAATTGGGCCTGAAAATCCATACAATACTCCAATATTTGCCATAAAGAAAAAGGACAGTACTAAATGGAGAAAATTAGTAGATTTCAGAGAACTTAATAAGAAAACTCAAGACTTTTGGGAAGTTCAATTAGGAATACCACATCCCGCAGGGTTAAAAAAGAAAAAATCAGTAACAGTACTAGATGTGGGTGATGCATATTTCTCAGTGCCCTTAGATCCAGACTTCAGGAAGTATACTGCATTTACCATACCTAGTATAAACAATGAGACACCAGGAGTTAGATATCAGTACAATGTGCTTCCACAGGGATGGAAAGGATCACCAGCAATATTCCAAAGCAGCATGACAAAAATCTTAGAGCCTTTTAGAAAGCAAAATCCAGAAATAGTTATCTATCAATACATGGATGATTTGTATGTAGGATCTGACTTAGAAATAGGCCAGCATAGARCAAAAATAGAAGAACTGAGACAACATCTGTTGAGGTGGGGATTTACCACACCGGACAAAAAACATCAGAAAGAACCTCCATTCCTTTGGATGGGTTATGAACTCCATCCTGATAAATGGACAGTACAGCCTATAACGCTGCCAGAACAAGACAGCTGGACTGTCAATGACATACAGAAGTTAGTGGGAAAATTGAATTGGGCAAGTCAGATTTACCCAGGGATTAAAGTAAGGCAATTATGTAAACTCCTTAGGGGAACCAAAGCACTAACAGAAGTAATAYCTCTAACAAAAGAAGCAGAACTGGAACTGGCAGAAAACAGGGAAATCCTAAAAGAACCAGTACATGGAGTGTATTATGATCCATCAAAAGACTTAATAGCAGAAATACAGAAGCAGGGCCTAGGC
>O000FB1MUV_2009-01
CCCATTAGTCCTATTGAAACTGTACCAGTAAAATTAAAGCCAGGAATGGATGGSCCAAAGGTCAAACAATGGCCATTGACAGAAGAAAAAATAAAAGCATTAACAGAAATTTGTACAGAAATGGAAAAGGAAGGGAAAATTTCAAAAATTGGGCCTGAAAATCCATACAACACTCCAGTATTTGCCATAAAGAAAAAAGACAGTACTAAATGGAGAAAATTAGTAGATTTCAGAGAACTTAATAAAAGAACTCAAGACTTYTGGGAAGTTCAATTAGGAATACCACATCCTGCAGGACTAAAAAAGAAAAARTCAGTAACAGTACTGGATGTGGGTGATGCATATTTTTCAGTTCCCTTAGATAAAGAATTCAGGAAGTATACTGCATTTACTATACCTAGTATAAACAATGAGACACCAGGGATTAGATATCAGTACAATGTGCTTCCACAGGGATGGAAAGGATCACCAGCAATATTYCAAAGTAGCATGACAAAAATCTTAGAGCCTTTTAGAAAACGAAATCCAGAAATGGTTATCTATCAATACATGGATGATTTGTATGTAGGATCAGATTTAGAAATAGAGCAGCATAGAACAAAAATAGAGGAACTGAGGCAACATCTGTTGAAGTGGGGGTTTACCACACCAGACAAAAAACATCAGAAAGAACCTCCATTCCTTTGGATGGGTTACGAACTCCATCCTGATAAATGGACAGTACAGCCTATAGTGCTGCCAGAAAAGGACAGCTGGACTGTCAATGACATACAGAAGTTAGTGGGRAAATTGAATTGGGCAAGTCAGATTTAYCCAGGGATTAAAACAAAGCAAYTGTGCAAACTCATCAGGGGAACCAAAGCACTAACAGAAGTAATACCACTAACAGAAGAAGCAGAGCTAGAACTGGCAGAAAACAGGGAGATTCTAAAAGAGCCAGTACATGGAGTATATTATGATCCATCAAAAGACCTAGTAGCAGAAATACAGAAACAANGGGAA
>O000FB1NUW_2008-12
CCCATTAGTCCTATTGAAACTGTACCAGTAAAATTAAAGCCAGGAATGGATGGCCCAAAAGTTAAACAGTGGCCATTGACAGAAGAAAAAATAAAAGCATTAGTAGAAATTTGTACAGAAATGGAAAAGGAAGGAAAAATTTCAAAAATTGGGCCTGAAAATCCATACAATACTCCAGTATTTGCCATAAAGAAAAAAGAYAGTACTAAATGGAGAAAATTAGTAGATTTCAGAGAACTTAATAAGAAAACTCAAGACTTCTGGGAAATTCAATTAGGAATACCACATCCCTCAGGGTTAAAAAAGAAAAAATCAGTAACAGTGCTGGATGTGGGTGATGCATATTTTTCAGTTCCCTTAGACCCAGACTTCAGAAAGTATACTGCATTTACCATACCTAGTATAAACAATGAGACACCAGGGATTAGATATCAGTACAATGTGCTTCCACAGGGATGGAAAGGATCACCAGCAATATTCCAAAACAGCATGACAAAAATCTTAGAGCCCTTTAGAAAACAAAATCCAGAAATAGTTATCTATCAATACATGGATGATTTGTATGTAGGATCTGACTTAGAAATAGGGCAGCATAGAATAAAAATAGAGGAATTRAGACAACATCTGTTGAGGTGGGGATTTACCACACCAGACAAAAAACATCAGAAAGAGCCTCCATTCCTTTGGATGGGTTATGAACTCCATCCTGATAAATGGACAGTACAGCCTATAATACTGCCAGAAAAGGACAGCTGGACTGTCAATGACATACAAAAGTTAGTGGGAAAACTGAATTGGGCAAGTCAGATTTACTCAGGAATTAAAGTAAGGCAATTATGTAAACTCCTTAGGGGAACCAARGCACTAACAGAAGTAATACCTCTAACAGMAGAAGCAGAGCTAGAACTGGCAGAAAACAGGGAGATTCTAAAAGAACCAGTACATGGTGTGTATTATGACCCATCAAAAGACTTAATAGCAGAARTWCAGAAGCAGGGGCTAGGC
>CZ00M8_KSK_2008-02
CCCATTAGYCCTATTGAAACTGTACCAGTAAARTTAAAACCAGGAATGGATGGCCCAAAGGTCAAACAATGGCCATTGACGGAAGAAAAAATAAAAGCATTAGTAGAAATTTGTACAGAAATGGAAAAGGAAGGRAAAATTTCAAAAATTGGGCCTGAAAATCCATACAATACTCCAGTATTTGCCATAAAGAAAAAAGACAGTACTAAATGGAGAAAATTAGTAGATTTCAGAGAGCTTAATAAAAGAACTCAAGACTTCTGGGAAGTTCAATTAGGAATACCCCATCCCGCAGGGTTAAAAAAGAAAAAATCAGTAACAGTACTGGATGTGGGTGATGCATATTTTTCAGTTCCCTTAGATAAAGACTTCAGGAAGTATACTGCATTTACCATACCGAGCACAAACAATGAGACACCAGGGATTAGATATCAGTACAATGTGCTTCCACAGGGGTGGAAAGGATCACCAGCAATATTCCAAAGTAGTATGACAAAAATTTTAGAGCCTTTTAGAAAACAGAATCCAGACATAGTYATCTGTCARTACATGGATGATTTGTATGTAGGATCTGACTTAGAAATAGGGCAGCATAGAACAAAAATAGAGGAACTAAGAGAACATCTGTTGAAGTGGGGATTYACCACACCAGACAAAAAACATCAGAAAGAACCTCCATTTCATTGGATGGGTTATGAACTCCATCCTGACAAATGGACAGTACAGCCTATAGTACTGCCAGAAAAAGAMAGCTGGACTGTCAATGACATACAGAAATTAGTGGGAAAATTGAACTGGGCAAGTCAGATTTATGCAGGGATTAAAGTAAAGCAATTATGTAAACTCCTTAGGGGAACTAAGGCGCTAACAGAAGTAATAACACTAACAGAAGAAGCAGAGCTAGAACTGGCAGAAAACAGGGAGATTCTAAAAACACCAGTACATGGAGTGTATTATGACCCATCAAAAGACTTAATAGCAGAAATACAGAAGCAAGGGCAAGGC
>O000FD1IUX_2008-11
CCCATTAGTCCTATTGAAACTGTACCAGTAAAATTAAAGCCAGGAATGGATGGCCCAAAARTTAAACAATGGCCATTAACAGAAGAAAAAATAAAAGCATTAATGGAAATTTGTACAGAAATGGAAAAAGAAGGGAAAATTTCAAAAATTGGGCCTGAAAATCCATACAATACTCCAATATTTGCCATAAAGAAAAAAGACAGTACTAAATGGAGAAAATTAGTAGATTTCAGAGAACTTAATAAAAGAACTCAAGACTTCTGGGAGGTTCAATTAGGAATACCACATCCCGCAGGGTTAAAAAAGAAAAAATCAGTAACAGTATTAGATGTGGGAGATGCATACTTTTCAGTTCCTTTAGATAAAGACTTCAGGAAGTATACTGCATTCACCATACCTAGTGTAAACAATGAGACACCAGGGATTAGATATCAGTACAATGTGCTTCCACAGGGATGGAAAGGATCACCAGCAATATTCCAAAGTAGCATGACAAAAATCCTRGAGCCTTTTAGAAAACAAAATCCAGACATRGTTATCTATCAATACATGGATGATTTGTATGTAGGATCTGACTTAGAAATAGGACAGCATAGAGCAAAAATAGAGGAACTGAGACAACATCTGTTGAGGTGGGGATTTACCACACCAGACAAAAAACATCAGAAGGAACCYCCATTTCTTTGGATGGGTTATGAACTCCATCCTGATAAATGGACAGTACAGCCTATAGTGCTGCCAGAAAAAGACAGCTGGACTGTCAATGACATACAGAAGTTAGTGGGAAAATTGAATTGGGCAAGTCAGATTTACSCAGGAATTAAAATAAAGCAATTATGCAAACTCATTAGGGGAACCAAAGCACTAACAGAGGTAGTACCACTAACAGAAGAAGCAGAGCTAGAAYTGGCAGAAAACAGGGAAATTCTAAAAGAACCAGTACATGGAGTGTATTATGACCCATCAAAAGACTTAGTAGCAGAGATACAGAAACAGGGGCAAGGA
>O000FD2ITY_2008-07
CCCATTAGTCCTATTGAAACTGTACCAGTAAAATTAAAGCCAGGAATGGATGGCCCAAAAGTTAAACAGTGGCCATTGACAGAAGAAAAAATAAAAGCATTARTAGAAATCTGTACAGAAATGGAAAAAGAAGGAAAAATTTCAAAAATTGGGCCTGAAAATCCATACAATACTCCAGTATTTGCCATAAAGAAAAAAGACAGTACTAAATGGAGAAAATTAGTAGATTTCAGAGAGCTTAATAAGAAAACTCAAGACTTCTGGGAAGTTCAATTAGGAATACCACATCCTGCAGGGTTAAAAAAGAAAAAATCAGTAACAGTGCTGGATGTGGGTGATGCATATTTTTCAGTTCCTTTAGATCCAGACTTCAGGAAGTATACTGCATTTACCATACCTAGTATAAACAATGAGACACCAGGGATTAGATATCAGTACAATGTGCTTCCACAGGGATGGAAAGGATCACCAGCAATATTCCAATGCAGCATGACAAAAATCTTAGAGCCTTTYAGAAAACAAAATCCAGAAGTAGTTATCTATCAATACATGGATGATTTGTATGTAGGATCTGATTTAGAAATAGGGCAGCATAGAACAAAAATAGAGGAACTGAGACAACATYTGTTGAAGTGGGGGTTTACCACACCAGACAAAAARCATCAGAAAGAACCTCCATTCCTTTGGATGGGTTATGAACTCCATCCTGATAAATGGACAGTACAGCCTATAATACTGCCAGAGAAAGACAGCTGGACTGTCAATGACATACAGAAGTTAGTGGGAAAATTGAATTGGGCAAGTCAGATTTACCCAGGAATTAAAGTAAGGCAATTATGTAAACTCCTTAGGGGAACCAAAGCACTRACAGAAGTAATAACTCTAACAAGAGAAGCAGAGCTAGAACTGGCAGAAAATAGGGAGATTCTAARAGAACCAGTACATGGAGTGTATTATGACCCATCAAAAGACTTAATAGCAGAAATACAGAAGCAGGGGCTAGGC
>O000FG0OLZ_2006-02
CCCATWAGTCCTATTGAAACTGTACCAGTAAAATTAAAACCAGGAATGGATGGCCCAAAAGTCAAACAATGGCCATTGACAGAAGARAAAATAAAAGCATTAGTAGAAATTTGTACAGAAATGGAAAAGGAAGGGAAAATTTCAAAAATTGGGCCTGAAAATCCATACAATACTCCAGTATTTGCCATAAAGAAAAAAGACAGTACTAAATGGAGAAAATTAGTAGATTTCAGAGAACTTAATAARAGAACTCAAGACTTCTGGGAAGTYCARTTAGGAATACCACATCCAGCAGGRTTAAAAAGGAAAAAATCAGTAACAGTACTGGATGTGGGTGATGCATATTTTTCAGTTCCYTTAGATAAAGATTTCAGRAAGTATACTGCATTTACCATACCTAGTATAAACAATGAGACACCAGGGATTAGATATCAGTAYAATGTACTTCCACARGGATGGAAAGGRTCACCAGCAATATTCCAAAGTAGCATGACAAAAATCTTAGAGCCTTTTAGAAARCAAAACCCAGACATGGTYATCTATCAATAYATGGATGATCTGTATGTAGGATCTGACTTAGAAATAGGRCAGCATAGAGCAAAAATAGAGGAACTGAGAGAACATCTGTTAAAGTGGGGATTTACCACMCCAGACAAAAAACATCAGAAAGAACCCCCATTCCTTTGGATGGGTTATGAACTCCATCCTGATAAATGGACAGTACAGCCTATAGTGCTGCCAGAAAARGACAGCTGGACTGTCAATGACATACAGAAGCTAGTGGGAAAATTGAATTGGGCAAGTCAGATTTATTCAGGAATTAAAGTAAAGCAATTATGTAAACTCCTKAGGGGAACCAAGGCACTAACAGAAGTAGTACCACTAACAGAAGAAGCAGARCTAGAACTGGCAGAAAACAGGGAGATTCTAAAAACACCAGTACATGGAGTGTATTATGACCCCTCAAAAGAMTTRATAGCA
>O000FG8JK0_2006-01
CCCATTAGTCCTATTGAAACTGTACCAGTAAAATTAAAGCCAGGAATGGATGGCCCAAAAGTTAAACAATGGCCACTGACAGAAGAAAAAATAAAAGCATTAGTAGAAATTTGTACAGAAATGGAAAAGGAAGGAAAAATTTCAAAAATTGGGCCTGAAAATCCATACAATACTCCAGTATTTGCCATAAAGAAAAAAGACAGTACTAAATGGAGAAAATTAGTAGATTTCAGAGAACTTAATAAAAGAACTCAAGACTTCTGGGAAGTTCAACTAGGAATACCACATCCCTCAGGGTTAAAAAAGAAAAAATCAGTAACAGTACTAGATGTAGGTGATGCATATTTTTCAGTTCCCTTAGATGAAGACTTCAGGAAGTATACTGCATTTACCATACCTAGTACAAACAATGAGACACCAGGGATTAGATATCAGTACAATGTGCTTCCACAGGGATGGAAAGGATCACCAGCAATATTCCAAGCTAGCATGACAAAAATCTTAGAGCCTTTTAGAAAACAAAATCCAGACATAGTTATCTATCAATACATGGATGATTTATATGTAGGATCTGACTTAGAAATAGGGCAACATAGAGTAAAAATAGAGGAACTGAGACAACATCTGTTAAGGTGGGGACTCACCACACCAGACAAGAAGCATCAGAAAGAACCCCCATTCCTTTGGATGGGTTATGAACTCCATCCTGATAAATGGACAGTACAGCCTATAGTGCTGCCAGAAAAAGACAGCTGGACTGTCAATGACATACAGAAGTTAGTGGGAAAATTGAATTGGGCAAGTCAGATCTATGCAGGGATTAAAGTAAAGCAATTATGTAAACTCCTTARGGGAGCCAAAGCACTAACAGAAGTAGTACCACTAACAGTAGAAGCAGAGCTAGAGCTGGCAGAAAACAGGGAGATTCTAAAAGAACCAGTACATGGAGTATATTATGACCCATCAAAAGACTTAATAGCAGAATTACAGAAACAGGGGCAAGGC
>O000FL1NR1_2009-02
CCCATTAGTCCTATTGAAACTGTACCAGTAAAATTAAAGCCAGGAATGGATGGCCCRAGAGTTAAACAATGGCCATTGACAGAAGAAAAAATAAAAGCATTAGTAGAAATTTGCACAGAAATGGAAAAGGAAGGAAAAATTTCAAAAATTGGGCCTGAAAATCCATACAATACTCCAGTATTTGCCATAAAGAAAAAGGACAGTACTAAATGGAGAAAATTRGTAGATTTYAGAGAACTTAATAAGAGAACTCAAGAATTCTGGGAAGTYCAATTAGGAATACCACATCCCGCAGGTTTAAAAAAGAAAAAATCAGTAACAGTATTGGATGTGGGGGATGCATATTTTTCAGTTCCCTTAGATAAGGACTTCAGGAAGTATACTGCATTTACCATACCTAGTACAAACAATGAGACACCAGGGATTAGATATCAGTACAATGTACTTCCACAAGGATGGAAAGGATCACCAGCAATATTCCAAGCTAGCATGACAAAAATCTTAGAGCCTTTTAGAAATCAAAAYCCAGACATAGTTATCTATCAATACATGGATGATTTGTATGTAGGATCTGATTTAGAAATAGGGCGGCATAGAGCAAAAGTAGAGGAACTGAGACAACATCTGTTGAGATGGGGATTTACCACACCAGACAAAAAACATCAGAAAGAACCTCCATTCCTTTGGATGGGTTATGAACTCCATCCTGATAAATGGACAGTRCAGCCTATAGTGCTGCCAGAAAAAGACAGCTGGACTGTCAATGACATACAGAAGTTAGTGGGAAAATTAAATTGGGCAAGTCAAATTTATCCAGGGATTAAAACAAAGCAATTATGTAAGCTCCTTAGGGGAACCAAAACACTAACAGAAGTAGTACCCCTAACAGTAGAAGCAGAACTAGAACTGGCAGAAAACAGGGAGATTCTAAAAGAACCAGTACATGGAGTGTATTATGATCCATCAAAAGACTTAATAGCAGAAATACAGAAACAAGGGCAAGGT
>O000FV6IU2_2008-12
CCCATTAGTCCTATTGAAACTGTACCAGTAAAATTAAAGCCAGGAATGGATGGCCCAAAAGTTAAACAATGGCCATTGACAGAAGAAAAAATAAAAGCATTAGTAGAAATTTGTACAGAGATGGAAAAGGAAGGAAAAATTTCAAAAATTGGGCCTGAAAATCCATACAATACTCCAGTATTTGCCATAAAGAAAAAAGACAGTACTAAATGGAGAAAATTAGTAGATTTCAGAGAACTTAATAAGAAAACTCAAGACTTCTGGGAAGTTCAATTAGGAATACCACATCCCGCAGGGTTAAAAAAGAAAAAATCAGTAACAGTACTGGATGTGGGTGATGCATATTTTTCAGTTCCCTTAGACCCAGACTTTAGAAAGTATACTGCATTTACCATACCTAGTATAAACAATGAGACACCAGGAATTAGATATCAGTACAATGTGCTTCCACAGGGATGGAAAGGATCACCAGCAATATTTCAAAGCAGCATGATAAAAATCTTAGAGCCTTTTAGAAAACAAAATCCAGAAATAGTTATCTATCAATACATGGATGATTTGTATGTAGGATCTGACTTAGAAATAGRGAAGCATAGAACAAAAATAGAGGAACTGAGACAACATCTATTGAGGTGGGGATTTACCACACCAGACAAAAAGCATCAGAAAGAACCTCCATTCCTTTGGATGGGTTATGAACTCCATCCTGATAAATGGACAGTACAGCCTATAATGCTGCCAGAAAARGACAGCTGGACTGTCAATGACATACAGAAGTTAGTGGGAAAATTAAATTGGGCAAGTCAGATTTACTCAGGGATTAAGGTAAGAGAATTATGTAAACTCCTTAGGGGAACCAAAGCACTAACAGAAGTAATAGCTCTAACAAGAGAAGCAGAGATAGAACTGGCAGAGAACAGGGAGATTCTAAAAGAACCTGTACATGGAGTATATTATGACCCATCAAAAGACTTAATAGCAGAAATACAGAAGCAGGGGCTAGGA
>O000M5AKU3_2008-12
CCCATTAGTCCTATTGAAACTGTACCAGTAAAATTAAAGCCAGGAATGGATGGCCCAAAAGTTAAACAGTGGCCATTGACAGAAGAAAAAATAAAAGCATTAGTAGAAATTTGTACAGAAATGGAAAAGGAAGGAAAAATTTCAAAAATTGGGCCTGAAAATCCATACAATACTCCAGTATTTGCCATAAAGAAAAAAGAYAGTACTAAATGGAGAAAATTAGTAGATTTCAGAGAACTTAATAAGAAAACTCAAGACTTCTGGGAAATTCAATTAGGAATACCACATCCCTCAGGGTTAAAAAAGAAAAAATCAGTAACAGTGCTGGATGTGGGTGATGCATATTTTTCAGTTCCCTTAGACCCAGACTTCAGAAAGTATACTGCATTTACCATACCTAGTATAAACAATGAGACACCAGGGATTAGATATCAGTACAATGTGCTTCCACAGGGATGGAAAGGATCACCAGCAATATTCCAAAACAGCATGACAAAAATCTTAGAGCCCTTTAGAAAACAAAATCCAGAAATAGTTATCTATCAATACATGGATGATTTGTATGTAGGATCTGACTTAGAAATAGGGCAGCATAGAATAAAAATAGAGGAATTRAGACAACATCTGTTGAGGTGGGGATTTACCACACCAGACAAAAAACATCAGAAAGAGCCTCCATTCCTTTGGATGGGTTATGAACTCCATCCTGATAAATGGACAGTACAGCCTATAATACTGCCAGAAAAAGACAGCTGGACTGTCAATGACATACAAAAGTTAGTGGGAAAACTGAATTGGGCAAGTCAGATTTACTCAGGAATTAAAGTAAGGCAATTATGTAAACTCCTTAGGGGAACCAARGCACTAACAGAAGTAATABCTCTAACAGMAGAAGCAGAGCTAGAACTGGCAGAAAACAGGGAGATTCTAAAAGAACCAGTACATGGTGTGTATTATGACCCATCAAAAGACTTAATAGCAGAARTWCAGAAGCAGGGGCTAGGC
>O000M69GU4_2009-02
CCCATTAGTCCTATTGAGACTGTACCAGTAAAATTAAAGCCAGGAATGGATGGCCCAAAAGTCAAACAATGGCCATTGACAGAAGAAAAAATAAAAGCATTAACAGAAATTTGTACAGATATGGAAAAGGAAGGGAAAATTTCAAAAATTGGGCCTGAAAATCCATACAATACCCCAATATTTGCTATAAAGAAAAAAGATAGTACTAAATGGAGAAAATTAGTAGATTTCAGAGAACTTAATAAAAGAACTCAAGAATTCTGGGAGGTTCAATTAGGAATACCACATCCTGCAGGGTTAAAACAGAAGAAATCAGTAACAGTATTGGATGTGGGTGATGCATATTTTTCTGTTCCTTTAGATAAAGACTTCAGGAAGTACACTGCATTTACCATACCTAGTATAAACAATGAAACACCAGGGATTAGATACCAGTACAATGTACTTCCACAGGGATGGAAAGGATCACCAGCAATATTCCAAAGTAGCATGACAAAAATTTTAGAACCTTTTAGAAAACAAAATCCAGGCATAGTTATCTATCAATATATGGATGATCTGTATGTAGGATCTGACTTAGAAATAGAACAGCATAGAACAAAAATAGAGGAACTAAGAGAACATCTGTTGAGGTGGGGGTTTACCACACCAGACAAAAAACATCAGAAGGAACCTCCATTCCTCTGGATGGGTTATGAACTCCATCCTGATAAATGGACAGTACAGCCCATAGTGCTGCCAGAAAAAGACAGCTGGACTGTCAATGACATACAGAAGTTAGTGGGAAAATTRAATTGGGCAAGTCAGATTTATTCAGGAATTAAAGTAAAGCAATTATGTAAACTCCTTAGGGGAGCCAAAGCAYTAACAGAAGTAGTACCRCTAACAGCAGAAGCAGAGCTAGAACTGGCAGAAAATAGGGAGRTTCTAAAAGAACCAGTACATGGAGTGTATTATGACCCATCAAAAGACTTAATAGCAGAAATACAGAAGCAGGGACAAGGC
>O000M6AMU5_2009-02
CCCATTAGTCCTATTGAAACTGTACCAGTAAAATTAAAGCCAGGAATGGATGGCCCAAAAGTTAAACAATGGCCATTGACAGAAGAAAAAATAAAAGCATTAGTAGAAATTTGTACAGAAATGGAAAAGGAAGGAAAAATTTCAAAAATTGGGCCTGAAAATCCATACAATACTCCAGTATTTGCCATAAGGAAAAAAGACAGTACTAAATGGAGAAAATTAGTAGATTTCAGAGAACTTAATAAGAAAACTCAAGACTTCTGGGAAATTCAATTAGGAATACCACATCCCTCAGGGTTAAAAAAGAAAAAATCAGTAACAGTGCTGGATGTGGGTGATGCATATTTTTCAGTTCCCTTAGACCCAGACTTTAGAAAGTATACTGCATTTACCATACCTAGTATAAACAATGAGACACCAGGGATTAGATATCAGTACAATGTGCTTCCACAGGGATGGAAAGGATCACCAGCAATATTCCAAAGCAGCATGACAAAAATTTTAGAGCCCTTTAGAAAACAAAATCCAGAAATAGTTATCTATCAATACATGGATGATTTGTATGTAGGATCTGACTTAGAAATAGGGCAGCATAGAATAAAAATAGAGGAATTGAGACAACATCTGTTGAGGTGGGGATTTACCACACCAGACAAAAAACATCAGAAAGAGCCTCCATTCCTTTGGATGGGTTATGAACTCCATCCTGATAAATGGACAGTACAGCCTATAATACTACCAGAAAAGGACAGCTGGACTGTCAATGACATACAAAAGTTAGTGGGAAAATTGAACTGGGCAAGTCAGATTTACTCAGGGATTAAAGTAAGGCAATTATGTAAACTCCTTAGGGGAACCAAGGCACTAACAGAAGTAATACCGCTAACAGAAGAAGCAGAGCTAGAACTGGCAGAAAACAGGGAGATTCTAAAAGAACCAGTACATGGTGTGTATTATGACCCATCAAAAGACTTAATAGCAGAAATACAGAAGCAGGGGCTAGGC
>O000M6GKU6_2008-12
CCCATTAGTCCTATTGAAACTGTGCCAGTAAAATTAAAGCCAGGAATGGATGGCCCAAAAGTTAAACAATGGCCATTGACAGAGGAAAAAATAAAAGCATTAATAGAAATTTGTACAGAAATGGAAAAGGAAGGAAAAATTTCAAAAATTGGGCCTGAAAATCCATACAATACTCCAGTATTTGCCATAAAGAAAAAGGACAGTACCAAATGGAGAAAGTTAGTAGATTTCAGAGAACTTAATAAGAAAACTCAAGATTTCTGGGAAGTTCAATTAGGAATACCACATCCCTCAGGGTTAAAAAGGAAAAAATCAGTAACAGTACTGGATGTGGGTGATGCATATTTTTCAGTTCCCTTAGACCCAGACTTTAGGAAGTATACTGCATTCACCATACCAAGTACAAACAATGAGACACCAGGGATTAGATATCAGTACAATGTGCTTCCACAGGGATGGAAAGGATCACCAGCAATATTCCAGAGCAGCATGACAAAAATMTTAGAGCCTTTTAGAAAACAAAATCCAGACATAGTTATCTATCAATACATGGATGATTTGTATGTAGGATCTGATTTAGAAATAGRGCAGCATAGAACAAAAATAGAGGAACTGAGACAACATCTGTTGGGGTGGGGATTCACCACACCAGACAAAAAACATCAGAAAGAACCTCCATTCCTTTGGATGGGTTATGAACTCCATCCTGATAAATGGACAGTACAGCCTATAATGCTGCCAGAAAAAGACAGCTGGACGGTCAATGACATACAGAAGTTAGTGGGAAAACTGAATTGGGCAAGTCAGATTTACCCAGGGATTAGAGTAAGAAACTTATGTAAACTTCTTAGGGGAGCCAAAGCACTAACAGAAGTAGTACCCCTAACAAGAGAAGCAGAGCTAGAACTGGCAGAAAACAGGGAAATTCTGAAAGAACCAGTACATGGGGTGTATTATGACCCATCAAAAGACTTAATAGCAGAAATACAGAAGCAGGGGCTAGGC
>B000M9ZETC_2008-07
CCCATTAGTCCTATTGAAACTGTACCRGTAAAATTAAAGCCAGGAATGGATGGCCCGAAAGTTAAACAATGGCCATTGACAGCAGAAAAAATAAATGCATTAGTAGAAATCTGCACAGAAATGGAAAAGGAAGGAAAAATTTCAAAAATTGGGCCTGAAAATCCATACAATACTCCAGTATTTGCCATAAAGAAAAAAGACAGTACTAAATGGAGAAAATTAGTAGATTTCAGAGAACTTAATAAGAGAACACAAGACTTCTGGGAAGTTCAATTGGGAATACCACATCCGGCAGGATTAAAAAAGAAAAAATCAGTAACAGTACTGGATGTGGGTGATGCATATTTTTCAGTTCCCTTAGATAAAGACTTCAGGAAATATACTGCATTTACCATACCTAGTACAAACAATGAGACACCAGGGATTAGATATCAGTACAATGTGCTTCCACAAGGATGGAAAGGGTCACCAGCAATATTCCAAAGTAGCATGACAAAAATCTTAGAGCCCTTTAGAAAAGAAAATCCAGACATAGTTATCTATCAATACATGGATGATTTGTATGTAGGATCTGACTTAGAAATAGGGCAACATAGAGAAAAAATAGAGCAACTGAGACAACATTTGTTGGGGTGGGGGCTCACCACACCAGACAAAAAACATCAGAAAGAACCTCCATTCCTTTGGATGGGTTATGAGCTACATCCTGATAAATGGACAGTACAGCCTATAGTGCTGCCAGAAAAAGACAGCTGGACTGTCAATGACATACAGAAGTTAGTGGGAAAACTGAATTGGGCAAGTCAGATTTATGCAGGGATTAAAGTAAGGCAATTATGTAAGCTCCTCAGGGGAGCCAAAGCACTAACAGAAGTAATACCACTATCAAAAGAAGCAGAACTAGAACTGGYAGAAAACAGGGAGATTCTAAAAGAACCAGTACATGGAGTGTATTATGACCCAGCAAAAGACTTAATAGTAGAAATA
>D000F_LJYL_2010-01
CCCATTAGTCCTATTGAAACTGTACCAGTAAAATTAAAGCCAGGAATGGATGGCCCAAAAGTTAAACAATGGCCATTGACAGAAGAAAAAATAAAAGCATTAGTAGAAATTTGTACAGAGATGGAAAAGGAAGGAAAAATTTCAAAAATTGGGCCTGAAAATCCATACAATACTCCAGTATTTGCTATAAAGAAAAAAGACAGTACTAAATGGAGAAAATTAGTAGATTTCAGAGAGCTTAATAAGAGAACTCAAGACTTCTGGGAAGTTCAATTAGGAATACCACATCCCGCAGGGCTAAAAAAGAAAAAATCAGTAACAGTACTGGATGTGGGTGATGCATATTTTTCAGTTCCCTTAGATAAAGAGTTCAGAAAGTATACTGCCTTTACCATACCYAGTATAAACAATGAGACACCAGGGATTAGATATCAGTACAATGTGCTTCCACAAGGATGGAAAGGATCACCAGCAATATTCCAAAGTAGCATGACAAAAATCTTAGAGCCTTTTAGAAAACAAAATCCAGAAATAGTTATCTATCAATACATGGATGATTTGTATGTAGGATCTGATTTAGARATAGGACAGCATAGAACAAAAATAGAGGAACTGAGACAACATCTGTTGAAGTGGGGATTTACCACACCAGACAAAAAACATCAGAAAGAACCTCCATTTCTTTGGATGGGTTATGAACTCCATCCTGATAAATGGACAGTACAGCCTATAATGCTGCCAGAAAAGGACAGCTGGACTGTCAATGACATACAGAAGTTAGTGGGAAAATTGAATTGGGCAAGTCAGATTTACCCAGGGATTAAAATAAAACAACTATGTAAACTCCTTAGAGGAACTAAAGCACTAACAGAAATAGTACCACTAACAAAAGAAGCAGAACTAGAACTAGCAGAAAACAGGGAGATTCTGAAAGAACCAGTACATGGAGTGTATTATGATCCATCAAAAGACTTAGTAGCAGAAATACAGAAGCAAGGGGAAGGC
>O000M74MV7_2009-06
CCCATTAGTCCTATTGAAACTGTACCAGTAAAATTAAAGCCAGGAATGGATGGCCCAAAAGTTAAACAATGGCCATTGACAGAAGAAAAAATAAAAGCATTAGTAGAAATTTGTACAGAAATGGAAAAGGAAGGAAAAATTTCAAAAATTGGGCCTGAAAATCCATACAATACTCCAGTATTTGCCATAAAGAAAAAAGACAGTACTAAATGGAGAAAATTAGTAGATTTCAGAGAACTTAATAAAAGAACTCAAGAMTTCTGGGAAGTTCAGTTAGGAATACCACATCCCGCAGGGTTGAAAAAGAAAAAATCAGTAACAGTACTGGATGTGGGTGATGCATATTTTTCAGTTCCCTTAGATAAAGACTTTAGGAAGTATACTGCATTCACCATACCTAGTATAAACAATGAGACACCAGGGATTAGATATCAGTACAACGTGCTTCCACAGGGATGGAAAGGATCACCAGCAATATTCCAAAGTAGCATGACAAAAATTTTAGAGCCTTTTAGAGAACAAAATCCAGAAATAATTATCTATCAATACATGGATGATTTGTATGTAGGATCTGACTTAGAAATAGGGCAGCATAGAACAAAAATAGAGGAACTGAGACAACATCTGTTGAGGTGGGGATTTACCACACCAGACAAAAAACATCAGAAAGAACCTCCATTCCTTTGGATGGGTTATGAACTCCATCCAGATAAATGGACAGTACAGCCTATAGTGTTGCCAGAAAAAGACAGCTGGACTGTCAATGACATACAGAAGTTAGTGGGAAAATTAAATTGGGCAAGTCAGATTTACCCAGGGATTAAAATAAAGCAATTATGTAAACTTCTTAGGGGAGCTAAAGCACTAACAGAGGTGGTGACACTAACAAAAGAAGCAGAGTTAGAACTGGCAGAAAACAGGGAAATTCTAAAAGAACCAGTGCATGGAGTGTATTATGACCCATCAAAAGACATAGTAGCAGAAATACCGAAGCCGGGGCACGGC
>O000M77MT8_2008-11
CCCATTAGTCCTATTGAAACTGTACCAGTAAAATTAAAGCCAGGAATGGATGGCCCAAAAGTTAAACAATGGCCATTGACAGAAGAAAAAATAAAAGCATTAGTAGAAATTTGTACAGAAATGGAAAAGGAAGGAAAAATTTCAAAAATTGGGCCTGAAAATCCATACAATACTCCAGTATTTGCCATAAAGAAAAAAGACAGTACTAAATGGAGAAAATTAGTAGATTTCAGRGAACTTAATAAGAAAACTCAAGACTTCTGGGAAATTCAATTAGGAATACCACATCCCTCAGGGTTAAAAAAGAAAAAATCAGTAACAGTGCTGGATGTGGGTGATGCATATTTTTCAGTTCCCTTAGACCCAGACTTTAGAAAGTATACTGCATTTACCATACCTAGTATAAACAATGAGACACCAGGGATTAGATATCAGTACAATGTGCTTCCACAGGGATGGAAAGGATCACCAGCAATATTCCAAARCAGCATGACAAAAATTTTAGAGCCCTTTAGAAAACAAAATCCAGAAATAGTTATCTATCAATACATGGATGATTTGTATGTAGGATCTGACTTAGAAATAGGGCAGCATAGAATAAAAATAGAGGAATTGAGACAACATCTGTTGAGGTGGGGATTTACCACACCAGACAAAAAACATCAGAAAGAGCCTCCATTCCTTTGGATGGGTTATGAACTCCATCCTGATAAATGGACAGTACAGCCTATAATACTACCAGAAAAGGACAGCTGGACTGTCAATGACATACAAAAGTTAGTGGGAAAATTGAACTGGGCAAGTCAGATTTACTCAGGRATTAAAGTAAGRCAATTATGTAAACTCCTTAGGGGAACCAAAGCACTAACAGAAGTARTACCGCTAACAGAAGAAGCAGAGCTAGAACTGGCAGAAAACAGGGAGATTCTAAAAGAACCAGTACATGGTGTGTATTATGACCCATCAAAAGACTTAATAGCAGAAATACAGAAGCAGGGGCTAGGC
>O000M7AGU9_2009-02
CCCATTAGTCCTATTGAAACTGTACCAGTAAAATTAAAGCCAGGTATGGATGGTCCAAAAGTTAAGCAGTGGCCATTGACAGAAGAAAAAATAAAAGCATTAGTAGAAATTTGTACAGAAATGGAAAAGGAAGGAAAAATTTCAAAAATTGGGCCTGAAAATCCATACAATACTCCAGTATTTGCCATAAAGAAAAAAGACAGTACTAAATGGAGAAAATTAGTAGATTTCAGAGAACTTAACAAGAAAACTCAAGACTTCTGGGAAGTTCAATTAGGAATACCCCATCCCGCAGGGTTAAAAAAGAAAAAATCAGTAACAGTACTGGATGTGGGTGATGCATATTTTTCAGTTCCCTTAGATCCAGACTTTAGGAAGTATACTGCATTTACCATACCTAGTGTAAACAATGAGACACCAGGAATTAGGTATCAATACAATGTGCTTCCACAGGGATGGAAAGGATCACCGGCRATATTCCAAGCCAGCATGACAAAAATCTTAGAACCCTTTAGAAAACAAAATCCAGAAATAGTTATCTATCAATACATGGATGATTTGTATGTAGGATCTGACTTAGAAATAGGGCAGCATAGAACAAAAATAGAGGAACTGAGACAACATCTATTGAGGTGGGGATTTACCACACCAGACAAAAAACATCAGAAAGAACCTCCATTCCTTTGGATGGGTTATGAACTCCATCCTGATAAATGGACAGTACAGCCTATAATACTGCCAGAAAAAGACAGCTGGACTGTCAATGACATACAGAAGTTAGTGGGAAAATTGAACTGGGCAAGTCAGATTTACCCAGGAATTAAAGTAAGACAATTATGTAAACTCCTGAGGGGAACCAAAGCACTAACAGAAGTAGTACCTCTAACAGAAGAAGCAGAGCTAGAACTGGCAGAAAATAGGGAGATTCTAAAAGAACCAGTACATGGGGTGTATTATGACCCATCAAAAGACTTAATAGCAGAAATACAGAAGCAGGGGATGGGC
>O000M7EETA_2008-07
CCTATTAGTCCTATTGAAACTGTACCAGTAAAATTGAAGCCAGGAATGGATGGCCCAAAAGTTAAACAGTGGCCATTGACAGAAGAAAAAATAAAAGCATTAGTAGAAATTTGTACAGAAATGGAAAAGGAAGGGAAAATTTCAAAAATTGGGCCTGAAAACCCATACAATACTCCAGTATTTGCCATAAAGAAGAAAGACAGTACTAAATGGAGAAAATTAGTAGATTTCAGAGAACTTAATAAAAGAACTCAAGACTTCTGGGAAGTTCAATTAGGAATACCACATCCCGCAGGGTTAAAAAAGAAAAAATCAGTAACAGTACTGGATGTGGGTGATGCATATTTTTCAGTTCCCTTARATGAAGACTTCAGGAAGTATACTGCATTTACCATACCTAGTATAAACAATGAAACACCAGGAGTTAGATATCAGTACAATGTGCTTCCACAAGGATGGAAAGGATCACCAGCAATATTCCAAAGTAGCATGATAAAAATCTTAGAGCCATTTAGAAAACAAAATCCAGACATAGTCATCTATCAATACATGGATGATTTGTATGTAGGATCTGACTTAGAAATAGAGCAGCATAGAGCAAAAATAGAGGAACTGAGACAGCATCTGTTAAGGTGGGGATTTACCACACCAGACAAAAAACATCAGAAAGAACCTCCATTCCTTTGGATGGGTTATGAGCTCCATCCTGATAAATGGACAGTACAGCCTATAAAGCTGCCAGAAAAGGACAGCTGGACTGTCAATGACATACAGAAGTTAGTGGGAAAATTGAATTGGGCAAGTCAGATTTACCCAGGGATTAAAATAAGGCAATTATGTAAACTCATTAGGGGAACCAAAGCATTAACAGAAGTAATACCACTAACAGAAGAAGCAGAGCTAGAACTGGCAGAAAACAGGGAAATTCTAAAAGAACCAGTACATGGAGTGTATTATGACCCATCAAAAGATTTA
>O000M7FNKB_2006-01
CCCATTAGTCCTATTGAAACTGTACCAGTAAAATTAAAGCCAGGAATGGATGGCCCAAAAGTTAAGCAGTGGCCATTGACAGAAGAAAAAATAAAAGCATTAGTAGAAATTTGTACAGAAATGGAAAAGGAAGGAAAAATTTCAAAAATTGGGCCTGAAAATCCATACAATACTCCAGTATTTGCCATAAAGAAAAAAGACAGTACTAAATGGAGAAAATTAGTAGATTTYAGAGAACTTAACAAGAAAACTCAAGACTTCTGGGAAGTTCAATTAGGAATACCACATCCTGCAGGGTTAAAAAAGAAAAAATCAGTAACAGTACTGGATGTGGGTGATGCATATTTTTCAGTTCCCTTAGATCCAGACTTCAGGAAGTATACTGCATTTACCATACCTAGTATAAACAATGAGACACCAGGGATTAGGTATCAATAYAATGTGCTTCCACAGGGATGGAAAGGATCACCAGCAATATTCCAAAACAGCATGACAAAAATCTTAGAACCCTTTAGAAAACAAAATCCAGAGATAGTTATCTATCAATATATGGATGATTTGTACGTAGGATCTGACTTAGAAATAGGGCAGCATAGAACAAAAATAGAGGAACTGAGACAACATCTATTGAGGTGGGGATTTACCACACCAGACAAAAAACATCAGAAAGAACCTCCATTCCTTTGGATGGGCTATGAACTCCATCCTGATAAATGGACAGTGCAGCCTATAATACTGCCAGAAAAAGAYAGCTGGACTGTCAATGACATACAGAAGTTAGTGGGAAAATTRAACTGGGCAAGTCAGATTTACCCAGGAATTAAAGTAAGACAATTATGTAAACTCCTGAGGGGARCCAAAGCACTAACAGAAGTAGTACCTCTAACAGAAGAAGCAGAGCTAGAACTGGCAGAAAACAGGGAGATTCTAAAAGAACCAGTACATGGGGTGTATTATGACCCATCAAAAGACTTAATAGCAGAAATACAGAAGCAGGGGATGGGC
>O000M82MUC_2008-11
CCCATTAGTCCTATTGAAACTGTACCAGTAAAATTAAAGCCAGGAATGGATGGCCCAAAAGTCAAACAATGGCCATTGACAGAAGAAAAAATAAAAGCATTGACAGAAATTTGTACAGAAATGGAAAAGGAAGGGAAAATTTCAAAAATTGGGCCTGAAAACCCATACAACACTCCAGTATTTGCCATAAAGAAAAAAGACAGTACTAAATGGAGAAAATTAGTAGATTTCAGAGAACTTAATAAAAGAACTCAAGACTTCTGGGAAGTCCAATTAGGAATACCACATCCTGCAGGGTTAAAAAAGAAAAAATCAGTAACAGTACTGGATGTGGGTGATGCATATTTTTCAGTTCCCTTAGATAAAGAGTTCAGAAAGTATACTGCATTTACTATACCTAGTATAAATAATGAGACACCAGGRACTAGATATCAGTACAATGTGCTTCCACARGGATGGAAAGGATCACCAKCAATATTCCAAAGTAGCATGACAAAAATCTTAGAGCCTTTTAGAAAACAAAATCCAGAAATGGTTATCTATCAATACATGGATGAYTTGTATGTAGGATCAGATTTAGAAATAGAGCAGCATAGAATAAAAATAGAGGAACTGAGGCAACATCTGTTGAGGTGGGGATTTACCACACCAGATAAAAAACATCAGAAAGAACCTCCATTCCTTTGGATGGGTTATGAACTCCATCCTGATAAATGGACAGTACAGCCTATAGTGCTGCCAGAAAARGACAGCTGGACTGTCAATGACATACAGAAGTTAGTGGGRAAAYTGAATTGGGCAAGTCAGATTTACCCAGGGATTAARRYAAGGCAATTATGCAAACTCATCAGGGGAACCAAAGCACTAACAGAAGTAATACCACTAACAGAAGAAGCAGAGCTAGAACTAGCAGAAAATAGGGAGATTCTAAAAGAGCCAGTACATGGAGTGTATTATGATCCATCAAAAGACCTAATAGCAGAAATACAGAAACAGGGGGAA
>O000M82QLD_2006-03
CCCATTAGTCCTATTGACACTGTACCAGTAAAATTAAAACCAGGAATGGATGGCCCAAAAGTTAAACAATGGCCATTGACAGAAGAAAAAATAAAAGCATTAGTAGAAATTTGTACAGAAATGGAAAAGGAAGGGAARATTTCAAAAATTGGGCCTGAAAACCCATATAATACTCCAGTATTTGCCATAAAGAAAAAAGACAGTACTAAATGGAGGAAATTAGTAGATTTCAGAGATCTTAATAAAAGAACTCAAGACTTCTGGGAAGTTCAATTAGGAATACCACATCCYGCAGGGTTAAAAAAGAARAAATCAGTAACAGTACTGGATGTGGGTGATGCATATTTTTCAGTTCCCTTAGATAAAGACTTCAGGAAGTATACTGCATTCACCATACCTAGTGTAAATAATGAGACACCAGGGATTAGATATCAGTACAATGTGCTCCCACAGGGATGGAAAGGATCACCAGCAATATTCCAATGTAGCATGACAAAAATCTTAGAGCCTTTTAGAAAGCAAAATCCAGACATAGTTATCTATCAATACATGGATGATTTGTATGTAGGATCTGACTTAGAAATAGGGCAGCATAGAACAAAAATAGAGGAACTGAGACAGCATCTGTTGAGGTGGGGATTTACCACACCAGACAAAAAACATCAGAAAGAACCTCCATTCCTTTGGATGGGTTATGAACTCCATCCTGATAAATGGACAGTACAGCCTATAGTGCTGCCAGAAAAAGACAGCTGGACTGTCAATGACATACAGAAGTTAGTGGGAAAATTAAATTGGGCAAGTCAGATTTACSCAGGGATTAAAGTAAAACAATTATGTAAACTCCTTAGGGGAGCCAAAGCACTAACAGAGRTAATACCACTAACAGAAGAAGCAGAGYTAGAACTGGCAGAAAACAGGGAAATTCTAAAAGAACCAGTACATGGAGTGTATTATGACCCATCAAAAGATTTAATAGCGGAAATACAGAAGCAGGGGCAAGGC
>O000M86JTE_2008-07
CCCATTAGTCCTATTGAAACTGTACCAGTAAAATTAAAGCCAGGRATGGATGGCCCAAAAGTTAAACAATGGCCATTGTCAGAAGAAAAAATAAAAGCATTAGTAGAAATATGTACAGAAATGGAAAAGGAAGGAAAAATTTCAAAAATTGGGCCTGAAAATCCATACAATACTCCAATATTTGCCATAAAGAAAAAGGACAGTACTAAATGGAGAAAATTAGTAGATTTCAGAGAACTTAATAAGAAAACTCAAGACTTTTGGGAAGTTCAATTAGGAATACCACATCCCGCAGGGTTAAAAAAGAAAAAATCAGTAACAGTACTAGATGTGGGTGATGCATATTTCTCAGTGCCCTTAGATCCAGACTTCMGGAAGTATACTGCATTTACCATACCTAGTATAAACAATGAGACACCAGGAGTTAGATATCAGTACAATGTGCTKCCACAGGGATGGAAAGGATCACCAGCAATATTCCAAAGCAGCATGACAAAAATCTTAGAGCCTTTTAGAAAGCAAAATCCAGAARTAGTTATCTATCAATACATGGATGATTTGTATGTAGGATCTGACTTAGAAATAGRCCAGCATAGAACAAAAATAGAAGAACTGAGACAACATCTGTTGAGGTGGGGATTTACCACACCGGACAAAAAACATCAGAAAGAACCTCCATTCCTTTGGATGGGTTATGAACTCCATCCTGATAAATGGACAGTACAGCCTATAACRCTGCCAGAACAAGACAGCTGGACTGTCAATGACATACAGAAGTTAGTGGGAAAATTGAATTGGGCAAGTCAGATTTACCCAGGGATTAAARTAAGGCAATTATGTAAACTCCTTAGGGGAACCAAAGCACTAACAGAAGTAATACCTCTAACAAAAGAAGCAGAACTGGAACTGGCAGAAAACAGGGAAATCYTAAAAGAACCAGTACATGGAGTGTATTATGATCCATCAAAAGACTTAATAGCAGAAATACAGAAGCAGGGCCTAGGC
>O000M86SLF_2006-02|0
CCCATTAGTCCTATTGAAACTGTACCAGTAAAACTAAAGCCAGGAATGGATGGCCCAAAGGTTAAACAATGGCCATTGACAGAAGAAAAAATAAAAGCATTAATAGAGATTTGTRCAGAAATGGAAAAGGAGGGAAAAATTTCAAAAATTGGGCCTGAAAATCCATACAATACTCCAGTATTTGCCATAAAGAAAAAAGACAGTACTAAATGGAGAAAATTAGTAGATTTCAGAGAACTTAATAAGAGAACTCAAGAYTTCTGGGAAGTTCAATTAGGAATACCACACCCATCAGGGTTAAAAAAGAAAAAATCAGTAACAGTACTGGATGTGGGTGATGCATATTTTTCAGTTCCCTTAGATGAAGACTTCAGGAAGTATACTGCATTCACCATACCTAGTATAAACAATGAGACACCAGGGATTAGATACCAGTACAATGTACTTCCACAAGGATGGAAAGGATCACCAGCAATATTCCAAAGTAGCATGACAAAAATCTTAGAGCCTTTCAGAAGAGAAAATCCAGACATAGTTATCTATCAATACATGGATGACTTGTATGTAGGATCTGACCTAGAAATAGGGCAACATAGAACAAAAATAGAGGAACTGAGACAACATCTGTTGAAGTGGGGATTTACCACACCAGACAAAAAACATCAGAAAGAACCYCCATTTCTTTGGATGGGTTATGAACTCCATCCCGATAAATGGACAGTACAGCCTATAATACTGCCAGAAAAGGAMAGCTGGACTGTCAATGACATACAAAAGTTAGTGGGAAAATTAAATTGGGCAAGTCAGATCTATACAGGGATTAAAGTAAAGCAATTATGTAAACTCCTTAGGGGAACCAAGGCATTAACAGAGGTAGTACCACTAACAGCAGAAGCAGAGTTAGAACTGGCAGAAAACAGGGAGATTCTAAAGCACCCAGTACATGGGGTGTACTATGACCCATCAAAAGACTTAGTAGCAGAAATACAGAAGCAGGGGGAAGGC
>O000M86SLF_2006-02|1
CCCATTAGTCCTATTGAAACTGTACCAGTAAAACTAAAGCCAGGAATGGATGGCCCAAAGGTTAAACAATGGCCATTGACAGAAGAAAAAATAAAAGCATTAATAGAGATTTGTRCAGAAATGGAAAAGGAGGGAAAAATTTCAAAAATTGGGCCTGAAAATCCATACAATACTCCAGTATTTGCCATAAAGAAAAAAGACAGTACTAAATGGAGAAAATTAGTAGATTTCAGAGAACTTAATAAGAGAACTCAAGAYTTCTGGGAAGTTCAATTAGGAATACCACACCCATCAGGGTTAAGAAAGAAAAAATCAGTAACAGTACTGGATGTGGGTGATGCATATTTTTCAGTTCCCTTAGATGAAGACTTCAGGAAGTATACTGCATTCACCATACCTAGTATAAACAATGAGACACCAGGGATTAGATACCAGTACAATGTACTTCCACAAGGATGGAAAGGATCACCAGCAATATTCCAAAGTAGCATGACAAAAATCTTAGAGCCTTTCAGAAGAGAAAATCCAGACATAGTTATCTATCAATACATGGATGACTTGTATGTAGGATCTGACCTAGAAATAGGGCAACATAGAACAAAAATAGAGGAACTGAGACAACATCTGTTGAAGTGGGGATTTACCACACCAGACAAAAAACATCAGAAAGAACCYCCATTTCTTTGGATGGGTTATGAACTCCATCCCGATAAATGGACAGTACAGCCTATAATACTGCCAGAAAAGGAMAGCTGGACTGTCAATGACATACAAAAGTTAGTGGGAAAATTAAATTGGGCAAGTCAGATCTATACAGGGATTAAAGTAAAGCAATTATGTAAACTCCTTAGGGGAACCAAGGCATTAACAGAGGTAGTACCACTAACAGCAGAAGCAGAGTTAGAACTGGCAGAAAACAGGGAGATTCTAAAGCACCCAGTACATGGGGTGTACTATGACCCATCAAAAGACTTAGTAGCAGAAATACAGAAGCAGGGGGAAGGC
>O000M87FWG_2009-06
CCCATTAGTCCTATTGAAACTGTACCAGTAAAATTAAAGCCAGGAATGGATGGCCCAAGAGTTAAACAATGGCCATTGACAGAAGAAAAAATAAAAGCATTAGTAGAAATTTGTACAGAAATGGAAAAGGAAGGAAAAATTTCAAAAATTGGGCCTGAAAATCCATATAATACTCCAGTATTTGCAATAAAGAAAAAAGACAGTACTAAATGGAGAAAATTAGTAGATTTCAGGGAACTTAATAAGAAAACTCAAGACTTCTGGGAAGTTCAATTAGGAATACCACATCCCGCAGGGTTAAAGAAGAAAAAATCAGTAACAGTACTGGATGTGGGTGATGCATATTTTTCAGTTCCCTTAGATCCAGACTTCAGAAAGTATACTGCATTTACCATACCTAGTATAAATAATGAGRCACCAGGAACTAGATATCAGTACAATGTGCTTCCACAGGGATGGAAAGGCTCACCAGCAATATTCCAAAACAGCATGACAAAAATCTTAGAGCCCTTTAGAAAACAGAATCCAGAAATAGTTATCTATCAATACATGGATGACTTGTATGTAGGATCTGACTTAGAAATAGGGCAGCACAGAACAAAAATAGAGGAATTGAGACAACATCTGTTGAGGTGGGGATTCACCACACCAGACAAAAAACATCAGAAAGAGCCTCCATTCCTTTGGATGGGTTATGAACTCCATCCTGATAAATGGACAGTACAGCCTATAATACTGCCAGAAAAGGACAGCTGGACTGTCAATGACATACAAAAGTTAGTGGGAAAACTGAATTGGGCAAGTCAGATTTACTCAGGGATTAAAGTAAGGCAATTATGTAAACTCCTTAGGGGAACTAAGGCACTAACAGATGTAATACCTCTAACAGAAGAAGCAGAGCTAGAACTGGCAGAAAACAGGGAGATTCTAAGAGAACCAGTACATGGCGTGTATTATGACCCGTCAAAAGACTTAATAGCAGAAATACAGAAGCAGGGGCTAGGC
>D000F7M2UM_2008-12
CCCATTAGTCCTATTGAAACTGTACCAGTAAAATTAAAGCCAGGAATGGATGGCCCAAAAGTTAAACAATGGCCATTAACAGAAGAAAAAATAAAAGCATTAATAGAAATTTGTACAGAAATGGAAAAGGAAGGGAAAATTTCAAGAATTGGGCCTGAAAATCCATACAATACTCCAGTGTTTGCCATAAAGAAAAAAGACAGCACTAAATGGAGAAAATTAGTAGATTTCAGAGAACTTAATAAGAAAACCCAAGACTTCTGGGAAGTCCAATTAGGAATACCACATCCCGCAGGGTTAAGAAAGAAAAAGTCAGTAACAGTACTGGATGTGGGTGATGCATATTTTTCAGTTCCCTTAGATCCAGACTTCAGGAAGTATACTGCATTTACCATACCTAGTAGAAACAATGAGACACCAGGAATTAGATATCAGTACAATGTACTTCCACAGGGATGGAAAGGATCACCAGCAATATTTCAAAGTAGCATGACAAAAATCTTAGAGCCTTTTAAAAAACAAAATCCAGAAATGGTGATCTATCAATATATGGATGATTTATATGTAGGATCTGACTTAGAAATAGGGCAACATAGAACAAAAGTAGAGGAACTGAGACAACATTTGTTGAAGTGGGGATTTACCACACCAGACAAAAAACATCAGAAGGAACCTCCATTTCTTTGGATGGGTTATGAACTCCATCCTGATAAATGGACAGTACAGCCTATAGTGCTGCCAGAAAAAGACAGCTGGACTGTCAATGACATACAGAAGTTAGTGGGAAAATTAAATTGGGCAAGTCAGATCTACCCAGGAATTAGAGTAAAGCAATTATGTAAACTCCTTAGGGGAGCCAAAGCACTAACAGAAGTAATACCTCTATCAAAAGAAGCAGAGCTAGAGCTGGCAGAGAACAGGGAAATTCTAAAAGAACCAGTGCATGGAGTGTATTATGACCCATCAAAAGACTTAATAGCAGAAATACAGAAGCAAGGGCAAGGC
>O000M87HUH_2009-02
CCCATTAGCCCTATTGAAACTGTACCAGTAAAATTGAAGCCAGGAATGGATGGCCCAAAGATTAAACAATGGCCATTGACAGAAGAAAAAATAAAAGCATTAGTAGAAATTTGTACAGAAATGGAAAAGGAAGGGAAAATTTCAAAAATTGGGCCTGAAAATCCATACAATACTCCAGTATTTGCCATAAAGAAGAAAGACAGTACTAAATGGAGAAAATTAGTAGATTTCAGAGAACTTAATAAAAGAACTCAAGACTTCTGGGAAGTTCAATTAGGAATACCACATCCCGCAGGGTTGAAAAAGAAAAAATCAGTAACAGTACTGGATGTGGGTGATGCATATTTTTCAGTTCCCTTAGATGAAGACTTCAGGAAGTATACTGCATTTACCATACCTAGTATAAACAATGAAACACCAGGAGTTAGATATCAGTACAATGTGCTTCCACAGGGATGGAAAGGATCACCAGCAATATTCCAAAGTAGCATGATAAAAATCTTAGAGCCATTTAGAAAACAAAATCCAGACATAGTTATCTATCAATACATGGATGATTTGTATGTGGGATCTGACTTAGAAATAGAGCAGCATAGAGCAAAAATAGAGGAACTGAGACAGCATCTGTTAAGGTGGGGATTTACCACACCAGACAAAAAACATCAGAAAGAACCTCCATTCCTTTGGATGGGGTATGAGCTCCATCCTGATAAATGGACAGTACAGCCTATAAAGCTGCCAGAAAAGGACAGCTGGACTGTCAATGACATACAAAAGTTAGTGGGAAAATTGAATTGGGCAAGTCAAATTTACCCAGGGATTAAAGTAAGGCAATTATGTAAACTCATTAGGGGAACCAAAGCATTAACAGAAGTAATACCACTAACAGAAGAAGCAGAGCTAGAACTGGCAGAAAACAGGGAAATTCTAAAAGAACCAGTACATGGAGTGTATTATGACCCAYCAAAAGATTTAATAGCAGAAATACAGAAGCAAGGGCTAGGC
>O000M87IWI_2009-06
CCCATTAGTCCTATTGAAACTGTACCAGTAAMATTRAAGCCAGGAATGGATGGCCCAAAAGTTAAACAATGGCCATTGACAGAAGAAAAAATAAAAGCATTAACAGAAATTTGTAMTGAAATGGAAAAGGAAGGAAAAATTTCAAAAATTGGGCCTGAAAATCCATACAATACTCCAGTATTTGCTATAAAGAAAAAAGACAGTACTAAATGGAGAAAATTAGTAGATTTCAGAGAACTTAATAAAAGAACTCAAGACTTCTGGGAAGTTCAATTAGGAATACCACAYCCTGCAGGGTTAAAAAAGAAAAAATCAGTAACAGTACTAGATGTGGGTGATGCATATTTCTCAGTTCCATTAGATAAARAMTTCAGAAAGTATACTGCATTTACCATACCTAGTATAAACAATGAGACACCAGGGGTGAGATAYCAGTACAATGTACTTCCACAGGGATGGAAGGGATCACCAGCAATATTCCAGAGTAGCATGACAAAAATCTTAGAGCCTTTTAGAAAACAAAATCCAGAAATGGTAATCTATCAATACATGGATGATTTATATGTAGGATCAGACTTAGAAATAGGACAGCATAGAACAAAAATAGAGGAACTGAGACRGCACCTGTTGCAKTGGGGATTTACCACACCAGACAAAAAACATCAGAAAGAACCTCCATTCCTTTGGATGGGTTATGAACTCCATCCTGATAAATGGACAGTACAGCCTATAGTGCTGCCAGAAAARGACAGCTGGACTGTCAATGACATACAGAAGCTGGTGGGTAAATTGAATTGGGCAAGTCAGATTTATCCAGGGATTAAAGTAAAGCAGTTATGTAAACTTCTTAGGGGGACCAAAGCACTAACAGAAGTAATACCACTAACAGCAGAAGCAGAACTAGAACTGGCAGAAAACAGGGAGATTCTAAAAGAACCAGTACATGGAGTGTATTATGACCCATCAAAAGACTTATTAGCAGAAATACCGAAGCAGGGGCTAGGA
>O000M91OUJ_2009-01
CCCATTAGTCCTATTGAAACTGTGCCAGTAAAATTAAAGCCAGGAATGGATGGCCCAAAAGTTAAACAATGGCCTTTGACAGAAGAAAAAATAAAAGCATTAGTAGAAATTTGTRCAGAAATGGAAAAGGAAGGAAAAATTTCAAAAATTGGGCCTGAAAATCCATACAATACTCCAGTATTTGCCATAARGAAAAAAGACAGTACCAAATGGAGAAAATTAGTAGACTTCAGAGAACTTAATAAGAGAACTCAAGACTTCTGGGAGGTTCAATTAGGAATACCACATCCCGCAGGGTTAAAAAAGAAAAAATCAGTAACAGTACTGGATGTGGGTGATGCATATTTYTCAGTTCCTTTAGATCCAGACTTTAGGAAGTATACTGCATTTACCATACCTAGTAGAAACAATGAGACACCAGGGATTAGATATCAGTACAATGTGCTTCCACAGGGATGGAAAGGATCACCAGCAATATTCCAATGTAGCATGACAAAAATCTTAGAKCCTTTTAGAGAACGAAATCCAGAAATAGTTATCTATCAATACATGGATGATTTGTATGTGGGATCTGACTTAGAAATAGGACAGCATAGAACAAAAATAGAGGAACTGAGACAACACCTGTTGAARTGGGGAYTTACCACACCAGACAAAAAACATCAGAAAGAACCTCCATTCCTTTGGATGGGTTATGAACTCCATCCTGATAAATGGACAGTACAGCCTATAGTGCTGCCAGAAAARGAGAGCTGGACTGTCAATGACATACAGAAGTTAGTAGGAAAATTGAATTGGGCAAGTCAAATTTACCCAGGGATTAAAATAAAGCAATTRTGTAAACTCCTTAGGGGAACCAAAGCATTAACAGAAGTAATACCTCTAACAGAAGAAGCAGAGCTAGAATTAGCAGAAAACAGGGAGATTCTAAAAGAACCAGTACATGGAGCRTATTATGACCCATCAAAAGACTTAATAGCAGAAATACAGAAGCAAGGGCTAGGT
>O000M92HKK_2006-02
CCCATTAGTCCTATTGACACTGTACCAGTAAAATTAAAGCCAGGAATGGATGGCCCAAGAGTTAAACAATGGCCATTGACAGAAGAAAAAATAAAAGCATTAGTAGAAATTTGTACAGAAATGGAAAAGGAAGGAAAAATTTCAAAAATTGGGCCTGAAAATCCATACAATACTCCAATATTTGCCATAAAGAAAAARGACAGTACTAAATGGAGAAAATTAGTAGATTTCAGAGAACTTAATAAGAAAACTCAAGAATTCTGGGAAATTCAATTAGGAATACCACATCCTGCAGGGTTAAAAAAGAARAAATCAGTAACAGTACTGGATGTGGGTGATGCATATTTTTCAGTTCCCTTAGACCCAGAATTCAGGAAGTATACTGCATTTACTATACCTAGTACAAACAATGAGACACCAGGGATTAGATAYCAGTACAATGTGCTTCCACAGGGATGGAAAGGATCACCAGCAATATTCCAAMRCAGCATGACAAAAATCTTAGAGCCTTTTAGAAAACAAAATCCAGAAATAGTTATCTAYCAATACATGGATGATTTGTATGTAGGATCTGACTTAGAAATAGGGCCGCATAGARCAAAAATAGAGGAACTGAGACAACATYTGTTGAGGTGGGGATTTACCACACCAGACAAAAAACATCAGAAAGAACCTCCATTCCTTTGGATGGGTTATGAACTCCATCCTGATAAATGGACAGTACAACCTATAGTGCTGCCAGAAAAAGACAGCTGGACTGTCAATGACATACAGAAGTTAGTAGGAAAATTAAATTGGGCAAGTCAGATTTACTCAGGGATTAAAGTAAGGCAATTATGTAAACTCCTTAGGGGAACCAAATCACTAACAGAAGTAATACCTCTAACAAAAGAAGCAGAGCTAGAACTGGCGGAAAACAGGGAAATCCTAAAAGAACCAGTACATGGAGTGTATTATGACCCATCAAAAGACTTAATAGCAGAAGTACAGAAGCAGGGGCTAGGT
>O000M94HLL_2006-02
CCCATTAGTCCTATTGAAACTGTACCAGTAAAATTAAAGCCAGGAATGGATGGCCCAAAAGTTAAACAATGGCCATTGACAGAAGAAAAAATAAAAGCATTAGTAGAAATCTGTACAGAAATGGAAAAGGAAGGAAAAATTTCAAAAATTGGGCCTGAAAATCCATACAATACTCCAGTATTTGCCATAAAGAAAAAAGACAGTACTAAATGGAGAAAATTAGTAGACTTCAGAGAGCTTAATAAGAGAACTCAAGACTTCTGGGAAGTTCAATTAGGAATACCACATCCCTCAGGATTAAAAAAGAAAAAATCAGTAACAGTACTAGATGTGGGKGATGCATATTTTTCAGTTCCCTTAGATCCAGACTTCAGGAAGTATACTGSATTTACCATACCTAGTATAAACAATGAGACACCAGGGATTAGATATCAGKACAATKTGCTTCCACAGGGATGGAAAGGATCACCAGYAWTATTTCAGAGCAGTATGACAAAAATTTTAGAGGCTTTTAGAAAACAAAATCCAGACATAGTTATCTATCAATACATGGATGATTTGTATGTAGGATCTGACTTAGAAATAGGGCAACATAGAACAAAAATAGAGGAACTGAGACAACATCTGTTGAGGTGGGGGTTTACTACACCAGATAAAAAACATCAGAAAGAACCTCCATTCCTTTGGATGGGTTATGAACTCCATCCTGATAAATGGACAGTACAGCCTATAATGCTGCCAGAAAAGGACAGCTGGACTGTCAATGACATACAGAAGTTAGTGGGTAAATTGAATTGGGCAAGTCAGATTTACCCAGGAATCAGAGTAAAGCAATTATGTAAACTCCTTAGGGGAACCAAAGCACTAACAGAAGTAATACCTCTAACAGAAGAAGCAGAACTAGAACTGGCAGAAAACAGGGAAATTCTAAAAGAACCAGTACATGGAGTGTATTATGACCCATCAAAAGACTTAATAGCAGAAATACAGAAGCAGGGGCTAGGC
>O000M97MKM_2006-01
CCCATTAGTCCTATTGAAACTGTACCAGTAAAATTAAAACCAGGAATGGATGGCCCAAAAGTTAAACAATGGCCATTGACAGAAGAAAARATAAAAGCATTAATAGAAATTTGTACAGAAATGGAAAAGGAAGGGAAAATTTCAAAAATTGGGCCAGAAAATCCTTACAATACGCCARTATTTGCTATAAAGAAAAGAGACAGTACCAAATGGAGAAAATTAGTAGATTTCAGAGACCTGAATAAGAAAACTCAAGACTTTTGGGAAGTTCAATTAGGAATACCACATCCAGCAGGGTTGAAAAAGAAAAAATCAGTAACAGTCCTGGATGTGGGTGATGCATATTTTTCAGTTCCCTTAGATAAAGAATTCAGGAAGTATACTGCATTTACCATACCTAGCACAAACAATGAGACACCAGGAATTAGATATCAGTACAATGTGCTCCCACAGGGATGGAAAGGATCACCAGCAATATTCCAATATAGCATGACAAAAATCTTAGAGCCTTTTAGAAAACAAAATCCAGACCTAGTTATATATCAGTACATGGATGATTTATATGTAGGATCTGACTTAGAAATAGGACAGCATAGAACAAAAATAGAGGAACTGAGACAACATCTGTTGAGGTGGGGATTTACCACACCAGACAAAAAACACCAGAAAGAACCTCCATTCCTCTGGATGGGTTATGAACTCCATCCTGATAAATGGACAGTACAGCCTATAGTGCTGCCAGACAAAGACAGCTGGACTGTCAATGACATACAGAAGTTAGTGGGAAAATTGAATTGGGCAAGTCAGATTTACCCAGGGATTAGAGTAAAACAATTATGTAAACTCCTCAGGGGAACAAAGGCACTAACAGAAGTAATACCTCTAACAGAGGAAGCAGAGCTAGAACTGGCAGAAAACAGAGAGATTCTAAAAGAACCAGTACATGGAGTGTATTATGACCCATCAAAAGACTTA
>O000M9BBTN_2008-07
CCTATTAGTCCTATTGAAACTGTACCAGTAMAATTAAAGCCAGGAATGGATGGCCCAAAAGTTAAACAATGGCCATTGACAGAAGAAAAAATAAAAGCATTATTAGAAATTTGTGCAGAAATGGAAAAGGAAGGAAAAATCTCAAAAATTGGGCCTGAAAATCCATACAATACTCCAGTATTTGCCATAAAGAAAAAAGACAGTACTAAATGGAGAAAATTAGTAGATTTCAGAGAACTTAATAAGAAAACTCAAGACTTCTGGGAAGTTCAATTAGGAATACCACACCCAGCAGGCTTRAAAAAGAAAAAATCAGTAACAGTACTGGATGTGGGTGATGCATATTTTTCAGTTCCCCTACATGAAGAATTCAGGAAGTATACTGCATTTACCATACCTAGTATAAACAATGAGACACCAGGAATTAGATATCAGTACAATGTGCTTCCACAGGGATGGAAAGGATCACCAGCAATATTCCAATGTAGCATGACAAAAATCTTAGAGCCTTTTAGAAAACAGAATCCAGAGTTAGTTATCTATCAGTACATGGATGACTTGTATGTAGGATCTGACTTAGAAATAGGGCAGCATAGAACAAAAATAGAGGAACTGAGACAACATCTGTTGAAGTGGGGATTTACCACACCAGACAAAAAACATCAAAAGGAACCCCCATTCCTTTGGATGGGATATGAGCTCCATCCTGATAAGTGGACAGTACAGCCTATAGTGCTACCAGAACAAGACAGCTGGACTGTCAATGACATACAGAAATTAGTGGGAAAATTGAATTGGGCAAGTCAGATTTACCCAGGGATCAAAGTAAGGCAATTATGTAAACTCCTTAGGGGAGCCAAAGCACTAACAGAAAAAGTACCATTAACAAGAGAAGCAGAGTTAGAACTGGCAGAAAACAGGGAGATCCTAAAAGAACCAGTACATGGAGTGTATTATGATCCAACAAAAGACTTAATAGCAGAAATACAAAAGCAGGGA
>O000MA4GQO_2008-10
CCCATTAGTCCTATTGAAACTGTACCAGTAAAACTAAARCCAGGAATGGATGGCCCGAAAGTTAAACAATGGCCATTGTCAGAAGAAAAAATAAAAGCATTAATAGAAATTTGTACAGAAATGGAAAAGGAAGGGAAAATTACAAAAATTGGGCCTGAAAATCCATACAATACTCCAGTATTTGCCATAAAGAAAAAGGACAGTACTAAATGGAGAAAATTAGTAGATTTCAGAGAACTTAATAARAGAACTCAAGACTTCTGGGAAGTGCAATTAGGAATACCACATCCCGCAGGGTTAAAAAAGAAAAAATCAGTAACAGTACTRGATGTGGGTGATGCATATTTTTCAGTTCCCTTAGATGAAGACTTCAGAAAGTATACTGCATTCACCATACCTAGTAYAAACAATGAGACACCAGGAATYAGATACCAGTACAATGTACTTCCACAAGGATGGAAAGGATCACCAGCAATATTCCAAAGTAGCATGACAAAAATCTTGGAGCCTTTTAGAAGAGACAATCCAGACATAGTTATCTATCAATACATGGATGATTTGTATGTAGGCTCTGACTTAGAAATAGGGCAGCATAGAACAAAAATAGAGGAACTGAGACARCATCTGTTGAGGTGGGGRTTTACCACACCAGACAAAAAACATCAGAAAGAACCTCCATTTCTTTGGATGGGTTATGAACTCCATCCYGATAAATGGACAGTACAGCCTATAACGCTGCCAGAAAARGACAGCTGGACTGTCAATGACATACAGAAGTTAGTGGGAAAATTAAACTGGGCAAGTCAGATTTATTCAGGRATTAAGGTAAAGCAATTATGTAGACTCATTAGGGGAACCAAAGCACTAACAGAAGTAGTACCACTAACAGAAGAAGCAGAGTTAGAACTGGCAGAAAACAGGGAGATTCTAAAGAACCCAGTACATGGAGTGTACTATGACCCATCAAAAGAATTAATAGCAGAAATACAGAAGCAGGGG
>O000MA4LXP_2009-05
CCCATTAGCCCTATTGAAACTGTACCAGTAAAATTGAAGCCAGGAATGGATGGCCCAAAGATTAAACAATGGCCATTGACAGAAGAAAAAATAAAAGCATTARTAGAAATTTGTACAGAAATGGAAAAGGAAGGGAAAATTTCAAAAATTGGGCCTGAAAATCCATACAATACTCCAGTATTTGCCATAAAGAAGAAAGACAGTACTAAATGGAGAAAATTAGTAGATTTCAGAGAACTTAATAAAAGAACTCAAGACTTCTGGGAAGTTCAATTAGGAATACCACATCCCGCAGGGTTGAAAAAGAAAAAATCAGTAACAGTACTGGATGTGGGTGATGCATATTTTTCAGTTCCCTTAGATGAAGACTTCAGGAAGTATACTGCATTTACCATACCTAGTATAAACAATGAAACACCAGGAGTTAGATATCAGTACAATGTGCTTCCACAGGGATGGAAAGGATCACCAGCAATATTCCAAAGTAGCATGATAAAAATCTTAGAGCCATTTAGAAAACAAAATCCAGACATAGTTATCTATCAATACATGGATGATTTGTATGTGGGATCTGACTTAGAAATAGAGCAGCATAGAGCAAAAATAGAGGAACTGAGACAGCATCTGTTAAGGTGGGGATTTACCACACCAGACAAAAAACATCAGAAAGAACCTCCATTCCTTTGGATGGGGTATGAGCTCCATCCTGATAAATGGACAGTACAGCCTATAAAGCTGCCAGAAAAGGACAGCTGGACTGTCAATGACATACAAAAGTTAGTGGGAAAATTGAATTGGGCAAGTCAAATTTACCCAGGGATTAAAGTAAGGCAATTATGTAAACTCATTAGGGGAACCAAAGCATTAACAGAAGTAATACCACTAACAGAAGAAGCAGAGCTAGAACTGGCAGAAAACAGGGAAATTCTAAAAGAACCAGTACATGGAGTGTATTATGACCCATCAAAAGATTTAATAGCAGAAATACAGAAGCAAGGGCTAGGC
>O000MB0OLQ_2006-02
CCCATTAGTCCTATTGACACTGTACCAGTAAAATTAAAGCCAGGAATGGATGGCCCAAAAGTTAAACAATGGCCACTGACAGAGGAAAAAATAAAAGCATTARTRGAAATTTGTACAGAAATGGAAAAAGAAGGGAAGATTTCAAAAATTGGGCCTGAAAATCCATACAATACTCCAGTATTTGCCATAAAGAAAAAAGACAGTACTAAATGGAGAAAATTAGTAGATTTCAGAGAACTTAATAAAAGAACTCAAGATTTCTGGGAAGTTCAATTAGGAATACCACATCCCGCAGGGTTAAAAAAGAAGAAATCAGTAACAGTACTGGATGTGGGTGATGCATATTTYTCAGTTCCCTTAGATAAAGAMTTCAGGAAGTATACTGCATTTACCATACCTAGTGTAAATAATGAGACACCAGGGATTAGATATCAGTACAATGTGCTTCCACAAGGATGGAAAGGATCACCAGCAATATTCCAATGTAGCATGACAAAAATCTTAGAGCCTTTTAGAAAACAAAACCCAGACATAGTTATCTATCAATACATGGATGATTTGTATGTAGGCTCTGACTTAGAAATAGGGCAGCATAGAACAAAAATAGAGGAACTGAGACARCATCTGTTGAGGTGGGGATTTACCACACCAGACAAAAAACATCAGAAAGAACCTCCATTCCTTTGGATGGGGTATGAACTCCATCCTGATAAATGGACAGTACAGCCTATAGTGCTGCCAGAAAAAGACAGCTGGACTGTCAATGACATACAGAAGTTAGTGGGAAAATTAAATTGGGCAAGTCAGATTTAYGCAGGAATTAAAGTGAAACAATTATGTAAACTCATTAGGGGAACCAAAGCACTAACAGAGGTAGTACCACTAACAGCAGAAGCAGAGCTAGAACTGGCGGAAAACAGGGAAATTCTAAAAGAGCCAGTACATGGAGTGTATTATGACCCATCAAAAGATTTAATAGCAGAAATACAGAAACAGGGG
>D000F84QWN_2009-07
CCCATTAGCCCTATTGAAACTGTACCAGTAAAATTAAAACCAGGAATGGATGGSCCAAAAGTTAAACAATGGCCATTGACAGAAGAAAAAATAAAAGCATTAGTAGAAATTTGTACAGAAATGGAAAAGGAAGGGAARATTTCAAARATTGGGCCTGAAAATCCATACAATACTCCAGTATTTGCCATAAAGAAAAAAGACAGTACTAAATGGAGAAAATTAGTAGATTTTAGAGAACTTAATAAGAGAACTCAAGACTTCTGGGAAGTTCAATTAGGAATACCACATCCCGCAGGATTAAAAAAGAAAAAATCAGTAACAGTACTAGATGTGGGTGATGCATATTTTTCAGTTCCCCTAGATGAAGACTTCAGGAAGTATACTGCATTYACCATACCTAGTATAAACAATGAGACACCAGGGATTAGATATCAGTACAATGTGCTTCCACAGGGATGGAAAGGGTCACCAGCAATATTTCAAAGTAGCATGACAAAAATCTTAGAGCCTTTTAGACAACAAAATCCAGACATAGTTATCTATCAATACATGGATGATTTGTATGTAGGATCTGACTTAGAAATAGARCAGCATAGAAYAAAAATAGAAGAACTRAGACAACATCTGTTGAGGTGGGGATTCACCACACCAGACAAAAAACATCAGAAAGAACCCCCATTCCTTTGGATGGGGTATGAACTCCATCCTGATAAATGGACAGTACAGCCTATAGAGCTGCCAGAAAAGGACAGCTGGACTGTTAATGACATACAGAAGTTAGTGGGAAAACTAAATTGGGCAAGTCAGATTTACCCAGGGATCAAAGTAAGGCAATTATGTAAACTTCTTAGGGGAACTAAAGCACTAACAGACATAATAACAYTAACAAGAGAAGCAGAGCTAGAACTGGCAGAAAACAGAGAGATTCTAAAAGAACCAGTACATGGAGTGTACTATGACCCATCAAAAGATTTAATAGCAGAAATACAAAAGCAGGGGCAAGGC
>O000MB6PKR_2006-01
CCCATTAGTCCTATTGAGACTGTACCAGTAAAATTAAAGCCAGGAATGGATGGCCCAAAAGTTAAACAATGGCCATTGACAGAAGAAAAAATAAAAGCATTAGTGGAAATTTGYACAGAGATGGAAAARGAAGGGAAAATTTCAAAAATTGGGCCTGAAAACCCATACAATACTCCAGTATTTGCCATAAAGAAAAAAGACAGTACTAAATGGAGGAAATTAGTAGACTTCAGAGAACTTAATAAGARAACTCAAGACTTYTGGGAAGTTCAATTAGGGATACCACATCCYGCAGGRCTAAAAAAGAAAAAATCAGTAACAGTACTAGATGTGGGTGATGCATATTTCTCAGTTCCCTTAGATAAAGACTTCAGGAAGTATACTGCATTTACCATACCTAGTAKAAACAATGAGACACCAGGGATTAGATATCAGTACAATGTGCTGCCACAGGGGTGGAAAGGCTCACCAGCAATATTYCAAGCTAGCATGACAAAAATMTTAGAGCCTTTTAGAAAACAAAATCCAGACATAGTTATCTATCAATACATGGATGATTTATATGTAGGATCTGACTTAGAAATAGAGCAGCATAGAACAAAAATAGAGGAACTGAGACAACATCTGTTGAAGTGGGGRTTTACCACACCAGAYAAAAAACATCAGAAAGAACCTCCATTCCTCTGGATGGGTTATGAACTCCATCCTGATAAATGGACAGTACAACCTATAGTGCTCCCAGAAAAGGACAGCTGGACTGTTAATGACATACAGAAGTTAGTGGGAAAATTGAATTGGGCAAGTCAAATTTACCCAGGGATTAAAGTAAAACAATTATGTAAACTCCTTAGRGGAACCAAAGCACTAACAGAAGTAGTACCATTAACAGAAGAAGCAGAGCTAGAACTGGCAGAAAACAGGGAGATTCTAAARGAACCAGTACATGGAGTCTATTATGACCCATCAAAAGACTTR
>O000MB9NSS_2008-10
CCCATTAGTCCTATTGAAACTGTACCAGTAAAATTAAAGCCAGGTATGGATGGCCCAAAAGTTAAACAATGGCCTTTGACAGAAGAAAAAATAAAAGCCTTAACAGACATTTGTACAGAAATGGAAAAGGAAGGAAAAATTTCAAAAATTGGGCCTGAAAATCCATACAATACTCCCATATTTGCCATAAAGAAAAAGGACAGTACTAAATGGAGAAAGTTAGTAGATTTCAGAGAACTTAATAAAAGAACTCAAGACTTCTGGGAAGTTCAGTTAGGAATACCACATCCTGCAGGGTTAAAGAAGAAAAAATCAGTAACAGTATTGGATGTGGGTGATGCATATTTTTCAGTTCCCTTAGATAAAGATTTCAGGAAGTATACTGCATTTACCATACCTAGCATAAACAATGAGACACCAGGAATTAGATATCAGTACAATGTGCTGCCACAGGGATGGAAAGGATCACCAGCAATATTCCAAAGTAGTATGACAAAAATCTTGGAGCCTTTTAGAAAACAAAATCCAGACATAGTTATCTATCAATACATGGATGATTTGTATGTAGGATCTGACTTAGAAATAGGGCAGCATAGAATAAAAATAGAGGAACTGAGACAACATCTGTTGAGGTGGGGATTAACCACACCAGACAAAAAACATCAGAAAGAACCTCCATTCCTTTGGATGGGTTATGAACTCCATCCTGATAAATGGACAGTACAGCCTATAGTGTTGCCAGAAAAGGACAGCTGGACTGTCAATGACATACAGAAGTTAGTGGGAAAATTAAATTGGGCAAGTCAGATTTATTCAGGGATTAAAGTAAAGCAATTATGTAAGCTTCTGAGGGGAGCCAAGGCACTAACAGATGTAGTACCACTAACAGAAGAAGCAGAGCTAGAGCTGGCAGAGAACAGGGAAATTCTAAAAGAGCCAGTACATGGAGTATATTATGACCCAACAAAGGACTTAATAGCAGAAATACAGAAGCAGGGGCAAGGC
>O000MBBDWT_2009-06
CCCATTAGTCCTATTGAGACTGTACCAGTAAAATTGAAGCCAGGAATGGATGGCCCAAAAGTTAAACAATGGCCATTGACAGAAGAGAAAATAAAAGCATTAGTAGAAATTTGTACAGAAATGGAAAAGGAAGGGAAAATTTCAAAAATTGGGCCTGAAAATCCATACAATACTCCAGTATTTGCCATAAAGAAAAAGGACAGTACTAARTGGAGAAAATTAGTAGATTTTAGAGAACTTAATAAGAGAACTAAGGACTTTTGGGAAGTTCAATCAGGAATACCACATCCCGCAGGGTTGAAAAAGAAAAAATCAGTAACAGTACTGGATGTGGGTGATGCATATTTTTCAGTTCCCTTAGATAAAGACTTCAGGAAATATACTGCATTTACCATACCTAGTGTAAACAATGAGACACCAGGGATTAGATATCAGTACAATGTGCTTCCACAGGGATGGAAGGGCTCACCAGCAATATTCCAAAGTAGCATGACAAAAATCTTAGAGCCTTTTAGAAAACAAAATCCAGACATAGTTATCTATCAATACATGGATGATCTGTATGTAGGATCTGACTTAGAAATAGAGCAACATAGAACAAAAATAGAGGAACTGAGAMAACATCTGTTGGCGTGGGGATTTACCACACCAGATAAAAAACATCAGAAAGAACCYCCATTTCTTTGGATGGGTTATGAACTCCATCCTGATAAATGGACAGTRCAGCCTATAGTGCTGCCAGAAAAAGACAGCTGGACTGTCAATGACATACAGAAGTTAGTRGGAAAATTAAATTGGGCAAGTCAGATTTAYGCAGGGATTAAAGTAAAGCAATTATGTAAACTCCTTAGGGGAACCAAAGCGYTAACAGAAGTAGTAACACTAACAGAAGAAGCAGAGCTAGAACTGGCAGAAAACAGGGAAATTTTAAAAGAACCCGTACATGGAGTGTATTATGACCCATCAAAAGACTTAATAGCAGAAATACAGAAGCAGGGGGAAGGC
>O000MC0NLU_2006-02
[truncated: 1,433,371 more chars]
