# Supplementary material for: IDEPI: Rapid Prediction of HIV-1 Antibody Epitopes and Other Phenotypic Features from Sequence Data Using a Flexible Machine Learning Platform
Source: PLoS Comput Biol. 2014 Sep 25;10(9):e1003842. doi: 10.1371/journal.pcbi.1003842 (PMC4177671; doi:10.1371/journal.pcbi.1003842)
Supplement: Software S1 — The complete source code tree, example files, and documentation for IDEPI; for the most current version visit the package distribution page at https://github.com/veg/idepi. (GZ) [file pcbi.1003842.s001.gz › idepi-1.0/examples/DRAM/validation/idepi.json]

{
  "label": "max(IC50)>=5",
  "predictions": [
    { "id": "JC00MC6GRU_2007-11",    "value": -1, "features": [                         "L74L",         "V75V",         "A98A",                  "L100L",                   "K101K",                                                        "V106V",                    "V108V",                   "F116F", "I135V",                            "R172R", "K173K",                   "V179V",                                      "Y181Y",                    "Y188Y", "V189V",                    "G190G",                   "E203E",          "L210L",          "T215T",                   "K219K",          "H221H",          "K223K",          "L228L",           "G231G",           "Y232Y",           "E233E",                     "H235H",           "P236P"                                                             ] },
    { "id": "B000F_0QS0_2008-02",    "value": -1, "features": [                         "L74L",         "V75V", "R83R", "A98A",                  "L100L",                   "K101K",                    "K103K",                            "V106V",                    "V108V",                   "F116F",                                     "R172R", "K173K",                   "V179V",                                      "Y181Y",                    "Y188Y", "V189V",                    "G190G",                   "E203E",          "L210L",          "T215T",                   "K219K",          "H221H",          "K223K",          "L228L",           "G231G",           "Y232Y",           "E233E",                     "H235H",           "P236P"                                                             ] },
    { "id": "B000F85PS1_2008-06",    "value": -1, "features": [                         "L74L",         "V75V", "R83R", "A98A",                  "L100L",                   "K101K",                    "K103K",                            "V106V",                    "V108V",                   "F116F",                                     "R172R", "K173K",                   "V179V",                                      "Y181Y",                    "Y188Y", "V189V",                    "G190G",                   "E203E",          "L210L",          "T215T",                   "K219K",          "H221H",          "K223K",          "L228L",           "G231G",           "Y232Y",           "E233E",                     "H235H",           "P236P"                                                             ] },
    { "id": "B000FD0JS2_2008-04",    "value": -1, "features": [                         "L74L",         "V75V", "R83R", "A98A",                  "L100L",                   "K101K",                    "K103K",                            "V106V",                    "V108V",                   "F116F",                                     "R172R", "K173K",                   "V179V",                                      "Y181Y",                    "Y188Y", "V189V",                    "G190G",                   "E203E",          "L210L",          "T215T",                   "K219K",          "H221H",          "K223K",          "L228L",           "G231G",           "Y232Y",           "E233E",                     "H235H",           "P236P"                                                             ] },
    { "id": "B000FDAAS3_2008-04|0",  "value": -1, "features": [                         "L74L",         "V75V", "R83R", "A98A",                                             "K101K",                    "K103K",                            "V106V",                    "V108V",                   "F116F",                                     "R172R", "K173K",                   "V179V",                                      "Y181Y",                    "Y188Y", "V189V",                    "G190G",                   "E203E",          "L210L",          "T215T",                   "K219K",          "H221H",          "K223K",          "L228L",           "G231G",           "Y232Y",           "E233E",                     "H235H",           "P236P"                                                             ] },
    { "id": "B000FDAAS3_2008-04|1",  "value": -1, "features": [                         "L74L",         "V75V", "R83R", "A98A",                                             "K101K",                    "K103K",                            "V106V",                    "V108V",                   "F116F",                                     "R172R", "K173K",                   "V179V",                                      "Y181Y",                    "Y188Y", "V189V",                    "G190G",                   "E203E",          "L210L",          "T215T",                   "K219K",          "H221H",          "K223K",          "L228L",           "G231G",           "Y232Y",           "E233E",                     "H235H",           "P236P"                                                             ] },
    { "id": "B000FEACS4_2008-05",    "value": -1, "features": [                         "L74L",         "V75V",         "A98A",                  "L100L",                   "K101K",                    "K103K",                            "V106V",                    "V108V",                   "F116F",                                     "R172R", "K173K",                   "V179V",                                      "Y181Y",                    "Y188Y", "V189V",                    "G190G",                   "E203E",          "L210L",          "T215T",                   "K219K",          "H221H",          "K223K",          "L228L",           "G231G",           "Y232Y",           "E233E",                     "H235H",           "P236P"                                                             ] },
    { "id": "B000FH7OS5_2008-05",    "value": -1, "features": [                         "L74L",         "V75V",         "A98A",                  "L100L",                   "K101K",                    "K103K",                            "V106V",                    "V108V",                   "F116F",                                     "R172R", "K173K",                   "V179V",                                      "Y181Y",                    "Y188Y", "V189V",                    "G190G",                   "E203E",          "L210L",          "T215T",                   "K219K",          "H221H",          "K223K",          "L228L",           "G231G",           "Y232Y",           "E233E",                     "H235H",           "P236P"                                                             ] },
    { "id": "B000FMEBV6_2009-02",    "value": -1, "features": [                         "L74L",         "V75V", "R83R", "A98A",                  "L100L",                   "K101K",                    "K103K",                            "V106V",                    "V108V",                   "F116F",                                     "R172R", "K173K",                   "V179V",                                      "Y181Y",                    "Y188Y", "V189V",                    "G190G",                   "E203E",          "L210L",          "T215T",                   "K219K",          "H221H",          "K223K",          "L228L",           "G231G",           "Y232Y",           "E233E",                     "H235H",           "P236P"                                                             ] },
    { "id": "B000M7BGT7_2008-07",    "value": -1, "features": [                         "L74L",         "V75V", "R83R", "A98A",                  "L100L",                   "K101K",                    "K103K",                            "V106V",                    "V108V",                   "F116F",                                     "R172R", "K173K",                   "V179V",                                      "Y181Y",                    "Y188Y", "V189V",                    "G190G",                   "E203E",          "L210L",          "T215T",                   "K219K",          "H221H",          "K223K",          "L228L",           "G231G",           "Y232Y",           "E233E",                     "H235H",           "P236P"                                                             ] },
    { "id": "B000M90OT8_2008-07",    "value": -1, "features": [                         "L74L",         "V75V", "R83R", "A98A",                  "L100L",                   "K101K",                    "K103K",                            "V106V",                    "V108V",                   "F116F",                                     "R172R", "K173K",                   "V179V",                                      "Y181Y",                    "Y188Y", "V189V",                    "G190G",                   "E203E",          "L210L",          "T215T",                   "K219K",          "H221H",          "K223K",          "L228L",           "G231G",           "Y232Y",           "E233E",                     "H235H",           "P236P"                                                             ] },
    { "id": "B000M90TS9_2008-06",    "value": -1, "features": [ "T39A",                 "L74L",         "V75V", "R83R", "A98A",                  "L100L",                   "K101K",                    "K103K",                            "V106V",                    "V108V",                   "F116F",                                     "R172R",                            "V179V",                                      "Y181Y",                    "Y188Y", "V189V",                    "G190G",                   "E203E",          "L210L",          "T215T",                   "K219K",          "H221H",          "K223K",          "L228L",           "G231G",           "Y232Y",           "E233E",                     "H235H",           "P236P"                                                             ] },
    { "id": "C18TME0SSR_2008-02",    "value": -1, "features": [                         "L74L",         "V75V", "R83R", "A98A",                  "L100L",                   "K101K",                    "K103K",                            "V106V",                    "V108V",                   "F116F",                                     "R172R", "K173K",                   "V179V",                                      "Y181Y",                    "Y188Y", "V189V",                    "G190G",                   "E203E",          "L210L",          "T215T",                   "K219K",          "H221H",          "K223K",          "L228L",           "G231G",           "Y232Y",           "E233E",                     "H235H",           "P236P"                                                             ] },
    { "id": "JC00MF0QRV_2007-12",    "value": -1, "features": [                         "L74L",         "V75V",         "A98A",                  "L100L",                                                                                   "V106V",                    "V108V",                   "F116F",                                     "R172R",          "K173T",          "V179V",                                      "Y181Y",                    "Y188Y", "V189V",                    "G190G",                                     "L210L",          "T215T",                   "K219K",          "H221H",          "K223K",          "L228L",           "G231G",           "Y232Y",           "E233E",                     "H235H",           "P236P"                                                             ] },
    { "id": "JC00MG0OTW_2008-08",    "value": -1, "features": [                         "L74L",         "V75V", "R83R", "A98A",                  "L100L",                   "K101K",                                                        "V106V",                    "V108V",                   "F116F", "I135V",                            "R172R", "K173K",                   "V179V",                                      "Y181Y",                    "Y188Y", "V189V",                    "G190G",                   "E203E",          "L210L",          "T215T",                   "K219K",          "H221H",          "K223K",          "L228L",           "G231G",           "Y232Y",           "E233E",                     "H235H",           "P236P"                                                             ] },
    { "id": "JC00MH5MWX_2009-09",    "value": -1, "features": [                         "L74L",         "V75V", "R83R", "A98A",                  "L100L",                   "K101K",                                                        "V106V",                    "V108V",                   "F116F",                                     "R172R", "K173K",                                                                 "Y181Y",                    "Y188Y", "V189V",                    "G190G",                   "E203E",          "L210L",          "T215T",                   "K219K",          "H221H",          "K223K",          "L228L",           "G231G",           "Y232Y",           "E233E",                     "H235H",           "P236P"                                                             ] },
    { "id": "JCE0M9DKTY_2008-08",    "value": -1, "features": [                         "L74L",         "V75V", "R83R", "A98A",                  "L100L",                   "K101K",                                                        "V106V",                    "V108V",                   "F116F",                                     "R172R", "K173K",          "V179I",                                               "Y181Y",                    "Y188Y", "V189V",                    "G190G",                   "E203E",          "L210L",          "T215T",                   "K219K",          "H221H",          "K223K",          "L228L",           "G231G",           "Y232Y",           "E233E",                     "H235H",           "P236P"                                                             ] },
    { "id": "JCE0MA2HTZ_2008-07|0",  "value": -1, "features": [                         "L74L",         "V75V", "R83R", "A98A",                  "L100L",                   "K101K",                    "K103K",                            "V106V",                    "V108V",                   "F116F",                                     "R172R", "K173K",          "V179I",                                               "Y181Y",                    "Y188Y", "V189V",                    "G190G",                   "E203E",          "L210L",                                     "K219K",          "H221H",          "K223K",          "L228L",           "G231G",           "Y232Y",           "E233E",                     "H235H",           "P236P"                                                             ] },
    { "id": "JCE0MA2HTZ_2008-07|1",  "value": -1, "features": [                         "L74L",         "V75V", "R83R", "A98A",                  "L100L",                   "K101K",                                                        "V106V",                    "V108V",                   "F116F",                                     "R172R", "K173K",          "V179I",                                               "Y181Y",                    "Y188Y", "V189V",                    "G190G",                   "E203E",          "L210L",                                     "K219K",          "H221H",          "K223K",          "L228L",           "G231G",           "Y232Y",           "E233E",                     "H235H",           "P236P"                                                             ] },
    { "id": "JCV0M7KFU0_2009-01",    "value": -1, "features": [                         "L74L",         "V75V", "R83R", "A98A",                  "L100L",                   "K101K",                                                        "V106V",                    "V108V",                   "F116F",                                     "R172R",                            "V179V",                                      "Y181Y",                    "Y188Y", "V189V",                    "G190G",                   "E203E",          "L210L",          "T215T",                   "K219K",          "H221H",          "K223K",          "L228L",           "G231G",           "Y232Y",           "E233E",                     "H235H",           "P236P"                                                             ] },
    { "id": "JCV0MCBAF1_2008-08",    "value": -1, "features": [                         "L74L",         "V75V", "R83R", "A98A",                  "L100L",                   "K101K",                                                        "V106V",                    "V108V",                   "F116F",                                     "R172R", "K173K",                   "V179V",                                      "Y181Y",                    "Y188Y", "V189V",                    "G190G",                   "E203E",          "L210L",          "T215T",                   "K219K",          "H221H",          "K223K",          "L228L",           "G231G",           "Y232Y",           "E233E",                     "H235H",           "P236P"                                                             ] },
    { "id": "JD00MH0NU2_2009-01",    "value": -1, "features": [                         "L74L",         "V75V", "R83R", "A98A",                  "L100L",                   "K101K",                    "K103K",                            "V106V",                    "V108V",                   "F116F",                                     "R172R", "K173K",                   "V179V",                                      "Y181Y",                    "Y188Y", "V189V",                    "G190G",                   "E203E",          "L210L",          "T215T",                   "K219K",          "H221H",          "K223K",          "L228L",           "G231G",           "Y232Y",           "E233E",                     "H235H",           "P236P"                                                             ] },
    { "id": "JE00FF0TS3_2008-04",    "value": -1, "features": [                         "L74L",         "V75V", "R83R", "A98A",                  "L100L",                   "K101K",                    "K103K",                            "V106V",                    "V108V",                   "F116F",                                     "R172R", "K173K",                   "V179V",                                      "Y181Y",                    "Y188Y", "V189V",                    "G190G",                   "E203E",          "L210L",          "T215T",                   "K219K",          "H221H",          "K223K",          "L228L",           "G231G",           "Y232Y",           "E233E",                     "H235H",           "P236P"                                                             ] },
    { "id": "JE00M70NR4_2008-01",    "value": -1, "features": [                         "L74L",         "V75V", "R83R", "A98A",                  "L100L",                   "K101K",                    "K103K",                            "V106V",                    "V108V",                   "F116F",                                     "R172R", "K173K",                   "V179V",                                      "Y181Y",                    "Y188Y", "V189V",                    "G190G",                   "E203E",          "L210L",          "T215T",                   "K219K",          "H221H",          "K223K",          "L228L",           "G231G",           "Y232Y",           "E233E",                     "H235H",           "P236P"                                                             ] },
    { "id": "C200FA0NSS_2008-02",    "value": -1, "features": [                         "L74L",         "V75V", "R83R", "A98A",                  "L100L",                   "K101K",                    "K103K",                            "V106V",                    "V108V",                   "F116F",                                     "R172R", "K173K",                   "V179V",                                      "Y181Y",                    "Y188Y", "V189V",                    "G190G",                   "E203E",          "L210L",          "T215T",                   "K219K",          "H221H",          "K223K",          "L228L",           "G231G",           "Y232Y",           "E233E",                     "H235H",           "P236P"                                                             ] },
    { "id": "JE00M7CIS5_2008-03",    "value": -1, "features": [                         "L74L",         "V75V", "R83R", "A98A",                  "L100L",                   "K101K",                    "K103K",                            "V106V",                    "V108V",                   "F116F",                                     "R172R", "K173K",                   "V179V",                                      "Y181Y",                    "Y188Y", "V189V",                    "G190G",                   "E203E",          "L210L",          "T215T",                   "K219K",          "H221H",          "K223K",          "L228L",           "G231G",           "Y232Y",           "E233E",                     "H235H",           "P236P"                                                             ] },
    { "id": "JE00M9_OR6_2008-01",    "value": -1, "features": [                         "L74L",         "V75V", "R83R", "A98A",                  "L100L",                   "K101K",                    "K103K",                                                        "V108V",                   "F116F",                                     "R172R", "K173K",                   "V179V",                                      "Y181Y",                    "Y188Y", "V189V",                    "G190G",                   "E203E",          "L210L",          "T215T",                   "K219K",          "H221H",          "K223K",          "L228L",           "G231G",           "Y232Y",           "E233E",                     "H235H",           "P236P"                                                             ] },
    { "id": "JE00M9HJU7_2008-12",    "value": -1, "features": [                         "L74L",         "V75V",         "A98A",                  "L100L",                   "K101K",                    "K103K",                            "V106V",                    "V108V",                   "F116F",                                     "R172R", "K173K",                   "V179V",                                      "Y181Y",                    "Y188Y", "V189V",                    "G190G",                   "E203E",          "L210L",          "T215T",                   "K219K",          "H221H",          "K223K",          "L228L",           "G231G",           "Y232Y",           "E233E",                     "H235H",           "P236P"                                                             ] },
    { "id": "JE00MA1TR8_2007-11",    "value": -1, "features": [                         "L74L",         "V75V", "R83R", "A98A",                  "L100L",                   "K101K",                    "K103K",                            "V106V",                    "V108V",                   "F116F",                                     "R172R", "K173K",                   "V179V",                                      "Y181Y",                    "Y188Y", "V189V",                    "G190G",                   "E203E",          "L210L",          "T215T",                   "K219K",          "H221H",          "K223K",          "L228L",           "G231G",           "Y232Y",           "E233E",                     "H235H",           "P236P"                                                             ] },
    { "id": "JE00MB1TN9_2008-10",    "value": -1, "features": [                         "L74L",         "V75V", "R83R", "A98A",                  "L100L",                   "K101K",                    "K103K",                            "V106V",                    "V108V",                   "F116F",                                     "R172R", "K173K",                   "V179V",                                      "Y181Y",                    "Y188Y", "V189V",                    "G190G",                   "E203E",          "L210L",          "T215T",                   "K219K",          "H221H",          "K223K",          "L228L",           "G231G",           "Y232Y",           "E233E",                     "H235H",           "P236P"                                                             ] },
    { "id": "JE00ME0ORA_2007-11",    "value": -1, "features": [                         "L74L",         "V75V",         "A98A",                  "L100L",                   "K101K",                    "K103K",                            "V106V",                    "V108V",                   "F116F",                            "S162A", "R172R", "K173K",                   "V179V",                                      "Y181Y",                    "Y188Y", "V189V",                    "G190G",                   "E203E",          "L210L",          "T215T",                   "K219K",          "H221H",          "K223K",          "L228L",           "G231G",           "Y232Y",           "E233E",                     "H235H",           "P236P"                                                             ] },
    { "id": "JE00MGAIUB_2008-12",    "value": -1, "features": [                         "L74L",         "V75V", "R83R", "A98A",                  "L100L",                   "K101K",                    "K103K",                            "V106V",                    "V108V",                   "F116F",                                     "R172R", "K173K",                   "V179V",                                      "Y181Y",                    "Y188Y", "V189V",                    "G190G",                   "E203E",          "L210L",          "T215T",                   "K219K",          "H221H",          "K223K",          "L228L",           "G231G",           "Y232Y",           "E233E",                     "H235H",           "P236P"                                                             ] },
    { "id": "JE00MJ2QYC_2010-02",    "value": -1, "features": [                         "L74L",         "V75V", "R83R", "A98A",                  "L100L",                   "K101K",                    "K103K",                            "V106V",                    "V108V",                   "F116F",                                     "R172R",                            "V179V",                                      "Y181Y",                    "Y188Y", "V189V",                    "G190G",                   "E203E",          "L210L",          "T215T",                   "K219K",          "H221H",          "K223K",          "L228L",           "G231G",           "Y232Y",           "E233E",                     "H235H",           "P236P"                                                             ] },
    { "id": "JE00MK2MTD_2008-07",    "value": -1, "features": [                         "L74L",         "V75V", "R83R", "A98A",                  "L100L",                   "K101K",                    "K103K",                            "V106V",                    "V108V",                   "F116F",                                     "R172R",          "K173T",          "V179V",                                      "Y181Y",                    "Y188Y", "V189V",                    "G190G",                   "E203E",          "L210L",          "T215T",                   "K219K",          "H221H",          "K223K",          "L228L",           "G231G",           "Y232Y",           "E233E",                     "H235H",           "P236P"                                                             ] },
    { "id": "JE00MN0NSE_2008-04",    "value": -1, "features": [                         "L74L",         "V75V", "R83R", "A98A",                  "L100L",                   "K101K",                    "K103K",                            "V106V",                    "V108V",                   "F116F",                                     "R172R", "K173K",                   "V179V",                                      "Y181Y",                    "Y188Y", "V189V",                    "G190G",                   "E203E",          "L210L",          "T215T",                   "K219K",          "H221H",          "K223K",          "L228L",           "G231G",           "Y232Y",           "E233E",                     "H235H",           "P236P"                                                             ] },
    { "id": "C200FD0TQT_2007-11",    "value": -1, "features": [                         "L74L",         "V75V", "R83R",                          "L100L",                   "K101K",                    "K103K",                            "V106V",                    "V108V",                   "F116F",                                              "K173K",                   "V179V",                                      "Y181Y",                    "Y188Y", "V189V",                    "G190G",                   "E203E",          "L210L",          "T215T",                   "K219K",          "H221H",          "K223K",          "L228L",           "G231G",           "Y232Y",           "E233E",                     "H235H",           "P236P"                                                             ] },
    { "id": "JEU0F9BJSF_2008-02",    "value": -1, "features": [                         "L74L",         "V75V", "R83R", "A98A",                  "L100L",                   "K101K",                    "K103K",                            "V106V", "V108[]",                                     "F116F",                                     "R172R", "K173K",                   "V179V",                                      "Y181Y",                    "Y188Y", "V189V",                    "G190G",                   "E203E",          "L210L",          "T215T",                   "K219K",          "H221H",          "K223K",          "L228L",           "G231G",           "Y232Y",           "E233E",                     "H235H",           "P236P"                                                             ] },
    { "id": "JF00F898SG_2008-03",    "value": -1, "features": [                         "L74L",         "V75V", "R83R", "A98A",                  "L100L",                   "K101K",                    "K103K",                            "V106V",                    "V108V",                   "F116F",                                     "R172R", "K173K",                   "V179V",                                      "Y181Y",                    "Y188Y", "V189V",                    "G190G",                   "E203E",          "L210L",          "T215T",                   "K219K",          "H221H",                            "L228L",           "G231G",           "Y232Y",           "E233E",                     "H235H",           "P236P"                                                             ] },
    { "id": "JF00FD1OUH_2008-10",    "value": -1, "features": [                         "L74L",         "V75V", "R83R", "A98A",                  "L100L",                   "K101K",                    "K103K",                            "V106V",                    "V108V",                   "F116F",                                     "R172R", "K173K",                   "V179V",                                      "Y181Y",                    "Y188Y", "V189V",                    "G190G",                   "E203E",          "L210L",          "T215T",                   "K219K",          "H221H",          "K223K",          "L228L",           "G231G",           "Y232Y",           "E233E",                     "H235H",           "P236P"                                                             ] },
    { "id": "JF00M83JPI_2007-06",    "value": -1, "features": [                         "L74L",         "V75V", "R83R", "A98A",                  "L100L",                   "K101K",                    "K103K",                            "V106V",                    "V108V",                   "F116F",                                     "R172R", "K173K",                   "V179V",                                      "Y181Y",                    "Y188Y", "V189V",                    "G190G",                   "E203E",          "L210L",          "T215T",                   "K219K",          "H221H",          "K223K",          "L228L",           "G231G",           "Y232Y",           "E233E",                     "H235H",           "P236P"                                                             ] },
    { "id": "JF00M918RJ_2007-12",    "value": -1, "features": [                         "L74L",         "V75V", "R83R",                          "L100L",                   "K101K",                    "K103K",                            "V106V",                    "V108V",                   "F116F",                                     "R172R", "K173K",                   "V179V",                                      "Y181Y",                    "Y188Y", "V189V",                    "G190G",                   "E203E",          "L210L",          "T215T",                   "K219K",          "H221H",          "K223K",          "L228L",           "G231G",           "Y232Y",           "E233E",                     "H235H",           "P236P"                                                             ] },
    { "id": "JF00MCBOSK_2008-09",    "value": -1, "features": [                         "L74L",         "V75V", "R83R", "A98A",                  "L100L",                   "K101K",                    "K103K",                            "V106V",                    "V108V",                   "F116F",                                     "R172R", "K173K",                   "V179V",                                      "Y181Y",                    "Y188Y", "V189V",                    "G190G",                   "E203E",          "L210L",          "T215T",                   "K219K",          "H221H",          "K223K",          "L228L",           "G231G",           "Y232Y",           "E233E",                     "H235H",           "P236P"                                                             ] },
    { "id": "JFJ0MG0SRL_2007-12",    "value":  1, "features": [                         "L74L",         "V75V", "R83R", "A98A",                  "L100L",                   "K101K",                    "K103K",                                                        "V108V",                   "F116F",                                     "R172R", "K173K",                   "V179V",                                      "Y181Y",           "Y188L",                                      "G190G",                   "E203E",          "L210L",          "T215T",                   "K219K",          "H221H",          "K223K",          "L228L",           "G231G",                              "E233E",                     "H235H",           "P236P"                                                             ] },
    { "id": "JFM0ME0SQM_2007-10",    "value": -1, "features": [                         "L74L",         "V75V", "R83R", "A98A",                  "L100L",                   "K101K",                    "K103K",                            "V106V",                    "V108V",                   "F116F",                                     "R172R", "K173K",                   "V179V",                                      "Y181Y",                    "Y188Y", "V189V",                    "G190G",                   "E203E",          "L210L",          "T215T",                   "K219K",          "H221H",          "K223K",          "L228L",           "G231G",           "Y232Y",           "E233E",                     "H235H",           "P236P"                                                             ] },
    { "id": "JGKOMA5HQN_2007-10|0",  "value": -1, "features": [ "T39A", "M41L",         "L74L",         "V75V",                                  "L100L",                   "K101K",                    "K103K",                            "V106V",                    "V108V",                   "F116F",                                     "R172R",                            "V179V",                                      "Y181Y",                    "Y188Y", "V189V",                    "G190G",                   "E203E",                                                       "K219K",          "H221H",          "K223K",          "L228L",           "G231G",           "Y232Y",           "E233E",                     "H235H",           "P236P"                                                             ] },
    { "id": "JGKOMA5HQN_2007-10|1",  "value": -1, "features": [ "T39A", "M41L",         "L74L",         "V75V",                                  "L100L",                   "K101K",                    "K103K",                            "V106V",                    "V108V",                   "F116F",                                     "R172R",                            "V179V",                                      "Y181Y",                    "Y188Y", "V189V",                    "G190G",                   "E203E",                                                       "K219K",          "H221H",          "K223K",          "L228L",           "G231G",           "Y232Y",           "E233E",                     "H235H",           "P236P"                                                             ] },
    { "id": "JI00M79LXO_2009-09",    "value": -1, "features": [ "T39A",                 "L74L",         "V75V", "R83R", "A98A",                  "L100L",                   "K101K",                    "K103K",                            "V106V",                    "V108V",                   "F116F",                                     "R172R", "K173K",                   "V179V",                                      "Y181Y",                    "Y188Y", "V189V",                    "G190G",                   "E203E",          "L210L",          "T215T",                   "K219K",          "H221H",          "K223K",          "L228L",           "G231G",           "Y232Y",           "E233E",                     "H235H",           "P236P"                                                             ] },
    { "id": "C200FI0TCU_2007-11",    "value": -1, "features": [ "T39A",                 "L74L",         "V75V", "R83R",                          "L100L",                   "K101K",                    "K103K",                            "V106V",                    "V108V",                   "F116F",                                     "R172R", "K173K",                   "V179V",                                      "Y181Y",                    "Y188Y", "V189V",                    "G190G",                   "E203E",          "L210L",          "T215T",                   "K219K",          "H221H",          "K223K",          "L228L",           "G231G",           "Y232Y",           "E233E",                     "H235H",           "P236P"                                                             ] },
    { "id": "JKM0M90OSP_2008-04",    "value": -1, "features": [                         "L74L",         "V75V", "R83R", "A98A",                  "L100L",                   "K101K",                    "K103K",                            "V106V",                    "V108V",                   "F116F",                                     "R172R", "K173K",                   "V179V",                                      "Y181Y",                    "Y188Y", "V189V",                    "G190G",                   "E203E",          "L210L",          "T215T",                   "K219K",          "H221H",          "K223K",          "L228L",           "G231G",           "Y232Y",           "E233E",                     "H235H",           "P236P"                                                             ] },
    { "id": "JM00M_2MTQ_2008-07",    "value": -1, "features": [ "T39A",                 "L74L",         "V75V", "R83R", "A98A",                  "L100L",                   "K101K",                    "K103K",                                                        "V108V",                   "F116F",                                     "R172R", "K173K",                   "V179V",                                      "Y181Y",                    "Y188Y", "V189V",                    "G190G",                   "E203E",          "L210L",          "T215T",                   "K219K",          "H221H",          "K223K",          "L228L",           "G231G",           "Y232Y",           "E233E",                     "H235H",           "P236P"                                                             ] },
    { "id": "JS00M91PTR_2008-08",    "value": -1, "features": [                         "L74L",         "V75V", "R83R",                          "L100L",                   "K101K",                    "K103K",                            "V106V",                    "V108V",                   "F116F",                                     "R172R", "K173K",                   "V179V",                                      "Y181Y",                    "Y188Y", "V189V",                    "G190G",          "Q197P", "E203E",          "L210L",          "T215T",                   "K219K",          "H221H",          "K223K",          "L228L",           "G231G",           "Y232Y",           "E233E",                     "H235H",           "P236P"                                                             ] },
    { "id": "JS00MC8BRS_2007-12",    "value": -1, "features": [                         "L74L",         "V75V", "R83R", "A98A",                  "L100L",                   "K101K",                    "K103K",                            "V106V",                    "V108V",                   "F116F",                                     "R172R", "K173K",                   "V179V",                                      "Y181Y",                    "Y188Y", "V189V",                    "G190G",                   "E203E",          "L210L",          "T215T",                   "K219K",          "H221H",          "K223K",          "L228L",           "G231G",           "Y232Y",           "E233E",                     "H235H",           "P236P"                                                             ] },
    { "id": "JT00M91OST_2008-03",    "value": -1, "features": [                         "L74L",         "V75V",         "A98A",                  "L100L",                   "K101K",                    "K103K",                            "V106V",                    "V108V",                   "F116F", "I135V",                            "R172R",                            "V179V",                                      "Y181Y",                    "Y188Y", "V189V",                    "G190G",                   "E203E",          "L210L",          "T215T",                   "K219K",          "H221H",          "K223K",          "L228L",           "G231G",           "Y232Y",           "E233E",                     "H235H",           "P236P"                                                             ] },
    { "id": "JT00MEFKSU_2008-02",    "value": -1, "features": [                         "L74L",         "V75V",         "A98A",                  "L100L",                   "K101K",                    "K103K",                            "V106V",                    "V108V",                   "F116F",                                     "R172R", "K173K",                   "V179V",                                      "Y181Y",                    "Y188Y", "V189V",                    "G190G",                   "E203E",          "L210L",          "T215T",                   "K219K",          "H221H",          "K223K",          "L228L",           "G231G",           "Y232Y",           "E233E",                     "H235H",           "P236P"                                                             ] },
    { "id": "JV00FC2CRV_2007-11",    "value": -1, "features": [                         "L74L",         "V75V", "R83R", "A98A",                  "L100L",                   "K101K",                    "K103K",                            "V106V",                    "V108V",                   "F116F",                                     "R172R",                            "V179V",                                      "Y181Y",                    "Y188Y", "V189V",                    "G190G",                   "E203E",          "L210L",          "T215T",                   "K219K",          "H221H",          "K223K",          "L228L",           "G231G",           "Y232Y",           "E233E",                     "H235H",           "P236P"                                                             ] },
    { "id": "JV00FG3MTW_2008-08",    "value": -1, "features": [                         "L74L",         "V75V", "R83R", "A98A",                  "L100L",                   "K101K",                    "K103K",                            "V106V",                    "V108V",                   "F116F",                                     "R172R", "K173K",                   "V179V",                                      "Y181Y",                    "Y188Y", "V189V",                    "G190G",                   "E203E",          "L210L",          "T215T",                   "K219K",          "H221H",          "K223K",          "L228L",           "G231G",           "Y232Y",           "E233E",                     "H235H",           "P236P"                                                             ] },
    { "id": "JV00M8T5WX_2009-09",    "value": -1, "features": [                         "L74L",         "V75V", "R83R", "A98A",                  "L100L",                   "K101K",                    "K103K",                            "V106V",                    "V108V",                   "F116F",                                     "R172R", "K173K",                   "V179V",                                      "Y181Y",                    "Y188Y", "V189V",                    "G190G",                   "E203E",          "L210L",          "T215T",                   "K219K",          "H221H",          "K223K",          "L228L",           "G231G",           "Y232Y",           "E233E",                     "H235H",           "P236P"                                                             ] },
    { "id": "JV00MD9ITY_2008-06",    "value": -1, "features": [                         "L74L",         "V75V", "R83R", "A98A",                  "L100L",                   "K101K",                    "K103K",                            "V106V",                    "V108V",                   "F116F",                                     "R172R", "K173K",                   "V179V",                                      "Y181Y",                    "Y188Y", "V189V",                    "G190G",                   "E203E",          "L210L",          "T215T",                   "K219K",          "H221H",          "K223K",          "L228L",           "G231G",           "Y232Y",           "E233E",                     "H235H",           "P236P"                                                             ] },
    { "id": "C200M63RQV_2007-11",    "value": -1, "features": [                         "L74L",         "V75V", "R83R", "A98A",                  "L100L",                   "K101K",                    "K103K",                            "V106V",                    "V108V",                   "F116F",                                     "R172R", "K173K",                   "V179V",                                      "Y181Y",                    "Y188Y", "V189V",                    "G190G",                   "E203E",          "L210L",          "T215T",                   "K219K",          "H221H",          "K223K",          "L228L",           "G231G",           "Y232Y",           "E233E",                     "H235H",           "P236P"                                                             ] },
    { "id": "JV00ME5JYZ_2010-01",    "value": -1, "features": [                         "L74L",         "V75V", "R83R", "A98A",                  "L100L",                   "K101K",                    "K103K",                            "V106V",                    "V108V",                   "F116F",                                     "R172R", "K173K",                   "V179V",                                      "Y181Y",                    "Y188Y", "V189V",                    "G190G",                   "E203E",          "L210L",          "T215T",                   "K219K",          "H221H",          "K223K",          "L228L",           "G231G",           "Y232Y",           "E233E",                     "H235H",           "P236P"                                                             ] },
    { "id": "JV00MEEOR0_2007-12",    "value": -1, "features": [                         "L74L",         "V75V", "R83R", "A98A",                  "L100L",                   "K101K",                    "K103K",                            "V106V",                    "V108V",                   "F116F",                                     "R172R", "K173K",                   "V179V",                                      "Y181Y",                    "Y188Y", "V189V",                    "G190G",                   "E203E",          "L210L",          "T215T",                   "K219K",          "H221H",          "K223K",          "L228L",           "G231G",           "Y232Y",           "E233E",                     "H235H",           "P236P"                                                             ] },
    { "id": "JVW0MA1TQ1_2007-10|0",  "value": -1, "features": [                         "L74L",         "V75V", "R83R", "A98A",                  "L100L",                   "K101K",                    "K103K",                            "V106V",                    "V108V",                   "F116F",                                     "R172R",                                                                          "Y181Y",                    "Y188Y", "V189V",                    "G190G",                   "E203E",          "L210L",          "T215T",                   "K219K",          "H221H",          "K223K",          "L228L",           "G231G",           "Y232Y",           "E233E",                     "H235H",           "P236P"                                                             ] },
    { "id": "JVW0MA1TQ1_2007-10|1",  "value": -1, "features": [                         "L74L",         "V75V", "R83R", "A98A",                  "L100L",                   "K101K",                    "K103K",                            "V106V",                    "V108V",                   "F116F",                                     "R172R",                                                                          "Y181Y",                    "Y188Y", "V189V",                    "G190G",                   "E203E",          "L210L",          "T215T",                   "K219K",          "H221H",          "K223K",          "L228L",           "G231G",           "Y232Y",           "E233E",                     "H235H",           "P236P"                                                             ] },
    { "id": "JW00FF6NR2_2008-01",    "value": -1, "features": [                         "L74L",         "V75V",         "A98A",                  "L100L",                   "K101K",                    "K103K",                            "V106V",                    "V108V",                   "F116F",                                     "R172R", "K173K",                                                                 "Y181Y",                    "Y188Y", "V189V",                    "G190G",                   "E203E",          "L210L",          "T215T",                   "K219K",          "H221H",          "K223K",          "L228L",           "G231G",           "Y232Y",           "E233E",                     "H235H",           "P236P"                                                             ] },
    { "id": "JW00M62RU3_2008-11",    "value": -1, "features": [                         "L74L",         "V75V",         "A98A",                  "L100L",                   "K101K",                    "K103K",                            "V106V",                    "V108V",                   "F116F",                                     "R172R", "K173K",                                                                 "Y181Y",                    "Y188Y", "V189V",                    "G190G",                   "E203E",          "L210L",          "T215T",                   "K219K",          "H221H",          "K223K",          "L228L",           "G231G",           "Y232Y",           "E233E",                     "H235H",           "P236P"                                                             ] },
    { "id": "JW00MB0UT4_2008-08|0",  "value": -1, "features": [                         "L74L",         "V75V", "R83R", "A98A",                  "L100L",                   "K101K",                    "K103K",                            "V106V",                    "V108V",                   "F116F",                                     "R172R",                                                                          "Y181Y",                    "Y188Y", "V189V",                    "G190G",                   "E203E",          "L210L",          "T215T",                   "K219K",          "H221H",          "K223K",          "L228L",           "G231G",           "Y232Y",           "E233E",                     "H235H",           "P236P"                                                             ] },
    { "id": "JW00MB0UT4_2008-08|1",  "value": -1, "features": [                         "L74L",         "V75V", "R83R", "A98A",                  "L100L",                   "K101K",                    "K103K",                            "V106V",                    "V108V",                   "F116F",                                     "R172R",                                                                          "Y181Y",                    "Y188Y", "V189V",                    "G190G",                   "E203E",          "L210L",          "T215T",                   "K219K",          "H221H",          "K223K",          "L228L",           "G231G",           "Y232Y",           "E233E",                     "H235H",           "P236P"                                                             ] },
    { "id": "JX00FD7HS5_2008-04",    "value": -1, "features": [                         "L74L",         "V75V", "R83R", "A98A",                  "L100L",                   "K101K",                    "K103K",                            "V106V",                    "V108V",                   "F116F",                                     "R172R", "K173K",                                                                 "Y181Y",                    "Y188Y", "V189V",                    "G190G",                   "E203E",          "L210L",          "T215T",                   "K219K",          "H221H",          "K223K",          "L228L",           "G231G",           "Y232Y",           "E233E",                     "H235H",           "P236P"                                                             ] },
    { "id": "JX00M51TS6_2008-03",    "value": -1, "features": [                         "L74L",         "V75V",         "A98A",                  "L100L",                   "K101K",                    "K103K",                            "V106V",                    "V108V",                   "F116F",                                     "R172R", "K173K",                                                                 "Y181Y",                    "Y188Y", "V189V",                    "G190G",                   "E203E",          "L210L",          "T215T",                   "K219K",          "H221H",          "K223K",          "L228L",           "G231G",           "Y232Y",           "E233E",                     "H235H",           "P236P"                                                             ] },
    { "id": "JY00M68ES7_2008-07",    "value": -1, "features": [ "T39A",                 "L74L",                 "R83R", "A98A",                  "L100L",                   "K101K",                    "K103K",                            "V106V",                    "V108V",                   "F116F", "I135V",                            "R172R", "K173K",                   "V179V",                                      "Y181Y",                    "Y188Y", "V189V",                    "G190G",                   "E203E",          "L210L",          "T215T",                   "K219K",          "H221H",          "K223K",          "L228L",           "G231G",           "Y232Y",           "E233E",                     "H235H",           "P236P"                                                             ] },
    { "id": "JY00MD1SJ8_2008-08",    "value": -1, "features": [                         "L74L",                 "R83R", "A98A",                  "L100L",                   "K101K",                    "K103K",                            "V106V",                    "V108V",                   "F116F",                                     "R172R",                                                                          "Y181Y",                    "Y188Y", "V189V",                    "G190G",                   "E203E",          "L210L",          "T215T",                   "K219K",          "H221H",          "K223K",          "L228L",           "G231G",           "Y232Y",           "E233E",                     "H235H",           "P236P"                                                             ] },
    { "id": "C200M90NSW_2008-02",    "value": -1, "features": [                         "L74L",         "V75V", "R83R", "A98A",                  "L100L",                   "K101K",                    "K103K",                            "V106V",                    "V108V",                   "F116F",                                     "R172R", "K173K",                   "V179V",                                      "Y181Y",                    "Y188Y", "V189V",                    "G190G",                   "E203E",          "L210L",          "T215T",                   "K219K",          "H221H",          "K223K",          "L228L",           "G231G",           "Y232Y",           "E233E",                     "H235H",           "P236P"                                                             ] },
    { "id": "M000F43KN9_2008-11",    "value": -1, "features": [                         "L74L",         "V75V", "R83R", "A98A",                  "L100L",                   "K101K",                    "K103K",                            "V106V",                    "V108V",                   "F116F",                                     "R172R", "K173K",                   "V179V",                                      "Y181Y",                    "Y188Y", "V189V",                    "G190G",                   "E203E",          "L210L",          "T215T",                   "K219K",          "H221H",          "K223K",          "L228L",           "G231G",           "Y232Y",           "E233E",                     "H235H",           "P236P"                                                             ] },
    { "id": "M000F53I8A_2009-03",    "value": -1, "features": [                         "L74L",         "V75V", "R83R", "A98A",                  "L100L",                   "K101K",                    "K103K",                            "V106V",                    "V108V",                   "F116F",                                     "R172R", "K173K",                   "V179V",                                      "Y181Y",                    "Y188Y", "V189V",                    "G190G",                   "E203E",          "L210L",          "T215T",                   "K219K",          "H221H",          "K223K",          "L228L",           "G231G",           "Y232Y",           "E233E",                     "H235H",           "P236P"                                                             ] },
    { "id": "M000F65FRB_2009-04",    "value": -1, "features": [                         "L74L",         "V75V",         "A98A",                  "L100L",                   "K101K",                    "K103K",                            "V106V",                    "V108V",                   "F116F",                                     "R172R", "K173K",                   "V179V",                                      "Y181Y",                    "Y188Y", "V189V",                    "G190G",                   "E203E",          "L210L",          "T215T",                   "K219K",          "H221H",          "K223K",          "L228L",           "G231G",           "Y232Y",           "E233E",                     "H235H",           "P236P"                                                             ] },
    { "id": "M000F74PWC_2009-07",    "value": -1, "features": [                         "L74L",         "V75V", "R83R", "A98A",                  "L100L",                   "K101K",                    "K103K",                            "V106V",                    "V108V",                   "F116F",                                     "R172R", "K173K",                   "V179V",                                      "Y181Y",                    "Y188Y", "V189V",                    "G190G",                   "E203E",          "L210L",          "T215T",                   "K219K",          "H221H",          "K223K",          "L228L",           "G231G",           "Y232Y",           "E233E",                     "H235H",           "P236P"                                                             ] },
    { "id": "M000F84HTD_2008-11",    "value": -1, "features": [                         "L74L",         "V75V", "R83R", "A98A",                  "L100L",                   "K101K",                    "K103K",                            "V106V",                    "V108V",                   "F116F",                                     "R172R",                            "V179V",                                      "Y181Y",                    "Y188Y", "V189V",                    "G190G",                   "E203E",          "L210L",          "T215T",                   "K219K",          "H221H",          "K223K",          "L228L",           "G231G",           "Y232Y",           "E233E",                     "H235H",           "P236P"                                                             ] },
    { "id": "M000F90KJE_2008-08",    "value": -1, "features": [                         "L74L",         "V75V", "R83R", "A98A",                  "L100L",                   "K101K",                    "K103K",                            "V106V",                    "V108V",                   "F116F",                                     "R172R", "K173K",                   "V179V",                                      "Y181Y",                    "Y188Y", "V189V",                    "G190G",                   "E203E",          "L210L",          "T215T",                   "K219K",          "H221H",          "K223K",          "L228L",           "G231G",           "Y232Y",           "E233E",                     "H235H",           "P236P"                                                             ] },
    { "id": "M000F95KVF_2009-04",    "value": -1, "features": [                         "L74L",         "V75V", "R83R", "A98A",                  "L100L",                   "K101K",                    "K103K",                            "V106V",                    "V108V",                   "F116F",                                     "R172R", "K173K",                   "V179V",                                      "Y181Y",                    "Y188Y", "V189V",                    "G190G",                   "E203E",          "L210L",          "T215T",                   "K219K",          "H221H",          "K223K",          "L228L",           "G231G",           "Y232Y",           "E233E",                     "H235H",           "P236P"                                                             ] },
    { "id": "M000F98KTG_2008-08",    "value": -1, "features": [                         "L74L",         "V75V", "R83R", "A98A",                  "L100L",                   "K101K",                    "K103K",                            "V106V",                    "V108V",                   "F116F",                                     "R172R", "K173K",                   "V179V",                                      "Y181Y",                    "Y188Y", "V189V",                    "G190G",                   "E203E",          "L210L",          "T215T",                   "K219K",          "H221H",          "K223K",          "L228L",           "G231G",           "Y232Y",           "E233E",                     "H235H",           "P236P"                                                             ] },
    { "id": "M000F9DHTH_2008-07",    "value": -1, "features": [                         "L74L",         "V75V", "R83R", "A98A",                  "L100L",                   "K101K",                    "K103K",                            "V106V",                    "V108V",                   "F116F",                                     "R172R", "K173K",                   "V179V",                                      "Y181Y",                    "Y188Y", "V189V",                    "G190G",                   "E203E",          "L210L",          "T215T",                   "K219K",          "H221H",          "K223K",          "L228L",           "G231G",           "Y232Y",           "E233E",                     "H235H",           "P236P"                                                             ] },
    { "id": "M000FA3HVI_2009-04",    "value": -1, "features": [                         "L74L",         "V75V", "R83R", "A98A",                  "L100L",                   "K101K",                    "K103K",                            "V106V",                    "V108V",                   "F116F",                                     "R172R", "K173K",                   "V179V",                                      "Y181Y",                    "Y188Y", "V189V",                    "G190G",                   "E203E",          "L210L",          "T215T",                   "K219K",          "H221H",          "K223K",          "L228L",           "G231G",           "Y232Y",           "E233E",                     "H235H",           "P236P"                                                             ] },
    { "id": "C200MB0JQX_2007-11",    "value": -1, "features": [                         "L74L",         "V75V", "R83R",                          "L100L",                   "K101K",                    "K103K",                            "V106V",                    "V108V",                   "F116F",                                     "R172R", "K173K",                   "V179V",                                      "Y181Y",                    "Y188Y", "V189V",                    "G190G",                   "E203E",                            "T215T",                   "K219K",          "H221H",          "K223K",          "L228L",           "G231G",           "Y232Y",           "E233E",                     "H235H",           "P236P"                                                             ] },
    { "id": "M000FC4NSJ_2008-05",    "value": -1, "features": [                         "L74L",         "V75V", "R83R", "A98A",                  "L100L",                   "K101K",                    "K103K",                            "V106V",                    "V108V",                   "F116F",                                     "R172R", "K173K",                   "V179V",                                      "Y181Y",                    "Y188Y", "V189V",                    "G190G",                   "E203E",          "L210L",          "T215T",                   "K219K",          "H221H",          "K223K",          "L228L",           "G231G",           "Y232Y",           "E233E",                     "H235H",           "P236P"                                                             ] },
    { "id": "M000FCBKBK_2009-10",    "value": -1, "features": [                         "L74L",         "V75V",         "A98A",                  "L100L",                   "K101K",                    "K103K",                            "V106V",                    "V108V",                   "F116F",                                     "R172R", "K173K",          "V179I",                                               "Y181Y",                    "Y188Y", "V189V",                    "G190G",                   "E203E",          "L210L",          "T215T",                   "K219K",          "H221H",          "K223K",          "L228L",           "G231G",           "Y232Y",           "E233E",                     "H235H",           "P236P"                                                             ] },
    { "id": "M000FD4RPL_2008-07",    "value": -1, "features": [                         "L74L",         "V75V", "R83R", "A98A",                  "L100L",                   "K101K",                    "K103K",                            "V106V",                    "V108V",                   "F116F",                                     "R172R", "K173K",                   "V179V",                                      "Y181Y",                    "Y188Y", "V189V",                    "G190G",                   "E203E",          "L210L",          "T215T",                   "K219K",          "H221H",          "K223K",          "L228L",           "G231G",           "Y232Y",           "E233E",                     "H235H",           "P236P"                                                             ] },
    { "id": "M000FDDEVM_2009-02",    "value": -1, "features": [                         "L74L",         "V75V", "R83R", "A98A",                  "L100L",                   "K101K",                    "K103K",                            "V106V",                    "V108V",                   "F116F", "I135V",                            "R172R",                            "V179V",                                      "Y181Y",                    "Y188Y", "V189V",                    "G190G",                                     "L210L",          "T215T",                   "K219K",          "H221H",          "K223K",          "L228L",           "G231G",           "Y232Y",           "E233E",                     "H235H",           "P236P"                                                             ] },
    { "id": "M000FE2QSN_2008-05",    "value": -1, "features": [                         "L74L",         "V75V", "R83R", "A98A",                  "L100L",                   "K101K",                    "K103K",                            "V106V",                    "V108V",                   "F116F",                                     "R172R", "K173K",                   "V179V",                                      "Y181Y",                    "Y188Y", "V189V",                    "G190G",                   "E203E",          "L210L",          "T215T",                   "K219K",          "H221H",          "K223K",          "L228L",           "G231G",           "Y232Y",           "E233E",                     "H235H",           "P236P"                                                             ] },
    { "id": "M000FK3NVO_2009-04",    "value": -1, "features": [                         "L74L",         "V75V", "R83R", "A98A",                                             "K101K",                    "K103K",                            "V106V",                    "V108V",                   "F116F",                                     "R172R", "K173K",                   "V179V",                                      "Y181Y",                    "Y188Y", "V189V",                    "G190G",                   "E203E",          "L210L",          "T215T",                   "K219K",          "H221H",          "K223K",          "L228L",           "G231G",           "Y232Y",           "E233E",                     "H235H",           "P236P"                                                             ] },
    { "id": "M000M_CBVP_2009-03",    "value": -1, "features": [                         "L74L",         "V75V", "R83R", "A98A",                  "L100L",                   "K101K",                    "K103K",                            "V106V",                    "V108V",                   "F116F", "I135V",                            "R172R", "K173K",                   "V179V",                                      "Y181Y",                    "Y188Y", "V189V",                    "G190G",                   "E203E",          "L210L",          "T215T",                   "K219K",          "H221H",          "K223K",          "L228L",           "G231G",           "Y232Y",           "E233E",                     "H235H",           "P236P"                                                             ] },
    { "id": "M000M_FAQQ_2008-11",    "value": -1, "features": [                         "L74L",         "V75V", "R83R", "A98A",                  "L100L",                   "K101K",                    "K103K",                            "V106V",                    "V108V",                   "F116F",                                     "R172R", "K173K",                   "V179V",                                      "Y181Y",                    "Y188Y", "V189V",                    "G190G",                   "E203E",          "L210L",          "T215T",                   "K219K",          "H221H",          "K223K",          "L228L",           "G231G",           "Y232Y",           "E233E",                     "H235H",           "P236P"                                                             ] },
    { "id": "M000M_JIVR_2009-03",    "value": -1, "features": [                         "L74L",         "V75V", "R83R", "A98A",                  "L100L",                   "K101K",                    "K103K",                            "V106V",                    "V108V",                   "F116F",                                     "R172R",                            "V179V",                                      "Y181Y",                    "Y188Y", "V189V",                    "G190G",                   "E203E",          "L210L",          "T215T",                   "K219K",          "H221H",          "K223K",          "L228L",           "G231G",           "Y232Y",           "E233E",                     "H235H",           "P236P"                                                             ] },
    { "id": "M000M5THTS_2009-01",    "value": -1, "features": [                         "L74L",         "V75V", "R83R", "A98A",                  "L100L",                   "K101K",                    "K103K",                            "V106V",                    "V108V",                   "F116F",                                     "R172R", "K173K",                   "V179V",                                      "Y181Y",                    "Y188Y", "V189V",                    "G190G",                   "E203E",          "L210L",          "T215T",                   "K219K",          "H221H",          "K223K",          "L228L",           "G231G",           "Y232Y",           "E233E",                     "H235H",           "P236P"                                                             ] },
    { "id": "C200MB8NSY_2008-03",    "value": -1, "features": [                         "L74L",         "V75V", "R83R", "A98A",                  "L100L",                   "K101K",                    "K103K",                            "V106V",                    "V108V",                   "F116F",                                     "R172R", "K173K",                   "V179V",                                      "Y181Y",                    "Y188Y", "V189V",                    "G190G",                   "E203E",          "L210L",          "T215T",                   "K219K",          "H221H",          "K223K",          "L228L",           "G231G",           "Y232Y",           "E233E",                     "H235H",           "P236P"                                                             ] },
    { "id": "M000M65MPT_2009-04",    "value": -1, "features": [                         "L74L",         "V75V", "R83R",                          "L100L",                   "K101K",                    "K103K",                            "V106V",                    "V108V",                   "F116F",                                     "R172R", "K173K",                   "V179V",                                      "Y181Y",                    "Y188Y", "V189V",                    "G190G",                   "E203E",          "L210L",          "T215T",                   "K219K",          "H221H",          "K223K",          "L228L",           "G231G",           "Y232Y",           "E233E",                     "H235H",           "P236P"                                                             ] },
    { "id": "M000M65MUU_2008-12",    "value": -1, "features": [                         "L74L",         "V75V", "R83R", "A98A",                  "L100L",                   "K101K",                    "K103K",                            "V106V",                    "V108V",                   "F116F",                                     "R172R",                            "V179V",                                      "Y181Y",                    "Y188Y", "V189V",                    "G190G",                   "E203E",          "L210L",          "T215T",                   "K219K",          "H221H",          "K223K",          "L228L",           "G231G",           "Y232Y",           "E233E",                     "H235H",           "P236P"                                                             ] },
    { "id": "M000M68HSV_2008-07",    "value": -1, "features": [                         "L74L",         "V75V", "R83R", "A98A",                  "L100L",                   "K101K",                    "K103K",                            "V106V",                    "V108V",                   "F116F", "I135V",                            "R172R", "K173K",                   "V179V",                                      "Y181Y",                    "Y188Y", "V189V",                    "G190G",                   "E203E",          "L210L",          "T215T",                   "K219K",          "H221H",          "K223K",          "L228L",           "G231G",           "Y232Y",           "E233E",                     "H235H",           "P236P"                                                             ] },
    { "id": "M000M6ASVW_2009-03",    "value": -1, "features": [                         "L74L",         "V75V",         "A98A",                  "L100L",                   "K101K",                    "K103K",                            "V106V",                    "V108V",                   "F116F",                                     "R172R",                            "V179V",                                      "Y181Y",                    "Y188Y", "V189V",                    "G190G",                   "E203E",          "L210L",          "T215T",                   "K219K",          "H221H",          "K223K",          "L228L",           "G231G",           "Y232Y",           "E233E",                     "H235H",           "P236P"                                                             ] },
    { "id": "M000M6DGVX_2009-03",    "value": -1, "features": [                         "L74L",         "V75V", "R83R", "A98A",                  "L100L",                   "K101K",                    "K103K",                            "V106V",                    "V108V",                   "F116F",                                     "R172R", "K173K",                   "V179V",                                      "Y181Y",                    "Y188Y", "V189V",                    "G190G",                   "E203E",          "L210L",          "T215T",                   "K219K",          "H221H",          "K223K",          "L228L",           "G231G",           "Y232Y",           "E233E",                     "H235H",           "P236P"                                                             ] },
    { "id": "M000M6OGOY_2008-12",    "value": -1, "features": [                         "L74L",         "V75V",         "A98A",                  "L100L",                   "K101K",                    "K103K",                            "V106V",                    "V108V",                   "F116F",                                     "R172R", "K173K",                   "V179V",                                      "Y181Y",                    "Y188Y", "V189V",                    "G190G",                   "E203E",          "L210L",          "T215T",                   "K219K",          "H221H",          "K223K",          "L228L",           "G231G",           "Y232Y",           "E233E",                     "H235H",           "P236P"                                                             ] },
    { "id": "M000M76LRZ_2009-03",    "value": -1, "features": [                         "L74L",         "V75V", "R83R", "A98A",                  "L100L",                   "K101K",                    "K103K",                            "V106V",                    "V108V",                   "F116F",                                     "R172R", "K173K",                   "V179V",                                      "Y181Y",                    "Y188Y", "V189V",                    "G190G",                   "E203E",          "L210L",          "T215T",                   "K219K",          "H221H",          "K223K",          "L228L",           "G231G",           "Y232Y",           "E233E",                     "H235H",           "P236P"                                                             ] },
    { "id": "M000M7D3W0_2009-06",    "value": -1, "features": [                         "L74L",         "V75V", "R83R", "A98A",                  "L100L",                   "K101K",                    "K103K",                            "V106V",                    "V108V",                   "F116F",                                     "R172R", "K173K",                   "V179V",                                      "Y181Y",                    "Y188Y", "V189V",                    "G190G",                   "E203E",          "L210L",          "T215T",                   "K219K",          "H221H",          "K223K",          "L228L",           "G231G",           "Y232Y",           "E233E",                     "H235H",           "P236P"                                                             ] },
    { "id": "M000M81QU1_2008-10",    "value": -1, "features": [                         "L74L",         "V75V", "R83R", "A98A",                  "L100L",                   "K101K",                    "K103K",                            "V106V",                    "V108V",                   "F116F",                                     "R172R",                            "V179V",                                      "Y181Y",                    "Y188Y", "V189V",                    "G190G",                   "E203E",          "L210L",          "T215T",                   "K219K",          "H221H",          "K223K",          "L228L",           "G231G",           "Y232Y",           "E233E",                     "H235H",           "P236P"                                                             ] },
    { "id": "M000M82JW2_2009-05",    "value": -1, "features": [                         "L74L",         "V75V", "R83R",                          "L100L",                   "K101K",                    "K103K",                            "V106V",                    "V108V",                   "F116F",                            "S162A", "R172R", "K173K",                   "V179V",                                      "Y181Y",                    "Y188Y", "V189V",                    "G190G",                   "E203E",          "L210L",          "T215T",                   "K219K",          "H221H",          "K223K",          "L228L",           "G231G",           "Y232Y",           "E233E",                     "H235H",           "P236P"                                                             ] },
    { "id": "C200ME6KRZ_2008-02",    "value": -1, "features": [                         "L74L",         "V75V", "R83R", "A98A",                  "L100L",                   "K101K",                    "K103K",                            "V106V",                    "V108V",                   "F116F",                                     "R172R", "K173K",                   "V179V",                                      "Y181Y",                    "Y188Y", "V189V",                    "G190G",                   "E203E",          "L210L",          "T215T",                   "K219K",          "H221H",          "K223K",          "L228L",           "G231G",           "Y232Y",           "E233E",                     "H235H",           "P236P"                                                             ] },
    { "id": "M000M82NW3_2009-06",    "value": -1, "features": [                         "L74L",         "V75V", "R83R", "A98A",                  "L100L",                   "K101K",                    "K103K",                            "V106V",                    "V108V",                   "F116F",                                     "R172R", "K173K",                   "V179V",                                      "Y181Y",                    "Y188Y", "V189V",                    "G190G",                   "E203E",          "L210L",          "T215T",                                     "H221H",          "K223K",          "L228L",           "G231G",           "Y232Y",           "E233E",                     "H235H",           "P236P"                                                             ] },
    { "id": "M000M83KS4_2008-05",    "value": -1, "features": [                         "L74L",         "V75V", "R83R", "A98A",                  "L100L",                   "K101K",                    "K103K",                            "V106V",                    "V108V",                   "F116F",                                     "R172R", "K173K",                   "V179V",                                      "Y181Y",                    "Y188Y", "V189V",                    "G190G",                   "E203E",          "L210L",          "T215T",                   "K219K",          "H221H",          "K223K",          "L228L",           "G231G",           "Y232Y",           "E233E",                     "H235H",           "P236P"                                                             ] },
    { "id": "M000M86MW5_2009-07",    "value": -1, "features": [                         "L74L",         "V75V", "R83R", "A98A",                  "L100L",                   "K101K",                    "K103K",                            "V106V",                    "V108V",                   "F116F",                                     "R172R", "K173K",                   "V179V",                                      "Y181Y",                    "Y188Y", "V189V",                    "G190G",                   "E203E",          "L210L",          "T215T",                   "K219K",          "H221H",          "K223K",          "L228L",           "G231G",           "Y232Y",           "E233E",                     "H235H",           "P236P"                                                             ] },
    { "id": "M000M87GT6_2008-06",    "value": -1, "features": [                         "L74L",         "V75V", "R83R", "A98A",                  "L100L",                   "K101K",                    "K103K",                            "V106V",                    "V108V",                   "F116F",                                     "R172R", "K173K",                   "V179V",                                      "Y181Y",                    "Y188Y", "V189V",                    "G190G",                   "E203E",          "L210L",          "T215T",                   "K219K",          "H221H",          "K223K",          "L228L",           "G231G",           "Y232Y",           "E233E",                     "H235H",           "P236P"                                                             ] },
    { "id": "M000M88HO7_2008-10",    "value": -1, "features": [                         "L74L",         "V75V", "R83R", "A98A",                  "L100L",                   "K101K",                    "K103K",                            "V106V",                    "V108V",                   "F116F",                                     "R172R", "K173K",                   "V179V",                                      "Y181Y",                    "Y188Y", "V189V",                    "G190G",                   "E203E",          "L210L",          "T215T",                   "K219K",          "H221H",          "K223K",          "L228L",           "G231G",           "Y232Y",           "E233E",                     "H235H",           "P236P"                                                             ] },
    { "id": "M000M89E48_2008-09",    "value": -1, "features": [                         "L74L",         "V75V",         "A98A",                  "L100L",                   "K101K",                    "K103K",                                                        "V108V",                   "F116F",                                     "R172R", "K173K",                   "V179V",                                      "Y181Y",                    "Y188Y", "V189V",                    "G190G",                   "E203E",          "L210L",          "T215T",                   "K219K",          "H221H",          "K223K",          "L228L",           "G231G",           "Y232Y",           "E233E",                     "H235H",           "P236P"                                                             ] },
    { "id": "M000M89MV9_2009-03",    "value": -1, "features": [                         "L74L",         "V75V", "R83R", "A98A",                  "L100L",                   "K101K",                    "K103K",                            "V106V",                    "V108V",                   "F116F", "I135V",                            "R172R", "K173K",                   "V179V",                                      "Y181Y",                    "Y188Y", "V189V",                    "G190G",                   "E203E",          "L210L",          "T215T",                   "K219K",          "H221H",          "K223K",          "L228L",           "G231G",           "Y232Y",           "E233E",                     "H235H",           "P236P"                                                             ] },
    { "id": "M000M8BKVA_2009-04",    "value": -1, "features": [                         "L74L",         "V75V",         "A98A",                  "L100L",                   "K101K",                    "K103K",                            "V106V",                    "V108V",                   "F116F",                                     "R172R", "K173K",                   "V179V",                                      "Y181Y",                    "Y188Y", "V189V",                    "G190G",                   "E203E",          "L210L",          "T215T",                   "K219K",          "H221H",          "K223K",          "L228L",           "G231G",           "Y232Y",           "E233E",                     "H235H",           "P236P"                                                             ] },
    { "id": "M000M8FDPB_2008-09",    "value": -1, "features": [                         "L74L",         "V75V", "R83R", "A98A",                  "L100L",                   "K101K",                    "K103K",                            "V106V",                    "V108V",                   "F116F",                                     "R172R", "K173K",                   "V179V",                                      "Y181Y",                    "Y188Y", "V189V",                    "G190G",                   "E203E",          "L210L",          "T215T",                   "K219K",          "H221H",          "K223K",          "L228L",           "G231G",           "Y232Y",           "E233E",                     "H235H",           "P236P"                                                             ] },
    { "id": "M000M90KUC_2009-02",    "value": -1, "features": [                         "L74L",         "V75V", "R83R", "A98A",                  "L100L",                   "K101K",                    "K103K",                            "V106V",                    "V108V",                   "F116F",                                     "R172R",                            "V179V",                                      "Y181Y",                    "Y188Y", "V189V",                    "G190G",                                     "L210L",          "T215T",                   "K219K",          "H221H",          "K223K",          "L228L",           "G231G",           "Y232Y",           "E233E",                     "H235H",           "P236P"                                                             ] },
    { "id": "C200MG1RQ0_2007-10",    "value": -1, "features": [                         "L74L",         "V75V", "R83R", "A98A",                  "L100L",                   "K101K",                    "K103K",                            "V106V",                    "V108V",                   "F116F",                                     "R172R", "K173K",                   "V179V",                                      "Y181Y",                    "Y188Y", "V189V",                    "G190G",                   "E203E",          "L210L",          "T215T",                   "K219K",          "H221H",          "K223K",          "L228L",           "G231G",           "Y232Y",           "E233E",                     "H235H",           "P236P"                                                             ] },
    { "id": "M000M95GTD_2008-08",    "value": -1, "features": [                         "L74L",         "V75V", "R83R", "A98A",                  "L100L",                   "K101K",                    "K103K",                            "V106V",                    "V108V",                   "F116F",                                     "R172R", "K173K",                   "V179V",                                      "Y181Y",                    "Y188Y", "V189V",                    "G190G",                   "E203E",          "L210L",          "T215T",                   "K219K",          "H221H",          "K223K",          "L228L",           "G231G",           "Y232Y",           "E233E",                     "H235H",           "P236P"                                                             ] },
    { "id": "M000M95MTE_2008-09",    "value": -1, "features": [                         "L74L",         "V75V", "R83R", "A98A",                  "L100L",                   "K101K",                    "K103K",                            "V106V",                    "V108V",                   "F116F",                                     "R172R", "K173K",                   "V179V",                                      "Y181Y",                    "Y188Y", "V189V",                    "G190G",                   "E203E",          "L210L",          "T215T",                   "K219K",          "H221H",          "K223K",          "L228L",           "G231G",           "Y232Y",           "E233E",                     "H235H",           "P236P"                                                             ] },
    { "id": "M000M97LTF_2008-07",    "value": -1, "features": [                         "L74L",         "V75V", "R83R", "A98A",                  "L100L",                   "K101K",                    "K103K",                            "V106V",                    "V108V",                   "F116F",                                     "R172R", "K173K",                   "V179V",                                      "Y181Y",                    "Y188Y", "V189V",                    "G190G",                   "E203E",          "L210L",          "T215T",                   "K219K",          "H221H",          "K223K",          "L228L",           "G231G",           "Y232Y",           "E233E",                     "H235H",           "P236P"                                                             ] },
    { "id": "M000M9CMQG_2009-01",    "value": -1, "features": [                         "L74L",         "V75V", "R83R", "A98A",                  "L100L",                   "K101K",                    "K103K",                            "V106V",                    "V108V",                   "F116F",                                     "R172R", "K173K",                   "V179V",                                      "Y181Y",                    "Y188Y", "V189V",                    "G190G",                   "E203E",          "L210L",          "T215T",                   "K219K",          "H221H",          "K223K",          "L228L",           "G231G",           "Y232Y",           "E233E",                     "H235H",           "P236P"                                                             ] },
    { "id": "M000M9GIVH_2009-03",    "value": -1, "features": [                         "L74L",         "V75V", "R83R", "A98A",                  "L100L",                   "K101K",                    "K103K",                            "V106V",                    "V108V",                   "F116F",                                     "R172R",                            "V179V",                                      "Y181Y",                    "Y188Y", "V189V",                    "G190G",                   "E203E",          "L210L",          "T215T",                   "K219K",          "H221H",          "K223K",          "L228L",           "G231G",           "Y232Y",           "E233E",                     "H235H",           "P236P"                                                             ] },
    { "id": "M000M9L2SI_2009-04",    "value": -1, "features": [                         "L74L",         "V75V", "R83R",                          "L100L",                   "K101K",                    "K103K",                            "V106V",                    "V108V",                   "F116F", "I135V",                            "R172R", "K173K",                   "V179V",                                      "Y181Y",                    "Y188Y", "V189V",                    "G190G",                   "E203E",          "L210L",          "T215T",                   "K219K",          "H221H",          "K223K",          "L228L",           "G231G",           "Y232Y",           "E233E",                     "H235H",           "P236P"                                                             ] },
    { "id": "M000MA4JOJ_2008-11",    "value": -1, "features": [                         "L74L",         "V75V", "R83R", "A98A",                  "L100L",                   "K101K",                    "K103K",                            "V106V",                    "V108V",                   "F116F",                                     "R172R", "K173K",                   "V179V",                                      "Y181Y",                    "Y188Y", "V189V",                    "G190G",                   "E203E",          "L210L",          "T215T",                   "K219K",          "H221H",          "K223K",          "L228L",           "G231G",           "Y232Y",           "E233E",                     "H235H",           "P236P"                                                             ] },
    { "id": "M000MA6FTK_2008-06|0",  "value": -1, "features": [                         "L74L",         "V75V", "R83R", "A98A",                  "L100L",                   "K101K",                    "K103K",                            "V106V",                    "V108V",                   "F116F", "I135V",                            "R172R", "K173K",                   "V179V",                                      "Y181Y",                    "Y188Y", "V189V",                    "G190G",                   "E203E",          "L210L",          "T215T",                   "K219K",          "H221H",          "K223K",          "L228L",           "G231G",           "Y232Y",           "E233E",                     "H235H",           "P236P"                                                             ] },
    { "id": "M000MA6FTK_2008-06|1",  "value": -1, "features": [                         "L74L",         "V75V", "R83R", "A98A",                  "L100L",                   "K101K",                    "K103K",                            "V106V",                    "V108V",                   "F116F", "I135V",                            "R172R", "K173K",                   "V179V",                                      "Y181Y",                    "Y188Y", "V189V",                    "G190G",                   "E203E",          "L210L",          "T215T",                   "K219K",          "H221H",          "K223K",          "L228L",           "G231G",           "Y232Y",           "E233E",                     "H235H",           "P236P"                                                             ] },
    { "id": "M000MAGHUL_2009-01",    "value": -1, "features": [                         "L74L",         "V75V",         "A98A",                  "L100L",                   "K101K",                    "K103K",                            "V106V",                    "V108V",                   "F116F", "I135V",                            "R172R", "K173K",                   "V179V",                                      "Y181Y",                    "Y188Y", "V189V",                    "G190G",                   "E203E",          "L210L",          "T215T",                   "K219K",          "H221H",          "K223K",          "L228L",           "G231G",           "Y232Y",           "E233E",                     "H235H",           "P236P"                                                             ] },
    { "id": "M000MALHTM_2009-09",    "value": -1, "features": [                         "L74L",         "V75V", "R83R", "A98A",                  "L100L",                   "K101K",                    "K103K",                            "V106V",                    "V108V",                   "F116F", "I135V",                            "R172R", "K173K",                   "V179V",                                      "Y181Y",                    "Y188Y", "V189V",                    "G190G",                   "E203E",          "L210L",          "T215T",                   "K219K",          "H221H",          "K223K",          "L228L",           "G231G",           "Y232Y",           "E233E",                     "H235H",           "P236P"                                                             ] },
    { "id": "C260FD9I61_2007-10",    "value": -1, "features": [                         "L74L",         "V75V", "R83R", "A98A",                  "L100L",                   "K101K",                    "K103K",                            "V106V",                    "V108V",                   "F116F",                                     "R172R", "K173K",                   "V179V",                                      "Y181Y",                    "Y188Y", "V189V",                    "G190G",                   "E203E",          "L210L",          "T215T",                   "K219K",          "H221H",          "K223K",          "L228L",           "G231G",           "Y232Y",           "E233E",                     "H235H",           "P236P"                                                             ] },
    { "id": "M000MB0PUN_2009-01",    "value": -1, "features": [                         "L74L",         "V75V",         "A98A",                  "L100L",                   "K101K",                    "K103K",                            "V106V",                    "V108V",                   "F116F",                                     "R172R", "K173K",                   "V179V",                                      "Y181Y",                    "Y188Y", "V189V",                    "G190G",                   "E203E",          "L210L",          "T215T",                   "K219K",          "H221H",          "K223K",          "L228L",           "G231G",           "Y232Y",           "E233E",                     "H235H",           "P236P"                                                             ] },
    { "id": "M000MB2RWO_2009-05",    "value": -1, "features": [                         "L74L",         "V75V", "R83R", "A98A",                  "L100L",                   "K101K",                    "K103K",                            "V106V",                    "V108V",                   "F116F",                            "S162A", "R172R", "K173K",                   "V179V",                                      "Y181Y",                    "Y188Y", "V189V",                    "G190G",                   "E203E",          "L210L",          "T215T",                   "K219K",          "H221H",          "K223K",          "L228L",           "G231G",           "Y232Y",           "E233E",                     "H235H",           "P236P"                                                             ] },
    { "id": "M000MB5FNP_2008-11",    "value": -1, "features": [                         "L74L",         "V75V", "R83R", "A98A",                  "L100L",                   "K101K",                    "K103K",                            "V106V",                    "V108V",                   "F116F",                                     "R172R", "K173K",                   "V179V",                                      "Y181Y",                    "Y188Y", "V189V",                    "G190G",                   "E203E",          "L210L",          "T215T",                   "K219K",          "H221H",          "K223K",          "L228L",           "G231G",           "Y232Y",           "E233E",                     "H235H",           "P236P"                                                             ] },
    { "id": "M000MB8IFQ_2009-04",    "value": -1, "features": [                         "L74L",         "V75V",         "A98A",                  "L100L",                   "K101K",                    "K103K",                            "V106V",                    "V108V",                   "F116F",                                     "R172R", "K173K",                   "V179V",                                      "Y181Y",                    "Y188Y", "V189V",                    "G190G",                   "E203E",          "L210L",          "T215T",                   "K219K",          "H221H",          "K223K",          "L228L",           "G231G",           "Y232Y",           "E233E",                     "H235H",           "P236P"                                                             ] },
    { "id": "M000MC0SSR_2008-05",    "value": -1, "features": [                         "L74L",         "V75V", "R83R", "A98A",                  "L100L",                   "K101K",                    "K103K",                            "V106V",                    "V108V",                   "F116F",                                              "K173K",                   "V179V",                                      "Y181Y",                    "Y188Y", "V189V",                    "G190G",                   "E203E",          "L210L",          "T215T",                   "K219K",          "H221H",          "K223K",          "L228L",           "G231G",           "Y232Y",           "E233E",                     "H235H",           "P236P"                                                             ] },
    { "id": "M000MC0UVS_2009-04",    "value": -1, "features": [                         "L74L",         "V75V",         "A98A",                  "L100L",                   "K101K",                    "K103K",                            "V106V",                    "V108V",                   "F116F",                            "S162A", "R172R", "K173K",                   "V179V",                                      "Y181Y",                    "Y188Y", "V189V",                    "G190G",                   "E203E",          "L210L",          "T215T",                   "K219K",          "H221H",          "K223K",          "L228L",           "G231G",           "Y232Y",           "E233E",                     "H235H",           "P236P"                                                             ] },
    { "id": "M000MD1PTT_2008-12",    "value": -1, "features": [                         "L74L",         "V75V", "R83R", "A98A",                  "L100L",                   "K101K",                    "K103K",                            "V106V",                    "V108V",                   "F116F",                                     "R172R", "K173K",                   "V179V",                                      "Y181Y",                    "Y188Y", "V189V",                    "G190G",                   "E203E",          "L210L",          "T215T",                   "K219K",          "H221H",          "K223K",          "L228L",           "G231G",           "Y232Y",           "E233E",                     "H235H",           "P236P"                                                             ] },
    { "id": "M000MD1SOU_2008-09",    "value": -1, "features": [                         "L74L",         "V75V", "R83R",                          "L100L",                   "K101K",                    "K103K",                            "V106V",                    "V108V",                   "F116F",                                     "R172R", "K173K",                   "V179V",                                      "Y181Y",                    "Y188Y", "V189V",                    "G190G",                   "E203E",          "L210L",          "T215T",                   "K219K",          "H221H",          "K223K",          "L228L",           "G231G",           "Y232Y",           "E233E",                     "H235H",           "P236P"                                                             ] },
    { "id": "M000MD3PSV_2008-05",    "value": -1, "features": [                         "L74L",         "V75V", "R83R", "A98A",                  "L100L",                   "K101K",                    "K103K",                            "V106V",                    "V108V",                   "F116F", "I135V",                            "R172R", "K173K",                   "V179V",                                      "Y181Y",                    "Y188Y", "V189V",                    "G190G",                   "E203E",          "L210L",          "T215T",                   "K219K",          "H221H",          "K223K",          "L228L",           "G231G",           "Y232Y",           "E233E",                     "H235H",           "P236P"                                                             ] },
    { "id": "M000MD6KTW_2009-04",    "value": -1, "features": [                         "L74L",         "V75V", "R83R", "A98A",                  "L100L",                   "K101K",                    "K103K",                            "V106V",                    "V108V",                   "F116F",                                     "R172R", "K173K",                   "V179V",                                      "Y181Y",                    "Y188Y", "V189V",                    "G190G",                   "E203E",          "L210L",          "T215T",                   "K219K",          "H221H",          "K223K",          "L228L",           "G231G",           "Y232Y",           "E233E",                     "H235H",           "P236P"                                                             ] },
    { "id": "C280F9DKR2_2008-01",    "value": -1, "features": [                         "L74L",         "V75V", "R83R",                          "L100L",                   "K101K",                    "K103K",                            "V106V",                    "V108V",                   "F116F",                                     "R172R", "K173K",                   "V179V",                                      "Y181Y",                    "Y188Y", "V189V",                    "G190G",                   "E203E",          "L210L",          "T215T",                   "K219K",          "H221H",          "K223K",          "L228L",           "G231G",           "Y232Y",           "E233E",                     "H235H",           "P236P"                                                             ] },
    { "id": "M000ME0OTX_2008-08",    "value": -1, "features": [                         "L74L",         "V75V", "R83R", "A98A",                  "L100L",                   "K101K",                    "K103K",                            "V106V",                    "V108V",                   "F116F",                                     "R172R", "K173K",                   "V179V",                                      "Y181Y",                    "Y188Y", "V189V",                    "G190G",                   "E203E",          "L210L",          "T215T",                   "K219K",          "H221H",          "K223K",          "L228L",           "G231G",           "Y232Y",           "E233E",                     "H235H",           "P236P"                                                             ] },
    { "id": "M000ME3PTY_2008-07",    "value": -1, "features": [                         "L74L",         "V75V", "R83R", "A98A",                  "L100L",                   "K101K",                    "K103K",                            "V106V",                    "V108V",                   "F116F", "I135V",                            "R172R", "K173K",                   "V179V",                                      "Y181Y",                    "Y188Y", "V189V",                    "G190G",                   "E203E",          "L210L",          "T215T",                   "K219K",          "H221H",          "K223K",          "L228L",           "G231G",           "Y232Y",           "E233E",                     "H235H",           "P236P"                                                             ] },
    { "id": "M000ME4OUZ_2009-04",    "value": -1, "features": [                         "L74L",         "V75V", "R83R", "A98A",                  "L100L",                   "K101K",                    "K103K",                            "V106V",                    "V108V",                   "F116F",                                     "R172R", "K173K",                   "V179V",                                      "Y181Y",                    "Y188Y", "V189V",                    "G190G",                   "E203E",          "L210L",          "T215T",                   "K219K",          "H221H",          "K223K",          "L228L",           "G231G",           "Y232Y",           "E233E",                     "H235H",           "P236P"                                                             ] },
    { "id": "M000ME4RU0_2009-04",    "value": -1, "features": [                         "L74L",         "V75V",         "A98A",                  "L100L",                   "K101K",                    "K103K",                            "V106V",                    "V108V",                   "F116F",                                     "R172R", "K173K",                                                                 "Y181Y",                    "Y188Y", "V189V",                    "G190G",                   "E203E",          "L210L",          "T215T",                   "K219K",          "H221H",          "K223K",          "L228L",           "G231G",           "Y232Y",           "E233E",                     "H235H",           "P236P"                                                             ] },
    { "id": "M000ME6QT1_2008-11",    "value": -1, "features": [                         "L74L",         "V75V",         "A98A",                  "L100L",                   "K101K",                    "K103K",                            "V106V",                    "V108V",                   "F116F",                                     "R172R", "K173K",                   "V179V",                                      "Y181Y",                    "Y188Y", "V189V",                    "G190G",                   "E203E",          "L210L",          "T215T",                   "K219K",          "H221H",          "K223K",          "L228L",           "G231G",           "Y232Y",           "E233E",                     "H235H",           "P236P"                                                             ] },
    { "id": "M000ME8MT2_2008-06",    "value": -1, "features": [ "T39A",                 "L74L",         "V75V", "R83R",                          "L100L",                   "K101K",                    "K103K",                            "V106V",                    "V108V",                   "F116F",                                     "R172R", "K173K",                   "V179V",                                      "Y181Y",                    "Y188Y", "V189V",                    "G190G",                   "E203E",          "L210L",          "T215T",                   "K219K",          "H221H",          "K223K",          "L228L",           "G231G",           "Y232Y",           "E233E",                     "H235H",           "P236P"                                                             ] },
    { "id": "M000MF1KS3_2008-05",    "value": -1, "features": [ "T39A",                 "L74L",         "V75V",         "A98A",                  "L100L",                   "K101K",                    "K103K",                            "V106V",                    "V108V",                   "F116F",                                     "R172R", "K173K",                   "V179V",                                      "Y181Y",                    "Y188Y", "V189V",                    "G190G",                   "E203E",          "L210L",          "T215T",                   "K219K",          "H221H",          "K223K",          "L228L",           "G231G",           "Y232Y",           "E233E",                     "H235H",           "P236P"                                                             ] },
    { "id": "M000MF1MV4_2009-02",    "value": -1, "features": [                         "L74L",         "V75V", "R83R", "A98A",                  "L100L",                   "K101K",                    "K103K",                            "V106V",                    "V108V",                   "F116F",                                     "R172R", "K173K",                   "V179V",                                      "Y181Y",                    "Y188Y", "V189V",                    "G190G",                   "E203E",          "L210L",          "T215T",                   "K219K",          "H221H",          "K223K",          "L228L",           "G231G",           "Y232Y",           "E233E",                     "H235H",           "P236P"                                                             ] },
    { "id": "M000MF2KU5_2008-10",    "value": -1, "features": [                         "L74L",         "V75V", "R83R", "A98A",                  "L100L",                   "K101K",                    "K103K",                            "V106V",                    "V108V",                   "F116F",                                     "R172R", "K173K",                   "V179V",                                      "Y181Y",                    "Y188Y", "V189V",                    "G190G",                   "E203E",          "L210L",          "T215T",                   "K219K",          "H221H",          "K223K",          "L228L",           "G231G",           "Y232Y",           "E233E",                     "H235H",           "P236P"                                                             ] },
    { "id": "M000MF2RW6_2009-07",    "value": -1, "features": [                         "L74L",         "V75V", "R83R", "A98A",                  "L100L",                   "K101K",                    "K103K",                            "V106V",                    "V108V",                   "F116F",                                     "R172R", "K173K",                   "V179V",                                      "Y181Y",                    "Y188Y", "V189V",                    "G190G",                   "E203E",          "L210L",          "T215T",                   "K219K",          "H221H",          "K223K",          "L228L",           "G231G",           "Y232Y",           "E233E",                     "H235H",           "P236P"                                                             ] },
    { "id": "C280FK1TS3_2008-02",    "value": -1, "features": [                         "L74L",         "V75V", "R83R", "A98A",                  "L100L",                   "K101K",                    "K103K",                            "V106V",                    "V108V",                   "F116F",                                     "R172R", "K173K",                   "V179V",                                      "Y181Y",                    "Y188Y", "V189V",                    "G190G",                   "E203E",          "L210L",          "T215T",                   "K219K",          "H221H",          "K223K",          "L228L",           "G231G",           "Y232Y",           "E233E",                     "H235H",           "P236P"                                                             ] },
    { "id": "M000MFCNQ7_2008-11",    "value": -1, "features": [                         "L74L",         "V75V",         "A98A",                  "L100L",                   "K101K",                    "K103K",                            "V106V",                    "V108V",                   "F116F",                                     "R172R", "K173K",                   "V179V",                                      "Y181Y",                    "Y188Y", "V189V",                    "G190G",                   "E203E",          "L210L",          "T215T",                   "K219K",          "H221H",          "K223K",          "L228L",           "G231G",           "Y232Y",           "E233E",                     "H235H",           "P236P"                                                             ] },
    { "id": "M000MG0LT8_2008-08",    "value": -1, "features": [                         "L74L",         "V75V", "R83R", "A98A",                  "L100L",                   "K101K",                    "K103K",                            "V106V",                    "V108V",                   "F116F",                                     "R172R",                            "V179V",                                      "Y181Y",                    "Y188Y", "V189V",                    "G190G",                   "E203E",          "L210L",          "T215T",                   "K219K",          "H221H",          "K223K",          "L228L",           "G231G",           "Y232Y",           "E233E",                     "H235H",           "P236P"                                                             ] },
    { "id": "M000MG6JU9_2008-10",    "value": -1, "features": [                         "L74L",         "V75V", "R83R", "A98A",                  "L100L",                   "K101K",                    "K103K",                            "V106V",                    "V108V",                   "F116F",                                     "R172R", "K173K",                   "V179V",                                      "Y181Y",                    "Y188Y", "V189V",                    "G190G",                   "E203E",          "L210L",          "T215T",                   "K219K",          "H221H",          "K223K",          "L228L",           "G231G",           "Y232Y",           "E233E",                     "H235H",           "P236P"                                                             ] },
    { "id": "M000MG8DPA_2008-07|0",  "value": -1, "features": [                         "L74L",         "V75V",         "A98A",                  "L100L",                   "K101K",                    "K103K",                            "V106V",                    "V108V",                   "F116F",                                     "R172R", "K173K",                   "V179V",                                      "Y181Y",                    "Y188Y", "V189V",                    "G190G",                   "E203E",          "L210L",          "T215T",                   "K219K",          "H221H",          "K223K",          "L228L",           "G231G",           "Y232Y",           "E233E",                     "H235H",           "P236P"                                                             ] },
    { "id": "M000MG8DPA_2008-07|1",  "value": -1, "features": [                         "L74L",         "V75V",         "A98A",                  "L100L",                   "K101K",                    "K103K",                            "V106V",                    "V108V",                   "F116F",                                     "R172R", "K173K",                   "V179V",                                      "Y181Y",                    "Y188Y", "V189V",                    "G190G",                   "E203E",          "L210L",          "T215T",                   "K219K",          "H221H",          "K223K",          "L228L",           "G231G",           "Y232Y",           "E233E",                     "H235H",           "P236P"                                                             ] },
    { "id": "M000MGJIOB_2008-09",    "value": -1, "features": [                         "L74L",         "V75V", "R83R", "A98A",                  "L100L",                   "K101K",                    "K103K",                            "V106V",                    "V108V",                   "F116F", "I135V",                            "R172R", "K173K",                   "V179V",                                      "Y181Y",                    "Y188Y", "V189V",                    "G190G",                   "E203E",                            "T215T",                   "K219K",          "H221H",          "K223K",          "L228L",           "G231G",           "Y232Y",           "E233E",                     "H235H",           "P236P"                                                             ] },
    { "id": "M000MH1QRC_2008-12",    "value": -1, "features": [ "T39A",                 "L74L",         "V75V",         "A98A",                  "L100L",                   "K101K",                    "K103K",                            "V106V",                    "V108V",                   "F116F",                                     "R172R", "K173K",                   "V179V",                                      "Y181Y",                    "Y188Y", "V189V",                    "G190G",                   "E203E",          "L210L",          "T215T",                   "K219K",          "H221H",          "K223K",          "L228L",           "G231G",           "Y232Y",           "E233E",                     "H235H",           "P236P"                                                             ] },
    { "id": "M000MHBBSD_2008-05",    "value": -1, "features": [                         "L74L",         "V75V", "R83R",                          "L100L",                   "K101K",                    "K103K",                            "V106V",                    "V108V",                   "F116F",                                     "R172R", "K173K",                   "V179V",                                      "Y181Y",                    "Y188Y", "V189V",                    "G190G",                   "E203E",          "L210L",          "T215T",                   "K219K",          "H221H",          "K223K",          "L228L",           "G231G",           "Y232Y",           "E233E",                     "H235H",           "P236P"                                                             ] },
    { "id": "M000MI1VTE_2008-06",    "value": -1, "features": [                         "L74L",         "V75V", "R83R", "A98A",                  "L100L",                   "K101K",                    "K103K",                            "V106V",                    "V108V",                   "F116F",                                     "R172R", "K173K",                   "V179V",                                      "Y181Y",                    "Y188Y", "V189V",                    "G190G",                   "E203E",          "L210L",          "T215T",                   "K219K",          "H221H",          "K223K",          "L228L",           "G231G",           "Y232Y",           "E233E",                     "H235H",           "P236P"                                                             ] },
    { "id": "M000MK1JUF_2009-01",    "value": -1, "features": [                         "L74L",         "V75V", "R83R", "A98A",                  "L100L",                   "K101K",                    "K103K",                            "V106V",                    "V108V",                   "F116F",                                     "R172R",                                                                          "Y181Y",                    "Y188Y", "V189V",                    "G190G",                            "E203K", "L210L",          "T215T",                   "K219K",          "H221H",          "K223K",          "L228L",           "G231G",           "Y232Y",           "E233E",                     "H235H",           "P236P"                                                             ] },
    { "id": "M000ML1PUG_2009-02",    "value": -1, "features": [                         "L74L",         "V75V", "R83R", "A98A",                  "L100L",                   "K101K",                    "K103K",                            "V106V",                    "V108V",                   "F116F",                                     "R172R", "K173K",                   "V179V",                                      "Y181Y",                    "Y188Y", "V189V",                    "G190G",                   "E203E",          "L210L",          "T215T",                   "K219K",          "H221H",          "K223K",          "L228L",           "G231G",           "Y232Y",           "E233E",                     "H235H",           "P236P"                                                             ] },
    { "id": "C28EM90GO4_2007-11",    "value": -1, "features": [                         "L74L",         "V75V", "R83R", "A98A",                  "L100L",                   "K101K",                    "K103K",                            "V106V",                    "V108V",                   "F116F",                                     "R172R",                            "V179V",                                      "Y181Y",                    "Y188Y", "V189V",                    "G190G",                   "E203E",          "L210L",          "T215T",                   "K219K",          "H221H",          "K223K",          "L228L",           "G231G",           "Y232Y",           "E233E",                     "H235H",           "P236P"                                                             ] },
    { "id": "M000MN2NSH_2008-07",    "value": -1, "features": [                         "L74L",         "V75V", "R83R",                          "L100L",                   "K101K",                    "K103K",                            "V106V",                    "V108V",                   "F116F",                                     "R172R", "K173K",                   "V179V",                                      "Y181Y",                    "Y188Y", "V189V",                    "G190G",                   "E203E",          "L210L",          "T215T",                   "K219K",          "H221H",          "K223K",          "L228L",           "G231G",           "Y232Y",           "E233E",                     "H235H",           "P236P"                                                             ] },
    { "id": "M000MR0VTI_2008-10",    "value": -1, "features": [                         "L74L",         "V75V", "R83R",                          "L100L",                   "K101K",                    "K103K",                            "V106V",                    "V108V",                   "F116F",                                     "R172R", "K173K",                   "V179V",                                      "Y181Y",                    "Y188Y", "V189V",                    "G190G",                   "E203E",          "L210L",          "T215T",                   "K219K",          "H221H",          "K223K",          "L228L",           "G231G",           "Y232Y",           "E233E",                     "H235H",           "P236P"                                                             ] },
    { "id": "M000MT2UTJ_2008-09",    "value": -1, "features": [                         "L74L",         "V75V", "R83R", "A98A",                  "L100L",                   "K101K",                    "K103K",                            "V106V",                    "V108V",                   "F116F",                                     "R172R", "K173K",                   "V179V",                                      "Y181Y",                    "Y188Y", "V189V",                    "G190G",          "Q197P", "E203E",          "L210L",          "T215T",                   "K219K",          "H221H",          "K223K",          "L228L",           "G231G",           "Y232Y",           "E233E",                     "H235H",           "P236P"                                                             ] },
    { "id": "M000MV5LQK_2008-09",    "value": -1, "features": [                         "L74L",         "V75V", "R83R", "A98A",                  "L100L",                   "K101K",                    "K103K",                            "V106V",                    "V108V",                   "F116F",                                     "R172R", "K173K",                                                                 "Y181Y",                    "Y188Y", "V189V",                    "G190G",                   "E203E",          "L210L",          "T215T",                   "K219K",          "H221H",          "K223K",          "L228L",           "G231G",           "Y232Y",           "E233E",                     "H235H",           "P236P"                                                             ] },
    { "id": "M000MV6QTL_2008-09",    "value": -1, "features": [                         "L74L",         "V75V",         "A98A",                  "L100L",                   "K101K",                    "K103K",                            "V106V",                    "V108V",                   "F116F",                                     "R172R", "K173K",          "V179I",                                               "Y181Y",                    "Y188Y", "V189V",                    "G190G",                   "E203E",          "L210L",          "T215T",                   "K219K",          "H221H",          "K223K",          "L228L",           "G231G",           "Y232Y",           "E233E",                     "H235H",           "P236P"                                                             ] },
    { "id": "M0CFM68ISM_2008-09",    "value": -1, "features": [                         "L74L",         "V75V", "R83R", "A98A",                  "L100L",                   "K101K",                                                        "V106V",                    "V108V",                   "F116F",                                     "R172R",                            "V179V",                                      "Y181Y",                    "Y188Y", "V189V",                    "G190G",                   "E203E",          "L210L",          "T215T",                   "K219K",          "H221H",          "K223K",          "L228L",           "G231G",           "Y232Y",           "E233E",                     "H235H",           "P236P"                                                             ] },
    { "id": "M0D0FA8BFN_2008-07",    "value": -1, "features": [                         "L74L",         "V75V",         "A98A",                  "L100L",                   "K101K",                    "K103K",                            "V106V",                    "V108V",                   "F116F",                                     "R172R", "K173K",                   "V179V",                                      "Y181Y",                    "Y188Y", "V189V",                    "G190G",                   "E203E",          "L210L",          "T215T",                   "K219K",          "H221H",          "K223K",          "L228L",           "G231G",           "Y232Y",           "E233E",                     "H235H",           "P236P"                                                             ] },
    { "id": "M100FD6GTO_2008-11",    "value": -1, "features": [                         "L74L",         "V75V",         "A98A",                  "L100L",                   "K101K",                    "K103K",                            "V106V",                    "V108V",                   "F116F",                                     "R172R", "K173K",                   "V179V",                                      "Y181Y",                    "Y188Y", "V189V",                    "G190G",                   "E203E",          "L210L",          "T215T",                   "K219K",          "H221H",          "K223K",          "L228L",           "G231G",           "Y232Y",           "E233E",                     "H235H",           "P236P"                                                             ] },
    { "id": "M100FH1SUP_2008-12",    "value": -1, "features": [                         "L74L",         "V75V", "R83R", "A98A",                  "L100L",                   "K101K",                    "K103K",                            "V106V",                    "V108V",                   "F116F",                                     "R172R",                            "V179V",                                      "Y181Y",                    "Y188Y", "V189V",                    "G190G",                   "E203E",          "L210L",          "T215T",                   "K219K",          "H221H",          "K223K",          "L228L",           "G231G",           "Y232Y",           "E233E",                     "H235H",           "P236P"                                                             ] },
    { "id": "M100M7CMPQ_2008-07",    "value": -1, "features": [                         "L74L",         "V75V", "R83R",                          "L100L",                   "K101K",                    "K103K",                            "V106V",                    "V108V",                   "F116F",                                     "R172R", "K173K",                   "V179V",                                      "Y181Y",                    "Y188Y", "V189V",                    "G190G",                   "E203E",          "L210L",          "T215T",                   "K219K",          "H221H",          "K223K",          "L228L",           "G231G",           "Y232Y",           "E233E",                     "H235H",           "P236P"                                                             ] },
    { "id": "C2A0MJ4QR5_2008-02|0",  "value": -1, "features": [                         "L74L",         "V75V", "R83R", "A98A",                  "L100L",                   "K101K",                    "K103K",                            "V106V",                    "V108V",                   "F116F",                                     "R172R", "K173K",                   "V179V",                                      "Y181Y",                    "Y188Y", "V189V",                    "G190G",                   "E203E",          "L210L",          "T215T",                   "K219K",          "H221H",          "K223K",          "L228L",           "G231G",           "Y232Y",           "E233E",                     "H235H",           "P236P"                                                             ] },
    { "id": "C2A0MJ4QR5_2008-02|1",  "value": -1, "features": [                         "L74L",         "V75V", "R83R", "A98A",                  "L100L",                                               "K103K",                            "V106V",                    "V108V",                   "F116F",                                     "R172R", "K173K",                   "V179V",                                      "Y181Y",                    "Y188Y", "V189V",                    "G190G",                   "E203E",          "L210L",          "T215T",                   "K219K",          "H221H",          "K223K",          "L228L",           "G231G",           "Y232Y",           "E233E",                     "H235H",           "P236P"                                                             ] },
    { "id": "M100M93LSR_2008-09",    "value": -1, "features": [                         "L74L",         "V75V",         "A98A",                  "L100L",                   "K101K",                    "K103K",                            "V106V",                    "V108V",                   "F116F",                                     "R172R", "K173K",                   "V179V",                                      "Y181Y",                    "Y188Y", "V189V",                    "G190G",                   "E203E",          "L210L",          "T215T",                   "K219K",          "H221H",          "K223K",          "L228L",           "G231G",           "Y232Y",           "E233E",                     "H235H",           "P236P"                                                             ] },
    { "id": "M100M9ALRS_2009-03",    "value": -1, "features": [                         "L74L",         "V75V", "R83R", "A98A",                  "L100L",                   "K101K",                    "K103K",                            "V106V",                    "V108V",                   "F116F",                                     "R172R", "K173K",                   "V179V",                                      "Y181Y",                    "Y188Y", "V189V",                    "G190G",                   "E203E",          "L210L",          "T215T",                   "K219K",          "H221H",          "K223K",          "L228L",           "G231G",           "Y232Y",           "E233E",                     "H235H",           "P236P"                                                             ] },
    { "id": "M100MG5JUT_2009-01",    "value": -1, "features": [                         "L74L",         "V75V", "R83R", "A98A",                  "L100L",                   "K101K",                    "K103K",                            "V106V",                    "V108V",                   "F116F",                                     "R172R", "K173K",                   "V179V",                                      "Y181Y",                    "Y188Y", "V189V",                    "G190G",                   "E203E",          "L210L",          "T215T",                   "K219K",          "H221H",          "K223K",          "L228L",           "G231G",           "Y232Y",           "E233E",                     "H235H",           "P236P"                                                             ] },
    { "id": "M18CMB9HSU_2008-05",    "value": -1, "features": [                         "L74L",         "V75V", "R83R", "A98A",                  "L100L",                   "K101K",                                                        "V106V",                    "V108V",                   "F116F",                                     "R172R", "K173K",          "V179I",                                               "Y181Y",                    "Y188Y", "V189V",                    "G190G",                   "E203E",          "L210L",          "T215T",                   "K219K",          "H221H",          "K223K",          "L228L",           "G231G",           "Y232Y",           "E233E",                     "H235H",           "P236P"                                                             ] },
    { "id": "M1C0MH1KTV_2008-06",    "value":  1, "features": [                         "L74L",         "V75V", "R83R", "A98A",                  "L100L",                   "K101K",                                                        "V106V",                    "V108V",                   "F116F",                                     "R172R", "K173K",          "V179I",                                               "Y181Y",                    "Y188Y", "V189V",                    "G190G",                   "E203E",          "L210L",          "T215T",                   "K219K",          "H221H",          "K223K",          "L228L",           "G231G",           "Y232Y",           "E233E",                     "H235H",           "P236P", "D237E"                                                    ] },
    { "id": "M1CEMB1TSW_2008-05",    "value": -1, "features": [                         "L74L",                 "R83R", "A98A",                  "L100L",                   "K101K",                                                        "V106V",                    "V108V",                   "F116F",                                     "R172R", "K173K",          "V179I",                                               "Y181Y",                    "Y188Y", "V189V",                    "G190G",                   "E203E",          "L210L",          "T215T",                   "K219K",          "H221H",          "K223K",          "L228L",           "G231G",           "Y232Y",           "E233E",                     "H235H",           "P236P"                                                             ] },
    { "id": "M1E0M90PUX_2008-12",    "value": -1, "features": [                         "L74L",         "V75V", "R83R", "A98A",                  "L100L",                   "K101K",                    "K103K",                                                        "V108V",                   "F116F",                                     "R172R", "K173K",                   "V179V",                                      "Y181Y",                    "Y188Y", "V189V",                    "G190G",                   "E203E",          "L210L",          "T215T",                   "K219K",          "H221H",          "K223K",          "L228L",           "G231G",           "Y232Y",           "E233E",                     "H235H",           "P236P"                                                             ] },
    { "id": "M1GTM82LTY_2009-06",    "value": -1, "features": [                         "L74L",         "V75V",         "A98A",                  "L100L",                   "K101K",                    "K103K",                            "V106V",                    "V108V",                   "F116F",                                     "R172R",                            "V179V",                                      "Y181Y",                    "Y188Y", "V189V",                    "G190G",                   "E203E",                            "T215T",                   "K219K",          "H221H",          "K223K",          "L228L",           "G231G",           "Y232Y",           "E233E",                     "H235H",           "P236P"                                                             ] },
    { "id": "M1R0MF1SUZ_2008-12",    "value": -1, "features": [                         "L74L",         "V75V", "R83R", "A98A",                  "L100L",                   "K101K",                    "K103K",                            "V106V",                    "V108V",                   "F116F",                                     "R172R",                            "V179V",                                      "Y181Y",                    "Y188Y", "V189V",                    "G190G",                   "E203E",                            "T215T",                   "K219K",          "H221H",          "K223K",          "L228L",           "G231G",           "Y232Y",           "E233E",                     "H235H",           "P236P"                                                             ] },
    { "id": "M200FD0RT0_2008-09",    "value": -1, "features": [                         "L74L",         "V75V", "R83R", "A98A",                  "L100L",                   "K101K",                    "K103K",                            "V106V",                    "V108V",                   "F116F",                            "S162A", "R172R",          "K173T",          "V179V",                                      "Y181Y",                    "Y188Y", "V189V",                    "G190G",                   "E203E",          "L210L",          "T215T",                   "K219K",          "H221H",          "K223K",          "L228L",           "G231G",           "Y232Y",           "E233E",                     "H235H",           "P236P"                                                             ] },
    { "id": "C2B0F71RQ6_2007-11",    "value":  1, "features": [                         "L74L",         "V75V", "R83R", "A98A",                  "L100L",                   "K101K",                             "K103N",                   "V106V",                    "V108V",                   "F116F",                                     "R172R", "K173K",                   "V179V",                                      "Y181Y",                    "Y188Y", "V189V",                    "G190G",                   "E203E",          "L210L",          "T215T",                   "K219K",          "H221H",          "K223K",          "L228L",           "G231G",           "Y232Y",           "E233E",                     "H235H",           "P236P",                             "PNGS(K103)"                   ] },
    { "id": "M200M6C8O1_2008-10|0",  "value": -1, "features": [                         "L74L",         "V75V", "R83R", "A98A",                  "L100L",                   "K101K",                    "K103K",                            "V106V",                    "V108V",                   "F116F",                                     "R172R", "K173K",                   "V179V",                                      "Y181Y",                    "Y188Y", "V189V",                    "G190G",                   "E203E",          "L210L",          "T215T",                   "K219K",          "H221H",          "K223K",          "L228L",           "G231G",           "Y232Y",           "E233E",                     "H235H",           "P236P"                                                             ] },
    { "id": "M200M6C8O1_2008-10|1",  "value": -1, "features": [                         "L74L",         "V75V", "R83R", "A98A",                  "L100L",                   "K101K",                    "K103K",                            "V106V",                    "V108V",                   "F116F",                                     "R172R", "K173K",                   "V179V",                                      "Y181Y",                    "Y188Y", "V189V",                    "G190G",                   "E203E",          "L210L",          "T215T",                   "K219K",          "H221H",          "K223K",          "L228L",           "G231G",           "Y232Y",           "E233E",                     "H235H",           "P236P"                                                             ] },
    { "id": "M200M75NT2_2008-11",    "value": -1, "features": [                         "L74L",         "V75V", "R83R", "A98A",                  "L100L",                   "K101K",                    "K103K",                            "V106V",                    "V108V",                   "F116F",                            "S162A", "R172R", "K173K",                   "V179V",                                      "Y181Y",                    "Y188Y", "V189V",                    "G190G",                   "E203E",          "L210L",          "T215T",                   "K219K",          "H221H",          "K223K",          "L228L",           "G231G",           "Y232Y",           "E233E",                     "H235H",           "P236P"                                                             ] },
    { "id": "M200M76JT3_2009-05",    "value": -1, "features": [                         "L74L",         "V75V", "R83R", "A98A",                  "L100L",                   "K101K",                    "K103K",                            "V106V",                    "V108V",                   "F116F",                                              "K173K",                   "V179V",                                      "Y181Y",                    "Y188Y", "V189V",                    "G190G",                   "E203E",          "L210L",          "T215T",                   "K219K",          "H221H",          "K223K",          "L228L",           "G231G",           "Y232Y",           "E233E",                     "H235H",           "P236P"                                                             ] },
    { "id": "M200M93KW4_2009-06",    "value": -1, "features": [                         "L74L",         "V75V", "R83R", "A98A",                  "L100L",                   "K101K",                    "K103K",                            "V106V",                    "V108V",                   "F116F",                                     "R172R", "K173K",                   "V179V",                                      "Y181Y",                    "Y188Y", "V189V",                    "G190G",                   "E203E",          "L210L",          "T215T",                   "K219K",          "H221H",          "K223K",          "L228L",           "G231G",           "Y232Y",           "E233E",                     "H235H",           "P236P"                                                             ] },
    { "id": "M200M95RW5_2009-07",    "value": -1, "features": [                         "L74L",         "V75V", "R83R", "A98A",                  "L100L",                   "K101K",                    "K103K",                            "V106V",                    "V108V",                   "F116F",                                     "R172R", "K173K",                   "V179V",                                      "Y181Y",                    "Y188Y", "V189V",                    "G190G",                   "E203E",          "L210L",          "T215T",                   "K219K",          "H221H",          "K223K",          "L228L",           "G231G",           "Y232Y",           "E233E",                     "H235H",           "P236P"                                                             ] },
    { "id": "M200MK2GU6_2009-02",    "value": -1, "features": [                         "L74L",         "V75V", "R83R", "A98A",                  "L100L",                   "K101K",                    "K103K",                            "V106V",                    "V108V",                   "F116F",                                     "R172R",          "K173T",          "V179V",                                      "Y181Y",                    "Y188Y", "V189V",                    "G190G",                   "E203E",          "L210L",          "T215T",                   "K219K",          "H221H",          "K223K",          "L228L",           "G231G",           "Y232Y",           "E233E",                     "H235H",           "P236P"                                                             ] },
    { "id": "M280M5HBS7_2009-01",    "value": -1, "features": [                         "L74L",         "V75V", "R83R", "A98A",                  "L100L",                   "K101K",                    "K103K",                            "V106V",                    "V108V",                   "F116F",                                     "R172R", "K173K",                   "V179V",                                      "Y181Y",                    "Y188Y", "V189V",                    "G190G",                   "E203E",          "L210L",          "T215T",                   "K219K",          "H221H",          "K223K",          "L228L",           "G231G",           "Y232Y",           "E233E",                     "H235H",           "P236P"                                                             ] },
    { "id": "M2ACMA7FT8_2008-06",    "value": -1, "features": [                         "L74L",         "V75V", "R83R", "A98A",                  "L100L",                                                                                   "V106V",                    "V108V",                   "F116F",                                     "R172R",                            "V179V",                                      "Y181Y",                    "Y188Y", "V189V",                    "G190G",                   "E203E",          "L210L",          "T215T",                   "K219K",          "H221H",          "K223K",          "L228L",           "G231G",           "Y232Y",           "E233E",                     "H235H",           "P236P"                                                             ] },
    { "id": "M2B0M5CKU9_2009-01|0",  "value":  1, "features": [                         "L74L",         "V75V", "R83R", "A98A",                  "L100L",                   "K101K",                             "K103N",                   "V106V",                    "V108V",                   "F116F",                                     "R172R", "K173K",          "V179I",                                               "Y181Y",                    "Y188Y", "V189V",                    "G190G",                   "E203E",          "L210L",          "T215T",                   "K219K",          "H221H",          "K223K",          "L228L",           "G231G",           "Y232Y",           "E233E",                     "H235H",           "P236P",                             "PNGS(K103)"                   ] },
    { "id": "M2B0M5CKU9_2009-01|1",  "value":  1, "features": [                         "L74L",         "V75V", "R83R", "A98A",                  "L100L",                   "K101K",                             "K103N",                   "V106V",                    "V108V",                   "F116F",                                     "R172R", "K173K",          "V179I",                                               "Y181Y",                    "Y188Y", "V189V",                    "G190G",                   "E203E",          "L210L",          "T215T",                   "K219K",          "H221H",          "K223K",          "L228L",           "G231G",           "Y232Y",           "E233E",                     "H235H",           "P236P",                             "PNGS(K103)"                   ] },
    { "id": "M2B0M5CKU9_2009-01|2",  "value":  1, "features": [                         "L74L",         "V75V", "R83R", "A98A",                  "L100L",                   "K101K",                             "K103N",                   "V106V",                    "V108V",                   "F116F",                                     "R172R", "K173K",          "V179I",                                               "Y181Y",                    "Y188Y", "V189V",                    "G190G",                   "E203E",          "L210L",          "T215T",                   "K219K",          "H221H",          "K223K",          "L228L",           "G231G",           "Y232Y",           "E233E",                     "H235H",           "P236P",                             "PNGS(K103)"                   ] },
    { "id": "M2B0M5CKU9_2009-01|3",  "value":  1, "features": [                         "L74L",         "V75V", "R83R", "A98A",                  "L100L",                   "K101K",                             "K103N",                   "V106V",                    "V108V",                   "F116F",                                     "R172R", "K173K",          "V179I",                                               "Y181Y",                    "Y188Y", "V189V",                    "G190G",                   "E203E",          "L210L",          "T215T",                   "K219K",          "H221H",          "K223K",          "L228L",           "G231G",           "Y232Y",           "E233E",                     "H235H",           "P236P",                             "PNGS(K103)"                   ] },
    { "id": "M2V0F63IUA_2008-12",    "value": -1, "features": [                         "L74L",         "V75V", "R83R", "A98A",                  "L100L",                   "K101K",                    "K103K",                            "V106V",                    "V108V",                   "F116F",                                     "R172R", "K173K",                   "V179V",                                      "Y181Y",                    "Y188Y", "V189V",                    "G190G",                   "E203E",          "L210L",          "T215T",                   "K219K",          "H221H",          "K223K",          "L228L",           "G231G",           "Y232Y",           "E233E",                     "H235H",           "P236P"                                                             ] },
    { "id": "C2C0MPDQR7_2008-02",    "value": -1, "features": [                         "L74L",         "V75V", "R83R", "A98A",                  "L100L",                   "K101K",                                                        "V106V",                    "V108V",                   "F116F",                                     "R172R",                            "V179V",                                      "Y181Y",                    "Y188Y", "V189V",                    "G190G",                   "E203E",          "L210L",          "T215T",                   "K219K",          "H221H",          "K223K",          "L228L",           "G231G",           "Y232Y",           "E233E",                     "H235H",           "P236P"                                                             ] },
    { "id": "M500FD1IUB_2009-01",    "value": -1, "features": [                         "L74L",         "V75V", "R83R", "A98A",                  "L100L",                   "K101K",                    "K103K",                            "V106V",                    "V108V",                   "F116F",          "E138A",                   "R172R", "K173K",                   "V179V",                                      "Y181Y",                    "Y188Y", "V189V",                    "G190G",                   "E203E",                            "T215T",                   "K219K",          "H221H",          "K223K",          "L228L",           "G231G",           "Y232Y",           "E233E",                     "H235H",           "P236P"                                                             ] },
    { "id": "M500MD7LUC_2009-01",    "value": -1, "features": [                         "L74L",         "V75V", "R83R", "A98A",                  "L100L",                   "K101K",                    "K103K",                            "V106V",                    "V108V",                   "F116F",          "E138A",                   "R172R", "K173K",                   "V179V",                                      "Y181Y",                    "Y188Y", "V189V",                    "G190G",                   "E203E",                            "T215T",                   "K219K",          "H221H",          "K223K",          "L228L",           "G231G",           "Y232Y",           "E233E",                     "H235H",           "P236P"                                                             ] },
    { "id": "M5C0M85NSD_2008-10",    "value": -1, "features": [                         "L74L",         "V75V", "R83R", "A98A",                  "L100L",                   "K101K",                                                        "V106V",                    "V108V",                   "F116F",          "E138A",                   "R172R", "K173K",                   "V179V",                                      "Y181Y",                    "Y188Y", "V189V",                    "G190G",                   "E203E",          "L210L",          "T215T",                   "K219K",          "H221H",          "K223K",          "L228L",           "G231G",           "Y232Y",           "E233E",                     "H235H",           "P236P"                                                             ] },
    { "id": "M600M71MVE_2009-03",    "value": -1, "features": [ "T39A",                 "L74L",         "V75V", "R83R", "A98A",                  "L100L",                   "K101K",                    "K103K",                            "V106V",                    "V108V",                   "F116F",                                              "K173K",                   "V179V",                                      "Y181Y",                    "Y188Y", "V189V",                    "G190G",                   "E203E",          "L210L",          "T215T",                   "K219K",          "H221H",          "K223K",          "L228L",           "G231G",           "Y232Y",           "E233E",                     "H235H",           "P236P"                                                             ] },
    { "id": "M800FE4I7F_2008-07",    "value": -1, "features": [                         "L74L",         "V75V",         "A98A",                  "L100L",                   "K101K",                    "K103K",                            "V106V",                    "V108V",                   "F116F",                                     "R172R", "K173K",                   "V179V",                                      "Y181Y",                    "Y188Y", "V189V",                    "G190G",                   "E203E",          "L210L",          "T215T",                   "K219K",          "H221H",          "K223K",          "L228L",           "G231G",           "Y232Y",           "E233E",                     "H235H",           "P236P"                                                             ] },
    { "id": "M800M6AGTG_2009-06",    "value": -1, "features": [                         "L74L",         "V75V", "R83R",                          "L100L",                   "K101K",                    "K103K",                            "V106V",                    "V108V",                   "F116F",                                     "R172R", "K173K",          "V179I",                                               "Y181Y",                    "Y188Y", "V189V",                    "G190G",                   "E203E",          "L210L",          "T215T",                   "K219K",          "H221H",          "K223K",          "L228L",           "G231G",           "Y232Y",           "E233E",                     "H235H",           "P236P"                                                             ] },
    { "id": "M800M6AUVH_2009-03",    "value": -1, "features": [                         "L74L",         "V75V", "R83R",                          "L100L",                   "K101K",                    "K103K",                            "V106V",                    "V108V",                   "F116F",                                     "R172R", "K173K",                   "V179V",                                      "Y181Y",                    "Y188Y", "V189V",                    "G190G",                   "E203E",          "L210L",          "T215T",                   "K219K",          "H221H",          "K223K",          "L228L",           "G231G",           "Y232Y",           "E233E",                     "H235H",           "P236P"                                                             ] },
    { "id": "M800M77HSI_2008-05",    "value": -1, "features": [                         "L74L",         "V75V", "R83R",                          "L100L",                   "K101K",                    "K103K",                            "V106V",                    "V108V",                   "F116F",                                     "R172R", "K173K",                   "V179V",                                      "Y181Y",                    "Y188Y", "V189V",                    "G190G",                   "E203E",          "L210L",          "T215T",                   "K219K",          "H221H",          "K223K",          "L228L",           "G231G",           "Y232Y",           "E233E",                     "H235H",           "P236P"                                                             ] },
    { "id": "M800M7BGQJ_2008-07",    "value": -1, "features": [                         "L74L",         "V75V", "R83R",                          "L100L",                   "K101K",                    "K103K",                            "V106V",                    "V108V",                   "F116F",                                     "R172R", "K173K",                   "V179V",                                      "Y181Y",                    "Y188Y", "V189V",                    "G190G",                   "E203E",          "L210L",          "T215T",                   "K219K",          "H221H",          "K223K",          "L228L",           "G231G",           "Y232Y",           "E233E",                     "H235H",           "P236P"                                                             ] },
    { "id": "M8U0M92LVK_2009-04",    "value": -1, "features": [                         "L74L",         "V75V",         "A98A",                  "L100L",                   "K101K",                    "K103K",                            "V106V",           "V108I",                            "F116F",                                     "R172R", "K173K",          "V179I",                                               "Y181Y",                    "Y188Y", "V189V",                    "G190G",                   "E203E",          "L210L",          "T215T",                   "K219K",          "H221H",          "K223K",          "L228L",           "G231G",           "Y232Y",           "E233E",                     "H235H",           "P236P"                                                             ] },
    { "id": "C8V0MA3KP8_2007-12",    "value": -1, "features": [                         "L74L",         "V75V", "R83R", "A98A",                  "L100L",                   "K101K",                    "K103K",                            "V106V",                    "V108V",                   "F116F",                                     "R172R",                            "V179V",                                      "Y181Y",                    "Y188Y", "V189V",                    "G190G",                   "E203E",          "L210L",          "T215T",                   "K219K",          "H221H",          "K223K",          "L228L",           "G231G",           "Y232Y",           "E233E",                     "H235H",           "P236P"                                                             ] },
    { "id": "MAC0M4OEUL_2009-02",    "value": -1, "features": [                         "L74L",         "V75V", "R83R", "A98A",                  "L100L",                                                                                   "V106V",                    "V108V",                   "F116F",                                     "R172R", "K173K",                   "V179V",                                      "Y181Y",                    "Y188Y", "V189V",                    "G190G",                   "E203E",          "L210L",          "T215T",                   "K219K",          "H221H",          "K223K",          "L228L",           "G231G",           "Y232Y",           "E233E",                     "H235H",           "P236P"                                                             ] },
    { "id": "MB00MD0UCM_2008-09|0",  "value": -1, "features": [                         "L74L",         "V75V",                                  "L100L",                   "K101K",                    "K103K",                            "V106V",                    "V108V",                   "F116F",                                     "R172R",                            "V179V",                                      "Y181Y",                    "Y188Y", "V189V",                    "G190G",                   "E203E",          "L210L",          "T215T",                   "K219K",          "H221H",          "K223K",          "L228L",           "G231G",           "Y232Y",           "E233E",                     "H235H",           "P236P"                                                             ] },
    { "id": "MB00MD0UCM_2008-09|1",  "value":  1, "features": [                         "L74L",         "V75V",                                  "L100L",                   "K101K",                             "K103N",                   "V106V",                    "V108V",                   "F116F",                                     "R172R",                            "V179V",                                      "Y181Y",                    "Y188Y", "V189V",                    "G190G",                   "E203E",          "L210L",          "T215T",                   "K219K",          "H221H",          "K223K",          "L228L",           "G231G",           "Y232Y",           "E233E",                     "H235H",           "P236P",                             "PNGS(K103)"                   ] },
    { "id": "MDE0F62NSN_2008-05",    "value": -1, "features": [                         "L74L",         "V75V",         "A98A",                  "L100L",                   "K101K",                    "K103K",                            "V106V",                    "V108V",                   "F116F",                                     "R172R", "K173K",                   "V179V",                                      "Y181Y",                    "Y188Y", "V189V",                    "G190G",                   "E203E",          "L210L",          "T215T",                   "K219K",          "H221H",          "K223K",          "L228L",           "G231G",           "Y232Y",           "E233E",                     "H235H",           "P236P"                                                             ] },
    { "id": "MDE0F63LTO_2008-06",    "value": -1, "features": [                         "L74L",         "V75V",         "A98A",                  "L100L",                   "K101K",                    "K103K",                            "V106V",                    "V108V",                   "F116F",                                     "R172R", "K173K",                   "V179V",                                      "Y181Y",                    "Y188Y", "V189V",                    "G190G",                   "E203E",          "L210L",          "T215T",                   "K219K",          "H221H",          "K223K",          "L228L",           "G231G",           "Y232Y",           "E233E",                     "H235H",           "P236P"                                                             ] },
    { "id": "MDE0F69EUP_2008-08",    "value": -1, "features": [                         "L74L",         "V75V",         "A98A",                  "L100L",                   "K101K",                    "K103K",                            "V106V",                    "V108V",                   "F116F",                                     "R172R", "K173K",                   "V179V",                                      "Y181Y",                    "Y188Y", "V189V",                    "G190G",                   "E203E",          "L210L",          "T215T",                   "K219K",          "H221H",          "K223K",          "L228L",           "G231G",           "Y232Y",           "E233E",                     "H235H",           "P236P"                                                             ] },
    { "id": "ME00F8AISQ_2008-05",    "value": -1, "features": [                         "L74L",         "V75V", "R83R", "A98A",                  "L100L",                   "K101K",                    "K103K",                            "V106V",                    "V108V",                   "F116F",                                     "R172R", "K173K",                   "V179V",                                      "Y181Y",                    "Y188Y", "V189V",                    "G190G",                   "E203E",          "L210L",          "T215T",                   "K219K",          "H221H",          "K223K",          "L228L",           "G231G",           "Y232Y",           "E233E",                     "H235H",           "P236P"                                                             ] },
    { "id": "ME00F9EIVR_2009-02",    "value": -1, "features": [                                         "V75V",         "A98A",                  "L100L",                   "K101K",                    "K103K",                            "V106V",                    "V108V",                   "F116F",                                     "R172R", "K173K",                   "V179V",                                      "Y181Y",                    "Y188Y", "V189V",                    "G190G",                   "E203E",          "L210L",          "T215T",                   "K219K",          "H221H",          "K223K",          "L228L",           "G231G",           "Y232Y",           "E233E",                     "H235H",           "P236P"                                                             ] },
    { "id": "ME00FD2KUS_2009-06",    "value": -1, "features": [                         "L74L",         "V75V",         "A98A",                  "L100L",                   "K101K",                    "K103K",                            "V106V",                    "V108V",                   "F116F",                                     "R172R", "K173K",                   "V179V",                                      "Y181Y",                    "Y188Y", "V189V",                    "G190G",                   "E203E",          "L210L",                                     "K219K",          "H221H",          "K223K",          "L228L",           "G231G",           "Y232Y",           "E233E",                     "H235H",           "P236P"                                                             ] },
    { "id": "ME00M60TST_2008-05",    "value": -1, "features": [                         "L74L",         "V75V", "R83R", "A98A",                  "L100L",                   "K101K",                    "K103K",                            "V106V",                    "V108V",                   "F116F",                            "S162A", "R172R", "K173K",                   "V179V",                                      "Y181Y",                    "Y188Y", "V189V",                    "G190G",                   "E203E",          "L210L",          "T215T",                   "K219K",          "H221H",          "K223K",          "L228L",           "G231G",           "Y232Y",           "E233E",                     "H235H",           "P236P"                                                             ] },
    { "id": "ME00M75ESU_2008-07",    "value": -1, "features": [                         "L74L",         "V75V",         "A98A",                  "L100L",                   "K101K",                    "K103K",                            "V106V",                    "V108V",                   "F116F",                                     "R172R", "K173K",                   "V179V",                                      "Y181Y",                    "Y188Y", "V189V",                    "G190G",                   "E203E",          "L210L",          "T215T",                   "K219K",          "H221H",          "K223K",          "L228L",           "G231G",           "Y232Y",           "E233E",                     "H235H",           "P236P"                                                             ] },
    { "id": "CC00M9_HK9_2008-01",    "value": -1, "features": [                         "L74L",         "V75V",         "A98A",                  "L100L",                   "K101K",                                                        "V106V",                    "V108V",                   "F116F",                                     "R172R", "K173K",                   "V179V",                                      "Y181Y",                    "Y188Y", "V189V",                    "G190G",                   "E203E",          "L210L",          "T215T",                   "K219K",          "H221H",          "K223K",          "L228L",           "G231G",           "Y232Y",           "E233E",                     "H235H",           "P236P"                                                             ] },
    { "id": "ME00M80TUV_2008-12",    "value": -1, "features": [                         "L74L",         "V75V", "R83R", "A98A",                  "L100L",                   "K101K",                    "K103K",                            "V106V",                    "V108V",                   "F116F",                                     "R172R", "K173K",                   "V179V",                                      "Y181Y",                    "Y188Y", "V189V",                    "G190G",                   "E203E",          "L210L",          "T215T",                   "K219K",          "H221H",          "K223K",          "L228L",           "G231G",           "Y232Y",           "E233E",                     "H235H",           "P236P"                                                             ] },
    { "id": "ME00M88NTW_2008-06",    "value": -1, "features": [                         "L74L",         "V75V",                                  "L100L",                   "K101K",                    "K103K",                            "V106V",                    "V108V",                   "F116F",                                     "R172R", "K173K",                                                                 "Y181Y",                    "Y188Y", "V189V",                    "G190G",                   "E203E",          "L210L",          "T215T",                   "K219K",          "H221H",          "K223K",          "L228L",           "G231G",           "Y232Y",           "E233E",                     "H235H",           "P236P"                                                             ] },
    { "id": "ME00M8BKSX_2008-05",    "value": -1, "features": [                         "L74L",         "V75V",                                  "L100L",                   "K101K",                    "K103K",                            "V106V",                    "V108V",                   "F116F",                                     "R172R", "K173K",                   "V179V",                                      "Y181Y",                    "Y188Y", "V189V",                    "G190G",                   "E203E",          "L210L",          "T215T",                   "K219K",          "H221H",          "K223K",          "L228L",           "G231G",           "Y232Y",           "E233E",                     "H235H",           "P236P"                                                             ] },
    { "id": "ME00M8FIVY_2009-06",    "value": -1, "features": [                         "L74L",         "V75V", "R83R", "A98A",                  "L100L",                   "K101K",                    "K103K",                            "V106V",                    "V108V",                   "F116F",                                     "R172R", "K173K",                   "V179V",                                      "Y181Y",                    "Y188Y", "V189V",                    "G190G",                   "E203E",          "L210L",          "T215T",                   "K219K",          "H221H",          "K223K",          "L228L",           "G231G",           "Y232Y",           "E233E",                     "H235H",           "P236P"                                                             ] },
    { "id": "ME00M97MTZ_2008-10",    "value": -1, "features": [                         "L74L",         "V75V",         "A98A",                  "L100L",                   "K101K",                    "K103K",                            "V106V",                    "V108V",                   "F116F",                                     "R172R", "K173K",                   "V179V",                                      "Y181Y",                    "Y188Y", "V189V",                    "G190G",                   "E203E",          "L210L",          "T215T",                   "K219K",          "H221H",          "K223K",          "L228L",           "G231G",           "Y232Y",           "E233E",                     "H235H",           "P236P"                                                             ] },
    { "id": "ME00M9DAS0_2008-05",    "value": -1, "features": [                         "L74L",         "V75V",         "A98A",                  "L100L",                   "K101K",                    "K103K",                            "V106V",                    "V108V",                   "F116F",                                     "R172R", "K173K",                   "V179V",                                      "Y181Y",                    "Y188Y", "V189V",                    "G190G",                   "E203E",          "L210L",          "T215T",                   "K219K",          "H221H",          "K223K",          "L228L",           "G231G",           "Y232Y",           "E233E",                     "H235H",           "P236P"                                                             ] },
    { "id": "ME00M9ILO1_2008-08",    "value": -1, "features": [                         "L74L",         "V75V",         "A98A",                  "L100L",                   "K101K",                    "K103K",                            "V106V",                    "V108V",                   "F116F",                                     "R172R", "K173K",                   "V179V",                                      "Y181Y",                    "Y188Y", "V189V",                    "G190G",                   "E203E",          "L210L",          "T215T",                   "K219K",          "H221H",          "K223K",          "L228L",           "G231G",           "Y232Y",           "E233E",                     "H235H",           "P236P"                                                             ] },
    { "id": "ME00MA3RV2_2009-03",    "value": -1, "features": [                         "L74L",         "V75V", "R83R", "A98A",                  "L100L",                   "K101K",                    "K103K",                            "V106V",                    "V108V",                   "F116F",                                     "R172R", "K173K",          "V179I",                                               "Y181Y",                    "Y188Y", "V189V",                    "G190G",                   "E203E",          "L210L",          "T215T",                   "K219K",          "H221H",          "K223K",          "L228L",           "G231G",           "Y232Y",           "E233E",                     "H235H",           "P236P"                                                             ] },
    { "id": "ME00MB0OT3_2008-11",    "value": -1, "features": [                         "L74L",         "V75V",         "A98A",                  "L100L",                   "K101K",                    "K103K",                            "V106V",                    "V108V",                   "F116F",                                     "R172R", "K173K",                   "V179V",                                      "Y181Y",                    "Y188Y", "V189V",                    "G190G",                   "E203E",                            "T215T",                   "K219K",          "H221H",          "K223K",          "L228L",           "G231G",           "Y232Y",           "E233E",                     "H235H",           "P236P"                                                             ] },
    { "id": "ME00MJ2TT4_2008-06",    "value": -1, "features": [                         "L74L",         "V75V",         "A98A",                  "L100L",                   "K101K",                    "K103K",                            "V106V",                    "V108V",                   "F116F",                                     "R172R", "K173K",                   "V179V",                                      "Y181Y",                    "Y188Y", "V189V",                    "G190G",                   "E203E",          "L210L",          "T215T",                   "K219K",          "H221H",          "K223K",          "L228L",           "G231G",           "Y232Y",           "E233E",                     "H235H",           "P236P"                                                             ] },
    { "id": "CC00MB3LRA_2008-01|0",  "value": -1, "features": [                         "L74L",         "V75V",         "A98A",                  "L100L",                   "K101K",                                                        "V106V",                    "V108V",                   "F116F",                                     "R172R", "K173K",                   "V179V",                                      "Y181Y",                    "Y188Y", "V189V",                    "G190G",                   "E203E",          "L210L",          "T215T",                   "K219K",          "H221H",          "K223K",          "L228L",           "G231G",           "Y232Y",           "E233E",                     "H235H",           "P236P"                                                             ] },
    { "id": "CC00MB3LRA_2008-01|1",  "value": -1, "features": [                         "L74L",         "V75V",         "A98A",                  "L100L",                   "K101K",                                                        "V106V",                    "V108V",                   "F116F",                                     "R172R", "K173K",                   "V179V",                                      "Y181Y",                    "Y188Y", "V189V",                    "G190G",                   "E203E",          "L210L",          "T215T",                   "K219K",          "H221H",          "K223K",          "L228L",           "G231G",           "Y232Y",           "E233E",                     "H235H",           "P236P"                                                             ] },
    { "id": "MEGKF71QT5_2008-08|0",  "value": -1, "features": [         "M41L",         "L74L",         "V75V",         "A98A",                  "L100L",                   "K101K",                    "K103K",                            "V106V",                    "V108V",                   "F116F",                                     "R172R", "K173K",                   "V179V",                                      "Y181Y",                    "Y188Y", "V189V",                    "G190G",                   "E203E",                                                       "K219K",                            "K223K",          "L228L",           "G231G",           "Y232Y",           "E233E",                     "H235H",           "P236P"                                                             ] },
    { "id": "MEGKF71QT5_2008-08|1",  "value": -1, "features": [         "M41L",         "L74L",         "V75V",         "A98A",                  "L100L",                   "K101K",                    "K103K",                            "V106V",                    "V108V",                   "F116F",                                     "R172R", "K173K",                   "V179V",                                      "Y181Y",                    "Y188Y", "V189V",                    "G190G",                   "E203E",                                                       "K219K",                            "K223K",          "L228L",           "G231G",           "Y232Y",           "E233E",                     "H235H",           "P236P"                                                             ] },
    { "id": "MEGKF71QT5_2008-08|2",  "value": -1, "features": [         "M41L",         "L74L",         "V75V",         "A98A",                  "L100L",                   "K101K",                    "K103K",                            "V106V",                    "V108V",                   "F116F",                                     "R172R", "K173K",                   "V179V",                                      "Y181Y",                    "Y188Y", "V189V",                    "G190G",                   "E203E",                                                       "K219K",                            "K223K",          "L228L",           "G231G",           "Y232Y",           "E233E",                     "H235H",           "P236P"                                                             ] },
    { "id": "MEGKF71QT5_2008-08|3",  "value": -1, "features": [         "M41L",         "L74L",         "V75V",         "A98A",                  "L100L",                   "K101K",                    "K103K",                            "V106V",                    "V108V",                   "F116F",                                     "R172R", "K173K",                   "V179V",                                      "Y181Y",                    "Y188Y", "V189V",                    "G190G",                   "E203E",                                                       "K219K",                            "K223K",          "L228L",           "G231G",           "Y232Y",           "E233E",                     "H235H",           "P236P"                                                             ] },
    { "id": "MEM0MF0RT6_2008-08",    "value": -1, "features": [                         "L74L",         "V75V",         "A98A",                  "L100L",                   "K101K",                    "K103K",                            "V106V",                    "V108V",                   "F116F",                                     "R172R", "K173K",                   "V179V",                                      "Y181Y",                    "Y188Y", "V189V",                    "G190G",                   "E203E",          "L210L",          "T215T",                   "K219K",          "H221H",          "K223K",          "L228L",           "G231G",           "Y232Y",           "E233E",                     "H235H",           "P236P"                                                             ] },
    { "id": "MEOZM86JQ7_2008-08",    "value":  1, "features": [                         "L74L",         "V75V", "R83R", "A98A",                  "L100L",                   "K101K",                    "K103K",                            "V106V",           "V108I",                            "F116F",                                     "R172R", "K173K",                   "V179V",           "Y181C",                                               "Y188Y", "V189V",                    "G190G",                   "E203E",          "L210L",                                     "K219K",          "H221H",          "K223K",          "L228L",           "G231G",           "Y232Y",           "E233E",                     "H235H",           "P236P"                                                             ] },
    { "id": "MEOZM99IQ8_2008-08",    "value":  1, "features": [                         "L74L",         "V75V", "R83R", "A98A",                  "L100L",                   "K101K",                    "K103K",                            "V106V",           "V108I",                            "F116F",                                     "R172R", "K173K",                   "V179V",           "Y181C",                                               "Y188Y", "V189V",                    "G190G",                   "E203E",          "L210L",                                     "K219K",          "H221H",          "K223K",          "L228L",           "G231G",           "Y232Y",           "E233E",                     "H235H",           "P236P"                                                             ] },
    { "id": "MEV0MG0QT9_2008-06",    "value": -1, "features": [                         "L74L",         "V75V", "R83R", "A98A",                  "L100L",                   "K101K",                    "K103K",                            "V106V",                    "V108V",                   "F116F",                                     "R172R",          "K173T",          "V179V",                                      "Y181Y",                    "Y188Y", "V189V",                    "G190G",                   "E203E",          "L210L",          "T215T",                   "K219K",          "H221H",          "K223K",          "L228L",           "G231G",           "Y232Y",           "E233E",                     "H235H",           "P236P"                                                             ] },
    { "id": "MF00M47OSA_2008-05",    "value": -1, "features": [                         "L74L",         "V75V", "R83R", "A98A",                  "L100L",                   "K101K",                    "K103K",                            "V106V",                    "V108V",                   "F116F",                            "S162A", "R172R", "K173K",                   "V179V",                                      "Y181Y",                    "Y188Y", "V189V",                    "G190G",                   "E203E",          "L210L",          "T215T",                   "K219K",          "H221H",          "K223K",          "L228L",           "G231G",           "Y232Y",           "E233E",                     "H235H",           "P236P"                                                             ] },
    { "id": "MF00M4O9VB_2009-04",    "value": -1, "features": [                         "L74L",         "V75V",         "A98A",                  "L100L",                   "K101K",                    "K103K",                            "V106V",                    "V108V",                   "F116F",                            "S162A", "R172R", "K173K",                   "V179V",                                      "Y181Y",                    "Y188Y", "V189V",                    "G190G",                   "E203E",          "L210L",          "T215T",                   "K219K",          "H221H",          "K223K",          "L228L",           "G231G",           "Y232Y",           "E233E",                     "H235H",           "P236P"                                                             ] },
    { "id": "MF00M78MRC_2008-08",    "value": -1, "features": [                         "L74L",         "V75V",         "A98A",                  "L100L",                   "K101K",                    "K103K",                            "V106V",                    "V108V",                   "F116F",                                     "R172R", "K173K",                   "V179V",                                      "Y181Y",                    "Y188Y", "V189V",                    "G190G",                   "E203E",          "L210L",          "T215T",                   "K219K",          "H221H",          "K223K",          "L228L",           "G231G",           "Y232Y",           "E233E",                     "H235H",           "P236P"                                                             ] },
    { "id": "MF00M94OTD_2008-07",    "value": -1, "features": [                         "L74L",         "V75V",         "A98A",                  "L100L",                   "K101K",                    "K103K",                            "V106V",                    "V108V",                   "F116F",                                     "R172R", "K173K",                   "V179V",                                      "Y181Y",                    "Y188Y", "V189V",                    "G190G",                   "E203E",          "L210L",          "T215T",                   "K219K",          "H221H",          "K223K",          "L228L",           "G231G",           "Y232Y",           "E233E",                     "H235H",           "P236P"                                                             ] },
    { "id": "MF00MB0PUE_2008-12",    "value": -1, "features": [                         "L74L",         "V75V", "R83R", "A98A",                  "L100L",                   "K101K",                    "K103K",                                                        "V108V",                   "F116F",                                     "R172R", "K173K",                   "V179V",                                      "Y181Y",                    "Y188Y", "V189V",                    "G190G",                   "E203E",          "L210L",          "T215T",                   "K219K",          "H221H",          "K223K",          "L228L",           "G231G",           "Y232Y",           "E233E",                     "H235H",           "P236P"                                                             ] },
    { "id": "B000M9EMSB_2008-07",    "value": -1, "features": [                         "L74L",         "V75V", "R83R", "A98A",                  "L100L",                   "K101K",                    "K103K",                            "V106V",                    "V108V",                   "F116F",                                     "R172R", "K173K",                   "V179V",                                      "Y181Y",                    "Y188Y", "V189V",                    "G190G",                   "E203E",          "L210L",          "T215T",                   "K219K",          "H221H",          "K223K",          "L228L",           "G231G",           "Y232Y",           "E233E",                     "H235H",           "P236P"                                                             ] },
    { "id": "CC00MM0RRB_2008-01",    "value": -1, "features": [                         "L74L",         "V75V", "R83R", "A98A",                  "L100L",                   "K101K",                                                        "V106V",                    "V108V",                   "F116F",                                     "R172R", "K173K",                   "V179V",                                      "Y181Y",                    "Y188Y", "V189V",                    "G190G",                   "E203E",          "L210L",          "T215T",                   "K219K",          "H221H",          "K223K",          "L228L",           "G231G",           "Y232Y",           "E233E",                     "H235H",           "P236P"                                                             ] },
    { "id": "MF00MB3RUF_2008-11",    "value": -1, "features": [                         "L74L",         "V75V",         "A98A",                  "L100L",                   "K101K",                    "K103K",                            "V106V",                    "V108V",                   "F116F",                            "S162A", "R172R", "K173K",                   "V179V",                                      "Y181Y",                    "Y188Y", "V189V",                    "G190G",                   "E203E",          "L210L",          "T215T",                   "K219K",          "H221H",          "K223K",          "L228L",           "G231G",           "Y232Y",           "E233E",                     "H235H",           "P236P"                                                             ] },
    { "id": "MF00MC9EVG_2009-03",    "value": -1, "features": [                         "L74L",         "V75V",         "A98A",                  "L100L",                   "K101K",                    "K103K",                            "V106V",                    "V108V",                   "F116F",                            "S162A", "R172R", "K173K",                   "V179V",                                      "Y181Y",                    "Y188Y", "V189V",                    "G190G",                   "E203E",          "L210L",          "T215T",                   "K219K",          "H221H",          "K223K",          "L228L",           "G231G",           "Y232Y",           "E233E",                     "H235H",           "P236P"                                                             ] },
    { "id": "MK00M91JTH_2008-07",    "value": -1, "features": [                         "L74L",         "V75V", "R83R", "A98A",                  "L100L",                   "K101K",                    "K103K",                            "V106V",                    "V108V",                   "F116F",                                     "R172R",          "K173T",          "V179V",                                      "Y181Y",                    "Y188Y", "V189V",                    "G190G",                   "E203E",          "L210L",          "T215T",                   "K219K",          "H221H",          "K223K",          "L228L",           "G231G",           "Y232Y",           "E233E",                     "H235H",           "P236P"                                                             ] },
    { "id": "MM00MG3QTI_2008-07",    "value": -1, "features": [                         "L74L",         "V75V", "R83R", "A98A",                  "L100L",                   "K101K",                    "K103K",                            "V106V",                    "V108V",                   "F116F", "I135V",                            "R172R", "K173K",                   "V179V",                                      "Y181Y",                    "Y188Y", "V189V",                    "G190G",                   "E203E",          "L210L",          "T215T",                   "K219K",          "H221H",          "K223K",          "L228L",           "G231G",           "Y232Y",           "E233E",                     "H235H",           "P236P"                                                             ] },
    { "id": "MT00MG1MUJ_2009-01",    "value": -1, "features": [                         "L74L",         "V75V", "R83R", "A98A",                  "L100L",                   "K101K",                    "K103K",                            "V106V",                    "V108V",                   "F116F", "I135V",                            "R172R", "K173K",                   "V179V",                                      "Y181Y",                    "Y188Y", "V189V",                    "G190G",                   "E203E",          "L210L",          "T215T",                   "K219K",          "H221H",          "K223K",          "L228L",           "G231G",           "Y232Y",           "E233E",                     "H235H",           "P236P"                                                             ] },
    { "id": "MV00M76LOK_2008-10",    "value": -1, "features": [                         "L74L",         "V75V", "R83R", "A98A",                  "L100L",                   "K101K",                    "K103K",                            "V106V",                    "V108V",                   "F116F",                                     "R172R",          "K173T",          "V179V",                                      "Y181Y",                    "Y188Y", "V189V",                    "G190G",                   "E203E",          "L210L",          "T215T",                   "K219K",          "H221H",          "K223K",          "L228L",           "G231G",           "Y232Y",           "E233E",                     "H235H",           "P236P"                                                             ] },
    { "id": "MW00F83HSL_2009-06",    "value": -1, "features": [                         "L74L",         "V75V",         "A98A",                  "L100L",                   "K101K",                    "K103K",                            "V106V",                    "V108V",                   "F116F",                                     "R172R", "K173K",                                                                 "Y181Y",                    "Y188Y", "V189V",                    "G190G",                   "E203E",          "L210L",          "T215T",                   "K219K",          "H221H",          "K223K",          "L228L",           "G231G",           "Y232Y",           "E233E",                     "H235H",           "P236P"                                                             ] },
    { "id": "MW00FC3JUM_2008-11",    "value": -1, "features": [                         "L74L",         "V75V", "R83R", "A98A",                  "L100L",                   "K101K",                    "K103K",                            "V106V",                    "V108V",                   "F116F",                                     "R172R", "K173K",                                                                 "Y181Y",                    "Y188Y", "V189V",                    "G190G",                   "E203E",          "L210L",          "T215T",                   "K219K",          "H221H",          "K223K",          "L228L",           "G231G",           "Y232Y",           "E233E",                     "H235H",           "P236P"                                                             ] },
    { "id": "MW00FE6ETN_2008-06",    "value": -1, "features": [                         "L74L",         "V75V",         "A98A",                  "L100L",                   "K101K",                    "K103K",                            "V106V",                    "V108V",                   "F116F",                                     "R172R", "K173K",                                                                 "Y181Y",                    "Y188Y", "V189V",                    "G190G",                   "E203E",          "L210L",          "T215T",                   "K219K",          "H221H",          "K223K",          "L228L",           "G231G",           "Y232Y",           "E233E",                     "H235H",           "P236P"                                                             ] },
    { "id": "MW00ME0JTO_2008-09",    "value": -1, "features": [                         "L74L",         "V75V", "R83R", "A98A",                  "L100L",                   "K101K",                    "K103K",                            "V106V",                    "V108V",                   "F116F",                                     "R172R", "K173K",                                                                 "Y181Y",                    "Y188Y", "V189V",                    "G190G",                   "E203E",          "L210L",          "T215T",                   "K219K",          "H221H",          "K223K",          "L228L",           "G231G",           "Y232Y",           "E233E",                     "H235H",           "P236P"                                                             ] },
    { "id": "CE00MN4PQC_2007-11",    "value": -1, "features": [                         "L74L",         "V75V",         "A98A",                  "L100L",                   "K101K",                    "K103K",                            "V106V",                    "V108V",                   "F116F", "I135V",                            "R172R", "K173K",                   "V179V",                                      "Y181Y",                    "Y188Y", "V189V",                    "G190G",                   "E203E",          "L210L",          "T215T",                   "K219K",          "H221H",          "K223K",          "L228L",           "G231G",           "Y232Y",           "E233E",                     "H235H",           "P236P"                                                             ] },
    { "id": "MX00FA3OTP_2008-06",    "value": -1, "features": [                         "L74L",         "V75V",         "A98A",                  "L100L",                   "K101K",                    "K103K",                            "V106V",                    "V108V",                   "F116F",                                     "R172R", "K173K",                                                                 "Y181Y",                    "Y188Y", "V189V",                    "G190G",                   "E203E",          "L210L",          "T215T",                   "K219K",          "H221H",          "K223K",          "L228L",           "G231G",           "Y232Y",           "E233E",                     "H235H",           "P236P"                                                             ] },
    { "id": "MX00MM6MUQ_2009-02|0",  "value": -1, "features": [                         "L74L",         "V75V",         "A98A",                  "L100L",                   "K101K",                    "K103K",                            "V106V",                    "V108V",                   "F116F",                                     "R172R", "K173K",                                                                 "Y181Y",                    "Y188Y", "V189V",                    "G190G",                   "E203E",          "L210L",          "T215T",                   "K219K",          "H221H",          "K223K",          "L228L",           "G231G",           "Y232Y",           "E233E",                     "H235H",           "P236P"                                                             ] },
    { "id": "MX00MM6MUQ_2009-02|1",  "value": -1, "features": [                         "L74L",         "V75V",         "A98A",                  "L100L",                   "K101K",                    "K103K",                            "V106V",                    "V108V",                   "F116F",                                     "R172R", "K173K",                                                                 "Y181Y",                    "Y188Y", "V189V",                    "G190G",                   "E203E",          "L210L",          "T215T",                   "K219K",          "H221H",          "K223K",          "L228L",           "G231G",           "Y232Y",           "E233E",                     "H235H",           "P236P"                                                             ] },
    { "id": "N000F66HUR_2009-01",    "value": -1, "features": [                                         "V75V", "R83R",                          "L100L",                   "K101K",                    "K103K",                            "V106V",                    "V108V",                   "F116F",                                     "R172R", "K173K",                   "V179V",                                      "Y181Y",                    "Y188Y", "V189V",                    "G190G",                   "E203E",          "L210L",          "T215T",                   "K219K",          "H221H",          "K223K",          "L228L",           "G231G",           "Y232Y",           "E233E",                     "H235H",           "P236P"                                                             ] },
    { "id": "N000F8C9CS_2008-09",    "value": -1, "features": [                         "L74L",         "V75V", "R83R", "A98A",                  "L100L",                   "K101K",                    "K103K",                            "V106V",                    "V108V",                   "F116F",                                     "R172R", "K173K",                   "V179V",                                      "Y181Y",                    "Y188Y", "V189V",                    "G190G",                   "E203E",          "L210L",          "T215T",                   "K219K",          "H221H",          "K223K",          "L228L",           "G231G",           "Y232Y",           "E233E",                     "H235H",           "P236P"                                                             ] },
    { "id": "N000FA3EUT_2008-11|0",  "value": -1, "features": [                         "L74L",         "V75V", "R83R", "A98A",                  "L100L",                   "K101K",                    "K103K",                            "V106V",                    "V108V",                   "F116F",                                     "R172R", "K173K",                   "V179V",                                      "Y181Y",                    "Y188Y", "V189V",                    "G190G",                   "E203E",          "L210L",          "T215T",                   "K219K",          "H221H",          "K223K",          "L228L",           "G231G",           "Y232Y",           "E233E",                     "H235H",           "P236P"                                                             ] },
    { "id": "N000FA3EUT_2008-11|1",  "value": -1, "features": [                         "L74L",         "V75V", "R83R", "A98A",                  "L100L",                   "K101K",                    "K103K",                            "V106V",                    "V108V",                   "F116F",                                     "R172R", "K173K",                   "V179V",                                      "Y181Y",                    "Y188Y", "V189V",                    "G190G",                   "E203E",          "L210L",          "T215T",                   "K219K",          "H221H",          "K223K",          "L228L",           "G231G",           "Y232Y",           "E233E",                     "H235H",           "P236P"                                                             ] },
    { "id": "N000FB6KUU_2008-10",    "value": -1, "features": [                         "L74L",         "V75V", "R83R", "A98A",                  "L100L",                   "K101K",                    "K103K",                            "V106V",                    "V108V",                   "F116F",                                     "R172R", "K173K",                   "V179V",                                      "Y181Y",                    "Y188Y", "V189V",                    "G190G",                   "E203E",          "L210L",          "T215T",                   "K219K",          "H221H",          "K223K",          "L228L",           "G231G",           "Y232Y",           "E233E",                     "H235H",           "P236P"                                                             ] },
    { "id": "N000FCA1OV_2008-10",    "value": -1, "features": [                         "L74L",         "V75V", "R83R",                          "L100L",                   "K101K",                    "K103K",                            "V106V",                    "V108V",                   "F116F",                                     "R172R", "K173K",                   "V179V",                                      "Y181Y",                    "Y188Y", "V189V",                    "G190G",                   "E203E",          "L210L",          "T215T",                   "K219K",          "H221H",          "K223K",          "L228L",           "G231G",           "Y232Y",           "E233E",                     "H235H",           "P236P"                                                             ] },
    { "id": "N000FD7GUW_2008-10",    "value": -1, "features": [                         "L74L",         "V75V", "R83R", "A98A",                  "L100L",                   "K101K",                    "K103K",                            "V106V",                    "V108V",                   "F116F",                                     "R172R", "K173K",                   "V179V",                                      "Y181Y",                    "Y188Y", "V189V",                    "G190G",                   "E203E",          "L210L",          "T215T",                   "K219K",          "H221H",          "K223K",          "L228L",           "G231G",           "Y232Y",           "E233E",                     "H235H",           "P236P"                                                             ] },
    { "id": "N000FGAHUX_2008-12",    "value": -1, "features": [                         "L74L",         "V75V", "R83R", "A98A",                  "L100L",                   "K101K",                    "K103K",                            "V106V",                    "V108V",                   "F116F",                                     "R172R", "K173K",                   "V179V",                                      "Y181Y",                    "Y188Y", "V189V",                    "G190G",                   "E203E",          "L210L",          "T215T",                   "K219K",          "H221H",          "K223K",          "L228L",           "G231G",           "Y232Y",           "E233E",                     "H235H",           "P236P"                                                             ] },
    { "id": "N000M60KUY_2008-11",    "value": -1, "features": [ "T39A",                 "L74L",         "V75V", "R83R", "A98A",                  "L100L",                                               "K103K",                            "V106V",                    "V108V",                   "F116F",                                     "R172R", "K173K",                   "V179V",                                      "Y181Y",                    "Y188Y", "V189V",                    "G190G",                   "E203E",          "L210L",          "T215T",                   "K219K",          "H221H",          "K223K",          "L228L",           "G231G",           "Y232Y",           "E233E",                     "H235H",           "P236P"                                                             ] },
    { "id": "CERUFH0RSD_2008-04",    "value": -1, "features": [                         "L74L",         "V75V", "R83R", "A98A",                  "L100L",                   "K101K",                    "K103K",                            "V106V",                    "V108V",                   "F116F",                                     "R172R",                            "V179V",                                      "Y181Y",                    "Y188Y", "V189V",                    "G190G",                   "E203E",          "L210L",          "T215T",                   "K219K",          "H221H",          "K223K",          "L228L",           "G231G",           "Y232Y",           "E233E",                     "H235H",           "P236P"                                                             ] },
    { "id": "N000M818UZ_2009-01|0",  "value": -1, "features": [                         "L74L",         "V75V", "R83R",                          "L100L",                   "K101K",                    "K103K",                            "V106V",                    "V108V",                   "F116F",                                     "R172R", "K173K",                   "V179V",                                      "Y181Y",                    "Y188Y", "V189V",                    "G190G",                   "E203E",          "L210L",          "T215T",                   "K219K",          "H221H",          "K223K",          "L228L",           "G231G",           "Y232Y",           "E233E",                     "H235H",           "P236P"                                                             ] },
    { "id": "N000M818UZ_2009-01|1",  "value": -1, "features": [                         "L74L",         "V75V", "R83R",                          "L100L",                   "K101K",                    "K103K",                            "V106V",                    "V108V",                   "F116F",                                     "R172R", "K173K",                   "V179V",                                      "Y181Y",                    "Y188Y", "V189V",                    "G190G",                   "E203E",          "L210L",          "T215T",                   "K219K",          "H221H",          "K223K",          "L228L",           "G231G",           "Y232Y",           "E233E",                     "H235H",           "P236P"                                                             ] },
    { "id": "N000M83QU0_2008-11",    "value": -1, "features": [                         "L74L",         "V75V", "R83R", "A98A",                  "L100L",                   "K101K",                    "K103K",                            "V106V",                    "V108V",                   "F116F",                                     "R172R",          "K173T",          "V179V",                                      "Y181Y",                    "Y188Y", "V189V",                    "G190G",                   "E203E",          "L210L",          "T215T",                   "K219K",          "H221H",          "K223K",          "L228L",           "G231G",           "Y232Y",           "E233E",                     "H235H",           "P236P"                                                             ] },
    { "id": "N000M90UT1_2008-09",    "value": -1, "features": [                         "L74L",         "V75V", "R83R", "A98A",                  "L100L",                   "K101K",                    "K103K",                            "V106V",                    "V108V",                   "F116F",                                     "R172R", "K173K",                   "V179V",                                      "Y181Y",                    "Y188Y", "V189V",                    "G190G",                   "E203E",          "L210L",          "T215T",                   "K219K",          "H221H",          "K223K",          "L228L",           "G231G",           "Y232Y",           "E233E",                     "H235H",           "P236P"                                                             ] },
    { "id": "N000M91LT2_2008-09",    "value": -1, "features": [                         "L74L",         "V75V", "R83R",                          "L100L",                   "K101K",                    "K103K",                            "V106V",                    "V108V",                   "F116F",                                     "R172R", "K173K",                   "V179V",                                      "Y181Y",                    "Y188Y", "V189V",                    "G190G",                   "E203E",          "L210L",          "T215T",                   "K219K",          "H221H",          "K223K",          "L228L",           "G231G",           "Y232Y",           "E233E",                     "H235H",           "P236P"                                                             ] },
    { "id": "N000M98KQ3_2008-09",    "value": -1, "features": [                         "L74L",         "V75V", "R83R",                          "L100L",                   "K101K",                    "K103K",                            "V106V",                    "V108V",                   "F116F",                                     "R172R", "K173K",          "V179I",                                               "Y181Y",                    "Y188Y", "V189V",                    "G190G",                   "E203E",          "L210L",          "T215T",                   "K219K",          "H221H",          "K223K",          "L228L",           "G231G",           "Y232Y",           "E233E",                     "H235H",           "P236P"                                                             ] },
    { "id": "N000M9ELU4_2008-10",    "value": -1, "features": [                         "L74L",         "V75V",         "A98A",                  "L100L",                   "K101K",                    "K103K",                            "V106V",                    "V108V",                   "F116F",                                     "R172R", "K173K",                   "V179V",                                      "Y181Y",                    "Y188Y", "V189V",                    "G190G",                   "E203E",          "L210L",          "T215T",                   "K219K",          "H221H",          "K223K",          "L228L",           "G231G",           "Y232Y",           "E233E",                     "H235H",           "P236P"                                                             ] },
    { "id": "N000MA7JR5_2008-09",    "value": -1, "features": [                         "L74L",         "V75V",         "A98A",                  "L100L",                   "K101K",                    "K103K",                            "V106V",                    "V108V",                   "F116F",                                     "R172R", "K173K",                   "V179V",                                      "Y181Y",                    "Y188Y", "V189V",                    "G190G",                   "E203E",          "L210L",          "T215T",                   "K219K",          "H221H",          "K223K",          "L228L",           "G231G",           "Y232Y",           "E233E",                     "H235H",           "P236P"                                                             ] },
    { "id": "N000MACFU6_2008-11",    "value": -1, "features": [                         "L74L",         "V75V", "R83R", "A98A",                  "L100L",                   "K101K",                    "K103K",                            "V106V",                    "V108V",                   "F116F", "I135V",                   "S162A", "R172R", "K173K",                   "V179V",                                      "Y181Y",                    "Y188Y", "V189V",                    "G190G",                   "E203E",          "L210L",          "T215T",                   "K219K",          "H221H",          "K223K",          "L228L",           "G231G",           "Y232Y",           "E233E",                     "H235H",           "P236P"                                                             ] },
    { "id": "N000MB0QU7_2008-11",    "value": -1, "features": [                         "L74L",         "V75V", "R83R", "A98A",                  "L100L",                   "K101K",                    "K103K",                            "V106V",                    "V108V",                   "F116F",                                     "R172R", "K173K",                   "V179V",                                      "Y181Y",                    "Y188Y", "V189V",                    "G190G",                   "E203E",          "L210L",          "T215T",                   "K219K",          "H221H",          "K223K",          "L228L",           "G231G",           "Y232Y",           "E233E",                     "H235H",           "P236P"                                                             ] },
    { "id": "N000MBDKT8_2008-11",    "value": -1, "features": [                         "L74L",         "V75V",         "A98A",                  "L100L",                   "K101K",                    "K103K",                            "V106V",                    "V108V",                   "F116F",                                     "R172R", "K173K",                   "V179V",                                      "Y181Y",                    "Y188Y", "V189V",                    "G190G",                   "E203E",          "L210L",          "T215T",                   "K219K",          "H221H",          "K223K",          "L228L",           "G231G",           "Y232Y",           "E233E",                     "H235H",           "P236P"                                                             ] },
    { "id": "CJ00MB2MQE_2007-10",    "value": -1, "features": [                         "L74L",         "V75V", "R83R", "A98A",                  "L100L",                   "K101K",                    "K103K",                            "V106V",                    "V108V",                   "F116F",                                     "R172R",                            "V179V",                                      "Y181Y",                    "Y188Y", "V189V",                    "G190G",                   "E203E",          "L210L",          "T215T",                   "K219K",          "H221H",          "K223K",          "L228L",           "G231G",           "Y232Y",           "E233E",                     "H235H",           "P236P"                                                             ] },
    { "id": "N000MC9NS9_2008-09",    "value": -1, "features": [                         "L74L",         "V75V", "R83R",                          "L100L",                   "K101K",                    "K103K",                            "V106V",                    "V108V",                   "F116F",                                     "R172R", "K173K",                   "V179V",                                      "Y181Y",                    "Y188Y", "V189V",                    "G190G",                   "E203E",          "L210L",                                                       "H221H",          "K223K",          "L228L",           "G231G",           "Y232Y",           "E233E",                     "H235H",           "P236P"                                                             ] },
    { "id": "N000MCECTA_2008-10",    "value": -1, "features": [                         "L74L",         "V75V", "R83R", "A98A",                  "L100L",                   "K101K",                    "K103K",                            "V106V",                    "V108V",                   "F116F",                                     "R172R", "K173K",                   "V179V",                                      "Y181Y",                    "Y188Y", "V189V",                    "G190G",                   "E203E",          "L210L",          "T215T",                   "K219K",          "H221H",          "K223K",          "L228L",           "G231G",           "Y232Y",           "E233E",                     "H235H",           "P236P"                                                             ] },
    { "id": "N000MD3HUB_2008-10",    "value": -1, "features": [                         "L74L",         "V75V", "R83R", "A98A",                  "L100L",                   "K101K",                    "K103K",                            "V106V",                    "V108V",                   "F116F",                                     "R172R", "K173K",                   "V179V",                                      "Y181Y",                    "Y188Y", "V189V",                    "G190G",                   "E203E",          "L210L",          "T215T",                   "K219K",          "H221H",          "K223K",          "L228L",           "G231G",           "Y232Y",           "E233E",                     "H235H",           "P236P"                                                             ] },
    { "id": "N000MHE8UC_2008-11",    "value": -1, "features": [                         "L74L",         "V75V",         "A98A",                  "L100L",                   "K101K",                                                        "V106V",                    "V108V",                   "F116F",                                     "R172R", "K173K",                   "V179V",                                      "Y181Y",                    "Y188Y", "V189V",                    "G190G",                   "E203E",          "L210L",          "T215T",                   "K219K",          "H221H",          "K223K",          "L228L",           "G231G",           "Y232Y",           "E233E",                     "H235H",           "P236P"                                                             ] },
    { "id": "N000MIEKDD_2008-11",    "value": -1, "features": [                         "L74L",         "V75V",         "A98A",                  "L100L",                   "K101K",                    "K103K",                            "V106V",                    "V108V",                   "F116F",                                     "R172R", "K173K",                   "V179V",                                      "Y181Y",                    "Y188Y", "V189V",                    "G190G",                   "E203E",          "L210L",          "T215T",                   "K219K",          "H221H",          "K223K",          "L228L",           "G231G",           "Y232Y",           "E233E",                     "H235H",           "P236P"                                                             ] },
    { "id": "N000MM2NUE_2008-11",    "value": -1, "features": [                         "L74L",         "V75V", "R83R", "A98A",                  "L100L",                   "K101K",                    "K103K",                            "V106V",                    "V108V",                   "F116F",                                     "R172R", "K173K",          "V179I",                                               "Y181Y",                    "Y188Y", "V189V",                    "G190G",                   "E203E",          "L210L",          "T215T",                   "K219K",          "H221H",          "K223K",          "L228L",           "G231G",           "Y232Y",           "E233E",                     "H235H",           "P236P"                                                             ] },
    { "id": "N000MN9ESF_2008-09",    "value": -1, "features": [                         "L74L",         "V75V",                                  "L100L",                   "K101K",                    "K103K",                            "V106V",                    "V108V",                   "F116F", "I135V",                            "R172R", "K173K",                   "V179V",                                      "Y181Y",                    "Y188Y", "V189V",                    "G190G",                   "E203E",          "L210L",          "T215T",                   "K219K",          "H221H",          "K223K",          "L228L",           "G231G",           "Y232Y",           "E233E",                     "H235H",           "P236P"                                                             ] },
    { "id": "N100FE9ETG_2008-11",    "value": -1, "features": [                         "L74L",         "V75V", "R83R", "A98A",                  "L100L",                   "K101K",                    "K103K",                            "V106V",                    "V108V",                   "F116F",                                     "R172R", "K173K",          "V179I",                                               "Y181Y",                    "Y188Y", "V189V",                    "G190G",                   "E203E",          "L210L",          "T215T",                   "K219K",          "H221H",          "K223K",          "L228L",           "G231G",           "Y232Y",           "E233E",                     "H235H",           "P236P"                                                             ] },
    { "id": "N100MA6FSH_2008-11",    "value": -1, "features": [                         "L74L",         "V75V", "R83R", "A98A",                  "L100L",                   "K101K",                    "K103K",                            "V106V",                    "V108V",                   "F116F",                                     "R172R", "K173K",          "V179I",                                               "Y181Y",                    "Y188Y", "V189V",                    "G190G",                   "E203E",          "L210L",          "T215T",                   "K219K",          "H221H",          "K223K",          "L228L",           "G231G",           "Y232Y",           "E233E",                     "H235H",           "P236P"                                                             ] },
    { "id": "N100MABEVI_2009-01",    "value": -1, "features": [                         "L74L",         "V75V", "R83R", "A98A",                  "L100L",                   "K101K",                    "K103K",                            "V106V",                    "V108V",                   "F116F",                                     "R172R", "K173K",                   "V179V",                                      "Y181Y",                    "Y188Y", "V189V",                    "G190G",                   "E203E",          "L210L",          "T215T",                   "K219K",          "H221H",          "K223K",          "L228L",           "G231G",           "Y232Y",           "E233E",                     "H235H",           "P236P"                                                             ] },
    { "id": "CS00MG_RQF_2007-11",    "value": -1, "features": [                         "L74L",         "V75V",         "A98A",                  "L100L",                   "K101K",                    "K103K",                            "V106V",                    "V108V",                   "F116F", "I135V",                            "R172R", "K173K",                   "V179V",                                      "Y181Y",                    "Y188Y", "V189V",                    "G190G",                   "E203E",          "L210L",          "T215T",                   "K219K",          "H221H",          "K223K",          "L228L",           "G231G",           "Y232Y",           "E233E",                     "H235H",           "P236P"                                                             ] },
    { "id": "N100MBBJRJ_2009-01",    "value": -1, "features": [                         "L74L",         "V75V", "R83R", "A98A",                  "L100L",                   "K101K",                    "K103K",                            "V106V",                    "V108V",                   "F116F",                                     "R172R", "K173K",                   "V179V",                                      "Y181Y",                    "Y188Y", "V189V",                    "G190G",                   "E203E",          "L210L",          "T215T",                   "K219K",          "H221H",          "K223K",          "L228L",           "G231G",           "Y232Y",           "E233E",                     "H235H",           "P236P"                                                             ] },
    { "id": "N14EM7K9SK_2008-10",    "value": -1, "features": [                         "L74L",         "V75V", "R83R", "A98A",                  "L100L",                   "K101K",                    "K103K",                            "V106V",                    "V108V",                   "F116F",                                     "R172R", "K173K",                   "V179V",                                      "Y181Y",                    "Y188Y", "V189V",                    "G190G",                   "E203E",          "L210L",          "T215T",                                     "H221H",          "K223K", "L228H",                    "G231G",           "Y232Y",           "E233E",                     "H235H",           "P236P"                                                             ] },
    { "id": "N150ME6FUL_2008-12",    "value": -1, "features": [                         "L74L",         "V75V", "R83R",                          "L100L",                   "K101K",                    "K103K",                            "V106V",                    "V108V",                   "F116F",          "E138A",                   "R172R", "K173K",                   "V179V",                                      "Y181Y",                    "Y188Y", "V189V",                    "G190G",                   "E203E",          "L210L",          "T215T",                   "K219K",          "H221H",          "K223K",          "L228L",           "G231G",           "Y232Y",           "E233E",                     "H235H",           "P236P"                                                             ] },
    { "id": "N1V0M8ANUM_2008-11",    "value": -1, "features": [ "T39A",                 "L74L",         "V75V", "R83R", "A98A",                  "L100L",                   "K101K",                    "K103K",                            "V106V",                    "V108V",                   "F116F",                                     "R172R", "K173K",                   "V179V",                                      "Y181Y",                    "Y188Y", "V189V",                    "G190G",                   "E203E",          "L210L",          "T215T",                   "K219K",          "H221H",          "K223K",          "L228L",           "G231G",           "Y232Y",           "E233E",                     "H235H",           "P236P"                                                             ] },
    { "id": "N200M87KUN_2008-11",    "value": -1, "features": [                         "L74L",         "V75V", "R83R", "A98A",                  "L100L",                   "K101K",                    "K103K",                            "V106V",                    "V108V",                   "F116F",                                     "R172R", "K173K",          "V179I",                                               "Y181Y",                    "Y188Y", "V189V",                    "G190G",                                     "L210L",          "T215T",                   "K219K",          "H221H",          "K223K",          "L228L",           "G231G",           "Y232Y",           "E233E",                     "H235H",           "P236P"                                                             ] },
    { "id": "N2C0M7BGUO_2008-11",    "value": -1, "features": [                         "L74L",         "V75V", "R83R", "A98A",                  "L100L",                   "K101K",                                                        "V106V",                    "V108V",                   "F116F",                                     "R172R", "K173K",          "V179I",                                               "Y181Y",                    "Y188Y", "V189V",                    "G190G",                   "E203E",          "L210L",          "T215T",                   "K219K",          "H221H",          "K223K",          "L228L",           "G231G",           "Y232Y",           "E233E",                     "H235H",           "P236P"                                                             ] },
    { "id": "N2EGM90QTP_2008-11",    "value": -1, "features": [                         "L74L",         "V75V", "R83R", "A98A",                  "L100L",                   "K101K",                    "K103K",                            "V106V",                    "V108V",                   "F116F",                                     "R172R", "K173K",                   "V179V",                                      "Y181Y",                    "Y188Y", "V189V",                    "G190G",                   "E203E",          "L210L",          "T215T",                   "K219K",          "H221H",          "K223K",          "L228L",           "G231G",           "Y232Y",           "E233E",                     "H235H",           "P236P"                                                             ] },
    { "id": "N2RSF70IBQ_2008-09",    "value": -1, "features": [                         "L74L",         "V75V", "R83R", "A98A",                  "L100L",                   "K101K",                    "K103K",                            "V106V",                    "V108V",                   "F116F", "I135V",                            "R172R", "K173K",                   "V179V",                                      "Y181Y",                    "Y188Y", "V189V",                    "G190G",                   "E203E",                            "T215T",                   "K219K",          "H221H",          "K223K",          "L228L",           "G231G",           "Y232Y",           "E233E",                     "H235H",           "P236P"                                                             ] },
    { "id": "N500MFHNTR_2008-11",    "value": -1, "features": [                         "L74L",         "V75V", "R83R", "A98A",                  "L100L",                   "K101K",                    "K103K",                            "V106V",                    "V108V",                   "F116F",                                     "R172R", "K173K",                   "V179V",                                      "Y181Y",                    "Y188Y", "V189V",                    "G190G",                   "E203E",          "L210L",          "T215T",                   "K219K",          "H221H",          "K223K",          "L228L",           "G231G",           "Y232Y",           "E233E",                     "H235H",           "P236P"                                                             ] },
    { "id": "N8B0MDHGIS_2008-09|0",  "value": -1, "features": [                         "L74L",         "V75V", "R83R", "A98A",                  "L100L",                   "K101K",                    "K103K",                            "V106V",                    "V108V",                   "F116F",                                     "R172R", "K173K",                                                                 "Y181Y",                    "Y188Y", "V189V",                    "G190G",                   "E203E",          "L210L",          "T215T",                   "K219K",          "H221H",          "K223K",          "L228L",           "G231G",           "Y232Y",           "E233E",                     "H235H",           "P236P"                                                             ] },
    { "id": "N8B0MDHGIS_2008-09|1",  "value": -1, "features": [                         "L74L",         "V75V", "R83R", "A98A",                  "L100L",                   "K101K",                                                        "V106V",                    "V108V",                   "F116F",                                     "R172R", "K173K",                                                                 "Y181Y",                    "Y188Y", "V189V",                    "G190G",                   "E203E",          "L210L",          "T215T",                   "K219K",          "H221H",          "K223K",          "L228L",           "G231G",           "Y232Y",           "E233E",                     "H235H",           "P236P"                                                             ] },
    { "id": "CT00MI0PRG_2008-02",    "value": -1, "features": [                         "L74L",         "V75V", "R83R", "A98A",                  "L100L",                   "K101K",                    "K103K",                            "V106V",                    "V108V",                   "F116F",                                     "R172R", "K173K",                   "V179V",                                      "Y181Y",                    "Y188Y", "V189V",                    "G190G",                   "E203E",          "L210L",          "T215T",                   "K219K",          "H221H",          "K223K",          "L228L",           "G231G",           "Y232Y",           "E233E",                     "H235H",           "P236P"                                                             ] },
    { "id": "NA00FI0QTT_2009-01",    "value": -1, "features": [                         "L74L",         "V75V", "R83R", "A98A",                  "L100L",                                               "K103K",                            "V106V",                    "V108V",                   "F116F",                                     "R172R", "K173K",                   "V179V",                                      "Y181Y",                    "Y188Y", "V189V",                    "G190G",                   "E203E",          "L210L",          "T215T",                   "K219K",          "H221H",          "K223K",          "L228L",           "G231G",           "Y232Y",           "E233E",                     "H235H",           "P236P"                                                             ] },
    { "id": "NC00FA2HTU_2009-01",    "value": -1, "features": [                         "L74L",         "V75V", "R83R", "A98A",                  "L100L",                   "K101K",                                                        "V106V",                    "V108V",                   "F116F", "I135V",                            "R172R",                                                                          "Y181Y",                    "Y188Y", "V189V",                    "G190G",                   "E203E",          "L210L",          "T215T",                   "K219K",          "H221H",          "K223K",          "L228L",           "G231G",           "Y232Y",           "E233E",                     "H235H",           "P236P"                                                             ] },
    { "id": "NC00FDODOV_2008-10",    "value": -1, "features": [                         "L74L",         "V75V", "R83R", "A98A",                  "L100L",                   "K101K",                                                        "V106V",                    "V108V",                   "F116F", "I135V",                            "R172R",                   "V179I",                                               "Y181Y",                    "Y188Y", "V189V",                    "G190G",                   "E203E",          "L210L",          "T215T",                   "K219K",          "H221H",          "K223K",          "L228L",           "G231G",           "Y232Y",           "E233E",                     "H235H",           "P236P"                                                             ] },
    { "id": "NC00FF1JOW_2008-10",    "value": -1, "features": [                         "L74L",         "V75V", "R83R", "A98A",                  "L100L",                   "K101K",                                                        "V106V",                    "V108V",                   "F116F",                                     "R172R",                   "V179I",                                               "Y181Y",                    "Y188Y", "V189V",                    "G190G",                   "E203E",          "L210L",          "T215T",                   "K219K",          "H221H",          "K223K",          "L228L",           "G231G",           "Y232Y",           "E233E",                     "H235H",           "P236P"                                                             ] },
    { "id": "NC00M96NUX_2008-11",    "value": -1, "features": [                         "L74L",         "V75V", "R83R", "A98A",                  "L100L",                   "K101K",                                                        "V106V",                    "V108V",                   "F116F",                                     "R172R", "K173K",                   "V179V",                                      "Y181Y",                    "Y188Y", "V189V",                    "G190G",                   "E203E",          "L210L",          "T215T",                   "K219K",          "H221H",          "K223K",          "L228L",           "G231G",           "Y232Y",           "E233E",                     "H235H",           "P236P"                                                             ] },
    { "id": "NC00MB1QSY_2008-09",    "value": -1, "features": [                         "L74L",         "V75V", "R83R", "A98A",                  "L100L",                   "K101K",                                                        "V106V",                    "V108V",                   "F116F",                                     "R172R", "K173K",                                                                 "Y181Y",                    "Y188Y", "V189V",                    "G190G",                   "E203E",          "L210L",          "T215T",                   "K219K",          "H221H",          "K223K",          "L228L",           "G231G",           "Y232Y",           "E233E",                     "H235H",           "P236P"                                                             ] },
    { "id": "NC00MB3PSZ_2008-11",    "value": -1, "features": [                         "L74L",         "V75V", "R83R", "A98A",                  "L100L",                   "K101K",                                                        "V106V",                    "V108V",                   "F116F",                                     "R172R",                            "V179V",                                      "Y181Y",                    "Y188Y", "V189V",                    "G190G",                   "E203E",          "L210L",          "T215T",                   "K219K",          "H221H",          "K223K",          "L228L",           "G231G",           "Y232Y",           "E233E",                     "H235H",           "P236P"                                                             ] },
    { "id": "NC00MB7JP0_2008-09",    "value": -1, "features": [                         "L74L",         "V75V", "R83R", "A98A",                  "L100L",                   "K101K",                                                        "V106V",                    "V108V",                   "F116F",                                     "R172R", "K173K",                   "V179V",                                      "Y181Y",                    "Y188Y", "V189V",                    "G190G",                   "E203E",          "L210L",          "T215T",                   "K219K",          "H221H",          "K223K",          "L228L",           "G231G",           "Y232Y",           "E233E",                     "H235H",           "P236P"                                                             ] },
    { "id": "NC00MD6KU1_2009-01",    "value": -1, "features": [                         "L74L",         "V75V", "R83R", "A98A",                  "L100L",                   "K101K",                                                        "V106V",                    "V108V",                   "F116F",                                     "R172R", "K173K",                   "V179V",                                      "Y181Y",                    "Y188Y", "V189V",                    "G190G",                   "E203E",          "L210L",          "T215T",                   "K219K",          "H221H",          "K223K",          "L228L",           "G231G",           "Y232Y",           "E233E",                     "H235H",           "P236P"                                                             ] },
    { "id": "NC00ME0KT2_2008-09",    "value": -1, "features": [                         "L74L",         "V75V", "R83R", "A98A",                  "L100L",                   "K101K",                                                        "V106V",                    "V108V",                   "F116F",                                     "R172R", "K173K",                   "V179V",                                      "Y181Y",                    "Y188Y", "V189V",                    "G190G",                   "E203E",          "L210L",          "T215T",                   "K219K",          "H221H",          "K223K",          "L228L",           "G231G",           "Y232Y",           "E233E",                     "H235H",           "P236P"                                                             ] },
    { "id": "CV00M90ROH_2007-11",    "value": -1, "features": [                         "L74L",         "V75V", "R83R", "A98A",                  "L100L",                   "K101K",                    "K103K",                            "V106V",                    "V108V",                   "F116F",                                     "R172R", "K173K",                   "V179V",                                      "Y181Y",                    "Y188Y", "V189V",                    "G190G",                   "E203E",          "L210L",          "T215T",                   "K219K",          "H221H",          "K223K",          "L228L",           "G231G",           "Y232Y",           "E233E",                     "H235H",           "P236P"                                                             ] },
    { "id": "NC00MF3KU3_2008-11",    "value": -1, "features": [                         "L74L",         "V75V", "R83R", "A98A",                  "L100L",                   "K101K",                                                        "V106V",                    "V108V",                   "F116F",                                     "R172R", "K173K",                   "V179V",                                      "Y181Y",                    "Y188Y", "V189V",                    "G190G",                   "E203E",          "L210L",          "T215T",                   "K219K",          "H221H",          "K223K",          "L228L",           "G231G",           "Y232Y",           "E233E",                     "H235H",           "P236P"                                                             ] },
    { "id": "NC00MHBFU4_2008-12",    "value": -1, "features": [                         "L74L",         "V75V", "R83R", "A98A",                  "L100L",                   "K101K",                                                        "V106V",                    "V108V",                   "F116F",                                     "R172R", "K173K",          "V179I",                                               "Y181Y",                    "Y188Y", "V189V",                    "G190G",                   "E203E",          "L210L",          "T215T",                   "K219K",          "H221H",          "K223K",          "L228L",           "G231G",           "Y232Y",           "E233E",                     "H235H",           "P236P"                                                             ] },
    { "id": "NC00MV1RU5_2008-11",    "value": -1, "features": [                         "L74L",         "V75V", "R83R", "A98A",                  "L100L",                   "K101K",                                                        "V106V",                    "V108V",                   "F116F",                                     "R172R", "K173K",          "V179I",                                               "Y181Y",                    "Y188Y", "V189V",                    "G190G",                   "E203E",          "L210L",          "T215T",                   "K219K",          "H221H",          "K223K",          "L228L",           "G231G",           "Y232Y",           "E233E",                     "H235H",           "P236P"                                                             ] },
    { "id": "NCE0M97GR6_2008-09",    "value": -1, "features": [                         "L74L",         "V75V",         "A98A",                  "L100L",                   "K101K",                                                        "V106V",                    "V108V",                   "F116F", "I135V",                            "R172R",                   "V179I",                                               "Y181Y",                    "Y188Y", "V189V",                    "G190G",                   "E203E",          "L210L",          "T215T",                   "K219K",          "H221H",          "K223K",          "L228L",           "G231G",           "Y232Y",           "E233E",                     "H235H",           "P236P"                                                             ] },
    { "id": "NCV0MF1K17_2008-10",    "value": -1, "features": [                         "L74L",         "V75V", "R83R", "A98A",                  "L100L",                   "K101K",                                                        "V106V",                    "V108V",                   "F116F",                                     "R172R",                            "V179V",                                      "Y181Y",                    "Y188Y", "V189V",                    "G190G",                   "E203E",          "L210L",          "T215T",                   "K219K",          "H221H",          "K223K",          "L228L",           "G231G",           "Y232Y",           "E233E",                     "H235H",           "P236P"                                                             ] },
    { "id": "NE00M91PT8_2008-10",    "value": -1, "features": [                         "L74L",         "V75V", "R83R", "A98A",                  "L100L",                   "K101K",                    "K103K",                            "V106V",                    "V108V",                   "F116F",                                     "R172R",                            "V179V",                                      "Y181Y",                    "Y188Y", "V189V",                    "G190G",                   "E203E",          "L210L",          "T215T",                   "K219K",          "H221H",          "K223K",          "L228L",           "G231G",           "Y232Y",           "E233E",                     "H235H",           "P236P"                                                             ] },
    { "id": "NE00M99GT9_2008-11",    "value": -1, "features": [                         "L74L",         "V75V",         "A98A",                  "L100L",                   "K101K",                    "K103K",                            "V106V",                    "V108V",                   "F116F",                                     "R172R", "K173K",                   "V179V",                                      "Y181Y",                    "Y188Y", "V189V",                    "G190G",                   "E203E",          "L210L",          "T215T",                   "K219K",          "H221H",          "K223K",          "L228L",           "G231G",           "Y232Y",           "E233E",                     "H235H",           "P236P"                                                             ] },
    { "id": "NE00MD2MTA_2008-10",    "value": -1, "features": [                         "L74L",         "V75V", "R83R", "A98A",                  "L100L",                   "K101K",                    "K103K",                            "V106V",                    "V108V",                   "F116F",                                     "R172R",                            "V179V",                                      "Y181Y",                    "Y188Y", "V189V",                    "G190G",                   "E203E",          "L210L",          "T215T",                   "K219K",          "H221H",          "K223K",          "L228L",           "G231G",           "Y232Y",           "E233E",                     "H235H",           "P236P"                                                             ] },
    { "id": "NE00ME6FTB_2008-10",    "value": -1, "features": [                         "L74L",         "V75V",         "A98A",                  "L100L",                   "K101K",                    "K103K",                            "V106V",                    "V108V",                   "F116F",                                     "R172R", "K173K",                   "V179V",                                      "Y181Y",                    "Y188Y", "V189V",                    "G190G",                   "E203E",          "L210L",          "T215T",                   "K219K",          "H221H",          "K223K",          "L228L",           "G231G",           "Y232Y",           "E233E",                     "H235H",           "P236P"                                                             ] },
    { "id": "NE00MT1JTC_2008-09",    "value": -1, "features": [                         "L74L",         "V75V", "R83R", "A98A",                  "L100L",                   "K101K",                    "K103K",                            "V106V",                    "V108V",                   "F116F",                                     "R172R", "K173K",                   "V179V",                                      "Y181Y",                    "Y188Y", "V189V",                    "G190G",                   "E203E",          "L210L",          "T215T",                   "K219K",          "H221H",          "K223K",          "L228L",           "G231G",           "Y232Y",           "E233E",                     "H235H",           "P236P"                                                             ] },
    { "id": "CV00MH0JSI_2008-04",    "value": -1, "features": [                         "L74L",         "V75V", "R83R", "A98A",                  "L100L",                   "K101K",                    "K103K",                            "V106V",                    "V108V",                   "F116F",                                     "R172R", "K173K",                   "V179V",                                      "Y181Y",                    "Y188Y", "V189V",                    "G190G",                   "E203E",          "L210L",          "T215T",                   "K219K",          "H221H",          "K223K",          "L228L",           "G231G",           "Y232Y",           "E233E",                     "H235H",           "P236P"                                                             ] },
    { "id": "NH00FA4KCD_2008-09",    "value": -1, "features": [                         "L74L",         "V75V", "R83R", "A98A",                  "L100L",                   "K101K",                    "K103K",                            "V106V",                    "V108V",                   "F116F",                                     "R172R", "K173K",                   "V179V",                                      "Y181Y",                    "Y188Y", "V189V",                    "G190G",                   "E203E",          "L210L",          "T215T",                   "K219K",          "H221H",          "K223K",          "L228L",           "G231G",           "Y232Y",           "E233E",                     "H235H",           "P236P"                                                             ] },
    { "id": "NK00M8EIRE_2008-10",    "value": -1, "features": [         "M41L",         "L74L",         "V75V", "R83R", "A98A",                  "L100L",                   "K101K",                    "K103K",                            "V106V",                    "V108V",                   "F116F",                                     "R172R", "K173K",                   "V179V",                                      "Y181Y",                    "Y188Y", "V189V",                    "G190G",                   "E203E",          "L210L",          "T215T",                   "K219K",          "H221H",          "K223K",          "L228L",           "G231G",           "Y232Y",           "E233E",                     "H235H",           "P236P"                                                             ] },
    { "id": "NX00MEAKTF_2008-09",    "value": -1, "features": [                         "L74L",         "V75V", "R83R", "A98A",                  "L100L",                   "K101K",                    "K103K",                            "V106V",                    "V108V",                   "F116F", "I135V",                            "R172R", "K173K",                                                                 "Y181Y",                    "Y188Y", "V189V",                    "G190G",                   "E203E",          "L210L",          "T215T",                   "K219K",          "H221H",          "K223K",          "L228L",           "G231G",           "Y232Y",           "E233E",                     "H235H",           "P236P"                                                             ] },
    { "id": "O000F54LLG_2006-02",    "value": -1, "features": [                         "L74L",         "V75V", "R83R", "A98A",                  "L100L",                   "K101K",                    "K103K",                            "V106V",                    "V108V",                   "F116F",                                     "R172R", "K173K",                   "V179V",                                      "Y181Y",                    "Y188Y", "V189V",                    "G190G",                   "E203E",          "L210L",          "T215T",                   "K219K",          "H221H",          "K223K",          "L228L",           "G231G",           "Y232Y",           "E233E",                     "H235H",           "P236P"                                                             ] },
    { "id": "O000F58KUH_2009-05",    "value": -1, "features": [                         "L74L",         "V75V", "R83R", "A98A",                  "L100L",                   "K101K",                    "K103K",                            "V106V",                    "V108V",                   "F116F",                                     "R172R", "K173K",                   "V179V",                                      "Y181Y",                    "Y188Y", "V189V",                    "G190G",                   "E203E",          "L210L",          "T215T",                   "K219K",          "H221H",          "K223K",          "L228L",           "G231G",           "Y232Y",           "E233E",                     "H235H",           "P236P"                                                             ] },
    { "id": "O000F61OSI_2008-11",    "value": -1, "features": [                         "L74L",         "V75V", "R83R", "A98A",                  "L100L",                   "K101K",                    "K103K",                            "V106V",                    "V108V",                   "F116F",                                     "R172R", "K173K",                   "V179V",                                      "Y181Y",                    "Y188Y", "V189V",                    "G190G",                   "E203E",          "L210L",          "T215T",                   "K219K",          "H221H",          "K223K",          "L228L",           "G231G",           "Y232Y",           "E233E",                     "H235H",           "P236P"                                                             ] },
    { "id": "O000F6DIVJ_2009-02",    "value": -1, "features": [                         "L74L",         "V75V",         "A98A",                  "L100L",                   "K101K",                    "K103K",                            "V106V",                    "V108V",                   "F116F",                            "S162A", "R172R", "K173K",                   "V179V",                                      "Y181Y",                    "Y188Y", "V189V",                    "G190G",                   "E203E",          "L210L",          "T215T",                   "K219K",          "H221H",          "K223K",          "L228L",           "G231G",           "Y232Y",           "E233E",                     "H235H",           "P236P"                                                             ] },
    { "id": "O000F7DDTL_2008-07",    "value": -1, "features": [                         "L74L",         "V75V", "R83R", "A98A",                  "L100L",                   "K101K",                    "K103K",                            "V106V",                    "V108V",                   "F116F",                                     "R172R", "K173K",                   "V179V",                                      "Y181Y",                    "Y188Y", "V189V",                    "G190G",                   "E203E",          "L210L",          "T215T",                   "K219K",          "H221H",          "K223K",          "L228L",           "G231G",           "Y232Y",           "E233E",                     "H235H",           "P236P"                                                             ] },
    { "id": "O000F81RSM_2008-10",    "value": -1, "features": [                         "L74L",         "V75V", "R83R", "A98A",                  "L100L",                   "K101K",                    "K103K",                            "V106V",                    "V108V",                   "F116F",                                     "R172R", "K173K",                   "V179V",                                      "Y181Y",                    "Y188Y", "V189V",                    "G190G",                   "E203E",          "L210L",          "T215T",                   "K219K",          "H221H",          "K223K",          "L228L",           "G231G",           "Y232Y",           "E233E",                     "H235H",           "P236P"                                                             ] },
    { "id": "CX00MB5TQJ_2008-01",    "value": -1, "features": [                         "L74L",         "V75V", "R83R", "A98A",                  "L100L",                   "K101K",                    "K103K",                            "V106V",                    "V108V",                   "F116F",                                     "R172R", "K173K",                                                                 "Y181Y",                    "Y188Y", "V189V",                    "G190G",                   "E203E",          "L210L",          "T215T",                   "K219K",          "H221H",          "K223K",          "L228L",           "G231G",           "Y232Y",           "E233E",                     "H235H",           "P236P"                                                             ] },
    { "id": "O000F84OLN_2006-02",    "value": -1, "features": [                         "L74L",         "V75V", "R83R", "A98A",                  "L100L",                   "K101K",                    "K103K",                            "V106V",                    "V108V",                   "F116F",                                     "R172R", "K173K",                   "V179V",                                      "Y181Y",                    "Y188Y", "V189V",                    "G190G",                   "E203E",          "L210L",          "T215T",                   "K219K",          "H221H",          "K223K",          "L228L",           "G231G",           "Y232Y",           "E233E",                     "H235H",           "P236P"                                                             ] },
    { "id": "O000F8AGUO_2008-11",    "value": -1, "features": [                         "L74L",         "V75V", "R83R", "A98A",                  "L100L",                   "K101K",                    "K103K",                            "V106V",                    "V108V",                   "F116F",                                     "R172R", "K173K",                   "V179V",                                      "Y181Y",                    "Y188Y", "V189V",                    "G190G",                   "E203E",          "L210L",          "T215T",                   "K219K",          "H221H",          "K223K",          "L228L",           "G231G",           "Y232Y",           "E233E",                     "H235H",           "P236P"                                                             ] },
    { "id": "O000F8BARP_2008-11",    "value": -1, "features": [                         "L74L",         "V75V", "R83R", "A98A",                  "L100L",                   "K101K",                    "K103K",                            "V106V",                    "V108V",                   "F116F", "I135V",                            "R172R", "K173K",                   "V179V",                                      "Y181Y",                    "Y188Y", "V189V",                    "G190G",                   "E203E",          "L210L",          "T215T",                   "K219K",          "H221H",          "K223K",          "L228L",           "G231G",           "Y232Y",           "E233E",                     "H235H",           "P236P"                                                             ] },
    { "id": "O000F91NLQ_2006-02",    "value": -1, "features": [                         "L74L",         "V75V",         "A98A",                  "L100L",                   "K101K",                    "K103K",                            "V106V",                    "V108V",                   "F116F",                                     "R172R", "K173K",                   "V179V",                                      "Y181Y",                    "Y188Y", "V189V",                    "G190G",                   "E203E",          "L210L",          "T215T",                   "K219K",          "H221H",          "K223K",          "L228L",           "G231G",           "Y232Y",           "E233E",                     "H235H",           "P236P"                                                             ] },
    { "id": "O000F92OLR_2006-02",    "value": -1, "features": [                         "L74L",         "V75V", "R83R", "A98A",                  "L100L",                   "K101K",                    "K103K",                            "V106V",                    "V108V",                   "F116F",                                     "R172R", "K173K",                   "V179V",                                      "Y181Y",                    "Y188Y", "V189V",                    "G190G",                   "E203E",          "L210L",          "T215T",                   "K219K",          "H221H",          "K223K",          "L228L",           "G231G",           "Y232Y",           "E233E",                     "H235H",           "P236P"                                                             ] },
    { "id": "O000F9CCKS_2006-01",    "value": -1, "features": [                         "L74L",         "V75V", "R83R", "A98A",                  "L100L",                   "K101K",                    "K103K",                            "V106V",                    "V108V",                   "F116F", "I135V",                            "R172R", "K173K",                   "V179V",                                      "Y181Y",                    "Y188Y", "V189V",                    "G190G",                   "E203E",          "L210L",          "T215T",                   "K219K",          "H221H",          "K223K",          "L228L",           "G231G",           "Y232Y",           "E233E",                     "H235H",           "P236P"                                                             ] },
    { "id": "O000FA0OLT_2006-02",    "value": -1, "features": [                         "L74L",         "V75V",         "A98A",                  "L100L",                   "K101K",                    "K103K",                            "V106V",                    "V108V",                   "F116F",                                     "R172R",                            "V179V",                                      "Y181Y",                    "Y188Y", "V189V",                    "G190G",                   "E203E",          "L210L",          "T215T",                   "K219K",          "H221H",          "K223K",          "L228L",           "G231G",           "Y232Y",           "E233E",                     "H235H",           "P236P"                                                             ] },
    { "id": "O000FA8GTU_2008-07",    "value": -1, "features": [                         "L74L",         "V75V",         "A98A",                  "L100L",                   "K101K",                    "K103K",                            "V106V",                    "V108V",                   "F116F",                                     "R172R", "K173K",                   "V179V",                                      "Y181Y",                    "Y188Y", "V189V",                    "G190G",                   "E203E",          "L210L",          "T215T",                   "K219K",          "H221H",          "K223K",          "L228L",           "G231G",           "Y232Y",           "E233E",                     "H235H",           "P236P"                                                             ] },
    { "id": "O000FB1MUV_2009-01",    "value": -1, "features": [                         "L74L",         "V75V", "R83R", "A98A",                  "L100L",                   "K101K",                    "K103K",                            "V106V",                    "V108V",                   "F116F",                                     "R172R", "K173K",                   "V179V",                                      "Y181Y",                    "Y188Y", "V189V",                    "G190G",                   "E203E",          "L210L",          "T215T",                   "K219K",          "H221H",          "K223K",          "L228L",           "G231G",           "Y232Y",           "E233E",                     "H235H",           "P236P"                                                             ] },
    { "id": "O000FB1NUW_2008-12",    "value": -1, "features": [                         "L74L",         "V75V",                                  "L100L",                   "K101K",                    "K103K",                            "V106V",                    "V108V",                   "F116F",                                     "R172R", "K173K",                   "V179V",                                      "Y181Y",                    "Y188Y", "V189V",                    "G190G",                   "E203E",          "L210L",          "T215T",                   "K219K",          "H221H",          "K223K",          "L228L",           "G231G",           "Y232Y",           "E233E",                     "H235H",           "P236P"                                                             ] },
    { "id": "CZ00M8_KSK_2008-02",    "value":  1, "features": [                         "L74L",         "V75V", "R83R", "A98A",                  "L100L",                   "K101K",                    "K103K",                            "V106V",                    "V108V",                   "F116F",                                     "R172R", "K173K",                   "V179V",           "Y181C",                                               "Y188Y", "V189V",                    "G190G",                   "E203E",          "L210L",          "T215T",                   "K219K",          "H221H",          "K223K", "L228H",                    "G231G",           "Y232Y",           "E233E",                     "H235H",           "P236P"                                                             ] },
    { "id": "O000FD1IUX_2008-11",    "value": -1, "features": [                         "L74L",         "V75V", "R83R", "A98A",                  "L100L",                   "K101K",                    "K103K",                            "V106V",                    "V108V",                   "F116F", "I135V",                            "R172R", "K173K",                   "V179V",                                      "Y181Y",                    "Y188Y", "V189V",                    "G190G",                   "E203E",          "L210L",          "T215T",                   "K219K",          "H221H",          "K223K",          "L228L",           "G231G",           "Y232Y",           "E233E",                     "H235H",           "P236P"                                                             ] },
    { "id": "O000FD2ITY_2008-07",    "value": -1, "features": [                         "L74L",         "V75V",         "A98A",                  "L100L",                   "K101K",                    "K103K",                            "V106V",                    "V108V",                   "F116F",                                     "R172R", "K173K",                   "V179V",                                      "Y181Y",                    "Y188Y", "V189V",                    "G190G",                   "E203E",          "L210L",          "T215T",                   "K219K",          "H221H",          "K223K",          "L228L",           "G231G",           "Y232Y",           "E233E",                     "H235H",           "P236P"                                                             ] },
    { "id": "O000FG0OLZ_2006-02",    "value": -1, "features": [                         "L74L",         "V75V", "R83R", "A98A",                  "L100L",                   "K101K",                    "K103K",                            "V106V",                    "V108V",                   "F116F",                                     "R172R", "K173K",                   "V179V",                                      "Y181Y",                    "Y188Y", "V189V",                    "G190G",                   "E203E",          "L210L",          "T215T",                   "K219K",          "H221H",          "K223K",          "L228L",           "G231G",           "Y232Y",           "E233E",                     "H235H",           "P236P"                                                             ] },
    { "id": "O000FG8JK0_2006-01",    "value": -1, "features": [                         "L74L",         "V75V", "R83R",                          "L100L",                   "K101K",                    "K103K",                            "V106V",                    "V108V",                   "F116F",                            "S162A", "R172R", "K173K",                   "V179V",                                      "Y181Y",                    "Y188Y", "V189V",                    "G190G",                   "E203E",          "L210L",          "T215T",                   "K219K",          "H221H",          "K223K",          "L228L",           "G231G",           "Y232Y",           "E233E",                     "H235H",           "P236P"                                                             ] },
    { "id": "O000FL1NR1_2009-02",    "value": -1, "features": [                         "L74L",         "V75V", "R83R", "A98A",                  "L100L",                   "K101K",                    "K103K",                            "V106V",                    "V108V",                   "F116F",                            "S162A", "R172R",                            "V179V",                                      "Y181Y",                    "Y188Y", "V189V",                    "G190G",                   "E203E",          "L210L",          "T215T",                   "K219K",          "H221H",          "K223K",          "L228L",           "G231G",           "Y232Y",           "E233E",                     "H235H",           "P236P"                                                             ] },
    { "id": "O000FV6IU2_2008-12",    "value": -1, "features": [                         "L74L",         "V75V",         "A98A",                  "L100L",                   "K101K",                    "K103K",                            "V106V",                    "V108V",                   "F116F",                                     "R172R", "K173K",                   "V179V",                                      "Y181Y",                    "Y188Y", "V189V",                    "G190G",                   "E203E",          "L210L",          "T215T",                   "K219K",          "H221H",          "K223K",          "L228L",           "G231G",           "Y232Y",           "E233E",                     "H235H",           "P236P"                                                             ] },
    { "id": "O000M5AKU3_2008-12",    "value": -1, "features": [                         "L74L",         "V75V",                                  "L100L",                   "K101K",                    "K103K",                            "V106V",                    "V108V",                   "F116F",                                     "R172R", "K173K",                   "V179V",                                      "Y181Y",                    "Y188Y", "V189V",                    "G190G",                   "E203E",          "L210L",          "T215T",                   "K219K",          "H221H",          "K223K",          "L228L",           "G231G",           "Y232Y",           "E233E",                     "H235H",           "P236P"                                                             ] },
    { "id": "O000M69GU4_2009-02",    "value": -1, "features": [                         "L74L",         "V75V", "R83R", "A98A",                  "L100L",                   "K101K",                    "K103K",                            "V106V",                    "V108V",                   "F116F",                                     "R172R", "K173K",                   "V179V",                                      "Y181Y",                    "Y188Y", "V189V",                    "G190G",                   "E203E",          "L210L",          "T215T",                   "K219K",          "H221H",          "K223K",          "L228L",           "G231G",           "Y232Y",           "E233E",                     "H235H",           "P236P"                                                             ] },
    { "id": "O000M6AMU5_2009-02",    "value": -1, "features": [                         "L74L",         "V75V",                                  "L100L",                   "K101K",                    "K103K",                            "V106V",                    "V108V",                   "F116F",                                     "R172R", "K173K",                   "V179V",                                      "Y181Y",                    "Y188Y", "V189V",                    "G190G",                   "E203E",          "L210L",          "T215T",                   "K219K",          "H221H",          "K223K",          "L228L",           "G231G",           "Y232Y",           "E233E",                     "H235H",           "P236P"                                                             ] },
    { "id": "O000M6GKU6_2008-12",    "value": -1, "features": [                         "L74L",         "V75V",                                  "L100L",                   "K101K",                    "K103K",                            "V106V",                    "V108V",                   "F116F",                                     "R172R", "K173K",                   "V179V",                                      "Y181Y",                    "Y188Y", "V189V",                    "G190G",                   "E203E",          "L210L",          "T215T",                   "K219K",          "H221H",          "K223K",          "L228L",           "G231G",           "Y232Y",           "E233E",                     "H235H",           "P236P"                                                             ] },
    { "id": "B000M9ZETC_2008-07",    "value": -1, "features": [                         "L74L",         "V75V", "R83R", "A98A",                  "L100L",                   "K101K",                    "K103K",                            "V106V",                    "V108V",                   "F116F",                                     "R172R", "K173K",                   "V179V",                                      "Y181Y",                    "Y188Y", "V189V",                    "G190G",                   "E203E",          "L210L",          "T215T",                   "K219K",          "H221H",          "K223K",          "L228L",           "G231G",           "Y232Y",           "E233E",                     "H235H",           "P236P"                                                             ] },
    { "id": "D000F_LJYL_2010-01",    "value": -1, "features": [                         "L74L",         "V75V", "R83R", "A98A",                  "L100L",                   "K101K",                    "K103K",                            "V106V",                    "V108V",                   "F116F",                                     "R172R", "K173K",                   "V179V",                                      "Y181Y",                    "Y188Y", "V189V",                    "G190G",                   "E203E",          "L210L",          "T215T",                   "K219K",          "H221H",          "K223K",          "L228L",           "G231G",           "Y232Y",           "E233E",                     "H235H",           "P236P"                                                             ] },
    { "id": "O000M74MV7_2009-06",    "value": -1, "features": [                         "L74L",         "V75V", "R83R", "A98A",                  "L100L",                   "K101K",                    "K103K",                            "V106V",                    "V108V",                   "F116F",                                     "R172R",                   "V179I",                                               "Y181Y",                    "Y188Y", "V189V",                    "G190G",                   "E203E",          "L210L",          "T215T",                   "K219K",          "H221H",          "K223K",          "L228L",           "G231G",           "Y232Y",           "E233E",                     "H235H",           "P236P"                                                             ] },
    { "id": "O000M77MT8_2008-11",    "value": -1, "features": [                         "L74L",         "V75V",                                  "L100L",                   "K101K",                    "K103K",                            "V106V",                    "V108V",                   "F116F",                                     "R172R", "K173K",                   "V179V",                                      "Y181Y",                    "Y188Y", "V189V",                    "G190G",                   "E203E",          "L210L",          "T215T",                   "K219K",          "H221H",          "K223K",          "L228L",           "G231G",           "Y232Y",           "E233E",                     "H235H",           "P236P"                                                             ] },
    { "id": "O000M7AGU9_2009-02",    "value": -1, "features": [                         "L74L",         "V75V",         "A98A",                  "L100L",                   "K101K",                    "K103K",                            "V106V",                    "V108V",                   "F116F", "I135V",                   "S162A", "R172R", "K173K",                   "V179V",                                      "Y181Y",                    "Y188Y", "V189V",                    "G190G",                   "E203E",          "L210L",          "T215T",                   "K219K",          "H221H",          "K223K",          "L228L",           "G231G",           "Y232Y",           "E233E",                     "H235H",           "P236P"                                                             ] },
    { "id": "O000M7EETA_2008-07",    "value": -1, "features": [                         "L74L",         "V75V", "R83R", "A98A",                  "L100L",                   "K101K",                    "K103K",                            "V106V",                    "V108V",                   "F116F",                                     "R172R", "K173K",                   "V179V",                                      "Y181Y",                    "Y188Y", "V189V",                    "G190G",                   "E203E",          "L210L",          "T215T",                   "K219K",          "H221H",          "K223K",          "L228L",           "G231G",           "Y232Y",           "E233E",                     "H235H",           "P236P"                                                             ] },
    { "id": "O000M7FNKB_2006-01",    "value": -1, "features": [                         "L74L",         "V75V",         "A98A",                  "L100L",                   "K101K",                    "K103K",                            "V106V",                    "V108V",                   "F116F",                                     "R172R", "K173K",                   "V179V",                                      "Y181Y",                    "Y188Y", "V189V",                    "G190G",                   "E203E",          "L210L",          "T215T",                   "K219K",          "H221H",          "K223K",          "L228L",           "G231G",           "Y232Y",           "E233E",                     "H235H",           "P236P"                                                             ] },
    { "id": "O000M82MUC_2008-11",    "value": -1, "features": [                         "L74L",         "V75V", "R83R", "A98A",                  "L100L",                   "K101K",                    "K103K",                            "V106V",                    "V108V",                   "F116F",                                     "R172R", "K173K",                   "V179V",                                      "Y181Y",                    "Y188Y", "V189V",                    "G190G",                   "E203E",          "L210L",          "T215T",                   "K219K",          "H221H",          "K223K",          "L228L",           "G231G",           "Y232Y",           "E233E",                     "H235H",           "P236P"                                                             ] },
    { "id": "O000M82QLD_2006-03",    "value": -1, "features": [                         "L74L",         "V75V", "R83R", "A98A",                  "L100L",                   "K101K",                    "K103K",                            "V106V",                    "V108V",                   "F116F", "I135V",                            "R172R", "K173K",                   "V179V",                                      "Y181Y",                    "Y188Y", "V189V",                    "G190G",                   "E203E",          "L210L",          "T215T",                   "K219K",          "H221H",          "K223K",          "L228L",           "G231G",           "Y232Y",           "E233E",                     "H235H",           "P236P"                                                             ] },
    { "id": "O000M86JTE_2008-07",    "value": -1, "features": [                         "L74L",         "V75V",         "A98A",                  "L100L",                   "K101K",                    "K103K",                            "V106V",                    "V108V",                   "F116F",                                     "R172R", "K173K",                   "V179V",                                      "Y181Y",                    "Y188Y", "V189V",                    "G190G",                   "E203E",          "L210L",          "T215T",                   "K219K",          "H221H",          "K223K",          "L228L",           "G231G",           "Y232Y",           "E233E",                     "H235H",           "P236P"                                                             ] },
    { "id": "O000M86SLF_2006-02|0",  "value": -1, "features": [                         "L74L",         "V75V", "R83R",                          "L100L",                   "K101K",                    "K103K",                            "V106V",                    "V108V",                   "F116F",                                     "R172R",                            "V179V",                                      "Y181Y",                    "Y188Y", "V189V",                    "G190G",                   "E203E",          "L210L",          "T215T",                   "K219K",          "H221H",          "K223K",          "L228L",           "G231G",           "Y232Y",           "E233E",                     "H235H",           "P236P"                                                             ] },
    { "id": "O000M86SLF_2006-02|1",  "value": -1, "features": [                         "L74L",         "V75V", "R83R",                          "L100L",                                               "K103K",                            "V106V",                    "V108V",                   "F116F",                                     "R172R",                            "V179V",                                      "Y181Y",                    "Y188Y", "V189V",                    "G190G",                   "E203E",          "L210L",          "T215T",                   "K219K",          "H221H",          "K223K",          "L228L",           "G231G",           "Y232Y",           "E233E",                     "H235H",           "P236P"                                                             ] },
    { "id": "O000M87FWG_2009-06",    "value": -1, "features": [                         "L74L",         "V75V",         "A98A",                  "L100L",                   "K101K",                    "K103K",                            "V106V",                    "V108V",                   "F116F",                                     "R172R", "K173K",                   "V179V",                                      "Y181Y",                    "Y188Y", "V189V",                    "G190G",                   "E203E",          "L210L",          "T215T",                   "K219K",          "H221H",          "K223K",          "L228L",           "G231G",           "Y232Y",           "E233E",                     "H235H",           "P236P"                                                             ] },
    { "id": "D000F7M2UM_2008-12",    "value": -1, "features": [                         "L74L",         "V75V",         "A98A",                  "L100L",                                               "K103K",                            "V106V",                    "V108V",                   "F116F",                                              "K173K",                   "V179V",                                      "Y181Y",                    "Y188Y", "V189V",                    "G190G",                   "E203E",          "L210L",          "T215T",                   "K219K",          "H221H",          "K223K",          "L228L",           "G231G",           "Y232Y",           "E233E",                     "H235H",           "P236P"                                                             ] },
    { "id": "O000M87HUH_2009-02",    "value": -1, "features": [                         "L74L",         "V75V", "R83R", "A98A",                  "L100L",                   "K101K",                    "K103K",                            "V106V",                    "V108V",                   "F116F",                                     "R172R", "K173K",                   "V179V",                                      "Y181Y",                    "Y188Y", "V189V",                    "G190G",                   "E203E",          "L210L",          "T215T",                   "K219K",          "H221H",          "K223K",          "L228L",           "G231G",           "Y232Y",           "E233E",                     "H235H",           "P236P"                                                             ] },
    { "id": "O000M87IWI_2009-06",    "value": -1, "features": [                         "L74L",         "V75V", "R83R", "A98A",                  "L100L",                   "K101K",                    "K103K",                            "V106V",                    "V108V",                   "F116F",                                     "R172R", "K173K",                   "V179V",                                      "Y181Y",                    "Y188Y", "V189V",                    "G190G",                   "E203E",                            "T215T",                   "K219K",          "H221H",          "K223K",          "L228L",           "G231G",           "Y232Y",           "E233E",                     "H235H",           "P236P"                                                             ] },
    { "id": "O000M91OUJ_2009-01",    "value": -1, "features": [                         "L74L",         "V75V", "R83R", "A98A",                  "L100L",                   "K101K",                    "K103K",                            "V106V",                    "V108V",                   "F116F",                                     "R172R",                            "V179V",                                      "Y181Y",                    "Y188Y", "V189V",                    "G190G",                   "E203E",          "L210L",          "T215T",                   "K219K",          "H221H",          "K223K",          "L228L",           "G231G",           "Y232Y",           "E233E",                     "H235H",           "P236P"                                                             ] },
    { "id": "O000M92HKK_2006-02",    "value": -1, "features": [                         "L74L",         "V75V",         "A98A",                  "L100L",                   "K101K",                    "K103K",                            "V106V",                    "V108V",                   "F116F",                                     "R172R", "K173K",                   "V179V",                                      "Y181Y",                    "Y188Y", "V189V",                    "G190G",          "Q197P", "E203E",          "L210L",          "T215T",                   "K219K",          "H221H",          "K223K",          "L228L",           "G231G",           "Y232Y",           "E233E",                     "H235H",           "P236P"                                                             ] },
    { "id": "O000M94HLL_2006-02",    "value": -1, "features": [                         "L74L",         "V75V", "R83R",                          "L100L",                   "K101K",                    "K103K",                            "V106V",                    "V108V",                   "F116F",                                     "R172R", "K173K",                   "V179V",                                      "Y181Y",                    "Y188Y", "V189V",                    "G190G",                   "E203E",          "L210L",          "T215T",                   "K219K",          "H221H",          "K223K",          "L228L",           "G231G",           "Y232Y",           "E233E",                     "H235H",           "P236P"                                                             ] },
    { "id": "O000M97MKM_2006-01",    "value": -1, "features": [                         "L74L",         "V75V",         "A98A",                  "L100L",                   "K101K",                    "K103K",                            "V106V",                    "V108V",                   "F116F",                                     "R172R", "K173K",                   "V179V",                                      "Y181Y",                    "Y188Y", "V189V",                    "G190G",                   "E203E",          "L210L",          "T215T",                   "K219K",          "H221H",          "K223K",          "L228L",           "G231G",           "Y232Y",           "E233E",                     "H235H",           "P236P"                                                             ] },
    { "id": "O000M9BBTN_2008-07",    "value": -1, "features": [ "T39A",                 "L74L",         "V75V",         "A98A",                  "L100L",                   "K101K",                    "K103K",                            "V106V",                    "V108V",                   "F116F",                                     "R172R", "K173K",                   "V179V",                                      "Y181Y",                    "Y188Y", "V189V",                    "G190G",                   "E203E",          "L210L",          "T215T",                   "K219K",          "H221H",          "K223K",          "L228L",           "G231G",           "Y232Y",           "E233E",                     "H235H",           "P236P"                                                             ] },
    { "id": "O000MA4GQO_2008-10",    "value": -1, "features": [                         "L74L",         "V75V", "R83R", "A98A",                  "L100L",                   "K101K",                    "K103K",                            "V106V",                    "V108V",                   "F116F",                                     "R172R",                            "V179V",                                      "Y181Y",                    "Y188Y", "V189V",                    "G190G",                   "E203E",          "L210L",          "T215T",                   "K219K",          "H221H",          "K223K",          "L228L",           "G231G",           "Y232Y",           "E233E",                     "H235H",           "P236P"                                                             ] },
    { "id": "O000MA4LXP_2009-05",    "value": -1, "features": [                         "L74L",         "V75V", "R83R", "A98A",                  "L100L",                   "K101K",                    "K103K",                            "V106V",                    "V108V",                   "F116F",                                     "R172R", "K173K",                   "V179V",                                      "Y181Y",                    "Y188Y", "V189V",                    "G190G",                   "E203E",          "L210L",          "T215T",                   "K219K",          "H221H",          "K223K",          "L228L",           "G231G",           "Y232Y",           "E233E",                     "H235H",           "P236P"                                                             ] },
    { "id": "O000MB0OLQ_2006-02",    "value": -1, "features": [                         "L74L",         "V75V", "R83R", "A98A",                  "L100L",                   "K101K",                    "K103K",                            "V106V",                    "V108V",                   "F116F", "I135V",                            "R172R", "K173K",                   "V179V",                                      "Y181Y",                    "Y188Y", "V189V",                    "G190G",                   "E203E",          "L210L",          "T215T",                   "K219K",          "H221H",          "K223K",          "L228L",           "G231G",           "Y232Y",           "E233E",                     "H235H",           "P236P"                                                             ] },
    { "id": "D000F84QWN_2009-07",    "value": -1, "features": [                         "L74L",         "V75V", "R83R", "A98A",                  "L100L",                   "K101K",                    "K103K",                            "V106V",                    "V108V",                   "F116F",                                     "R172R",                            "V179V",                                      "Y181Y",                    "Y188Y", "V189V",                    "G190G",                   "E203E",          "L210L",          "T215T",                   "K219K",          "H221H",          "K223K",          "L228L",           "G231G",           "Y232Y",           "E233E",                     "H235H",           "P236P"                                                             ] },
    { "id": "O000MB6PKR_2006-01",    "value": -1, "features": [                         "L74L",         "V75V",         "A98A",                  "L100L",                   "K101K",                    "K103K",                            "V106V",                    "V108V",                   "F116F",                            "S162A", "R172R", "K173K",                   "V179V",                                      "Y181Y",                    "Y188Y", "V189V",                    "G190G",                   "E203E",          "L210L",          "T215T",                   "K219K",          "H221H",          "K223K",          "L228L",           "G231G",           "Y232Y",           "E233E",                     "H235H",           "P236P"                                                             ] },
    { "id": "O000MB9NSS_2008-10",    "value": -1, "features": [                         "L74L",         "V75V", "R83R", "A98A",                  "L100L",                   "K101K",                    "K103K",                            "V106V",                    "V108V",                   "F116F",                                     "R172R", "K173K",                   "V179V",                                      "Y181Y",                    "Y188Y", "V189V",                    "G190G",                   "E203E",          "L210L",          "T215T",                   "K219K",          "H221H",          "K223K",          "L228L",           "G231G",           "Y232Y",           "E233E",                     "H235H",           "P236P"                                                             ] },
    { "id": "O000MBBDWT_2009-06",    "value": -1, "features": [                         "L74L",         "V75V", "R83R", "A98A",                  "L100L",                   "K101K",                    "K103K",                            "V106V",                    "V108V",                   "F116F", "I135V",                            "R172R", "K173K",                   "V179V",                                      "Y181Y",                    "Y188Y", "V189V",                    "G190G",                   "E203E",          "L210L",          "T215T",                   "K219K",          "H221H",          "K223K",          "L228L",           "G231G",           "Y232Y",           "E233E",                     "H235H",           "P236P"                                                             ] },
    { "id": "O000MC0NLU_2006-02",    "value": -1, "features": [                         "L74L",         "V75V", "R83R", "A98A",                  "L100L",                   "K101K",                    "K103K",                            "V106V",                    "V108V",                   "F116F",                                     "R172R", "K173K",                   "V179V",                                      "Y181Y",                    "Y188Y", "V189V",                    "G190G",                   "E203E",          "L210L",          "T215T",                   "K219K",          "H221H",          "K223K",          "L228L",           "G231G",           "Y232Y",           "E233E",                     "H235H",           "P236P"                                                             ] },
    { "id": "O000MC3ITV_2008-07",    "value": -1, "features": [                         "L74L",         "V75V", "R83R",                          "L100L",                   "K101K",                    "K103K",                            "V106V",                    "V108V",                   "F116F",                                     "R172R", "K173K",                                                                 "Y181Y",                    "Y188Y", "V189V",                    "G190G",                   "E203E",          "L210L",          "T215T",                   "K219K",          "H221H",          "K223K",          "L228L",           "G231G",           "Y232Y",           "E233E",                     "H235H",           "P236P"                                                             ] },
    { "id": "O000MC6MSW_2008-10",    "value": -1, "features": [                         "L74L",         "V75V", "R83R", "A98A",                  "L100L",                   "K101K",                    "K103K",                            "V106V",                    "V108V",                   "F116F",                                     "R172R", "K173K",                   "V179V",                                      "Y181Y",                    "Y188Y", "V189V",                    "G190G",                   "E203E",          "L210L",          "T215T",                   "K219K",          "H221H",          "K223K",          "L228L",           "G231G",           "Y232Y",           "E233E",                     "H235H",           "P236P"                                                             ] },
    { "id": "O000MD3NTX_2008-07",    "value": -1, "features": [                         "L74L",         "V75V", "R83R", "A98A",                  "L100L",                   "K101K",                    "K103K",                            "V106V",                    "V108V",                   "F116F",                                     "R172R", "K173K",                   "V179V",                                      "Y181Y",                    "Y188Y", "V189V",                    "G190G",                   "E203E",                            "T215T",                   "K219K",          "H221H",          "K223K",          "L228L",           "G231G",           "Y232Y",           "E233E",                     "H235H",           "P236P"                                                             ] },
    { "id": "O000MD5FTY_2008-07",    "value": -1, "features": [                         "L74L",         "V75V",         "A98A",                  "L100L",                   "K101K",                    "K103K",                            "V106V",                    "V108V",                   "F116F",                                     "R172R",                            "V179V",                                      "Y181Y",                    "Y188Y", "V189V",                    "G190G",                   "E203E",          "L210L",          "T215T",                   "K219K",          "H221H",          "K223K",          "L228L",           "G231G",           "Y232Y",           "E233E",                     "H235H",           "P236P"                                                             ] },
    { "id": "O000ME7EKZ_2006-02",    "value": -1, "features": [                         "L74L",         "V75V", "R83R", "A98A",                  "L100L",                   "K101K",                    "K103K",                            "V106V",                    "V108V",                   "F116F",                                     "R172R", "K173K",                   "V179V",                                      "Y181Y",                    "Y188Y", "V189V",                    "G190G",                   "E203E",          "L210L",          "T215T",                   "K219K",          "H221H",          "K223K",          "L228L",           "G231G",           "Y232Y",           "E233E",                     "H235H",           "P236P"                                                             ] },
    { "id": "O000ME9HK0_2006-01",    "value": -1, "features": [                         "L74L",         "V75V",         "A98A",                  "L100L",                   "K101K",                    "K103K",                            "V106V",                    "V108V",                   "F116F",                                     "R172R", "K173K",                   "V179V",                                      "Y181Y",                    "Y188Y", "V189V",                    "G190G",                   "E203E",          "L210L",          "T215T",                   "K219K",          "H221H",          "K223K",          "L228L",           "G231G",           "Y232Y",           "E233E",                     "H235H",           "P236P"                                                             ] },
    { "id": "D000F90LQO_2007-10",    "value": -1, "features": [                         "L74L",         "V75V", "R83R", "A98A",                  "L100L",                   "K101K",                    "K103K",                            "V106V",                    "V108V",                   "F116F",                                     "R172R", "K173K",                   "V179V",                                      "Y181Y",                    "Y188Y", "V189V",                    "G190G",                   "E203E",          "L210L",          "T215T",                   "K219K",          "H221H",          "K223K",          "L228L",           "G231G",           "Y232Y",           "E233E",                     "H235H",           "P236P"                                                             ] },
    { "id": "O000MF1PK1_2006-01",    "value": -1, "features": [                         "L74L",         "V75V",         "A98A",                  "L100L",                   "K101K",                    "K103K",                            "V106V",                    "V108V",                   "F116F",                                     "R172R", "K173K",                   "V179V",                                      "Y181Y",                    "Y188Y", "V189V",                    "G190G",                   "E203E",          "L210L",          "T215T",                   "K219K",          "H221H",          "K223K",          "L228L",           "G231G",           "Y232Y",           "E233E",                     "H235H",           "P236P"                                                             ] },
    { "id": "O000MH2NU2_2009-01",    "value": -1, "features": [                         "L74L",         "V75V", "R83R", "A98A",                  "L100L",                   "K101K",                    "K103K",                            "V106V",                    "V108V",                   "F116F",                                     "R172R",                            "V179V",                                      "Y181Y",                    "Y188Y", "V189V",                    "G190G",                   "E203E",          "L210L",          "T215T",                   "K219K",          "H221H",          "K223K",          "L228L",           "G231G",           "Y232Y",           "E233E",                     "H235H",           "P236P"                                                             ] },
    { "id": "O000MH4KU3_2008-12",    "value": -1, "features": [                         "L74L",         "V75V",                                  "L100L",                   "K101K",                    "K103K",                            "V106V",                    "V108V",                   "F116F",                                     "R172R", "K173K",                   "V179V",                                      "Y181Y",                    "Y188Y", "V189V",                    "G190G",                   "E203E",          "L210L",          "T215T",                   "K219K",          "H221H",          "K223K",          "L228L",           "G231G",           "Y232Y",           "E233E",                     "H235H",           "P236P"                                                             ] },
    { "id": "O000MI1OK4_2006-01",    "value": -1, "features": [                         "L74L",         "V75V", "R83R",                          "L100L",                   "K101K",                    "K103K",                            "V106V",                    "V108V",                   "F116F",                                     "R172R", "K173K",                   "V179V",                                      "Y181Y",                    "Y188Y", "V189V",                    "G190G",                   "E203E",          "L210L",          "T215T",                   "K219K",          "H221H",          "K223K",          "L228L",           "G231G",           "Y232Y",           "E233E",                     "H235H",           "P236P"                                                             ] },
    { "id": "O000MJ2PK5_2006-01",    "value": -1, "features": [                         "L74L",         "V75V",         "A98A",                  "L100L",                   "K101K",                    "K103K",                            "V106V",                    "V108V",                   "F116F",                                     "R172R", "K173K",                   "V179V",                                      "Y181Y",                    "Y188Y", "V189V",                    "G190G",                   "E203E",          "L210L",          "T215T",                   "K219K",          "H221H",          "K223K",          "L228L",           "G231G",           "Y232Y",           "E233E",                     "H235H",           "P236P"                                                             ] },
    { "id": "O100F67DK6_2006-02",    "value": -1, "features": [                         "L74L",         "V75V",         "A98A",                  "L100L",                   "K101K",                    "K103K",                            "V106V",                    "V108V",                   "F116F",                                     "R172R",                            "V179V",                                      "Y181Y",                    "Y188Y", "V189V",                    "G190G",          "Q197P", "E203E",          "L210L",          "T215T",                   "K219K",          "H221H",          "K223K",          "L228L",           "G231G",           "Y232Y",           "E233E",                     "H235H",           "P236P"                                                             ] },
    { "id": "O100F73KK7_2006-01",    "value": -1, "features": [                         "L74L",         "V75V", "R83R",                          "L100L",                   "K101K",                    "K103K",                            "V106V",                    "V108V",                   "F116F",                                     "R172R", "K173K",                   "V179V",                                      "Y181Y",                    "Y188Y", "V189V",                    "G190G",                   "E203E",          "L210L",          "T215T",                   "K219K",          "H221H",          "K223K",          "L228L",           "G231G",           "Y232Y",           "E233E",                     "H235H",           "P236P"                                                             ] },
    { "id": "O100F96IL8_2006-03",    "value": -1, "features": [                         "L74L",         "V75V", "R83R", "A98A",                  "L100L",                   "K101K",                    "K103K",                            "V106V",                    "V108V",                   "F116F",                                     "R172R", "K173K",          "V179I",                                               "Y181Y",                    "Y188Y", "V189V",                    "G190G",                   "E203E",          "L210L",          "T215T",                   "K219K",          "H221H",          "K223K",          "L228L",           "G231G",           "Y232Y",           "E233E",                     "H235H",           "P236P"                                                             ] },
    { "id": "O100F98FL9_2006-02",    "value": -1, "features": [                         "L74L",         "V75V", "R83R", "A98A",                  "L100L",                   "K101K",                    "K103K",                            "V106V",                    "V108V",                   "F116F",                                     "R172R",                            "V179V",                                      "Y181Y",                    "Y188Y", "V189V",                    "G190G",                   "E203E",          "L210L",          "T215T",                   "K219K",          "H221H",          "K223K",          "L228L",           "G231G",           "Y232Y",           "E233E",                     "H235H",           "P236P"                                                             ] },
    { "id": "O100FB2IUA_2009-02",    "value": -1, "features": [                         "L74L",         "V75V", "R83R", "A98A",                  "L100L",                   "K101K",                    "K103K",                            "V106V",                    "V108V",                   "F116F",                            "S162A", "R172R", "K173K",                   "V179V",                                      "Y181Y",                    "Y188Y", "V189V",                    "G190G",                   "E203E",          "L210L",          "T215T",                   "K219K",          "H221H",          "K223K",          "L228L",           "G231G",           "Y232Y",           "E233E",                     "H235H",           "P236P"                                                             ] },
    { "id": "D000F94OSP_2008-05",    "value": -1, "features": [                         "L74L",         "V75V", "R83R", "A98A",                  "L100L",                   "K101K",                    "K103K",                            "V106V",                    "V108V",                   "F116F",                                     "R172R", "K173K",                   "V179V",                                      "Y181Y",                    "Y188Y", "V189V",                    "G190G",                   "E203E",          "L210L",          "T215T",                   "K219K",          "H221H",          "K223K",          "L228L",           "G231G",           "Y232Y",           "E233E",                     "H235H",           "P236P"                                                             ] },
    { "id": "O100M77GTB_2008-11",    "value": -1, "features": [                         "L74L",         "V75V", "R83R", "A98A",                  "L100L",                   "K101K",                    "K103K",                            "V106V",                    "V108V",                   "F116F", "I135V",                            "R172R", "K173K",                   "V179V",                                      "Y181Y",                    "Y188Y", "V189V",                    "G190G",                   "E203E",          "L210L",          "T215T",                   "K219K",          "H221H",          "K223K",          "L228L",           "G231G",           "Y232Y",           "E233E",                     "H235H",           "P236P"                                                             ] },
    { "id": "O100M92RLC_2006-02",    "value": -1, "features": [                         "L74L",         "V75V", "R83R", "A98A",                  "L100L",                   "K101K",                    "K103K",                            "V106V",                    "V108V",                   "F116F",                                     "R172R", "K173K",                                                                 "Y181Y",                    "Y188Y", "V189V",                    "G190G",                   "E203E",          "L210L",          "T215T",                   "K219K",          "H221H",          "K223K",          "L228L",           "G231G",           "Y232Y",           "E233E",                     "H235H",           "P236P"                                                             ] },
    { "id": "O100MB0KKD_2006-01",    "value": -1, "features": [                         "L74L",         "V75V", "R83R", "A98A",                  "L100L",                   "K101K",                    "K103K",                            "V106V",                    "V108V",                   "F116F",                                     "R172R",                            "V179V",                                      "Y181Y",                    "Y188Y", "V189V",                    "G190G",                   "E203E",          "L210L",          "T215T",                   "K219K",          "H221H",          "K223K",          "L228L",           "G231G",           "Y232Y",           "E233E",                     "H235H",           "P236P"                                                             ] },
    { "id": "O100MB0TLE_2006-02",    "value": -1, "features": [                         "L74L",         "V75V", "R83R", "A98A",                  "L100L",                   "K101K",                    "K103K",                            "V106V",                    "V108V",                   "F116F",                                     "R172R", "K173K",                   "V179V",                                      "Y181Y",                    "Y188Y", "V189V",                    "G190G",                                     "L210L",          "T215T",                   "K219K",          "H221H",          "K223K",          "L228L",           "G231G",           "Y232Y",           "E233E",                     "H235H",           "P236P"                                                             ] },
    { "id": "O100MB5_LF_2006-02",    "value": -1, "features": [                         "L74L",         "V75V", "R83R", "A98A",                  "L100L",                   "K101K",                    "K103K",                            "V106V",                    "V108V",                   "F116F",                                     "R172R", "K173K",                   "V179V",                                      "Y181Y",                    "Y188Y", "V189V",                    "G190G",                   "E203E",          "L210L",          "T215T",                   "K219K",          "H221H",          "K223K",          "L228L",           "G231G",           "Y232Y",           "E233E",                     "H235H",           "P236P"                                                             ] },
    { "id": "O100MB6ILG_2006-03",    "value": -1, "features": [                         "L74L",         "V75V", "R83R", "A98A",                  "L100L",                   "K101K",                    "K103K",                            "V106V",                    "V108V",                   "F116F",                                     "R172R", "K173K",                   "V179V",                                      "Y181Y",                    "Y188Y", "V189V",                    "G190G",                   "E203E",          "L210L",          "T215T",                   "K219K",          "H221H",          "K223K",          "L228L",           "G231G",           "Y232Y",           "E233E",                     "H235H",           "P236P"                                                             ] },
    { "id": "O100MD5IWH_2009-06",    "value": -1, "features": [                         "L74L",         "V75V", "R83R", "A98A",                  "L100L",                   "K101K",                    "K103K",                            "V106V",                    "V108V",                   "F116F",                                     "R172R", "K173K",                                                                 "Y181Y",                    "Y188Y", "V189V",                    "G190G",                   "E203E",          "L210L",          "T215T",                   "K219K",          "H221H",          "K223K",          "L228L",           "G231G",           "Y232Y",           "E233E",                     "H235H",           "P236P"                                                             ] },
    { "id": "O170M5GISI_2009-01",    "value": -1, "features": [                         "L74L",         "V75V", "R83R", "A98A",                  "L100L",                   "K101K",                    "K103K",                            "V106V",                    "V108V",                   "F116F",                                     "R172R", "K173K",                   "V179V",                                      "Y181Y",                    "Y188Y", "V189V",                    "G190G",                   "E203E",          "L210L",          "T215T",                   "K219K",          "H221H",          "K223K",          "L228L",           "G231G",           "Y232Y",           "E233E",                     "H235H",           "P236P"                                                             ] },
    { "id": "O170M98HMJ_2008-10",    "value": -1, "features": [                         "L74L",         "V75V", "R83R",                          "L100L",                   "K101K",                    "K103K",                            "V106V",                    "V108V",                   "F116F",                                     "R172R", "K173K",                   "V179V",                                      "Y181Y",                    "Y188Y", "V189V",                    "G190G",                   "E203E",          "L210L",          "T215T",                   "K219K",          "H221H",          "K223K",          "L228L",           "G231G",           "Y232Y",           "E233E",                     "H235H",           "P236P"                                                             ] },
    { "id": "O1C0M8BESK_2008-11",    "value": -1, "features": [                         "L74L",         "V75V", "R83R", "A98A",                  "L100L",                   "K101K",                                                        "V106V",                    "V108V",                   "F116F",                                     "R172R", "K173K",          "V179I",                                               "Y181Y",                    "Y188Y", "V189V",                    "G190G",                   "E203E",          "L210L",          "T215T",                   "K219K",          "H221H",          "K223K",          "L228L",           "G231G",           "Y232Y",           "E233E",                     "H235H",           "P236P"                                                             ] },
    { "id": "D000FA1ITQ_2008-09",    "value": -1, "features": [                         "L74L",         "V75V", "R83R", "A98A",                  "L100L",                   "K101K",                    "K103K",                            "V106V",                    "V108V",                   "F116F",                                     "R172R", "K173K",                   "V179V",                                      "Y181Y",                    "Y188Y", "V189V",                    "G190G",                                     "L210L",          "T215T",                   "K219K",          "H221H",          "K223K",          "L228L",           "G231G",           "Y232Y",           "E233E",                     "H235H",           "P236P"                                                             ] },
    { "id": "O1E0M77JSL_2009-06",    "value": -1, "features": [                         "L74L",         "V75V", "R83R", "A98A",                  "L100L",                   "K101K",                    "K103K",                            "V106V",                    "V108V",                   "F116F",                                     "R172R", "K173K",                   "V179V",                                      "Y181Y",                    "Y188Y", "V189V",                    "G190G",                   "E203E",          "L210L",          "T215T",                   "K219K",          "H221H",          "K223K",          "L228L",           "G231G",           "Y232Y",           "E233E",                     "H235H",           "P236P"                                                             ] },
    { "id": "O1E0MC3MLM_2006-02",    "value": -1, "features": [                         "L74L",         "V75V", "R83R",                          "L100L",                   "K101K",                    "K103K",                            "V106V",                    "V108V",                   "F116F",                                     "R172R", "K173K",                   "V179V",                                      "Y181Y",                    "Y188Y", "V189V",                    "G190G",                   "E203E",          "L210L",          "T215T",                   "K219K",          "H221H",          "K223K",          "L228L",           "G231G",           "Y232Y",           "E233E",                     "H235H",           "P236P"                                                             ] },
    { "id": "O1F0F90MKN_2006-02",    "value": -1, "features": [                         "L74L",         "V75V", "R83R", "A98A",                  "L100L",                   "K101K",                    "K103K",                            "V106V",                    "V108V",                   "F116F", "I135V",                   "S162A", "R172R", "K173K",                   "V179V",                                      "Y181Y",                    "Y188Y", "V189V",                    "G190G",                   "E203E",          "L210L",          "T215T",                   "K219K",          "H221H",          "K223K",          "L228L",           "G231G",           "Y232Y",           "E233E",                     "H235H",           "P236P"                                                             ] },
    { "id": "O200FB8GVO_2009-05",    "value": -1, "features": [                         "L74L",         "V75V", "R83R", "A98A",                  "L100L",                   "K101K",                    "K103K",                            "V106V",                    "V108V",                   "F116F",                                     "R172R", "K173K",                   "V179V",                                      "Y181Y",                    "Y188Y", "V189V",                    "G190G",                   "E203E",          "L210L",          "T215T",                   "K219K",          "H221H",          "K223K",          "L228L",           "G231G",           "Y232Y",           "E233E",                     "H235H",           "P236P"                                                             ] },
    { "id": "O200FF8ISP_2008-10",    "value": -1, "features": [                         "L74L",         "V75V", "R83R", "A98A",                  "L100L",                   "K101K",                    "K103K",                            "V106V",                    "V108V",                   "F116F", "I135V",                            "R172R",                            "V179V",                                      "Y181Y",                    "Y188Y", "V189V",                    "G190G",                   "E203E",          "L210L",          "T215T",                   "K219K",          "H221H",          "K223K",          "L228L",           "G231G",           "Y232Y",           "E233E",                     "H235H",           "P236P"                                                             ] },
    { "id": "O200FK_MKQ_2006-02",    "value": -1, "features": [                         "L74L",         "V75V", "R83R", "A98A",                  "L100L",                   "K101K",                    "K103K",                            "V106V",                    "V108V",                   "F116F",                                     "R172R",                            "V179V",                                      "Y181Y",                    "Y188Y", "V189V",                    "G190G",                   "E203E",          "L210L",          "T215T",                   "K219K",          "H221H",          "K223K",          "L228L",           "G231G",           "Y232Y",           "E233E",                     "H235H",           "P236P"                                                             ] },
    { "id": "O200M55HWR_2009-06",    "value": -1, "features": [                         "L74L",         "V75V", "R83R", "A98A",                  "L100L",                   "K101K",                    "K103K",                            "V106V",                    "V108V",                   "F116F",                                     "R172R", "K173K",                   "V179V",                                      "Y181Y",                    "Y188Y", "V189V",                    "G190G",                   "E203E",          "L210L",          "T215T",                   "K219K",          "H221H",          "K223K",          "L228L",           "G231G",           "Y232Y",           "E233E",                     "H235H",           "P236P"                                                             ] },
    { "id": "O200M8CKWS_2009-06",    "value": -1, "features": [                         "L74L",         "V75V", "R83R", "A98A",                  "L100L",                   "K101K",                    "K103K",                            "V106V",                    "V108V",                   "F116F",                                     "R172R", "K173K",                   "V179V",                                      "Y181Y",                    "Y188Y", "V189V",                    "G190G",                   "E203E",          "L210L",          "T215T",                   "K219K",          "H221H",          "K223K",          "L228L",           "G231G",           "Y232Y",           "E233E",                     "H235H",           "P236P"                                                             ] },
    { "id": "O200MI2_LT_2006-02",    "value": -1, "features": [                         "L74L",         "V75V", "R83R", "A98A",                  "L100L",                   "K101K",                    "K103K",                            "V106V",                    "V108V",                   "F116F",                                     "R172R", "K173K",                   "V179V",                                      "Y181Y",                    "Y188Y", "V189V",                    "G190G",                   "E203E",          "L210L",          "T215T",                   "K219K",          "H221H",          "K223K",          "L228L",           "G231G",           "Y232Y",           "E233E",                     "H235H",           "P236P"                                                             ] },
    { "id": "O28OF6AGUU_2008-12",    "value": -1, "features": [                         "L74L",         "V75V",                                  "L100L",                   "K101K",                    "K103K",                            "V106V",                    "V108V",                   "F116F", "I135V",                            "R172R", "K173K",          "V179I",                                               "Y181Y",                    "Y188Y", "V189V",                    "G190G",                   "E203E",          "L210L",                                     "K219K",          "H221H",          "K223K",          "L228L",           "G231G",           "Y232Y",           "E233E",                     "H235H",           "P236P"                                                             ] },
    { "id": "D000FB0HWR_2009-11",    "value": -1, "features": [                         "L74L",         "V75V", "R83R", "A98A",                  "L100L",                   "K101K",                    "K103K",                            "V106V",                    "V108V",                   "F116F",                                     "R172R", "K173K",                   "V179V",                                      "Y181Y",                    "Y188Y", "V189V",                    "G190G",                   "E203E",          "L210L",          "T215T",                   "K219K",          "H221H",          "K223K",          "L228L",           "G231G",           "Y232Y",           "E233E",                     "H235H",           "P236P"                                                             ] },
    { "id": "O2E0FD2PKV_2006-01",    "value": -1, "features": [                         "L74L",         "V75V", "R83R", "A98A",                  "L100L",                   "K101K",                    "K103K",                            "V106V",                    "V108V",                   "F116F",                                     "R172R", "K173K",          "V179I",                                               "Y181Y",                    "Y188Y", "V189V",                    "G190G",                   "E203E",          "L210L",          "T215T",                   "K219K",          "H221H",          "K223K",          "L228L",           "G231G",           "Y232Y",           "E233E",                     "H235H",           "P236P"                                                             ] },
    { "id": "O2T0MB0OLW_2006-02",    "value": -1, "features": [                         "L74L",         "V75V", "R83R", "A98A",                  "L100L",                   "K101K",                    "K103K",                            "V106V",                    "V108V",                   "F116F",                                     "R172R", "K173K",                   "V179V",                                      "Y181Y",                    "Y188Y", "V189V",                    "G190G",                   "E203E",          "L210L",          "T215T",                   "K219K",          "H221H",          "K223K",          "L228L",           "G231G",           "Y232Y",           "E233E",                     "H235H",           "P236P"                                                             ] },
    { "id": "O2X0F66KKX_2006-01",    "value": -1, "features": [                         "L74L",         "V75V", "R83R", "A98A",                  "L100L",                   "K101K",                    "K103K",                            "V106V",                    "V108V",                   "F116F",                                     "R172R", "K173K",                                                                 "Y181Y",                    "Y188Y", "V189V",                    "G190G",                   "E203E",          "L210L",          "T215T",                   "K219K",          "H221H",          "K223K",          "L228L",           "G231G",           "Y232Y",           "E233E",                     "H235H",           "P236P"                                                             ] },
    { "id": "O500F54KKY_2006-01",    "value": -1, "features": [                         "L74L",         "V75V", "R83R", "A98A",                  "L100L",                   "K101K",                    "K103K",                            "V106V",                    "V108V",                   "F116F",          "E138A",                   "R172R",                            "V179V",                                      "Y181Y",                    "Y188Y", "V189V",                    "G190G",                   "E203E",          "L210L",          "T215T",                   "K219K",          "H221H",          "K223K",          "L228L",           "G231G",           "Y232Y",           "E233E",                     "H235H",           "P236P"                                                             ] },
    { "id": "O500MG4ILZ_2006-02",    "value": -1, "features": [                         "L74L",         "V75V", "R83R", "A98A",                  "L100L",                   "K101K",                    "K103K",                            "V106V",                    "V108V",                   "F116F",          "E138A",                   "R172R", "K173K",                   "V179V",                                      "Y181Y",                    "Y188Y", "V189V",                    "G190G",                   "E203E",          "L210L",          "T215T",                   "K219K",          "H221H",          "K223K",          "L228L",           "G231G",           "Y232Y",           "E233E",                     "H235H",           "P236P"                                                             ] },
    { "id": "O700FG2PU0_2009-01",    "value": -1, "features": [                         "L74L",         "V75V", "R83R", "A98A",                  "L100L",                   "K101K",                    "K103K",                            "V106V",                    "V108V",                   "F116F",                                     "R172R", "K173K",                   "V179V",                                      "Y181Y",                    "Y188Y", "V189V",                    "G190G",                   "E203E",          "L210L",          "T215T",                   "K219K",          "H221H",          "K223K",          "L228L",           "G231G",           "Y232Y",           "E233E",                     "H235H",           "P236P"                                                             ] },
    { "id": "O700M5IOU1_2009-01",    "value": -1, "features": [                         "L74L",         "V75V", "R83R", "A98A",                  "L100L",                   "K101K",                    "K103K",                            "V106V",                    "V108V",                   "F116F",                                     "R172R", "K173K",                   "V179V",                                      "Y181Y",                    "Y188Y", "V189V",                    "G190G",                   "E203E",          "L210L",          "T215T",                   "K219K",          "H221H",          "K223K",          "L228L",           "G231G",           "Y232Y",           "E233E",                     "H235H",           "P236P"                                                             ] },
    { "id": "O800F67IU2_2008-12",    "value": -1, "features": [                         "L74L",         "V75V", "R83R", "A98A",                  "L100L",                   "K101K",                    "K103K",                            "V106V",                    "V108V",                   "F116F",                                     "R172R", "K173K",                   "V179V",                                      "Y181Y",                    "Y188Y", "V189V",                    "G190G",                   "E203E",          "L210L",          "T215T",                   "K219K",          "H221H",          "K223K",          "L228L",           "G231G",           "Y232Y",           "E233E",                     "H235H",           "P236P"                                                             ] },
    { "id": "O800M93JT3_2008-11",    "value": -1, "features": [                         "L74L",         "V75V",         "A98A",                  "L100L",                   "K101K",                    "K103K",                            "V106V",                    "V108V",                   "F116F",                                     "R172R", "K173K",                   "V179V",                                      "Y181Y",                    "Y188Y", "V189V",                    "G190G",                   "E203E",          "L210L",          "T215T",                   "K219K",          "H221H",          "K223K",          "L228L",           "G231G",           "Y232Y",           "E233E",                     "H235H",           "P236P"                                                             ] },
    { "id": "O800ML6QL4_2006-02",    "value": -1, "features": [                         "L74L",         "V75V",                                  "L100L",                   "K101K",                    "K103K",                            "V106V",                    "V108V",                   "F116F",                                     "R172R", "K173K",                   "V179V",                                      "Y181Y",                    "Y188Y", "V189V",                    "G190G",                   "E203E",          "L210L",          "T215T",                   "K219K",          "H221H",          "K223K",          "L228L",           "G231G",           "Y232Y",           "E233E",                     "H235H",           "P236P"                                                             ] },
    { "id": "D000FC8FSS_2008-03",    "value": -1, "features": [                         "L74L",         "V75V", "R83R", "A98A",                  "L100L",                   "K101K",                    "K103K",                            "V106V",                    "V108V",                   "F116F",                                     "R172R", "K173K",                   "V179V",                                      "Y181Y",                    "Y188Y", "V189V",                    "G190G",                   "E203E",          "L210L",          "T215T",                   "K219K",          "H221H",          "K223K",          "L228L",           "G231G",           "Y232Y",           "E233E",                     "H235H",           "P236P"                                                             ] },
    { "id": "O8E0M84GK5_2006-02",    "value": -1, "features": [                         "L74L",         "V75V", "R83R", "A98A",                  "L100L",                   "K101K",                    "K103K",                            "V106V",                    "V108V",                   "F116F",                                     "R172R", "K173K",                   "V179V",                                      "Y181Y",                    "Y188Y", "V189V",                    "G190G",                   "E203E",          "L210L",          "T215T",                   "K219K",          "H221H",          "K223K",          "L228L",           "G231G",           "Y232Y",           "E233E",                     "H235H",           "P236P"                                                             ] },
    { "id": "O900M83KV6_2009-02|0",  "value": -1, "features": [                         "L74L",         "V75V", "R83R", "A98A",                  "L100L", "K101E",                                      "K103K",                            "V106V",                    "V108V",                   "F116F",                                     "R172R", "K173K",                   "V179V",                                      "Y181Y",                    "Y188Y", "V189V",                    "G190G",                   "E203E",          "L210L",          "T215T",                   "K219K",          "H221H",          "K223K",          "L228L",           "G231G",           "Y232Y",           "E233E",                     "H235H",           "P236P"                                                             ] },
    { "id": "O900M83KV6_2009-02|1",  "value": -1, "features": [                         "L74L",         "V75V", "R83R", "A98A",                  "L100L",                   "K101K",                    "K103K",                            "V106V",                    "V108V",                   "F116F",                                     "R172R", "K173K",                   "V179V",                                      "Y181Y",                    "Y188Y", "V189V",                    "G190G",                   "E203E",          "L210L",          "T215T",                   "K219K",          "H221H",          "K223K",          "L228L",           "G231G",           "Y232Y",           "E233E",                     "H235H",           "P236P"                                                             ] },
    { "id": "OB00MF4VT7_2008-07",    "value":  1, "features": [                         "L74L",         "V75V", "R83R", "A98A",                  "L100L",                   "K101K",                             "K103N",                   "V106V",                    "V108V",                   "F116F",                                     "R172R", "K173K",                   "V179V",                                      "Y181Y",                    "Y188Y", "V189V",                    "G190G",                   "E203E",          "L210L",          "T215T",                   "K219K",          "H221H",          "K223K",          "L228L",           "G231G",           "Y232Y",           "E233E",                     "H235H",           "P236P",                             "PNGS(K103)"                   ] },
    { "id": "OC00MB1NK8_2006-02",    "value": -1, "features": [                         "L74L",         "V75V", "R83R", "A98A",                  "L100L",                   "K101K",                                                        "V106V",                    "V108V",                   "F116F",                                     "R172R",                            "V179V",                                      "Y181Y",                    "Y188Y", "V189V",                    "G190G",                   "E203E",          "L210L",          "T215T",                   "K219K",          "H221H",          "K223K",          "L228L",           "G231G",           "Y232Y",           "E233E",                     "H235H",           "P236P"                                                             ] },
    { "id": "OCV0M5E9M9_2009-06",    "value": -1, "features": [                         "L74L",         "V75V",         "A98A",                  "L100L",                   "K101K",                                                        "V106V",                    "V108V",                   "F116F",                                     "R172R", "K173K",                   "V179V",                                      "Y181Y",                    "Y188Y", "V189V",                    "G190G",                   "E203E",          "L210L",          "T215T",                   "K219K",          "H221H",          "K223K",          "L228L",           "G231G",           "Y232Y",           "E233E",                     "H235H",           "P236P"                                                             ] },
    { "id": "OE00M68GUA_2009-01",    "value": -1, "features": [                         "L74L",         "V75V", "R83R", "A98A",                  "L100L",                   "K101K",                    "K103K",                            "V106V",                    "V108V",                   "F116F",                                     "R172R", "K173K",                   "V179V",                                      "Y181Y",                    "Y188Y", "V189V",                    "G190G",                   "E203E",          "L210L",          "T215T",                   "K219K",          "H221H",          "K223K",          "L228L",           "G231G",           "Y232Y",           "E233E",                     "H235H",           "P236P"                                                             ] },
    { "id": "OE00M77IUB_2009-02",    "value": -1, "features": [                         "L74L",         "V75V", "R83R", "A98A",                  "L100L",                   "K101K",                    "K103K",                            "V106V",                    "V108V",                   "F116F",                                     "R172R", "K173K",                   "V179V",                                      "Y181Y",                    "Y188Y", "V189V",                    "G190G",                   "E203E",          "L210L",          "T215T",                   "K219K",          "H221H",          "K223K",          "L228L",           "G231G",           "Y232Y",           "E233E",                     "H235H",           "P236P"                                                             ] },
    { "id": "OE00M85NRC_2008-11",    "value": -1, "features": [                         "L74L",         "V75V", "R83R", "A98A",                  "L100L",                   "K101K",                    "K103K",                            "V106V",                    "V108V",                   "F116F", "I135V",                            "R172R", "K173K",                   "V179V",                                      "Y181Y",                    "Y188Y", "V189V",                    "G190G",                   "E203E",          "L210L",          "T215T",                   "K219K",          "H221H",          "K223K",          "L228L",           "G231G",           "Y232Y",           "E233E",                     "H235H",           "P236P"                                                             ] },
    { "id": "OE00M95JVD_2009-05",    "value": -1, "features": [                         "L74L",         "V75V", "R83R", "A98A",                  "L100L",                   "K101K",                    "K103K",                            "V106V",                    "V108V",                   "F116F",                                     "R172R", "K173K",                   "V179V",                                      "Y181Y",                    "Y188Y", "V189V",                    "G190G",                   "E203E",          "L210L",          "T215T",                   "K219K",          "H221H",          "K223K",          "L228L",           "G231G",           "Y232Y",           "E233E",                     "H235H",           "P236P"                                                             ] },
    { "id": "OE00MA7NLE_2006-02",    "value": -1, "features": [                         "L74L",         "V75V", "R83R", "A98A",                  "L100L",                   "K101K",                    "K103K",                            "V106V",                    "V108V",                   "F116F",                                     "R172R", "K173K",                   "V179V",                                      "Y181Y",                    "Y188Y", "V189V",                    "G190G",                   "E203E",          "L210L",          "T215T",                   "K219K",          "H221H",          "K223K",          "L228L",           "G231G",           "Y232Y",           "E233E",                     "H235H",           "P236P"                                                             ] },
    { "id": "D000FCBKLT_2006-04",    "value": -1, "features": [                         "L74L",         "V75V", "R83R", "A98A",                  "L100L",                   "K101K",                    "K103K",                            "V106V",                    "V108V",                   "F116F",                                     "R172R", "K173K",                   "V179V",                                      "Y181Y",                    "Y188Y", "V189V",                    "G190G",                   "E203E",          "L210L",          "T215T",                   "K219K",          "H221H",          "K223K",          "L228L",           "G231G",           "Y232Y",           "E233E",                     "H235H",           "P236P"                                                             ] },
    { "id": "OE00MAGESF_2008-11",    "value": -1, "features": [                         "L74L",         "V75V", "R83R", "A98A",                  "L100L",                   "K101K",                    "K103K",                            "V106V",                    "V108V",                   "F116F", "I135V",                            "R172R",                            "V179V",                                      "Y181Y",                    "Y188Y", "V189V",                    "G190G",                   "E203E",          "L210L",          "T215T",                   "K219K",          "H221H",          "K223K",          "L228L",           "G231G",           "Y232Y",           "E233E",                     "H235H",           "P236P"                                                             ] },
    { "id": "OEV0M95KTG_2008-12",    "value": -1, "features": [                         "L74L",         "V75V", "R83R",                          "L100L",                   "K101K",                    "K103K",                            "V106V",                    "V108V",                   "F116F",                                     "R172R", "K173K",                   "V179V",                                      "Y181Y",                    "Y188Y", "V189V",                    "G190G",                   "E203E",          "L210L",          "T215T",                   "K219K",          "H221H",          "K223K",          "L228L",           "G231G",           "Y232Y",           "E233E",                     "H235H",           "P236P"                                                             ] },
    { "id": "OF00M98GSH_2008-11",    "value": -1, "features": [                         "L74L",         "V75V", "R83R", "A98A",                  "L100L",                   "K101K",                    "K103K",                            "V106V",                    "V108V",                   "F116F",                                     "R172R", "K173K",                   "V179V",                                      "Y181Y",                    "Y188Y", "V189V",                    "G190G",                   "E203E",          "L210L",          "T215T",                   "K219K",          "H221H",          "K223K",          "L228L",           "G231G",           "Y232Y",           "E233E",                     "H235H",           "P236P"                                                             ] },
    { "id": "OFY0MADLKI_2006-02",    "value": -1, "features": [                         "L74L",                         "A98A",                  "L100L",                   "K101K",                    "K103K",                            "V106V",                    "V108V",                   "F116F",                            "S162A", "R172R", "K173K",                   "V179V",                                      "Y181Y",                    "Y188Y", "V189V",                    "G190G",                   "E203E",                            "T215T",                   "K219K",          "H221H",          "K223K",          "L228L",           "G231G",           "Y232Y",           "E233E",                     "H235H",           "P236P"                                                             ] },
    { "id": "OJ00M98GUJ_2008-12",    "value": -1, "features": [                         "L74L",         "V75V",         "A98A",                  "L100L",                   "K101K",                    "K103K",                            "V106V",                    "V108V",                   "F116F",                                     "R172R", "K173K",                   "V179V",                                      "Y181Y",                    "Y188Y", "V189V",                    "G190G",                   "E203E",          "L210L",          "T215T",                   "K219K",          "H221H",          "K223K",          "L228L",           "G231G",           "Y232Y",           "E233E",                     "H235H",           "P236P"                                                             ] },
    { "id": "OK00MC0MLK_2006-02",    "value": -1, "features": [                         "L74L",         "V75V", "R83R", "A98A",                  "L100L",                   "K101K",                    "K103K",                            "V106V",                    "V108V",                   "F116F",                                     "R172R", "K173K",          "V179I",                                               "Y181Y",                    "Y188Y", "V189V",                    "G190G",                   "E203E",          "L210L",          "T215T",                   "K219K",          "H221H",          "K223K",          "L228L",           "G231G",           "Y232Y",           "E233E",                     "H235H",           "P236P"                                                             ] },
    { "id": "OKOPF99ISL_2009-01",    "value": -1, "features": [ "T39A", "M41L",         "L74L",         "V75V",         "A98A",                  "L100L",                   "K101K",                    "K103K",                            "V106V",                    "V108V",                   "F116F",                                     "R172R", "K173K",                   "V179V",                                      "Y181Y",                    "Y188Y", "V189V",                    "G190G",                   "E203E",          "L210L",                                     "K219K",          "H221H",          "K223K",          "L228L",           "G231G",           "Y232Y",           "E233E",                     "H235H",           "P236P"                                                             ] },
    { "id": "OT00FD0NKM_2006-01",    "value": -1, "features": [                         "L74L",         "V75V", "R83R", "A98A",                  "L100L",                   "K101K",                    "K103K",                            "V106V",                    "V108V",                   "F116F",                                     "R172R",                            "V179V",                                      "Y181Y",                    "Y188Y", "V189V",                    "G190G",                   "E203E",          "L210L",          "T215T",                   "K219K",          "H221H",          "K223K",          "L228L",           "G231G",           "Y232Y",           "E233E",                     "H235H",           "P236P"                                                             ] },
    { "id": "OX00FB4LTN_2009-02",    "value": -1, "features": [                         "L74L",         "V75V", "R83R", "A98A",                  "L100L",                   "K101K",                    "K103K",                            "V106V",                    "V108V",                   "F116F",                                     "R172R",                                                                          "Y181Y",                    "Y188Y", "V189V",                    "G190G",                   "E203E",          "L210L",          "T215T",                   "K219K",          "H221H",          "K223K",          "L228L",           "G231G",           "Y232Y",           "E233E",                     "H235H",           "P236P"                                                             ] },
    { "id": "OX00MA4MLO_2006-02",    "value": -1, "features": [                         "L74L",         "V75V",         "A98A",                  "L100L",                   "K101K",                    "K103K",                            "V106V",                    "V108V",                   "F116F",                                     "R172R", "K173K",                                                                 "Y181Y",                    "Y188Y", "V189V",                    "G190G",                   "E203E",          "L210L",          "T215T",                   "K219K",          "H221H",          "K223K",          "L228L",           "G231G",           "Y232Y",           "E233E",                     "H235H",           "P236P"                                                             ] },
    { "id": "D000FD0IUU_2008-12",    "value": -1, "features": [                         "L74L",         "V75V",         "A98A",                  "L100L",                   "K101K",                    "K103K",                            "V106V",                    "V108V",                   "F116F",                                     "R172R", "K173K",                                                                 "Y181Y",                    "Y188Y", "V189V",                    "G190G",                                     "L210L",          "T215T",                   "K219K",          "H221H",          "K223K",          "L228L",           "G231G",           "Y232Y",           "E233E",                     "H235H",           "P236P"                                                             ] },
    { "id": "P000F60PJP_2005-10",    "value": -1, "features": [                         "L74L",         "V75V", "R83R", "A98A",                  "L100L",                   "K101K",                    "K103K",                            "V106V",                    "V108V",                   "F116F",                                     "R172R", "K173K",                   "V179V",                                      "Y181Y",                    "Y188Y", "V189V",                    "G190G",                   "E203E",          "L210L",          "T215T",                   "K219K",          "H221H",          "K223K",          "L228L",           "G231G",           "Y232Y",           "E233E",                     "H235H",           "P236P"                                                             ] },
    { "id": "P000FB8GJQ_2005-09",    "value": -1, "features": [                         "L74L",         "V75V",         "A98A",                  "L100L",                   "K101K",                    "K103K",                            "V106V",                    "V108V",                   "F116F",                                     "R172R", "K173K",          "V179I",                                               "Y181Y",                    "Y188Y", "V189V",                    "G190G",                   "E203E",          "L210L",          "T215T",                   "K219K",          "H221H",          "K223K",          "L228L",           "G231G",           "Y232Y",           "E233E",                     "H235H",           "P236P"                                                             ] },
    { "id": "P000FBAEZR_2010-04",    "value": -1, "features": [                         "L74L",         "V75V", "R83R",                          "L100L",                   "K101K",                    "K103K",                            "V106V",                    "V108V",                   "F116F",                                     "R172R", "K173K",          "V179I",                                               "Y181Y",                    "Y188Y", "V189V",                    "G190G",                   "E203E",          "L210L",          "T215T",                   "K219K",          "H221H",          "K223K",          "L228L",           "G231G",           "Y232Y",           "E233E",                     "H235H",           "P236P"                                                             ] },
    { "id": "P000FD0PJS_2005-09",    "value": -1, "features": [                         "L74L",         "V75V", "R83R", "A98A",                  "L100L",                   "K101K",                    "K103K",                            "V106V",                    "V108V",                   "F116F",                                     "R172R", "K173K",                   "V179V",                                      "Y181Y",                    "Y188Y", "V189V",                    "G190G",                   "E203E",          "L210L",          "T215T",                   "K219K",          "H221H",          "K223K",          "L228L",           "G231G",           "Y232Y",           "E233E",                     "H235H",           "P236P"                                                             ] },
    { "id": "P000FE8OZT_2010-06",    "value": -1, "features": [                         "L74L",         "V75V", "R83R",                          "L100L",                   "K101K",                    "K103K",                            "V106V",                    "V108V",                   "F116F",                                     "R172R", "K173K",                   "V179V",                                      "Y181Y",                    "Y188Y", "V189V",                    "G190G",                   "E203E",          "L210L",          "T215T",                   "K219K",          "H221H",          "K223K",          "L228L",           "G231G",           "Y232Y",           "E233E",                     "H235H",           "P236P"                                                             ] },
    { "id": "P000FG2DJU_2005-10|0",  "value": -1, "features": [                         "L74L",         "V75V", "R83R", "A98A",                  "L100L",                   "K101K",                    "K103K",                            "V106V",                    "V108V",                   "F116F",                                     "R172R", "K173K",          "V179I",                                               "Y181Y",                    "Y188Y", "V189V",                    "G190G",                   "E203E",                            "T215T",                   "K219K",          "H221H",          "K223K",          "L228L",           "G231G",           "Y232Y",           "E233E",                     "H235H",           "P236P"                                                             ] },
    { "id": "P000FG2DJU_2005-10|1",  "value": -1, "features": [                         "L74L",         "V75V", "R83R", "A98A",                  "L100L",                   "K101K",                    "K103K",                            "V106V",                    "V108V",                   "F116F",                                     "R172R", "K173K",          "V179I",                                               "Y181Y",                    "Y188Y", "V189V",                    "G190G",                   "E203E",                            "T215T",                   "K219K",          "H221H",          "K223K",          "L228L",           "G231G",           "Y232Y",           "E233E",                     "H235H",           "P236P"                                                             ] },
    { "id": "P000FG3QJV_2005-10",    "value": -1, "features": [                         "L74L",         "V75V", "R83R", "A98A",                  "L100L",                   "K101K",                    "K103K",                            "V106V",                    "V108V",                   "F116F", "I135V",                            "R172R",                            "V179V",                                      "Y181Y",                    "Y188Y", "V189V",                    "G190G",                   "E203E",          "L210L",          "T215T",                   "K219K",          "H221H",          "K223K",          "L228L",           "G231G",           "Y232Y",           "E233E",                     "H235H",           "P236P"                                                             ] },
    { "id": "P000M43QKW_2005-10",    "value": -1, "features": [                         "L74L",         "V75V", "R83R", "A98A",                  "L100L",                   "K101K",                    "K103K",                            "V106V",                    "V108V",                   "F116F",                                     "R172R", "K173K",                   "V179V",                                      "Y181Y",                    "Y188Y", "V189V",                    "G190G",                   "E203E",          "L210L",          "T215T",                   "K219K",          "H221H",          "K223K",          "L228L",           "G231G",           "Y232Y",           "E233E",                     "H235H",           "P236P"                                                             ] },
    { "id": "P000M68FYX_2009-12",    "value": -1, "features": [                         "L74L",         "V75V",                                  "L100L",                   "K101K",                    "K103K",                            "V106V",                    "V108V",                   "F116F",                                     "R172R", "K173K",                   "V179V",                                      "Y181Y",                    "Y188Y", "V189V",                    "G190G",                   "E203E",          "L210L",          "T215T",                   "K219K",          "H221H",          "K223K",          "L228L",           "G231G",           "Y232Y",           "E233E",                     "H235H",           "P236P"                                                             ] },
    { "id": "P000M69KUY_2009-04",    "value": -1, "features": [                         "L74L",         "V75V", "R83R", "A98A",                  "L100L",                   "K101K",                    "K103K",                            "V106V",                    "V108V",                   "F116F",                                     "R172R", "K173K",                   "V179V",                                      "Y181Y",                    "Y188Y", "V189V",                    "G190G",                   "E203E",          "L210L",          "T215T",                   "K219K",          "H221H",          "K223K",          "L228L",           "G231G",           "Y232Y",           "E233E",                     "H235H",           "P236P"                                                             ] },
    { "id": "B000MD0QSD_2008-05",    "value": -1, "features": [                         "L74L",         "V75V", "R83R", "A98A",                  "L100L",                   "K101K",                    "K103K",                            "V106V",                    "V108V",                   "F116F",                                     "R172R", "K173K",                   "V179V",                                      "Y181Y",                    "Y188Y", "V189V",                    "G190G",                   "E203E",          "L210L",          "T215T",                   "K219K",          "H221H",          "K223K",          "L228L",           "G231G",           "Y232Y",           "E233E",                     "H235H",           "P236P"                                                             ] },
    { "id": "D000FD3IVV_2009-04",    "value": -1, "features": [                         "L74L",         "V75V", "R83R", "A98A",                  "L100L",                   "K101K",                    "K103K",                            "V106V",                    "V108V",                   "F116F",                                     "R172R", "K173K",                   "V179V",                                      "Y181Y",                    "Y188Y", "V189V",                    "G190G",                   "E203E",          "L210L",          "T215T",                   "K219K",          "H221H",          "K223K",          "L228L",           "G231G",           "Y232Y",           "E233E",                     "H235H",           "P236P"                                                             ] },
    { "id": "P000M6AJYZ_2010-01",    "value": -1, "features": [                         "L74L",         "V75V", "R83R", "A98A",                  "L100L",                   "K101K",                    "K103K",                            "V106V",                    "V108V",                   "F116F",                                     "R172R", "K173K",          "V179I",                                               "Y181Y",                    "Y188Y", "V189V",                    "G190G",                   "E203E",          "L210L",          "T215T",                   "K219K",          "H221H",          "K223K",          "L228L",           "G231G",           "Y232Y",           "E233E",                     "H235H",           "P236P"                                                             ] },
    { "id": "P000M6DPY0_2010-01",    "value": -1, "features": [                         "L74L",         "V75V", "R83R",                          "L100L",                   "K101K",                    "K103K",                            "V106V",                    "V108V",                   "F116F",                                     "R172R", "K173K",                   "V179V",                                      "Y181Y",                    "Y188Y", "V189V",                    "G190G",                   "E203E",          "L210L",          "T215T",                   "K219K",          "H221H",          "K223K",          "L228L",           "G231G",           "Y232Y",           "E233E",                     "H235H",           "P236P"                                                             ] },
    { "id": "P000M73PJ1_2005-09|0",  "value": -1, "features": [                         "L74L",         "V75V",         "A98A",                  "L100L",                   "K101K",                    "K103K",                            "V106V",                    "V108V",                   "F116F",                                     "R172R", "K173K",                   "V179V",                                      "Y181Y",                    "Y188Y", "V189V",                    "G190G",                   "E203E",          "L210L",          "T215T",                   "K219K",          "H221H",          "K223K",          "L228L",           "G231G",           "Y232Y",           "E233E",                     "H235H",           "P236P"                                                             ] },
    { "id": "P000M73PJ1_2005-09|1",  "value": -1, "features": [                         "L74L",         "V75V",         "A98A",                  "L100L",                   "K101K",                    "K103K",                            "V106V",                    "V108V",                   "F116F",                                     "R172R", "K173K",                   "V179V",                                      "Y181Y",                    "Y188Y", "V189V",                    "G190G",                   "E203E",          "L210L",          "T215T",                   "K219K",          "H221H",          "K223K",          "L228L",           "G231G",           "Y232Y",           "E233E",                     "H235H",           "P236P"                                                             ] },
    { "id": "P000M73QV2_2009-04",    "value": -1, "features": [                         "L74L",         "V75V", "R83R", "A98A",                  "L100L",                   "K101K",                    "K103K",                            "V106V",                    "V108V",                   "F116F", "I135V",                            "R172R", "K173K",                   "V179V",                                      "Y181Y",                    "Y188Y", "V189V",                    "G190G",                   "E203E",          "L210L",          "T215T",                   "K219K",          "H221H",          "K223K",          "L228L",           "G231G",           "Y232Y",           "E233E",                     "H235H",           "P236P"                                                             ] },
    { "id": "P000M7BGX3_2009-12",    "value": -1, "features": [                         "L74L",         "V75V", "R83R", "A98A",                  "L100L",                   "K101K",                    "K103K",                            "V106V",                    "V108V",                   "F116F",                                     "R172R", "K173K",                   "V179V",                                      "Y181Y",                    "Y188Y", "V189V",                    "G190G",                   "E203E",          "L210L",          "T215T",                   "K219K",          "H221H",          "K223K",          "L228L",           "G231G",           "Y232Y",           "E233E",                     "H235H",           "P236P"                                                             ] },
    { "id": "P000M7ILU4_2009-06",    "value": -1, "features": [                         "L74L",         "V75V", "R83R", "A98A",                  "L100L",                   "K101K",                    "K103K",                            "V106V",                    "V108V",                   "F116F",                                     "R172R", "K173K",                   "V179V",                                      "Y181Y",                    "Y188Y", "V189V",                    "G190G",                   "E203E",          "L210L",          "T215T",                   "K219K",          "H221H",          "K223K",          "L228L",           "G231G",           "Y232Y",           "E233E",                     "H235H",           "P236P"                                                             ] },
    { "id": "P000M82IV5_2009-04",    "value": -1, "features": [                         "L74L",         "V75V", "R83R", "A98A",                  "L100L",                   "K101K",                    "K103K",                            "V106V",                    "V108V",                   "F116F",                                     "R172R", "K173K",                   "V179V",                                      "Y181Y",                    "Y188Y", "V189V",                    "G190G",                   "E203E",          "L210L",          "T215T",                   "K219K",          "H221H",          "K223K",          "L228L",           "G231G",           "Y232Y",           "E233E",                     "H235H",           "P236P"                                                             ] },
    { "id": "P000M84KJ6_2005-10",    "value": -1, "features": [                         "L74L",         "V75V", "R83R", "A98A",                  "L100L",                   "K101K",                    "K103K",                            "V106V",                    "V108V",                   "F116F",                                     "R172R", "K173K",                   "V179V",                                      "Y181Y",                    "Y188Y", "V189V",                    "G190G",                   "E203E",          "L210L",          "T215T",                   "K219K",          "H221H",          "K223K",          "L228L",           "G231G",           "Y232Y",           "E233E",                     "H235H",           "P236P"                                                             ] },
    { "id": "P000M85NX7_2009-12",    "value": -1, "features": [                         "L74L",         "V75V",                                  "L100L",                   "K101K",                    "K103K",                            "V106V",                    "V108V",                   "F116F",                                     "R172R", "K173K",                   "V179V",                                      "Y181Y",                    "Y188Y", "V189V",                    "G190G",                   "E203E",          "L210L",          "T215T",                   "K219K",          "H221H",          "K223K",          "L228L",           "G231G",           "Y232Y",           "E233E",                     "H235H",           "P236P"                                                             ] },
    { "id": "P000M87QX8_2009-12|0",  "value": -1, "features": [                         "L74L",         "V75V", "R83R", "A98A",                  "L100L",                   "K101K",                    "K103K",                            "V106V",                    "V108V",                   "F116F",                                     "R172R", "K173K",                   "V179V",                                      "Y181Y",                    "Y188Y", "V189V",                    "G190G",                   "E203E",          "L210L",          "T215T",                   "K219K",          "H221H",          "K223K",          "L228L",           "G231G",           "Y232Y",           "E233E",                     "H235H",           "P236P"                                                             ] },
    { "id": "P000M87QX8_2009-12|1",  "value": -1, "features": [                         "L74L",         "V75V", "R83R", "A98A",                  "L100L",                   "K101K",                    "K103K",                            "V106V",                    "V108V",                   "F116F",                                     "R172R", "K173K",                   "V179V",                                      "Y181Y",                    "Y188Y", "V189V",                    "G190G",                   "E203E",          "L210L",          "T215T",                   "K219K",          "H221H",          "K223K",          "L228L",           "G231G",           "Y232Y",           "E233E",                     "H235H",           "P236P"                                                             ] },
    { "id": "D000FD7ITW_2008-07",    "value": -1, "features": [                         "L74L",         "V75V", "R83R", "A98A",                  "L100L",                   "K101K",                    "K103K",                            "V106V",                    "V108V",                   "F116F",                                     "R172R", "K173K",                   "V179V",                                      "Y181Y",                    "Y188Y", "V189V",                    "G190G",                   "E203E",          "L210L",          "T215T",                   "K219K",          "H221H",          "K223K", "L228H",                    "G231G",           "Y232Y",           "E233E",                     "H235H",           "P236P"                                                             ] },
    { "id": "P000M90LV9_2009-04",    "value": -1, "features": [                         "L74L",         "V75V", "R83R", "A98A",                  "L100L",                   "K101K",                    "K103K",                                                        "V108V",                   "F116F",                                     "R172R", "K173K",                   "V179V",                                      "Y181Y",                    "Y188Y", "V189V",                    "G190G",                   "E203E",          "L210L",          "T215T",                   "K219K",          "H221H",          "K223K",          "L228L",           "G231G",           "Y232Y",           "E233E",                     "H235H",           "P236P"                                                             ] },
    { "id": "P000M90RJA_2005-10",    "value": -1, "features": [                         "L74L",         "V75V", "R83R", "A98A",                  "L100L",                   "K101K",                    "K103K",                            "V106V",                    "V108V",                   "F116F",                                     "R172R", "K173K",                   "V179V",                                      "Y181Y",                    "Y188Y", "V189V",                    "G190G",                   "E203E",          "L210L",          "T215T",                   "K219K",          "H221H",          "K223K",          "L228L",           "G231G",           "Y232Y",           "E233E",                     "H235H",           "P236P"                                                             ] },
    { "id": "P000M98JVC_2009-05|0",  "value": -1, "features": [                         "L74L",         "V75V", "R83R", "A98A",                  "L100L",                   "K101K",                    "K103K",                            "V106V",                    "V108V",                   "F116F",                                     "R172R",                            "V179V",                                      "Y181Y",                    "Y188Y", "V189V",                    "G190G",                   "E203E",          "L210L",          "T215T",                   "K219K",          "H221H",          "K223K",          "L228L",           "G231G",           "Y232Y",           "E233E",                     "H235H",           "P236P"                                                             ] },
    { "id": "P000M98JVC_2009-05|1",  "value": -1, "features": [                         "L74L",         "V75V", "R83R", "A98A",                  "L100L",                   "K101K",                    "K103K",                            "V106V",                    "V108V",                   "F116F",                                     "R172R",                            "V179V",                                      "Y181Y",                    "Y188Y", "V189V",                    "G190G",                   "E203E",          "L210L",          "T215T",                   "K219K",          "H221H",          "K223K",          "L228L",           "G231G",           "Y232Y",           "E233E",                     "H235H",           "P236P"                                                             ] },
    { "id": "P000M98JVC_2009-05|2",  "value": -1, "features": [                         "L74L",         "V75V", "R83R", "A98A",                  "L100L",                   "K101K",                    "K103K",                            "V106V",                    "V108V",                   "F116F",                                     "R172R",                            "V179V",                                      "Y181Y",                    "Y188Y", "V189V",                    "G190G",                   "E203E",          "L210L",          "T215T",                   "K219K",          "H221H",          "K223K",          "L228L",           "G231G",           "Y232Y",           "E233E",                     "H235H",           "P236P"                                                             ] },
[truncated: 1,040,066 more chars]
