# Supplementary material for: IDEPI: Rapid Prediction of HIV-1 Antibody Epitopes and Other Phenotypic Features from Sequence Data Using a Flexible Machine Learning Platform
Source: PLoS Comput Biol. 2014 Sep 25;10(9):e1003842. doi: 10.1371/journal.pcbi.1003842 (PMC4177671; doi:10.1371/journal.pcbi.1003842)
Supplement: Software S1 — The complete source code tree, example files, and documentation for IDEPI; for the most current version visit the package distribution page at https://github.com/veg/idepi. (GZ) [file pcbi.1003842.s001.gz › idepi-1.0/examples/DRAM/validation/stanford_db.txt]

Seq ID	GeneSummary	subtype	subtype match	firstAA	lastAA	Stop Codons, Frame Shifts	B,D,H,V,N	Unusual Residues	G-A Hypermutated	GeneSummary	subtype	subtype match	firstAA	lastAA	Stop Codons, Frame Shifts	B,D,H,V,N	Unusual Residues	G-A Hypermutated	GeneSummary	subtype	subtype match	firstAA	lastAA	Stop Codons, Frame Shifts	B,D,H,V,N	Unusual Residues	G-A Hypermutated	indels	reading frame shifts	PI_MAJOR	PI_MINOR	OTHER	ATV/r	ATV/r	DRV/r	DRV/r	FPV/r	FPV/r	IDV/r	IDV/r	LPV/r	LPV/r	NFV	NFV	SQV/r	SQV/r	TPV/r	TPV/r	NRTI
JC00MC6GRU_2007-11										RT	B	95.7	1	335	None	None	None	None										There are no insertions or deletions	There are no reading frameshifts																				None
B000F_0QS0_2008-02										RT	B	94.7	1	335	None	None	None	None										There are no insertions or deletions	There are no reading frameshifts																				None
B000F85PS1_2008-06										RT	B	95.0	1	335	None	None	263	None										There are no insertions or deletions	There are no reading frameshifts																				None
B000FD0JS2_2008-04										RT	B	94.6	1	335	None	None	None	None										There are no insertions or deletions	There are no reading frameshifts																				None
B000FDAAS3_2008-04										RT	B	94.9	1	335	100	None	None	None										There are no insertions or deletions	There are no reading frameshifts																				None
B000FEACS4_2008-05										RT	B	95.4	1	335	None	None	None	None										There are no insertions or deletions	There are no reading frameshifts																				None
B000FH7OS5_2008-05										RT	B	94.8	1	335	None	None	None	None										There are no insertions or deletions	There are no reading frameshifts																				None
B000FMEBV6_2009-02										RT	B	96.1	1	335	None	None	None	None										There are no insertions or deletions	There are no reading frameshifts																				None
B000M7BGT7_2008-07										RT	B	94.8	1	335	None	None	None	None										There are no insertions or deletions	There are no reading frameshifts																				None
B000M90OT8_2008-07										RT	B	95.0	1	335	None	None	None	None										There are no insertions or deletions	There are no reading frameshifts																				None
B000M90TS9_2008-06										RT	B	96.0	1	335	None	None	296	None										There are no insertions or deletions	There are no reading frameshifts																				None
C18TME0SSR_2008-02										RT	B	94.9	1	335	None	None	None	None										There are no insertions or deletions	There are no reading frameshifts																				None
JC00MF0QRV_2007-12										RT	B	94.4	1	335	None	None	None	None										There are no insertions or deletions	There are no reading frameshifts																				None
JC00MG0OTW_2008-08										RT	B	95.2	1	335	None	None	None	None										There are no insertions or deletions	There are no reading frameshifts																				None
JC00MH5MWX_2009-09										RT	B	95.1	1	335	None	None	None	None										There are no insertions or deletions	There are no reading frameshifts																				None
JCE0M9DKTY_2008-08										RT	B	94.0	1	335	None	None	None	None										There are no insertions or deletions	There are no reading frameshifts																				None
JCE0MA2HTZ_2008-07										RT	B	91.6	1	335	None	215	None	None										There are no insertions or deletions	There are no reading frameshifts																				None
JCV0M7KFU0_2009-01										RT	B	93.0	1	335	None	None	None	None										There are no insertions or deletions	There are no reading frameshifts																				None
JCV0MCBAF1_2008-08										RT	B	94.6	1	335	None	None	None	None										There are no insertions or deletions	There are no reading frameshifts																				None
JD00MH0NU2_2009-01										RT	B	95.9	1	335	None	None	None	None										There are no insertions or deletions	There are no reading frameshifts																				None
JE00FF0TS3_2008-04										RT	B	94.7	1	335	None	None	None	None										There are no insertions or deletions	There are no reading frameshifts																				None
JE00M70NR4_2008-01										RT	B	95.2	1	335	None	None	129	None										There are no insertions or deletions	There are no reading frameshifts																				None
C200FA0NSS_2008-02										RT	B	95.5	1	335	None	None	None	None										There are no insertions or deletions	There are no reading frameshifts																				None
JE00M7CIS5_2008-03										RT	B	95.7	1	334	None	None	None	None										There are no insertions or deletions	There are no reading frameshifts																				None
JE00M9_OR6_2008-01										RT	B	95.8	1	334	None	None	199,326	None										There are no insertions or deletions	There are no reading frameshifts																				None
JE00M9HJU7_2008-12										RT	B	94.9	1	335	None	None	None	None										There are no insertions or deletions	There are no reading frameshifts																				None
JE00MA1TR8_2007-11										RT	B	93.9	1	323	None	305	None	None										There are no insertions or deletions	There are no reading frameshifts																				None
JE00MB1TN9_2008-10										RT	B	96.2	1	335	None	None	None	None										There are no insertions or deletions	There are no reading frameshifts																				None
JE00ME0ORA_2007-11										RT	B	94.3	1	335	None	None	None	None										There are no insertions or deletions	There are no reading frameshifts																				None
JE00MGAIUB_2008-12										RT	B	94.3	1	335	None	None	None	None										There are no insertions or deletions	There are no reading frameshifts																				None
JE00MJ2QYC_2010-02										RT	B	95.3	1	335	None	None	None	None										There are no insertions or deletions	There are no reading frameshifts																				None
JE00MK2MTD_2008-07										RT	B	94.9	1	335	None	None	None	None										There are no insertions or deletions	There are no reading frameshifts																				None
JE00MN0NSE_2008-04										RT	B	94.3	1	335	None	None	None	None										There are no insertions or deletions	There are no reading frameshifts																				None
C200FD0TQT_2007-11										RT	B	94.3	1	335	None	None	None	None										There are no insertions or deletions	There are no reading frameshifts																				None
JEU0F9BJSF_2008-02										RT	B	95.1	1	335	None	None	None	None										There are no insertions or deletions	There are no reading frameshifts																				None
JF00F898SG_2008-03										RT	B	96.1	1	335	None	None	None	None										There are no insertions or deletions	There are no reading frameshifts																				None
JF00FD1OUH_2008-10										RT	B	94.3	1	335	None	None	None	None										There are no insertions or deletions	There are no reading frameshifts																				None
JF00M83JPI_2007-06										RT	B	94.3	1	335	None	4,294	292	None										There are no insertions or deletions	There are no reading frameshifts																				None
JF00M918RJ_2007-12										RT	B	95.3	1	335	None	None	None	None										There are no insertions or deletions	There are no reading frameshifts																				None
JF00MCBOSK_2008-09										RT	B	95.2	1	335	None	None	None	None										There are no insertions or deletions	There are no reading frameshifts																				None
JFJ0MG0SRL_2007-12										RT	B	94.7	1	335	None	None	None	None										There are no insertions or deletions	There are no reading frameshifts																				M184V
JFM0ME0SQM_2007-10										RT	B	95.3	1	335	None	None	None	None										There are no insertions or deletions	There are no reading frameshifts																				None
JGKOMA5HQN_2007-10										RT	B	94.0	1	335	None	None	None	None										There are no insertions or deletions	There are no reading frameshifts																				M41L,L210W,T215D
JI00M79LXO_2009-09										RT	B	95.7	1	335	None	None	None	None										There are no insertions or deletions	There are no reading frameshifts																				None
C200FI0TCU_2007-11										RT	B	95.3	1	334	None	None	None	None										There are no insertions or deletions	There are no reading frameshifts																				None
JKM0M90OSP_2008-04										RT	B	94.9	1	335	None	70	None	None										There are no insertions or deletions	There are no reading frameshifts																				None
JM00M_2MTQ_2008-07										RT	B	94.6	1	335	None	123	None	None										There are no insertions or deletions	There are no reading frameshifts																				None
JS00M91PTR_2008-08										RT	B	95.2	1	334	None	None	None	None										There are no insertions or deletions	There are no reading frameshifts																				T69NT
JS00MC8BRS_2007-12										RT	B	94.7	1	325	None	None	None	None										There are no insertions or deletions	There are no reading frameshifts																				T69N
JT00M91OST_2008-03										RT	B	94.6	1	335	None	None	None	None										There are no insertions or deletions	There are no reading frameshifts																				None
JT00MEFKSU_2008-02										RT	B	95.1	1	335	None	None	None	None										There are no insertions or deletions	There are no reading frameshifts																				None
JV00FC2CRV_2007-11										RT	B	94.2	1	333	None	39	None	None										There are no insertions or deletions	There are no reading frameshifts																				None
JV00FG3MTW_2008-08										RT	B	95.4	1	335	13	None	None	None										There are no insertions or deletions	There are no reading frameshifts																				None
JV00M8T5WX_2009-09										RT	B	95.7	1	335	None	None	None	None										There are no insertions or deletions	There are no reading frameshifts																				None
JV00MD9ITY_2008-06										RT	B	95.3	1	335	None	None	None	None										There are no insertions or deletions	There are no reading frameshifts																				None
C200M63RQV_2007-11										RT	B	95.5	1	335	None	None	None	None										There are no insertions or deletions	There are no reading frameshifts																				None
JV00ME5JYZ_2010-01										RT	B	93.2	1	335	None	None	None	None										There are no insertions or deletions	There are no reading frameshifts																				None
JV00MEEOR0_2007-12										RT	B	94.1	1	335	None	294	None	None										There are no insertions or deletions	There are no reading frameshifts																				None
JVW0MA1TQ1_2007-10										RT	B	94.8	1	335	None	None	None	None										There are no insertions or deletions	There are no reading frameshifts																				None
JW00FF6NR2_2008-01										RT	B	94.8	1	335	None	None	None	None										There are no insertions or deletions	There are no reading frameshifts																				None
JW00M62RU3_2008-11										RT	B	94.5	1	335	None	None	None	None										There are no insertions or deletions	There are no reading frameshifts																				None
JW00MB0UT4_2008-08										RT	B	94.3	1	332	None	None	None	None										There are no insertions or deletions	There are no reading frameshifts																				None
JX00FD7HS5_2008-04										RT	B	97.1	1	332	None	None	None	None										There are no insertions or deletions	There are no reading frameshifts																				None
JX00M51TS6_2008-03										RT	B	94.0	1	335	None	None	None	None										There are no insertions or deletions	There are no reading frameshifts																				None
JY00M68ES7_2008-07										RT	B	94.7	1	335	None	None	None	None										There are no insertions or deletions	There are no reading frameshifts																				V75M
JY00MD1SJ8_2008-08										RT	B	95.1	1	335	None	None	None	None										There are no insertions or deletions	There are no reading frameshifts																				V75LV
C200M90NSW_2008-02										RT	B	95.6	1	335	None	None	None	None										There are no insertions or deletions	There are no reading frameshifts																				None
M000F43KN9_2008-11										RT	B	94.9	1	335	None	None	None	None										There are no insertions or deletions	There are no reading frameshifts																				None
M000F53I8A_2009-03										RT	B	94.2	1	335	None	None	None	None										There are no insertions or deletions	There are no reading frameshifts																				None
M000F65FRB_2009-04										RT	B	95.6	1	335	None	None	None	None										There are no insertions or deletions	There are no reading frameshifts																				None
M000F74PWC_2009-07										RT	B	94.8	1	334	None	None	None	None										There are no insertions or deletions	There are no reading frameshifts																				None
M000F84HTD_2008-11										RT	B	95.5	1	335	None	None	None	None										There are no insertions or deletions	There are no reading frameshifts																				None
M000F90KJE_2008-08										RT	B	95.3	1	335	None	None	None	None										There are no insertions or deletions	There are no reading frameshifts																				None
M000F95KVF_2009-04										RT	B	95.5	1	335	None	None	None	None										There are no insertions or deletions	There are no reading frameshifts																				None
M000F98KTG_2008-08										RT	B	94.7	1	335	None	None	None	None										There are no insertions or deletions	There are no reading frameshifts																				None
M000F9DHTH_2008-07										RT	B	95.9	1	335	None	None	None	None										There are no insertions or deletions	There are no reading frameshifts																				None
M000FA3HVI_2009-04										RT	B	96.7	1	335	None	None	None	None										There are no insertions or deletions	There are no reading frameshifts																				None
C200MB0JQX_2007-11										RT	B	94.2	1	335	None	None	None	None										There are no insertions or deletions	There are no reading frameshifts																				None
M000FC4NSJ_2008-05										RT	B	94.5	1	334	None	None	None	None										There are no insertions or deletions	There are no reading frameshifts																				None
M000FCBKBK_2009-10										RT	B	96.4	1	335	None	None	None	None										There are no insertions or deletions	There are no reading frameshifts																				None
M000FD4RPL_2008-07										RT	B	95.7	1	335	None	None	None	None										There are no insertions or deletions	There are no reading frameshifts																				None
M000FDDEVM_2009-02										RT	B	94.1	1	335	None	None	197	None										There are no insertions or deletions	There are no reading frameshifts																				None
M000FE2QSN_2008-05										RT	B	96.0	1	335	None	None	None	None										There are no insertions or deletions	There are no reading frameshifts																				None
M000FK3NVO_2009-04										RT	B	95.2	1	335	100	49,250	49	None										There are no insertions or deletions	There are no reading frameshifts																				None
M000M_CBVP_2009-03										RT	B	94.8	1	335	None	None	None	None										There are no insertions or deletions	There are no reading frameshifts																				None
M000M_FAQQ_2008-11										RT	B	94.9	1	335	None	None	None	None										There are no insertions or deletions	There are no reading frameshifts																				None
M000M_JIVR_2009-03										RT	B	96.5	1	333	None	None	None	None										There are no insertions or deletions	There are no reading frameshifts																				None
M000M5THTS_2009-01										RT	B	94.9	1	335	None	None	None	None										There are no insertions or deletions	There are no reading frameshifts																				None
C200MB8NSY_2008-03										RT	B	93.8	1	334	None	None	None	None										There are no insertions or deletions	There are no reading frameshifts																				None
M000M65MPT_2009-04										RT	B	94.8	1	335	None	33	None	None										There are no insertions or deletions	There are no reading frameshifts																				None
M000M65MUU_2008-12										RT	B	95.2	1	335	None	None	None	None										There are no insertions or deletions	There are no reading frameshifts																				None
M000M68HSV_2008-07										RT	B	94.8	1	335	None	None	133	None										There are no insertions or deletions	There are no reading frameshifts																				None
M000M6ASVW_2009-03										RT	B	95.0	1	335	None	None	None	None										There are no insertions or deletions	There are no reading frameshifts																				None
M000M6DGVX_2009-03										RT	B	95.0	1	335	None	None	None	None										There are no insertions or deletions	There are no reading frameshifts																				None
M000M6OGOY_2008-12										RT	B	95.1	1	335	None	None	None	None										There are no insertions or deletions	There are no reading frameshifts																				None
M000M76LRZ_2009-03										RT	B	95.6	1	335	None	None	None	None										There are no insertions or deletions	There are no reading frameshifts																				None
M000M7D3W0_2009-06										RT	B	94.4	1	335	None	None	None	None										There are no insertions or deletions	There are no reading frameshifts																				None
M000M81QU1_2008-10										RT	B	95.1	1	335	None	None	None	None										There are no insertions or deletions	There are no reading frameshifts																				None
M000M82JW2_2009-05										RT	B	94.7	1	335	None	None	None	None										There are no insertions or deletions	There are no reading frameshifts																				None
C200ME6KRZ_2008-02										RT	B	94.7	1	334	None	None	None	None										There are no insertions or deletions	There are no reading frameshifts																				None
M000M82NW3_2009-06										RT	B	94.8	1	335	None	None	None	None										There are no insertions or deletions	There are no reading frameshifts																				K219KQ
M000M83KS4_2008-05										RT	B	95.6	1	335	None	None	None	None										There are no insertions or deletions	There are no reading frameshifts																				None
M000M86MW5_2009-07										RT	B	95.1	1	335	None	None	None	None										There are no insertions or deletions	There are no reading frameshifts																				None
M000M87GT6_2008-06										RT	B	94.6	1	335	None	None	None	None										There are no insertions or deletions	There are no reading frameshifts																				None
M000M88HO7_2008-10										RT	B	95.8	1	335	None	None	None	None										There are no insertions or deletions	There are no reading frameshifts																				None
M000M89E48_2008-09										RT	B	94.8	1	335	None	None	None	None										There are no insertions or deletions	There are no reading frameshifts																				None
M000M89MV9_2009-03										RT	B	95.0	1	335	None	None	None	None										There are no insertions or deletions	There are no reading frameshifts																				None
M000M8BKVA_2009-04										RT	B	95.6	1	335	None	135	None	None										There are no insertions or deletions	There are no reading frameshifts																				None
M000M8FDPB_2008-09										RT	B	95.2	1	335	None	None	None	None										There are no insertions or deletions	There are no reading frameshifts																				None
M000M90KUC_2009-02										RT	B	96.4	1	333	None	None	None	None										There are no insertions or deletions	There are no reading frameshifts																				None
C200MG1RQ0_2007-10										RT	B	95.1	1	335	None	None	None	None										There are no insertions or deletions	There are no reading frameshifts																				None
M000M95GTD_2008-08										RT	B	95.6	1	335	None	None	None	None										There are no insertions or deletions	There are no reading frameshifts																				None
M000M95MTE_2008-09										RT	B	93.5	1	335	None	None	None	None										There are no insertions or deletions	There are no reading frameshifts																				None
M000M97LTF_2008-07										RT	B	96.2	1	335	None	None	None	None										There are no insertions or deletions	There are no reading frameshifts																				None
M000M9CMQG_2009-01										RT	B	95.7	1	335	None	None	None	None										There are no insertions or deletions	There are no reading frameshifts																				None
M000M9GIVH_2009-03										RT	B	96.4	1	333	None	None	None	None										There are no insertions or deletions	There are no reading frameshifts																				None
M000M9L2SI_2009-04										RT	B	95.1	1	335	None	None	None	None										There are no insertions or deletions	There are no reading frameshifts																				None
M000MA4JOJ_2008-11										RT	B	94.6	1	335	None	None	None	None										There are no insertions or deletions	There are no reading frameshifts																				None
M000MA6FTK_2008-06										RT	B	94.6	1	335	None	None	None	None										There are no insertions or deletions	There are no reading frameshifts																				None
M000MAGHUL_2009-01										RT	B	96.7	1	335	None	None	None	None										There are no insertions or deletions	There are no reading frameshifts																				None
M000MALHTM_2009-09										RT	B	95.7	1	335	None	None	None	None										There are no insertions or deletions	There are no reading frameshifts																				None
C260FD9I61_2007-10										RT	B	94.7	1	335	None	None	None	None										There are no insertions or deletions	There are no reading frameshifts																				None
M000MB0PUN_2009-01										RT	B	95.3	1	335	None	None	None	None										There are no insertions or deletions	There are no reading frameshifts																				None
M000MB2RWO_2009-05										RT	B	95.1	1	335	None	None	None	None										There are no insertions or deletions	There are no reading frameshifts																				None
M000MB5FNP_2008-11										RT	B	96.1	1	335	None	None	None	None										There are no insertions or deletions	There are no reading frameshifts																				None
M000MB8IFQ_2009-04										RT	B	95.7	1	335	None	97	None	None										There are no insertions or deletions	There are no reading frameshifts																				None
M000MC0SSR_2008-05										RT	B	95.5	1	334	None	None	None	None										There are no insertions or deletions	There are no reading frameshifts																				None
M000MC0UVS_2009-04										RT	B	94.5	1	335	None	None	None	None										There are no insertions or deletions	There are no reading frameshifts																				None
M000MD1PTT_2008-12										RT	B	95.7	1	335	None	None	None	None										There are no insertions or deletions	There are no reading frameshifts																				None
M000MD1SOU_2008-09										RT	B	94.9	1	335	None	166	None	None										There are no insertions or deletions	There are no reading frameshifts																				None
M000MD3PSV_2008-05										RT	B	94.7	1	335	None	None	194	None										There are no insertions or deletions	There are no reading frameshifts																				None
M000MD6KTW_2009-04										RT	B	94.9	1	335	None	None	None	None										There are no insertions or deletions	There are no reading frameshifts																				None
C280F9DKR2_2008-01										RT	B	94.7	1	334	None	None	None	None										There are no insertions or deletions	There are no reading frameshifts																				None
M000ME0OTX_2008-08										RT	B	95.4	1	335	None	None	None	None										There are no insertions or deletions	There are no reading frameshifts																				None
M000ME3PTY_2008-07										RT	B	94.6	1	335	None	None	None	None										There are no insertions or deletions	There are no reading frameshifts																				None
M000ME4OUZ_2009-04										RT	B	95.3	1	335	None	None	None	None										There are no insertions or deletions	There are no reading frameshifts																				None
M000ME4RU0_2009-04										RT	B	94.9	1	335	None	None	None	None										There are no insertions or deletions	There are no reading frameshifts																				None
M000ME6QT1_2008-11										RT	B	95.9	1	335	None	None	None	None										There are no insertions or deletions	There are no reading frameshifts																				None
M000ME8MT2_2008-06										RT	B	94.0	1	334	None	178	None	None										There are no insertions or deletions	There are no reading frameshifts																				None
M000MF1KS3_2008-05										RT	B	94.4	1	335	None	None	None	None										There are no insertions or deletions	There are no reading frameshifts																				None
M000MF1MV4_2009-02										RT	B	95.5	1	335	None	None	None	None										There are no insertions or deletions	There are no reading frameshifts																				None
M000MF2KU5_2008-10										RT	B	94.9	1	335	None	None	48	None										There are no insertions or deletions	There are no reading frameshifts																				None
M000MF2RW6_2009-07										RT	B	96.1	1	335	None	None	None	None										There are no insertions or deletions	There are no reading frameshifts																				None
C280FK1TS3_2008-02										RT	B	94.0	1	335	None	314	None	None										There are no insertions or deletions	There are no reading frameshifts																				None
M000MFCNQ7_2008-11										RT	B	95.6	1	335	None	None	None	None										There are no insertions or deletions	There are no reading frameshifts																				None
M000MG0LT8_2008-08										RT	B	94.3	1	335	None	None	None	None										There are no insertions or deletions	There are no reading frameshifts																				None
M000MG6JU9_2008-10										RT	B	94.1	1	335	None	None	None	None										There are no insertions or deletions	There are no reading frameshifts																				None
M000MG8DPA_2008-07										RT	B	95.5	1	335	None	285	None	None										There are no insertions or deletions	There are no reading frameshifts																				None
M000MGJIOB_2008-09										RT	B	94.7	1	335	None	None	None	None										There are no insertions or deletions	There are no reading frameshifts																				None
M000MH1QRC_2008-12										RT	B	94.6	1	335	None	None	None	None										There are no insertions or deletions	There are no reading frameshifts																				None
M000MHBBSD_2008-05										RT	B	94.4	1	335	None	None	None	None										There are no insertions or deletions	There are no reading frameshifts																				None
M000MI1VTE_2008-06										RT	B	95.0	1	335	None	None	None	None										There are no insertions or deletions	There are no reading frameshifts																				None
M000MK1JUF_2009-01										RT	B	94.0	1	335	None	39	None	None										There are no insertions or deletions	There are no reading frameshifts																				None
M000ML1PUG_2009-02										RT	B	97.3	1	335	None	None	None	None										There are no insertions or deletions	There are no reading frameshifts																				None
C28EM90GO4_2007-11										RT	B	94.1	1	335	None	None	127,306	None										There are no insertions or deletions	There are no reading frameshifts																				None
M000MN2NSH_2008-07										RT	B	95.3	1	335	None	None	None	None										There are no insertions or deletions	There are no reading frameshifts																				None
M000MR0VTI_2008-10										RT	B	95.8	1	334	None	None	135	None										There are no insertions or deletions	There are no reading frameshifts																				None
M000MT2UTJ_2008-09										RT	B	94.9	1	335	None	None	None	None										There are no insertions or deletions	There are no reading frameshifts																				None
M000MV5LQK_2008-09										RT	B	95.4	1	335	None	187	None	None										There are no insertions or deletions	There are no reading frameshifts																				None
M000MV6QTL_2008-09										RT	B	95.4	1	335	None	245	None	None										There are no insertions or deletions	There are no reading frameshifts																				None
M0CFM68ISM_2008-09										RT	B	94.8	1	335	None	None	69	None										There are no insertions or deletions	There are no reading frameshifts																				T69C
M0D0FA8BFN_2008-07										RT	B	94.3	1	335	None	None	None	None										There are no insertions or deletions	There are no reading frameshifts																				A62AV
M100FD6GTO_2008-11										RT	B	95.6	1	335	None	None	None	None										There are no insertions or deletions	There are no reading frameshifts																				None
M100FH1SUP_2008-12										RT	B	96.0	1	335	None	None	None	None										There are no insertions or deletions	There are no reading frameshifts																				None
M100M7CMPQ_2008-07										RT	B	93.1	1	335	None	334	None	None										There are no insertions or deletions	There are no reading frameshifts																				None
C2A0MJ4QR5_2008-02										RT	B	94.8	1	335	None	None	None	None										There are no insertions or deletions	There are no reading frameshifts																				None
M100M93LSR_2008-09										RT	B	95.2	1	333	None	None	None	None										There are no insertions or deletions	There are no reading frameshifts																				None
M100M9ALRS_2009-03										RT	B	95.4	1	335	None	None	None	None										There are no insertions or deletions	There are no reading frameshifts																				None
M100MG5JUT_2009-01										RT	B	95.1	1	335	None	None	None	None										There are no insertions or deletions	There are no reading frameshifts																				None
M18CMB9HSU_2008-05										RT	B	95.0	1	335	None	None	None	None										There are no insertions or deletions	There are no reading frameshifts																				None
M1C0MH1KTV_2008-06										RT	B	95.2	1	335	None	None	None	None										There are no insertions or deletions	There are no reading frameshifts																				None
M1CEMB1TSW_2008-05										RT	B	94.4	1	335	None	None	None	None										There are no insertions or deletions	There are no reading frameshifts																				V75LV
M1E0M90PUX_2008-12										RT	B	94.3	1	335	None	None	None	None										There are no insertions or deletions	There are no reading frameshifts																				None
M1GTM82LTY_2009-06										RT	B	95.6	1	335	None	None	None	None										There are no insertions or deletions	There are no reading frameshifts																				L210LW
M1R0MF1SUZ_2008-12										RT	B	94.8	1	335	None	149	None	None										There are no insertions or deletions	There are no reading frameshifts																				None
M200FD0RT0_2008-09										RT	B	94.3	1	335	None	None	None	None										There are no insertions or deletions	There are no reading frameshifts																				None
C2B0F71RQ6_2007-11										RT	B	95.5	1	335	None	None	None	None										There are no insertions or deletions	There are no reading frameshifts																				None
M200M6C8O1_2008-10										RT	B	95.1	1	335	None	None	None	None										There are no insertions or deletions	There are no reading frameshifts																				None
M200M75NT2_2008-11										RT	B	95.2	1	335	None	None	None	None										There are no insertions or deletions	There are no reading frameshifts																				None
M200M76JT3_2009-05										RT	B	95.7	1	335	None	None	None	None										There are no insertions or deletions	There are no reading frameshifts																				None
M200M93KW4_2009-06										RT	B	95.3	1	335	None	None	None	None										There are no insertions or deletions	There are no reading frameshifts																				None
M200M95RW5_2009-07										RT	B	94.1	1	335	None	None	None	None										There are no insertions or deletions	There are no reading frameshifts																				None
M200MK2GU6_2009-02										RT	B	94.8	1	335	None	128	None	None										There are no insertions or deletions	There are no reading frameshifts																				None
M280M5HBS7_2009-01										RT	B	96.0	1	335	None	None	None	None										There are no insertions or deletions	There are no reading frameshifts																				None
M2ACMA7FT8_2008-06										RT	B	95.2	1	335	None	None	None	None										There are no insertions or deletions	There are no reading frameshifts																				None
M2B0M5CKU9_2009-01										RT	B	95.7	1	335	None	None	None	None										There are no insertions or deletions	There are no reading frameshifts																				None
M2V0F63IUA_2008-12										RT	B	94.7	1	335	None	None	None	None										There are no insertions or deletions	There are no reading frameshifts																				None
C2C0MPDQR7_2008-02										RT	B	94.9	1	335	None	None	None	None										There are no insertions or deletions	There are no reading frameshifts																				None
M500FD1IUB_2009-01										RT	B	95.2	1	335	None	None	None	None										There are no insertions or deletions	There are no reading frameshifts																				None
M500MD7LUC_2009-01										RT	B	95.0	1	335	None	None	None	None										There are no insertions or deletions	There are no reading frameshifts																				None
M5C0M85NSD_2008-10										RT	B	95.2	1	335	None	None	None	None										There are no insertions or deletions	There are no reading frameshifts																				None
M600M71MVE_2009-03										RT	B	93.6	1	335	None	None	None	None										There are no insertions or deletions	There are no reading frameshifts																				None
M800FE4I7F_2008-07										RT	B	96.4	1	334	None	None	None	None										There are no insertions or deletions	There are no reading frameshifts																				None
M800M6AGTG_2009-06										RT	B	94.7	1	335	None	None	None	None										There are no insertions or deletions	There are no reading frameshifts																				None
M800M6AUVH_2009-03										RT	B	95.0	1	335	None	None	None	None										There are no insertions or deletions	There are no reading frameshifts																				None
M800M77HSI_2008-05										RT	B	95.0	1	335	None	None	None	None										There are no insertions or deletions	There are no reading frameshifts																				None
M800M7BGQJ_2008-07										RT	B	94.8	1	335	None	None	None	None										There are no insertions or deletions	There are no reading frameshifts																				None
M8U0M92LVK_2009-04										RT	B	94.9	1	335	None	None	None	None										There are no insertions or deletions	There are no reading frameshifts																				None
C8V0MA3KP8_2007-12										RT	B	95.3	1	335	None	None	None	None										There are no insertions or deletions	There are no reading frameshifts																				None
MAC0M4OEUL_2009-02										RT	B	95.8	1	335	None	None	None	None										There are no insertions or deletions	There are no reading frameshifts																				None
MB00MD0UCM_2008-09										RT	B	93.9	1	334	None	None	None	None										There are no insertions or deletions	There are no reading frameshifts																				None
MDE0F62NSN_2008-05										RT	B	94.7	1	335	None	None	None	None										There are no insertions or deletions	There are no reading frameshifts																				None
MDE0F63LTO_2008-06										RT	B	94.3	1	335	None	None	284	None										There are no insertions or deletions	There are no reading frameshifts																				None
MDE0F69EUP_2008-08										RT	B	95.1	1	335	None	None	None	None										There are no insertions or deletions	There are no reading frameshifts																				None
ME00F8AISQ_2008-05										RT	B	95.4	1	335	None	None	None	None										There are no insertions or deletions	There are no reading frameshifts																				None
ME00F9EIVR_2009-02										RT	B	94.1	1	335	None	None	74	None										There are no insertions or deletions	There are no reading frameshifts																				L74FL
ME00FD2KUS_2009-06										RT	B	95.5	1	335	None	216	294	None										There are no insertions or deletions	There are no reading frameshifts																				None
ME00M60TST_2008-05										RT	B	94.3	1	335	None	None	None	None										There are no insertions or deletions	There are no reading frameshifts																				None
ME00M75ESU_2008-07										RT	B	95.7	1	335	None	None	None	None										There are no insertions or deletions	There are no reading frameshifts																				None
CC00M9_HK9_2008-01										RT	B	94.2	1	335	None	None	None	None										There are no insertions or deletions	There are no reading frameshifts																				None
ME00M80TUV_2008-12										RT	B	94.4	1	335	None	None	None	None										There are no insertions or deletions	There are no reading frameshifts																				None
ME00M88NTW_2008-06										RT	B	94.6	1	335	None	None	None	None										There are no insertions or deletions	There are no reading frameshifts																				None
ME00M8BKSX_2008-05										RT	B	95.2	1	335	None	None	None	None										There are no insertions or deletions	There are no reading frameshifts																				None
ME00M8FIVY_2009-06										RT	B	95.2	1	335	None	None	None	None										There are no insertions or deletions	There are no reading frameshifts																				None
ME00M97MTZ_2008-10										RT	B	95.2	1	335	None	None	None	None										There are no insertions or deletions	There are no reading frameshifts																				None
ME00M9DAS0_2008-05										RT	B	95.2	1	335	None	None	None	None										There are no insertions or deletions	There are no reading frameshifts																				None
ME00M9ILO1_2008-08										RT	B	95.5	1	335	None	None	None	None										There are no insertions or deletions	There are no reading frameshifts																				None
ME00MA3RV2_2009-03										RT	B	94.6	1	335	None	None	None	None										There are no insertions or deletions	There are no reading frameshifts																				None
ME00MB0OT3_2008-11										RT	B	95.2	1	335	None	None	None	None										There are no insertions or deletions	There are no reading frameshifts																				None
ME00MJ2TT4_2008-06										RT	B	96.1	1	335	None	None	None	None										There are no insertions or deletions	There are no reading frameshifts																				None
CC00MB3LRA_2008-01										RT	B	94.8	1	335	None	None	None	None										There are no insertions or deletions	There are no reading frameshifts																				None
MEGKF71QT5_2008-08										RT	B	94.2	1	335	None	None	None	None										There are no insertions or deletions	There are no reading frameshifts																				M41L,L210W,T215D
MEM0MF0RT6_2008-08										RT	B	95.6	1	335	None	None	None	None										There are no insertions or deletions	There are no reading frameshifts																				None
MEOZM86JQ7_2008-08										RT	B	94.9	1	335	None	None	215	None										There are no insertions or deletions	There are no reading frameshifts																				T215CDGY
MEOZM99IQ8_2008-08										RT	B	94.8	1	333	None	None	None	None										There are no insertions or deletions	There are no reading frameshifts																				T215D
MEV0MG0QT9_2008-06										RT	B	95.3	1	335	None	None	None	None										There are no insertions or deletions	There are no reading frameshifts																				None
MF00M47OSA_2008-05										RT	B	94.1	1	335	None	243	None	None										There are no insertions or deletions	There are no reading frameshifts																				None
MF00M4O9VB_2009-04										RT	B	95.6	1	335	None	None	294	None										There are no insertions or deletions	There are no reading frameshifts																				None
MF00M78MRC_2008-08										RT	B	95.1	1	335	None	None	None	None										There are no insertions or deletions	There are no reading frameshifts																				None
MF00M94OTD_2008-07										RT	B	94.4	1	335	None	None	None	None										There are no insertions or deletions	There are no reading frameshifts																				None
MF00MB0PUE_2008-12										RT	B	94.5	1	335	None	None	None	None										There are no insertions or deletions	There are no reading frameshifts																				None
B000M9EMSB_2008-07										RT	B	95.4	1	320	None	None	None	None										There are no insertions or deletions	There are no reading frameshifts																				None
CC00MM0RRB_2008-01										RT	B	95.9	1	335	None	None	None	None										There are no insertions or deletions	There are no reading frameshifts																				None
MF00MB3RUF_2008-11										RT	B	94.1	1	335	None	None	None	None										There are no insertions or deletions	There are no reading frameshifts																				None
MF00MC9EVG_2009-03										RT	B	95.6	1	335	None	None	None	None										There are no insertions or deletions	There are no reading frameshifts																				None
MK00M91JTH_2008-07										RT	B	95.6	1	335	None	None	None	None										There are no insertions or deletions	There are no reading frameshifts																				None
MM00MG3QTI_2008-07										RT	B	94.1	1	335	None	None	None	None										There are no insertions or deletions	There are no reading frameshifts																				None
MT00MG1MUJ_2009-01										RT	B	95.2	1	335	None	None	None	None										There are no insertions or deletions	There are no reading frameshifts																				None
MV00M76LOK_2008-10										RT	B	94.8	1	335	None	None	None	None										There are no insertions or deletions	There are no reading frameshifts																				None
MW00F83HSL_2009-06										RT	B	95.6	1	333	None	313	None	None										There are no insertions or deletions	There are no reading frameshifts																				None
MW00FC3JUM_2008-11										RT	B	94.4	1	335	None	None	None	None										There are no insertions or deletions	There are no reading frameshifts																				None
MW00FE6ETN_2008-06										RT	B	95.2	1	335	None	None	None	None										There are no insertions or deletions	There are no reading frameshifts																				None
MW00ME0JTO_2008-09										RT	B	95.9	1	335	None	None	None	None										There are no insertions or deletions	There are no reading frameshifts																				None
CE00MN4PQC_2007-11										RT	B	95.0	1	335	None	None	None	None										There are no insertions or deletions	There are no reading frameshifts																				None
MX00FA3OTP_2008-06										RT	B	96.0	1	335	None	None	None	None										There are no insertions or deletions	There are no reading frameshifts																				None
MX00MM6MUQ_2009-02										RT	B	95.7	1	335	None	None	None	None										There are no insertions or deletions	There are no reading frameshifts																				None
N000F66HUR_2009-01										RT	B	94.5	1	335	None	None	56,74	None										There are no insertions or deletions	There are no reading frameshifts																				L74FL
N000F8C9CS_2008-09										RT	B	93.9	1	323	None	None	None	None										There are no insertions or deletions	There are no reading frameshifts																				None
N000FA3EUT_2008-11										RT	B	95.5	1	335	None	None	None	None										There are no insertions or deletions	There are no reading frameshifts																				None
N000FB6KUU_2008-10										RT	B	95.2	1	335	None	None	None	None										There are no insertions or deletions	There are no reading frameshifts																				None
N000FCA1OV_2008-10										RT	B	96.9	1	335	None	None	None	None										There are no insertions or deletions	There are no reading frameshifts																				None
N000FD7GUW_2008-10										RT	B	95.5	1	335	None	None	None	None										There are no insertions or deletions	There are no reading frameshifts																				None
N000FGAHUX_2008-12										RT	B	94.7	1	335	None	None	None	None										There are no insertions or deletions	There are no reading frameshifts																				None
N000M60KUY_2008-11										RT	B	94.5	1	335	None	None	None	None										There are no insertions or deletions	There are no reading frameshifts																				None
CERUFH0RSD_2008-04										RT	B	94.9	1	335	None	69	None	None										There are no insertions or deletions	There are no reading frameshifts																				T69ADE
N000M818UZ_2009-01										RT	B	94.8	1	335	None	None	None	None										There are no insertions or deletions	There are no reading frameshifts																				None
N000M83QU0_2008-11										RT	B	95.4	1	335	None	None	None	None										There are no insertions or deletions	There are no reading frameshifts																				None
N000M90UT1_2008-09										RT	B	94.8	1	335	None	None	None	None										There are no insertions or deletions	There are no reading frameshifts																				None
N000M91LT2_2008-09										RT	B	94.8	1	335	None	None	None	None										There are no insertions or deletions	There are no reading frameshifts																				None
N000M98KQ3_2008-09										RT	B	95.0	1	335	None	None	None	None										There are no insertions or deletions	There are no reading frameshifts																				None
N000M9ELU4_2008-10										RT	B	95.6	1	335	None	None	None	None										There are no insertions or deletions	There are no reading frameshifts																				None
N000MA7JR5_2008-09										RT	B	94.5	1	335	None	None	None	None										There are no insertions or deletions	There are no reading frameshifts																				None
N000MACFU6_2008-11										RT	B	94.3	1	335	None	None	None	None										There are no insertions or deletions	There are no reading frameshifts																				None
N000MB0QU7_2008-11										RT	B	95.9	1	335	None	None	None	None										There are no insertions or deletions	There are no reading frameshifts																				None
N000MBDKT8_2008-11										RT	B	95.6	1	335	None	None	None	None										There are no insertions or deletions	There are no reading frameshifts																				None
CJ00MB2MQE_2007-10										RT	B	94.2	1	329	None	None	None	None										There are no insertions or deletions	There are no reading frameshifts																				M184V
N000MC9NS9_2008-09										RT	B	92.9	1	335	279,280	None	214,220,226,246,277,286	None										There are no insertions or deletions	There are no reading frameshifts																				K219KN
N000MCECTA_2008-10										RT	B	95.1	1	335	None	None	None	None										There are no insertions or deletions	There are no reading frameshifts																				None
N000MD3HUB_2008-10										RT	B	94.3	1	335	None	None	None	None										There are no insertions or deletions	There are no reading frameshifts																				None
N000MHE8UC_2008-11										RT	B	94.9	1	335	None	None	None	None										There are no insertions or deletions	There are no reading frameshifts																				None
N000MIEKDD_2008-11										RT	B	94.8	1	332	None	None	None	None										There are no insertions or deletions	There are no reading frameshifts																				None
N000MM2NUE_2008-11										RT	B	93.9	1	335	None	None	None	None										There are no insertions or deletions	There are no reading frameshifts																				None
N000MN9ESF_2008-09										RT	B	96.1	1	335	None	None	None	None										There are no insertions or deletions	There are no reading frameshifts																				None
N100FE9ETG_2008-11										RT	B	93.6	1	327	None	None	None	None										There are no insertions or deletions	There are no reading frameshifts																				None
N100MA6FSH_2008-11										RT	B	94.1	1	306	None	None	None	None										There are no insertions or deletions	There are no reading frameshifts																				None
N100MABEVI_2009-01										RT	B	95.5	1	335	None	None	None	None										There are no insertions or deletions	There are no reading frameshifts																				None
CS00MG_RQF_2007-11										RT	B	95.6	1	335	None	None	None	None										There are no insertions or deletions	There are no reading frameshifts																				T69N
N100MBBJRJ_2009-01										RT	B	93.9	1	335	None	None	None	None										There are no insertions or deletions	There are no reading frameshifts																				None
N14EM7K9SK_2008-10										RT	B	92.7	1	335	None	246	241	None										There are no insertions or deletions	There are no reading frameshifts																				D67N,K70R,K219Q
N150ME6FUL_2008-12										RT	B	93.8	1	335	None	None	None	None										There are no insertions or deletions	There are no reading frameshifts																				None
N1V0M8ANUM_2008-11										RT	B	95.0	1	335	None	None	None	None										There are no insertions or deletions	There are no reading frameshifts																				None
N200M87KUN_2008-11										RT	B	94.9	1	335	None	None	None	None										There are no insertions or deletions	There are no reading frameshifts																				None
N2C0M7BGUO_2008-11										RT	B	95.2	1	335	None	None	None	None										There are no insertions or deletions	There are no reading frameshifts																				None
N2EGM90QTP_2008-11										RT	B	94.9	1	335	None	None	None	None										There are no insertions or deletions	There are no reading frameshifts																				L210LW
N2RSF70IBQ_2008-09										RT	B	95.0	1	335	None	None	None	None										There are no insertions or deletions	There are no reading frameshifts																				T69ADNT
N500MFHNTR_2008-11										RT	B	95.1	1	335	None	249	None	None										There are no insertions or deletions	There are no reading frameshifts																				None
N8B0MDHGIS_2008-09										RT	B	94.7	1	335	None	None	None	None										There are no insertions or deletions	There are no reading frameshifts																				None
CT00MI0PRG_2008-02										RT	B	94.1	1	335	None	None	None	None										There are no insertions or deletions	There are no reading frameshifts																				None
NA00FI0QTT_2009-01										RT	B	94.0	1	335	None	None	None	None										There are no insertions or deletions	There are no reading frameshifts																				None
NC00FA2HTU_2009-01										RT	B	94.8	1	335	None	None	None	None										There are no insertions or deletions	There are no reading frameshifts																				None
NC00FDODOV_2008-10										RT	B	93.9	1	335	None	None	None	None										There are no insertions or deletions	There are no reading frameshifts																				None
NC00FF1JOW_2008-10										RT	B	94.1	1	335	None	None	None	None										There are no insertions or deletions	There are no reading frameshifts																				None
NC00M96NUX_2008-11										RT	B	95.9	1	335	None	None	None	None										There are no insertions or deletions	There are no reading frameshifts																				None
NC00MB1QSY_2008-09										RT	B	94.3	1	335	None	None	197	None										There are no insertions or deletions	There are no reading frameshifts																				None
NC00MB3PSZ_2008-11										RT	B	96.7	1	335	None	35	None	None										There are no insertions or deletions	There are no reading frameshifts																				None
NC00MB7JP0_2008-09										RT	B	95.1	1	335	None	None	None	None										There are no insertions or deletions	There are no reading frameshifts																				None
NC00MD6KU1_2009-01										RT	B	94.7	1	335	None	None	None	None										There are no insertions or deletions	There are no reading frameshifts																				None
NC00ME0KT2_2008-09										RT	B	95.2	1	335	None	None	None	None										There are no insertions or deletions	There are no reading frameshifts																				None
CV00M90ROH_2007-11										RT	B	95.1	1	335	None	None	None	None										There are no insertions or deletions	There are no reading frameshifts																				None
NC00MF3KU3_2008-11										RT	B	95.7	1	335	None	None	None	None										There are no insertions or deletions	There are no reading frameshifts																				None
NC00MHBFU4_2008-12										RT	B	95.3	1	335	None	None	None	None										There are no insertions or deletions	There are no reading frameshifts																				None
NC00MV1RU5_2008-11										RT	B	95.3	1	335	None	None	None	None										There are no insertions or deletions	There are no reading frameshifts																				None
NCE0M97GR6_2008-09										RT	B	95.3	1	335	None	None	None	None										There are no insertions or deletions	There are no reading frameshifts																				None
NCV0MF1K17_2008-10										RT	B	94.8	1	335	None	248	None	None										There are no insertions or deletions	There are no reading frameshifts																				None
NE00M91PT8_2008-10										RT	B	95.0	1	335	None	None	None	None										There are no insertions or deletions	There are no reading frameshifts																				None
NE00M99GT9_2008-11										RT	B	95.9	1	335	None	None	None	None										There are no insertions or deletions	There are no reading frameshifts																				None
NE00MD2MTA_2008-10										RT	B	95.0	1	335	None	None	None	None										There are no insertions or deletions	There are no reading frameshifts																				None
NE00ME6FTB_2008-10										RT	B	95.9	1	335	None	None	None	None										There are no insertions or deletions	There are no reading frameshifts																				None
NE00MT1JTC_2008-09										RT	B	93.9	1	335	None	None	None	None										There are no insertions or deletions	There are no reading frameshifts																				None
CV00MH0JSI_2008-04										RT	B	95.1	1	335	None	None	None	None										There are no insertions or deletions	There are no reading frameshifts																				None
NH00FA4KCD_2008-09										RT	B	93.9	1	335	None	None	None	None										There are no insertions or deletions	There are no reading frameshifts																				None
NK00M8EIRE_2008-10										RT	B	95.7	1	335	None	None	None	None										There are no insertions or deletions	There are no reading frameshifts																				M41L
NX00MEAKTF_2008-09										RT	B	96.2	1	335	None	None	None	None										There are no insertions or deletions	There are no reading frameshifts																				None
O000F54LLG_2006-02										RT	B	94.3	1	328	None	None	None	None										There are no insertions or deletions	There are no reading frameshifts																				None
O000F58KUH_2009-05										RT	B	94.9	1	335	None	None	None	None										There are no insertions or deletions	There are no reading frameshifts																				None
O000F61OSI_2008-11										RT	B	94.5	1	335	None	None	None	None										There are no insertions or deletions	There are no reading frameshifts																				None
O000F6DIVJ_2009-02										RT	B	95.7	1	335	None	None	None	None										There are no insertions or deletions	There are no reading frameshifts																				None
O000F7DDTL_2008-07										RT	B	95.6	1	335	None	None	None	None										There are no insertions or deletions	There are no reading frameshifts																				None
O000F81RSM_2008-10										RT	B	95.8	1	333	None	None	None	None										There are no insertions or deletions	There are no reading frameshifts																				None
CX00MB5TQJ_2008-01										RT	B	94.3	1	335	None	None	None	None										There are no insertions or deletions	There are no reading frameshifts																				None
O000F84OLN_2006-02										RT	B	95.3	1	335	None	None	None	None										There are no insertions or deletions	There are no reading frameshifts																				None
O000F8AGUO_2008-11										RT	B	95.3	1	335	None	None	None	None										There are no insertions or deletions	There are no reading frameshifts																				None
O000F8BARP_2008-11										RT	B	95.2	1	335	None	None	None	None										There are no insertions or deletions	There are no reading frameshifts																				None
O000F91NLQ_2006-02										RT	B	96.0	1	328	None	None	None	None										There are no insertions or deletions	There are no reading frameshifts																				None
O000F92OLR_2006-02										RT	B	95.0	1	335	None	None	None	None										There are no insertions or deletions	There are no reading frameshifts																				None
O000F9CCKS_2006-01										RT	B	95.0	1	329	None	None	None	None										There are no insertions or deletions	There are no reading frameshifts																				None
O000FA0OLT_2006-02										RT	B	92.9	1	335	None	236	None	None										There are no insertions or deletions	There are no reading frameshifts																				None
O000FA8GTU_2008-07										RT	B	95.9	1	335	None	None	None	None										There are no insertions or deletions	There are no reading frameshifts																				None
O000FB1MUV_2009-01										RT	B	94.7	1	334	None	333	None	None										There are no insertions or deletions	There are no reading frameshifts																				None
O000FB1NUW_2008-12										RT	B	95.9	1	335	None	None	None	None										There are no insertions or deletions	There are no reading frameshifts																				None
CZ00M8_KSK_2008-02										RT	B	95.1	1	335	None	None	None	None										There are no insertions or deletions	There are no reading frameshifts																				None
O000FD1IUX_2008-11										RT	B	95.4	1	335	None	None	None	None										There are no insertions or deletions	There are no reading frameshifts																				None
O000FD2ITY_2008-07										RT	B	95.8	1	335	None	None	None	None										There are no insertions or deletions	There are no reading frameshifts																				None
O000FG0OLZ_2006-02										RT	B	94.5	1	327	None	None	None	None										There are no insertions or deletions	There are no reading frameshifts																				None
O000FG8JK0_2006-01										RT	B	96.2	1	335	None	None	None	None										There are no insertions or deletions	There are no reading frameshifts																				None
O000FL1NR1_2009-02										RT	B	94.9	1	335	None	None	None	None										There are no insertions or deletions	There are no reading frameshifts																				None
O000FV6IU2_2008-12										RT	B	96.0	1	335	None	None	None	None										There are no insertions or deletions	There are no reading frameshifts																				None
O000M5AKU3_2008-12										RT	B	95.9	1	335	None	294	None	None										There are no insertions or deletions	There are no reading frameshifts																				None
O000M69GU4_2009-02										RT	B	94.6	1	335	None	None	None	None										There are no insertions or deletions	There are no reading frameshifts																				None
O000M6AMU5_2009-02										RT	B	96.3	1	335	None	None	None	None										There are no insertions or deletions	There are no reading frameshifts																				None
O000M6GKU6_2008-12										RT	B	95.0	1	335	None	None	None	None										There are no insertions or deletions	There are no reading frameshifts																				None
B000M9ZETC_2008-07										RT	B	95.2	1	329	None	None	None	None										There are no insertions or deletions	There are no reading frameshifts																				None
D000F_LJYL_2010-01										RT	B	96.1	1	335	None	None	None	None										There are no insertions or deletions	There are no reading frameshifts																				None
O000M74MV7_2009-06										RT	B	95.7	1	335	None	None	None	None										There are no insertions or deletions	There are no reading frameshifts																				None
O000M77MT8_2008-11										RT	B	96.0	1	335	None	None	None	None										There are no insertions or deletions	There are no reading frameshifts																				None
O000M7AGU9_2009-02										RT	B	95.5	1	335	None	None	None	None										There are no insertions or deletions	There are no reading frameshifts																				None
O000M7EETA_2008-07										RT	B	96.4	1	325	None	None	None	None										There are no insertions or deletions	There are no reading frameshifts																				None
O000M7FNKB_2006-01										RT	B	95.5	1	335	None	None	None	None										There are no insertions or deletions	There are no reading frameshifts																				None
O000M82MUC_2008-11										RT	B	95.0	1	334	None	None	276	None										There are no insertions or deletions	There are no reading frameshifts																				None
O000M82QLD_2006-03										RT	B	96.4	1	335	None	None	None	None										There are no insertions or deletions	There are no reading frameshifts																				None
O000M86JTE_2008-07										RT	B	95.2	1	335	None	None	None	None										There are no insertions or deletions	There are no reading frameshifts																				None
O000M86SLF_2006-02										RT	B	94.3	1	335	None	None	None	None										There are no insertions or deletions	There are no reading frameshifts																				None
O000M87FWG_2009-06										RT	B	95.3	1	335	None	None	None	None										There are no insertions or deletions	There are no reading frameshifts																				None
D000F7M2UM_2008-12										RT	B	95.0	1	335	None	None	None	None										There are no insertions or deletions	There are no reading frameshifts																				None
O000M87HUH_2009-02										RT	B	96.3	1	335	None	None	None	None										There are no insertions or deletions	There are no reading frameshifts																				None
O000M87IWI_2009-06										RT	B	94.2	1	335	None	None	None	None										There are no insertions or deletions	There are no reading frameshifts																				None
O000M91OUJ_2009-01										RT	B	95.2	1	335	None	None	None	None										There are no insertions or deletions	There are no reading frameshifts																				None
O000M92HKK_2006-02										RT	B	95.5	1	335	None	None	None	None										There are no insertions or deletions	There are no reading frameshifts																				None
O000M94HLL_2006-02										RT	B	95.7	1	335	None	None	129,146,148,158,170	None										There are no insertions or deletions	There are no reading frameshifts																				None
O000M97MKM_2006-01										RT	B	95.1	1	325	None	None	None	None										There are no insertions or deletions	There are no reading frameshifts																				None
O000M9BBTN_2008-07										RT	B	94.7	1	333	None	None	292	None										There are no insertions or deletions	There are no reading frameshifts																				None
O000MA4GQO_2008-10										RT	B	94.6	1	333	None	None	None	None										There are no insertions or deletions	There are no reading frameshifts																				None
O000MA4LXP_2009-05										RT	B	96.3	1	335	None	None	None	None										There are no insertions or deletions	There are no reading frameshifts																				None
O000MB0OLQ_2006-02										RT	B	95.6	1	333	None	None	None	None										There are no insertions or deletions	There are no reading frameshifts																				None
D000F84QWN_2009-07										RT	B	95.7	1	335	None	None	None	None										There are no insertions or deletions	There are no reading frameshifts																				None
O000MB6PKR_2006-01										RT	B	95.2	1	325	None	None	None	None										There are no insertions or deletions	There are no reading frameshifts																				None
O000MB9NSS_2008-10										RT	B	94.7	1	335	None	None	None	None										There are no insertions or deletions	There are no reading frameshifts																				None
O000MBBDWT_2009-06										RT	B	95.5	1	335	None	None	85,92	None										There are no insertions or deletions	There are no reading frameshifts																				None
O000MC0NLU_2006-02										RT	B	94.6	1	333	None	None	None	None										There are no insertions or deletions	There are no reading frameshifts																				None
O000MC3ITV_2008-07										RT	B	95.3	1	335	None	None	None	None										There are no insertions or deletions	There are no reading frameshifts																				None
O000MC6MSW_2008-10										RT	B	94.5	1	335	None	None	None	None										There are no insertions or deletions	There are no reading frameshifts																				None
O000MD3NTX_2008-07										RT	B	95.0	1	334	None	35,177	None	None										There are no insertions or deletions	There are no reading frameshifts																				None
O000MD5FTY_2008-07										RT	B	94.8	1	335	None	None	None	None										There are no insertions or deletions	There are no reading frameshifts																				None
O000ME7EKZ_2006-02										RT	B	94.3	1	335	None	None	None	None										There are no insertions or deletions	There are no reading frameshifts																				None
O000ME9HK0_2006-01										RT	B	95.5	1	328	None	None	90	None										There are no insertions or deletions	There are no reading frameshifts																				None
D000F90LQO_2007-10										RT	B	96.0	1	335	None	None	None	None										There are no insertions or deletions	There are no reading frameshifts																				None
O000MF1PK1_2006-01										RT	B	95.9	1	327	None	None	None	None										There are no insertions or deletions	There are no reading frameshifts																				None
O000MH2NU2_2009-01										RT	B	93.7	1	335	None	None	None	None										There are no insertions or deletions	There are no reading frameshifts																				None
O000MH4KU3_2008-12										RT	B	95.0	1	335	None	None	None	None										There are no insertions or deletions	There are no reading frameshifts																				None
O000MI1OK4_2006-01										RT	B	95.7	1	335	None	None	None	None										There are no insertions or deletions	There are no reading frameshifts																				None
O000MJ2PK5_2006-01										RT	B	94.8	1	335	None	None	None	None										There are no insertions or deletions	There are no reading frameshifts																				None
O100F67DK6_2006-02										RT	B	95.6	1	335	None	None	None	None										There are no insertions or deletions	There are no reading frameshifts																				None
O100F73KK7_2006-01										RT	B	94.6	1	335	None	None	None	None										There are no insertions or deletions	There are no reading frameshifts																				None
O100F96IL8_2006-03										RT	B	95.7	1	335	None	None	None	None										There are no insertions or deletions	There are no reading frameshifts																				None
O100F98FL9_2006-02										RT	B	94.5	1	335	None	None	None	None										There are no insertions or deletions	There are no reading frameshifts																				None
O100FB2IUA_2009-02										RT	B	96.2	1	335	None	None	None	None										There are no insertions or deletions	There are no reading frameshifts																				None
D000F94OSP_2008-05										RT	B	95.7	1	335	None	None	None	None										There are no insertions or deletions	There are no reading frameshifts																				None
O100M77GTB_2008-11										RT	B	93.5	1	335	None	294	None	None										There are no insertions or deletions	There are no reading frameshifts																				None
O100M92RLC_2006-02										RT	B	95.7	1	335	None	None	None	None										There are no insertions or deletions	There are no reading frameshifts																				None
O100MB0KKD_2006-01										RT	B	94.8	1	335	None	None	None	None										There are no insertions or deletions	There are no reading frameshifts																				None
O100MB0TLE_2006-02										RT	B	94.7	1	335	None	None	23	None										There are no insertions or deletions	There are no reading frameshifts																				None
O100MB5_LF_2006-02										RT	B	95.0	1	335	None	None	None	None										There are no insertions or deletions	There are no reading frameshifts																				None
O100MB6ILG_2006-03										RT	B	95.8	1	335	None	None	None	None										There are no insertions or deletions	There are no reading frameshifts																				None
O100MD5IWH_2009-06										RT	B	95.0	1	335	None	None	58	None										There are no insertions or deletions	There are no reading frameshifts																				D67H
O170M5GISI_2009-01										RT	B	94.1	1	335	None	None	None	None										There are no insertions or deletions	There are no reading frameshifts																				None
O170M98HMJ_2008-10										RT	B	95.2	1	335	None	None	None	None										There are no insertions or deletions	There are no reading frameshifts																				None
O1C0M8BESK_2008-11										RT	B	94.2	1	323	None	None	None	None										There are no insertions or deletions	There are no reading frameshifts																				None
D000FA1ITQ_2008-09										RT	B	95.1	1	335	None	None	None	None										There are no insertions or deletions	There are no reading frameshifts																				None
O1E0M77JSL_2009-06										RT	B	95.8	1	335	None	None	None	None										There are no insertions or deletions	There are no reading frameshifts																				None
O1E0MC3MLM_2006-02										RT	B	95.7	1	328	None	None	None	None										There are no insertions or deletions	There are no reading frameshifts																				None
O1F0F90MKN_2006-02										RT	B	94.0	1	334	None	228	None	None										There are no insertions or deletions	There are no reading frameshifts																				None
O200FB8GVO_2009-05										RT	B	93.9	1	335	None	None	None	None										There are no insertions or deletions	There are no reading frameshifts																				None
O200FF8ISP_2008-10										RT	B	94.5	1	335	None	None	182	None										There are no insertions or deletions	There are no reading frameshifts																				None
O200FK_MKQ_2006-02										RT	B	95.1	1	333	None	None	None	None										There are no insertions or deletions	There are no reading frameshifts																				None
O200M55HWR_2009-06										RT	B	96.0	1	335	None	42	160,164	None										There are no insertions or deletions	There are no reading frameshifts																				None
O200M8CKWS_2009-06										RT	B	95.9	1	335	None	None	None	None										There are no insertions or deletions	There are no reading frameshifts																				None
O200MI2_LT_2006-02										RT	B	94.8	1	335	None	None	None	None										There are no insertions or deletions	There are no reading frameshifts																				None
O28OF6AGUU_2008-12										RT	B	94.2	1	335	None	None	None	None										There are no insertions or deletions	There are no reading frameshifts																				T215D
D000FB0HWR_2009-11										RT	B	98.4	1	335	None	None	None	None										There are no insertions or deletions	There are no reading frameshifts																				None
O2E0FD2PKV_2006-01										RT	B	94.6	1	315	None	None	None	None										There are no insertions or deletions	There are no reading frameshifts																				None
O2T0MB0OLW_2006-02										RT	B	94.7	1	326	None	None	None	None										There are no insertions or deletions	There are no reading frameshifts																				None
O2X0F66KKX_2006-01										RT	B	95.4	1	326	None	None	None	None										There are no insertions or deletions	There are no reading frameshifts																				None
O500F54KKY_2006-01										RT	B	94.3	1	333	None	None	None	None										There are no insertions or deletions	There are no reading frameshifts																				None
O500MG4ILZ_2006-02										RT	B	95.0	1	296	None	None	None	None										There are no insertions or deletions	There are no reading frameshifts																				None
O700FG2PU0_2009-01										RT	B	94.8	1	335	None	None	121	None										There are no insertions or deletions	There are no reading frameshifts																				None
O700M5IOU1_2009-01										RT	B	94.8	1	335	None	334	None	None										There are no insertions or deletions	There are no reading frameshifts																				None
O800F67IU2_2008-12										RT	B	94.9	1	335	None	None	None	None										There are no insertions or deletions	There are no reading frameshifts																				None
O800M93JT3_2008-11										RT	B	95.2	1	335	None	None	None	None										There are no insertions or deletions	There are no reading frameshifts																				None
O800ML6QL4_2006-02										RT	B	95.5	1	335	None	None	None	None										There are no insertions or deletions	There are no reading frameshifts																				None
D000FC8FSS_2008-03										RT	B	95.6	1	334	None	None	None	None										There are no insertions or deletions	There are no reading frameshifts																				None
O8E0M84GK5_2006-02										RT	B	94.6	1	335	None	None	None	None										There are no insertions or deletions	There are no reading frameshifts																				None
O900M83KV6_2009-02										RT	B	95.6	1	335	None	None	None	None										There are no insertions or deletions	There are no reading frameshifts																				None
OB00MF4VT7_2008-07										RT	B	95.4	1	334	None	None	None	None										There are no insertions or deletions	There are no reading frameshifts																				None
OC00MB1NK8_2006-02										RT	B	95.7	1	335	None	None	None	None										There are no insertions or deletions	There are no reading frameshifts																				None
OCV0M5E9M9_2009-06										RT	B	95.6	1	335	None	184	61,83	None										There are no insertions or deletions	There are no reading frameshifts																				None
OE00M68GUA_2009-01										RT	B	94.7	1	335	None	None	None	None										There are no insertions or deletions	There are no reading frameshifts																				None
OE00M77IUB_2009-02										RT	B	94.3	1	335	None	None	None	None										There are no insertions or deletions	There are no reading frameshifts																				None
OE00M85NRC_2008-11										RT	B	94.7	1	335	None	None	283	None										There are no insertions or deletions	There are no reading frameshifts																				None
OE00M95JVD_2009-05										RT	B	94.0	1	335	None	None	None	None										There are no insertions or deletions	There are no reading frameshifts																				None
OE00MA7NLE_2006-02										RT	B	96.5	1	335	None	None	None	None										There are no insertions or deletions	There are no reading frameshifts																				None
D000FCBKLT_2006-04										RT	B	95.1	1	333	None	None	None	None										There are no insertions or deletions	There are no reading frameshifts																				None
OE00MAGESF_2008-11										RT	B	95.4	1	334	None	None	None	None										There are no insertions or deletions	There are no reading frameshifts																				None
OEV0M95KTG_2008-12										RT	B	95.2	1	335	None	None	None	None										There are no insertions or deletions	There are no reading frameshifts																				None
OF00M98GSH_2008-11										RT	B	94.4	1	335	None	None	None	None										There are no insertions or deletions	There are no reading frameshifts																				None
OFY0MADLKI_2006-02										RT	B	95.1	1	335	None	None	None	None										There are no insertions or deletions	There are no reading frameshifts																				V75LV
OJ00M98GUJ_2008-12										RT	B	95.5	1	335	None	None	None	None										There are no insertions or deletions	There are no reading frameshifts																				M184MV
OK00MC0MLK_2006-02										RT	B	94.5	1	334	None	None	None	None										There are no insertions or deletions	There are no reading frameshifts																				None
OKOPF99ISL_2009-01										RT	B	94.2	1	333	None	215	None	None										There are no insertions or deletions	There are no reading frameshifts																				M41L,T215DE
OT00FD0NKM_2006-01										RT	B	95.9	1	335	None	None	127	None										There are no insertions or deletions	There are no reading frameshifts																				None
OX00FB4LTN_2009-02										RT	B	93.6	1	335	None	None	None	None										There are no insertions or deletions	There are no reading frameshifts																				None
OX00MA4MLO_2006-02										RT	B	96.2	1	335	None	None	None	None										There are no insertions or deletions	There are no reading frameshifts																				None
D000FD0IUU_2008-12										RT	B	94.7	1	335	None	291	None	None										There are no insertions or deletions	There are no reading frameshifts																				None
P000F60PJP_2005-10										RT	B	95.5	1	335	None	None	None	None										There are no insertions or deletions	There are no reading frameshifts																				None
P000FB8GJQ_2005-09										RT	B	95.2	1	335	322	None	None	None										There are no insertions or deletions	There are no reading frameshifts																				None
P000FBAEZR_2010-04										RT	B	95.1	1	335	None	None	None	None										There are no insertions or deletions	There are no reading frameshifts																				None
P000FD0PJS_2005-09										RT	B	95.3	1	335	None	None	None	None										There are no insertions or deletions	There are no reading frameshifts																				None
P000FE8OZT_2010-06										RT	B	95.4	1	335	None	None	None	None										There are no insertions or deletions	There are no reading frameshifts																				None
P000FG2DJU_2005-10										RT	B	94.1	1	335	None	None	None	None										There are no insertions or deletions	There are no reading frameshifts																				None
P000FG3QJV_2005-10										RT	B	95.4	1	335	None	None	None	None										There are no insertions or deletions	There are no reading frameshifts																				None
P000M43QKW_2005-10										RT	B	96.4	1	335	None	None	None	None										There are no insertions or deletions	There are no reading frameshifts																				None
P000M68FYX_2009-12										RT	B	96.1	1	335	None	None	None	None										There are no insertions or deletions	There are no reading frameshifts																				None
P000M69KUY_2009-04										RT	B	94.4	1	335	None	None	None	None										There are no insertions or deletions	There are no reading frameshifts																				None
B000MD0QSD_2008-05										RT	B	95.1	1	335	None	None	None	None										There are no insertions or deletions	There are no reading frameshifts																				None
D000FD3IVV_2009-04										RT	B	94.6	1	335	None	None	None	None										There are no insertions or deletions	There are no reading frameshifts																				None
P000M6AJYZ_2010-01										RT	B	94.9	1	335	None	None	None	None										There are no insertions or deletions	There are no reading frameshifts																				None
P000M6DPY0_2010-01										RT	B	96.3	1	335	None	None	None	None										There are no insertions or deletions	There are no reading frameshifts																				None
P000M73PJ1_2005-09										RT	B	95.6	1	335	None	None	None	None										There are no insertions or deletions	There are no reading frameshifts																				None
P000M73QV2_2009-04										RT	B	95.5	1	335	None	317	None	None										There are no insertions or deletions	There are no reading frameshifts																				None
P000M7BGX3_2009-12										RT	B	94.4	1	335	None	None	None	None										There are no insertions or deletions	There are no reading frameshifts																				None
P000M7ILU4_2009-06										RT	B	95.7	1	335	None	None	None	None										There are no insertions or deletions	There are no reading frameshifts																				None
P000M82IV5_2009-04										RT	B	94.6	1	335	None	None	None	None										There are no insertions or deletions	There are no reading frameshifts																				None
P000M84KJ6_2005-10										RT	B	94.5	1	335	None	None	None	None										There are no insertions or deletions	There are no reading frameshifts																				None
P000M85NX7_2009-12										RT	B	96.1	1	335	None	None	None	None										There are no insertions or deletions	There are no reading frameshifts																				None
P000M87QX8_2009-12										RT	B	95.6	1	335	None	None	None	None										There are no insertions or deletions	There are no reading frameshifts																				None
D000FD7ITW_2008-07										RT	B	94.3	1	335	None	None	None	None										There are no insertions or deletions	There are no reading frameshifts																				None
P000M90LV9_2009-04										RT	B	94.9	1	335	None	None	None	None										There are no insertions or deletions	There are no reading frameshifts																				None
P000M90RJA_2005-10										RT	B	95.7	1	335	None	41	None	None										There are no insertions or deletions	There are no reading frameshifts																				None
P000M98JVC_2009-05										RT	B	94.3	1	335	None	None	None	None										There are no insertions or deletions	There are no reading frameshifts																				None
P000M9KMWD_2010-01										RT	B	95.7	1	335	None	None	None	None										There are no insertions or deletions	There are no reading frameshifts																				None
P000MA_RJE_2005-10										RT	B	95.7	1	335	None	None	None	None										There are no insertions or deletions	There are no reading frameshifts																				None
P000MA0NKF_2005-10										RT	B	95.3	1	335	207	None	207	None										There are no insertions or deletions	There are no reading frameshifts																				None
P000MA1JVG_2009-04										RT	B	94.5	1	335	None	None	None	None										There are no insertions or deletions	There are no reading frameshifts																				None
P000MA3HVH_2009-04										RT	B	94.5	1	335	None	None	None	None										There are no insertions or deletions	There are no reading frameshifts																				None
P000MA8MJI_2005-10										RT	B	95.4	1	335	None	None	None	None										There are no insertions or deletions	There are no reading frameshifts																				None
P000MB2QXJ_2009-11										RT	B	95.3	1	333	None	None	None	None										There are no insertions or deletions	There are no reading frameshifts																				None
D000FDFISX_2008-03										RT	B	95.5	1	335	None	None	None	None										There are no insertions or deletions	There are no reading frameshifts																				None
P000MC_SJK_2005-09										RT	B	95.0	1	335	None	None	None	None										There are no insertions or deletions	There are no reading frameshifts																				None
P000MC1SJL_2005-10										RT	B	95.2	1	335	None	None	None	None										There are no insertions or deletions	There are no reading frameshifts																				None
P000MD1OJM_2005-10										RT	B	95.9	1	335	None	157	None	None										There are no insertions or deletions	There are no reading frameshifts																				None
P000MD3LVN_2009-05										RT	B	95.3	1	335	None	None	None	None										There are no insertions or deletions	There are no reading frameshifts																				None
P000ML0MJO_2005-10										RT	B	94.9	1	335	None	None	None	None										There are no insertions or deletions	There are no reading frameshifts																				None
P000MLACYP_2010-01										RT	B	95.4	1	335	None	None	None	None										There are no insertions or deletions	There are no reading frameshifts																				None
P100F74FJQ_2005-09										RT	B	95.9	1	335	None	None	None	None										There are no insertions or deletions	There are no reading frameshifts																				None
P100F83LYR_2009-12										RT	B	94.8	1	334	None	None	None	None										There are no insertions or deletions	There are no reading frameshifts																				None
P100FD0RXS_2009-12										RT	B	95.2	1	335	None	None	164	None										There are no insertions or deletions	There are no reading frameshifts																				None
P100FIM0ZT_2010-03										RT	B	95.4	1	335	None	184	None	None										There are no insertions or deletions	There are no reading frameshifts																				M184LM
D000FF0PTY_2008-06										RT	B	94.4	1	335	None	None	None	None										There are no insertions or deletions	There are no reading frameshifts																				None
P100M_1RYU_2010-01										RT	B	94.9	1	335	None	None	None	None										There are no insertions or deletions	There are no reading frameshifts																				None
P100M8_JJV_2005-09										RT	B	96.2	1	335	None	None	None	None										There are no insertions or deletions	There are no reading frameshifts																				None
P100MA1FYW_2009-12										RT	B	95.6	1	335	None	None	None	None										There are no insertions or deletions	There are no reading frameshifts																				None
P100MB1TJX_2005-10										RT	B	94.5	1	335	None	None	None	None										There are no insertions or deletions	There are no reading frameshifts																				None
P100MB3OJY_2005-09										RT	B	95.6	1	332	None	None	None	None										There are no insertions or deletions	There are no reading frameshifts																				None
P100MB5JWZ_2009-05										RT	B	95.1	1	335	None	None	None	None										There are no insertions or deletions	There are no reading frameshifts																				None
P100MD0TY0_2009-12										RT	B	95.0	1	335	None	None	None	None										There are no insertions or deletions	There are no reading frameshifts																				None
P100MD2OX1_2009-10										RT	B	95.6	1	335	None	None	None	None										There are no insertions or deletions	There are no reading frameshifts																				None
P180MB1KV2_2009-04										RT	B	95.0	1	335	None	None	None	None										There are no insertions or deletions	There are no reading frameshifts																				None
P180MG0UY3_2009-12										RT	B	95.4	1	335	None	None	None	None										There are no insertions or deletions	There are no reading frameshifts																				None
D000FJ2HUZ_2008-10										RT	B	95.5	1	335	None	None	None	None										There are no insertions or deletions	There are no reading frameshifts																				None
P18MMB5KJ4_2005-10										RT	B	95.7	1	335	None	None	None	None										There are no insertions or deletions	There are no reading frameshifts																				None
P1C0ME3MJ5_2005-10										RT	B	95.8	1	335	None	None	None	None										There are no insertions or deletions	There are no reading frameshifts																				None
P1E0M5ALY6_2010-02										RT	B	94.9	1	335	None	None	None	None										There are no insertions or deletions	There are no reading frameshifts																				None
P1VWFC5SK7_2005-10										RT	B	94.8	1	335	None	None	None	None										There are no insertions or deletions	There are no reading frameshifts																				None
P200F78LX8_2009-12										RT	B	95.6	1	335	None	None	None	None										There are no insertions or deletions	There are no reading frameshifts																				None
P200FA0OJ9_2005-09										RT	B	95.4	1	335	None	None	None	None										There are no insertions or deletions	There are no reading frameshifts																				None
P200FB5PWA_2009-05										RT	B	95.5	1	335	None	None	None	None										There are no insertions or deletions	There are no reading frameshifts																				None
P200FD1JWB_2009-05										RT	B	94.6	1	335	None	None	108	None										There are no insertions or deletions	There are no reading frameshifts																				None
P200FF4LVC_2009-05										RT	B	93.7	1	335	None	None	None	None										There are no insertions or deletions	There are no reading frameshifts																				None
P200FG3SKD_2005-10										RT	B	94.7	1	335	None	None	None	None										There are no insertions or deletions	There are no reading frameshifts																				None
D000M_4FF0_2009-08										RT	B	96.2	1	335	None	None	None	None										There are no insertions or deletions	There are no reading frameshifts																				None
P200FH4OWE_2009-05										RT	B	95.2	1	335	None	None	None	None										There are no insertions or deletions	There are no reading frameshifts																				None
P200M47FVF_2009-05										RT	B	95.2	1	335	None	299	None	None										There are no insertions or deletions	There are no reading frameshifts																				None
P200M73DVG_2009-04										RT	B	93.9	1	335	None	285	None	None										There are no insertions or deletions	There are no reading frameshifts																				None
P200M80LWH_2009-05										RT	B	95.5	1	335	None	None	None	None										There are no insertions or deletions	There are no reading frameshifts																				None
P200M92QFI_2009-10										RT	B	96.1	1	335	None	None	334	None										There are no insertions or deletions	There are no reading frameshifts																				None
P200M93KKJ_2010-01										RT	B	95.6	1	335	None	None	None	None										There are no insertions or deletions	There are no reading frameshifts																				None
P200MB8PWK_2009-05										RT	B	95.1	1	334	None	None	None	None										There are no insertions or deletions	There are no reading frameshifts																				None
P200ME2FWM_2009-06										RT	B	95.8	1	335	None	None	None	None										There are no insertions or deletions	There are no reading frameshifts																				None
P200MF0QJN_2005-10										RT	B	94.3	1	335	None	None	173	None										There are no insertions or deletions	There are no reading frameshifts																				None
P250MG4OJO_2005-10										RT	B	94.5	1	334	None	None	None	None										There are no insertions or deletions	There are no reading frameshifts																				None
D000M_DQU1_2008-11										RT	B	94.5	1	335	None	None	None	None										There are no insertions or deletions	There are no reading frameshifts																				None
P2C0FAGTZP_2010-03										RT	B	94.1	1	335	None	None	None	None										There are no insertions or deletions	There are no reading frameshifts																				None
P2C0MA2JZQ_2010-03										RT	B	94.5	1	335	None	None	None	None										There are no insertions or deletions	There are no reading frameshifts																				None
P2F0MBCLYR_2009-12										RT	B	95.8	1	335	None	None	None	None										There are no insertions or deletions	There are no reading frameshifts																				None
P2FUMA0RYS_2009-12										RT	B	94.4	1	334	207	None	102	None										There are no insertions or deletions	There are no reading frameshifts																				None
P2UVF97TJT_2005-10										RT	B	93.6	1	335	None	291	None	None										There are no insertions or deletions	There are no reading frameshifts																				None
P400MCAMJU_2005-09										RT	B	95.5	1	335	None	None	None	None										There are no insertions or deletions	There are no reading frameshifts																				D67DN
P6F0FD2PJV_2005-10										RT	B	96.2	1	335	None	None	None	None										There are no insertions or deletions	There are no reading frameshifts																				None
P800F87OVW_2009-03										RT	B	95.1	1	335	None	None	None	None										There are no insertions or deletions	There are no reading frameshifts																				None
P800FBABWX_2009-05										RT	B	95.2	1	335	None	None	126	None										There are no insertions or deletions	There are no reading frameshifts																				None
P800FBALVY_2009-04										RT	B	93.7	1	335	None	None	None	None										There are no insertions or deletions	There are no reading frameshifts																				T215I
D000M_HDQ2_2007-10										RT	B	95.9	1	335	None	None	None	None										There are no insertions or deletions	There are no reading frameshifts																				None
P800FI_OKZ_2005-10										RT	B	94.5	1	335	None	None	None	None										There are no insertions or deletions	There are no reading frameshifts																				None
P800M95KY0_2010-02										RT	B	94.6	1	335	None	None	None	None										There are no insertions or deletions	There are no reading frameshifts																				None
P8V0M81TJ1_2005-10										RT	B	94.9	1	335	None	None	None	None										There are no insertions or deletions	There are no reading frameshifts																				None
PA00FD3OK2_2005-10										RT	B	94.9	1	335	None	None	None	None										There are no insertions or deletions	There are no reading frameshifts																				None
PAC0MH0TJ3_2005-09										RT	B	94.5	1	335	300	300	None	None										There are no insertions or deletions	There are no reading frameshifts																				None
PC00M6AAJ4_2005-09										RT	B	95.7	1	335	None	None	None	None										There are no insertions or deletions	There are no reading frameshifts																				None
PC00M82MY5_2010-02										RT	B	95.4	1	335	None	None	None	None										There are no insertions or deletions	There are no reading frameshifts																				None
PCM0MB5NX6_2009-09										RT	B	94.9	1	335	None	None	147	None										There are no insertions or deletions	There are no reading frameshifts																				None
PCT0X98TJ7_2005-10										RT	B	94.4	1	335	None	None	None	None										There are no insertions or deletions	There are no reading frameshifts																				None
PE00M75PW8_2009-05										RT	B	94.2	1	335	None	None	None	None										There are no insertions or deletions	There are no reading frameshifts																				None
D000M20KV3_2009-04										RT	B	95.7	1	335	None	None	None	None										There are no insertions or deletions	There are no reading frameshifts																				None
PE00M90OD9_2009-05										RT	B	95.7	1	335	None	None	None	None										There are no insertions or deletions	There are no reading frameshifts																				None
PE00MB8GJA_2005-09										RT	B	95.3	1	335	None	176	None	None										There are no insertions or deletions	There are no reading frameshifts																				None
PE00MD0PJB_2005-09										RT	B	95.2	1	335	None	None	281	None										There are no insertions or deletions	There are no reading frameshifts																				None
PE00ME_HJC_2005-10										RT	B	94.5	1	333	None	None	None	None										There are no insertions or deletions	There are no reading frameshifts																				None
PE00MH1QWD_2009-05										RT	B	95.1	1	335	None	None	None	None										There are no insertions or deletions	There are no reading frameshifts																				None
PEI0M63RXE_2009-08										RT	B	94.7	1	335	None	None	None	None										There are no insertions or deletions	There are no reading frameshifts																				None
PEW0M92TYF_2009-12										RT	B	94.7	1	335	None	309	None	None										There are no insertions or deletions	There are no reading frameshifts																				None
PF00FE2OVG_2009-05										RT	B	94.9	1	335	None	None	None	None										There are no insertions or deletions	There are no reading frameshifts																				None
PF00MH1JVH_2009-05										RT	B	94.6	1	335	None	None	108	None										There are no insertions or deletions	There are no reading frameshifts																				None
PH00MA2QJI_2005-09										RT	B	95.3	1	335	None	None	None	None										There are no insertions or deletions	There are no reading frameshifts																				None
D000M48MZ4_2010-05										RT	B	94.7	1	335	None	None	None	None										There are no insertions or deletions	There are no reading frameshifts																				None
PK00M76IYJ_2009-12										RT	B	95.7	1	335	None	None	None	None										There are no insertions or deletions	There are no reading frameshifts																				None
PQ00ME5HVK_2009-06										RT	B	96.3	1	335	None	None	None	None										There are no insertions or deletions	There are no reading frameshifts																				T215S
PSY0ME0RJL_2005-09										RT	B	94.9	1	335	None	None	None	None										There are no insertions or deletions	There are no reading frameshifts																				T69NT,V75LV
PT00FD3HWM_2009-06										RT	B	95.8	1	335	None	None	None	None										There are no insertions or deletions	There are no reading frameshifts																				None
PV00M58NYN_2010-01										RT	B	93.7	1	335	None	None	None	None										There are no insertions or deletions	There are no reading frameshifts																				None
PV00MDFMYO_2010-01										RT	B	93.6	1	335	20	20,27,35	None	None										There are no insertions or deletions	There are no reading frameshifts																				None
PVY0MD4KVP_2009-04										RT	B	93.6	1	335	None	None	None	None										There are no insertions or deletions	There are no reading frameshifts																				V75LV
PX00M68KYQ_2010-01										RT	B	93.9	1	335	None	None	None	None										There are no insertions or deletions	There are no reading frameshifts																				None
PX00MA4LHR_2010-01										RT	B	95.0	1	335	None	None	None	None										There are no insertions or deletions	There are no reading frameshifts																				None
PX00MI0PKS_2005-10										RT	B	94.2	1	335	None	334	None	None										There are no insertions or deletions	There are no reading frameshifts																				None
B000MD1LRE_2008-02										RT	B	95.2	1	335	None	None	None	None										There are no insertions or deletions	There are no reading frameshifts																				None
D000M5BKU5_2008-12										RT	B	95.7	1	335	None	None	None	None										There are no insertions or deletions	There are no reading frameshifts																				None
Q2DEMD1NST_2008-05										RT	B	93.9	1	335	None	None	None	None										There are no insertions or deletions	There are no reading frameshifts																				None
R2C0MA0WUU_2008-12										RT	B	95.2	1	333	None	None	None	None										There are no insertions or deletions	There are no reading frameshifts																				None
S000F94OSV_2008-02										RT	B	95.1	1	335	None	None	None	None										There are no insertions or deletions	There are no reading frameshifts																				None
S000FBCIVW_2009-02										RT	B	96.4	1	334	None	None	285	None										There are no insertions or deletions	There are no reading frameshifts																				None
S000FC4GTX_2008-07										RT	B	96.1	1	335	None	None	None	None										There are no insertions or deletions	There are no reading frameshifts																				None
S000FG8DUY_2009-02										RT	B	95.6	1	335	None	None	None	None										There are no insertions or deletions	There are no reading frameshifts																				None
S000FGHETZ_2009-03										RT	B	96.1	1	335	None	None	None	None										There are no insertions or deletions	There are no reading frameshifts																				None
S000M9CET0_2008-07										RT	B	94.2	1	335	None	51	None	None										There are no insertions or deletions	There are no reading frameshifts																				None
S000MB2MW1_2009-09										RT	B	94.8	1	335	None	None	159	None										There are no insertions or deletions	There are no reading frameshifts																				None
S000MCDGK2_2009-02										RT	B	95.2	1	335	None	None	None	None										There are no insertions or deletions	There are no reading frameshifts																				None
D000M5CBU6_2008-11										RT	B	95.5	1	335	None	None	None	None										There are no insertions or deletions	There are no reading frameshifts																				None
S000ME4GW4_2009-07										RT	B	95.5	1	335	None	97	None	None										There are no insertions or deletions	There are no reading frameshifts																				None
S000MK3DT5_2009-07										RT	B	98.5	1	335	None	None	60	None										There are no insertions or deletions	There are no reading frameshifts																				None
S000MM8MV6_2009-03										RT	B	95.0	1	335	None	None	None	None										There are no insertions or deletions	There are no reading frameshifts																				None
S000MSBHS7_2008-02										RT	B	95.1	1	335	None	None	None	None										There are no insertions or deletions	There are no reading frameshifts																				None
S1C0MM3MS8_2008-02										RT	B	94.2	1	335	None	None	None	None										There are no insertions or deletions	There are no reading frameshifts																				None
S200MD0NV9_2009-06										RT	B	96.0	1	335	None	None	None	None										There are no insertions or deletions	There are no reading frameshifts																				None
S4CSMC5HSA_2008-02										RT	B	94.9	1	335	None	None	None	None										There are no insertions or deletions	There are no reading frameshifts																				D67N,T69N,K219Q
SCE0MCAFFB_2009-08										RT	B	96.1	1	335	None	None	None	None										There are no insertions or deletions	There are no reading frameshifts																				None
SCEUMG4BTC_2008-06										RT	B	94.3	1	334	None	None	None	None										There are no insertions or deletions	There are no reading frameshifts																				None
D000M5CLU7_2009-06										RT	B	94.7	1	335	None	None	None	None										There are no insertions or deletions	There are no reading frameshifts																				None
SU00MDDEOD_2009-02										RT	B	95.2	1	335	None	None	None	None										There are no insertions or deletions	There are no reading frameshifts																				None
SV00MB2KVE_2009-02										RT	B	94.8	1	335	None	None	None	None										There are no insertions or deletions	There are no reading frameshifts																				None
T000M81MZF_2010-05										RT	B	95.0	1	335	None	250	None	None										There are no insertions or deletions	There are no reading frameshifts																				None
U200M87KSG_2008-02										RT	B	95.5	1	333	None	None	None	None										There are no insertions or deletions	There are no reading frameshifts																				None
V000F62QTH_2008-06										RT	B	95.4	1	335	None	None	115	None										There are no insertions or deletions	There are no reading frameshifts																				None
V000F6BCUI_2008-11										RT	B	95.5	1	335	None	None	None	None										There are no insertions or deletions	There are no reading frameshifts																				None
V000F8CEVJ_2009-04										RT	B	97.0	1	335	None	None	None	None										There are no insertions or deletions	There are no reading frameshifts																				None
V000F978UK_2008-09										RT	B	95.7	1	335	None	241	None	None										There are no insertions or deletions	There are no reading frameshifts																				None
V000FB2SUL_2008-09										RT	B	95.8	1	335	None	None	None	None										There are no insertions or deletions	There are no reading frameshifts																				None
V000FCLCDM_2008-09										RT	B	95.4	1	335	None	None	None	None										There are no insertions or deletions	There are no reading frameshifts																				None
D000M66SV8_2009-02										RT	B	95.3	1	335	None	None	None	None										There are no insertions or deletions	There are no reading frameshifts																				None
V000FG0UTN_2008-08										RT	B	96.4	1	335	None	None	None	None										There are no insertions or deletions	There are no reading frameshifts																				K219EK
V000FH8HUP_2008-11										RT	B	95.3	1	335	None	None	176	None										There are no insertions or deletions	There are no reading frameshifts																				None
V000FK9KTQ_2008-08										RT	B	96.5	1	335	None	None	None	None										There are no insertions or deletions	There are no reading frameshifts																				None
V000FM7QSR_2008-05										RT	B	95.8	1	335	None	None	None	None										There are no insertions or deletions	There are no reading frameshifts																				None
V000M4EKSS_2009-01										RT	B	95.4	1	335	None	None	None	None										There are no insertions or deletions	There are no reading frameshifts																				None
V000M55LUT_2009-06										RT	B	96.4	1	335	None	None	None	None										There are no insertions or deletions	There are no reading frameshifts																				None
V000M68KSV_2008-04										RT	B	95.7	1	335	None	None	None	None										There are no insertions or deletions	There are no reading frameshifts																				None
V000M7_TSW_2008-04										RT	B	93.4	1	335	None	290	291	None										There are no insertions or deletions	There are no reading frameshifts																				None
D000M6BIT9_2008-07										RT	B	94.1	1	335	None	None	None	None										There are no insertions or deletions	There are no reading frameshifts																				None
V000M73NUX_2008-12										RT	B	95.3	1	335	None	None	None	None										There are no insertions or deletions	There are no reading frameshifts																				None
V000M75MIY_2008-08										RT	B	94.8	1	335	None	None	228	None										There are no insertions or deletions	There are no reading frameshifts																				None
V000M77HVZ_2009-06										RT	B	95.2	1	335	None	None	None	None										There are no insertions or deletions	There are no reading frameshifts																				None
V000M78RQ0_2008-10										RT	B	96.0	1	335	None	None	None	None										There are no insertions or deletions	There are no reading frameshifts																				None
V000M79HS1_2008-04										RT	B	94.9	1	335	145	None	None	None										There are no insertions or deletions	There are no reading frameshifts																				None
V000M7CCM2_2008-09										RT	B	94.8	1	327	None	None	309	None										There are no insertions or deletions	There are no reading frameshifts																				None
V000M84MS4_2008-05										RT	B	94.9	1	335	None	62	None	None										There are no insertions or deletions	There are no reading frameshifts																				None
V000M85FT5_2008-06										RT	B	95.9	1	335	None	None	None	None										There are no insertions or deletions	There are no reading frameshifts																				None
V000M87LI6_2008-08										RT	B	95.7	1	335	None	66	None	None										There are no insertions or deletions	There are no reading frameshifts																				None
V000M89CV7_2009-02										RT	B	95.3	1	335	None	None	122	None										There are no insertions or deletions	There are no reading frameshifts																				None
D000M6RKYA_2010-01										RT	B	94.9	1	335	None	None	None	None										There are no insertions or deletions	There are no reading frameshifts																				None
V000M90PT8_2008-08										RT	B	95.3	1	335	None	None	84	None										There are no insertions or deletions	There are no reading frameshifts																				None
V000M91QV9_2009-01										RT	B	94.7	1	335	None	None	None	None										There are no insertions or deletions	There are no reading frameshifts																				None
V000M92NUA_2008-12										RT	B	94.3	1	335	None	None	None	None										There are no insertions or deletions	There are no reading frameshifts																				None
V000M95OTB_2008-06										RT	B	95.9	1	335	None	None	None	None										There are no insertions or deletions	There are no reading frameshifts																				None
V000M96KSC_2008-04										RT	B	96.2	1	335	None	None	None	None										There are no insertions or deletions	There are no reading frameshifts																				None
V000M96LQD_2008-10										RT	B	94.2	1	335	None	None	None	None										There are no insertions or deletions	There are no reading frameshifts																				None
V000M97GVE_2009-01										RT	B	96.6	1	335	None	None	None	None										There are no insertions or deletions	There are no reading frameshifts																				None
V000M9APSF_2008-04										RT	B	94.7	1	335	None	None	None	None										There are no insertions or deletions	There are no reading frameshifts																				None
V000M9BEUG_2008-10										RT	B	94.7	1	335	None	288	None	None										There are no insertions or deletions	There are no reading frameshifts																				None
V000M9CKVH_2009-02										RT	B	97.0	1	335	None	None	None	None										There are no insertions or deletions	There are no reading frameshifts																				None
D000M74KTB_2008-09										RT	B	94.9	1	335	None	None	None	None										There are no insertions or deletions	There are no reading frameshifts																				None
V000MA0NUI_2008-10										RT	B	95.1	1	335	None	None	None	None										There are no insertions or deletions	There are no reading frameshifts																				None
V000MA0SSJ_2008-04										RT	B	94.9	1	335	None	None	None	None										There are no insertions or deletions	There are no reading frameshifts																				None
V000MACLTK_2008-08										RT	B	95.3	1	335	None	None	None	None										There are no insertions or deletions	There are no reading frameshifts																				None
V000MADKUL_2008-09										RT	B	95.3	1	335	None	None	None	None										There are no insertions or deletions	There are no reading frameshifts																				None
V000MC2SVM_2009-01										RT	B	94.0	1	335	None	None	None	None										There are no insertions or deletions	There are no reading frameshifts																				None
V000MC3WSN_2008-04										RT	B	95.6	1	335	None	None	None	None										There are no insertions or deletions	There are no reading frameshifts																				None
V000MD0NTO_2008-06										RT	B	94.9	1	335	None	None	None	None										There are no insertions or deletions	There are no reading frameshifts																				None
V000MD0STP_2008-08										RT	B	95.4	1	335	None	None	None	None										There are no insertions or deletions	There are no reading frameshifts																				None
V000MD1IIQ_2008-07										RT	B	93.5	1	335	None	None	None	None										There are no insertions or deletions	There are no reading frameshifts																				None
V000MD2KVR_2009-02										RT	B	94.8	1	335	None	231	None	None										There are no insertions or deletions	There are no reading frameshifts																				None
D000M77KTC_2008-06										RT	B	95.8	1	335	None	None	None	None										There are no insertions or deletions	There are no reading frameshifts																				None
V000MD2MUS_2008-10										RT	B	93.6	1	335	None	None	282	None										There are no insertions or deletions	There are no reading frameshifts																				None
V000MD4QTT_2008-09										RT	B	92.6	1	335	None	None	294	None										There are no insertions or deletions	There are no reading frameshifts																				None
V000MD6BSU_2008-04										RT	B	96.5	1	335	None	None	None	None										There are no insertions or deletions	There are no reading frameshifts																				None
V000MDFIDV_2009-01										RT	B	95.6	1	335	None	None	None	None										There are no insertions or deletions	There are no reading frameshifts																				None
V000MDKFVW_2009-02										RT	B	95.1	1	335	None	None	None	None										There are no insertions or deletions	There are no reading frameshifts																				None
V000ME0OSX_2008-04										RT	B	95.5	1	335	None	None	57	None										There are no insertions or deletions	There are no reading frameshifts																				None
V000ME6JSY_2008-03										RT	B	96.6	1	335	None	None	None	None										There are no insertions or deletions	There are no reading frameshifts																				None
V000MF2KTZ_2008-08										RT	B	94.8	1	335	None	None	None	None										There are no insertions or deletions	There are no reading frameshifts																				None
V000MF2NS0_2008-04										RT	B	94.9	1	335	None	None	None	None										There are no insertions or deletions	There are no reading frameshifts																				None
V000MF9GU1_2008-12										RT	B	96.2	1	335	None	None	None	None										There are no insertions or deletions	There are no reading frameshifts																				None
D000M7BATD_2008-09										RT	B	96.2	1	335	None	None	None	None										There are no insertions or deletions	There are no reading frameshifts																				None
V000MG6LU2_2008-09										RT	B	94.0	1	335	None	297	232	None										There are no insertions or deletions	There are no reading frameshifts																				None
V000MI0SS3_2008-04										RT	B	95.6	1	335	None	None	None	None										There are no insertions or deletions	There are no reading frameshifts																				None
V000MI2GT4_2008-08										RT	B	94.6	1	335	None	97	None	None										There are no insertions or deletions	There are no reading frameshifts																				None
V000ML1TT5_2008-08										RT	B	95.2	1	335	None	None	None	None										There are no insertions or deletions	There are no reading frameshifts																				None
V000MM2RS6_2008-03										RT	B	95.2	1	335	None	39	None	None										There are no insertions or deletions	There are no reading frameshifts																				None
V000MO2NT7_2008-08										RT	B	96.1	1	335	None	None	None	None										There are no insertions or deletions	There are no reading frameshifts																				None
V000MR0SV8_2009-01										RT	B	96.9	1	335	None	None	None	None										There are no insertions or deletions	There are no reading frameshifts																				None
V000MU4ET9_2008-09										RT	B	94.2	1	335	None	None	None	None										There are no insertions or deletions	There are no reading frameshifts																				None
V0B0MD1QVA_2009-02										RT	B	93.9	1	335	None	None	None	None										There are no insertions or deletions	There are no reading frameshifts																				None
V100M91MIB_2008-07										RT	B	94.0	1	335	None	None	None	None										There are no insertions or deletions	There are no reading frameshifts																				None
D000M7CRTE_2008-06										RT	B	94.9	1	335	None	None	None	None										There are no insertions or deletions	There are no reading frameshifts																				None
V100MA3OSC_2008-04										RT	B	95.1	1	335	None	None	None	None										There are no insertions or deletions	There are no reading frameshifts																				None
V100MI0PVD_2009-01										RT	B	95.4	1	335	None	None	None	None										There are no insertions or deletions	There are no reading frameshifts																				None
V100MN6GTE_2008-09										RT	B	95.5	1	335	None	None	None	None										There are no insertions or deletions	There are no reading frameshifts																				None
V100MNAMTF_2008-09										RT	B	95.5	1	335	None	None	None	None										There are no insertions or deletions	There are no reading frameshifts																				None
V180MD1MSG_2008-03										RT	B	95.7	1	335	None	None	None	None										There are no insertions or deletions	There are no reading frameshifts																				None
V18IF86CSH_2008-03										RT	B	95.7	1	335	None	None	None	None										There are no insertions or deletions	There are no reading frameshifts																				None
V1B0MA3LUI_2008-10										RT	B	95.4	1	335	None	None	None	None										There are no insertions or deletions	There are no reading frameshifts																				None
V1CTMI0KUJ_2009-04										RT	B	93.7	1	335	None	None	None	None										There are no insertions or deletions	There are no reading frameshifts																				None
V1E0MD0OTK_2008-08										RT	B	95.2	1	335	None	None	None	None										There are no insertions or deletions	There are no reading frameshifts																				None
V1E0MDFJSL_2009-05										RT	B	95.0	1	334	None	None	None	None										There are no insertions or deletions	There are no reading frameshifts																				None
B000MD7KSF_2008-03										RT	B	95.2	1	335	None	None	None	None										There are no insertions or deletions	There are no reading frameshifts																				None
D000M8_TSF_2008-04										RT	B	94.8	1	335	None	None	None	None										There are no insertions or deletions	There are no reading frameshifts																				None
V1E0MF0TSM_2008-05										RT	B	94.4	1	335	None	None	294	None										There are no insertions or deletions	There are no reading frameshifts																				None
V200F_7TTN_2008-07										RT	B	95.4	1	335	None	None	None	None										There are no insertions or deletions	There are no reading frameshifts																				None
V200FB4EUO_2008-10										RT	B	94.4	1	335	None	None	None	None										There are no insertions or deletions	There are no reading frameshifts																				None
V200M52JSP_2008-03										RT	B	95.0	1	335	None	None	None	None										There are no insertions or deletions	There are no reading frameshifts																				None
V200M74JUQ_2008-09										RT	B	93.8	1	335	None	297	None	None										There are no insertions or deletions	There are no reading frameshifts																				None
V200M76JSR_2009-04										RT	B	93.6	1	335	None	None	None	None										There are no insertions or deletions	There are no reading frameshifts																				None
V200M81KVS_2009-01										RT	B	96.1	1	335	None	None	None	None										There are no insertions or deletions	There are no reading frameshifts																				None
V200M90RTT_2008-07										RT	B	93.8	1	335	None	169	None	None										There are no insertions or deletions	There are no reading frameshifts																				None
V200M91LIU_2008-11										RT	B	94.0	1	335	272	None	None	None										There are no insertions or deletions	There are no reading frameshifts																				None
V200MH4JTV_2008-07										RT	B	95.7	1	335	None	None	None	None										There are no insertions or deletions	There are no reading frameshifts																				None
D000M80MSG_2008-09										RT	B	96.1	1	335	None	None	None	None										There are no insertions or deletions	There are no reading frameshifts																				None
V280F67ETW_2008-09										RT	B	94.7	1	335	None	None	None	None										There are no insertions or deletions	There are no reading frameshifts																				None
V280M70LTX_2008-08										RT	B	94.7	1	335	None	None	None	None										There are no insertions or deletions	There are no reading frameshifts																				None
V2I0MB1RSY_2008-03										RT	B	96.1	1	335	None	None	None	None										There are no insertions or deletions	There are no reading frameshifts																				None
V2R0M76JSZ_2008-05										RT	B	95.7	1	335	None	None	None	None										There are no insertions or deletions	There are no reading frameshifts																				None
V2RYMF0WU0_2008-11										RT	B	94.3	1	335	None	304	None	None										There are no insertions or deletions	There are no reading frameshifts																				V75LV
V2V0M90RY1_2010-05										RT	B	95.0	1	335	None	3	None	None										There are no insertions or deletions	There are no reading frameshifts																				None
V800F979U2_2008-12										RT	B	94.7	1	335	None	None	None	None										There are no insertions or deletions	There are no reading frameshifts																				None
V800MF0NB3_2009-03										RT	B	95.0	1	335	None	131,152	None	None										There are no insertions or deletions	There are no reading frameshifts																				None
V9V0M97JU4_2008-10										RT	B	95.7	1	333	None	None	None	None										There are no insertions or deletions	There are no reading frameshifts																				None
VB00F8ECV5_2009-02										RT	B	95.7	1	335	None	None	None	None										There are no insertions or deletions	There are no reading frameshifts																				None
D000M81PJH_2005-09										RT	B	96.0	1	335	None	None	241	None										There are no insertions or deletions	There are no reading frameshifts																				None
VC00M79IK6_2008-10										RT	B	94.0	1	335	None	102	None	None										There are no insertions or deletions	There are no reading frameshifts																				None
VC00MFFNS7_2008-04										RT	B	95.6	1	335	None	None	None	None										There are no insertions or deletions	There are no reading frameshifts																				None
VC00MI7SR8_2009-01										RT	B	95.0	1	335	None	None	None	None										There are no insertions or deletions	There are no reading frameshifts																				None
VCEWMG0OS9_2008-03										RT	B	95.1	1	335	None	102	None	None										There are no insertions or deletions	There are no reading frameshifts																				None
VCTUMC7DTA_2008-06										RT	B	95.6	1	335	None	None	296	None										There are no insertions or deletions	There are no reading frameshifts																				None
VE00F9HEUB_2008-09										RT	B	95.1	1	335	None	None	None	None										There are no insertions or deletions	There are no reading frameshifts																				None
VE00FDCETC_2008-09										RT	B	95.2	1	335	None	None	None	None										There are no insertions or deletions	There are no reading frameshifts																				None
VE00M55RVD_2009-02										RT	B	94.3	1	335	None	None	74	None										There are no insertions or deletions	There are no reading frameshifts																				L74F
VE00M57EXE_2009-03										RT	B	94.4	1	335	None	None	None	None										There are no insertions or deletions	There are no reading frameshifts																				None
VE00M7CGUF_2008-09										RT	B	95.5	1	335	None	None	None	None										There are no insertions or deletions	There are no reading frameshifts																				None
D000M82RZI_2010-06										RT	B	95.1	1	335	None	None	None	None										There are no insertions or deletions	There are no reading frameshifts																				None
VE00M8BDSG_2008-04										RT	B	95.4	1	335	None	None	None	None										There are no insertions or deletions	There are no reading frameshifts																				None
VE00MA9JSH_2008-04										RT	B	95.5	1	335	None	None	None	None										There are no insertions or deletions	There are no reading frameshifts																				None
VE00MB6JEI_2009-03										RT	B	94.9	1	335	None	141	None	None										There are no insertions or deletions	There are no reading frameshifts																				None
VE00MD0TSJ_2008-04										RT	B	96.3	1	335	None	None	None	None										There are no insertions or deletions	There are no reading frameshifts																				None
VE00MD1PTK_2008-09										RT	B	94.8	1	335	None	None	None	None										There are no insertions or deletions	There are no reading frameshifts																				None
VF00FQ1QVL_2009-02										RT	B	94.3	1	335	None	None	None	None										There are no insertions or deletions	There are no reading frameshifts																				None
VJ00MF5IUM_2008-09										RT	B	95.6	1	335	None	None	None	None										There are no insertions or deletions	There are no reading frameshifts																				M184V
VK00MA0PTN_2008-08										RT	B	95.8	1	335	None	None	None	None										There are no insertions or deletions	There are no reading frameshifts																				M41L
VN00M7AGWO_2009-03										RT	B	95.7	1	334	None	None	None	None										There are no insertions or deletions	There are no reading frameshifts																				T215C
VQ00M699WP_2009-06										RT	B	96.9	1	335	None	None	180	None										There are no insertions or deletions	There are no reading frameshifts																				T215S
D000M83NOJ_2008-08										RT	B	95.9	1	335	None	None	None	None										There are no insertions or deletions	There are no reading frameshifts																				None
VT00M6AETQ_2008-06										RT	B	96.6	1	335	None	None	152,261	None										There are no insertions or deletions	There are no reading frameshifts																				None
VT00M90MTR_2008-06										RT	B	94.5	1	334	None	35	None	None										There are no insertions or deletions	There are no reading frameshifts																				None
VU00M06NSS_2008-04										RT	B	96.1	1	335	None	108	108	None										There are no insertions or deletions	There are no reading frameshifts																				None
VV00FH0HST_2008-04										RT	B	95.5	1	335	None	95	None	None										There are no insertions or deletions	There are no reading frameshifts																				None
VV00M90UWU_2009-07										RT	B	93.7	1	335	None	None	104	None										There are no insertions or deletions	There are no reading frameshifts																				None
VV00MD5KTV_2008-08										RT	B	94.9	1	335	None	None	None	None										There are no insertions or deletions	There are no reading frameshifts																				None
X000MA0OUW_2008-09										RT	B	95.7	1	335	None	None	None	None										There are no insertions or deletions	There are no reading frameshifts																				None
X1V0M_0LSX_2008-03										RT	B	94.2	1	335	None	None	None	None										There are no insertions or deletions	There are no reading frameshifts																				None
Y000MCJHSY_2008-03										RT	B	95.7	1	335	None	None	111	None										There are no insertions or deletions	There are no reading frameshifts																				None
D000M8AMIK_2008-08										RT	B	95.6	1	324	None	None	None	None										There are no insertions or deletions	There are no reading frameshifts																				None
D000M8CKUL_2008-12										RT	B	95.4	1	335	None	None	None	None										There are no insertions or deletions	There are no reading frameshifts																				None
D000M8DKTM_2009-07										RT	B	95.3	1	335	None	None	None	None										There are no insertions or deletions	There are no reading frameshifts																				None
D000M8DOSN_2008-09										RT	B	95.1	1	335	None	None	None	None										There are no insertions or deletions	There are no reading frameshifts																				None
D000M8IELO_2006-02										RT	B	96.4	1	335	None	None	None	None										There are no insertions or deletions	There are no reading frameshifts																				None
B000ME9JSG_2008-03										RT	B	95.4	1	335	None	None	None	None										There are no insertions or deletions	There are no reading frameshifts																				None
D000M90PYP_2010-02										RT	B	95.5	1	335	None	None	None	None										There are no insertions or deletions	There are no reading frameshifts																				None
D000M90RVQ_2009-03										RT	B	95.4	1	335	None	None	None	None										There are no insertions or deletions	There are no reading frameshifts																				None
D000M90TKR_2005-11										RT	B	95.5	1	335	None	None	None	None										There are no insertions or deletions	There are no reading frameshifts																				None
D000M92PTS_2008-07										RT	B	94.4	1	335	None	None	None	None										There are no insertions or deletions	There are no reading frameshifts																				None
D000M92QLT_2006-03										RT	B	95.7	1	335	None	None	38	None										There are no insertions or deletions	There are no reading frameshifts																				None
D000M94KSU_2008-04										RT	B	95.9	1	335	None	None	None	None										There are no insertions or deletions	There are no reading frameshifts																				None
D000M95MRV_2010-05										RT	B	95.2	1	335	None	None	135	None										There are no insertions or deletions	There are no reading frameshifts																				None
D000M97TSW_2008-02										RT	B	94.6	1	335	None	None	None	None										There are no insertions or deletions	There are no reading frameshifts																				None
D000M9CNSX_2008-10										RT	B	95.1	1	335	None	None	None	None										There are no insertions or deletions	There are no reading frameshifts																				None
D000M9EJUY_2008-12										RT	B	96.1	1	335	None	294	None	None										There are no insertions or deletions	There are no reading frameshifts																				None
B000MFANUH_2008-12										RT	B	95.6	1	335	None	None	None	None										There are no insertions or deletions	There are no reading frameshifts																				None
D000M9HCYZ_2010-02										RT	B	95.2	1	335	None	None	None	None										There are no insertions or deletions	There are no reading frameshifts																				None
D000MA0LS0_2008-03										RT	B	95.3	1	334	None	None	None	None										There are no insertions or deletions	There are no reading frameshifts																				None
D000MA1NS1_2008-05										RT	B	95.2	1	335	None	None	129	None										There are no insertions or deletions	There are no reading frameshifts																				None
D000MA1OU2_2008-10										RT	B	94.7	1	335	None	None	None	None										There are no insertions or deletions	There are no reading frameshifts																				None
D000MA1OV3_2009-06										RT	B	98.9	1	335	None	None	92,160	None										There are no insertions or deletions	There are no reading frameshifts																				None
D000MA2MT4_2008-06										RT	B	95.1	1	335	None	None	None	None										There are no insertions or deletions	There are no reading frameshifts																				None
D000MA3OV5_2009-05										RT	B	95.3	1	335	None	None	None	None										There are no insertions or deletions	There are no reading frameshifts																				None
D000MA4LS6_2008-05										RT	B	94.4	1	335	None	None	None	None										There are no insertions or deletions	There are no reading frameshifts																				None
D000MA6LW7_2009-06										RT	B	96.1	1	335	None	None	333	None										There are no insertions or deletions	There are no reading frameshifts																				None
D000MA7QS9_2008-02										RT	B	95.3	1	335	None	None	None	None										There are no insertions or deletions	There are no reading frameshifts																				None
B000MG3JRI_2008-02										RT	B	95.1	1	335	None	32	None	None										There are no insertions or deletions	There are no reading frameshifts																				None
D000MA8JTA_2008-07										RT	B	95.7	1	335	None	None	None	None										There are no insertions or deletions	There are no reading frameshifts																				None
D000MA8SZB_2010-05										RT	B	95.3	1	335	None	None	None	None										There are no insertions or deletions	There are no reading frameshifts																				None
D000MADKWC_2009-07										RT	B	95.3	1	335	None	None	None	None										There are no insertions or deletions	There are no reading frameshifts																				None
D000MB2KWD_2009-05										RT	B	93.7	1	333	None	None	None	None										There are no insertions or deletions	There are no reading frameshifts																				None
D000MB2LVE_2009-01										RT	B	96.1	1	335	None	None	None	None										There are no insertions or deletions	There are no reading frameshifts																				None
D000MB2QQF_2007-09										RT	B	94.9	1	335	None	None	None	None										There are no insertions or deletions	There are no reading frameshifts																				None
D000MB6_LG_2006-03										RT	B	95.4	1	335	None	None	None	None										There are no insertions or deletions	There are no reading frameshifts																				None
D000MB6GUH_2008-11										RT	B	95.2	1	335	None	None	None	None										There are no insertions or deletions	There are no reading frameshifts																				None
D000MB6MPI_2008-08										RT	B	94.2	1	334	None	None	None	None										There are no insertions or deletions	There are no reading frameshifts																				None
D000MB8QQJ_2007-10										RT	B	95.9	1	335	None	None	None	None										There are no insertions or deletions	There are no reading frameshifts																				None
B000MGG0SJ_2008-02										RT	B	95.2	1	335	None	None	None	None										There are no insertions or deletions	There are no reading frameshifts																				None
D000MB9LTK_2008-07										RT	B	96.3	1	335	None	None	None	None										There are no insertions or deletions	There are no reading frameshifts																				None
D000MBDIUL_2008-09										RT	B	96.2	1	335	None	None	None	None										There are no insertions or deletions	There are no reading frameshifts																				None
D000MBIUXM_2009-09										RT	B	94.7	1	335	None	None	None	None										There are no insertions or deletions	There are no reading frameshifts																				None
D000MBPCTN_2008-07										RT	B	95.4	1	335	None	None	None	None										There are no insertions or deletions	There are no reading frameshifts																				None
D000MC0PTO_2008-07										RT	B	93.6	1	335	None	None	None	None										There are no insertions or deletions	There are no reading frameshifts																				None
D000MC1PVP_2009-03										RT	B	95.2	1	335	None	None	None	None										There are no insertions or deletions	There are no reading frameshifts																				None
D000MC2OSQ_2008-04										RT	B	95.2	1	335	None	332	None	None										There are no insertions or deletions	There are no reading frameshifts																				None
D000MC3LSR_2008-04										RT	B	92.2	1	335	None	None	113,115	None										There are no insertions or deletions	There are no reading frameshifts																				None
D000MC5NSS_2008-04										RT	B	95.4	1	335	None	None	None	None										There are no insertions or deletions	There are no reading frameshifts																				None
D000MC8GYT_2010-03										RT	B	95.6	1	335	None	None	None	None										There are no insertions or deletions	There are no reading frameshifts																				None
B000MH3ISK_2008-05										RT	B	93.5	1	335	30	28,33,35,40	18,21,24,25,30,34,36,37,40	None										There are no insertions or deletions	There are no reading frameshifts																				None
D000MC9OTU_2008-07										RT	B	95.4	1	335	None	None	None	None										There are no insertions or deletions	There are no reading frameshifts																				None
D000MD0UYV_2010-01										RT	B	94.0	1	333	None	None	None	None										There are no insertions or deletions	There are no reading frameshifts																				None
D000MD1GTW_2008-07										RT	B	95.1	1	335	None	None	None	None										There are no insertions or deletions	There are no reading frameshifts																				None
D000MD1OJX_2005-09										RT	B	95.3	1	335	None	None	None	None										There are no insertions or deletions	There are no reading frameshifts																				None
D000MD1PJY_2005-10										RT	B	94.9	1	335	None	317	None	None										There are no insertions or deletions	There are no reading frameshifts																				None
D000MD1TTZ_2008-06										RT	B	95.4	1	335	None	50	None	None										There are no insertions or deletions	There are no reading frameshifts																				None
D000MD2NU0_2008-12										RT	B	93.3	1	334	None	None	None	None										There are no insertions or deletions	There are no reading frameshifts																				None
D000MD3QZ1_2010-03										RT	B	96.6	1	335	None	None	None	None										There are no insertions or deletions	There are no reading frameshifts																				None
D000MD4JT2_2008-10										RT	B	95.0	1	326	None	None	None	None										There are no insertions or deletions	There are no reading frameshifts																				None
D000MD5GI3_2008-07										RT	B	95.2	1	335	None	None	None	None										There are no insertions or deletions	There are no reading frameshifts																				None
B000MH7SSL_2008-04										RT	B	94.3	1	335	None	None	None	None										There are no insertions or deletions	There are no reading frameshifts																				None
D000MD5JU4_2009-08										RT	B	94.9	1	335	None	None	None	None										There are no insertions or deletions	There are no reading frameshifts																				None
D000MD5LM5_2010-02										RT	B	94.2	1	335	None	None	None	None										There are no insertions or deletions	There are no reading frameshifts																				None
D000MD7SZ6_2010-03										RT	B	96.8	1	333	None	None	None	None										There are no insertions or deletions	There are no reading frameshifts																				None
D000MD8LL7_2006-03										RT	B	95.9	1	335	None	None	None	None										There are no insertions or deletions	There are no reading frameshifts																				None
D000MDBLT8_2008-06										RT	B	95.2	1	335	None	207	None	None										There are no insertions or deletions	There are no reading frameshifts																				None
D000MDCLY9_2010-02										RT	B	94.7	1	335	None	None	None	None										There are no insertions or deletions	There are no reading frameshifts																				None
D000ME2TSA_2008-04										RT	B	96.0	1	335	None	None	None	None										There are no insertions or deletions	There are no reading frameshifts																				None
D000ME4ESB_2008-05										RT	B	95.4	1	335	None	None	None	None										There are no insertions or deletions	There are no reading frameshifts																				None
D000ME5JLC_2006-02										RT	B	96.0	1	335	None	None	None	None										There are no insertions or deletions	There are no reading frameshifts																				None
D000ME6KSD_2008-05										RT	B	96.3	1	335	None	None	None	None										There are no insertions or deletions	There are no reading frameshifts																				None
B100F55PRM_2008-02										RT	B	95.3	1	335	None	None	None	None										There are no insertions or deletions	There are no reading frameshifts																				None
D000MEAGWE_2009-05										RT	B	95.5	1	335	None	None	None	None										There are no insertions or deletions	There are no reading frameshifts																				None
D000MEBITF_2008-06										RT	B	94.6	1	335	None	None	None	None										There are no insertions or deletions	There are no reading frameshifts																				None
D000MEBLSG_2008-05										RT	B	96.2	1	335	None	None	None	None										There are no insertions or deletions	There are no reading frameshifts																				None
D000MF0TZH_2010-03										RT	B	94.8	1	335	None	None	None	None										There are no insertions or deletions	There are no reading frameshifts																				None
D000MF1NTI_2008-09										RT	B	95.6	1	335	None	None	None	None										There are no insertions or deletions	There are no reading frameshifts																				None
D000MF6MTJ_2008-07										RT	B	95.1	1	335	None	None	None	None										There are no insertions or deletions	There are no reading frameshifts																				None
D000MF7TXK_2009-11										RT	B	95.2	1	335	None	None	None	None										There are no insertions or deletions	There are no reading frameshifts																				None
D000MFDKSL_2008-04										RT	B	94.2	1	335	None	None	None	None										There are no insertions or deletions	There are no reading frameshifts																				None
D000MG0ORM_2007-12										RT	B	95.9	1	335	None	None	None	None										There are no insertions or deletions	There are no reading frameshifts																				None
D000MG2JSN_2008-02										RT	B	95.0	1	334	None	None	None	None										There are no insertions or deletions	There are no reading frameshifts																				None
B100F838TN_2008-07										RT	B	95.3	1	335	None	None	None	None										There are no insertions or deletions	There are no reading frameshifts																				None
D000MG2JSO_2008-02										RT	B	95.5	1	333	None	45	None	None										There are no insertions or deletions	There are no reading frameshifts																				None
D000MG2NXP_2009-08										RT	B	95.3	1	335	None	None	None	None										There are no insertions or deletions	There are no reading frameshifts																				None
D000MGHESQ_2009-03										RT	B	95.3	1	335	None	None	None	None										There are no insertions or deletions	There are no reading frameshifts																				None
D000MH3OVR_2009-01										RT	B	94.3	1	335	None	None	32	None										There are no insertions or deletions	There are no reading frameshifts																				None
D000MH7PKS_2005-11										RT	B	95.9	1	335	None	None	None	None										There are no insertions or deletions	There are no reading frameshifts																				None
D000MI0MKT_2006-01										RT	B	95.7	1	335	None	None	None	None										There are no insertions or deletions	There are no reading frameshifts																				None
D000MI8QUU_2008-10										RT	B	95.9	1	335	None	None	None	None										There are no insertions or deletions	There are no reading frameshifts																				None
D000MIBCUV_2008-10										RT	B	95.9	1	335	None	None	None	None										There are no insertions or deletions	There are no reading frameshifts																				None
D000MJ1OXW_2009-09										RT	B	98.0	1	335	None	None	290	None										There are no insertions or deletions	There are no reading frameshifts																				T215P
D000MK0PSX_2008-05										RT	B	94.4	1	335	None	None	None	None										There are no insertions or deletions	There are no reading frameshifts																				None
B100FF0QSO_2008-04										RT	B	94.2	1	335	None	None	None	None										There are no insertions or deletions	There are no reading frameshifts																				None
D000MK0QSY_2008-02										RT	B	95.7	1	335	None	None	None	None										There are no insertions or deletions	There are no reading frameshifts																				None
D000MK5GSZ_2008-12										RT	B	94.4	1	335	None	None	None	None										There are no insertions or deletions	There are no reading frameshifts																				None
D0EYFC0OL0_2006-03										RT	B	94.7	1	335	None	None	None	None										There are no insertions or deletions	There are no reading frameshifts																				V75LV
D0KOM9GHS1_2008-05										RT	B	94.1	1	335	None	None	None	None										There are no insertions or deletions	There are no reading frameshifts																				M41L,T215D,K219KR
D100FD5DN3_2008-12										RT	B	94.0	1	335	None	None	None	None										There are no insertions or deletions	There are no reading frameshifts																				None
D100M56GS4_2008-03										RT	B	96.2	1	335	None	None	None	None										There are no insertions or deletions	There are no reading frameshifts																				None
D100M92EV5_2009-03										RT	B	94.0	1	335	None	39,120	None	None										There are no insertions or deletions	There are no reading frameshifts																				None
D100MA2JS6_2008-04										RT	B	95.4	1	335	None	None	None	None										There are no insertions or deletions	There are no reading frameshifts																				None
D100MB5IR7_2007-11										RT	B	95.3	1	334	None	None	None	None										There are no insertions or deletions	There are no reading frameshifts																				None
D100MC0MX8_2009-08										RT	B	94.5	1	335	None	None	None	None										There are no insertions or deletions	There are no reading frameshifts																				None
B100M8BKSP_2008-04										RT	B	96.1	1	335	None	None	None	None										There are no insertions or deletions	There are no reading frameshifts																				None
D100MC1MT9_2008-08										RT	B	94.6	1	335	None	None	None	None										There are no insertions or deletions	There are no reading frameshifts																				None
D100MD8RVA_2009-03										RT	B	95.8	1	335	None	None	None	None										There are no insertions or deletions	There are no reading frameshifts																				None
D100MDAISB_2008-03										RT	B	95.6	1	335	None	None	None	None										There are no insertions or deletions	There are no reading frameshifts																				None
D100ME1PSC_2008-11										RT	B	94.9	1	335	None	None	None	None										There are no insertions or deletions	There are no reading frameshifts																				None
D100ME5NSD_2008-03										RT	B	94.7	1	335	None	None	None	None										There are no insertions or deletions	There are no reading frameshifts																				None
D100XD9MZ2_2010-05										RT	B	94.6	1	335	None	None	41	None										There are no insertions or deletions	There are no reading frameshifts																				None
D170M85MKE_2006-01										RT	B	94.8	1	335	None	None	None	None										There are no insertions or deletions	There are no reading frameshifts																				None
D180M8IHTF_2008-06										RT	B	94.4	1	335	None	145,304	None	None										There are no insertions or deletions	There are no reading frameshifts																				None
D180M97LSG_2008-05										RT	B	95.3	1	335	None	48	None	None										There are no insertions or deletions	There are no reading frameshifts																				None
D180M9AIUH_2008-10										RT	B	95.0	1	335	None	None	None	None										There are no insertions or deletions	There are no reading frameshifts																				None
B100MBFFTQ_2008-07										RT	B	95.2	1	335	None	None	None	None										There are no insertions or deletions	There are no reading frameshifts																				None
D18AM86FTI_2008-06										RT	B	96.1	1	335	None	None	None	None										There are no insertions or deletions	There are no reading frameshifts																				None
D18LMBADTJ_2008-07										RT	B	94.9	1	335	None	None	None	None										There are no insertions or deletions	There are no reading frameshifts																				None
D1ASM80PQK_2007-11										RT	B	93.4	1	335	None	None	None	None										There are no insertions or deletions	There are no reading frameshifts																				T69N
D1CUMC2GSL_2008-03										RT	B	92.4	1	334	None	None	None	None										There are no insertions or deletions	There are no reading frameshifts																				None
D1E0M80QSM_2008-04										RT	B	94.2	1	335	None	None	None	None										There are no insertions or deletions	There are no reading frameshifts																				None
D1E0M87KON_2008-09										RT	B	93.0	1	335	None	None	None	None										There are no insertions or deletions	There are no reading frameshifts																				None
D1E0M9FGSO_2008-04										RT	B	93.9	1	335	None	None	None	None										There are no insertions or deletions	There are no reading frameshifts																				None
D1E0MF3RWP_2009-06										RT	B	94.4	1	335	None	None	None	None										There are no insertions or deletions	There are no reading frameshifts																				None
D1EQMD7LTQ_2008-07										RT	B	95.6	1	335	None	None	None	None										There are no insertions or deletions	There are no reading frameshifts																				T215S
D1H0MG8MJR_2005-10										RT	B	94.0	1	334	None	207	None	None										There are no insertions or deletions	There are no reading frameshifts																				None
B100MD0NRR_2008-02										RT	B	95.4	1	335	None	None	None	None										There are no insertions or deletions	There are no reading frameshifts																				None
D1P0MF6QRS_2009-02										RT	B	94.2	1	335	None	None	None	None										There are no insertions or deletions	There are no reading frameshifts																				T215E
D1U0M99IUT_2008-12										RT	B	95.0	1	335	None	None	None	None										There are no insertions or deletions	There are no reading frameshifts																				None
D1W0M84RXU_2009-08										RT	B	93.2	1	334	None	None	None	None										There are no insertions or deletions	There are no reading frameshifts																				None
D200FF6CUV_2008-12										RT	B	95.6	1	335	None	211	None	None										There are no insertions or deletions	There are no reading frameshifts																				None
D200M85LUW_2008-10										RT	B	94.3	1	335	None	None	None	None										There are no insertions or deletions	There are no reading frameshifts																				None
D200M91RSX_2008-03										RT	B	95.1	1	335	None	None	None	None										There are no insertions or deletions	There are no reading frameshifts																				None
D200M94MIY_2008-09										RT	B	94.4	1	334	None	None	None	None										There are no insertions or deletions	There are no reading frameshifts																				None
D200M94PXZ_2009-10										RT	B	96.0	1	335	None	None	None	None										There are no insertions or deletions	There are no reading frameshifts																				None
D200M9BJD0_2009-06										RT	B	94.8	1	335	None	88	51	G51R										There are no insertions or deletions	There are no reading frameshifts																				None
D200M9BTQ1_2007-10										RT	B	95.5	1	333	None	None	None	None										There are no insertions or deletions	There are no reading frameshifts																				None
B100MM2RRS_2008-12										RT	B	94.7	1	334	None	None	None	None										There are no insertions or deletions	There are no reading frameshifts																				None
D200M9CMS2_2008-04										RT	B	95.0	1	335	None	None	None	None										There are no insertions or deletions	There are no reading frameshifts																				None
D200MB2MX3_2009-10										RT	B	96.3	1	335	None	None	None	None										There are no insertions or deletions	There are no reading frameshifts																				None
D200MB5NY4_2010-02										RT	B	95.4	1	335	None	None	52	None										There are no insertions or deletions	There are no reading frameshifts																				None
D200MC2QY5_2010-01										RT	B	94.3	1	335	None	None	None	None										There are no insertions or deletions	There are no reading frameshifts																				None
D200MD3DV6_2009-08										RT	B	95.7	1	335	None	None	None	None										There are no insertions or deletions	There are no reading frameshifts																				None
D200MF0TT7_2008-12										RT	B	95.9	1	335	None	None	None	None										There are no insertions or deletions	There are no reading frameshifts																				None
D200MG2OS8_2008-03										RT	B	96.0	1	335	None	None	None	None										There are no insertions or deletions	There are no reading frameshifts																				None
D200MH0NU9_2008-10										RT	B	94.6	1	335	None	None	None	None										There are no insertions or deletions	There are no reading frameshifts																				None
D200MI8HDA_2010-03										RT	B	95.3	1	334	None	245	None	None										There are no insertions or deletions	There are no reading frameshifts																				None
D200MICLRB_2008-12										RT	B	95.6	1	335	None	None	None	None										There are no insertions or deletions	There are no reading frameshifts																				None
B12AMM0SRT_2008-02										RT	B	94.4	1	335	None	None	None	None										There are no insertions or deletions	There are no reading frameshifts																				None
D200MJALYC_2009-01										RT	B	95.9	1	335	None	None	None	None										There are no insertions or deletions	There are no reading frameshifts																				None
D200MO8KSD_2008-05										RT	B	95.7	1	335	None	None	None	None										There are no insertions or deletions	There are no reading frameshifts																				None
D270ME0PSE_2008-05										RT	B	94.3	1	335	None	None	None	None										There are no insertions or deletions	There are no reading frameshifts																				None
D280M61PSF_2008-03										RT	B	95.9	1	335	None	None	None	None										There are no insertions or deletions	There are no reading frameshifts																				None
D280MA3RTG_2008-09										RT	B	93.9	1	335	None	None	None	None										There are no insertions or deletions	There are no reading frameshifts																				None
D280MA3SSH_2008-05										RT	B	94.0	1	335	None	None	None	None										There are no insertions or deletions	There are no reading frameshifts																				None
D280ME4PRI_2008-01										RT	B	95.2	1	335	None	None	None	None										There are no insertions or deletions	There are no reading frameshifts																				None
D2C0M88NVJ_2009-04										RT	B	93.8	1	335	None	None	None	None										There are no insertions or deletions	There are no reading frameshifts																				None
D2C0M91NWK_2009-07										RT	B	93.0	1	335	None	None	None	None										There are no insertions or deletions	There are no reading frameshifts																				None
D2C0MF2STL_2008-09										RT	B	95.0	1	335	None	None	None	None										There are no insertions or deletions	There are no reading frameshifts																				None
B1CFM74FTU_2008-07										RT	B	94.3	1	323	None	None	None	None										There are no insertions or deletions	There are no reading frameshifts																				T215IT
D2CEMG1LTM_2008-10										RT	B	96.0	1	335	None	None	None	None										There are no insertions or deletions	There are no reading frameshifts																				None
D2CUMB1RQN_2009-05										RT	B	94.8	1	335	None	None	None	None										There are no insertions or deletions	There are no reading frameshifts																				None
D2HLME0QWO_2009-07										RT	B	95.5	1	333	None	263	136	None										There are no insertions or deletions	There are no reading frameshifts																				None
D2HUMCDHJP_2005-10										RT	B	95.5	1	335	None	294	None	None										There are no insertions or deletions	There are no reading frameshifts																				None
D2INM86MSQ_2008-04										RT	B	95.4	1	335	None	None	None	None										There are no insertions or deletions	There are no reading frameshifts																				T215C
D2LUMF1QUR_2008-12										RT	B	94.1	1	334	None	None	211	None										There are no insertions or deletions	There are no reading frameshifts																				None
D2R0MD7RXS_2009-11										RT	B	95.4	1	335	None	None	None	None										There are no insertions or deletions	There are no reading frameshifts																				None
D2S0MJ2OUT_2009-01										RT	B	93.9	1	335	None	None	None	None										There are no insertions or deletions	There are no reading frameshifts																				T69N
D2UWML0SJU_2005-09										RT	B	96.3	1	327	None	None	None	None										There are no insertions or deletions	There are no reading frameshifts																				None
D2W0MA2QUV_2008-12										RT	B	94.4	1	335	None	None	None	None										There are no insertions or deletions	There are no reading frameshifts																				None
B1E0FA5C2V_2008-12										RT	B	95.5	1	335	None	None	None	None										There are no insertions or deletions	There are no reading frameshifts																				None
D2X0M8ENKW_2008-10										RT	B	95.9	1	335	None	None	None	None										There are no insertions or deletions	There are no reading frameshifts																				None
D500F9HCUX_2009-01										RT	B	96.5	1	335	None	None	None	None										There are no insertions or deletions	There are no reading frameshifts																				None
D700MB4MTY_2008-06										RT	B	94.9	1	335	None	None	None	None										There are no insertions or deletions	There are no reading frameshifts																				None
D7W0M_9BTZ_2008-09										RT	B	95.1	1	335	None	None	None	None										There are no insertions or deletions	There are no reading frameshifts																				None
D800F9ACV0_2009-01										RT	B	95.7	1	335	None	None	None	None										There are no insertions or deletions	There are no reading frameshifts																				None
D800FE1MJ1_2005-09										RT	B	95.6	1	335	None	None	None	None										There are no insertions or deletions	There are no reading frameshifts																				None
D800M5ERS2_2009-04										RT	B	95.8	1	335	127	None	None	None										There are no insertions or deletions	There are no reading frameshifts																				None
D800M93SL3_2006-03										RT	B	94.9	1	335	None	None	None	None										There are no insertions or deletions	There are no reading frameshifts																				None
D800MECLL4_2006-03										RT	B	95.5	1	335	None	None	None	None										There are no insertions or deletions	There are no reading frameshifts																				None
D800MG1UU5_2008-11										RT	B	94.6	1	335	None	None	None	None										There are no insertions or deletions	There are no reading frameshifts																				None
B1M0F90TSW_2008-05										RT	B	95.0	1	335	None	None	None	None										There are no insertions or deletions	There are no reading frameshifts																				None
D8A0M79DT6_2008-06										RT	B	95.1	1	335	None	None	None	None										There are no insertions or deletions	There are no reading frameshifts																				None
D8M0ME7VV7_2009-04										RT	B	95.5	1	335	None	None	None	None										There are no insertions or deletions	There are no reading frameshifts																				None
D8W0M8D8Z8_2010-03										RT	B	95.5	1	335	None	None	None	None										There are no insertions or deletions	There are no reading frameshifts																				None
D900MD4QV9_2009-03										RT	B	94.9	1	335	None	None	None	None										There are no insertions or deletions	There are no reading frameshifts																				None
DA00MJCQWA_2009-05										RT	B	94.5	1	335	None	None	None	None										There are no insertions or deletions	There are no reading frameshifts																				None
DAMWM94LKB_2006-01										RT	B	96.0	1	335	None	None	None	None										There are no insertions or deletions	There are no reading frameshifts																				None
DC00MC4OXC_2010-02										RT	B	93.9	1	335	None	6,207	None	None										There are no insertions or deletions	There are no reading frameshifts																				None
DC00MCFITD_2008-12										RT	B	95.2	1	335	None	None	None	None										There are no insertions or deletions	There are no reading frameshifts																				None
DC00MD0LJE_2005-09										RT	B	96.5	1	335	None	None	None	None										There are no insertions or deletions	There are no reading frameshifts																				None
DC00MH5FWF_2009-07										RT	B	96.5	1	335	None	None	None	None										There are no insertions or deletions	There are no reading frameshifts																				None
B1T0FG0LRX_2008-02										RT	B	93.9	1	335	None	None	None	None										There are no insertions or deletions	There are no reading frameshifts																				None
DC00MI4MUG_2009-02										RT	B	93.4	1	335	None	None	None	None										There are no insertions or deletions	There are no reading frameshifts																				None
DCE0M9EHUH_2009-02										RT	B	93.9	1	335	None	None	None	None										There are no insertions or deletions	There are no reading frameshifts																				None
DE00FI2STI_2008-06										RT	B	95.2	1	335	None	None	None	None										There are no insertions or deletions	There are no reading frameshifts																				None
DE00M47LTJ_2008-09										RT	B	94.4	1	329	None	None	None	None										There are no insertions or deletions	There are no reading frameshifts																				None
DE00M5GKTK_2008-07										RT	B	95.6	1	335	None	None	None	None										There are no insertions or deletions	There are no reading frameshifts																				None
DE00M6KFXL_2009-10										RT	B	95.4	1	335	None	None	None	None										There are no insertions or deletions	There are no reading frameshifts																				None
DE00M91NYM_2010-03										RT	B	95.0	1	335	None	None	8,292	None										There are no insertions or deletions	There are no reading frameshifts																				None
DE00M91SON_2008-08										RT	B	94.6	1	335	None	None	None	None										There are no insertions or deletions	There are no reading frameshifts																				None
DE00M94LSO_2008-05										RT	B	95.8	1	335	None	None	None	None										There are no insertions or deletions	There are no reading frameshifts																				None
DE00M97OTP_2008-09										RT	B	94.9	1	335	None	None	None	None										There are no insertions or deletions	There are no reading frameshifts																				None
B200MD0STY_2008-06										RT	B	94.3	1	335	None	None	None	None										There are no insertions or deletions	There are no reading frameshifts																				None
DE00MA1JXQ_2009-08										RT	B	93.9	1	335	None	None	None	None										There are no insertions or deletions	There are no reading frameshifts																				None
DE00MA7FVR_2009-02										RT	B	94.9	1	335	None	None	None	None										There are no insertions or deletions	There are no reading frameshifts																				None
DE00MB3LTS_2008-09										RT	B	94.2	1	335	None	None	None	None										There are no insertions or deletions	There are no reading frameshifts																				None
DE00MBCO_T_2008-04										RT	B	94.5	1	335	None	None	None	None										There are no insertions or deletions	There are no reading frameshifts																				T215L
DE00MC0NBU_2010-06										RT	B	94.6	1	335	None	None	None	None										There are no insertions or deletions	There are no reading frameshifts																				None
DE00MD1QJV_2008-09										RT	B	93.1	1	335	None	None	None	None										There are no insertions or deletions	There are no reading frameshifts																				None
DE00MDGLSW_2008-05										RT	B	94.1	1	335	None	None	None	None										There are no insertions or deletions	There are no reading frameshifts																				None
DE00MI9ITX_2008-09										RT	B	94.0	1	335	None	73	None	None										There are no insertions or deletions	There are no reading frameshifts																				None
DEW0M89KVY_2009-02										RT	B	95.5	1	335	252	None	None	W252*W										There are no insertions or deletions	There are no reading frameshifts																				None
DF00F94NYZ_2009-11										RT	B	94.7	1	335	None	330	None	None										There are no insertions or deletions	There are no reading frameshifts																				None
B200MD1RUZ_2008-12										RT	B	94.9	1	335	None	207	None	None										There are no insertions or deletions	There are no reading frameshifts																				None
DF00MF6ZU0_2008-10										RT	B	95.2	1	335	None	None	None	None										There are no insertions or deletions	There are no reading frameshifts																				None
DFX0MB0OR1_2008-08										RT	B	94.9	1	335	None	None	None	None										There are no insertions or deletions	There are no reading frameshifts																				None
DIV0MBAKV2_2009-04										RT	B	95.3	1	335	None	None	None	None										There are no insertions or deletions	There are no reading frameshifts																				None
DK00M_DIT3_2008-06										RT	B	94.4	1	335	None	None	None	None										There are no insertions or deletions	There are no reading frameshifts																				None
DK00M8BFY4_2010-01										RT	B	94.8	1	335	None	None	330	None										There are no insertions or deletions	There are no reading frameshifts																				None
DM00M98DL5_2006-03										RT	B	96.7	1	333	None	None	None	None										There are no insertions or deletions	There are no reading frameshifts																				None
DM00MBALL6_2006-03										RT	B	94.7	1	335	None	50	None	None										There are no insertions or deletions	There are no reading frameshifts																				None
DQ00MC2QW7_2009-06										RT	B	93.9	1	335	None	138	110	None										There are no insertions or deletions	There are no reading frameshifts																				T215S
DR00MHDER8_2007-12										RT	B	95.5	1	335	None	None	None	None										There are no insertions or deletions	There are no reading frameshifts																				None
DT00M_9GT9_2008-06										RT	B	94.6	1	335	None	None	135	None										There are no insertions or deletions	There are no reading frameshifts																				None
B200MI4HP0_2008-11										RT	B	94.4	1	335	None	None	None	None										There are no insertions or deletions	There are no reading frameshifts																				None
DT00M72KZA_2010-05										RT	B	95.1	1	335	None	None	None	None										There are no insertions or deletions	There are no reading frameshifts																				None
DT00ME2LVB_2009-02										RT	B	95.0	1	335	None	None	None	None										There are no insertions or deletions	There are no reading frameshifts																				None
DU00M97LTC_2008-07										RT	B	95.9	1	335	None	None	None	None										There are no insertions or deletions	There are no reading frameshifts																				None
DV00MC1QUD_2008-12										RT	B	94.8	1	335	None	None	None	None										There are no insertions or deletions	There are no reading frameshifts																				None
DV00MD0_UE_2008-12										RT	B	93.7	1	335	None	None	None	None										There are no insertions or deletions	There are no reading frameshifts																				None
DV00MHFCRG_2008-01										RT	B	93.5	1	335	None	None	None	None										There are no insertions or deletions	There are no reading frameshifts																				None
DW00MDC6RH_2008-01										RT	B	96.0	1	335	None	None	None	None										There are no insertions or deletions	There are no reading frameshifts																				None
DW00MI2MVI_2009-04										RT	B	94.3	1	334	None	None	None	None										There are no insertions or deletions	There are no reading frameshifts																				None
DW00MN0NLJ_2006-04										RT	B	95.1	1	335	None	None	276	None										There are no insertions or deletions	There are no reading frameshifts																				None
E000F52QSK_2008-03										RT	B	95.7	1	335	None	None	None	None										There are no insertions or deletions	There are no reading frameshifts																				None
B24EM6AFT1_2008-06										RT	B	94.7	1	335	None	None	None	None										There are no insertions or deletions	There are no reading frameshifts																				D67N,T215C,K219Q
E000F6CJUL_2008-10										RT	B	96.0	1	335	None	None	None	None										There are no insertions or deletions	There are no reading frameshifts																				None
E000F70PVM_2009-01										RT	B	94.7	1	335	None	None	None	None										There are no insertions or deletions	There are no reading frameshifts																				None
E000F7DCUN_2009-01										RT	B	94.7	1	335	None	None	None	None										There are no insertions or deletions	There are no reading frameshifts																				None
E000F82OSO_2008-04										RT	B	94.7	1	335	None	None	None	None										There are no insertions or deletions	There are no reading frameshifts																				None
E000F84DSP_2008-04										RT	B	95.1	1	335	None	None	None	None										There are no insertions or deletions	There are no reading frameshifts																				None
E000F90PSQ_2008-03										RT	B	94.4	1	335	None	None	None	None										There are no insertions or deletions	There are no reading frameshifts																				None
E000F90SJR_2005-09										RT	B	95.6	1	334	None	None	None	None										There are no insertions or deletions	There are no reading frameshifts																				None
E000F92KTS_2008-12										RT	B	95.3	1	335	None	None	None	None										There are no insertions or deletions	There are no reading frameshifts																				None
E000F94KVT_2009-03										RT	B	95.7	1	335	None	None	None	None										There are no insertions or deletions	There are no reading frameshifts																				None
E000F94RXU_2009-11										RT	B	96.5	1	335	None	None	None	None										There are no insertions or deletions	There are no reading frameshifts																				None
B2C0FG1MT2_2008-06										RT	B	95.5	1	335	None	None	303	None										There are no insertions or deletions	There are no reading frameshifts																				None
E000F96DQV_2008-12										RT	B	95.4	1	335	None	None	None	None										There are no insertions or deletions	There are no reading frameshifts																				None
E000F97GSW_2008-04										RT	B	94.1	1	335	None	None	None	None										There are no insertions or deletions	There are no reading frameshifts																				None
E000F9ICUX_2008-10										RT	B	96.0	1	335	None	None	None	None										There are no insertions or deletions	There are no reading frameshifts																				None
E000FA5LWY_2009-06										RT	B	94.4	1	335	None	None	None	None										There are no insertions or deletions	There are no reading frameshifts																				None
E000FA9KUZ_2008-11										RT	B	95.4	1	335	None	None	None	None										There are no insertions or deletions	There are no reading frameshifts																				None
E000FB0LL0_2006-02										RT	B	95.3	1	335	None	None	None	None										There are no insertions or deletions	There are no reading frameshifts																				None
E000FB2RU1_2008-10										RT	B	95.0	1	333	None	None	None	None										There are no insertions or deletions	There are no reading frameshifts																				None
E000FB5FT2_2008-10										RT	B	95.1	1	335	None	None	None	None										There are no insertions or deletions	There are no reading frameshifts																				None
E000FB6FW3_2009-07										RT	B	95.2	1	335	None	58	None	None										There are no insertions or deletions	There are no reading frameshifts																				None
E000FBAKU4_2009-01										RT	B	95.5	1	335	None	None	289	None										There are no insertions or deletions	There are no reading frameshifts																				None
B2E0M99BS3_2008-03										RT	B	95.5	1	335	None	None	None	None										There are no insertions or deletions	There are no reading frameshifts																				None
E000FC0MU5_2008-11										RT	B	93.9	1	335	None	None	None	None										There are no insertions or deletions	There are no reading frameshifts																				None
E000FC5LU6_2009-03										RT	B	94.9	1	335	None	None	None	None										There are no insertions or deletions	There are no reading frameshifts																				None
E000FD1TT7_2008-07										RT	B	95.4	1	335	None	None	None	None										There are no insertions or deletions	There are no reading frameshifts																				None
E000FDCDT8_2008-08										RT	B	95.5	1	335	None	None	102	None										There are no insertions or deletions	There are no reading frameshifts																				None
E000FEF3V9_2009-02										RT	B	96.4	1	335	None	None	None	None										There are no insertions or deletions	There are no reading frameshifts																				None
E000FF3ETA_2008-09										RT	B	95.0	1	335	None	None	79	None										There are no insertions or deletions	There are no reading frameshifts																				None
E000FFAHXB_2009-11										RT	B	94.7	1	335	None	None	None	None										There are no insertions or deletions	There are no reading frameshifts																				T215L
E000FG0SKC_2005-12										RT	B	95.6	1	335	None	None	None	None										There are no insertions or deletions	There are no reading frameshifts																				None
E000FJ3LSD_2008-05										RT	B	95.8	1	335	None	None	None	None										There are no insertions or deletions	There are no reading frameshifts																				None
E000FO3IKE_2005-12										RT	B	96.0	1	313	None	311	None	None										There are no insertions or deletions	There are no reading frameshifts																				None
B5FUM76IT4_2008-07										RT	B	95.8	1	335	None	None	None	None										There are no insertions or deletions	There are no reading frameshifts																				None
E000M_1PWF_2009-07										RT	B	96.8	1	335	None	None	None	None										There are no insertions or deletions	There are no reading frameshifts																				None
E000M_4KSG_2008-02										RT	B	94.6	1	335	None	None	None	None										There are no insertions or deletions	There are no reading frameshifts																				None
E000M_EHVH_2009-02										RT	B	94.4	1	335	None	None	None	None										There are no insertions or deletions	There are no reading frameshifts																				None
E000M47FXI_2009-09										RT	B	95.6	1	335	None	None	None	None										There are no insertions or deletions	There are no reading frameshifts																				None
E000M48KVJ_2009-01										RT	B	95.8	1	335	None	None	None	None										There are no insertions or deletions	There are no reading frameshifts																				None
E000M51UZK_2010-05										RT	B	94.3	1	335	None	None	None	None										There are no insertions or deletions	There are no reading frameshifts																				None
E000M54KSL_2008-07										RT	B	95.0	1	335	None	None	None	None										There are no insertions or deletions	There are no reading frameshifts																				None
E000M55_SM_2008-04										RT	B	95.9	1	335	None	None	None	None										There are no insertions or deletions	There are no reading frameshifts																				None
E000M56QUN_2008-10										RT	B	95.6	1	335	None	None	None	None										There are no insertions or deletions	There are no reading frameshifts																				None
E000M58CWO_2009-06										RT	B	97.4	1	335	None	None	19	None										There are no insertions or deletions	There are no reading frameshifts																				None
B700MD7IS5_2008-03										RT	B	95.0	1	335	None	None	None	None										There are no insertions or deletions	There are no reading frameshifts																				None
E000M58IWP_2009-07										RT	B	95.3	1	335	None	None	None	None										There are no insertions or deletions	There are no reading frameshifts																				None
E000M60HWQ_2009-07										RT	B	94.7	1	332	None	2,35	None	None										There are no insertions or deletions	There are no reading frameshifts																				None
E000M61ISR_2008-03										RT	B	96.7	1	335	None	None	None	None										There are no insertions or deletions	There are no reading frameshifts																				None
E000M62KIS_2008-07										RT	B	96.0	1	335	None	None	None	None										There are no insertions or deletions	There are no reading frameshifts																				None
E000M62UYT_2010-02										RT	B	94.7	1	335	None	None	314	None										There are no insertions or deletions	There are no reading frameshifts																				None
E000M6PGVU_2009-04										RT	B	94.5	1	335	None	None	None	None										There are no insertions or deletions	There are no reading frameshifts																				None
E000M70PTV_2008-09										RT	B	93.0	1	335	None	245	None	None										There are no insertions or deletions	There are no reading frameshifts																				None
E000M71ITW_2008-07										RT	B	95.8	1	335	None	None	None	None										There are no insertions or deletions	There are no reading frameshifts																				None
E000M73MLX_2006-02										RT	B	94.9	1	335	None	None	142	None										There are no insertions or deletions	There are no reading frameshifts																				None
E000M73PXY_2009-08										RT	B	95.3	1	333	None	None	None	None										There are no insertions or deletions	There are no reading frameshifts																				None
B800F92LS6_2008-05										RT	B	95.0	1	335	None	214	None	None										There are no insertions or deletions	There are no reading frameshifts																				None
E000M74JSZ_2008-03										RT	B	95.8	1	335	None	None	None	None										There are no insertions or deletions	There are no reading frameshifts																				None
E000M74KV0_2009-06										RT	B	95.6	1	335	None	None	None	None										There are no insertions or deletions	There are no reading frameshifts																				None
E000M76GU1_2008-10										RT	B	96.0	1	335	None	None	None	None										There are no insertions or deletions	There are no reading frameshifts																				None
E000M76GW2_2009-06										RT	B	96.0	1	320	None	None	None	None										There are no insertions or deletions	There are no reading frameshifts																				None
E000M76HK3_2006-01										RT	B	95.8	1	335	None	None	None	None										There are no insertions or deletions	There are no reading frameshifts																				None
E000M77JV4_2009-04										RT	B	94.5	1	335	None	None	129	None										There are no insertions or deletions	There are no reading frameshifts																				None
E000M77NK5_2005-12										RT	B	95.8	1	335	None	None	None	None										There are no insertions or deletions	There are no reading frameshifts																				None
E000M79OX6_2010-01										RT	B	96.6	1	333	None	None	None	None										There are no insertions or deletions	There are no reading frameshifts																				None
E000M7AGL7_2006-04										RT	B	95.9	1	335	None	294	None	None										There are no insertions or deletions	There are no reading frameshifts																				None
E000M7ALM8_2009-07										RT	B	95.8	1	335	None	None	None	None										There are no insertions or deletions	There are no reading frameshifts																				None
B800MG1RT7_2008-06										RT	B	95.2	1	335	None	None	None	None										There are no insertions or deletions	There are no reading frameshifts																				None
E000M7CRV9_2009-05										RT	B	95.9	1	335	None	None	None	None										There are no insertions or deletions	There are no reading frameshifts																				None
E000M7H0UA_2009-08										RT	B	95.6	1	335	None	None	None	None										There are no insertions or deletions	There are no reading frameshifts																				None
E000M7HEWB_2009-07										RT	B	95.7	1	335	None	51	49,51,61	G51GR										There are no insertions or deletions	There are no reading frameshifts																				None
E000M8_QIC_2008-07										RT	B	95.6	1	335	None	None	None	None										There are no insertions or deletions	There are no reading frameshifts																				None
E000M80QVD_2009-01										RT	B	94.9	1	335	None	None	None	None										There are no insertions or deletions	There are no reading frameshifts																				None
E000M80RTE_2008-07										RT	B	95.0	1	335	None	None	None	None										There are no insertions or deletions	There are no reading frameshifts																				None
E000M81MUF_2009-02										RT	B	94.2	1	335	None	98,137,294	None	None										There are no insertions or deletions	There are no reading frameshifts																				None
E000M81PSG_2008-04										RT	B	94.6	1	335	None	None	None	None										There are no insertions or deletions	There are no reading frameshifts																				None
E000M86JKH_2005-12										RT	B	96.7	1	335	None	None	None	None										There are no insertions or deletions	There are no reading frameshifts																				None
E000M86KTI_2008-06										RT	B	95.3	1	335	None	None	None	None										There are no insertions or deletions	There are no reading frameshifts																				None
B8FWME2NU8_2008-11										RT	B	94.2	1	335	None	None	None	None										There are no insertions or deletions	There are no reading frameshifts																				None
E000M8AMVJ_2009-03										RT	B	94.7	1	335	None	None	None	None										There are no insertions or deletions	There are no reading frameshifts																				None
E000M90QUK_2008-10										RT	B	95.3	1	335	None	None	None	None										There are no insertions or deletions	There are no reading frameshifts																				None
E000M90QUL_2009-01										RT	B	96.0	1	335	None	None	None	None										There are no insertions or deletions	There are no reading frameshifts																				None
E000M90RLM_2006-05										RT	B	95.4	1	335	None	None	None	None										There are no insertions or deletions	There are no reading frameshifts																				None
E000M91LUN_2009-01										RT	B	94.9	1	335	None	None	None	None										There are no insertions or deletions	There are no reading frameshifts																				None
E000M91MXO_2010-01										RT	B	95.1	1	335	None	None	None	None										There are no insertions or deletions	There are no reading frameshifts																				None
E000M91QNP_2008-10										RT	B	94.8	1	335	None	None	243	None										There are no insertions or deletions	There are no reading frameshifts																				None
E000M92NTQ_2008-07										RT	B	95.4	1	335	None	None	None	None										There are no insertions or deletions	There are no reading frameshifts																				None
E000M93LSR_2008-04										RT	B	94.2	1	335	None	None	None	None										There are no insertions or deletions	There are no reading frameshifts																				None
E000M94KTS_2008-06										RT	B	94.6	1	334	None	241	256	None										There are no insertions or deletions	There are no reading frameshifts																				None
B8T0F74DT9_2008-07										RT	B	95.6	1	335	None	None	None	None										There are no insertions or deletions	There are no reading frameshifts																				None
E000M95MXT_2009-11										RT	B	96.3	1	335	None	None	182	None										There are no insertions or deletions	There are no reading frameshifts																				None
E000M97KLU_2006-03										RT	B	96.6	1	327	None	None	None	None										There are no insertions or deletions	There are no reading frameshifts																				None
E000M98DSV_2008-04										RT	B	95.5	1	335	None	None	None	None										There are no insertions or deletions	There are no reading frameshifts																				None
E000M98JSW_2008-03										RT	B	93.8	1	335	None	None	None	None										There are no insertions or deletions	There are no reading frameshifts																				None
E000M999LX_2006-03										RT	B	94.9	1	335	None	None	None	None										There are no insertions or deletions	There are no reading frameshifts																				None
E000M9AEPY_2009-01										RT	B	96.0	1	335	None	None	None	None										There are no insertions or deletions	There are no reading frameshifts																				None
E000M9AKTZ_2008-07										RT	B	95.0	1	335	None	None	None	None										There are no insertions or deletions	There are no reading frameshifts																				None
E000M9DJS0_2008-04										RT	B	95.5	1	335	None	275	None	None										There are no insertions or deletions	There are no reading frameshifts																				None
E000M9PGK1_2006-01										RT	B	96.4	1	335	None	None	None	None										There are no insertions or deletions	There are no reading frameshifts																				None
E000MA0PT2_2008-06										RT	B	95.9	1	335	None	None	None	None										There are no insertions or deletions	There are no reading frameshifts																				None
BAE0M6C7TA_2008-06										RT	B	95.2	1	334	None	295	None	None										There are no insertions or deletions	There are no reading frameshifts																				None
E000MA0TS3_2008-03										RT	B	94.5	1	335	None	68,69	None	None										There are no insertions or deletions	There are no reading frameshifts																				None
E000MA3KS4_2008-04										RT	B	95.8	1	335	None	None	None	None										There are no insertions or deletions	There are no reading frameshifts																				None
E000MA3MT5_2008-10										RT	B	95.7	1	335	None	None	None	None										There are no insertions or deletions	There are no reading frameshifts																				None
E000MA5JL6_2008-08										RT	B	96.2	1	335	None	None	None	None										There are no insertions or deletions	There are no reading frameshifts																				None
E000MA5KV7_2009-01										RT	B	94.3	1	335	None	None	None	None										There are no insertions or deletions	There are no reading frameshifts																				None
E000MA6JU8_2008-11										RT	B	95.3	1	335	None	None	None	None										There are no insertions or deletions	There are no reading frameshifts																				None
E000MA7EL9_2006-03										RT	B	95.2	1	334	None	None	179	None										There are no insertions or deletions	There are no reading frameshifts																				None
E000MA7GRA_2008-10										RT	B	95.0	1	335	None	None	None	None										There are no insertions or deletions	There are no reading frameshifts																				None
E000MAALTB_2008-07										RT	B	95.2	1	335	None	None	None	None										There are no insertions or deletions	There are no reading frameshifts																				None
E000MABKLC_2006-03										RT	B	95.3	1	333	None	174	None	None										There are no insertions or deletions	There are no reading frameshifts																				None
BB00M_1DRB_2009-01										RT	B	95.9	1	335	None	None	None	None										There are no insertions or deletions	There are no reading frameshifts																				None
E000MABPKD_2009-01										RT	B	96.1	1	335	None	None	None	None										There are no insertions or deletions	There are no reading frameshifts																				None
E000MB2FSE_2008-04										RT	B	94.3	1	335	None	None	None	None										There are no insertions or deletions	There are no reading frameshifts																				None
E000MB3LOF_2008-08										RT	B	94.9	1	335	None	None	None	None										There are no insertions or deletions	There are no reading frameshifts																				None
E000MB3PTG_2008-09										RT	B	96.5	1	335	None	None	None	None										There are no insertions or deletions	There are no reading frameshifts																				None
E000MB5JTH_2008-07										RT	B	95.7	1	333	None	None	None	None										There are no insertions or deletions	There are no reading frameshifts																				None
E000MB5JUI_2008-12										RT	B	95.6	1	335	None	None	None	None										There are no insertions or deletions	There are no reading frameshifts																				None
E000MB6OKJ_2005-10										RT	B	95.7	1	335	None	None	None	None										There are no insertions or deletions	There are no reading frameshifts																				None
E000MB9HXL_2009-12										RT	B	98.1	1	335	None	None	None	None										There are no insertions or deletions	There are no reading frameshifts																				None
E000MC0OUM_2009-02										RT	B	95.2	1	335	None	None	None	None										There are no insertions or deletions	There are no reading frameshifts																				None
BC00MCCNSC_2008-03										RT	B	94.5	1	335	None	None	None	None										There are no insertions or deletions	There are no reading frameshifts																				None
E000MC0QKN_2006-01										RT	B	96.5	1	335	None	None	79	None										There are no insertions or deletions	There are no reading frameshifts																				None
E000MC1PTO_2008-08										RT	B	95.0	1	325	None	None	None	None										There are no insertions or deletions	There are no reading frameshifts																				None
E000MC2KSP_2008-03										RT	B	95.8	1	335	None	None	None	None										There are no insertions or deletions	There are no reading frameshifts																				None
E000MC2MSQ_2008-04										RT	B	94.4	1	335	None	None	79	None										There are no insertions or deletions	There are no reading frameshifts																				None
E000MC2MTR_2008-09										RT	B	94.4	1	333	None	None	None	None										There are no insertions or deletions	There are no reading frameshifts																				None
E000MC3NSS_2008-04										RT	B	95.6	1	335	None	205	None	None										There are no insertions or deletions	There are no reading frameshifts																				None
E000MC6MST_2008-04										RT	B	95.6	1	335	None	None	None	None										There are no insertions or deletions	There are no reading frameshifts																				None
E000MC7MXU_2009-09										RT	B	95.4	1	334	None	None	None	None										There are no insertions or deletions	There are no reading frameshifts																				None
E000MC8IVV_2009-04										RT	B	95.4	1	335	None	None	None	None										There are no insertions or deletions	There are no reading frameshifts																				None
E000MC8KZW_2010-05										RT	B	94.3	1	335	None	None	None	None										There are no insertions or deletions	There are no reading frameshifts																				None
BC00ME2TSD_2008-02										RT	B	95.5	1	335	None	None	None	None										There are no insertions or deletions	There are no reading frameshifts																				None
E000MC9LLX_2006-04										RT	B	96.3	1	333	None	None	None	None										There are no insertions or deletions	There are no reading frameshifts																				None
E000MD1NSZ_2008-04										RT	B	95.0	1	335	None	None	None	None										There are no insertions or deletions	There are no reading frameshifts																				None
E000MD2JT0_2008-06										RT	B	95.6	1	335	None	None	None	None										There are no insertions or deletions	There are no reading frameshifts																				None
E000MD2MK1_2006-01										RT	B	95.8	1	335	None	None	None	None										There are no insertions or deletions	There are no reading frameshifts																				None
E000MD2QT2_2008-07										RT	B	94.3	1	335	None	None	None	None										There are no insertions or deletions	There are no reading frameshifts																				None
E000MD3IS3_2008-03										RT	B	95.4	1	335	None	77,78	None	None										There are no insertions or deletions	There are no reading frameshifts																				None
E000MD3JV4_2009-01										RT	B	95.3	1	335	None	None	None	None										There are no insertions or deletions	There are no reading frameshifts																				None
E000MD3NF5_2009-10										RT	B	94.5	1	335	None	None	79	None										There are no insertions or deletions	There are no reading frameshifts																				None
E000MD6AV6_2009-05										RT	B	95.0	1	335	None	None	None	None										There are no insertions or deletions	There are no reading frameshifts																				None
E000ME4OS7_2008-05										RT	B	94.5	1	335	None	None	None	None										There are no insertions or deletions	There are no reading frameshifts																				None
BE00FD9CSE_2008-04										RT	B	95.4	1	335	None	211	None	None										There are no insertions or deletions	There are no reading frameshifts																				None
E000ME6MW9_2009-05										RT	B	95.2	1	335	None	None	None	None										There are no insertions or deletions	There are no reading frameshifts																				None
E000ME7NSA_2008-02										RT	B	94.9	1	335	None	None	None	None										There are no insertions or deletions	There are no reading frameshifts																				None
E000ME8ITB_2008-09										RT	B	95.0	1	335	None	3	None	None										There are no insertions or deletions	There are no reading frameshifts																				None
E000MF1PUC_2008-11										RT	B	95.3	1	335	None	None	None	None										There are no insertions or deletions	There are no reading frameshifts																				None
E000MF2PWD_2009-05										RT	B	95.8	1	333	None	None	135	None										There are no insertions or deletions	There are no reading frameshifts																				None
E000MF5PTE_2008-09										RT	B	94.0	1	335	None	174	79	None										There are no insertions or deletions	There are no reading frameshifts																				None
E000MF7ISF_2008-03										RT	B	95.5	1	335	None	None	None	None										There are no insertions or deletions	There are no reading frameshifts																				None
E000MF7LSG_2008-04										RT	B	95.6	1	335	None	None	None	None										There are no insertions or deletions	There are no reading frameshifts																				None
E000MFAJJH_2005-10										RT	B	94.6	1	335	None	None	None	None										There are no insertions or deletions	There are no reading frameshifts																				None
E000MG0PLI_2006-03										RT	B	95.0	1	333	None	None	329	None										There are no insertions or deletions	There are no reading frameshifts																				None
BE00MB3TSF_2008-03										RT	B	95.6	1	335	None	None	None	None										There are no insertions or deletions	There are no reading frameshifts																				None
E000MG1NTJ_2008-06										RT	B	94.6	1	335	None	None	None	None										There are no insertions or deletions	There are no reading frameshifts																				None
E000MG1OTK_2008-08										RT	B	94.4	1	335	None	None	None	None										There are no insertions or deletions	There are no reading frameshifts																				None
E000MG2TZL_2010-06										RT	B	95.7	1	335	None	None	None	None										There are no insertions or deletions	There are no reading frameshifts																				None
E000MG6KKM_2005-12										RT	B	95.9	1	335	None	None	None	None										There are no insertions or deletions	There are no reading frameshifts																				None
E000MH1JVN_2009-02										RT	B	94.3	1	335	None	98	None	None										There are no insertions or deletions	There are no reading frameshifts																				None
E000MH1QSO_2008-03										RT	B	95.4	1	335	None	None	None	None										There are no insertions or deletions	There are no reading frameshifts																				None
E000MH1RJP_2005-09										RT	B	95.6	1	335	None	None	None	None										There are no insertions or deletions	There are no reading frameshifts																				None
E000MH9ITQ_2009-11										RT	B	94.7	1	335	None	None	None	None										There are no insertions or deletions	There are no reading frameshifts																				T215L
E000MI0QYR_2009-11										RT	B	95.4	1	335	None	None	None	None										There are no insertions or deletions	There are no reading frameshifts																				None
E000MI5LXS_2009-08										RT	B	94.6	1	335	None	None	None	None										There are no insertions or deletions	There are no reading frameshifts																				None
BE00MBBGSG_2008-08										RT	B	94.7	1	335	None	None	None	None										There are no insertions or deletions	There are no reading frameshifts																				None
E000MI8KVT_2009-02										RT	B	95.0	1	335	None	None	None	None										There are no insertions or deletions	There are no reading frameshifts																				None
E000MJ0NUU_2008-11										RT	B	93.6	1	335	None	18	None	None										There are no insertions or deletions	There are no reading frameshifts																				None
E000MK2TVV_2009-03										RT	B	95.9	1	335	None	None	None	None										There are no insertions or deletions	There are no reading frameshifts																				None
E000MK8PVW_2009-01										RT	B	95.3	1	335	None	None	None	None										There are no insertions or deletions	There are no reading frameshifts																				None
E000ML1MTX_2008-10										RT	B	94.3	1	335	None	None	None	None										There are no insertions or deletions	There are no reading frameshifts																				None
E000MM1RVY_2009-02										RT	B	95.4	1	335	None	None	None	None										There are no insertions or deletions	There are no reading frameshifts																				None
E000MM7KVZ_2010-01										RT	B	95.5	1	335	None	18	None	None										There are no insertions or deletions	There are no reading frameshifts																				None
E000MQ1QV0_2009-03										RT	B	94.1	1	335	None	None	None	None										There are no insertions or deletions	There are no reading frameshifts																				None
E0C0M6EGJ1_2005-10										RT	B	95.5	1	335	None	None	86	None										There are no insertions or deletions	There are no reading frameshifts																				None
E0T0FC6BT2_2008-09										RT	B	94.9	1	334	None	None	197	None										There are no insertions or deletions	There are no reading frameshifts																				M41L
BH00MA6JSH_2008-04										RT	B	96.0	1	335	None	None	None	None										There are no insertions or deletions	There are no reading frameshifts																				None
E100F87JV3_2009-02										RT	B	95.0	1	335	49	49	271	None										There are no insertions or deletions	There are no reading frameshifts																				None
E100FA2JT4_2008-09										RT	B	95.1	1	335	None	None	None	None										There are no insertions or deletions	There are no reading frameshifts																				None
E100FE3LT5_2008-08										RT	B	96.2	1	333	None	None	None	None										There are no insertions or deletions	There are no reading frameshifts																				None
E100FHALT6_2008-07										RT	B	95.6	1	335	None	None	None	None										There are no insertions or deletions	There are no reading frameshifts																				None
E100FI6KS7_2008-04										RT	B	96.3	1	335	None	None	None	None										There are no insertions or deletions	There are no reading frameshifts																				None
E100M53LW8_2009-05										RT	B	94.4	1	335	None	None	236,289	None										There are no insertions or deletions	There are no reading frameshifts																				None
E100M61IY9_2010-01										RT	B	95.9	1	335	None	None	None	None										There are no insertions or deletions	There are no reading frameshifts																				None
E100M62HUA_2009-01										RT	B	93.9	1	333	None	None	210	None										There are no insertions or deletions	There are no reading frameshifts																				None
E100M78PSB_2008-03										RT	B	95.8	1	335	None	9	None	None										There are no insertions or deletions	There are no reading frameshifts																				None
E100M8GHXC_2009-08										RT	B	95.4	1	335	None	287	287	None										There are no insertions or deletions	There are no reading frameshifts																				None
BH00MC0MSI_2008-04										RT	B	96.0	1	335	None	123	None	None										There are no insertions or deletions	There are no reading frameshifts																				None
E100MA1TTD_2008-06										RT	B	95.8	1	335	None	None	None	None										There are no insertions or deletions	There are no reading frameshifts																				None
E100MA1TTE_2008-07										RT	B	95.8	1	329	None	None	None	None										There are no insertions or deletions	There are no reading frameshifts																				None
E100MD4QSF_2008-04										RT	B	94.2	1	335	None	None	None	None										There are no insertions or deletions	There are no reading frameshifts																				None
E100ME0MIG_2008-08										RT	B	94.5	1	335	None	None	None	None										There are no insertions or deletions	There are no reading frameshifts																				None
E100MF0PRH_2008-08										RT	B	96.0	1	335	None	None	None	None										There are no insertions or deletions	There are no reading frameshifts																				None
E100MF3LSI_2008-08										RT	B	95.8	1	335	None	None	None	None										There are no insertions or deletions	There are no reading frameshifts																				None
E150M96_LJ_2006-03										RT	B	95.3	1	335	None	None	None	None										There are no insertions or deletions	There are no reading frameshifts																				None
E150MB9HUK_2008-12										RT	B	94.4	1	335	None	None	None	None										There are no insertions or deletions	There are no reading frameshifts																				None
E15EM95IWL_2009-04										RT	B	94.1	1	333	None	286	None	None										There are no insertions or deletions	There are no reading frameshifts																				M41L,L210W,T215Y,K219R
E17AM90TSM_2008-02										RT	B	95.2	1	335	None	None	None	None										There are no insertions or deletions	There are no reading frameshifts																				None
BKP0MG0QRJ_2008-02										RT	B	95.4	1	335	None	None	None	None										There are no insertions or deletions	There are no reading frameshifts																				M41L,T215E
E180FI0PLN_2006-03										RT	B	93.2	1	335	None	5,243	292,303	None										There are no insertions or deletions	There are no reading frameshifts																				None
E180MC0IVO_2009-02										RT	B	95.2	1	335	305	116,125	116,125,258	None										There are no insertions or deletions	There are no reading frameshifts																				None
E180MCEHUP_2008-11										RT	B	94.7	1	334	None	None	None	None										There are no insertions or deletions	There are no reading frameshifts																				None
E180MD6RUQ_2008-11										RT	B	94.4	1	334	None	None	None	None										There are no insertions or deletions	There are no reading frameshifts																				None
E18EM72LTR_2008-11										RT	B	94.5	1	335	None	97	None	None										There are no insertions or deletions	There are no reading frameshifts																				None
E1A0FA5NUS_2009-12										RT	B	95.7	1	335	None	None	2	None										There are no insertions or deletions	There are no reading frameshifts																				None
E1AWMGACKT_2006-01										RT	B	94.9	1	335	None	None	None	None										There are no insertions or deletions	There are no reading frameshifts																				None
E1BEF70MTU_2008-08										RT	B	94.6	1	335	None	None	None	None										There are no insertions or deletions	There are no reading frameshifts																				None
E1C0MH3TUV_2008-12										RT	B	95.1	1	335	None	None	None	None										There are no insertions or deletions	There are no reading frameshifts																				None
E1C0MH9LVW_2009-02										RT	B	96.0	1	335	None	None	None	None										There are no insertions or deletions	There are no reading frameshifts																				None
BM00M97RPK_2008-07										RT	B	96.0	1	335	None	None	None	None										There are no insertions or deletions	There are no reading frameshifts																				None
E1C0MR5IVX_2009-02										RT	B	95.6	1	335	None	None	None	None										There are no insertions or deletions	There are no reading frameshifts																				None
E1E0M90PTY_2008-09										RT	B	95.5	1	335	None	None	None	None										There are no insertions or deletions	There are no reading frameshifts																				None
E1E0M98FOZ_2009-03										RT	B	94.6	1	333	None	None	None	None										There are no insertions or deletions	There are no reading frameshifts																				None
E1E0MF1TS0_2008-05										RT	B	94.6	1	335	None	245	129	None										There are no insertions or deletions	There are no reading frameshifts																				None
E1EIMI8IS1_2008-03										RT	B	95.4	1	335	None	None	None	None										There are no insertions or deletions	There are no reading frameshifts																				None
E1O0M7ANG2_2009-09										RT	B	95.2	1	333	None	None	None	None										There are no insertions or deletions	There are no reading frameshifts																				T215D
E1T0M7CCT3_2009-01										RT	B	95.2	1	335	None	None	None	None										There are no insertions or deletions	There are no reading frameshifts																				None
E1W0FA5JH4_2008-09										RT	B	94.5	1	335	None	None	None	None										There are no insertions or deletions	There are no reading frameshifts																				None
E200F_0NU5_2008-12										RT	B	93.9	1	334	None	1,62	None	None										There are no insertions or deletions	There are no reading frameshifts																				None
E200F5AIY6_2010-01										RT	B	95.4	1	335	None	None	178	None										There are no insertions or deletions	There are no reading frameshifts																				None
BO00ME0XTL_2008-06										RT	B	95.4	1	335	None	None	None	None										There are no insertions or deletions	There are no reading frameshifts																				T215D
E200F74NU7_2008-09										RT	B	94.4	1	335	None	None	None	None										There are no insertions or deletions	There are no reading frameshifts																				None
E200F90RS8_2008-04										RT	B	94.9	1	335	None	None	None	None										There are no insertions or deletions	There are no reading frameshifts																				None
E200FB1OY9_2010-01										RT	B	94.1	1	335	None	None	None	None										There are no insertions or deletions	There are no reading frameshifts																				None
E200FC5FXB_2009-08										RT	B	94.6	1	335	None	None	None	None										There are no insertions or deletions	There are no reading frameshifts																				None
E200FGAKJC_2005-10										RT	B	95.0	1	335	None	None	None	None										There are no insertions or deletions	There are no reading frameshifts																				None
E200FI2LQD_2008-11										RT	B	94.6	1	335	None	None	None	None										There are no insertions or deletions	There are no reading frameshifts																				None
E200M52PVE_2009-04										RT	B	96.3	1	335	None	None	None	None										There are no insertions or deletions	There are no reading frameshifts																				None
E200M56JYF_2010-01										RT	B	96.0	1	335	None	None	78	None										There are no insertions or deletions	There are no reading frameshifts																				None
E200M6FCSG_2008-04										RT	B	95.6	1	335	None	None	None	None										There are no insertions or deletions	There are no reading frameshifts																				None
BT00F80OTM_2008-11										RT	B	94.5	1	335	None	None	None	None										There are no insertions or deletions	There are no reading frameshifts																				None
E200M75LUH_2009-07										RT	B	95.2	1	322	None	None	None	None										There are no insertions or deletions	There are no reading frameshifts																				None
E200M7ALSJ_2008-04										RT	B	95.6	1	335	None	None	None	None										There are no insertions or deletions	There are no reading frameshifts																				None
E200M7HLTK_2008-09										RT	B	94.7	1	335	None	None	None	None										There are no insertions or deletions	There are no reading frameshifts																				None
E200M82PIL_2008-08										RT	B	94.6	1	335	145	294	None	None										There are no insertions or deletions	There are no reading frameshifts																				None
E200M92HTM_2008-10										RT	B	95.7	1	335	None	None	None	None										There are no insertions or deletions	There are no reading frameshifts																				None
E200M92LQN_2009-06										RT	B	95.9	1	335	None	None	None	None										There are no insertions or deletions	There are no reading frameshifts																				None
E200M9S1SO_2009-01										RT	B	94.8	1	335	None	None	None	None										There are no insertions or deletions	There are no reading frameshifts																				None
E200MB0LWP_2009-10										RT	B	94.8	1	335	None	None	None	None										There are no insertions or deletions	There are no reading frameshifts																				None
E200MB0OTQ_2008-08										RT	B	94.8	1	335	None	None	None	None										There are no insertions or deletions	There are no reading frameshifts																				None
BTV0MC5TSN_2008-04										RT	B	94.0	1	335	None	None	None	None										There are no insertions or deletions	There are no reading frameshifts																				None
E200MB0UTR_2008-07										RT	B	94.3	1	335	None	None	None	None										There are no insertions or deletions	There are no reading frameshifts																				None
E200MB1OIS_2008-07										RT	B	93.9	1	335	None	None	None	None										There are no insertions or deletions	There are no reading frameshifts																				None
E200MD0QTT_2008-07										RT	B	95.3	1	335	None	None	None	None										There are no insertions or deletions	There are no reading frameshifts																				None
E200MD4NJU_2005-09										RT	B	95.4	1	335	None	None	None	None										There are no insertions or deletions	There are no reading frameshifts																				None
E200MD5RUV_2008-12										RT	B	95.7	1	335	None	None	None	None										There are no insertions or deletions	There are no reading frameshifts																				None
E200MF0RTW_2008-09										RT	B	94.2	1	335	None	97	None	None										There are no insertions or deletions	There are no reading frameshifts																				None
E200MG1TLX_2006-04										RT	B	94.9	1	335	None	None	None	None										There are no insertions or deletions	There are no reading frameshifts																				None
E200MM0RUY_2008-12										RT	B	95.3	1	335	None	None	None	None										There are no insertions or deletions	There are no reading frameshifts																				None
E230M96MKZ_2008-11										RT	B	95.1	1	335	None	None	None	None										There are no insertions or deletions	There are no reading frameshifts																				None
E280FC9CK0_2006-01										RT	B	95.5	1	335	None	None	None	None										There are no insertions or deletions	There are no reading frameshifts																				None
BTW0F94OUO_2008-12										RT	B	94.5	1	335	None	None	None	None										There are no insertions or deletions	There are no reading frameshifts																				None
E280MA5NS1_2008-04										RT	B	95.0	1	332	None	None	None	None										There are no insertions or deletions	There are no reading frameshifts																				None
E28CME0MT2_2008-12										RT	B	93.6	1	335	None	None	None	None										There are no insertions or deletions	There are no reading frameshifts																				None
E2AWF66LW3_2009-09										RT	B	93.8	1	335	None	None	None	None										There are no insertions or deletions	There are no reading frameshifts																				None
E2AWM99LW4_2009-09										RT	B	94.3	1	335	None	None	None	None										There are no insertions or deletions	There are no reading frameshifts																				None
E2C0M77MS5_2008-04										RT	B	94.0	1	335	None	None	None	None										There are no insertions or deletions	There are no reading frameshifts																				None
E2C0M82KK6_2009-05										RT	B	93.7	1	335	None	None	None	None										There are no insertions or deletions	There are no reading frameshifts																				None
E2C0MC6IU7_2008-10										RT	B	94.0	1	335	None	None	None	None										There are no insertions or deletions	There are no reading frameshifts																				None
E2C0MF3MA8_2009-05										RT	B	93.5	1	335	None	None	None	None										There are no insertions or deletions	There are no reading frameshifts																				None
E2E0MF5QU9_2008-12										RT	B	95.0	1	333	None	None	None	None										There are no insertions or deletions	There are no reading frameshifts																				None
E2EIM79LXA_2009-09										RT	B	94.6	1	335	None	None	None	None										There are no insertions or deletions	There are no reading frameshifts																				None
BY00MD0NSP_2008-03										RT	B	94.7	1	335	None	None	None	None										There are no insertions or deletions	There are no reading frameshifts																				V75LV
E2GKMA7FTB_2008-06										RT	B	94.6	1	335	None	None	None	None										There are no insertions or deletions	There are no reading frameshifts																				M41L,L210W,T215D
E2IQM84NUC_2008-12										RT	B	95.2	1	335	None	None	None	None										There are no insertions or deletions	There are no reading frameshifts																				T215S
E2IWMD0OSD_2008-04										RT	B	95.0	1	335	None	None	None	None										There are no insertions or deletions	There are no reading frameshifts																				T215S
E2K0MA5KKE_2006-01										RT	B	94.4	1	335	None	None	None	None										There are no insertions or deletions	There are no reading frameshifts																				M41L
E2K0ME2NTF_2008-09										RT	B	94.8	1	333	None	207	None	None										There are no insertions or deletions	There are no reading frameshifts																				M41LM,T215L
E2K0MO6OKG_2006-01										RT	B	94.4	1	335	None	None	None	None										There are no insertions or deletions	There are no reading frameshifts																				M41L
E2W0M94EVH_2009-01										RT	B	92.9	1	335	None	None	None	None										There are no insertions or deletions	There are no reading frameshifts																				None
E300FF6ILI_2006-04										RT	B	94.8	1	335	None	None	None	None										There are no insertions or deletions	There are no reading frameshifts																				None
E4ENMD1RSJ_2009-02										RT	B	95.0	1	335	None	None	None	None										There are no insertions or deletions	There are no reading frameshifts																				D67N,T215C,K219E
E4G0MM4GTK_2008-07										RT	B	94.4	1	335	None	None	None	None										There are no insertions or deletions	There are no reading frameshifts																				D67N,L210W,T215N,K219E
C000F08POQ_2007-11										RT	B	95.9	1	335	None	None	None	None										There are no insertions or deletions	There are no reading frameshifts																				None
E500F63NML_2009-07										RT	B	94.7	1	335	None	None	294	None										There are no insertions or deletions	There are no reading frameshifts																				None
E500F90IWM_2009-07										RT	B	95.3	1	335	None	None	None	None										There are no insertions or deletions	There are no reading frameshifts																				None
E500M61MTN_2008-07										RT	B	93.9	1	335	272	None	None	None										There are no insertions or deletions	There are no reading frameshifts																				None
E500M75IVO_2009-04										RT	B	94.3	1	335	None	None	None	None										There are no insertions or deletions	There are no reading frameshifts																				None
E500M77KSP_2008-03										RT	B	95.1	1	334	None	None	None	None										There are no insertions or deletions	There are no reading frameshifts																				None
E500M85OSQ_2008-03										RT	B	95.1	1	334	None	None	None	None										There are no insertions or deletions	There are no reading frameshifts																				None
E580FA0RTR_2008-06										RT	B	95.2	1	335	None	None	None	None										There are no insertions or deletions	There are no reading frameshifts																				None
E700M8ADPS_2008-10										RT	B	95.5	1	335	None	None	None	None										There are no insertions or deletions	There are no reading frameshifts																				None
E800F95GST_2008-03										RT	B	95.5	1	334	None	None	None	None										There are no insertions or deletions	There are no reading frameshifts																				None
E800FBQBTU_2008-09										RT	B	94.0	1	335	None	None	None	None										There are no insertions or deletions	There are no reading frameshifts																				None
C000F5HLSR_2008-04										RT	B	95.1	1	335	None	None	None	None										There are no insertions or deletions	There are no reading frameshifts																				None
E800FD0SAV_2008-12										RT	B	96.4	1	335	None	None	None	None										There are no insertions or deletions	There are no reading frameshifts																				None
E800FNA0KW_2006-01										RT	B	94.8	1	335	None	None	None	None										There are no insertions or deletions	There are no reading frameshifts																				None
E800M63QLX_2006-03										RT	B	95.8	1	335	None	None	42,44	None										There are no insertions or deletions	There are no reading frameshifts																				None
E800M6FGSY_2008-03										RT	B	94.9	1	335	None	None	None	None										There are no insertions or deletions	There are no reading frameshifts																				None
E800M90PUZ_2008-12										RT	B	94.6	1	335	None	None	None	None										There are no insertions or deletions	There are no reading frameshifts																				None
E800M97GL0_2006-03										RT	B	95.5	1	335	None	None	None	None										There are no insertions or deletions	There are no reading frameshifts																				None
E800M99JJ1_2005-09										RT	B	95.3	1	335	None	None	None	None										There are no insertions or deletions	There are no reading frameshifts																				None
E800MA0QT2_2008-09										RT	B	95.5	1	335	None	178	None	None										There are no insertions or deletions	There are no reading frameshifts																				None
E800MA5DV3_2009-06										RT	B	96.3	1	335	None	None	None	None										There are no insertions or deletions	There are no reading frameshifts																				None
E800MB4QW4_2009-06										RT	B	94.0	1	335	None	None	None	None										There are no insertions or deletions	There are no reading frameshifts																				None
C000F82ORS_2008-01										RT	B	95.1	1	335	None	None	None	None										There are no insertions or deletions	There are no reading frameshifts																				None
E800MB8FK5_2005-10										RT	B	94.6	1	335	None	None	None	None										There are no insertions or deletions	There are no reading frameshifts																				None
E800MBJEU6_2008-12										RT	B	95.4	1	335	None	None	None	None										There are no insertions or deletions	There are no reading frameshifts																				None
E800MCALU7_2009-01										RT	B	95.5	1	335	None	None	None	None										There are no insertions or deletions	There are no reading frameshifts																				None
E800MD0RT8_2008-08										RT	B	94.5	1	335	None	None	None	None										There are no insertions or deletions	There are no reading frameshifts																				None
E8C0MA2LZ9_2010-03										RT	B	93.8	1	335	None	272	None	None										There are no insertions or deletions	There are no reading frameshifts																				None
E8W0FD2JTA_2008-08										RT	B	95.5	1	335	None	272	None	None										There are no insertions or deletions	There are no reading frameshifts																				None
E8W0M80KTB_2008-08										RT	B	95.5	1	335	None	None	None	None										There are no insertions or deletions	There are no reading frameshifts																				None
E8W0M96GKC_2005-12										RT	B	95.8	1	335	None	None	None	None										There are no insertions or deletions	There are no reading frameshifts																				None
E8W0ML0TTD_2008-08										RT	B	94.9	1	335	None	None	None	None										There are no insertions or deletions	There are no reading frameshifts																				None
E8X0MD0PUE_2009-02										RT	B	95.9	1	335	None	None	None	None										There are no insertions or deletions	There are no reading frameshifts																				None
C000F83SQT_2007-11										RT	B	95.7	1	335	None	None	None	None										There are no insertions or deletions	There are no reading frameshifts																				None
EAI0M8BIVF_2009-01										RT	B	95.0	1	335	None	None	None	None										There are no insertions or deletions	There are no reading frameshifts																				None
EB00MG4JSG_2008-03										RT	B	94.8	1	335	None	None	None	None										There are no insertions or deletions	There are no reading frameshifts																				None
EC00F80MSH_2008-04										RT	B	94.9	1	335	None	None	None	None										There are no insertions or deletions	There are no reading frameshifts																				None
EC00FB0K2I_2008-09										RT	B	95.5	1	335	None	334	None	None										There are no insertions or deletions	There are no reading frameshifts																				None
EC00M69QVJ_2009-04										RT	B	93.6	1	335	None	None	None	None										There are no insertions or deletions	There are no reading frameshifts																				None
EC00M70OTK_2008-07										RT	B	95.9	1	335	None	None	None	None										There are no insertions or deletions	There are no reading frameshifts																				None
EC00M7DISL_2010-02										RT	B	95.4	1	335	None	None	None	None										There are no insertions or deletions	There are no reading frameshifts																				None
EC00M99FJM_2005-09										RT	B	96.4	1	335	None	None	None	None										There are no insertions or deletions	There are no reading frameshifts																				None
EC00MA4MLN_2006-03										RT	B	95.4	1	335	None	None	None	None										There are no insertions or deletions	There are no reading frameshifts																				None
EC00MA5DKO_2006-01										RT	B	96.0	1	334	None	None	None	None										There are no insertions or deletions	There are no reading frameshifts																				None
C000F91TRU_2008-02										RT	B	95.8	1	335	None	None	None	None										There are no insertions or deletions	There are no reading frameshifts																				None
EC00MD1IVP_2009-02										RT	B	94.2	1	335	None	None	None	None										There are no insertions or deletions	There are no reading frameshifts																				None
EC00MD4MSQ_2009-11										RT	B	95.0	1	335	None	None	None	None										There are no insertions or deletions	There are no reading frameshifts																				None
EC00MG0PSR_2008-03										RT	B	95.7	1	335	None	118	None	None										There are no insertions or deletions	There are no reading frameshifts																				None
EC0YMB0VTS_2008-07										RT	B	95.4	1	335	None	75	None	None										There are no insertions or deletions	There are no reading frameshifts																				V75ILMV
ECE0MB0PVT_2009-01										RT	B	96.2	1	335	None	None	None	None										There are no insertions or deletions	There are no reading frameshifts																				None
ECF0M92MUU_2008-10										RT	B	94.1	1	335	None	None	None	None										There are no insertions or deletions	There are no reading frameshifts																				None
ECS0MD0RSV_2008-03										RT	B	96.1	1	335	None	None	None	None										There are no insertions or deletions	There are no reading frameshifts																				T69ADNT
ECV0M9CDSW_2008-04										RT	B	95.6	1	335	None	211	None	None										There are no insertions or deletions	There are no reading frameshifts																				None
ED00MD9CTX_2008-06										RT	B	95.5	1	335	None	299,301	None	None										There are no insertions or deletions	There are no reading frameshifts																				None
EE00F4DDSY_2008-04										RT	B	95.0	1	335	None	None	None	None										There are no insertions or deletions	There are no reading frameshifts																				None
C000F92ORV_2008-01										RT	B	93.9	1	335	None	None	None	None										There are no insertions or deletions	There are no reading frameshifts																				None
EE00M61OSZ_2008-04										RT	B	96.1	1	335	None	None	None	None										There are no insertions or deletions	There are no reading frameshifts																				None
EE00M68IS0_2008-03										RT	B	95.8	1	335	None	None	None	None										There are no insertions or deletions	There are no reading frameshifts																				None
EE00M73ST1_2008-06										RT	B	94.2	1	335	None	None	None	None										There are no insertions or deletions	There are no reading frameshifts																				None
EE00M74KV2_2009-04										RT	B	94.9	1	335	None	None	None	None										There are no insertions or deletions	There are no reading frameshifts																				None
EE00M78NX3_2009-09										RT	B	94.7	1	335	None	None	None	None										There are no insertions or deletions	There are no reading frameshifts																				None
EE00M88MR4_2008-12										RT	B	94.6	1	335	None	None	None	None										There are no insertions or deletions	There are no reading frameshifts																				None
EE00M91OU5_2008-12										RT	B	93.9	1	335	None	None	None	None										There are no insertions or deletions	There are no reading frameshifts																				L74IL
EE00M91RT6_2008-10										RT	B	94.3	1	335	None	None	303	None										There are no insertions or deletions	There are no reading frameshifts																				None
EE00M94FL7_2006-03										RT	B	95.0	1	335	None	86	None	None										There are no insertions or deletions	There are no reading frameshifts																				None
EE00MB0MS8_2008-03										RT	B	95.0	1	335	None	None	None	None										There are no insertions or deletions	There are no reading frameshifts																				None
C000FE1TQW_2007-10										RT	B	92.7	1	335	None	None	None	None										There are no insertions or deletions	There are no reading frameshifts																				None
EE00MB5JU9_2008-11										RT	B	96.5	1	335	None	None	None	None										There are no insertions or deletions	There are no reading frameshifts																				None
EE00MB9KSA_2008-03										RT	B	94.5	1	332	None	None	None	None										There are no insertions or deletions	There are no reading frameshifts																				None
EE00MC1QMB_2010-03										RT	B	94.9	1	335	None	None	None	None										There are no insertions or deletions	There are no reading frameshifts																				None
EE00ME8JSC_2008-03										RT	B	94.9	1	335	None	None	None	None										There are no insertions or deletions	There are no reading frameshifts																				None
EE00MF3GUD_2008-11										RT	B	95.4	1	335	None	None	259	None										There are no insertions or deletions	There are no reading frameshifts																				None
EEGKM92KNE_2009-01										RT	B	93.6	1	335	None	None	None	None										There are no insertions or deletions	There are no reading frameshifts																				M41L,L210W,T215D
EESUME0KXF_2009-10										RT	B	94.7	1	335	None	None	221	None										There are no insertions or deletions	There are no reading frameshifts																				T69NT
EEV0M6JGSG_2008-08										RT	B	95.9	1	335	None	None	None	None										There are no insertions or deletions	There are no reading frameshifts																				None
EEW0M6_PKH_2006-01										RT	B	95.0	1	335	None	None	None	None										There are no insertions or deletions	There are no reading frameshifts																				None
EEX0M97HWI_2009-07										RT	B	94.7	1	335	None	None	None	None										There are no insertions or deletions	There are no reading frameshifts																				None
C000FE3HRX_2008-01										RT	B	95.6	1	335	None	None	None	None										There are no insertions or deletions	There are no reading frameshifts																				None
EEX0MZ3OYJ_2009-11										RT	B	94.8	1	335	None	None	None	None										There are no insertions or deletions	There are no reading frameshifts																				None
EF00F98GSK_2008-08										RT	B	94.6	1	335	None	133,295	None	None										There are no insertions or deletions	There are no reading frameshifts																				None
EF00FD1MUL_2009-01										RT	B	93.6	1	333	None	None	None	None										There are no insertions or deletions	There are no reading frameshifts																				None
EF00M62SSM_2008-07										RT	B	94.2	1	335	None	None	None	None										There are no insertions or deletions	There are no reading frameshifts																				None
EF00M97FTN_2009-06										RT	B	95.5	1	335	None	None	None	None										There are no insertions or deletions	There are no reading frameshifts																				None
EK00MB6OZO_2010-03										RT	B	93.9	1	335	271	None	93	None										There are no insertions or deletions	There are no reading frameshifts																				None
EK00MM2OSP_2008-05										RT	B	94.7	1	335	None	None	None	None										There are no insertions or deletions	There are no reading frameshifts																				None
EK00MM4KXQ_2009-09										RT	B	94.5	1	335	None	None	None	None										There are no insertions or deletions	There are no reading frameshifts																				M41LM
EKO0MGIGQR_2008-09										RT	B	95.6	1	335	None	None	None	None										There are no insertions or deletions	There are no reading frameshifts																				M41L,T215D
EM00M63PUS_2009-09										RT	B	94.8	1	335	None	None	None	None										There are no insertions or deletions	There are no reading frameshifts																				None
C000FF4EQY_2008-01										RT	B	95.3	1	335	None	None	None	None										There are no insertions or deletions	There are no reading frameshifts																				None
EM00ME6MKT_2005-12										RT	B	94.9	1	335	None	None	None	None										There are no insertions or deletions	There are no reading frameshifts																				None
EQ00M91PTU_2008-06										RT	B	93.9	1	335	None	None	None	None										There are no insertions or deletions	There are no reading frameshifts																				T215S
EQ00MA1NOV_2008-08										RT	B	93.0	1	335	None	138	None	None										There are no insertions or deletions	There are no reading frameshifts																				T215S
EQ00MF1NTW_2008-07										RT	B	94.6	1	335	None	138	None	None										There are no insertions or deletions	There are no reading frameshifts																				T215S
EQT0F87JWX_2009-09										RT	B	94.5	1	335	None	None	None	None										There are no insertions or deletions	There are no reading frameshifts																				T215S
ER00FC5IUY_2008-11										RT	B	94.1	1	335	None	None	None	None										There are no insertions or deletions	There are no reading frameshifts																				None
ES00M92SXZ_2009-09										RT	B	94.4	1	335	None	None	None	None										There are no insertions or deletions	There are no reading frameshifts																				T69NT
ET00MABIU0_2009-02										RT	B	96.4	1	335	None	None	79	None										There are no insertions or deletions	There are no reading frameshifts																				None
EU00FBKDE1_2009-02										RT	B	95.0	1	335	None	None	None	None										There are no insertions or deletions	There are no reading frameshifts																				None
EU00M46GU2_2008-11										RT	B	95.9	1	335	None	None	None	None										There are no insertions or deletions	There are no reading frameshifts																				None
C000FN4ISZ_2008-02										RT	B	95.6	1	334	None	None	217	None										There are no insertions or deletions	There are no reading frameshifts																				T215AT
EV00F80TX3_2009-09										RT	B	95.0	1	335	None	None	None	None										There are no insertions or deletions	There are no reading frameshifts																				None
EV00FA6GT4_2008-07										RT	B	94.9	1	330	None	None	None	None										There are no insertions or deletions	There are no reading frameshifts																				None
EV00M75OY5_2009-12										RT	B	96.6	1	335	None	None	None	None										There are no insertions or deletions	There are no reading frameshifts																				None
EV00M76MJ6_2005-09										RT	B	92.1	1	334	None	None	135	None										There are no insertions or deletions	There are no reading frameshifts																				None
EV00M76ML7_2006-03										RT	B	94.6	1	333	None	None	None	None										There are no insertions or deletions	There are no reading frameshifts																				None
EV00M90WT8_2008-08										RT	B	95.2	1	335	None	None	None	None										There are no insertions or deletions	There are no reading frameshifts																				None
EV00M97GS9_2008-03										RT	B	95.8	1	335	None	None	None	None										There are no insertions or deletions	There are no reading frameshifts																				None
EV00MC4HTA_2008-07										RT	B	94.6	1	335	222	None	None	None										There are no insertions or deletions	There are no reading frameshifts																				None
EV00ME3TUB_2008-12										RT	B	94.2	1	335	None	None	None	None										There are no insertions or deletions	There are no reading frameshifts																				None
EV00MH8LXC_2009-09										RT	B	95.8	1	335	None	None	None	None										There are no insertions or deletions	There are no reading frameshifts																				None
C000FN7NR0_2008-01										RT	B	96.0	1	335	None	None	None	None										There are no insertions or deletions	There are no reading frameshifts																				None
EW00F96HUD_2009-01										RT	B	95.4	1	335	None	None	None	None										There are no insertions or deletions	There are no reading frameshifts																				None
EW00M70OWE_2009-06										RT	B	94.4	1	335	None	None	72	None										There are no insertions or deletions	There are no reading frameshifts																				D67AD
EW00M80TSF_2008-04										RT	B	94.8	1	335	None	None	None	None										There are no insertions or deletions	There are no reading frameshifts																				None
EW00M85PTG_2008-07										RT	B	95.5	1	335	None	None	None	None										There are no insertions or deletions	There are no reading frameshifts																				None
EW00ME0QWH_2009-05										RT	B	96.6	1	334	None	None	None	None										There are no insertions or deletions	There are no reading frameshifts																				None
EW00MI4GWI_2009-08										RT	B	94.4	1	335	None	None	None	None										There are no insertions or deletions	There are no reading frameshifts																				None
EX00F95IJJ_2005-10										RT	B	93.4	1	335	None	None	None	None										There are no insertions or deletions	There are no reading frameshifts																				None
EY00M60OUK_2008-11										RT	B	94.4	1	335	None	None	None	None										There are no insertions or deletions	There are no reading frameshifts																				V75L
G000F796TL_2008-09										RT	B	95.1	1	335	None	None	264	None										There are no insertions or deletions	There are no reading frameshifts																				None
G000FD5MRM_2008-01										RT	B	96.0	1	335	None	None	None	None										There are no insertions or deletions	There are no reading frameshifts																				None
C000M5_OQ1_2008-01										RT	B	93.8	1	334	None	123	None	None										There are no insertions or deletions	There are no reading frameshifts																				None
G000FE2MSN_2008-05										RT	B	95.3	1	335	None	None	324	None										There are no insertions or deletions	There are no reading frameshifts																				None
G000FI0QTO_2008-06										RT	B	94.6	1	335	None	None	None	None										There are no insertions or deletions	There are no reading frameshifts																				None
G000FN3ETP_2008-06										RT	B	95.8	1	334	None	None	None	None										There are no insertions or deletions	There are no reading frameshifts																				None
G000M_9HRQ_2007-11										RT	B	95.2	1	335	None	None	None	None										There are no insertions or deletions	There are no reading frameshifts																				None
G000M7A9TR_2008-09										RT	B	95.1	1	335	None	None	None	None										There are no insertions or deletions	There are no reading frameshifts																				None
G000M83RTS_2008-07										RT	B	95.1	1	334	None	None	98	None										There are no insertions or deletions	There are no reading frameshifts																				None
G000M9EFVT_2009-10										RT	B	96.2	1	335	None	None	None	None										There are no insertions or deletions	There are no reading frameshifts																				None
G000MB1MTU_2008-06										RT	B	94.0	1	332	None	None	None	None										There are no insertions or deletions	There are no reading frameshifts																				None
G000MB3TSV_2008-04										RT	B	96.0	1	335	None	None	None	None										There are no insertions or deletions	There are no reading frameshifts																				None
G000MB4PRW_2008-01										RT	B	94.6	1	335	None	None	None	None										There are no insertions or deletions	There are no reading frameshifts																				None
C000M59HQ2_2007-12										RT	B	95.6	1	335	None	None	None	None										There are no insertions or deletions	There are no reading frameshifts																				None
G000MD6IRX_2007-11										RT	B	95.3	1	335	None	None	None	None										There are no insertions or deletions	There are no reading frameshifts																				None
G000MEEPSY_2008-03										RT	B	95.6	1	334	None	None	None	None										There are no insertions or deletions	There are no reading frameshifts																				None
G000MF7JSZ_2008-02										RT	B	96.1	1	328	None	None	None	None										There are no insertions or deletions	There are no reading frameshifts																				None
G000MG1BS0_2008-08										RT	B	95.6	1	335	None	None	None	None										There are no insertions or deletions	There are no reading frameshifts																				None
G000MH48T1_2008-09										RT	B	95.8	1	335	None	272	None	None										There are no insertions or deletions	There are no reading frameshifts																				None
G000ML9HR2_2008-01										RT	B	94.7	1	335	None	None	None	None										There are no insertions or deletions	There are no reading frameshifts																				None
G000MM0MR3_2008-01										RT	B	94.1	1	335	None	None	None	None										There are no insertions or deletions	There are no reading frameshifts																				None
G000MP7RR4_2007-11										RT	B	94.9	1	335	None	280	276	None										There are no insertions or deletions	There are no reading frameshifts																				None
G100FG6MS5_2008-05										RT	B	95.1	1	335	None	None	None	None										There are no insertions or deletions	There are no reading frameshifts																				None
G159MKJER6_2008-01										RT	B	94.7	1	335	None	None	None	None										There are no insertions or deletions	There are no reading frameshifts																				None
C000M90JR3_2008-02										RT	B	95.7	1	334	None	None	None	None										There are no insertions or deletions	There are no reading frameshifts																				None
G15UM80TS7_2008-04										RT	B	94.7	1	335	None	None	None	None										There are no insertions or deletions	There are no reading frameshifts																				None
G1B0F96HR8_2008-01										RT	B	94.9	1	335	None	None	None	None										There are no insertions or deletions	There are no reading frameshifts																				None
G1EWM64HR9_2008-01										RT	B	93.7	1	335	None	None	None	None										There are no insertions or deletions	There are no reading frameshifts																				M41L
G1V0M9GKSA_2008-04										RT	B	95.6	1	334	None	None	None	None										There are no insertions or deletions	There are no reading frameshifts																				None
G200F79NRB_2007-11										RT	B	95.1	1	335	None	None	None	None										There are no insertions or deletions	There are no reading frameshifts																				None
G200FD6LSC_2008-03										RT	B	95.9	1	335	None	None	None	None										There are no insertions or deletions	There are no reading frameshifts																				None
G200FG5ITD_2008-06										RT	B	95.0	1	335	None	None	None	None										There are no insertions or deletions	There are no reading frameshifts																				None
G200M68JRE_2007-11										RT	B	96.1	1	335	None	None	129	None										There are no insertions or deletions	There are no reading frameshifts																				None
G200MAALSF_2008-04										RT	B	94.7	1	335	None	None	None	None										There are no insertions or deletions	There are no reading frameshifts																				None
G200MD2QSG_2008-02										RT	B	94.0	1	335	None	None	None	None										There are no insertions or deletions	There are no reading frameshifts																				None
C000M92RS4_2008-04										RT	B	95.2	1	335	None	None	None	None										There are no insertions or deletions	There are no reading frameshifts																				None
G200MEJBSH_2008-05										RT	B	96.0	1	333	None	None	None	None										There are no insertions or deletions	There are no reading frameshifts																				None
G200MF7CSI_2008-03										RT	B	94.4	1	335	None	None	None	None										There are no insertions or deletions	There are no reading frameshifts																				None
G280MB6NRJ_2008-01										RT	B	95.5	1	335	None	None	None	None										There are no insertions or deletions	There are no reading frameshifts																				None
G2CUF8EMSK_2008-04										RT	B	95.2	1	335	None	None	None	None										There are no insertions or deletions	There are no reading frameshifts																				None
G2V0M98NTL_2008-09										RT	B	95.6	1	335	None	None	None	None										There are no insertions or deletions	There are no reading frameshifts																				None
G2V0MD1JSM_2008-04										RT	B	93.3	1	335	None	88,236	None	None										There are no insertions or deletions	There are no reading frameshifts																				None
G800FB4DRN_2008-01										RT	B	94.8	1	335	None	None	None	None										There are no insertions or deletions	There are no reading frameshifts																				None
G800M72RUO_2008-11										RT	B	95.2	1	335	None	245	None	None										There are no insertions or deletions	There are no reading frameshifts																				None
GA00MF8IRP_2008-01										RT	B	96.1	1	335	None	None	None	None										There are no insertions or deletions	There are no reading frameshifts																				None
GC00F9BHRQ_2008-01										RT	B	95.9	1	335	None	None	None	None										There are no insertions or deletions	There are no reading frameshifts																				None
C000M97JQ5_2007-11										RT	B	94.3	1	335	None	22	None	None										There are no insertions or deletions	There are no reading frameshifts																				None
GC00M6A9RR_2008-01										RT	B	95.9	1	335	None	None	None	None										There are no insertions or deletions	There are no reading frameshifts																				None
GCKTF5GDRS_2008-01										RT	B	94.6	1	335	None	None	None	None										There are no insertions or deletions	There are no reading frameshifts																				M41L,T215E
GE00M6C0RT_2008-01										RT	B	93.8	1	335	212	None	None	W212*W										There are no insertions or deletions	There are no reading frameshifts																				T215L
GE00MB1OTU_2008-06										RT	B	95.0	1	335	None	None	None	None										There are no insertions or deletions	There are no reading frameshifts																				None
GE00MD9BRV_2008-01										RT	B	94.6	1	335	None	97	None	None										There are no insertions or deletions	There are no reading frameshifts																				None
GES0MP2NSW_2008-03										RT	B	95.3	1	335	None	None	None	None										There are no insertions or deletions	There are no reading frameshifts																				T69N
GKO0MBDDSX_2009-02										RT	B	95.3	1	335	None	None	None	None										There are no insertions or deletions	There are no reading frameshifts																				M41L,T215D
GV00MD5MRY_2008-01										RT	B	95.5	1	335	None	None	None	None										There are no insertions or deletions	There are no reading frameshifts																				None
GV00MDCJRZ_2007-11										RT	B	94.7	1	335	None	None	None	None										There are no insertions or deletions	There are no reading frameshifts																				None
H0A0MFCBK0_2005-11										RT	B	95.5	1	335	None	None	None	None										There are no insertions or deletions	There are no reading frameshifts																				None
C000MA0TS6_2008-04										RT	B	94.5	1	335	None	None	None	None										There are no insertions or deletions	There are no reading frameshifts																				None
HC00MJBAU1_2009-03										RT	B	95.8	1	335	None	None	None	None										There are no insertions or deletions	There are no reading frameshifts																				None
HE00M8JJU2_2008-12										RT	B	95.6	1	335	None	None	None	None										There are no insertions or deletions	There are no reading frameshifts																				None
I000F91PT3_2008-10										RT	B	94.9	1	335	None	None	7	None										There are no insertions or deletions	There are no reading frameshifts																				None
I800M91QT4_2008-06										RT	B	93.3	1	335	None	37	None	None										There are no insertions or deletions	There are no reading frameshifts																				None
IE00FEQ7R5_2008-01										RT	B	95.5	1	335	None	None	None	None										There are no insertions or deletions	There are no reading frameshifts																				None
J000F_4FS6_2008-08										RT	B	95.5	1	335	None	153,327	None	None										There are no insertions or deletions	There are no reading frameshifts																				None
J000F_6OR7_2007-12										RT	B	95.4	1	335	None	39	None	None										There are no insertions or deletions	There are no reading frameshifts																				None
J000F65KS8_2008-04										RT	B	95.7	1	335	None	None	None	None										There are no insertions or deletions	There are no reading frameshifts																				None
J000F89AS9_2008-04										RT	B	94.7	1	335	None	212	None	None										There are no insertions or deletions	There are no reading frameshifts																				None
J000F909RA_2008-02										RT	B	94.8	1	335	None	None	None	None										There are no insertions or deletions	There are no reading frameshifts																				None
C000MB0SS7_2008-02										RT	B	95.3	1	334	None	None	None	None										There are no insertions or deletions	There are no reading frameshifts																				None
J000F90MSB_2008-05										RT	B	95.7	1	335	None	None	None	None										There are no insertions or deletions	There are no reading frameshifts																				None
J000FC5GUC_2008-11										RT	B	95.2	1	335	None	None	None	None										There are no insertions or deletions	There are no reading frameshifts																				None
J000FC68RD_2007-11										RT	B	96.0	1	335	None	None	None	None										There are no insertions or deletions	There are no reading frameshifts																				None
J000FDEJSE_2008-05										RT	B	94.9	1	335	None	None	None	None										There are no insertions or deletions	There are no reading frameshifts																				None
J000FE1MTF_2008-08										RT	B	94.7	1	334	None	None	None	None										There are no insertions or deletions	There are no reading frameshifts																				None
J000FE1RSG_2008-03										RT	B	95.4	1	335	None	None	None	None										There are no insertions or deletions	There are no reading frameshifts																				None
J000FEDJWH_2009-07										RT	B	95.6	1	335	None	None	None	None										There are no insertions or deletions	There are no reading frameshifts																				None
J000FGB6UI_2009-01										RT	B	95.4	1	335	None	None	None	None										There are no insertions or deletions	There are no reading frameshifts																				None
J000FI6OSJ_2008-04										RT	B	95.6	1	335	None	None	None	None										There are no insertions or deletions	There are no reading frameshifts																				None
J000FK1DSK_2008-04										RT	B	95.3	1	335	None	None	None	None										There are no insertions or deletions	There are no reading frameshifts																				None
C000MB7MO8_2007-10										RT	B	95.3	1	335	None	None	None	None										There are no insertions or deletions	There are no reading frameshifts																				None
J000FLF9UL_2009-01										RT	B	95.8	1	335	None	None	None	None										There are no insertions or deletions	There are no reading frameshifts																				None
J000FP0PRM_2008-01										RT	B	95.1	1	335	None	None	None	None										There are no insertions or deletions	There are no reading frameshifts																				None
J000FS5PVN_2009-04										RT	B	95.3	1	335	None	None	None	None										There are no insertions or deletions	There are no reading frameshifts																				None
J000M_0IZO_2010-05										RT	B	94.0	1	335	None	None	None	None										There are no insertions or deletions	There are no reading frameshifts																				None
J000M52TSP_2008-05										RT	B	95.5	1	335	None	None	None	None										There are no insertions or deletions	There are no reading frameshifts																				None
J000M55GSQ_2008-05										RT	B	95.2	1	335	None	None	None	None										There are no insertions or deletions	There are no reading frameshifts																				None
J000M60QQS_2007-10										RT	B	93.9	1	335	None	None	None	None										There are no insertions or deletions	There are no reading frameshifts																				None
J000M669ST_2008-05										RT	B	95.4	1	334	None	None	None	None										There are no insertions or deletions	There are no reading frameshifts																				None
J000M67FPU_2007-05										RT	B	95.4	1	335	None	None	None	None										There are no insertions or deletions	There are no reading frameshifts																				None
C000MD2OQ9_2007-11										RT	B	92.8	1	335	None	None	48	None										There are no insertions or deletions	There are no reading frameshifts																				None
J000M68ERV_2008-01										RT	B	94.5	1	335	None	None	None	None										There are no insertions or deletions	There are no reading frameshifts																				None
J000M71RSW_2008-05										RT	B	95.5	1	335	None	114	None	None										There are no insertions or deletions	There are no reading frameshifts																				None
J000M75KRX_2007-12										RT	B	94.8	1	335	None	None	None	None										There are no insertions or deletions	There are no reading frameshifts																				None
J000M7BDSY_2008-04										RT	B	94.9	1	335	None	None	None	None										There are no insertions or deletions	There are no reading frameshifts																				None
J000M80PSZ_2008-05										RT	B	95.3	1	335	None	173	None	None										There are no insertions or deletions	There are no reading frameshifts																				None
J000M80QR0_2008-01										RT	B	95.1	1	335	None	None	None	None										There are no insertions or deletions	There are no reading frameshifts																				None
J000M83MU1_2009-01										RT	B	95.0	1	335	None	None	None	None										There are no insertions or deletions	There are no reading frameshifts																				None
J000M85NR2_2007-12										RT	B	95.6	1	335	None	None	None	None										There are no insertions or deletions	There are no reading frameshifts																				None
J000M90KS3_2008-04										RT	B	96.1	1	335	None	None	None	None										There are no insertions or deletions	There are no reading frameshifts																				None
J000M90MQ4_2007-10										RT	B	95.0	1	335	None	None	None	None										There are no insertions or deletions	There are no reading frameshifts																				None
C000MD5IRA_2008-01										RT	B	95.5	1	335	None	None	4,72	None										There are no insertions or deletions	There are no reading frameshifts																				None
J000M90OU5_2008-10										RT	B	95.5	1	335	None	None	None	None										There are no insertions or deletions	There are no reading frameshifts																				None
J000M90VS6_2008-05										RT	B	94.6	1	333	None	None	None	None										There are no insertions or deletions	There are no reading frameshifts																				None
J000M91NV7_2009-04										RT	B	95.4	1	335	None	171	None	None										There are no insertions or deletions	There are no reading frameshifts																				None
J000M93NR8_2008-01										RT	B	95.7	1	335	100	None	None	None										There are no insertions or deletions	There are no reading frameshifts																				None
J000M93VS9_2008-05										RT	B	95.4	1	334	None	None	None	None										There are no insertions or deletions	There are no reading frameshifts																				None
J000M96LTA_2009-01										RT	B	95.4	1	335	None	None	None	None										There are no insertions or deletions	There are no reading frameshifts																				None
J000M98JRB_2008-01										RT	B	95.4	1	335	None	None	None	None										There are no insertions or deletions	There are no reading frameshifts																				None
J000M98LTC_2008-10										RT	B	95.3	1	335	None	None	None	None										There are no insertions or deletions	There are no reading frameshifts																				None
J000M9AOSD_2008-04										RT	B	95.1	1	335	None	None	None	None										There are no insertions or deletions	There are no reading frameshifts																				None
J000MA0QTE_2008-06										RT	B	96.0	1	335	None	121	None	None										There are no insertions or deletions	There are no reading frameshifts																				None
C000MD7JRB_2008-01										RT	B	95.7	1	335	None	None	None	None										There are no insertions or deletions	There are no reading frameshifts																				None
J000MA1NQF_2007-09										RT	B	94.9	1	335	None	35	None	None										There are no insertions or deletions	There are no reading frameshifts																				None
J000MA2ITG_2008-06										RT	B	95.3	1	335	None	None	None	None										There are no insertions or deletions	There are no reading frameshifts																				None
J000MA5JUH_2009-01										RT	B	94.7	1	335	None	None	None	None										There are no insertions or deletions	There are no reading frameshifts																				None
J000MA8ASI_2008-08										RT	B	94.3	1	335	None	None	None	None										There are no insertions or deletions	There are no reading frameshifts																				None
J000MA8CRJ_2007-12										RT	B	95.8	1	335	None	None	None	None										There are no insertions or deletions	There are no reading frameshifts																				None
J000MB_KRK_2008-01										RT	B	94.8	1	334	None	None	None	None										There are no insertions or deletions	There are no reading frameshifts																				None
J000MB0VTL_2008-06										RT	B	94.3	1	335	None	250	None	None										There are no insertions or deletions	There are no reading frameshifts																				None
J000MB1QQM_2007-10										RT	B	94.4	1	335	None	None	250	None										There are no insertions or deletions	There are no reading frameshifts																				None
J000MB2HSN_2008-04										RT	B	94.7	1	335	None	None	None	None										There are no insertions or deletions	There are no reading frameshifts																				None
J000MB2TQO_2007-10										RT	B	95.3	1	335	None	None	None	None										There are no insertions or deletions	There are no reading frameshifts																				None
C000MF2NRC_2008-02										RT	B	94.2	1	334	188	28,48,50,204	121,276	None										There are no insertions or deletions	There are no reading frameshifts																				None
J000MB5JUP_2009-01										RT	B	94.8	1	335	None	None	None	None										There are no insertions or deletions	There are no reading frameshifts																				None
J000MB6JUQ_2008-11										RT	B	94.8	1	333	None	None	None	None										There are no insertions or deletions	There are no reading frameshifts																				None
J000MBF5RR_2008-01										RT	B	93.5	1	335	None	None	None	None										There are no insertions or deletions	There are no reading frameshifts																				None
J000MC_PRS_2007-11										RT	B	95.6	1	335	None	None	None	None										There are no insertions or deletions	There are no reading frameshifts																				None
J000MC0GUT_2008-11										RT	B	95.1	1	335	None	None	None	None										There are no insertions or deletions	There are no reading frameshifts																				None
J000MC0MQU_2007-09										RT	B	94.2	1	335	None	None	None	None										There are no insertions or deletions	There are no reading frameshifts																				None
J000MC0QSV_2008-04										RT	B	95.0	1	333	None	None	None	None										There are no insertions or deletions	There are no reading frameshifts																				None
J000MC0TSW_2008-04										RT	B	95.7	1	335	None	None	None	None										There are no insertions or deletions	There are no reading frameshifts																				None
J000MC1KSX_2008-08										RT	B	94.9	1	335	None	None	None	None										There are no insertions or deletions	There are no reading frameshifts																				None
J000MC2MTY_2008-07										RT	B	94.1	1	335	None	123	None	None										There are no insertions or deletions	There are no reading frameshifts																				None
C000MG_TRD_2008-01										RT	B	96.2	1	335	None	None	120	None										There are no insertions or deletions	There are no reading frameshifts																				None
J000MC3HTZ_2008-09										RT	B	94.4	1	335	None	None	None	None										There are no insertions or deletions	There are no reading frameshifts																				None
J000MC9NU0_2008-10										RT	B	95.1	1	335	None	None	None	None										There are no insertions or deletions	There are no reading frameshifts																				None
J000MCBBT1_2008-07										RT	B	96.1	1	335	None	None	None	None										There are no insertions or deletions	There are no reading frameshifts																				None
J000MCCGQ2_2007-09										RT	B	95.1	1	335	None	None	None	None										There are no insertions or deletions	There are no reading frameshifts																				None
J000MD0OR3_2008-01										RT	B	95.5	1	335	None	None	None	None										There are no insertions or deletions	There are no reading frameshifts																				None
J000MD0TQ4_2007-10										RT	B	94.9	1	335	None	None	None	None										There are no insertions or deletions	There are no reading frameshifts																				None
J000MD1RU5_2008-10										RT	B	95.0	1	335	None	None	None	None										There are no insertions or deletions	There are no reading frameshifts																				None
J000MD2BR6_2007-12										RT	B	94.9	1	335	None	None	None	None										There are no insertions or deletions	There are no reading frameshifts																				None
J000MD2OS7_2008-05										RT	B	94.9	1	335	None	110	None	None										There are no insertions or deletions	There are no reading frameshifts																				None
J000MD3VV8_2009-07										RT	B	95.3	1	335	None	None	129	None										There are no insertions or deletions	There are no reading frameshifts																				None
C000MH6KSE_2008-02										RT	B	95.7	1	334	None	None	127	None										There are no insertions or deletions	There are no reading frameshifts																				None
J000MD6GU9_2008-11										RT	B	94.7	1	335	None	None	None	None										There are no insertions or deletions	There are no reading frameshifts																				None
J000MDEKOA_2008-07										RT	B	95.2	1	335	None	None	None	None										There are no insertions or deletions	There are no reading frameshifts																				None
J000ME3TRB_2007-12										RT	B	95.6	1	335	None	None	None	None										There are no insertions or deletions	There are no reading frameshifts																				None
J000ME7FVC_2009-04										RT	B	94.1	1	334	None	None	None	None										There are no insertions or deletions	There are no reading frameshifts																				None
J000MECLTD_2008-11										RT	B	95.8	1	335	None	None	None	None										There are no insertions or deletions	There are no reading frameshifts																				None
J000MEMATE_2008-08										RT	B	97.0	1	333	None	None	84,85	None										There are no insertions or deletions	There are no reading frameshifts																				None
J000MF0MUF_2009-01										RT	B	94.4	1	335	None	None	None	None										There are no insertions or deletions	There are no reading frameshifts																				None
J000MF0QRG_2007-12										RT	B	95.0	1	335	None	None	None	None										There are no insertions or deletions	There are no reading frameshifts																				None
J000MF0TSH_2008-04										RT	B	94.3	1	335	None	None	None	None										There are no insertions or deletions	There are no reading frameshifts																				None
J000MF2JUI_2008-11										RT	B	95.1	1	335	None	None	None	None										There are no insertions or deletions	There are no reading frameshifts																				None
C000MK1QQF_2008-01										RT	B	94.6	1	335	None	None	None	None										There are no insertions or deletions	There are no reading frameshifts																				None
J000MFDIRJ_2008-02										RT	B	93.8	1	335	None	None	None	None										There are no insertions or deletions	There are no reading frameshifts																				None
J000MG1PUK_2008-11										RT	B	94.9	1	335	None	None	None	None										There are no insertions or deletions	There are no reading frameshifts																				None
J000MG1TQL_2007-10										RT	B	95.3	1	335	None	None	None	None										There are no insertions or deletions	There are no reading frameshifts																				K219KQ
J000MG2TSM_2008-03										RT	B	93.1	1	335	None	None	None	None										There are no insertions or deletions	There are no reading frameshifts																				None
J000MG5L0N_2008-09										RT	B	93.2	1	335	None	None	None	None										There are no insertions or deletions	There are no reading frameshifts																				None
J000MG5NTO_2008-07										RT	B	95.1	1	335	None	None	None	None										There are no insertions or deletions	There are no reading frameshifts																				None
J000MGDORP_2008-01										RT	B	93.8	1	335	None	None	180	None										There are no insertions or deletions	There are no reading frameshifts																				None
J000MH0OSQ_2008-03										RT	B	94.9	1	335	None	None	None	None										There are no insertions or deletions	There are no reading frameshifts																				None
J000MH0OUR_2009-01										RT	B	94.9	1	335	None	None	None	None										There are no insertions or deletions	There are no reading frameshifts																				None
J000MH0RTS_2008-06										RT	B	93.6	1	335	None	None	None	None										There are no insertions or deletions	There are no reading frameshifts																				None
C000ML_POG_2007-10										RT	B	94.3	1	334	None	None	None	None										There are no insertions or deletions	There are no reading frameshifts																				None
J000MH2TQT_2007-10										RT	B	94.6	1	335	None	None	None	None										There are no insertions or deletions	There are no reading frameshifts																				None
J000MH2TRU_2007-12										RT	B	95.3	1	335	None	None	None	None										There are no insertions or deletions	There are no reading frameshifts																				None
J000MH7P7V_2008-08										RT	B	96.2	1	335	None	None	None	None										There are no insertions or deletions	There are no reading frameshifts																				None
J000MHAATW_2008-09										RT	B	95.1	1	335	36	57,327	78,275,303	None										There are no insertions or deletions	There are no reading frameshifts																				None
J000MI2TRX_2007-12										RT	B	95.1	1	335	None	None	None	None										There are no insertions or deletions	There are no reading frameshifts																				None
J000MI3NTY_2008-06										RT	B	94.5	1	335	None	None	None	None										There are no insertions or deletions	There are no reading frameshifts																				None
J000MI6LTZ_2008-09										RT	B	95.7	1	335	None	None	None	None										There are no insertions or deletions	There are no reading frameshifts																				None
J000MKAMR0_2007-12										RT	B	96.1	1	335	None	None	None	None										There are no insertions or deletions	There are no reading frameshifts																				None
J000ML1HT1_2008-09										RT	B	95.1	1	335	None	None	None	None										There are no insertions or deletions	There are no reading frameshifts																				None
J000ML2PS2_2008-05										RT	B	94.6	1	335	None	None	None	None										There are no insertions or deletions	There are no reading frameshifts																				None
C000ML2OQH_2008-01										RT	B	95.1	1	335	None	71	None	None										There are no insertions or deletions	There are no reading frameshifts																				None
J000MM1PT3_2008-06										RT	B	94.3	1	335	None	None	183	None										There are no insertions or deletions	There are no reading frameshifts																				None
J000MN9EW4_2009-08										RT	B	93.8	1	335	None	None	None	None										There are no insertions or deletions	There are no reading frameshifts																				None
J0JYMB5PR5_2008-01										RT	B	95.3	1	335	None	None	None	None										There are no insertions or deletions	There are no reading frameshifts																				V75L,M184V
J0V0M97TS6_2008-03										RT	B	93.9	1	335	211	None	204,297	None										There are no insertions or deletions	There are no reading frameshifts																				T69D
J100F93OS7_2008-04										RT	B	95.3	1	334	None	None	176	None										There are no insertions or deletions	There are no reading frameshifts																				None
J100F94OR8_2007-12										RT	B	95.1	1	335	None	None	None	None										There are no insertions or deletions	There are no reading frameshifts																				None
J100FQ1OU9_2008-11										RT	B	94.2	1	335	None	None	None	None										There are no insertions or deletions	There are no reading frameshifts																				None
J100M66HTA_2008-08										RT	B	95.4	1	334	None	None	None	None										There are no insertions or deletions	There are no reading frameshifts																				None
J100MAANRB_2008-02										RT	B	94.9	1	335	None	None	276	None										There are no insertions or deletions	There are no reading frameshifts																				None
J100MC3ORC_2008-02										RT	B	94.7	1	335	None	None	None	None										There are no insertions or deletions	There are no reading frameshifts																				None
C000ML4QQI_2007-11										RT	B	96.1	1	335	None	None	None	None										There are no insertions or deletions	There are no reading frameshifts																				None
J100ME0MUD_2008-10										RT	B	93.8	1	335	None	None	None	None										There are no insertions or deletions	There are no reading frameshifts																				None
J100MF3NRE_2008-02										RT	B	93.9	1	334	None	None	None	None										There are no insertions or deletions	There are no reading frameshifts																				None
J100MF4SQF_2007-10										RT	B	93.4	1	335	None	None	106	None										There are no insertions or deletions	There are no reading frameshifts																				None
J100MG0QSG_2008-05										RT	B	95.4	1	335	None	None	None	None										There are no insertions or deletions	There are no reading frameshifts																				None
J100MH0PSH_2008-04										RT	B	95.8	1	335	None	None	None	None										There are no insertions or deletions	There are no reading frameshifts																				None
J100MH5HUI_2008-12										RT	B	95.8	1	335	None	None	None	None										There are no insertions or deletions	There are no reading frameshifts																				None
J100MQ0KSJ_2008-04										RT	B	94.7	1	335	None	None	74	None										There are no insertions or deletions	There are no reading frameshifts																				L74FL
J15EM63STK_2008-11										RT	B	94.7	1	335	None	None	None	None										There are no insertions or deletions	There are no reading frameshifts																				None
J180F72NRL_2008-01										RT	B	94.8	1	335	None	None	None	None										There are no insertions or deletions	There are no reading frameshifts																				None
J180FEAFUM_2009-03										RT	B	96.0	1	335	None	None	None	None										There are no insertions or deletions	There are no reading frameshifts																				None
C100F92HOJ_2007-11										RT	B	94.8	1	334	None	None	None	None										There are no insertions or deletions	There are no reading frameshifts																				None
J180MA4TQN_2007-10										RT	B	95.6	1	335	None	None	None	None										There are no insertions or deletions	There are no reading frameshifts																				None
J180MC0TSO_2008-05										RT	B	94.9	1	335	None	None	None	None										There are no insertions or deletions	There are no reading frameshifts																				None
J180MD4GUP_2009-03										RT	B	94.6	1	335	None	None	None	None										There are no insertions or deletions	There are no reading frameshifts																				None
J180ML7JSQ_2008-07										RT	B	95.3	1	335	None	None	None	None										There are no insertions or deletions	There are no reading frameshifts																				None
J18CFB0EUR_2009-01										RT	B	93.1	1	335	None	None	None	None										There are no insertions or deletions	There are no reading frameshifts																				None
J1BEM9AISS_2008-07										RT	B	94.0	1	335	None	None	None	None										There are no insertions or deletions	There are no reading frameshifts																				T215S
J1C0M67ZRT_2007-12										RT	B	94.9	1	335	None	None	None	None										There are no insertions or deletions	There are no reading frameshifts																				None
J1C0M6DMUU_2008-11										RT	B	93.9	1	335	None	None	None	None										There are no insertions or deletions	There are no reading frameshifts																				None
J1C0MG0HRV_2007-12										RT	B	95.0	1	335	None	None	None	None										There are no insertions or deletions	There are no reading frameshifts																				None
J1CEMCCKSW_2008-08										RT	B	95.2	1	335	None	None	None	None										There are no insertions or deletions	There are no reading frameshifts																				None
C100M8_QRK_2008-01										RT	B	96.0	1	334	None	None	None	None										There are no insertions or deletions	There are no reading frameshifts																				None
J1CFM_AMYX_2010-02										RT	B	95.0	1	335	None	None	None	None										There are no insertions or deletions	There are no reading frameshifts																				None
J1E0M51RTY_2008-08										RT	B	95.5	1	335	None	None	None	None										There are no insertions or deletions	There are no reading frameshifts																				None
J1E0M6HFWZ_2009-07										RT	B	94.4	1	335	None	None	None	None										There are no insertions or deletions	There are no reading frameshifts																				None
J1E0MB4RT0_2008-06										RT	B	94.0	1	335	None	None	None	None										There are no insertions or deletions	There are no reading frameshifts																				None
J1E0MG6QS1_2008-03										RT	B	95.7	1	335	None	None	None	None										There are no insertions or deletions	There are no reading frameshifts																				None
J1GNMB0RT2_2008-06										RT	B	95.2	1	334	None	3	None	None										There are no insertions or deletions	There are no reading frameshifts																				L210W,T215C
J1U0M8GDR3_2007-11										RT	B	95.0	1	335	None	None	None	None										There are no insertions or deletions	There are no reading frameshifts																				None
J1V0MD1PR4_2008-02										RT	B	94.8	1	335	None	None	None	None										There are no insertions or deletions	There are no reading frameshifts																				None
J200FF3GT5_2008-09										RT	B	95.3	1	335	None	None	None	None										There are no insertions or deletions	There are no reading frameshifts																				None
J200M59GV6_2009-04										RT	B	95.7	1	335	None	None	None	None										There are no insertions or deletions	There are no reading frameshifts																				None
C100M82KOL_2007-11										RT	B	95.3	1	335	None	None	None	None										There are no insertions or deletions	There are no reading frameshifts																				None
J200M98IW7_2009-08										RT	B	95.2	1	335	None	None	None	None										There are no insertions or deletions	There are no reading frameshifts																				None
J200MA2QR8_2008-01										RT	B	95.5	1	335	None	39	None	None										There are no insertions or deletions	There are no reading frameshifts																				None
J200MB1LT9_2008-07										RT	B	96.4	1	335	None	41	231,317	None										There are no insertions or deletions	There are no reading frameshifts																				None
J200MB4KVA_2009-04										RT	B	95.1	1	335	None	324	None	None										There are no insertions or deletions	There are no reading frameshifts																				None
J200MD2RTB_2008-07										RT	B	95.1	1	335	None	None	None	None										There are no insertions or deletions	There are no reading frameshifts																				None
J200ML0QTC_2008-10										RT	B	94.9	1	333	None	None	None	None										There are no insertions or deletions	There are no reading frameshifts																				None
J280FE0OQD_2007-10										RT	B	96.2	1	334	None	312	None	None										There are no insertions or deletions	There are no reading frameshifts																				None
J280M89KUE_2009-01										RT	B	96.2	1	335	None	None	None	None										There are no insertions or deletions	There are no reading frameshifts																				None
J280ME2QTF_2008-08										RT	B	94.4	1	334	None	None	None	None										There are no insertions or deletions	There are no reading frameshifts																				None
J28CMB2TSG_2008-04										RT	B	93.5	1	334	None	None	None	None										There are no insertions or deletions	There are no reading frameshifts																				None
C100M9_MQM_2008-01										RT	B	95.7	1	335	None	None	None	None										There are no insertions or deletions	There are no reading frameshifts																				None
J2CSFB0OQH_2007-10										RT	B	94.6	1	335	None	None	None	None										There are no insertions or deletions	There are no reading frameshifts																				T69NT
J2E0MA0PRI_2007-11										RT	B	95.0	1	335	None	169	None	None										There are no insertions or deletions	There are no reading frameshifts																				None
J2R0F88RVJ_2009-02										RT	B	95.1	1	335	None	None	None	None										There are no insertions or deletions	There are no reading frameshifts																				None
J2R0MD1SVK_2009-02										RT	B	95.4	1	335	None	None	None	None										There are no insertions or deletions	There are no reading frameshifts																				None
J2RWMI4LTL_2008-08										RT	B	95.6	1	335	None	79	None	None										There are no insertions or deletions	There are no reading frameshifts																				None
J2T0M60RSM_2008-02										RT	B	94.2	1	335	None	None	None	None										There are no insertions or deletions	There are no reading frameshifts																				None
J2T0M64OTN_2008-08										RT	B	94.9	1	335	None	None	None	None										There are no insertions or deletions	There are no reading frameshifts																				None
J2T0M68OVO_2009-03										RT	B	95.3	1	335	None	None	None	None										There are no insertions or deletions	There are no reading frameshifts																				None
J2X0F71HRP_2008-09										RT	B	94.6	1	335	None	None	None	None										There are no insertions or deletions	There are no reading frameshifts																				None
J2X0M59GRQ_2007-12										RT	B	94.2	1	332	None	None	None	None										There are no insertions or deletions	There are no reading frameshifts																				None
C100M94QQN_2008-01										RT	B	96.3	1	333	None	None	None	None										There are no insertions or deletions	There are no reading frameshifts																				None
J38CFB2CSR_2009-01										RT	B	94.6	1	335	None	None	None	None										There are no insertions or deletions	There are no reading frameshifts																				None
J4BDM7GTQS_2007-08										RT	B	95.7	1	335	None	None	None	None										There are no insertions or deletions	There are no reading frameshifts																				D67N,T69D
J4V0ME6KPT_2008-07										RT	B	95.4	1	335	None	None	239,280	None										There are no insertions or deletions	There are no reading frameshifts																				D67DN
J500MF0PQU_2007-10										RT	B	92.5	1	335	None	None	None	None										There are no insertions or deletions	There are no reading frameshifts																				None
J580MC5LSV_2008-04										RT	B	94.0	1	335	None	None	None	None										There are no insertions or deletions	There are no reading frameshifts																				None
J5CUMF1ORW_2007-12										RT	B	93.6	1	335	None	None	286	None										There are no insertions or deletions	There are no reading frameshifts																				None
J700MG0MSX_2008-05										RT	B	95.6	1	335	None	None	None	None										There are no insertions or deletions	There are no reading frameshifts																				None
J800M5HBXY_2009-09										RT	B	95.1	1	335	None	None	None	None										There are no insertions or deletions	There are no reading frameshifts																				None
J800MA2RIZ_2008-08										RT	B	94.1	1	335	None	None	None	None										There are no insertions or deletions	There are no reading frameshifts																				None
J800MA4OU0_2009-01										RT	B	96.0	1	335	None	None	None	None										There are no insertions or deletions	There are no reading frameshifts																				None
C100ME1SQO_2007-11										RT	B	95.5	1	335	None	None	None	None										There are no insertions or deletions	There are no reading frameshifts																				None
J800MA4TT1_2008-07										RT	B	94.8	1	335	None	None	None	None										There are no insertions or deletions	There are no reading frameshifts																				None
J800MABHT2_2008-07										RT	B	94.7	1	335	None	135	None	None										There are no insertions or deletions	There are no reading frameshifts																				None
J800MAEJT3_2008-10										RT	B	94.7	1	335	None	None	None	None										There are no insertions or deletions	There are no reading frameshifts																				None
J800MBEKV4_2009-05										RT	B	95.8	1	335	None	None	None	None										There are no insertions or deletions	There are no reading frameshifts																				None
J800MD0PT5_2008-06										RT	B	93.4	1	335	280	None	242	None										There are no insertions or deletions	There are no reading frameshifts																				None
J800MD6OR6_2007-11										RT	B	94.1	1	335	None	278	None	None										There are no insertions or deletions	There are no reading frameshifts																				None
J800MDEJJ7_2008-08										RT	B	95.5	1	335	None	None	None	None										There are no insertions or deletions	There are no reading frameshifts																				None
J800MH0PU8_2008-10										RT	B	95.0	1	335	None	None	None	None										There are no insertions or deletions	There are no reading frameshifts																				None
J800MJ0TT9_2008-08										RT	B	96.3	1	335	None	None	None	None										There are no insertions or deletions	There are no reading frameshifts																				None
J800MR2QSA_2008-10										RT	B	96.4	1	335	None	None	None	None										There are no insertions or deletions	There are no reading frameshifts																				None
C100MGGGSP_2008-02										RT	B	95.5	1	335	None	None	None	None										There are no insertions or deletions	There are no reading frameshifts																				None
J8AWMP0NSB_2008-05										RT	B	94.3	1	335	None	None	None	None										There are no insertions or deletions	There are no reading frameshifts																				None
J8B0MD2RRC_2008-01										RT	B	95.2	1	335	None	None	None	None										There are no insertions or deletions	There are no reading frameshifts																				None
J8CSMG0TSD_2008-05										RT	B	95.5	1	335	None	None	None	None										There are no insertions or deletions	There are no reading frameshifts																				T69NT
J8M0F9BMUE_2009-01										RT	B	96.0	1	335	None	None	None	None										There are no insertions or deletions	There are no reading frameshifts																				None
J8P0MG2STF_2008-11										RT	B	94.9	1	335	None	None	None	None										There are no insertions or deletions	There are no reading frameshifts																				T215E
J8V0M92HTG_2008-10										RT	B	93.5	1	335	None	None	None	None										There are no insertions or deletions	There are no reading frameshifts																				None
J8W0M93MRH_2007-12										RT	B	95.4	1	335	None	None	None	None										There are no insertions or deletions	There are no reading frameshifts																				None
JA00MB0TSI_2008-03										RT	B	93.9	1	335	None	None	None	None										There are no insertions or deletions	There are no reading frameshifts																				None
JBE0MB_TPJ_2007-04										RT	B	94.7	1	333	None	None	None	None										There are no insertions or deletions	There are no reading frameshifts																				None
JBPUME1BGK_2008-08										RT	B	93.8	1	335	None	None	None	None										There are no insertions or deletions	There are no reading frameshifts																				T215E
C100ML0ORQ_2008-01										RT	B	96.1	1	335	None	None	None	None										There are no insertions or deletions	There are no reading frameshifts																				None
JC00FA9JRL_2007-12										RT	B	96.1	1	335	None	None	None	None										There are no insertions or deletions	There are no reading frameshifts																				None
JC00FE0PTM_2008-09										RT	B	94.7	1	335	None	None	None	None										There are no insertions or deletions	There are no reading frameshifts																				None
JC00FI1OSN_2008-05										RT	B	94.6	1	335	None	None	None	None										There are no insertions or deletions	There are no reading frameshifts																				None
JC00M70SRO_2007-12										RT	B	95.7	1	335	None	None	None	None										There are no insertions or deletions	There are no reading frameshifts																				None
JC00M7AOTP_2008-07										RT	B	95.5	1	335	None	None	None	None										There are no insertions or deletions	There are no reading frameshifts																				None
JC00M80VTQ_2008-07										RT	B	94.6	1	335	None	None	None	None										There are no insertions or deletions	There are no reading frameshifts																				None
JC00M93PTR_2008-09										RT	B	95.4	1	335	None	6	None	None										There are no insertions or deletions	There are no reading frameshifts																				None
JC00M9CBCS_2009-04										RT	B	94.5	1	335	None	None	None	None										There are no insertions or deletions	There are no reading frameshifts																				None
JC00MA0P1T_2008-08										RT	B	94.0	1	335	None	None	None	None										There are no insertions or deletions	There are no reading frameshifts																				None
[truncated: 874 more columns]
