# Supplementary material for: IDEPI: Rapid Prediction of HIV-1 Antibody Epitopes and Other Phenotypic Features from Sequence Data Using a Flexible Machine Learning Platform
Source: PLoS Comput Biol. 2014 Sep 25;10(9):e1003842. doi: 10.1371/journal.pcbi.1003842 (PMC4177671; doi:10.1371/journal.pcbi.1003842)
Supplement: Software S1 — The complete source code tree, example files, and documentation for IDEPI; for the most current version visit the package distribution page at https://github.com/veg/idepi. (GZ) [file pcbi.1003842.s001.gz › idepi-1.0/examples/README.md]

##IDEPI example-based tutorial

Please look inside the daughter folders for examples on how to use IDEPI to 
learn and apply phenotype prediction models based on viral sequences and to 
identify most predictive features of viral genomes.


* [**DRAM** ](/examples/DRAM) : study HIV-1 drug resistance association mutations 
* [**tropism** ](/examples/tropism) : develop models and classify HIV-1 co-receptor usage based on V3 sequences
* [**dementia** ](/examples/dementia) : learn genetic signatures in HIV-1 env associated with dementia
* [**bnab** ](/examples/bnab) : identify epitopes of HIV-1 broadly neutralizing antibodies
