# Supplementary material for: IDEPI: Rapid Prediction of HIV-1 Antibody Epitopes and Other Phenotypic Features from Sequence Data Using a Flexible Machine Learning Platform
Source: PLoS Comput Biol. 2014 Sep 25;10(9):e1003842. doi: 10.1371/journal.pcbi.1003842 (PMC4177671; doi:10.1371/journal.pcbi.1003842)
Supplement: Software S1 — The complete source code tree, example files, and documentation for IDEPI; for the most current version visit the package distribution page at https://github.com/veg/idepi. (GZ) [file pcbi.1003842.s001.gz › idepi-1.0/examples/bnab/helpers/tabulate_validation.py]

import json, sys, csv, argparse, operator, re
from math import sqrt

neut = re.compile ('^[^_]+\_([0-9\.]+).*$')

parser = argparse.ArgumentParser(
    description='tabulate validation results for the bNab example')

parser.add_argument (
    '-j', '--json',
    type=argparse.FileType('r'),
    help='IDEPI prediction file',
    required = True,
)


def report (cfm):
    N = sum ([sum (k) for k in cfm])
    accu  = (cfm[0][0] + cfm[1][1]) / N
    specificity = cfm[1][1] / (cfm [0][1] + cfm[1][1])
    sensitivity = cfm[1][1] / (cfm[1][0] + cfm[1][1])
    mcc = (cfm[1][1]*cfm[0][0]-cfm[1][0]*cfm[0][1])/sqrt ((cfm[1][1]+cfm[0][1])*(cfm[1][1]+cfm[1][0])*(cfm[0][0]+cfm[0][1])*(cfm[0][0]+cfm[1][0]))

    return [specificity, sensitivity, accu, mcc]
    

args = None
retcode = -1
args = parser.parse_args()

labels = json.load (args.json)['predictions']
idepi_ids = {}

confusion_matrix = [[0,0],[0,0]]

for s in labels:
    row = 0 if float(neut.match (s["id"]).group(1)) < 49.9999 else 1
    column = 1 if s["value"] > 0 else 0
    
    confusion_matrix[row][column] += 1


        
N = sum ([sum (r) for r in confusion_matrix])        

print ("\nN = %d\n" % N)

print (  "IDEPI         Measured     Count   Percentage",
       "\nSusceptible   Susceptible  %5d    %.3g" % (confusion_matrix[0][0], confusion_matrix[0][0]/N*100.),
       "\nResistant     Resistant    %5d    %.3g" % (confusion_matrix[1][1], confusion_matrix[1][1]/N*100.),
       "\nResistant     Susceptible  %5d    %.3g" % (confusion_matrix[0][1], confusion_matrix[0][1]/N*100.),
       "\nSusceptible   Resistant    %5d    %.3g" % (confusion_matrix[1][0], confusion_matrix[1][0]/N*100.))
       
metrics = report (confusion_matrix)
 
print ("\nSpecificity %.2g" %   metrics[0],
       "\nSensitivity %.2g" %   metrics[1],
       "\nAccuracy    %.2g" %   metrics[2],
       "\nMCC         %.2g" %   metrics[3])
       
#print ("\nCohen's kappa = %g" % Cohen_kappa(confusion_matrix))        
