# Supplementary material for: IDEPI: Rapid Prediction of HIV-1 Antibody Epitopes and Other Phenotypic Features from Sequence Data Using a Flexible Machine Learning Platform
Source: PLoS Comput Biol. 2014 Sep 25;10(9):e1003842. doi: 10.1371/journal.pcbi.1003842 (PMC4177671; doi:10.1371/journal.pcbi.1003842)
Supplement: Software S1 — The complete source code tree, example files, and documentation for IDEPI; for the most current version visit the package distribution page at https://github.com/veg/idepi. (GZ) [file pcbi.1003842.s001.gz › idepi-1.0/examples/bnab/training/181.csv]

ID	3BNC117	8ANC131	VRC03	CH103	2F5	VRC06	VRC-PG20	VRC-PG04	17b	PG16	VRC01	8ANC195	VRC-CH31	b12	b13	NIH45-46	10E8	VRC23	4E10	F105	PG9
HM215326	50	50	50	0.407	50	50	50	50	50	50	50	50	50	50	50	50	2.510	50	7.950	50	50
AY835449	0.039	0.052	0.036	0.017	0.300	5.11	0.018	0.023	50	0.005	0.046	0.135	0.049	1.700	50	0.011	0.125	30.000	0.167	50	0.005
AF407159	0.006	0.034	0.025	N/A	50	0.109	0.015	0.017	50	0.002	0.026	0.128	0.015	50	50	0.019	0.214	0.476	1.170	50	0.002
EU683891	0.028	14.100	50	3.670	1.95	50	0.081	50	50	50	6.090	50	50	50	50	47.80	0.378	50	2.370	50	0.195
AY124979	0.135	1.770	3.230	0.157	0.675	50	50	1.340	50	50	1.320	0.178	1.340	0.192	50	0.362	0.099	14.30	2.010	50	50
EF117265	50	50	0.012	5.880	50	1.70	0.040	50	50	50	0.242	50	50	50	50	0.015	0.329	50	1.430	50	49.0
JN944660	0.096	50	50	0.457	0.056	50	1.990	2.250	50	0.001	0.630	0.085	1.270	50	50	0.539	0.076	32.40	0.598	50	0.004
EF117269	29.600	50	50	50	50	50	31.900	50	50	27.8	6.200	10.400	6.430	50	50	3.190	0.140	50	0.459	50	2.38
JX512903	0.020	50	50	50	50	50	0.120	50	50	0.036	0.054	50	0.402	50	50	0.019	0.487	50	15.600	50	1.30
AY835442	0.038	0.271	0.022	0.113	25.3	0.352	1.030	0.131	11.900	0.069	0.175	0.812	0.110	0.780	1.990	0.047	0.305	1.480	0.686	6.24	0.293
AF407156	0.069	1.260	50	4.890	13.4	50	0.126	0.271	50	4.11	0.339	1.720	0.159	50	50	0.212	2.000	7.930	5.530	50	3.01
HM215400	0.024	5.190	0.322	0.093	5.68	50	50	50	50	50	0.285	1.010	0.388	8.280	50	0.091	0.151	50	2.520	50	50
HM215401	50	25.900	0.422	0.384	50	50	0.239	0.095	50	0.023	0.153	50	3.270	6.910	50	0.052	1.080	1.450	3.360	50	0.023
HM215399	0.085	1.420	0.159	0.211	5.02	50	50	0.258	50	50	0.867	1.790	0.536	50	50	0.516	0.292	50	1.110	50	50
EU885764	50	0.630	50	50	50	50	50	50	50	50	50	50	50	50	50	50	50	50	50	50	50
HM215397	0.050	0.941	0.289	50	1.10	13.2	50	0.474	50	9.17	0.408	50	0.198	50	50	0.173	0.051	17.600	0.307	50	0.243
EU513188	50	50	50	7.710	1.06	50	50	50	50	0.023	50	2.020	50	50	50	50	1.080	N/A	50	50	0.025
AY835439	0.275	2.630	0.471	0.266	2.22	7.22	45.300	1.270	50	50	1.840	3.170	0.944	0.790	50	0.991	0.620	9.370	1.600	50	50
EU513189	50	50	50	50	2.93	50	0.066	50	50	0.0006	50	50	50	50	50	50	0.071	50	0.361	50	0.0006
EF117274	0.043	11.000	50	0.097	50	50	0.069	0.256	50	1.95	0.202	50	0.096	1.440	50	0.115	1.320	1.890	4.200	50	0.142
DQ388517	0.202	50	50	0.761	50	50	50	50	50	0.023	2.240	23.400	50	50	50	5.440	0.181	50	2.06	50	0.023
JQ715405	0.040	1.990	20.70	0.254	2.24	50	0.077	0.06	50	0.678	0.218	0.946	0.068	0.787	50	0.246	1.230	0.638	1.63	50	0.367
JQ715402	0.417	3.280	0.415	0.741	2.01	1.41	0.225	0.711	50	0.0006	0.858	50	0.513	49.200	50	0.828	2.160	50	8.460	50	0.001
U51190	0.020	0.187	50	50	0.202	50	0.021	0.047	50	0.001	0.135	0.701	0.047	50	50	0.056	0.250	0.780	0.504	50	0.021
HM215330	50	50	50	50	40.0	50	0.180	50	50	0.017	50	50	50	23.700	48.50	50	1.540	50	14.300	50	0.035
HM215356	0.512	5.090	50	2.780	50	50	50	6.410	50	50	2.940	0.070	1.450	0.687	50	50	0.394	50	3.120	50	50
JQ362424	45.900	50	2.280	0.129	50	50	0.055	0.054	50	0.025	0.070	50	0.15	50	50	0.011	1.850	0.347	2.320	50	0.266
DQ435682	0.589	50	50	1.380	50	50	0.946	50	50	0.023	8.320	50	50	0.114	50	50	0.248	50	2.360	50	0.023
HM215306	50	1.310	50	50	3.88	50	0.031	50	50	0.019	0.188	50	0.094	12.100	50	0.871	0.936	0.709	8.55	50	0.050
AY835452	0.673	1.720	8.990	0.764	11.6	1.950	0.514	2.550	50	7.43	1.280	50	50	50	50	0.205	1.150	12.00	8.490	50	13.0
AY835438	0.262	0.362	1.320	0.141	4.90	21.3	8.320	1.390	50	50	1.600	0.086	50	0.874	38.400	0.067	0.092	50	0.458	3.08	0.465
JN944661	0.064	14.200	50	9.560	0.344	50	0.089	0.04	50	0.009	0.151	0.524	0.130	50	50	2.380	0.192	1.530	2.5	50	0.026
HM215294	0.046	0.067	0.098	0.100	50	50	0.029	0.023	50	0.023	0.155	50	0.023	13.600	50	0.055	4.640	0.416	8.640	50	0.281
AY835445	0.033	9.970	0.066	0.171	50	50	15.500	0.291	50	4.86	0.260	0.133	0.042	50	50	1.040	0.028	17.80	0.599	50	41.5
U63632	0.003	0.046	0.007	0.006	7.84	0.180	0.009	0.104	50	50	0.020	50	0.012	0.015	13.800	0.009	0.353	0.062	5.4	50	50
EU513193	0.032	1.350	50	10.000	8.04	50	0.031	1.250	50	50	0.255	50	0.1	50	50	0.219	50	10.70	4.740	50	24.0
EU855130	0.025	0.032	50	50	50	50	0.006	0.802	50	0.048	0.108	50	0.117	50	50	0.018	0.023	50	0.081	50	0.100
AY835451	0.030	12.700	50	0.510	2.29	50	50	1.160	50	0.023	0.110	50	0.086	9.670	50	0.037	0.125	50	1.200	50	0.023
AY835441	0.049	0.158	0.036	0.174	1.34	0.538	0.050	0.122	50	1.20	0.097	0.230	0.143	0.201	50	0.031	0.125	1.460	1.490	50	0.535
DQ388515	0.398	50	1.75	0.668	35.7	50	0.176	2.31	50	0.650	0.581	47.200	0.605	50	50	0.314	0.119	3.080	0.425	50	0.414
EF117270	0.059	0.094	0.041	0.226	N/A	N/A	0.022	0.216	50	N/A	0.046	9.710	0.362	50	50	0.023	0.321	2.840	1.790	N/A	N/A
U08458	0.025	11.000	50	0.052	0.131	50	0.031	0.016	50	50	0.190	0.512	0.023	50	50	0.116	0.105	1.230	0.213	50	50
HM215310	0.216	50	50	0.066	N/A	N/A	50	2.710	50	N/A	50	0.780	0.569	50	50	50	0.710	50	4.78	N/A	N/A
EF210732	50	50	50	0.058	0.049	50	50	50	50	0.001	50	0.020	50	50	50	50	0.010	50	0.34	50	0.014
HM215335	50	50	50	50	50	50	50	50	50	50	50	2.250	50	50	50	50	0.743	50	50	50	50
HM215413	0.113	19.200	0.429	0.079	1.77	3.83	0.348	0.465	14.700	50	0.377	50	1.150	50	50	0.238	0.107	50	0.1	13.6	50
HM215323	0.096	1.530	50	0.280	0.147	50	0.924	1.130	8.880	0.023	0.457	0.271	0.228	0.325	50	0.601	0.00060	11.200	0.004	4.69	0.242
DQ187171	3.350	7.320	24.600	50	2.92	50	0.137	0.099	50	0.003	0.230	2.300	0.034	0.515	50	0.303	0.476	1.560	2.190	50	0.014
AY423971	0.040	0.565	50	0.086	50	50	0.150	0.639	50	50	0.197	50	0.893	50	50	0.085	3.250	2.420	8.790	50	0.571
HM215311	6.970	0.460	0.595	1.220	50	6.25	0.547	1.330	50	12.2	0.495	0.897	34.800	50	50	0.141	4.490	50	3.05	50	50
JQ715370	0.432	30.800	50	3.930	50	50	50	50	13.900	0.162	50	0.479	45.100	0.146	26.800	50	0.072	50	1.930	0.940	0.104
AF407158	0.007	0.032	0.020	0.033	0.609	0.140	0.010	0.071	50	0.010	0.012	0.207	0.036	50	50	0.013	0.297	0.364	1.73	50	0.007
EU855131	0.020	0.378	50	0.105	7.55	5.12	0.022	0.052	50	0.070	0.254	0.342	0.024	10.700	50	0.144	1.200	0.092	8.210	50	0.103
AY424138	0.041	17.100	50	3.830	50	50	0.239	0.0	50	4.93	0.062	50	0.031	50	50	0.046	0.163	30.300	0.708	50	0.106
EU513199	0.155	2.260	50	50	1.04	50	0.978	12.200	50	0.023	0.405	50	0.041	50	50	0.164	0.085	50	0.009	50	0.060
HM215283	0.648	50	50	0.076	0.765	50	50	50	50	50	0.193	0.379	50	0.765	50	50	0.858	50	4.800	50	0.286
DQ187010	0.019	0.931	50	0.253	1.10	50	0.056	0.142	50	0.047	0.033	50	0.052	0.134	50	0.090	0.195	1.060	1.560	50	0.071
HM215331	50	11.300	50	N/A	N/A	N/A	0.536	50	50	N/A	50	50	50	50	50	50	2.080	50	6.070	N/A	N/A
DQ435683	8.160	50	50	4.520	50	50	50	50	50	0.023	50	50	50	50	50	50	0.917	50	4.000	50	0.087
HM215411	0.291	1.220	50	1.030	50	50	1.250	1.23	50	50	0.686	10.300	0.519	3.810	50	0.624	0.756	8.850	1.7	50	50
HM215412	9.950	33.900	0.629	50	50	1.23	5.620	1.830	50	2.51	1.030	2.450	0.928	18.400	50	0.253	1.300	21.700	3.120	50	13.5
HM215327	0.171	43.600	50	2.940	7.51	50	0.371	2.32	50	50	2.420	0.714	0.204	50	23.700	0.731	0.356	37.900	3.920	50	50
EU513185	0.181	31.400	50	0.405	5.46	50	0.221	0.433	50	0.003	2.080	0.572	0.165	50	50	0.579	0.270	50	2.000	50	0.020
EU513191	0.116	10.900	50	50	4.27	50	0.470	0.088	50	4.44	0.455	6.200	0.431	50	50	0.268	1.690	49.500	0.755	50	0.127
AY835446	6.050	50	50	4.440	0.975	50	50	50	50	0.023	0.954	0.519	46.100	1.860	50	0.364	0.148	50	0.408	50	0.078
HM215299	0.094	0.430	0.033	0.364	43.9	1.22	0.096	0.093	50	0.036	0.105	2.830	0.061	6.930	50	0.082	4.240	1.260	11.500	50	0.149
HM215305	50	39.700	50	50	50	50	0.544	50	50	50	4.600	3.920	1.160	50	50	1.770	1.590	50	3.510	50	50
DQ388516	0.088	1.630	50	2.430	50	50	2.860	1.580	50	50	0.510	2.780	0.147	4.780	50	0.132	0.087	11.5	1.450	50	50
EF117262	0.663	50	0.12	0.278	50	50	50	0.05	50	0.005	0.021	0.290	50	50	50	0.022	0.033	50	0.343	50	0.008
DQ187026	0.464	27.400	50	4.980	0.436	50	0.065	0.051	50	0.001	0.098	50	0.040	50	50	0.165	0.201	1.680	2.210	50	0.024
U08455	0.005	4.930	4.30	0.016	50	50	0.164	0.04	0.247	0.961	0.019	50	1.890	0.002	10.100	0.024	0.011	1.310	0.025	50	1.99
AY426119	0.086	0.393	0.126	0.105	0.271	1.05	0.092	0.296	0.269	0.023	0.502	0.937	0.288	0.128	4.120	0.112	0.077	1.480	0.656	2.02	0.342
AY426125	0.028	0.245	0.15	0.031	9.45	50	0.099	0.14	50	0.002	0.199	50	0.110	0.220	50	0.060	0.278	0.097	4.120	50	0.003
DQ435684	0.073	0.330	50	0.141	50	50	0.100	0.541	50	0.023	0.417	1.390	0.167	50	50	0.277	0.659	50	1.980	50	0.088
DQ422948	0.010	7.960	50	0.029	50	50	0.020	0.172	50	50	0.054	50	0.124	50	50	0.015	0.026	0.804	0.641	50	0.023
AF286224	0.443	50	50	0.676	50	50	34.800	3.260	50	50	0.797	6.670	1.260	50	50	0.416	0.039	N/A	0.113	50	50
HM215328	50	50	50	50	50	50	50	50	50	50	50	50	50	50	50	50	6.960	50	23.100	50	50
EU513194	0.151	2.920	50	0.054	50	50	1.540	50	50	0.281	0.295	0.189	0.041	50	50	9.790	0.107	50	0.133	50	1.52
HM215338	0.195	10.500	0.122	1.440	50	50	0.171	0.384	50	0.023	0.468	3.330	0.397	16.500	50	0.311	0.743	2.410	1.960	50	0.023
U08456	0.056	15.600	50	0.075	0.182	50	0.044	0.154	50	0.008	0.297	0.663	0.177	50	50	0.094	0.045	0.942	0.079	50	0.042
EF042692	50	50	50	2.520	50	50	16.700	0.182	50	49.0	0.386	3.500	50	0.122	50	0.183	1.330	12.900	4.57	50	0.500
EF117255	7.890	3.810	50	50	50	50	50	0.23	50	0.002	1.670	6.720	12.300	50	50	50	4.820	50	21.40	50	0.006
U39362	0.109	0.810	0.165	0.035	1.514	50	0.092	0.056	50	50	0.849	0.315	0.098	0.078	50	0.274	0.137	1.950	1.020	50	50
HM215414	0.116	49.600	0.206	50	50	50	0.204	0.327	0.062	49.0	0.330	50	0.131	0.553	50	0.320	0.00060	49.400	0.003	0.242	1.16
EU513184	0.051	9.760	50	0.131	50	50	0.353	0.951	50	0.005	0.391	1.940	0.031	50	50	0.779	0.414	5.040	0.023	50	0.015
DQ411850	0.183	50	50	2.660	50	50	50	50	50	0.023	5.530	11.800	50	0.395	50	50	0.097	50	0.343	50	0.091
EF117268	3.240	0.386	0.076	0.621	50	50	0.120	50	50	0.005	0.116	50	0.219	50	50	0.068	0.909	50	4.120	50	0.014
DQ318211	0.006	0.081	28.10	0.079	3.16	50	0.131	0.21	50	0.136	0.037	50	0.044	0.064	2.870	0.013	0.546	0.288	2.700	10.9	0.034
JQ362423	50	47.400	50	50	50	50	50	50	50	0.024	50	1.910	50	50	50	50	0.167	50	0.431	50	0.231
EU855132	50	50	50	0.116	3.29	50	50	50	50	0.002	50	50	50	50	50	50	0.350	50	1.950	50	0.008
HM215262	0.243	16.000	0.633	0.386	N/A*	N/A	0.303	0.168	50	N/A	0.405	9.900	50	3.300	50	0.181	1.070	3.560	5.630	N/A	N/A
DQ388514	0.039	10.000	50	0.187	50	50	0.025	0.023	50	0.073	0.062	50	0.036	2.730	50	0.038	0.533	0.095	2.750	50	0.033
U43386	0.057	5.700	50	0.011	0.029	50	50	0.126	0.05	50	0.157	1.120	0.864	50	0.169	50	0.030	50	0.091	0.043	3.94
DQ187310	0.087	3.100	50	0.236	2.49	50	0.246	0.419	50	0.025	0.316	1.950	0.260	14.000	50	0.402	25.600	6.970	21.70	50	0.058
JQ361079	0.035	1.070	39.500	0.044	18.6	50	2.870	0.211	50	4.72	0.133	0.420	1.070	0.031	50	0.060	2.230	7.200	21.700	50	1.51
EF117272	50	50	0.958	1.620	44.8	50	1.100	0.454	50	0.037	0.793	50	0.56	23.400	50	0.718	0.74	8.00	6.240	50	1.50
AF407148	0.050	0.299	3.050	0.156	7.83	17.8	0.079	0.050	50	0.031	0.150	0.756	0.038	50	50	0.138	1.700	5.000	18.700	50	0.106
AY835440	0.175	50	0.120	0.714	0.3	50	0.314	0.334	50	50	0.997	0.992	0.099	0.800	50	0.689	0.134	2.350	2.000	50	50
HM215301	0.073	6.790	50	0.081	3.51	50	0.024	0.038	50	2.38	0.063	50	0.023	50	50	0.104	0.510	1.250	0.964	50	2.09
HM215421	0.389	1.200	5.040	0.030	50	28.0	0.339	0.556	50	0.023	0.222	50	0.052	50	50	1.040	0.785	4.290	0.870	50	0.023
HM215422	0.043	11.300	50	0.142	0.029	50	0.993	0.345	50	0.113	0.187	0.160	0.220	49.000	50	0.102	0.008	26.100	0.042	50	0.091
AY423984	0.212	15.800	9.930	0.939	50	9.42	6.260	2.050	50	0.023	0.744	33.100	2.640	50	50	0.205	2.640	15.9	4.520	50	0.041
HM215417	0.051	2.080	7.720	0.520	50	1.46	0.020	0.090	50	50	0.078	50	0.046	50	50	0.035	0.265	0.680	0.032	50	0.147
DQ187240	0.033	0.195	10.400	0.172	0.136	1.100	0.027	1.790	50	0.012	0.056	50	50	1.420	50	0.022	0.770	50	0.712	50	0.106
HM215419	0.075	11.300	50	0.135	0.974	50	0.182	0.476	50	50	0.632	1.190	0.147	50	50	0.483	0.073	3.690	0.207	50	50
HM215298	0.011	4.300	2.260	0.016	N/A	N/A	0.014	0.062	50	N/A	0.025	50	0.021	18.900	50	0.038	0.615	0.670	1.380	N/A	N/A
HM215418	0.147	18.800	0.746	0.445	1.49	50	0.073	0.272	50	1.37	0.465	1.830	0.042	50	50	0.294	0.227	1.130	0.901	50	0.146
HM215257	0.013	0.084	50	50	14.6	50	0.021	0.155	50	0.006	0.027	50	0.038	50	50	0.049	0.86	50	6.860	50	0.018
HM215415	0.386	50	6.580	0.362	9.70	50	0.202	0.494	50	0.023	0.379	1.050	0.946	11.600	50	0.329	1.050	11.700	2.99	50	0.023
HM215426	50	26.400	0.5	0.631	1.13	50	0.073	50	50	0.393	0.380	50	50	1.430	50	0.147	0.3	50	0.128	50	1.66
HM215410	0.125	2.750	50	0.100	6.79	50	0.107	50	50	0.173	2.800	50	50	50	50	1.990	1.870	50	2.230	50	0.079
AY835447	0.019	5.100	3.20	1.780	23.2	50	22.100	0.023	50	1.32	0.045	0.264	0.132	0.132	50	0.022	1.430	0.329	13.300	50	50
HM215296	48.100	1.440	50	0.026	19.6	50	50	50	50	0.023	0.087	1.310	50	0.149	50	4.270	1.580	1.080	1.930	50	0.023
AY835437	6.540	50	50	3.740	1.35	50	50	50	50	50	50	0.227	50	50	50	50	0.143	50	0.895	50	50
EF117273	0.136	13.800	0.136	1.450	50	50	0.150	0.359	50	0.023	0.499	23.600	0.284	50	50	0.141	0.933	11.30	2.230	50	0.023
M93258	0.029	0.221	0.049	0.086	50	0.323	0.050	0.098	50	0.041	0.120	0.379	0.129	1.460	50	0.031	3.660	0.997	16.000	50	3.69
DQ411851	50	50	50	0.177	50	50	0.030	0.081	50	0.023	2.510	50	0.038	16.000	50	50	0.702	50	2.970	50	0.023
EU513197	0.007	2.180	50	0.029	13.2	50	50	0.057	50	0.102	0.022	0.446	0.044	50	50	0.215	0.842	9.960	3.110	50	0.097
EU855133	0.063	20.700	17.700	1.720	50	50	0.031	0.106	50	0.631	0.232	50	0.056	50	50	0.098	1.120	1.330	5.800	50	27.0
HM215254	50	50	50	0.203	50	50	50	50	50	0.023	1.030	50	50	0.159	50	0.308	2.000	50	0.886	50	0.091
AY835435	0.201	31.500	0.575	0.117	0.139	7.75	0.159	0.078	50	0.020	0.411	0.169	1.090	5.620	50	0.074	0.486	24.400	15.000	50	0.073
U52953	50	0.022	50	50	50	50	50	7.220	50	0.009	0.053	50	2.330	50	50	0.067	0.217	50	3.730	50	0.044
DQ411854	50	50	50	50	50	50	50	50	50	0.023	50	50	50	0.395	50	50	0.258	50	1.650	50	0.303
EF117271	0.100	3.670	0.073	2.580	50	6.35	1.370	0.745	50	0.023	0.336	2.780	0.162	50	50	0.202	0.048	50	0.376	50	0.038
EF117266	0.010	0.073	0.006	0.028	50	0.198	0.029	0.023	50	0.023	0.026	50	0.009	50	50	0.009	2.520	0.065	9.100	50	0.023
AY835448	2.800	19.700	50	2.680	50	50	17.600	50	34.200	0.975	5.770	50	37.900	0.962	50	1.880	0.324	50	1.770	50	15.0
AY835443	0.179	0.562	50	0.372	1.35	50	34.800	0.79	50	50	0.383	50	0.814	50	50	1.320	0.572	2.350	3.340	50	50
HM215420	0.066	14.500	0.078	50	1.09	28.0	0.046	0.126	49.300	50	0.315	0.088	0.055	16.600	50	0.182	0.069	1.200	0.156	50	50
AY713411	0.102	2.260	0.10	0.093	2.79	0.399	1.860	0.41	1.860	0.062	0.389	0.476	0.914	0.924	5.440	0.366	0.274	21.80	0.469	9.73	0.024
EU513198	50	50	50	50	4.27	50	50	50	50	1.13	50	50	50	29.600	50	50	0.470	50	3.17	50	0.913
HM215260	0.018	0.135	0.043	0.045	7.37	0.452	0.021	0.054	50	50	0.042	1.290	0.042	5.620	50	0.055	0.618	50	1.660	50	50
HM215289	0.110	9.470	0.072	0.872	23.1	0.901	0.294	0.190	50	0.037	0.166	8.840	0.182	50	50	0.178	2.280	0.965	2.630	50	0.162
EU513182	0.047	0.209	0.019	0.199	50	0.367	0.081	0.023	50	1.31	0.354	50	0.008	50	50	0.196	0.185	0.389	0.319	50	0.353
AY835444	0.074	0.477	0.713	0.608	50	36.6	2.230	0.234	50	19.8	0.707	0.169	0.188	50	50	0.148	2.630	2.610	1.990	50	6.24
JQ352782	0.019	9.970	50	0.063	2.49	50	0.026	0.035	50	0.021	0.030	0.033	0.194	50	50	0.035	0.857	1.320	5.260	50	0.037
U27399	0.410	50	50	0.010	50	50	50	50	0.144	50	0.443	2.250	0.126	0.838	0.108	1.480	0.1	45.0	0.196	0.073	50
JQ362420	0.067	0.713	12.600	0.992	50	50	50	0.419	50	0.005	0.284	5.170	0.353	0.898	50	0.953	0.230	20.30	0.99	50	0.071
JQ715408	50	0.693	0.026	0.006	0.023	50	0.011	50	0.4	50	0.016	50	0.178	0.0006	4.160	0.004	0.001	30.00	0.016	50	50
DQ318210	0.012	0.132	50	0.089	4.13	50	0.046	0.060	50	8.00	0.048	50	0.123	0.085	3.530	0.017	0.767	0.051	6.740	50	0.052
EU513186	0.007	0.959	50	0.025	10.0	50	50	0.023	50	0.023	0.023	0.741	0.001	50	50	0.074	0.952	0.356	2.9	50	0.023
U08444	0.229	0.817	0.185	0.264	0.172	50	1.840	0.253	50	0.153	0.613	0.322	0.202	0.246	50	0.099	0.025	3.030	0.397	50	0.271
AF004885	0.017	0.274	0.041	2.830	10.8	7.37	0.038	0.048	50	0.002	0.084	1.660	0.023	50	50	0.106	0.650	0.579	0.132	50	0.007
JQ715407	0.154	22.400	50	0.407	0.023	50	0.169	0.277	50	0.022	0.478	5.250	0.693	50	50	0.270	0.017	0.790	0.151	50	0.122
AF407152	0.017	0.756	0.021	0.075	16.1	0.159	0.026	50	50	0.028	0.067	50	4.910	50	50	0.046	4.460	50	10.200	50	0.045
HM215304	0.061	8.120	50	0.151	6.99	50	1.660	50	50	0.728	0.132	29.400	0.374	50	50	0.351	2.640	N/A	1.940	50	0.025
AY424079	0.067	24.500	50	50	50	50	50	50	50	50	0.689	50	0.355	50	50	0.280	0.022	12.200	0.034	50	50
JN944665	0.035	9.000	0.054	0.024	1.73	50	0.033	0.011	50	0.280	0.068	0.071	0.045	50	50	0.065	1.210	0.101	3.790	50	0.20
JQ362422	50	50	50	0.050	0.455	50	50	50	50	50	50	50	50	50	50	50	0.097	50	0.469	50	0.393
HM215258	0.215	0.262	0.224	0.819	4.43	0.780	0.114	0.117	50	50	0.212	50	0.095	50	50	0.185	1.520	1.120	8.240	50	50
EF117267	0.208	37.100	0.359	4.940	50	26.8	50	0.138	50	0.023	0.112	0.345	1.070	50	50	0.019	0.013	18.0	0.078	50	0.023
HM215297	0.008	0.037	50	0.019	4.63	50	50	0.04	50	50	0.026	0.017	0.885	50	50	0.034	0.637	24.40	1.910	50	50
HM215256	0.200	1.180	0.872	0.959	50	50	0.212	0.615	50	2.10	0.528	2.060	0.132	50	50	0.397	8.250	6.970	31.700	50	2.18
JQ715411	0.089	0.510	0.093	0.390	1.10	50	0.805	0.379	50	50	0.488	6.910	0.141	32.000	50	0.615	1.080	6.510	5.830	50	50
EU513196	0.203	1.790	50	0.480	30.5	50	5.960	0.516	50	10.5	3.260	0.514	0.171	50	50	1.360	0.827	5.510	9.420	50	50
DQ411853	0.289	50	50	0.140	50	50	50	0.194	50	0.030	50	31.500	0.275	0.547	50	50	0.041	50	0.023	50	0.262
JQ352783	0.230	50	50	3.360	2.56	50	0.101	0.788	50	0.587	1.870	1.610	0.310	50	50	1.730	0.423	1.660	2.690	50	1.55
HM215341	0.281	0.462	1.550	0.349	N/A	N/A	0.320	0.545	50	N/A	0.452	0.704	3.690	50	50	1.520	0.431	50	1.660	N/A	N/A
JQ362421	0.063	0.683	0.291	0.167	50	50	0.114	0.455	50	0.186	0.468	0.937	0.071	50	50	0.128	0.294	5.270	0.456	50	3.14
AY835434	0.022	0.058	0.047	0.101	50	0.736	0.037	0.151	50	50	0.069	1.770	0.319	50	50	0.016	0.019	2.590	0.381	50	50
HM215312	0.071	15.900	0.171	1.490	0.280	50	0.028	0.048	50	50	0.148	0.848	0.039	0.063	26.900	0.157	0.050	2.530	0.784	50	50
DQ187019	0.020	0.798	50	0.139	0.249	50	0.035	0.015	50	0.007	0.080	50	0.031	14.900	50	0.043	0.136	1.670	1.360	50	0.029
AY423963	0.082	6.220	0.139	0.741	50	50	1.250	0.137	50	1.10	0.221	17.700	2.590	50	50	0.058	50	50	16.10	50	0.639
AY124970	50	50	50	50	0.010	50	50	50	50	50	50	0.304	50	50	50	50	0.365	50	4.680	50	50
AY835450	0.062	14.500	0.040	1.010	50	0.109	0.092	0.072	50	0.393	0.069	0.304	0.216	50	50	0.029	1.100	50	8.750	50	0.246
JX512902	0.029	5.300	0.677	0.072	0.051	0.130	0.019	50	50	0.006	0.094	50	0.049	50	50	0.055	0.031	50	0.161	50	0.038
DQ187018	0.033	0.850	50	0.174	1.44	50	0.043	0.046	50	0.011	0.124	50	0.033	1.580	50	0.074	0.347	1.640	2.880	50	0.058
EU123924	0.019	0.103	0.023	0.033	2.47	0.701	0.167	0.059	0.4	50	0.108	0.108	0.079	0.032	0.100	0.025	0.113	3.390	0.412	2.92	50
DQ187023	0.002	0.076	0.263	0.018	1.10	2.95	0.003	0.056	50	0.004	0.005	50	0.013	0.041	29.200	0.006	0.289	0.113	0.618	50	0.031
EU513195	0.022	4.540	0.540	50	50	50	0.014	0.014	50	0.246	0.035	50	0.005	2.510	50	0.250	0.064	23.100	0.802	50	0.322
JQ715401	0.248	50	0.435	4.980	6.98	50	0.404	0.224	50	0.006	0.597	2.930	0.179	50	50	0.567	11.300	3.780	1.280	50	0.017
AY835436	50	50	3.870	50	50	50	50	0.362	50	0.002	0.552	0.348	50	2.210	50	0.358	0.156	7.070	1.370	50	0.010
HM215332	50	42.500	50	0.248	N/A	N/A	0.092	50	50	N/A	50	50	50	50	49.700	50	1.100	50	12.5	N/A	N/A
AF407160	0.002	0.014	50	0.020	50	50	0.009	0.012	50	0.001	0.013	50	0.007	50	50	0.015	1.610	0.105	8.990	50	0.005
HM215336	0.033	19.200	0.182	0.093	0.219	50	0.473	0.931	50	35.3	0.125	1.610	50	0.031	50	0.071	0.015	15.50	0.781	2.30	0.033
K03455	0.037	0.026	0.044	0.020	0.040	50	0.007	0.168	2.280	50	0.022	2.830	0.127	0.001	0.064	0.009	0.008	1.150	0.043	0.167	0.553
EU513183	0.019	0.042	0.027	0.046	4.30	0.680	0.030	0.090	50	0.233	0.063	50	0.022	50	50	0.036	0.198	50	0.726	50	0.379
DQ411852	0.035	11.400	50	0.049	50	50	0.018	0.023	50	0.023	0.088	0.627	3.180	1.410	50	0.029	0.023	50	0.023	50	0.023
EF117259	0.124	9.500	8.090	0.103	50	50	0.885	0.160	50	0.002	0.341	1.220	0.215	1.600	50	0.189	0.457	2.050	5.450	50	0.008
