# Supplementary material for: IDEPI: Rapid Prediction of HIV-1 Antibody Epitopes and Other Phenotypic Features from Sequence Data Using a Flexible Machine Learning Platform
Source: PLoS Comput Biol. 2014 Sep 25;10(9):e1003842. doi: 10.1371/journal.pcbi.1003842 (PMC4177671; doi:10.1371/journal.pcbi.1003842)
Supplement: Software S1 — The complete source code tree, example files, and documentation for IDEPI; for the most current version visit the package distribution page at https://github.com/veg/idepi. (GZ) [file pcbi.1003842.s001.gz › idepi-1.0/examples/bnab/training/181.fas]

>HM215326
ATGAAAGTGAGGGGGATGTTGAGGAGTTGGCAACAGTGGTGGATATGGGGTATCTTAGGC
TTTTGGCTGGTAATGACTTGTAGTGTGGTGGGGAACTTGTGGGTCACAGTTTATTATGGG
GTACCTGTGTGGAGAGAAGCAACAACCACCCTATTCTGTGCATCAGATGCTAAAGGATAT
GAGAGAGAAGTGCATAATGTCTGGGCTACACATGCTTGTGTACCCACAGACCCCAACCCA
CAAGAAATAGTTTTGAAAAATGTAACGGAAAACTTTAACATGTGGAAAAATGACATGGTG
GATCAGATGCATGAGGATATAATCAGTTTATGGGAGCAAAGCCTAAAGCCATGTGTAAAG
TTAACCCCACTCTGTGTCACTTTAATATGTAGAAATGTTAACCTTACTAATAATAATAGC
ATAAGTGGTAATGATAGCATGAGTGGAGAAATGAGAAATTGCTCTTTCAATATGACCACA
GAACTAAGAGATAAAAAGAAAAATGTGTCTGCACTCTTCTATAAGTTGGATGTAGTACCA
ATTGATGGAAGGGAGAATAATAGTGAGTATAGATTGATAAATTGTAATACTTCAGCCATA
ACACAAGCCTGTCCAAAGGTCTCCTTTGACCCAATTCCTATACATTATTGTGCTCCAGCT
GGTTATGCGATTCTAAAGTGTAATAATGAAACATTCAATGGGACTGGACCATGCCGAAAT
GTCAGCACAGTACAATGTACACATGGAATTAAGCCAGTAGTATCAACTCAACTGTTGTTA
AATGGTAGCCTAGCAGAAAAAGATATAATGATTAGATCTGAAAATCTGACAAACAATGCC
AAAATAATAATAGTACATCTTAATGAATCCATAGAAATTAAGTGTATAAGGCCCGGCAAT
AATACAAGACAAAGCATAAGGATAGGACCAGGACAAGCATTCTATGCATATACTAACATA
ATAGGAGACATAAGAAAAGCACATTGTAAGATTAATGGAACTAAATGGAATGAAACTTTA
GAAAAGGTAAAAAGTATATTAAGAGAATTCTTTAATAAAACAGTAAAATTTCAACCACAC
TCAGGAGGGGACCTAGAAGTTGTAACACATAGCTTTAATTGTAGAGGAGAATTTTTCTAT
TGCAATACATCACAACTGTTTAATGAGACACACACTAATGGTACCAATAGTACCATCATA
CTCCCATGCAGAATAAAACAAATTATAAACATGTGGCAGGAGGTAGGACGAGCAATGTAT
GCCCCTCCCATTGCAGGGAACATAACATGTACATCAAATATTACAGGACTATTATTGGAA
CGGGATGGAGGCAAGGACAATAATATGACTGAGATATTCAGACCTGGAGGAGGAGATATG
AGGGATAATTGGAGAAGTGAACTATATAAATATAAAGTGGTAGAAATTAAACCATTGGGA
GTAGCACCCACTAAGGCAAAAAGGAGAGTGGTGGAGAGAGAAAAAAGAGCAGCACTAGGA
GCTGTGTTCCTTGGGTTCTTGGGGGCAGCAGGAAGCACTATGGGCGCGGCGTCAATAACG
CTGACGGTACAGGCCAGACAGTTGTTGTCTGGTATAGTGCAGCAGCAAAGCAATTTGCTA
AGAGCTATAGAGGCGCAACAACATCTGTTGCAACTCACGGTTTGGGGCATTAAGCAGCTC
CAGACAAGAGTCCTGGCTATAGAAAGATACCTAAAGGATCAGCAGCTCCTAGGGATTTGG
GGCTGCTCTGGAAAACTCATCTGCACCACTAATGTGCCTTGGAACTCTAGTTGGAGTAAT
AAATCTCAAGAAGAGATTTGGGATAACATGACCTGGATACAATGGGATAGAGAAGTTAGT
AATTACACAGACACAATATACAGATTGCTTGAAGACTCGCAAAACCAGCAGGAAAAGAAT
GAAAAGGATTTATTAGCATTGGACAGTTGGAAAAATCTGTGGAATTGGTTTGACATAACA
AATTGGCTGTGGTATATAAAAATATTCATAATGATAGTAGGAGGCTTGATAGGGTTAAGA
ATAATTTTTGCTGTGCTATCTATAGTGAATAGAGTTAGGCAGGGATACTCACCTTTGTCG
TTTCAGACCCTTACCCCGAGCCCAAGGGAACTCGACAGGCTCGGAAGAATCGAAGAAGAA
GGTGGAGAGCAAGACAGAGACAGATCAATTCGATTAGTGAACGGATTCTTAGCTCTTGCC
TGGGACGACCTGCGGAACCTGTGTCTTTTCAGTTACCACCGATTGAGAGACTTCATATTG
ATTGCAACGAGAGCGGTGGAACTTCTGGGACGCAGCAGTCTCAGGGGACTACAGAAGGGG
TGGGAAGCCCTTAAGTACCTGGGAAGTCTTGTGCAGTATTGGGGTCTGGAGCTAAAAAAG
AGTGCTACTAGTCTGCTTGATGCCATAGCAATAGCAGTAGCTGAAGGAACAGATAGGATT
ATAGAATTAATACAAAGAATTTGTAGAGCTATCTGCAACATACCTACAAGAATCAGACAG
GGCTGTGAAGCAGCTTTGCAATAA
>AY835449
ATGAAAGTGAAGGGGATCAGGAGGAATTATCAGCACTTGTGGAGATGGGGCATCATGCTC
CTTGGGATATTGATGATCTGTAGTGCTACAGAAAAATTGTGGGTCACAGTGTATTATGGG
GTACCTGTGTGGAAAGAAGCAACCACCACTTTATTCTGTGCATCAGATGCTAAAGCATAT
GACCAAGAGATACATAATATTTGGGCCACACATGCCTGTGTACCCACAGACCCCAACCCA
CAAGAAGTAGAATTAAAAAATGTGACAGAAAATTTTAACATGTGGAAAAGTAACATGGTA
GAACAGATGCATGAGGATATAATCAGTTTATGGGATCAAAGCCTAAAGCCATGTGTAAAA
TTAACCCCACTCTGTGTTACTTTAAAGTGTACTGATTTGAATGTTACCAATAGCAATAGC
ACTGATCATAGCACTAATAGTAGCTTGGAAGCGAAGGGAGAAATAAAAAACTGCTCGTTC
AATATCACCACAACTCCAAGAGATAAGATACAGAAAGAATATGCAATTTTTTATAAACAG
GATGTAGTACCAATAAAAAATGATAATATTAGTTATAGGCTGATAAGTTGTAACACCTCA
GTCATTACACAGGCCTGTCCAAAGGTAACCTTTGAGCCAATTCCCATACATTATTGTGCC
CCGGCTGGTTTTGCGATTCTAAAATGTAATGATAAGGGGTTCAATGGAACAGGACCATGT
ACAAATGTCAGCACAGTACAATGTACACATGGAATTAGGCCAGCAATATCAACTCAACTA
CTGTTGAATGGCAGTCTAGCAGAAGACAAGGTAGTAATTAGATCTGAAAATTTCACGGAC
AATGCTAAAATCATAATAGTACATCTGAATGAAACTGTAAAGATTAATTGTACAAGACCC
AACAACAATACAAGAAAAAGTATACATATAGCACCGGGGAGAGCATTTTATGCAACAGGA
GAAATAATAGGAGATATAAGAAAAGCATATTGTACCATTAATGAATCAGAATGGAATAAC
ACTTTACAAAAGATAGTTGTAACATTAAGAGAACAATTTAGGAATAAAACAATAGTCTTT
AATCAATCCTCAGGAGGGGACCCAGAAGTTACAATGCACACTTTTAATTGTGGAGGGGAA
TTTTTCTACTGTAATACAGCACAACTGTTTAATAGTAGTTGGGATACTAATACTAATGGG
AATGATACTCAAGGGCCAAGTGAAAATAACACAATCATACTCCCATGCAGAATAAAACAA
ATTATAAACATGTGGCAGAGAGTAGGAAAAGCAATATATGCCCCTCCCATCAGTGGACAA
ATTAGATGTTTATCAAATATTACAGGGCTGATATTAACAAGAGATGGTGGTAATAGTAGC
CTAAGCAGCCCCGAGATCTTCAGACCTGGAGGAGGAGATATGAGGGACAACTGGAGAAGT
GAATTATATAAATATAAAGTAGTACAAATTGAACCATTAGGAATAGCACCCACCAGGGCA
AAGAGAAGAGCGGTGCAGAGGGAAAAAAGAGCAGTGGGAATAGGAGCTCTGTTCCTTGGG
TTTCTGGGAGCAGCAGGAAGCACTATGGGCGCAGCGTCAGTGACGCTGACGGTACAGGCC
AGACAGTTGTTGTCTGGTATAGTGCAACAGCAGAGCAATCTGCTGAGAGCTATTGAGGCG
CAACAGCATCTGTTGCAACTCACAGTCTGGGGCATTAAACAGCTCCAGGCAAGAGTCCTG
GCTATGGAAAGTTACCTAAAGGATCAACAGCTCCTGGGAATTTGGGGTTGCTCTGGAAAA
CTCATCTGCACCACTACTGTGCCTTGGAATACTAGTTGGAGTAATAAATCTCTGGATCAG
ATTTGGAATAACATGACCTGGAGGGAGTGGGAAAAAGAAATTGACAATTACACAGACCTA
ATATACACCTTAATTGAAAAATCGCAAAACCAACAAGAAAAGAATGAACAAGAATTATTG
GAATTGGATAAATGGGCAAGTTTGTGGAATTGGTTTGACATAACAAATTGGCTGTGGTAT
ATAAAAATATTCATAATGGTAGTAGGGGGCTTGGTAGGTCTAAGAATAGTTTTTGCTGTA
CTTTCTATAATAAATAGAGTTAGGCAGGGATACTCACCATTATCGTTTCAGACCCACCTC
CCAGCCCCGAGGGGACCAGACAGGCCCGAAGGAATCGGAGAAGAAGGTGGAGAGAGAGAC
AGCGACAGATCAGGAAGATCAGTGGATGGATTCTTACCACTTATCTGGGTCGATCTGAGG
AGCCTGTTCCTCTTCAGTTACCACCGCTTGACAGACTTACTCTTGATTGTGACGAGGATT
GTGGAACTTCTGGGACGCAGGGGGTGGGGAATCCTCAAATACTGGTGGAGTCTCCTACAG
TATTGGAGTCAGGAACTAAAGAATAGTGCTGTTAGCTTGCTCAACGCCACAGCCATTGCA
GTAGCTGAGAGGACAGATAGGATTATAGAAATAGTACAAAGAGTTTTTAGGGCTCTTCTC
CACATACCTAGAAGAATAAGGCAGGGCTTTGAAAGGGCTTTGCTATAA
>AF407159
ATGAGAGCGATGGGGATACAGAGGAATTGGCAAAACTTGTGGAGATGGGGAACTATGATC
TTGGGGATGATATTAATTTGTTGTAGTGCTGCAGGAAACTTGTGGGTTACTGTCTACTAT
GGGGTACCTGTGTGGAGAGACGCAGAGACCACCTTATTTTGTGCATCAGATGCGAAAGCA
TATGATAGAGAAGCGCATAATGTCTGGGCTACACATGCCTGTGTACCTACAGACCCTAGC
CCACAAGAAGTACCCTTGGGAAATGTGACAGAAGAGTTTAACATGTGGAAAAATAACATG
GTAGAGCAGATGCATACAGATATAATCAGTCTATGGGACCAAAGCCTACAGCCATGTGTA
AAGTTAACCCCTCTCTGTGTTACTTTAAATTGTAGTAATATTAACAATATCCCCAATGTT
AATGCTAGCAGTATCCCCAAGGACGTGAAAGAAGAAATAAAAAACTGCTCTTTCAATATG
ACCACAGAATTAAAGGATAAGAAACAGAATGTATATTCACTTTTTTATAGACTGGATGTA
GTACCACTTGAGACCAACCTAAAACAGAATAGCAGCCACAGTCGGTATAGATTAATAAAT
TGTAATACCTCAGCCATTACACAAGCTTGTCCAAAGGTATCCTTTGAACCAATTCCCATA
CATTATTGTGCTCCAGCTGGTTTTGCGATTCTAAAGTGTAATGATAAGGAGTTCAATGGA
ACAGGGCTATGCAAAAATGTCAGCACAGTACAATGCACACATGGAATCAAGCCAGTAGTG
TCAACTCAACTACTGTTAAATGGCAGTCTAGCAGAAGGAAAGGTAATGGTCAGATCTGAA
AATATCACAAACAATGCCAAGAACATAATAGTACAATTTAACAATTCTGTACAAATTAAT
TGTATCAGACCTGGCAACAATACAAGAAAAAGTATACATTTAGGACCAGGAAAAGTATTC
TATGCAACAAATATAATAGGGGATATAAGAAAAGCACATTGTAATGTCAATAGACAACAA
TGGAATAAAGCTTTGCAAGATGTAGCCACACAATTAAGAACACACTTTAGAAACAGAACA
ATAATCTTTAATAATTCCTTAGGAGGAGATCTAGAAATAACAACACATAGTTTTAATTGT
AGAGGAGAATTTTTCTATTGTAACACATCAGGCCTGTTTAATAGCACTTGGATGCTTAAT
AGCACTTTGAATAACACTTGGCAGGAGCTAAATAGCACGAATATAACACTCCAATGCAGA
ATAAAGCAAATTATAAATATGTGGCAGAGAGTAGGACAAGCAATATATGCCCCTCCCATT
CAAGGAGAAATAAGTTGTGAGTCAAACATTACAGGACTAATATTAACAAGAGATGGTGGG
ATAATTAACAGTACAGATACAGATGAAATCTTCAGACCTGGAGGAGGAGATATGAGGGAC
AATTGGAGAAGTGAATTATATAAGTATAAAGTAGTAAAGATTGAACCATTAGGAGTAGCA
CCCACCAAGGCAAAGAGAAGAGTGGTGGAGAGAGAAAAAAGAGCAGTTGGATTCGGAGCT
TTCTTCCTTGGGTTCTTAGGAGCAGCAGGAAGCACTATGGGCGCGGCGTCAATAACGCTG
ACGGTACAGGCTAGACAATTATTGTCTGGCATAGTGCAACAGCAAAACAATTTGCTGAGG
GCTATAGAGGCTCAACAGCATCTGTTGAAACTCACGGTCTGGGGCATTAAACAGCTCCAG
GCAAGAGTCCTGGCTGTGGAAAGATACCTAAAGGATCAACAGCTCCTAGGAATCTGGGGC
TGCTCTGGAAAACTCATCTGCACCACTACTGTGCCCTGGAACTCTAGTTGGAGTAATAAA
TCCCAAAGTGAGATATGGGACAATATGACCTGGATGCAATGGGATAAAGAAATTAACAAT
TACACACAGATAATATATGATCTAATTGAAGAATCGCAGAGACAGCAGGAAAAGAATGAA
CAAGACTTATTGGCATTGGACAAGTGGGCAAATCTGTGGAATTGGTTTGACATATCAAAT
TGGCTGTGGTATATAAAAATATTCATAATGATAGTAGGAGGCCTAATAGGATTAAGAATA
GCTTTTGCTGTGCTTTCTGTAATAAATAGAGTTAGGCAGGGATACTCACCTCTCTCGTTC
CAGACCCATACCCCAAACCCAAGGGATCTCGACAGGCCCGGAAGAATCGAAGAAGAAGGT
GGAGAGCAAGACAGAGACAGATCGATTCGATTAGTGAGCGGATTCTTAGCACTTGCCTGG
GACGATCTGCGGAGCCTGTGCCTCTTCAGCTACCACCGATTGAGAGACTTCATCTTGATT
GCAGCGAGGACTGTGGGACTTCTGGGACACAGCAGTCTCAAGGGACTGAGACGGGGGTGG
GAAGGCCTCAAGTATCTGGGGAACCTTCTATCATATTGGGGTCGGGAACTAAAAATTAGT
GCTATTAATTTGCTTGATACCATAGCGATAGCAGTAGCTGAATGGACAGATAGGATCATA
GAAATAGGACAAAGACTTTGTAGAGCTATTATCAACATACCTAGAAGAATCAGACAGGGC
TTCGAAAGGGCTTTGCTATAA
>EU683891
ATGAGAGTGAGGGGGATAAAGAGGAATTATCCACACTTATGGATATGGGGCACTATGCTC
CTTGGGATGTTGTTGATGAGCTATAGTGCAGCAAATAATTTGTGGGTTACAGTATATTAT
GGGGTGCCTGTGTGGAAAGAAGCAACTACCACTCTATTTTGTGCATCAGATGCTAAAGCA
TATAAAGCAGAGGCACATAATATCTGGGCTACACATGCCTGTGTACCCACGGACCCCAAT
CCACAAGAAATAGAACTAAAAAATGTCACAGAAAACTTTAACATGTGGAGAAATAACATG
GTGGAACAGATGCATGAGGATATAATCAGTTTATGGGATCAGAGCCTAAAACCATGTGTA
AAATTAACCCCACTATGTGTCACTTTAAACTGCACTAATGTTACATCGAGCAATAATGGT
ACAGTGGGCAACACTGAAGACATGAAAAACTGCTCTTTCAATATAACCACAATAGTAAGA
GATAAGAAAAAGCAAGAATATGCACTTTTTTATAGACTTGATATAGTAGAAATAAATCCT
AATGATACTTCTTATAGGTTAATAAATTGTAATACCTCAGCCATTACACAGGCTTGCCCA
AAGATGTCCTTTGAGCCAATTCCCATACATTATTGTGCCCCAGCTGGATTTGCAATTCTA
AAATGTAATGATAAAAAGTTCAAGGGAACAGGCCCATGCTCAAATGTTAGCACAGTACAA
TGTACACATGGAATCAGGCCAGTAGTATCAACTCAATTGCTGTTAAATGGCAGTCTAGCA
GAAGAAGAGATCATGATTAGATCTGAAGATTTCACAAACAATGTTAAAAACATAATAGTG
CAATTTAACAAATCTGTAGAGATTGTTTGTATAAGGCCTGGCAACAATACAAAAAGAAGT
ATACATTTCGGACCCGGGCAGGCACTCTATGCCTATAGCATAATAGGAGACATAAGAAAC
GCAAATTGTACTATTAATAAAACAAGCTGGCATGACACTCTACAAAAAGTAGAAAAAGAA
TTAGAAAAAATCTATAACAAAAAAATAAATTTTGAACCATCCTCAGGAGGGGACCTAGAA
ATTACAACACACAGTTTTAATTGTGGAGGGGAATTTTTCTACTGCAATACATCAAAACTG
TTTAATAGCACATGGGCCAATAGTACATGGGACAATAGTAATATAACAAATATAACCATC
CCATGTAGAATAAAACAAATCATAAACATGTGGCAGGGAGTAGGAAGAGCAATGTATGCC
CCTCCCATCGCAGGAGAAATTCGGTGTACATCAAACATTACAGGGCTACTACTGACAAGA
GATGGTGGTAGTAATAATACTAATGAGACTGAGACCTTTAGACCTGGAGGAGGAAATATG
AAGGACAATTGGAGAAGTGAATTATATAAATATAAAGTAGTAAGAATTGAACCATTAGGA
GTAGCACCTACCAGGGCAAAGAGAAGAGTGGTGGGAAGAGAAAAAAGAGCAATAGGACTA
GGAGCTTTGTTCCTTGGTTTCTTAGGAGCAGCAGGAAGCACGATGGGCGCAGCGTCAGTG
ACGCTGACGGTACAGGCCAGAGAATTATTGTCTGGTATAGTGCAACAGCAAAATAATTTG
CTGAGGGCTATAGAGGCGCAACAGCATCTGTTGCAACTCACGGTCTGGGGCATTAAACAG
CTCCAGGCAAGAGTCCTGGCTGTGGAAAGATACCTAAAGGATCAACAGCTCCTAGGAATT
TGGGGTTGCTCTGGAAAACACATTTGCACCACCACTGTACCCTGGAACTCTAGTTGGAGC
AATAAATCTCTAGACGATATTTGGCAGAACATGACCTGGATGCAATGGGAAAAGGAAATT
GAAAACTACACAGGTGTAATATACAATTTAATTGAGGATTCACAAATCCAGCAAGAAAAA
AATGAAAAGGAATTATTAGAATTGGACAAATGGGCAAGTTTGTGGAATTGGTTTGACATA
ACTAACTGGCTGTGGTATATAAAAATATTCATCATGATAGTAGGAGGCTTAATAGGTTTA
AGAATAGTTTTTGCTGTGCTTTCTATGGTAAATAGAGTTAGGCAGGGGTACTCACCTCTA
TCCTTTCAGACCCTCTTCCCAGTCCCGAGGGGACCCGACAGGCCCGAAGGAATAGAAGAA
GAAGGTGGAGAGCAAGACAGAGGCAGATCCATTCGATTGGTGAACGGATTCTCAGCACTT
ATCTGGGACGATCTGCGGAACCTGTGCCTCTTCAGCTACCACCGCTTGAGAGACTTAATC
TTAATTGCAGCGAGGATTGTGGACCTTCTGGGACGCAGGGGGTGGGAAGCCCTCAAATAT
CTGTGGAATCTCCTAAAGTATTGGAGTCAGGAACTGGAGAATAGTGCTATTAGTTTGTAT
AACGCCACAGCAATAGCAGTGGCTGAGGGGACAGATAGGGTTATAGAACTAGTACAAAGA
GCTTTTAGGGCTGTTCTTAATATACCCAGAAGAATAAGACAAGGTTTAGAAAGGGCTTTG
CTATAA
>AY124979
ATGAGAGTGAAGGAGACCAGGAAGAATTATCAGCAATTATGGAGAGAGGGCATCTTGCTC
CTTGGGATATTGATGATCTGTAATGCTAAAGAAAACTTGTGGGTCACAGTCTATTATGGG
GTACCTGTGTGGAAAGAAGCAAACACCACTCTATTTTGTGCATCAGATGCCAAAGCATAT
GATACAGAGGTACATAATGTTTGGGCCACACATGCCTGTGTACCCACAGACCCCAACCCA
CGAGAAGTAAAATTAGTAAATGTGACAGAAGATTTTAACATGTGGAAAAACAACATGGTA
GAACAGATGCATGAGGATATAATCAGTTTATGGGATCAAAGCCTAAAGCCATGTGTAAAA
TTAACCCCACTCTGTGTTACTATAAATTGCACTGAGGCTAATAAAGCCAATAATAGTAGT
AATACCAATAATAGTAGTACTAATGCCACTAGTAATATGTGGGAAGAAATGAAGAACTGC
TCTCTCAACATCACCACAAGGGGAAGAGATAAGGTGCAGAAAGAATATGCACTTTTTTAT
AAACTTGATGTAGTACCAATGGATAAAGATAATCATAGCTATAGGTTAATAAATTGTAAC
ACCTCAGTCATCACACAGGCCTGTCCAAAAGTATCCTTTGAGCCAATTCCTATACATTAT
TGTGCCCCGGCTGGTTTTGCGATTCTAAAATGTTTTAATAATACGTTCAATGGAACAGGA
CCATGTACAAATGTCAGCACAGTACAATGTACACATGGGATTAAGCCAGTAGTATCAACT
CAACTGCTGTTAAATGGCAGTCTAGCAAAAGGAGAGGTGATGATTAGATCTGAAAATTTC
ACAAATAATGCTAAAATCATAATTGTACAGCTGAATGAATCTGTAGAAATTAATTGTACA
AGACCCAGCAACAATACAAGAAAAAGTATAAATATAGGAGCAGGGAGAGCAATTTATGCA
GCAGGAGACATAATAGGAAATACAAGACAAGCATATTGTAACATTAGTGCAACAAAATGG
AATAACACTTTACAACAGATAGCAAAAAAATTAAGAGTACAATTTGGGGAAAATAAAACA
ATAGTCTTTAATCAATCCTCAGGAGGGGACCCAGAAATTGTAATGCACAGTTTTAATTGT
GGAGGGGAATTTTTCTACTGTAATTCATCAAAACTGTTTAATAGTACTTGGACTAGGAAT
AGTACTTGGACTAGGAATAGTACTGAAGGGTCAAATGACACTGAAGACACTATCATACTC
CCATGCAGGATAAAACAAATTATAAACATGTGGCAGGAAGTAGGAAAAGCAATGTATGCC
CCTCCCATCAGAGGACAAATTAGATGTTCATCAAATATTACAGGGCTGTTATTAACAAGA
GATGGGGGGGACACAAACACAAGCGAGGAGATCTTCAGACCTGCGGGAGGAGATATGAGG
GACAATTGGAGAAGTGAATTATACAAATATAAAGTAGTAAAAATTGAACCATTAGGAGTA
GCACCCACCAGGGCAAAGAGGAGAGTGGTGCGGAGAGAAAAAAGAGCAGTGGGAACACTA
GGAGCTGTGTTCCTTGGGTTCTTGGGAGCAGCAGGAAGCACTATGAGCGCAGCGTCAATG
ACGCTGACGGTACAGGCCAGACTATTATTGTCTGGTATAGTGCAACAGCAGAACAATTTG
CTGAGGGCTATTGAGGCGCAACAGCATCTGTTGCAACTCACAGTCTGGGGCATCAAGCAG
CTCCAGGCAAGAGTCCTGGCTGTGGAGAGATACCTAAAGGATCAACAGCTCCTGGGAATC
TGGGGTTGCTCTGGAAAACTCATTTGCACCACTACTGTGCCTTGGAATACTAGTTGGAGT
AATAAATCTCATGATGATATTTGGAAGAACATGACCTGGATGCAGTGGGAAAAAGAAATT
AACAATTACACAGGTGAAATATACAACTTAATTGAACAATCGCAGAACCAACAAGAAATA
AATGAACAAGAATTATTGGAATTAGATAAGTGGGCAAGTTTGTGGAATTGGTTTGACATA
ACAAACTGGCTGTGGTATATAAAAATATTCATAATGATAGTAGGAGGCTTGGTAGGTTTA
AGAATAGTTTTTACTATAATTTCTATAGTAAATAGAGTTAGGCAGGGATATTCACCATTA
TCGTTTCAGACCCACTTCCCAGCTCCGAGGGGACCCGACAGGCCCGAAGGAATAGAAGAA
GAAGGTGGAGAGAAAGGCAGAGACAGATCCATTCGATTAGTGAACGGATTCTTAGCACTT
TTCTGGGACGATCTGCGGAGCCTGTGCCTCTTCAGCTACCACCGCTTGAGAGACTTACTC
CTAATTGTAGCGAGGACTGTGGAACTTCTGGGACGCAGGGGGTGGGAAGTTCTCAAATAT
TGGTGGAATCTCCTACAGTATTGGAGTCAGGAACTAAAGAATAGTGCTGTTAGCTTGCTT
AAGGCCACAGCTATCGCAGTAGCTGAGGGGACAGATAGGGTTATAGAAGTAGTACAAAGA
GCTTGGAGAGCTGTTCTTCACATACCTGTACGAGTAAGACAGGGCTTAGAAAGGGCTTTG
CTA
>EF117265
ATGAGAGTGAGGGGGATACGGAGGAATTATCAACATTGGTGGATATGGGGCATCTTAGGC
TTTTGGATGTTAATGATTTGTAAAGGGGGAAGAGAAGACTTGTGGGTCACAGTCTATTAT
GGGGTACCTGTGTGGAAAGAAGCAAAAACTACTCTATTCTGTGCATCAGATGCTAAAGCA
CATGAAAGAGAAGTGCATAATGTCTGGGCTACATATGCCTGTGTACCCACAGACCCCAAC
CCACAAGAAATAGTTTTGAAAAATGTAACAGAAAATTTTAACATGTGGGAAAACGACATG
GTGGATCAGATGCAGGAGGATGTAATCAGTTTATGGGATCAAAGCCTAAAGCCATGTATA
AAGTTGACCCCACTCTGTGTCACTTTAGAATGTACAAATGTTAATATTATAAATGGTACT
ATCCACAATGAGACCTACGAGAGCATGAAAAATTGCTCTTTCAATACAACCACAGAACTA
AAAGATAAGAAGCAGTCAGTGTATGCACTTTTTTATAGATTAGATATAGTGCCACTTAAC
AACTCTAATGAGTATTATAGATTAATAAATTGTAATACCTCAGCCATAAAACAGGCCTGT
CCAAAGGTCACTTTTGACCCAATTCCTATACACTATTGTGCTCCAGCTGGTTATGCGATT
CTAAAGTGTAATGATAAGACATTCAGTGGGACAGGACCATGCCATAATGTCAGCACAGTA
CAATGTACACATGGAATTAAGCCAGTGGTATCAACTCAACTACTGTTAAATGGTAGCCTA
GCAGAAGGAGAGATAATAATTAGATCTAAAAAACTGGACGACAACGCCAACACAATAATA
GTACATCTTGATGAACCTGTAAAAATTGAGTGTACAAGACCCAACAATAATACAAGAAAA
AGTATAAGGATAGGACCAGGACAAACATTCTATGCAACAGGAGAAATAATAGGAAACATA
AGGCAAGCACATTGTGACATTAGTGAAGATCAGTGGAATGAAACTTTGCAAAGGGTAGGT
AAAAAATTAGCAGAACTCTTCCCTAATAAAACAATAACCTTTAATTCATCCTCAGGAGGG
GATCTAGAAATCACAACACATAGCTTTAATTGTAGAGGAGAATTTTTCTATTGCAACACA
TCAAGCCTGTTTAAGGGTACATATAGGCCTAATGGTACAAGTAATTCCACTTCAGGCTCT
ATCATCACACTCCCATGCTACATAAAACAAGTTATAAACTTGTGGCAGGAGGTAGGACGA
GCAATATATGCCCCTCCCATTGAAGGAAACATAACATGTATATCAAATATCACAGGACTA
CTATTGGTAAGAGATGGAGGAAATCATGAAGAGGCAAATACGACAGAGACATTCAGACCT
GGAGGAGGAAATATGAGAGACAATTGGAGAAGTGAATTATATAAATATAAAGTAGTAGAA
ATTAAGCCATTGGGAGTAGCACCCACTAAAGCAAGAAGGAGAGTGGTGGAGAGAGAAAAA
AGAGCAGTGGGAGTAGGAGCTGTTATGTTCCTTGGGTTCTTGGGAGCAGCAGGAAGCACT
ATGGGCGCGGCGTCAATAACGCTGACGGTACAGGCCAGACAATTGCTGTCTGGTATAGTG
CAACAGCAAAGCAATTTGCTGAAGGCTATAGAGGCGCAACAGCATCTGTTGCAACTCACG
GTCTGGGGCATTAAGCAGCTCCAGACAAGAGTCCTGGCTATAGAAAGATACCTAAAGGAT
CAACAGCTCCTAGGGATTTGGGGCTGCTCTGGAAAACTCATCTGCACCACTTCTGTACCT
TGGAACTCTAGTTGGAGTAACAACAGATCTCAAGACGATATTTGGGAGAACATGACCTGG
ATGCAGTGGGATAGAGAAATTAGTAATTACACAAACACAATATACAGGTTGCTTGAAGAC
TCGCAAAACCAGCAGGAAAATAATGAAAAAGATTTATTAGCATTGGACAGTTGGAAAAAT
CTGTGGAGTTGGTTTGATATAACAAATTGGCTGTGGTATATAAGAATATTCATAATAATA
GTAGGAGGCTTGATAGGGTTAAGAATAATTTTTGCTGTGCTTTCTATAGTGAATAGAGTT
AGGCAGGGATACTCACCTTTGTCGTTTCAGACCCTTACCCCGAACCCAGGGGGACTCGAC
AGGCTCGGAAGAATCGAAGAAGAAGGTGGAGAGCAAGACAAAACCAGATCCATTCGATTA
GTGAGCGGATTCTTAGCACTTGCCTGGGACGACCTGCGGAGCCTGTGCCTCTTCAGCTAC
CACCGATTGAGAGACTTCATATTAGTAACAGCGAGAGCGGGGGAACTTCTGGGACGCAGC
AGTCTCTGGGGACTACAGAAGGGGTGGGAAGCCCTTAAATATCTGGGAAGTCTTGTGCAG
TATTGGGGTCTGGAACTAAAAAAGAGTGCTATTAATCTGCTTGATATCACAGCAATAGCA
GTAGCTGAAGGAACAGATAGGATTATAGAATTAGTGCAAAGAATTTATAGAGCTATCCGC
AACATACCTAGAAGAATAAGACAGGGCTTTGAAGCAGCTTTGCAATAA
>JN944660
ATGAGAGTGAAGGAGACACAGATGAATTGGCCAAACTTGTGGAGATGGGGGACTTTGATC
CTTGGGTTGGTGATAATTTGTAGTGCCTCAGACAACTTGTGGGTTACAGTTTATTATGGG
GTTCCTGTGTGGAAAGATGCAGATACCACCCTATTTTGTGCATCAGATGCCAAAGCACAT
GAGACAGAAGCGCACAATATCTGGGCCACACATGCCTGTGTACCCACAGACCCCAACCCA
CAAGAAATATACATGGAAAATGTAACAGAAAACTTTAACATGTGGAAAAATAACATGGTA
GAGCAGATGCAGGAGGATATAATCAGTTTATGGGATCAAAGTCTAAAGCCATGTGTAAAG
TTAACTCATCTCTGCGTTACTTTAAGTTGCACCAATGTTACTTTGACCAATGTTAATTAT
ACAAACAATTTCCCTAACATAGGAAATATAACAGATGAAGTAAGAAACTGCTCTTTTAAT
GTGACCACAGAAATAAGAGATAAGAAGCAGAAGGTCTATGCACTTTTTTATAAGACTGAT
ATAGTACAAATGGAAAATAAAAATTCTTATAGGTTAATAAATTGTAATACCTCAGTCATT
AAGCAGGCTTGTCCAAAGATATCCTTTGATCCAATTCCTATACATTATTGTACTCCAGCT
GGTTATGCGATCTTAAAGTGTAATGAGAAGAATTTCAATGGGACAGGGCCATGTAAAAAT
GTCAGCTCAGTACAATGCACACATGGAATTAAGCCAGTGGTATCAACTCAATTGCTGTTA
AATGGCAGTCTAGCAGAAGGAGAAATAATAATCAGATCTGAAAATCTCACAAACAATGCC
AAAACCATAATAGTGCACCTTAATAAATCTGTAGAAATCAATTGTACCAGACCCTCCAAC
AATACGAGAACAAGTGTAACTATAGGACCAGGACAAGTATTCTATAGAACAGGAGACATA
ATAGGAGATATTAGAAAAGCATATTGTGAGATTAATGGAACAAAATGGAATGAAACTTTA
AAACAGGTAGTTGGAAAATTAAAAGAGCACTTTCCTAATAAGAAAATAAGCTTCCAACCA
CCCTCAGGAGGAGATCTAGAAATCACAATGCATCATTTTAATTGTAGAGGTGAGTTTTTC
TATTGCAATACAACACAACTGTTTAATAGTACTTGGATAAATAGTACTGGGATAAAAGAG
TATAATGACACTATCATATATCTTCCATGCAAGATAAAACAAATTATAAACATGTGGCAG
GGAGTAGGACAAGCAATGTATGCTCCTCCCATCAGGGGAAAAATTAATTGTGTATCAAAT
ATTACAGGAATACTATTGACAAGAGATGGTGGTGATGCTAATGCTACTAATGATACAGAA
ACCTTCAGACCTGGAGGAGGAAATATAAAGGACAATTGGAGAAGTGAATTATATAAATAT
AAAGTAGTACAAATTGAACCACTAGGAATAGCACCCACCAAGGCAAAGAGAAGAGTGGTG
GAGAGAGAAAAAAGAGCAGTGGGAATAGGAGCTATGATCTTTGGGTTCTTAGGAGCAGCA
GGAAGCACTATGGGCGCGGCGTCAATAACGCTGACGGTACAGGCCAGACAATTATTGTCT
GGTATAGTGCAACAGCAAAGCAATTTGCTGAGGGCTATAGAGGCGCAACAGCATCTGTTG
CAACTCACAGTCTGGGGCATTAAACAGCTCCAGGCAAGAGTCCTGGCTGTGGAAAGATAC
CTAAAGGATCAAAAGTTCCTAGGGCTTTGGGGCTGCTCTGGAAAAATCATCTGCACCACT
GCTGTGCCTTGGAACTCTACTTGGAGTAATAAATCTTTTGAACAGATTTGGAATAACATG
ACATGGATAGAATGGGAGAGAGAAATTAGCAATTACACAAGCCAAATATATGACATACTT
ACAGAATCGCAGAACCAGCAGGACAGGAATGAAAAGGATTTGTTAGAATTGGATAAATGG
GCAAGTCTGTGGAATTGGTTTGACATAACAAAGTGGCTGTGGTATATAAAAATATTTATA
ATGATAGTAGGAGGCTTAATAGGTTTAAGAATAATTTTTACTGTGCTTTCTATAGTAAAT
AGAGTTAGGCAGGGATACTCACCTTTGTCTTTCCAGACCCCTACCCATCATCAGAGGGAA
CACGACAGACCCGGAAGAATCGAAGAAGAAGGTGGCGAGCAAGGCAGAGACAGATCCGTG
CGATTAGTGAGCGGATTCTTAGCGCTTGCGTGGGACGATCTACGGAGCCTGTGCCTCTTC
AGTTACCACCGCTTGAGAGACTTCATCTTGATTGCAGCGAGGACTGTGGAACTTCTGGGA
CACAGCAGTCTCAAGGGACTGAGACGGGGGTGGGAAGGCCTCAAATATCTGGGGAATCTT
CTGACATATTGGAGCCAGGAACTAAAAATTAGTGCTATTTCTTTGTTTGATGCTATAGCA
GTAGCAGTAGCGGGGTGGACAGATAGGGTTATAGAAGTAGCACAAGGAGCTTGGAGAGCC
ATTCTCCACATACCTAGAAGAATCAGACAAGGCTTAGAAAGGGCTTTGCTATAA
>EF117269
ATGAGAGTGAGGGGGATGCTGAGGAATTATCAACAATGGTGGATATGGGGCGTCTTAGGC
TTTTGGATGTTAATGAATTGTAATGTGGGAGGAAACTTGTGGGTCACAGTTTATTATGGG
GTACCTGTGTGGAGAGAAGCAAAAACTACTCTATTCTGTGCATCAGATGCTAAAGCATAT
GAGAAAGAAGTGCATAATGTCTGGGCTACACATGCCTGTGTACCCACAGACCCCAACCCA
CAAGAAATAGATTTGAATGTAACAGAAAATTTTAACATGTGGAAAAATGACATGGTGGAG
CAGATGCATGAGGATGTAATCAGTTTATGGGATCAAAGCCTAAAGCCATGTGTAAAGTTG
ACCCCAATTTGTGTCACTTTAGAATGTACAGATGCTAATATTACCTGCAATAGTACTACT
AGCAGTAATAATTGTACCAGCTATGAGATCAACAAGGAGGACATGGGGGAAATAAAAAAT
TGCTCTTTCAATACAACCACAGAATTAATAGATAAGCAGAAGAAAGTGCATGCACTCTTT
TATAGACTTGATATAGTATCACTAGAAAAGGACAACTCTAGTAAGAAGAACGACTCTAAT
GAGTATTATAGATTAATAAATTGTAATACCTCAGCCATAACACAAGCCTGTCCAAAGGTC
ACTTTTGACCCAATTCCTATACACTATTGTGCTCCGGCTGGTTATGCGATTCTAAAGTGT
AAAAATAAGACATTCAATGGGACGGGACCATGCAATAATGTTAGCACAGTACAATGTACA
CATGGAATTAAGCCAGTAGTATCAACTCAACTACTGTTAAATGGTAGCCTAGCAGAAGAA
GAGATAATAATTAGATCTGAAAATCTGACAAACAATGCCAAAATAATAATAGTACATCTT
AATCAAGCTGTAGAAATTGTATGTACAAGACCTGGCAATAATACAAGAAAAAGTATAAGG
ATAGGGCCAGGACAAACATTCTATGCAACAGGAGACATAATAGGAGACATAAGACAAGCA
CATTGTAACATTAGTGAAGCTAAGTGGAATAAAACCTTGCGAGAGGTAAGTAAAAAATTA
GCAGAACACTTCCCTAATAAAACAATAATATTTAACTCATCCTCAGGAGGGGACCTAGAA
ATTACAACACATAGCTTTAATTGTGGAGGAGAATTTTTCTATTGTAATACATCAAGCCTG
TTTAATAGTACATTTAATAGTACATACATGACTAATGATACAGACATGAATTCAAACTCA
ACCATCTCAATCCCATGCCGCATAAAACAAATTATAAACATGTGGCAGGAGGTAGGACGA
GCAATGTATGCCCCTCCCATTGCAGGAAACATAACATGTAAATCAAATATCACAGGACTA
CTATTGGTACGAGATGGAGGAAACTCAAATGATACAAATGAGCCAGAGATATTCCGACCT
CAAGGAGGAGATATGAGGGACAATTGGAGAAGTGAATTATATAAATATAAAGTGGTAGAA
ATTAAGCCATTGGGAGTAGCACCCACTGCAGCAAAAAGGAGAGTGGTGGGGAGAGAAAAA
AGAGCAGTGGGACTAGGAGCTATGATCCTTGGGTTCTTGGGAGCAGCCGGAAGCACTATG
GGCGCGGCGTCAATAACGCTGACGGTACAGGCCAGACAATTGTTGTCTGGTATAGTGCAA
CAGCAAAGCAATTTGCTGAGGGCTATAGAGGCGCAACAGCATATGTTGCAACTCACGGTC
TGGGGCATTAAACAGCTCCAGACAAGAGTCCTGGCTATAGAAAGATACCTAAAGGATCAA
CAGCTCCTAGGGATTTGGGGCTGCTCTGGAAAACTCATCTGCACTACTGCTGTACCTTGG
AACTCCAGTTGGAGTAACAAATCTCAAGACCAGATTTGGAATGATACGACCTGGATGCAG
TGGGATAAAGAAATTAGTAATTACACAGACATAATATACACGTTGCTTGAAAAATCGCAA
AACCAGCAGGAAATAAATGAAAAGGATTTATTAGCATTGGACAGTTGGAACAGTCTATGG
AATTGGTTTGACATAACAAAGTGGCTGTGGCATATAAAAATATTCATAATGATAGTAGGA
GGCTTGATAGGTTTAAGAATAATTTTTGCTGTGCTTTCTATAGTGAATAGAGTTAGGCAG
GGATACTCACCTTTGTCGTTTCAGACCCTTACCCCGAACCCAGGGGGACCAGACAGGCTC
GGAGGAATCGAAGAAGAAGGTGGAGAGCAAGACAAAAGCAGATCCATTCGATTAGTGAAC
GGATTCTTAGCACTTGCCTGGGACGACCTGCGGAACCTGTGCCTCTTCAGCTACCACCGA
TTGAGAGACTTCATATCAGTGACAGCGAGAGTGGTGGAACTTCTGGGACGCAGCAGTCTC
AGGGGACTACAGAAGGGGTGGGAAGCCCTTAAATATCTAGGAAGTCTTGTGCAGTATTGG
GGTCTGGAACTGAAAAAGAGTGCTATTAGTCTGTTTGATACCATAGCAATAGCAGTAGCT
GAAGGAACAGATAGGCTTATAGAATTCATACAAAGAACTGGTAGAGCTATCTGCAACATA
CCTAGAAGAATAAGACAGGGTTTTGAAGCAGCTTTGCAATAA
>JX512903
ATGAGAGTGAAGGAGACACAGACGAATTGGCCAAACTTGTGGAAATGGGGGACTTTGATC
CTTGGATTGGTGATAATTTGTAGCGCCTCAGACAACTGGTGGGTTACAGTTTATTATGGG
GTTCCTGTGTGGAGAGATGCAGATACCACCCTATTTTGTGCATCAGATGCCAAAGCACAT
GTGACAGAAGTGCACAATGTCTGGGCCACACATGCCTGTGTACCCACAGACCCCAACCCA
CAAGAAATATACCTGGAAAATGTAACAGAATATTTTAACATGTGGAAGAATAACATGGCA
GAGCAGATGCAGGAGGATGTAATTAGTTTATGGGATCAAAGTCTAAAGCCATGTGTAAGG
TTAACTCCTCTCTGCGTTACTTTACATTGTACCTATGCTAATTTGACCAATGTCACTAAC
ACAGCCAAGGGCTCTGACATAATAGGAAATATAACAGATGAAGTAAGAAACTGTTCTTTT
AATATGACCACAGAACTAAAAGATAAGAAGCAGAAGATCTATGCACTTTTTTATAAGCTT
GATATAGTACAAGTAAATAAGAGTAGTAGTGAGTATAGGTTAATAAATTGTAATACTTCA
GTCATTAAGCAGGCTTGTCCAAAGATATCCTTTGATCCAATTCCTATACATTATTGTACT
CCAGCTGGTTATGCGATTTTAAAGTGTAATGATAAGAATTTCAATGGGACAGGGGAATGT
AACAATGTCAGCTCAGTACAATGCACACATGGAATTAAGCCAGTGGTATCAACTCAATTG
CTGTTAAATGGCAGTCTAGCAGAAGATGAGATAGTAATCAGATCTGAAAATATCACAAAC
AATGCCAAAACCATAATAGTGCACCTTAATAAATCTGTAGAAATCAAATGTATCAGACCC
TCCAACAACACAAGAACAAGTATGACTATAGGACCAGGACAAGTATTCTATAGAACAGGA
GACATAATAGGAGATATAAGACAAGCATATTGTGAGATTAATCAAACAAAATGGAATGAA
ACTCTAAAACAGGTAGCTGGAAAATTAAAAGAGCACTTTAATAAGACAATAATCTTTCGA
CCACCCTCAGGAGGAGATCTAGAAATTACAATGCATCATTTTAATTGTAGAGGGGAATTT
TTCTATTGCAATACAACACAACTGTTTAATAGTACTTGGATAGGAAATGAAACCATAGGA
AATGAAACTATGAAGGGGGGTAATAATGGCACTATCACACTTCCATGCAGGATAAAGCAA
ATTATAAACATGTGGCAGGGAGTAGGACAAGCAATGTATGCTCCTCCCATCAGTGGAAAC
ATTAGTTGTGCATCAAATATTACAGGAATACTATTGACAAGAGATGGTGGTGATGATGGT
GCGACTAATGAGACCTTCAGACCTGTAGGAGGAAATATAAAGGACAATTGGAGAAGTGAA
TTATATAAATATAAAGTAGTACAAATTGAACCACTAGGAATAGCACCCACCAGGGCAAAG
AGAAGAGTGGTGGAGAGAGAAAAAAGAGCAGTGGGAATAGGAGCTATGATCTTTGGGTTC
TTAGGAGCAGCTGGAAGCACTATGGGCGCGGCGTCAATAACGCTGACGGTACAGGCCAGA
CAATTATTGTCTGGTATAGTGCAACAGCAAAGCAATTTGCTGAGGGCTATAGAGGCGCAG
CAGCAGCTGCTGCAACTCACAGTCTGGGGCATTAAACAGCTCCAGGCAAGAGTCCTGGCT
GTGGAAAGATACCTAAAAGATCAAAAGTTCCTAGGACTTTGGGGCTGCTCTGGAAAAACC
ATCTGCACCACTGCTGTGCCCTGGAACTCCACTTGGAGTGGTAATAGATCTTATGAAGAC
ATTTGGAACAACATGACATGGGTACAATGGGAGAGAGAAATTAGCAATTACACAAGCCAA
ATATATGAGATACTTACAGAATCGCAGAACCAGCAGGAAAGGAATGAAAAGGATTTGTTA
GAATTGGATCAATGGGCAAGTCTATGGAATTGGTTTACCATAACAAAGTGGCTGTGGTAT
ATAAAAATATTTATAATGATAGTAGGAGGTTTAATAGGCTTAAGAATAGTTGTTGCTGTG
TTTTCTATAGTGAATAGAGTTAGGCAGGGATACTCACCTTTGTCTTTCCAGACCCCTACC
CATCATCAGAGGGAACCCGACAGGCCCGAAGGAATCGAAGAAGAAGGTGGCGAGCAAGGC
AGAGACAGATCCGTGCGATTAGTGAGCGGGTTCTTAGCTCTGTTCTGGGACGATCTGCGG
AGCCTGTGCCTCTTCCTCTACCACCGCTTGAGCGGCTTCATCTTGATTGTAACGAGGACT
GTGGAACTTCTGGGACACAGCAGTCGCAAGGGACTGAGACGGGGCTGGGAAGGCCTCAAA
TATCTGGGGAATCTTCTGTTATATTGGGGTCAGGAACTAAAAATTAGTGCTATTTCTTTG
TTTGATGCTACAGCAATAGCAGTAGCGGGGTGGACAGATAGGGTTATAGAAGTAGCACAA
AGAGCTTGGAGAGCCATTCTCCATATACCTAGAAGAATCAGACAGGGCTTAGAAAGGACT
TTGCTATAA
>AY835442
ATGAGAGTGAAGGAGACCAGGAAGAATTGTCAGAACTTATGGAAAGGGGGCACCCTGCTC
CTTGGGATATTGATGATCTGTAGTGCTGAAGACAATTTGTGGGTCACAGTCTATTATGGG
GTACCTGTGTGGAAGGAAGCAACCACCACTCTATTTTGTGCATCAGATGCTAAAGCATAT
GATACAGAAAAGCATAATGTTTGGGCCACACATGCCTGTGTACCCACAGACCCCAACCCA
CAAGAAATAGTATTGAAAAATGTGACAGAAAATTTTAACATGTGGAAAAATAACATGGTA
GAACAGATGCATGAGGATATAATCAGTTTATGGGATCAAAGCCTAAAGCCATGTGTAAAA
TTAACCCCACTCTGTGTTACTCTAAATTGTACTGATTATTTTGGAAATACTACCAATAAT
AGTAGCAGGGAAGCGATGATGAAAAAATGCTCTTTCAATATCACCACAAATATAAGAGAT
AAGGGGCAGAAAGAATATGCTCTTTTTTATAAAACTGATGTAGTGCCAATAGATAATGAT
AATACCAGCTATAGGATGATAAGTTGTAACACCTCAGTCATTACACAGGCCTGTCCAAAG
ATATCCTTTGAACCAATTCCCATACATTTTTGTGCCCCGGCTGGTTTTGCGATTCTAAAA
TGTTTTAATAAGACATTCAATGGAACAGGACCATGTACAAATGTCAGCACAGTACAATGT
ACACATGGAATTAGACCAGTAGTATCAACTCAACTGCTGTTAAATGGCAGTTTGGCAGAA
GAAGAGGTAGTAATTAGATCTGAAAATCTCACAGACAATACTAAAATCATAATAGTACAG
CTGAACAAATCTGTAGTAATTAATTGTACAAGACCCAACAACAATACAAGAAAAAGTATA
CATATAGGACCAGGGAGAGCATTTTATGCAACAGGAGGAGTAATAGGAGATATAAGACAA
GCACATTGTAACATTAGTAGAAAAGACTGGTATGAAGCTTTACAACAGATAGCTATCAAA
TTAAGAGAGCAATTTGAGAATAGAACAATAGCCTTTAATCGATCCTCGGGAGGAGATCCA
GAAATTGTAACACACAGTTTTAATTGTGCAGGGGAATTTTTCTACTGTAATACAACACAA
CTGTTTAATAATACTTGGAATGGTACTGGATGGTCAGATAACTCAGAGAACACTACAGGA
AACGGAACTATCACACTCCCATGCAGAATAAAACAAATTGTTAACCTGTGGCAGGAAGTA
GGAAAAGCAATGTATGCCCCTCCCATCAGAGGACTAATTAGATGTTCATCAAATATTACA
GGGCTGCTATTAACAAGAGATGGAGGTAATAATACCACCACGAACGGGACTCAGACTGAG
ATATTCAGACCTGGAGGAGGAGATATGAGGGACAATTGGAGAAGTGAATTATATAAATAT
AAAGTAGTAAAAATTGAACCATTAGGAGTAGCACCCACTAGGGCAAAGAGAAGAGTGGTG
CGGAGAGAAAGAAGAGCAGCACTAGGAGCTTTGTTCCTTGGGTTCTTGGGAGCAGCAGGA
AGCACTATGGGCGCAGCGTCAATGACGCTGACGGTACAGGCCAGACTATTATTGTCTGGT
ATAGTGCAACAGCAGAATAATTTGCTGAGGGCTATTGAGGCGCAACAGCATCTGTTGCAA
CTCACAGTCTGGGGCATCAAGCAGCTCCAGGCAAGAGTCCTGGCTCTGGAAAGATACCTA
AGGGATCAACAGCTCCTGGGAATTTGGGGTTGCTCTGGAAAACTCATTTGCACCACTTCT
GTGCCTTGGAATACTAGTTGGAGTAATAAATCCTATAAAGAGATATGGGAGAACATGACC
TGGATACAATGGGAAAGAGAAATTGACAATTACACAGGCATAATATATGAATTAATTGAA
GAATCGCAGAACCAGCAAGAAAAGAATGAACAAGAATTATTGGAATTGGATAAATGGGAA
AATTTGTGGAATTGGTTTAGCATAACAAATTGGCTGTGGTATATAAAAATATTTATAATG
GTAGTAGGAGGCTTGGTAGGTTTAAGAATAGTTTTTTCTGTACTTTCTATAGTGAAGAGA
GTTAGGCAGGGATACTCACCCTTATCGTTTCAGACCCACCACCCAGCTCCGAGGGGACCC
GACAGGCCCGAAGGAATCGAAGAAGAAGGTGGAGAGAGAGACAGAGACACATCCGGACCA
TTAGTGGGTGGATTCTTAACACTTATCTGGGTCGATCTGAGGAGCCTGTTCCTCTTCAGC
TACCACCGCTTGAGAGACTTACTCTTGATTGTAACGAGGATTGTGGAACTTCTGGGACGC
AGGGGGTGGGAAGCCCTCAAGTACTGGTGGAATCTCCTACAGTATTGGGGTCAGGAACTA
AAGAATAGTGCTGTTAGCTTGCTCAATGCCACAGCAATAACAGTAGCTGAGGGGACAGAT
AGGATTTTAGAACTATTACAAAGAGTTTGTAGAGCTATTCGCCACATACCTAGAAGAATA
AGACAGGGCTTGGAAAGGATTTTGCTATAA
>AF407156
ATGAGAGTGATGGGGATACAGAGGAACTATCAGCACTTATGGAGATGGGGTACCATGCTC
CTTGGAATGTTGATGACATGTAGTGTTACAGGACAGTGGGTCACAGTATACTATGGAGTA
CCTGTATGGAAAGATGCAGAGACCACCCTATTTTGTGCATCAGATGCTAAAGCATATGAG
ACAGAAAAGCATAATGTCTGGGCTACACATGCCTGTGTACCCACAGACCCCAACCCACAA
GAAATACGTTTGGAAAATGTAACAGAAGATTTTAACATGTGGAAAAATAGCATGGTGGAG
CAGATGAATGAGGATATAATTAGTCTATGGGATCAAAGCCTAAAACCATGTGTAAAATTA
ACCCCACTCTGTGTCACTCTAAACTGTACTGACTGGACCAATAATGCCACTAGTACGAAC
CAAACCACTCCTGCCACTAGTGAGGAGACAGGAGTGAAAAACTGCTCTTTCAATATAACC
ACAGAACTAAGAGATAAGAAACAGAAAGTCTATTCACTGTTTTATAAACTTGATGTAGTA
CAAATTAGTGAAAATAATAGTAGTAACAGTAGTAATTTTACTCAGTATAGACTAATAAAT
TGTAATACCTCAGCCATCACACAGGCTTGCCCAAAGGTATCCTTTGAGCCAATTCCTATA
CATTATTGTGCCCCAGCTGGATTTGCGATTCTAAAATGTAATGATAGTGTATTCAATGGA
ACAGGGCCATGCAAGAATGTCAGCACAGTACAATGCACACATGGAATCAAGCCAGTAGTA
TCAACTCAACTGNTGTTAAATGGCAGTTTAGCAGAAAGAAAGGTAATGATTAGATCTGAA
AATATTACAAACAATGCCAAAAACATAATAGTACAATTTACCAAGCCTGTGAATATTACT
TGTATCAGACCTGGCAACAATACAAGAAAAAGTGTACGCATAGGACCAGGACAAGCATTC
TATGCAACAGGTGACATAACAGGGGACATAAGAAACGCACATTGTGTTGTCAATAGAACA
GAGTGGAATAACACTTTACAAAAGGTAGTTGAACAATTAAGAGAATACTTCCCTAATAAA
ACAATAATCTTTACTAACTCCTCAGGGGGGGACATAGAAATTACAACACATAGTTTTAAT
TGTGGAGGAGAATTTTTCTATTGCAATACATCAAAACTGTTTAATAGCAGGTGGGAGAAC
AATGGCACCGCCAACATGTTGAAGAATGACACAGGGTCAAATGAGACTACTCTGATTCTC
CGATGCAGAATAAAACAAATTATAAATATGTGGCAGAGAGTAGGACAAGCGATGTATGCC
CCTCCCATCCAAGGAGTAATAAATTGTACATCAAACATCACAGGACTAATATTAACAAGA
GATGGTGGTGGTGAAAACGATACAGAGACCTTCAGACCTGGAGGAGGAGATATGAGGGAC
AATTGGAGAAGTGAATTATATAAGTATAAAGTAGTAAAACTTGAACCACTAGGAGTAGCA
CCCACCATGGCAAAGAGAAGAGTGGTGGAGAGGGAAAAAAGAGCAGTTGGAATGGCAGCT
GTCTTCCTTGGGTTCTTGGGAACAGCAGGGAGCACTATGGGCGCGGCGTCACTAACGCTG
ACGGTACAGGCCAGACAATTATTGTCTGGCATAGTGCAACAGCAAAGCAATTTGCTGAAG
GCTATAGAGGCTCAACAGCATCTGTTGAGACTCACGGTCTGGGGCATTAAACAGCTCCAG
GCACGAGTCCTTGCTGTGGAAAGATACCTAAAGGATCAACAGCTCCTGGGAATTTGGGGC
TGCTCTGGAAAACTCATCTGCACCACTTCTGTGCCTTGGAACTCTAGTTGGAGTAATAAA
ACTCAGCAGGAGATTTGGAACAACACGACCTGGTTACAATGGGATAAAGAAATTAGCAAT
TACACAGGCACAATATACAGGCTACTTGAAGAATCGCAGAACCAGCAGGAAAAGAATGAA
CAAGACTTATTGGCATTAGATAAGTGGGCAAATCTGTGGAATTGGTTTGACATATCAAAA
TGGCTGTGGTATATAAAAATATTTATCATGGTAGTAGGAGGCTTAATAGGATTAAGAATA
GTGTTTGCTATAATTTCTGTAGTGAATAGAGTTAGGCAGGGATACTCACCTTTGTCATTT
CAGATCCCTACCCCAAACCCAGAGGGTCTCGACAGGCCCGGAAGAATCGAAGAAGGAGGT
GGAGAGCAAGACAGAACCAGATCGATTCGATTAGTGAGCGGATTCTTAGCACTTGCCTGG
GACGATCTGCGGAGCCTGTGCCTCTTCAGCTACCACCGATTGAGAGACTTCATCTTGATT
GTAGCGAGGACTGTGGAACTTCTGGGACACAGCAGTCTCAAGGGGTTGAGACTGGGGTGG
GAAGGCCTCAAGTATCTGGGGAATCTTCTATCATATTGGGGTCAGGAACTGAAAAATAGT
GCTACTAATTTGCTTGATACCACAGCAATAGCAGTAGCTGGCTGGACAGATAGGGCTATA
GAAATAGTACAAAGAATTGTTAGAGCTATTCTCCACATACCTAGAAGAATAAGACAGGGA
TTCGAAAGGGCTTTGCTATAA
>HM215400
ATGAGAGTGACGGGGATCAGGAAGAATTATCAGCATTTATGGAGATGGGGCACCATGCTC
CTTGGGATGTTGATGATCTGTAGTGCTGTAGAAAATTTGTGGGTCACAGTCTATTATGGG
GTACCTGTATGGAAAGATGCAACTACCACTCTATTTTGTGCATCAGATGCTAAAGCATAT
GATACAGAGGTACATAATGTTTGGGCCACACATGCCTGTGTACCCACAGACCCCAACCCA
CAAGAAGTAGTCTTGGGAAATGTGACAGAAAACTTTAACATGTGGAAAAATAACATGGTA
GAACAGATGCATGAAGATATAATCAGTTTATGGGATCAAAGCCTGAAGCCATGTGTAAAA
TTAACCCCACTCTGTGTTACTTTAAATTGCGCTAATTTGGGGAATACTACTAATACCAGT
AGTAATACCAGTAGCACGACAGAGGGAGGAGAAATAAAAAACTGCTCTTTCAATATCAAC
ACAAACATAAGAACTAAGGTAAAAGACTATGCACTTTTTTATAAACTTGATGTAGTACCA
ATAGATAATGATAATACCAGCTATAGGTTGAGACATTGTAACACCTCAGTCATTACACAA
GCTTGTCCAAAGGTATCCTTTGAGCCAATTCCCATACATTATTGTACCCCGGCTGGTTTT
GCGATTCTAAAGTGTAACAATAAAACATTCAATGGAACAGGACCATGTACAAATGTCAGT
ACAGTACAATGTACACATGGAATTAGGCCAGTAGCATCAACTCAACTGCTGTTAAATGGC
AGTTTAGCAGAAGAAGAGGTAGTAATTAGGTCTAGCAATTTCACGAACAATGCTAGAGTC
ATAATAGTACAGCTGAATGAATCTGTAGAAATTAATTGTATAAGACCCAACAACAATACA
AGAAAAAGTATACCTCTAGGACAAGGGCGAGCATGGTATACAACAGGACAAATAATAGGA
GATATAAGACAAGCACATTGTAACCTTAGTAGAACAAAATGGAATGACACTTTAAAACAG
ATAACTGAAAAATTAAGAGAACAATTTGGGAACAAAACAATAATCTTTAATCAATCTTCA
GGAGGGGACCCAGAGATTGTAATGCACAGTTTTAATTGTGGAGGGGAATTTTTCTACTGT
AATACATCACAACTGTTTAATAGTACTTGGAATGCTAGTAGTACTTGGAATGATACTACA
GAAAATATCACGCTCCCTTGCAGAATAAAACAAATTGTAAACATGTGGCAGGAAGTAGGG
AAAGCAATGTATGCCCCTCCCATTAGAGGACAAATTAGATGTTCATCAAATATTACAGGG
TTGCTATTAACAAGAGATGGTGGTGATAATGAGAACACGACCACCGAGACCTTCAGACCT
GGAGGAGGAGATATGAGAGACAATTGGAGAAGTGAATTATATAAATATAAAGTAGTAAAA
ATTGAACCATTAGGAGTAGCACCCACCAAGGCAAAGAGAAGAGTGGTGCAGAGAGAAAAA
AGAGCAGTGGGAACGATAGGAGCTATGTTCCTTGGGTTCTTGGGAGCAGCAGGAAGCACT
ATGGGCGCAGCGTCAATAACGCTGACGGTACAGGCCAGACAAATGTTGTCTGGTATAGTG
CAACAGCAGAGAAATTTGCTGAGGGCTATTGAGGCGCAACAGCATCTGTTGCAACTCACA
GTCTGGGGCATCAAGCAGCTCCAGGCAAGAGTCTTGGCTGTGGAAAGATACCTAAAGGAT
CAACAGCTCCTAGGGATTTGGGGTTGCTCTGGAAAACTCATTTGCCCCACTGCTGTGCCT
TGGAATGTTAGTTGGAGTAATAAATCTCTGGGTGAGATTTGGAATAACATGACTTGGATG
GAGTGGGAAAGAGAAATTGGCAATTACACAAGACAAATATACACCTTAATTGAAGAATCG
CAGAACCAACAAGAAAAGAATGAACTAGAACTATTGGAATTGGATAAGTGGGCAAGTTTG
TGGAATTGGTTTGACATAACAAAATGGCTGTGGTATATCAAAATATTCATAATGATAGTA
GGAGGCTTGGTAGGTTTAAGAATAGTTTTTGCTGTACTTTCTATAGTAAATAGAGTTAGG
CAGGGATACTCACCATTGTCATTACAGACCCGCTTCCCAACCCAGAGGGGACCCGGCAGG
CCCGAAGGAATCGAAGAAGAAGGTGGAGAGCGAGACAGAGACAGATCCGAGAGATTAGTG
AACGGATTCTTGACACTCTTCTGGGAGGATCTACGGAACCTGTGCCTCTTCAGCTACCAC
CGCTTGAGAGACTTACTCTTGATTGTAGCAAGGATTGTGGAACTTCTGGGACGCAGGGGG
TGGGAAGCCCTGAGATATTGGTGGAATCTCCTGCAGTATTGGATTCAGGAACTAAAGAAT
AGTGCTGTTAGCTTGCTTAACGCCACAGCCATAGCAGTAGCTGAGGGGACAGATAGGGTT
ATAGAAGTAGCACAAAGAACTTATAGGGCTATTCTCAATATACCTAGAAGAATCAGACAG
GGCCTCGAAAGGGCTTTGCTATAA
>HM215401
ATGAGAGTGAGGGGGACACTGAGGAATTATCAACAATGGTGGATATGGACCGTCTTGGGC
TTTTGGCTGTTCATGATTTGTAATGTGGGAGGAAACTTGTGGGTCACAGTCTATTATGGG
GTACCTGTGTGGAGAGAAGCAAAAACTACCCTATTCTGTGCGTCAGATGCGAAAGCATAT
GACACAGAAGTGCATAATGTCTGGGCTACACATGCCTGTGTACCCACAGACCCCAACCCA
CAAGAAATGGATTTGGAAAATGTAACAGAAAATTTTAACATGTGGAAAAATGAAATGGTG
AATCAGATGCATGAGGATGTAATCAGTTTATGGGATCAAAGCCTAAAGCCATGTGTAAAG
TTGACCCCACTCTGTGTCACGTTAGAATGTAAGGATGCGAATGCTACCAGAAACCATACG
ATTGCCAATGAGACACAGGGGGAAATAAAAAATTGCTCTTTCAATGCAACCACAGAAGTA
AAAGATAAGAAGCAGAAAGTGTATGCACTTTTTTATAGACTTGATATAGTACCACTTAAT
GGCAAATCTGATACGTATACGTATAGATTAATAAACTGTAATACCTCAGCCATAACACAA
GCCTGTCCAAAGGTCACTTTTGATCCAATTCCTATACACTATTGTGCTCCAGCTGGTTAT
GCGATTCTAAAATGTAAAGATAAGACATTCAATGGGATAGGATCATGCCATAATGTTAGC
ACAGTACAATGTACACATGGAATTAAGCCAGTAGTATCAACTCAACTACTGTTAAATGGT
AGCCTAGCAGAAAGTGAGATAATAATTAGATCTGAAAATCTGACAGACAATGTCAAAACA
ATAATAGTACATCTTAATCAATCTGTAGAAATTGTATGTACAAGACCCAACAATAATACA
AGAAAAAGTATAAGGATAGGACCAGGACAAATATTCTATGCAACAGGAGACATAATAGGA
GACATAAGACAAGCACATTGTAGCATTAATGCAGGAAAATGGGATGAAACTTTACAAAGG
GTAAGTGAAAGGTTAAAAGAGCACTTCCCTAATAAAACAATAAAATTTGAACCATCCTCA
GGAGGGGACCTAGAAATTACAACACATAGCTTTAATTGTAGAGGAGAATTTTTCTATTGT
AATACATCAGGACTGTTTAATGGTACATACAACATGACTAATGGTACATCAGATAATTCA
ACCATCATAATCCCATGTAGAATAAAGCAAATTATAAACATGTGGCAAGAGGTAGGACGA
GCAATGTATGCCCCTCCCATTGAAGGAAACATAACATGTAAATCAAATATCACAGGACTA
TTACTGGTACGTGATGGAGGAAATGAGGACAAAAATAATACAGAGATATTCAGACCTGGA
GGAGGAGATATGAGGGACAATTGGAGAAGTGAATTATATAAATATAAAGTGGTAGAAATT
AAGCCATTGGGAATAGCACCCACTGAAGCAAAAAGGAGAGTGGTGGAAAGAAAAAAAAGA
GCAGTGGGAATAGGAGCTGTGTTCCTTGGGTTCTTGGGAGCAGCAGGAAGCACTATGGGC
GCGGCGTCAATAACGCTGACGGTACAAGCCAGACAATTGTTGTCTGGTATAGTGCAACAG
CAAAGCAATTTGCTGAGGGCTATAGAGGCGCAACAGCATATGTTGCAACTCACAGTCTGG
GGCATTAAGCAGCTCCAGACAAGAGTCCTTGCTATAGAAAGATACCTAAAGGATCAACAG
CTCCTAGGGATTTGGGGCTGCTCTGGAAAACTCATCTGCACTACTGCTGTACCTTGGAAC
TCCAGTTGGAGTAACAGATCTCTAAGTGAGATTTGGGATAACATGACCTGGATGCAGTGG
GATAAGGAGATTAATAATTACACAGACACAATATACAGGTTGCTTGAAGTCTCGCAAACC
CAGCAGGAGCAAAATGAAAAAGATTTATTAGCATTGGACAGTTGGAAAAATCTATGGAGT
TGGTTTGACATAACAAATTGGCTGTGGTATATAAGGATATTCATAATGATAGTAGGAGGC
TTGATAGGTTTAAGAATAATTTTTGCTGTGCTCTCTGTAGTGAATAGAGTTAGGCAGGGA
TACTCACCTCTATCGTTGCAGACCCTTATCCCGAACCCAGGGGGACCAGACAGGCTCGGA
AGAATCGAAGAAGAAGGTGGAGAGCAAGGCAGAGACAGATCCATTCGATTAGTGAACGGA
TTCTTAGCGCTTGCCTGGGACGACCTGCGGAGCCTGTGCCTCTTCAGCTACCACCGCTTG
AGAGACTTACTCTTGATTGTAGCAAGGATTGTGGAACTTCTGGAACGCAGGGGGTGGGAA
GTCCTCAAATACGGGTGGAATCTCCTGCAGTATTGGATTCAGGAACTAAAGAATAGTGCT
GTTAGCTTGCTCAATACCACAGCTATAGCAGTAGCTGAAGGAACAGATAGGATTATAGAG
GTAGTACAAGGAATTTGTAGAGCTATCCGCAACATACCTAGAAGAATAAGACAAGGCTTT
GAAGCTGCTTTGCAATAA
>HM215399
ATGAGAGTGAAGGGGATCAGGAAGAATTATCAGCATTTATGGAGATGGGGCACCATGCTC
CTTGGAATGTTGATGATCTGTAGTGCTGCAGAAAACTTGTGGGTCACAGTCTATTATGGG
GTACCTGTATGGAAAGAAGCAACTACCACTCTATTTTGTGCATCGGATGCTAAAGCATAT
GATACAGAGGTACATAATATTTGGGCCACACATGCCTGTGTACCCACAGACCCCAACCCA
CAAGAAGTAGTCTTGGGAAATGTGACAGAAAACTTTAACATGTGGAAAAATGACATGGTA
GAACAGATGCATGAAGATATAATCAGTTTATGGGATCAAAGCCTAAAGCCATGTGTAAAA
TTAACCCCACTCTGTGTTACTTTAAATTGCACTAATTTGAGGAATACTAATAATACCAGT
AGTAATACCAGTAATATGACAGAGGGGGGAGAAATAAAAAACTGCTCTTTCGATATCACC
ACAAGCATAAGAACTAAGGTGAAAGACTATGCACTTTTTTATGAACTTGATATAGTAGCA
ATAGATAATACCAGCTATAGGTTGAGACAATGTAACACCTCAGTCATTACACAAGCTTGT
CCAAAGATATCCTTTGAGCCAATTCCCATACATTATTGTACCCCGGCTGGTTTTGCGATT
CTAAAGTGTAACAATAAAACGTTCAATGGAACAGGACCATGTACAAATGTCAGTACAGTA
CAATGTACACATAGAATTAGGCCAGTAGTATCAACTCAACTGCTGTTAAATGGCAGTTTA
GCAGAAGAAGAGGTAGTAATTAGATCTAGCAATTTCACAGACAATGCTAAAGTCATAATA
GTACAGCTGAAGGAATCTGTAGAAATTAATTGTACAAGACCCAACAACAATACAAGAAAA
AGTATACCTCTAGGACCAGGGAAAGCTTGGTATACAACAGGACAAATAATAGGAGATATA
AGACAAGCACATTGTAACCTTAGTAGAGCAAAATGGGAAAACACTTTACAGCAGATAACT
AAAAAATTAAGAGAACAATTTGGAAATAAAACAATAATCTTCAATCAATCCTCAGGAGGG
GACCCAGAGGTTGTAACACACAGTTTTAATTGTGGAGGGGAATTTTTCTACTGTAATACA
TCACAACTGTTTAATAGTACTTGGTATAATAATAGTACTTGGAATGATACTAATGATACT
ACAGAAAATAGCACTATCACGCTCCCTTGCAGAATAAAACAAATTGTAAACATGTGGCAG
GAAGTAGGGAAAGCAATGTATGCCCCTCCCATTAGAGGACAAATTAGATGTTCATCAAAT
ATTACAGGGTTACTACTAACAAGAGATGGTGGTAAGAATGAGAGCAATACCACCGAGACC
TTCAGACCTGGAGGAGGAGATATGAGAGACAATTGGAGAAGTGAACTATATAAATATAAA
GTAGTAAAAATTGAACCATTAGGAGTAGCACCCACCAGGGCAAAGAGAAGAGTGGTGCAG
AGAGAAAAAAGAGCAGTGGGAACGATAGGAGCTATGTTCCTTGGGTTCTTGGGAGCAGCA
GGAAGCACTATGGGCGCAGCGTCAATAACGCTGACGGTACAGGCCAGACAATTGTTGTCT
GGTATAGTGCAACAGCAGAGAAATCTGCTGAGGGCTATTGAGGCGCAACAGCATCTGTTG
CAACTCACAGTCTGGGGCATCAAGCAGCTCCAGGCAAGAGTCTTGGCTGTGGAAAGATAC
CTAAAGGATCAACAGCTCCTAGGGATTTGGGGTTGCTCTGGAAAACTCATCTGCACCACT
GCTGTACCTTGGAATGTTAGTTGGAGCAATAGATCTCTGAGTGAGATTTGGGATAACATG
ACTTGGATGGAGTGGGAAAGAGAAATTGGCAATTACACAAAACAAATATACTCCTTAATT
GAAGAATCGCAGAACCAACAAGAAAAGAATGAACTAGAACTATTGGAATGGGATAAGTGG
GCAAGTTTGTGGAATTGGTTTAACATAACAAATTGGCTGTGGTATATCAAAATATTCATA
ATGGTAGTAGGAGGCTTGGTAGGTTTAAGAATAATTTTTGCTGTACTTTCTATAGTAAAT
AGAGTTAGGCAGGGATACTCACCATTGTCGTTACAGACCCGCTTCCCAACCCAGAGGGGA
CCCGGCAGGCCCGGAGGAATCGAAGAAGAAGGTGGAGAGCGAGACAGAGACAGATCCGAG
AGATTAGTGAACGGATTCTTGACATTTTTCTGGGAGGATCTACGGAGCCTGTGCCTCTTC
AGCTACCACCGCTTGAGAGACTTACTCTTGATTGTAGCAAGGATTGTGGAACTTCTGGGA
CGCAGGGGGTGGGAAGCCCTCAGATATTGGTGGAATCTCCTTCAGTATTGGATCCAGGAA
CTAAAGAGTAGTGCTATTAGCTTGCTTAACGCCACAGCCATAGCAGTAGGTGAGGGGACA
GATAGGATTATAGAAGTAGCACAAAGAATTTATAGGGCTATTCTCAACATACCTACAAGA
ATCAGACAGGGCCTCGAAAGGGCTTTGGTATAA
>EU885764
ATGAGAGCGAGGGGGACACAGAGGAATTGGCAACACTTGTGGAAAGGGGGAACTTTGATC
CTTGGGTTGGTGATAATTTGTAGTGCCTCAAATAACTTGTGGGTCACAGTCTATTATGGG
GTACCTGCGTGGGAAGACGCAGATACCACTCTATTTTGTGCATCTGATGCTAAAGCATAT
AGTACTGAGAAACATAATGTCTGGGCTACACATGCCTGTGTACCCACAGACCCCGACCCA
CAAGAAATACCCCTAGAAAATGTAACAGAAAATTTTAACATGTGGAAAAATAACATGGTA
GAACAGATGCATGAGGATATAATCAGTTTATGGGATGAAAGCCTAAAACCATGTGTAATG
CTAACCCCTCTCTGTGTTACTCTAAACTGTAGTGCTGTAAATGGCACTATGAATGAACAA
ATGAAAAACTGCACTTTCAATATAACCACAGAAATAAGAGATAAGAAAAAGGAAGAATAC
GCGCTTTTCTATAAACTTGATATAGAACAGATTAGTAAGACAGCTAATAGTACGACAGCT
AACAGTAATTATAGTAGTTATAGGCTAATAAATTGTAATGTCTCAACCATTAAACAGGCT
TGTCCAAAGGTGACTTTTGAACCAATTCCCATACATTATTGTGCTCCAGCTGGTTTTGCG
ATTTTAAAGTGTAGAGATGAAGATTTCAATGGTACAGGACCATGTAAAAATGTCAGTACA
GTACAGTGTACACATGGAATTAAGCCAGTGGTGTCAACTCAATTACTGTTGAATGGCAGT
TTAGCAAAAGGAGACATAGTAATTAGATCTGAAAACCTCACAAACAATGCTAAAGTCATA
ATAGTACAACTTAATGAACCTGTACAAATTGTGTGTATCAGACCCAACAACAATACAAGA
AGAAGTATACACCTTGGGCCAGGACGAGCGTTCTATGCAACAGACATAATAGGAGATATA
AGACAGGCACATTGTAATGTTACTAGGGGAAAATGGGTTAACATAACAAAGAATGTAAAG
GAACAATTATGGAAAATCTTTAACAAGACCACGAACATAACCTTTAACAACACAATCTTT
AACTCACCAGCAGGAGGGGACCTAGAAATTACAACACATAGTTTTAATTGTGGAGGAGAA
TTTTTCTATTGTAATACATCAGACCTATTTAATGAGACTAATCTGTCTGCTAATCATACA
GATACAAATGAAAATATCACACTCCAGTGTAGGATAAAACAAATTGTGAGAATGTGGCAG
AGAGTGGGACAAGCAATGTATGCCCCTCCCATCGCTGGAAACATTACATGTATCTCAAAC
ATTACAGGACTGCTATTAACAAGAGATGGTGTGAATGATACCCATGACAAGGAGAATGAG
ACCTTCAGACCTACAGGAGGAGATATGAGGGATAATTGGAGAAGTGAATTATATAAGTAT
AAAGTAATAAAACTTAAACCACTAGGAGTAGCACCCACCAGGGCAAGGAGAAGAGTGGTG
GAGAGAGGAAAAAGAGAAGTCACACTAGGAGCTTTGTTCCTTACGTTCTTAGGAGCAGCA
GGAAGCACTATGGGCGCGGCGTCATTAACGCTGACGGTACAGGCCAGACAATTATTGTCT
GGCATAGTGCAACAGCAAAGCAATTTGCTGAGAGCTATAGAAGCGCAGCAGCATCTGTTG
CAGCTCACAGTCTGGGGCATTAAACAGCTCCAGGCAAGAGTCCTGGCTGTGGAAAGGTAC
CTAAAGGATCAACAGCTCCTAGGGATTTGGGGCTGCTCTGGAAAACTCATCTGCACCACT
AATGTGCCCTGGAACACTAGTTGGAGTAATAAAAATCTTAGTGAGATTTGGGATAACATG
ACCTGGATACAATGGGACAGGGAAATTGACAATTACACACAAACAATATACAGCCTACTT
GCAGAATCGCAGATCCAGCAGGAAAAAAATGAACAAGACTTATTAACATTGGACAGTTGG
GCAAGTTTGTGGAATTTGTTGGACATATCACACTGGCTAGGGTATATAAGAATATTTATA
ATGATAGTAGGAGGTTTAATAGGTTTAAGAATAATTTTTGCTGTGCTTTCTATAGTAAAT
AGAGTTAGGCAGGGATACTCACCTTTGTCATTCCAGACCCTTACCCCCCACCAGAGGGAA
CCCGACAGGCCCGAAAGAATCGAAGGAGGAGGTGGAGAGCAAGACAAAGACAGATCCATT
CGCTTAGTGAGCGGATTCTTAGCGCTTGCCTGGGACGATCTGCGGAGCCTGTGCCTCTTC
AGCTACCACCGCTTGAGGGACTTCATCTTGATTGCAGCGAGGACAGTGGAACTACTGGGA
CACAGCAGTCTCAAGGGACTTAGACTGGGGTGGGAAGGCCTCAAATATTTGTGGAATCTT
CTGTTGTATTGGGGTCAGGAACTAAAGAATAGTGCTAATAGTTTGATTGATACAATAGCA
ATAGCAGTAGGTAATTGGACAGATAGGGCTATAGAAATAATACAAAGAGCTTGGAGGGCT
ATTCTTAACATACCTAGAAGAATAAGACAAGGCTTAGAAAGAGCATTGCTATAA
>HM215397
ATGAGAGTGACGGGGATCAGGAACAATTATCAGCACTTATGGAAATGGGGCACCATGCTC
CTTGGGATGTTGATGATCTGTAGTGCTGCAGAAAACTTGTGGGCCACAGTCTATTATGGG
GTACCTGTATGGAAAGAAGCAACTACCACTCTATTTTGTGCATCAGATGCTAGAGCATAT
GATACAGAGGTACATAATATTTGGGCCACACACGCCTGTGTACCCACAGACCCCAACCCA
CAAGAAGTAGTATTGGGAAATGTGACAGAAAACTTTAACATGTGGATAAATGACATGGTA
GAACAAATGCATGAAGATATAATCAGTTTATGGGATCAAAGCCTAAAGCCATGTGTAAAA
TTAACCCCACTCTGTGTTACTTTAAATTGCTCTAATTTGAATACTACTAATACCAGTAGT
ACAATAGAGGGAGGAGAAATAAAAAACTGCTCTTTCAATATCACCACAAGCATAAGCACT
AAGGTAAAAGACTATGCAATTTTTAATAAGCTTGATATAGTACCAATAGGTAATGATACT
ACCAGCTATATATTAATAAATTGTAACACCTCAGTCATTACACAAGCTTGTCCAAAGGTA
TCCTTTGAGCCAATTCCCATACATTATTGTACCCCGGCTGGTTTTGCGATTCTAAAGTGT
AACAATAAAACGTTCCAGGGAACAGGACCATGTACAAATGTCAGTACAGTACAATGTACA
CATGGGATTAGGCCAGTAGTATCAACTCAACTGCTGTTAAATGGCAGTTTAGCAGAGGAA
GAGGTAGTAATTAGATCTAGCAATTTCTCGAACAATGCTAAAGTCATAATAGTACAGCTG
AATAAATCTGTAGAAATTAATTGTACAAGACCCAACAACAATACAAGAAAAAGTATATCT
CTAGGACCAGGGAGAGCATGGTATGCAACAGGGCAAATAATAGGAAATATAAGACAAGCA
CATTGTAACCTTAGTAGAACAGAATGGAATAACACTTTAAAACAAATAGTTAACAAATTA
AGAGAACAATATGGGAACAAAACAATAATCTTTAATCAATCTTCAGGAGGGGACCTAGAG
ATTGTAATGCACAGTTTTAATTGTGGAGGGGAATTTTTCTACTGTAATACATCACAACTG
TTTAATAGTACTTGGAATGTTACTGGTACTGTGAATGGTACTACAGGAAATGGCACTATC
ACGCTCCCTTGCAGCATAAAACAAATTGTAAACAGGTGGCAGGAAGTAGGGAGAGCAATA
TATGCCCCTCCCATTAGAGGACAAATTAGATGTTCATCAAATATTACAGGGTTGCTATTA
ACAAGAGATGGTGGTAATGAGAGCACGACCACCGAGACCGAGACCTTCAGACCTGCAGGA
GGAGATATGAGAGACAATTGGAGAAGTGAATTATATAAATATAAAGTAGTAAAAATTGAA
CCATTAGGAGTAGCACCCACCAAGGCAAAGAGAAGAGTGGTGCAGAGAGAAAAAAGAGCA
GTGGGAACGATAGGAGCTATGTTCCTTGGGTTCTTGGGAGCAGCAGGAAGCACTATGGGC
GCAGCGTCAATCACGCTGACGGTACAGGCCAGACAATTGTTGTCTGGTATAGTGCAACAG
CAGAGAAATTTGCTGAGGGCTATTGAGGCGCAACAGCATCTGTTGCAACTCACAGTCTGG
GGCATCAAGCAGCTCCAGGCAAGAGTCTTGGCTGTGGAAAGATACCTGAAGGATCAACAG
CTCCTAGGGATTTGGGGTTGCTCTGGAAAACTCATTTGCACCACTACTGTGCCTTGGAAT
AGTAGTTGGAGTAATAAATCTCTGAGTGAGATTTGGGATAACATGACTTGGATGGAATGG
GAAAGAGAAATTGCCAATTACACAAGAGAAATATACACCTTAATTGAAGAATCGCAAAAC
CAACAGGAAAAGAATGAACTAGAATTATTGGAATTGGATAAGTGGGCAAGCTTGTGGAAT
TGGTTTGACATAACAAAATGGCTGTGGTATATCAGAATATTCATAATGATAGTAGGAGGC
TTAGTAGGTTTAAGAATAGTTTTTGCTGTACTTTCTATAGTAAATAGAGTTAGGCAGGGG
TACTCACCATTGTCATTACAGACCCACTTCCCAGCCCAGAGGGGACCCGGCAGGCCCGAA
GGAATCGAAGAAGAAGGTGGAGAGCAAGACAGAGACAGGTCCGAGCGATTAGTGAACGGA
TTATTGACACTTTTCTGGGAGGATCTACGGAACCTGTGCCTCTTCAGCTACCACCGCTTG
AGAGACTTACTCTTGATTGTAGCAAGGATTGTAGAACTTCTGGGACGCCGGGGGAGGGAA
GCTCTCAGATATTGGTGGAATCTCCTGCAGTATTGGAGTCAGGAACTAAAGAATAGTGCA
ATTAGCTTGCTTAACGCCACAGCCATAGCAGTAGCTGAGGGGACAGATAGGGTTATAGAA
GTAATACAAAGAGTTTATAGGGCTATTCTTAACATACCTACAAGGATAAGACAGGGCCTC
GAAAGGGCTTTGCTATAA
>EU513188
ATGAAAGTAATGGGGATACAGAAGAATTATCCATCCTTTTGGCGATGGGGGATGATATTA
TTTTGGATAATGATGATGTGTAGTAATGCTACAAACTTGTGGGTCACGGTCTATTATGGG
GTACCTGTGTGGAGAGACGCAGATACCACCCTATTTTGTGCATCAGATGCTAAAGCATAT
GAGAAAGAAGTACATAATGTCTGGGCTACACATGCCTGTGTACCCACAGACCCTAACCCA
CAAGAAATACATTTGAAAAATGTAACAGAAGAGTTTAACATGTGGAAAAATAACATGGTA
GAGCAGATGCATGAAGATATAATTAGTCTATGGGACCAAAGCCTAAAGCCATGTGTAAAG
TTAACCCCTCTCTGCGTTACTTTAGATTGCATAGATATAAGAAATAACACCGACAACATC
ACAGTAGATAGTAACATGAAAGGGGAAATAACAAATTGCTCTTTCAATATGACCACAGAA
CTAAGAGATAAGAAACAGAAAGTGTCTGCATTTTTTTATAGACAAGATGTAGTACCAGTT
AACAGTAATCAAGATAACAGTAGTTATAGATTAATAAATTGTAATACCTCAGCCATTACA
CAGGCTTGTCCAAAGGTAACCTTTGAGCCAATTCCCATACATTATTGTGCCCCAGCTGGT
TTTGCAATTCTAAAGTGTAATGATAAGAAGTTCAATGGAACAGGGCCATGCAAAAATGTT
AGCACAGTACAATGCACACATGGAATCAAGCCAGTAGTATCAACTCAACTGCTGCTAAAT
GGCAGTTTAGCAGAAGAAGAGGTAGCAATTAGATCTGAAAATATCTCAAACAATGGCAAA
ACCATTATAGTACAGCTGGTTAAGCCTGTGAACATTACTTGTATCAGACCTAATAACAAT
ACAAGAAAAAGTGTACGTATAGGACCAGGGCAAACATTCTATGCAACAGGGGAGATAATA
GGAAATATAAGACAAGCACATTGTGTGGTCAATAAAACAGAGTGGAACGAAACTTTATAC
CAGGTGGTTACACGGTTAAGGGAGTACTTTAAAAATACAACAATAACCTTTACTAACCAC
TCAGGAGGGGATTTAGAAGTTACAACACATAGTTTTAATTGTGGAGGAGAATTTTTCTAT
TGCAATACATCAGAACTGTTTAATAGCAATTGGACTAATACTAATAACAATACCAATAAT
GCCAGCTCAGAGGCAAATGGCAATATAACTCTCACATGCAAAATAAAGCAAATTATAAAT
ATGTGGCAAAGAGTGGGACAAGCAATGTATGCCCCTCCCATCCAGGGAATAATAAGGTGT
GAATCAAACATTACAGGATTATTATTAACAAGAGATGGAGGGTTTAGGAATGATACAAAT
GAGACCTATGAGGCCTTCAGGCCTGGAGGAGGAGATATGAGGGACAATTGGAGAAGTGAA
CTATATAAGTATAAAGTAGTAAAAATTGAACCACTAGGTGTAGCACCCACTCATGCAAAA
AGAAGAGCGGTGCAGAGAGAAAAAAGAGCAGTTGGGCTGGGAGCTGTCTTCCTTGGGTTC
TTAGGAGCAGCAGGAAGCACTATGGGCGCGGCGTCAATGACGCTGACGGTACAGGCCAGA
CAATTATTGTCCGGTATAGTGCAACAGCAGAGTAATCTGCTGAGGGCTATAGAGGCTCAA
CAACATCTGTTGAGACTCACGGTCTGGGGCATTAAACAGCTCCAGGCAAGAGTCCTGGCT
CTGGAAAGATACCTAAGGGATCAACAGCTCCTAGGAATTTGGGGCTGTTCTGGAAAACTC
ATCTGCACCACTGCTGTACCCTGGAACTCTAGTTGGAGTAATAAAACTTATGATGACATA
TGGGGCAACATGACCTGGCTGCAATGGGATAAAGAAATTAGCAACTACACACAAATAATA
TATAGTCTAATCGAAGAATCGCAGAACCAGCAGGAAAAGAATGAAAAAGACTTATTGGCA
TTGGACAAATGGGCAAACCTGTGGAATTGGTTGGACATAACAAACTGGCTGTGGTATATA
AAAATATTTATAATGATAGTAGGAGGGTTAATAGGTTTAAGAATAGTTTTTGCTGTGCTT
ACTGTAATACGTAGAGTTAGGCAGGGATACTCACCTTTGTCGTTCCAGACCCTTACCCAC
CACCACAGGGAACCCGACAGGCCCGAAAGAATCGAAGAAGGAGGTGGCGAGCAAGACAGA
AACAGATCAGTGCGATTAGTGAGCGGATTCTTAGCACTAGCCTGGGACGATCTGCGGAGC
CTGTGCCTCTTCAGCTACCACCGATTGAGAGACTTTCTCTTGGTTGCAGCGAGGACTGTG
GAACTTCTGGGACACAGCAGTCTCAAGGGATTGAGACTGGGGTGGGAAGCCCTCAGATAC
CTGGGGAATCTCCTATCATACTGGGGTCAGGAACTAAAGAGTAGTGCTATTAATTTGCTT
AACACAACAGCAATAGCAGTAGCTAACTGGACAGACAGAGTTATAGAAATAGCACAAAGA
GCTGGTAGAGCTATTTGCAACATACCTACAAGAATCAGACAGGGCGTAGAAAGGGCTTTG
CTATAA
>AY835439
ATGAGAGTGAAGGGGATCAGGAGGAATTGGCAGGGCTTGTGGAGATGGGGCACGATGCTC
CTTGGAATGTTGATGATCTGTAGGGCTGCAGAAAACTTGTGGGTCACAGTCTATTATGGG
GTACCTGTGTGGAAAGAAGCAACCACCACTTTATTTTGTGCATCAGATGCTAAAGCATAT
GAGACAGAGAAACATAATGTCTGGGCCACACATGCCTGTGTACCCACAGACCCCAACCCA
CAAGAAGTAGTATTGGGAAATGTGACAGAAAATTTTAACATGTGGAAAAATAACATGGTA
GAACAGATGCATGAGGATATAATCAGTTTATGGGATGAAAGCCTAAAGCCATGTGTAAAA
TTAACCCCACTCTGTGTTACTTTGAACTGCACTGATGAAGTGAAGACTAGTTATGCTAAT
AAGACTTCTAATGAGACTTATAAGACTTCTAATGAGACTTTTGGAGAAATAAAAAACTGC
TCTTTCAGTGTCCCCACAGGCATAAAAGATAAGGTGCAGAATGTATATGCACTTTTTTAT
AAACTTGATGTAATACCAATAGATGATAATAATAATAGTAGCAAGAATAATAACGGTAGC
TATAGTAGCTATAGATTGATAAATTGTAATACCTCAGTCATTACACAGGCCTGTCCAAAG
GTGTCCTTTGAACCAATTCCCATACATTATTGTGCCCCGGCTGGTTTTGCAATTCTAAAA
TGTAATAATAAGACATTCAATGGAACAGGACCATGTACAAATGTCAGCACAGTACAATGT
ACACATGGGATTAGACCAGTAGTGTCAACTCAACTGCTGTTAAATGGCAGTCTAGCAGAA
GAAGAGGTAGTAATTAGATCTGAAAATTTCACGAACAATGCTAAAACCATAATAGTACAT
CTGAAGAAATCTGTAGAAATTAATTGTACAAGGCCCGGCAACAATACAAGAAAAAGCATA
CATATAGGACCAGGGAGAGCATTTTATGCTACAGGAGACATAATAGGAGATATAAGACAA
GCACATTGTAACCTTAGTAGTGTACAATGGAATGACACTTTAAAACAGATAGTTATAAAA
TTAGGAGAACAATTTGGGACTAATAAAACAATAGCCTTTAATCAATCCTCAGGAGGGGAC
CCAGAAATTGTAATGCACAGTTTTAATTGTGGAGGAGAATTTTTCTACTGTAATACAACA
CAACTATTTAATAGTACTTGGGAGTTTCATGGTAATTGGACAAGGTCAAATTTCACAGAA
TCAAATAGCACAACTATCACACTCCCATGTAGAATAAAACAAATTGTAAACATGTGGCAG
GAAGTAGGCAAAGCAATGTATGCCCCTCCCATCAGAGGACAAATTAGATGTTCATCAAAT
ATCACGGGGCTGCTATTAACAAGAGATGGTGGCGTGAACGGGACCCGCGAGACCTTTAGA
CCTGGAGGAGGAGATATGAGGGACAATTGGAGAAGTGAATTATATAAATATAAAGTGGTA
AAAATTGAGCCATTAGGAGTAGCACCCACCAAGGCAAAGAGAAGAGTGGTGCAGAGAGAA
AAAAGAGCAGTGGGAACAATAGGAGCTATGTTCCTTGGGTTCTTGGGAGCAGCAGGAAGC
ACTATGGGCGCAGCGTCAATAACGCTGACGGTACAGGCCAGACAATTATTGTCTGGTATA
GTGCAACAGCAAAACAATTTGCTGAGAGCTATTGAGGCGCAACAGCATATGTTGCAACTC
ACGGTCTGGGGCATCAAACAGCTCCAAGCAAGAGTCCTGGCTGTGGAAAGATACCTAAGG
GACCAACAGCTCCTAGGGATTTGGGGTTGCTCTGGAAAACTCATTTGCACCACTGCTGTG
CCTTGGAATGCTAGTTGGAGTAATAAATCTCAAGATTACATTTGGAATAACATGACCTGG
ATGCAGTGGGATAAAGAGATTAACAATTACACAAACTTAATATACTCCTTACTTGAAGAC
TCGCAAAACCAGCAAGAAAAGAATGAACATGAATTATTAGAATTGGACAAATGGGCAAGT
TTGTGGAATTGGTTTGACATAACAAGATGGCTGTGGTATATAAAAATATTCATAATGATA
GTAGGAGGCTTGATAGGTTTAAGAATAGTTATTGCTGTAGTTTCCATAGTGAATAGGGTT
AGGCAGGGATACTCACCAATATCATTACAGACCCACTTCCCAGCACCGCGGGGACCCGAC
AGGCCCGAAGGAATCGAAGAAGGAGGTGGAGACAGAGACAGAGACAGATCACTGCGATTA
GTGCATGGATCCTTAGCACTCATCTGGGACGATCTGAGGAGCCTGTGCATCTTCAGCTAC
CACCGCTTGAGAGACTTACTCTTGATTGTAGCGAGGGTTGTGGAAATTCTGGGACGCAGG
GGGTGGGAAGCCCTCAAGTATTGGTGGAATCTCCTGCAGTATTGGAGTCAGGAACTGAAG
AATAGTGCTGTTAGCTTGCTTGATGCCACAGCTATTGCAGTAGCTGAGGGGACAGATAGG
ATTATAGAAATAATACGAAGAGCTTTTAGAGCTATCCTCCACATACCTACAAGAATAAGA
CAGGGCTTGGAAAGGGCTTTGCTATAA
>EU513189
ATGAGAGTGATGGGGATACAGAGGAATTATCCACCCTTATGGAGATGGGGAACTATGATC
TTTTGGATGATGATGCTTTGTAGTGCTGAAAAGTTATGGGTCACAGTCTACTATGGGGTA
CCTGTGTGGAGAGAAGCAGATACCACCCTATTTTGTGCATCAGATGCTAAAGGATATGAT
ACAGAAGCACATAATGTCTGGGCTACACATGCCTGTGTACCCACAGACCCCCGCCCACAA
GAAATGTATTTGGAAAATGTAACAGAAAATTTTAACATGTGGAAAAATAGCATGGTGGAA
CAAATGCACACAGATATAATTAGTCTATGGGACGAAAGCCTAAAGCCATGTGTGAAGTTA
ACCCCTCTCTGCGTTACTTTAGATTGTCAGGCCTTTAACAGCAGCAGCCATACCAACAGC
AGCATAGCTATGCAAGAAATGAAAAACTGCTCTTTCAATGTAACCACAGAACTAAGAGAT
AAGAAAAAGAAAGAGTATTCATTTTTTTATAAAACTGATATAGAACAAATTAATAAAAAT
GGTAGGCAATACAGACTAATAAATTGTAATACTTCAGCCATTACACAGGCTTGTCCAAAG
GTGTCCTTTGAGCCAATTCCCATACATTTTTGTGCCCCAGCTGGTTTTGCGATTCTGAAG
TGTAATGAGAAGCATTTCAATGGAAAAGGGCCATGCAAGAATGTCAGCACAGTACAATGC
ACACATGGAATCAAACCAGTGGTATCAACTCAACTGCTGTTAAATGGCAGTCTAGCAGAA
GAAGAGGTAGTAATTAGAGTTGAAAATACCATAGACAATGCCAAAACCATAATAGTACAA
CTGGCTAAGCCTGTAAAAATTAATTGTACCAGACCTAACAACAATACAAGAAAAAGTATA
CGCATAGGACCAGGACAAACATTCTATGCAACAGGTGACATAATAGGGAATATAAGAAAA
GCATATTGTAATGTCAGTAAAAGAGAATGGAATAACACTTTACAACAGGTAGCTGCACAA
TTAAGTAAGTCCTTTAACAACACAAAAATAGTCTTTGAGAAGCACTCAGGAGGGGATTTA
GAAGTTATAACACATAGTTTTGTTTGTGGAGGAGAATTTTTCTATTGCAATACATCAGGA
CTATTTAATAGCACTTGGCACAATAGCACTTGGACCAATAGCACCACTGGCTCAAATGGC
ACAGAGTCAAATGACACTATAACTCTCCAATGCGAAATAAAGCAATTTATAAATATGTGG
CAGAGAGTAGGACGAGCAATGTATGCCCCTCCCATCCCAGGAGTGATAAGGTGTGAATCA
GACATTACAGGACTACTATTAACAAGAGATGGACCGAATAGTACACAAAATGAGACATTC
AGGCCTGGAGGAGGAGATATGAGAGACAATTGGAGAAGTGAATTATATAAGTATAAAGTA
GTACAAATTGAACCACTAGGTGTGGCACCCACCCATGCAAAAAGAAGAGTGGTGGAGAGA
GAAAAAAGAGCAGTTGGACTGGGAGCTGTCTTCTTTGGGTTCTTGGGAGCGGCAGGAAGC
ACTATGGGCGCGGCGTCAATAACGCTGACGGTACAGGCCAGACAATTATTGTCTGGTATA
GTGCAACAGCAGAGCAATTGGCTGAAAGCTATAGAGGCTCAACAACATCTGTTGAGACTC
ACGGTCTGGGGCATTAAACAGCTCCAGGCCAGAGTCCTGGCCCTGGAAAGATACCTAAAG
GATCAACAGCTCCTAGGAATTTGGGGCTGCTCTGGAAAACTCATCTGCACCACTACTGTG
CCCTGGAACTCTAGTTGGAGTAATAAAAATTATACTGACATATGGGATAACATGACCTGG
CTGCAATGGGATAGAGAAATTAGCAATTACACAGATGAAATATATAGGCTCATTGAACAA
TCACAGAACCAGCAGGAAAAGAATGAACAAGACTTATTGGCATTGGACAAGTGGGCAAGT
CTGTGGAATTGGTTTGACATAACAAACTGGCTATGGTACATAAAAATATTTATAATGATA
GTAGGAGGCTTGATAGGTTTAAGAATAATTTTTACTGTGCTTAATGTAATAAATAGAGTT
AGGCAGGGATACTCACCTTTGTCATTCCAGACCCTTACCCACCACCAGAGGGAACCCGAC
AGGCCCGAAAGAATCGAAGAAGGAGGTGGAGAGCAAGACAGAGACAGATCCGTGCGCTTA
GTGAGCGGATTCTTAGCACTTGCCTGGGACGACCTACGGAGCCTGTGCCTCTTCAGCTTC
CACCGATTGAGAGACTTAGTCTTGATTGCTGCGAGGGGTGTGGAACTTCTGGGACACAGC
AGTCTCAAGGGACTGAGACTAGGGTGGGAAGCCCTCAAACTCCTGGGGAATCTTCTGTCA
TACTGGGGTCAGGAACTAAAGAATAGTGCTATTAATTTGCTTGATGCAGTAGCAATAGCA
GTAGCTAACTGGACAGATAGAGTTATAAAAATAGGACAAAGAGCTGGTAGAGCTATTCTT
AACATACCTATAAGAATTAGACAAGGCTTAGAAAGAGCTTTGCTATAA
>EF117274
ATGAGAGTGAGGGAGACACAGAGGAATTATCTACAATGGTGGATATGGGGCGTCTTAGGC
TTTTGGATGTTAATGAATTGTAATGTAGGAGGAAACTTGTGGGTCACAGTTTATTATGGG
GTACCTGTGTGGAAAGAAGCAAAAACTACTCTATTCTGTGCATCAGATGCTAAAGCATAT
GAGAAAGAAGTACATAATGTCTGGGCTACACATGCCTGTGTACCCACAGACCCCAACCCA
CAAGAAATAGTTTTGGGAAATGTAACAGAAGATTTTAACATGTGGAAAAATGATATGGTA
GATCAGATGCACGAGGACGTAATCAGTTTATGGGATCAAAGCCTAAAGCCCTGTGTAAAG
TTGACCCCACTCTGTGTCACGTTAGACTGTGCTAATGTTACCAGCAATATTACCAATGGG
GAAGAAATAAAAAATTGCTCTTTCAATGCAACCACAGATGTAAGAGATAAGAAGAAGACA
GTGTATTCACTCTTTTATAGACTTGATATAGTACAACTTGATGGGAGAAGCAATACTAGT
AATTATAGATTAATAAATTGTAATACCTCAACCATAACACAAGCCTGTCCAAAGGTCAGT
TTTGATCCAATTCCTATACACTATTGTGCTCCAGCTGGTTATGCGATTCTAAAGTGTAAT
AATAAGACATTCAATGGGAAAGGACCATGCCATAATATTAGCACAGTACAATGCACACAT
GGAATTAAGCCAGTAGTATCAACTCAGCTACTGTTAAATGGTAGCCTAGCAGAAGAAGAG
ATAATAATTAGATCTGAAAATTTGACAAACAATGTCAAAACAATAATAGTACATCTTAAT
AAACCTGTAAAAATTGTGTGTACAAGACCCGGCAATAATACAAGGAAAAGTATAAGGATA
GGACCAGGACAAACATTCTATGCAACAGGAGAAATAATAGGAAACATAAGACAAGCACAT
TGTAACATTAGTAAAGAGGAATGGAATAAAACTTTACAAGGGGTAGGTGAGAAATTAGCA
GAACACTTCCCTAATAAAACAATAGAGTTTACATCACCCTCAGGAGGGGACTTAGAAATT
ACAACACATAGTTTTAATTGTAGAGGAGAATTTTTCTATTGTAATACATCAGACTTGTTT
AATGGTATATATAATGGTACATACATACCTAAGGGTAATTTAAACTCAACCATCACAATC
CAATGCAAAATAAAGCAATTTATAAACATGTGGCAAGAGGTAGGACGAGCAATGTATGCC
CCTCCCATTCAAGGAAATATAACATGTGAATCAAATATCACAGGACTATTATTGGTACGT
GATGGAGGAAACTCAAATAGTACAGAAGAGATATTCAGACCTGGAGGAGGAGATATGAGG
GATAATTGGAGAAGTGAATTATATAAATATAAAGTGGTAGAAATTAAGCCATTGGGAGTA
GCACCCACTGATGCAAAAAGGAGAGTGGTGGAGAGAGGAAAAAGAGCAGCACTGGGAGCT
GTGTTCTTGGGGTTCTTGGGAGCAGCAGGAAGCACCATGGGCGCGGCGTCAATAACGCTG
ACGGTACAGGCCAGACAATTGTTGTCTGGTATAGTGCAACAGCAAAGCAATTTGCTGAGG
GCTATAGAGGCGCAACAACATCTGTTGCAGCTCACGGTCTGGGGTATTAAGCAGCTTCAG
ACAAGAGTCCTGGCTATAGAAAGATACCTAAAGGATCAACAGCTCCTAGGGATTTGGGGC
TGCTCTGGAAAACTCATCTGCACCACTGCTGTACCTTGGAACATCAGTTGGAGTAACAAA
TCTTACCACGAGATTTGGGATAACATGACTTGGATGCAGTGGGATAAAGAAATTAGTAAT
TACACAGACCAAATATACAGGTTGCTTGAAGTCTCGCAAAACCAGCAGGAAAGCAATGAA
AAAGACTTATTAGCATTAAACAGTTGGAACAGTCTGTGGAATTGGTTTGACATAACAAAT
TGGCTGTGGTATATAAAAATATTCATAATGATAGTAGGAGGCTTGATAGGCTTAAGAATA
ATTTTTGCTGTGCTCTCTATAGTGAATAGAGTTAGGCAGGGATACTCACCTTTGTCGTTT
CAGACCCTTATCCCGAACCCAGGGGGACCCGACAGGCTCGGAAGAATCGAAGAAGAAGGT
GGAGAGCAAGACAGAGACAGATCCATTCGATTAGTGAACGGATTCTTAGCGCTTGCCTGG
GACGATCTGCGGAGCCTGTGCCTCTTCAGCTACCACCGATTGAGAGACTTAATATCACTG
ACAGCGAGAGTGGTGGAACTTCTGGGACACAGCAGTCTCAGGGGACTACAGAAGGGGTGG
GCAGCCCTTAAATATCTGGGAAGTCTTGTGCAGTATTGGGTTCTGGAGCTAAAAAGGAGT
GCTATTAGTCTGTTGGATAGAATAGCAATAGCAGTAGCTGAAGGAACAGATAGGGTTATA
GAATTATTACAAGGAATTTGTAGAGCTATCCGCAACGTACCTAGAAGAATAAGACAGGGC
TTTGAAGCAGCTTTGCAATAA
>DQ388517
ATGAGAGTGAGGGGGATAATGAGGAATTGGCAACAATGGTGGATATGGGGCAGCTTAGGC
TTTTGGATGTTAATAATTTGTAATGTAATGGGAAGCTTGTGGGTCACAGTCTATTATGGG
GTACCTGTGTGGAGAGAAGCAAAAACTACTCTATTCTGTGCATCAGATGCTAAAGCATAT
GAAACAGAAGCGCATAGTGTCTGGGCTACACATGCCTGTGTACCCACAGACCCCAACCCA
CAAGAAATGGTTTTGGAAAATGTAACAGAAAATTTTAACATGTGGAAAAATGACATGGTG
GATCAGATGCATGAGGATGTAATTAGTATATGGGATCAAAGCCTAAAGCCATGTGTAAAG
TTGACCCCACTCTGTGTCACTTTGGATTGTAGTACCTACAATAATACCCACAATATTAGT
AAGGAGATGAAAATTTGCTCTTTCAATATGACCACAGAACTAAGAGATAAGAAACGGAAA
GTGAATGTACTTTTTTATAAACTTGATTTAGTGCCACTTACCAATTCTAGCAATACTACC
AATTATAGATTAATAAGTTGTAATACTTCAACCATAACACAAGCCTGTCCAAAGGTCTCT
TTTGACCCAATTCCTATACATTATTGTGCTCCAGCTGGTTATGCGATTCTAAAGTGTAAT
AATAAGACATTCAATGGGACAGGACCATGCAATAATGTTAGTACAGTGCAATGTACACAT
GGAATTAAGCCAGTGGTATCAACTCAATTACTGTTAAATGGTAGCCTAGCAGAAGAAGAG
ATAATAATTAGATTTGAAAATCTGACAGATAATGTCAAAATAATAATAGTACAACTTAAT
GAAACTATAAACATTACGTGTACAAGACCTAACAATAATACAAGGAAAAGTATAAGAATA
GGACCGGGACAATCATTCTATGCAACAGGTGAAATAGTAGGAAACATAAGGGAAGCACAT
TGTAACATTAGTGCAAGCAAATGGAATAAAACTTTAGAAAGGGTAAGAACAAAATTAAAA
GAACACTTCCCTAATAAAACAATAGAATTTGAACCATCCTCAGGAGGGGACCTAGAAATT
ACAACACATAGCTTTAATTGTGGAGGAGAGTTTTTCTATTGCAATACATCAGGCCTGTTT
AATAGTGCGATTAATGGCACGCTTACATCTAATGTCACGCTTCCATGCAGAATAAAACAA
ATTATAAACATGTGGCAGGAAGTAGGACGAGCAATGTATGCCCCTCCCATTGCAGGAAAC
ATAACATGTAAATCAAATATCACAGGACTACTATTGACACGTGATGGAGGAGAAAACTCA
AGTAGTACCACCGAGACCTTTAGGCCTACAGGAGGAGATATGAAGAACAATTGGAGAAGT
GAATTATATAAATATAAAGTGGTAGAAATTAAACCATTGGGAATAGCACCTACTGAGGCA
AAAAGGAGAGTGGTGGAGAGAGAGAAAAGAGCAGTAGGAATAGGAGCTGTGTTCCTTGGG
TTCTTGGGAGCAGCAGGAAGCACTATGGGCGCAGCGTCAATGACACTGACGGTACAGGCC
AGACAACTGTTGTCTGGTATAGTGCAACAGCAAAGCAATTTGCTGAAGGCCATAGAGGCG
CAACAGCATATGTTGCAACTCACGGTCTGGGGCATTAAACAGCTCCAAGCAAGAGTCCTG
GCTATAGAAAGATACCTAAAGGATCAACAGCTCCTAGGGCTTTGGGGCTGCTCTGGAAAA
CTCATCTGCACCACTAATGTGCCTTGGAATGCCAGTTGGAGTAATAAATCTAAAAACGAT
ATTTGGGACAACATGACCTGGATGCAGTGGGATAGAGAAATCAGTAATCACACAGACACA
ATATACAGGTTACTTGAAGACTCGCAAAACCAGCAGGAAAAGAATGAAAAAGATTTATTA
GCATTGGACAGTTGGAAAAATCTGTGGAATTGGTTTAGCATAACAAAGTGGCTATGGTAT
ATAAAAATATTCATAATGATAGTAGGGGGCTTAATAGGTTTAAGAATAATCTTTGCTGTG
CTATCTATAGTAAATAGAGTTAGGCAGGGATACTCACCTTTGTCGTTTCAGACCCTTACC
CCAAACCCGAGGGGACCAGACAGGCTCGGAGGAATCGAAGAAGAAGGTGGAGAGCAAGAC
AAAAACAAATCCAGGCGATTAGTGACCGGATTCTTACCTGTTGTCTGGGACGACTTGCGG
AGCCTGTGCCTCTTCAGTTACCACCTATTGAGAGACTTCATATTGATTGTAGCGAGAACA
GTGGAACTTCTGGGACGCAGGGGGTGGGAAGCCCTTAAGTATCTGGGAGGTCTTGTGCAG
TATTGGGGTTTGGAGTTAAAAAAGAGTACTATTAGTCTGCTTGATACCATAGCAATAGTA
GTAGCTGAAGGGACAGATAGAATTATAGAAGTACTACAAAGGATTGGTAGAGCTATCTAC
AACATACCTAGAAGAATAAGACAGGGCTTTGAAACAGCTTTGCTATAA
>JQ715405
ATGAGAGTGATGGGGATACAGAGGAATTGTCAGAACTTATTGACATGGGGAACTATGATC
TTGGGGATAATAATCTTCTGTAGTGCTACAGACAACTTGTGGGTTACTGTCTATTATGGG
GTACCAGTGTGGAAAGACGCAGAGACCACCTTATTTTGTGCATCAGATGCTAAAGCATAT
GCGACAGAAAAGCATAATGTCTGGGCTACACATGCCTGTGTACCCACAGACCCCAACCCA
CAAGAAATACATTTGGAAAATGTGACAGAAGAATTTAACATGTGGAAAAATAACATGGTA
GAACAGATGCATACAGATATAATCAGTCTATGGGACCAAAGCCTAAAACCATGTGTAAAG
TTAACCCCTCTCTGCGTTACTTTAAATTGTAGCAATGCCAATGTAAGTTATAGCAATGCC
ACTGTTAACAACACCATCCAGGATGAAATAAAAAACTGCTCTTTCAATACAACCACAGTA
CTAAGGGATAAGAGACAGAAAGTATATTCACTTTTTTATAGACTTGATATAGTACAAATT
GATAATAGTAGTAGTGATAGTAGTAGTAGTAAGTATAGATTAATAAATTGTAATACCTCA
GCCATTACACAAGCTTGTCCAAAGGTAACCTTTGAGCCAATTCCCATACATTATTGTGCC
CCAGCTGGTTTTGCAATCCTAAAGTGTAAAGATGAGGAGTTCAATGGAACAGGGCCATGC
AAGAATGTCAGCACAGTACAATGCACACATGGAATCAAGCCAGTAGTATCAACTCAACTG
CTGCTAAATGGCAGTCTAGCAAAAAGAGAGGTAAAAATTAGATCTGAAAATATCACAAAC
AATGCCAAAAATATAATAGTACAATTTGTTGATCCTGTGGAAATTAATTGTACCAGACCG
AACAACAATACAAGAAAAAGTATACATATAGGACCAGGACAAGCATTCTATACAACAGGT
GACATAATAGGGGATATTAGACAAGCACATTGTAATGTCAGTAGATCATCCTGGAATAAG
ACTTTACAACAGGTAGCTAAACAATTAGGAACATACTTTAAGAACAAAACAATAGTATTT
AATACATCCTCAGGAGGGGATCCTGAAATCACAACACATAGTTTTAACTGTGCAGGAGAA
TTTTTCTATTGTGATACATCAGGCCTGTTTAATAGCAGTTGGAATGATACCACTTGGAAG
GAGTCAAATAGCACGGGGTCAAACGACACTATAACTCTCCTATGCAGAATAAAACAAATT
ATAAATATGTGGCAGAGAACAGGACAAGCAATGTATGCCCCTCCCATCCCAGGGTTAATA
AGCTGTAAATCAAACATTACAGGTATAATATTGACAAGAGATGGTGGGAATAGTCACAGG
ACAGAGGAAACCTTCAGACCTGGAGGAGGGGATATGAGAGACAATTGGAGAAGTGAACTA
TATAGGTATAAAGTAGTACAAATTGAACCACTAGGAGTAGCACCCACCAGGGCAAGGAGA
AGAGTGGTGCAGAGAGAAAAAAGAGCAGTAGGAATAGGAGCTGTCTTCCTTGGGTTCTTA
GGAGCAGCAGGAAGCACTATGGGCGCAGCGTCAATAACGCTGACGGTACAGGCCAGACAA
TTATTGTCTGGCATAGTGCAACAGCAAAGCAATTTGCTGAGGGCTATAGAGGCTCAACAA
CATCTGTTGAAACTCACGGTCTGGGGCATTAAACAGCTCCAGGCAAGAGTCCTGGCTGTG
GAGAGATACCTAAGGGATCAACAGCTCCTAGGAATTTGGGGCTGCTCTGGAAAACTCATC
TGCACCACTAATGTGCCCTGGAATTCTAGTTGGAGTAATAAATCTTATAATGACATATGG
GATAACATGACCTGGCTGCAATGGGATAAAGAAATTCACAATTACACACAATTAATATAT
AACCTAATTGAAGAATCGCAGAACCAGCAGGAAAAGAATGAACAAGACTTATTGGCATTG
GACAAGTGGGCAAATCTGTGGAATTGGTTTAACATAACAAATTGGCTGTGGTATATAAAA
ATATTTATAATGGTAGTAGGAGGCTTAATAGGATTAAGAATAGTTTTTGCTGTGCTTTCG
ATAATAAATAGAGTTAGGCAGGGATACTCACCTTTGTCGTTTCAGACCCACCTCCCAAAC
CCAAGGGATCTCGACAGGCCCGAAAGAATCGAAGAAGAAGGTGGAGAGCAAGGCAGAGAC
AGATCGATTCGCTTAGTGAGCGGATTCTTAGCGCTTGCCTGGGACGATCTGCGGAGCCTG
TGCCTCTTCAGCTACCACCGCTTGAGAGACTTCATCTTGATTGCCGCGAGGACTGTGGAA
CTTCTGGGACAGAGCAGTCTCAAGGGGTTGAGACTGGGGTGGGAAAGCCTCAAGTACCTG
TGGAATCTCCTAGGGTATTGGGTTCGGGAATTAAAAATTAGTGCTGTTAATTTAGTTGAT
ACCATAGCAATAGCAGTAGCTGGCTGGACAGATAGGGTTATAGAAATAGGACAAAGAATT
GGTAGAGCTATTCGCCACATACCTAGAAGAATCAGACAGGGTTTAGAAAGAGCTTTGCTA
TAA
>JQ715402
ATGAGAGTGATGGGGATACAGAGGAATTGTCAGCACTTATTGAGATGGGGAACTATGATC
TTGGGGATGATAATAATCTGTAGTACTGCAGAAGACTTGTGGGTTACTGTCTACTATGGG
GTACCTGTGTGGAAAAACGCAGAGACCACCCTATTTTGTGCATCAGATGCTAAGGCATAT
AAGACAGAAGTGCATAATGTCTGGGCTACACATGCCTGTGTACCCACAGACCCCAACCCA
CAAGAAATACATTTGGAAAATGTGACAGAAGAGTTTAATGTGTGGAAAAATAACATGGTA
GAGCAGATGCATACAGACATAATCAGTTTATGGGACCAAAGCCTAAAGCCATGCGTAAAG
TTAACCCCTCTCTGCGTTACTTTAAACTGTATCAATGCCAACGTTACCAACAGCAGCATG
ACCAACAGCAGCATGATGGAAGGAGAAATAAAAAACTGTTCTTACAATATGACCACAGAA
CTAAGGGATAAGAAAAGGAAAGTATTTTCGCTTTTTTATAAACTTGATGTAGTACCAATG
AATGAAAATAATAGTGAGTATAGATTAATAAATTGTAATACCTCAGCCATTACACAGGCT
TGTCCAAAGGTAACCTTTGAGCCAATTCCCATACATTATTGTGCCCCAGCTGGTTTTGCA
ATTCTAAAGTGTAAGGATGAGGAGTTCAATGGAACAGGGTTATGCAAGAATGTCAGCACA
GTACAATGCACACATGGAATCAAGCCGGTAGTGTCAACTCAACTACTGTTAAATGGCAGT
CTAGCAGAAAAAGAGATAAGAATTAAATCTGAAAACATCTCAGACAATGCTAAAACCATA
ATTGTACAACTTACCAAGCCTGTGCTAATCAATTGTGCCAGACCTAGCAACAATACAAGA
AAAAGTGTACATATAGGACCAGGACAAGCATTCTATGCAACAGGTGCTATAACAGGAGAT
ATAAGACAAGCATATTGTGTAGTCAATAGAACACAATGGAATGACACTTTAGGACAGGTA
GCGATACAATTAAGAAAACACTGGAACACAACAATAATCTTTAATGAACCCTCAGGAGGG
GATTTGGAAATTACAACACATAGTTTTAATTGTGGAGGGGAATTTTTTTATTGTAATACA
TCAGACCTGTTTAATAGTACTTGGAACATTGAAGGCACTGCCAGCATAAATGGCACGGAG
TCAAATGACAATATAACTCTCCCATGCAGAATAAAGCAAATTATAAATATGTGGCAGAGA
GTAGGACAAGCAATGTATGCCCCTCCCATCCAAGGAGTAATAAGGTGTCAATCAAGCATT
ACAGGAATACTATTAACAAGAGATGGTGGGAATACTGGGAATAATAGCAGGACAAATGAA
ACCTTTAGACCTGGAGGAGGAGATATGAGGGACAATTGGAGAAGTGAATTATATAAGTAT
AAAGTAGTAAAAATTGAACCACTGGGAGTAGCACCCACCAAGGCAAAGAGAAGAGTGGTG
GAGAGAGAAAAAAGAGCAGTTGGACTGGGAGCTGTATTCATTGGGTTCTTAGGAGCAGCC
GGAAGCACTATGGGCGCGGCGTCAATAACGCTGACGGTACAGGCCAGACAATTATTGTCT
GGCATAGTGCAACAGCAAAGCAATTTGCTGAGGGCTATAGAGGCTCAACAGCATTTGTTG
AAACTCACGGTCTGGGGCATTAAACAGCTCCAGGCAAGAGTCCTGGCTGTGGAAAGATAC
CTAAAGGATCAACAGCTACTAGGAATTTGGGGCTGCTCTGGAAAACTCATCTGCACCACT
AATGTGCCTTGGAACTCTAGTTGGAGTAATAAATCTTACAATGAGATATGGGAAAACATG
ACCTGGCTGCAATGGGATAAAGAAATTAACAATTACACAGAACTAATATATAGCCTAATT
GAAGAATCGCAGAACCAGCAGGAAAAGAATGAACAAGACTTATTGGCATTGGACAAGTGG
GCAAGTCTGTGGAATTGGTTTGACATATCCAACTGGCTGTGGTATATAAAAATATTTATA
ATGATAGTAGGAGGCTTAATAGGATTAAGAATAGTTGTTGCTGTGCTTTCTGTAATAAAT
AGAGTTAGGCAGGGATACTCACCACTATCATTTCAGACCCATACCCCAAACCCAAGGGGA
CTCGACAGGCCCGAAAGAATCGAAGAAGAAGGTGGAGAGCAAGACAGAACCAGATCGACT
CGATTAGTCAGCGGATTCTTAGCACTTGCTTGGGACGACCTGCGGAGCCTGAGCCTTTTC
CTCTACCACCGCTTGAGGGACTTCATCTTGATTGCCGCGAGGACTGTGGAACTTCTGGGA
CACAGCAGTCTCAAGGGGTTGAGACTGGGGTGGGAAGGACTCAAGTATCTGTGGAATCTC
CTGTTGTATTGGGGTCGGGAACTAAAAATTAGTGCTATTAACTTGCTCAATACCATAGCA
ATAGCAGTAGCTGGCTGGACAGATAGAGTTATAGAAATAGGACAAGGAATTGGTAGAGCT
ATTCTCCACATACCTAGAAGAATCAGGCAGGGCTTCGAAAGGGCTTTATTA
>U51190
ATGAGAGTGATGGGGATAGAGAGGAATTATCCTTGCTGGTGGACATGGGGGATTATGATC
TTGGGGATGATAATAATTTGTAATACTGCAGAAAACTTGTGGGTTACTGTCTACTATGGG
GTACCTATATGGAAGGATGCAAATACCACCTTATTTTGTGCATCAGATGCGAAAGCATAT
GATACAGAAGTGCATAATGTCTGGGCTACGCATGCCTGTGTACCTACAGACCCCAGCCCA
CAAGAACTAAAGATGGAAAATGTGACAGAAGAGTTTAACATGTGGAAAAATAACATGGTA
GAGCAGATGCATACAGATATAATCAGTCTATGGGACCAAAGCCTAAAACCATGTGTACAG
TTAACCCCTCTCTGCGTTACTTTAGATTGTAGCTATAACATCACCAATAATATCACCAAT
AGCATCACCAATAGCTCAGTTAACATGAGAGAAGAAATAAAAAACTGCTCTTTCAATATG
ACCACAGAATTAAGGGATAAGAATCGGAAGGTATATTCACTTTTTTATAAACTTGATGTA
GTACAAATTAATAATGGTAATAACAGTAGTAATCTGTATAGATTAATAAATTGTAATACC
TCAGCCCTTACACAGGCTCGTCCAAAGGTAACCTTTGAGCCAATTCCCATACATTATTGT
GCCCCAGCTGGTTATGCGATTCTAAAATGTAATGATAAGGAGTTCAATGGAACAGGGCTA
TGCAAGAATGTCAGCACAGTACAATGCACACATGGAATCAGGCCAGTAGTGTCAACTCAA
CTGCTGTTAAATGGCAGTTTAGCAGAAGGAAAGGTAATGATTAGATCTGAAAATATCACA
AACAATGTCAAAAACATAATAGTACAACTTAACGAGTCTGTAACAATTAATTGTACCAGA
CCTAACAATAATACAAGAAGAAGTGTACGTATAGGACCAGGACAAACATTCTATGCAACA
GGTGATATAATAGGGGATATAAGACAAGCACATTGTAATGTCAGTGGGTCACAATGGAAT
AAAACTTTACACCAGGTAGTTGAACAATTAAGAAAATATTGGAACAACAATACAATAATC
TTTAATAGCTCCTCAGGAGGGGATTTAGAAATTACAACACATAGTTTTAATTGTGCAGGA
GAATTTTTCTATTGTAATACATCAGGCCTGTTTAATAGTACTTGGGTAAATGGCACTACC
AGCAGCACGTCAAATGGCACTATAACTCTCCCATGCAGAATAAAGCAAATTATAAATATG
TGGCAGAGAGTAGGACAAGCAATGTATGCCCCTCCCATCCAAGGAGTAATAAAGTGTGAA
TCAAACATTACAGGACTAATATTAACAAGAGATGGTGGGGTTAATAGCAGTGACAGTGAA
ACCTTCAGACCTGGAGGAGGAGATATGAGGGATAATTGGAGAAGTGAATTATATAAGTAT
AAGGTAGTAAAAATTGAACCACTAGGAGTAGCACCCACCAAGGCAAGGAGAAGAGTGGTG
GAGAGAGAAAAAAGAGCAGTTACACTGGGAGCTGTATTCATTGGGTTCTTAGGAACAGCT
GGAAGCACAATGGGCGCGGCGTCAATAACGCTGACGGTACAGGCCAGAAAATTATTGTCT
GGCATAGTGCAACAGCAAAGCAATTTGCTGAGGGCTATAGAGGCTCAACAGCATCTGTTG
AAACTCACTGTCTGGGGCATTAAACAGCTCCAGGCAAGAGTCCTGGCTGTGGAAAGATAC
CTAAGGGATCAACAGCTCCTAGGAATTTGGGGCTGCTCTGGAAAACTCATCTGCCCCACT
AATGTGCCCTGGAACTCTAGTTGGAGTAATAAATCTCTAGATGAAATATGGGAAAACATG
ACCTGGCTGCAATGGGATAAAGAAATTAGCAATTACACAATCAAAATATATGAGCTAATT
GAAGAATCGCAGATCCAGCAGGAAAGGAATGAAAAAGACTTACTGGAGTTGGACAAGTGG
GCAAGTCTGTGGAATTGGTTTGACATATCAAAATGGCTGTGGTATATAAAAATATTTATA
ATGATAGTAGGAGGCCTAATAGGATTAAGAATAGTTTTTGCTGTGCTTTCTGTAATAAAT
AGAGTTAGGCAGGGATACTCACCCCTATCGTTTCAGACCCATACCCCGAACCCAAGGGGA
CTCGACAGGCCCGGAAGAATCGAAGAAGAAGGTGGAGAGCAAGACAGAGGCAGATCGATA
CGCTTAGTGAGCGGGTTCTTAGCACTTGCCTGGGACGACCTGCGGAACCTGTGCCTCTTC
AGCTACCACCGATTGAGAGACTTCATCTTGATTGCAGCGAGGACTGTGGAACTTCCGGGA
CACAGCAGTCTCAAGGGGTTGAGACTGGGGTGGGAAGGACTCAAGTATCTGGGGAATCTC
CTGTTGTATTGGGGTCGGGAACTAAAAATTAGTGCTATTAATTTGCTTGATACCATAGCA
ATAGCAGTAGCTGGCTGGACAGATAGGGTTATAGAAACAGTACAAAGGCTTGGTAGAGCT
ATTCTCAACATACCTAGAAGAATCAGGCAGGGCTTCGAAAGGGCTTTACTATAA
>HM215330
ATGAAAGTGAAGGGGATACTGAGGAATTGTCAACAATGGTGGATATGGGGCATCTTAGGC
TTTTGGATGGTAATGACTTATAGTGTGGTGGGAAACTTGTGGGTCACAGTCTATTATGGG
GTGCCTGTGTGGAAAGACGCAGAGACCACCCTATTCTGTGCATCAGATGCTAAAGCATAT
GAGAGAGAAGTGCATAATGTTTGGGCTACACATGCCTGTGTACCCACAGACCCCAACCCA
CAAGAAGTAATTATGGAAAATGTAACAGAAAATTTTAACATGTGGAAAAATAACATGGTG
GATCAGATGCATGAGGATGTAATTAGTTTATGGGATCAGAGCCTAAAGCCATGTGTAAAG
TTGACCCCACTCTGTGTCACTTTAGACTGTAAAAATGTTAATGATACCAGGAATGGTAAT
GTTACCTACAATAATACCATGAATGAAGAAATAAAAAATTGCTCTTTTAATATGACCACA
GAATTAAGAGATAAGAAACAGAAAGTGTCTGCACTTTTCTATAGAATTGATATAGTATCA
CTTAACAGTAACTCTAGTGACTATAGATTAATAAATTGTAATACCTCAGCCATAACACAA
GCCTGTCCAAAAGTTTCTTTTGAACCAATTCCCATACATTATTGTGCTCCAGCTGGTTAT
GCGATTCTAAAGTGTAATAATGAGACATTCAATGGAACAGGACCATGCCATAATGTCAGC
ACAGTACAGTGTACACATGGAATTAAGCCAGTAGTATCAACTCAACTGTTGCTAAATGGT
AGTCTAGCAAAAAACCAGGTAATGATTAGATCTGAACATATCGGAAACAGTGCCAAAAAC
ATAATAGTACAATTTACTGAGCCTGTAAAAATCAATTGTACCAGACCTAATAACAATACA
AGAAAAAGTGTACATATAGGACCAGGACAAGCATTCTATGCAACAGGTGACATAATAGGG
AATATAAGACAAGCCTATTGTACTGTCAATAGGACAGCATGGAATAACACTTTGCAAAAG
GTAGTCACCCGATTGAGAACATACTTTGGGAACAAAACAATAATCTTTAAAAACTCCTCA
GGAGGGGATATAGAAATTACAACACATAGTTTTAATTGTGCAGGAGAATTTTTCTATTGT
AACACATCATCCCTGTTTAATAGTACTTGGCCGGTCAGCGGGCAGGGGTTAAATAGCACG
GAGTTAGGTGACACTATAACTCTCCAATGCAGAATAAAGCAAATTATAAATATGTGGCAG
AGAGCAGGACAAGCAATATATGCCCCTCCCATCCCAGGAGTAATAAGGTGCGAATCAAAC
ATAACAGGACTAATATTAACAAGTGATTATGGGAATAATAACAGTGACAATGAAATCTTC
AGACCTACAGGAGGAGATATGAGGGACAATTGGAGAAGTGAATTATATAAGTATAAAGTA
GTGAAAATTGAACCAATAGGAGTAGCACCCACCAAAGCAAGAAGAAGAGTGGTGCAGAGA
GAAAAAAGAGCAGTTGGACTGGGAGCTGTCTTCATTGGGTTCTTAGGAGCAGCAGGAAGC
ACTATGGGCGCGGCGTCAGTGACGCTGACGGTACAGGCCAGACAATTATTATCTGGCATA
GTGCAACAGCAAAGCAATTTGCTGAGGGCTATAGAGGCTCAACAGCATATGTTGAAACTC
ACAGTCTGGGGCATTAAACAGCTCCAGGCAAGAGTCCTGGCTGTGGAAAGATACCTAAGA
GATCAACAGCTCCTAGGAATTTGGGGCTGCTCTGGGAAACTCGTCTGCAACACTAATGTG
CCCTGGAACTCTAGTTGGAGTAATAAATCCCTGAGTGAGATATGGGAAAACATGACCTGG
TTGCAATGGGATAAAGAAATTAACAATTACACACAGATAATATATACTTTAATTGAAGAA
TCGCAGACCCAGCAGGAAAAAAATGAACAAGAATTATTGGCATTGGACAAGTGGGCAAAT
CTGTGGAATTGGTTTGACATATCAAACTGGCTGTGGTATATAAGGATATTTATCATGATA
GTAGGAGGTCTCATAGGATTAAGAATAGTTTTTGTAGTGCTTGCTGTAATAAATAGAGTT
AGGCAGGGGTACTCACCTTTGTCATTTCAGACCCATACCCCAAGCCCAGCGGGACCCGAC
AGGCCCGGAAGAATCGAAGAAGAAGGTGGAGAGCAAGGCAGAGGCAAATCGATTCGATTA
GTGAGCGGATTCTTAGCACTTGCCTGGGAGGACCTGCGGAGCCTGTGCCTTTTCAGCTAC
CACCGATTGAGAGACTTCATATTGATTGCAGCGAGAGTGGTGGAAGTTCTGGGACGCAGC
AGTCTCAGGGGACTACAGAGGGGGTGGGAAGCCCTTAAGTATCTGGGAAGTCTTGTGCAG
TATTGGGGTTTGGAGCTAAAAAAGAGTGCTATTAGTCTGCTTGATACCGTAGCAATAGCA
GTAGCTGAAGGAACAGATAGGATTATAGAATTCATACAAGGAATTTGTAGGGCTATCCGC
AACATACCTAGAAGAATCAGACAGGGCTTTGAAGCAGCTTTGCAATAA
>HM215356
ATGAGAGTGAGGGGGATACAGAGGAATTATCAAAACTTGTGGAGATGGGGCACCTTGCTC
CTTGGGATGTTGATGATATGTAAGGCTACAGAACAGTTGTGGGTCACAGTTTACTATGGG
GTACCTGTGTGGAAAGAAGCAACCACTACTCTATTTTGTGCATCAGATGCTAAATCATAT
AAAGAAGAAGCACATAATATCTGGGCTACACATGCCTGTGTACCAACAGACCCCAACCCA
CGAGAATTAATAATAGAAAATGTCACAGAAAACTTTAACATGTGGAAAAATAACATGGTA
GAGCAGATGCATGAGGATATAATCAGTTTATGGGATCAAAGCCTAAAACCATGTGTAAAA
TTAACCCCACTCTGTGTCACTTTAAACTGCACTGAATGGAGGAAGAATAACACTATCAAT
GCCACCGGAATAGAAATGAAAAACTGCTCTTTCAATCTAACCACAGAAATAAGAGATAGG
AAAAAGCAAGTGCATGCACTTTTTTATAAACTTGATGTGGTACCAATAGATGATAATAAT
AGTACTAATACCAGCTATAGGTTAATAAATTGTAATACCTCAGCCATTACGCAGGCGTGT
CCAAAGGTAACCTTTGAGCCAATTCCCATACATTATTGTGCCCCAGCTGGATATGCGATT
CTAAAATGTAACAATAAGAAGTTCAATGGGACAGGTCCATGCAATAATGTCAGTACAGTA
CAGTGTACACATGGAATTAGGCCAGTAGTATCCACTCAATTGTTATTGAATGGCAGTCTA
GCAGAAGAAGACATAATAATTAGATCTGAAAATCTCACAAATAATGCTAAAATCATAATA
GTACAGCTTAATGAGTCTGTAACAATTAATTGCACAAGGCCCTACAACAATACAAGAAGA
GGTGTACATATAGGACCAGGGCGAGCATACTATACAACAGACATAATAGGAGATATAAGA
CAAGCACATTGTAACATTAGTGGAGCAGAATGGAATAAGACTTTACATCGGGTAGCTAAA
AAATTAAGGGACCTATTTAAAAAGACAACAATAATTTTTAAACCGTCCTCCGGAGGGGAC
CCAGAAATTACAACACACAGCTTTAATTGTAGAGGGGAATTTTTCTACTGCAATACAACA
AGACTGTTTAATAGCATATGGGGAAATAATAGTACAGGAGTTGATGAGAGTATAACACTC
CCATGCAGAATAAAACAAATTATAAACATGTGGCAGGGAGTAGGAAAAGCAATGTATGCC
CCTCCCATTGAAGGACTAATCAGCTGCTCATCAAATATTACAGGATTACTGTTGACAAGA
GATGGTGGTGGAAATGAAAGTAGTCAGAATGAGACCTTCAGACCTGGAGGGGGAGATATG
AGAGACAATTGGAGAAGTGAATTATATAAATATAAAGTAGTAAGAATTGAACCATTAGGT
CTAGCACCCTCCAAGGCAAAAAGAAGAGTAGTAGAAAGAGAGAAAAGAGCAATTGGACTA
GGAGCTATGTTCCTTGGGTTCTTGGGAGCAGCAGGAAGCACGATGGGCGCAGCGTCACTG
ACGCTGACGGTACAGGCCAGACAGCTATTGTCTGGTATAGTGCAACAGCAAAACAATTTG
CTGAGGGCTATAGAGACGCAACAGCACCTGTTGCAACTCACAGTCTGGGGCATTAAACAG
CTCCAGGCAAGAGTCCTGGCTGTGGAAAGCTACCTAAGGGATCAACAGCTCCTAGGAATT
TGGGGTTGCTCTGGAAGACACATTTGCACCACTAATGTGCCCTGGAACTCTAGCTGGAGT
AATAAAACTCTAAAATCAATTTGGGATAACATGACCTGGATGGAGTGGGAAAGAGAAATT
GACAATTACACAGGGATAATATACAATTTACTTGAAGAATCGCAAACCCAGCAAGAAAGA
AATGAACAAGACCTATTGAAATTGGACCAATGGGCAAGTTTGTGGAATTGGTTTAGCATA
ACAAAATGGCTGTGGTATATAAAAATATTTATAATGATAGTAGGAGGCTTGATAGGCTTA
AGGATAGTTTTTGCTGTGCTTTCTATAGTAAATAGAGTTAGGCAGGGATATTCACCTCTG
TCGTTTCAGACCCTCCTCCCAGCCCCGCGGGGACCCGACAGGCCCGAAGGAATAGAAGAA
GAAGGTGGAGAGCAAGGCAGAGGCAGATCCATTCGATTGCTGAACGGATTATTGGCACTT
ATCTGGGACGACCTGAGGAACCTGTGCCTCTTCTGCTACCACCGATTGAGAGACTTAATC
TTAATTGCGACGAGAGTTGTGGAGATTCTGGGACACAGGGGGTGGGAAGCAATCAAATAT
TTGTGGAACCTCTTCCAGTATTGGATTCAGGAATTAAAGAATAGTGCTATTAGCCTGCTT
AACACCACAGCAATAGTAGTAGCTGAAGGGACAGATAGGGTTATAGAAATAGTGCAAAGA
GCTGGTAGAGCTGTTCTTAACATACCCAGAAGAATAAGACAGGGCGCGGAAAGGGCTTTA
CTATAA
>JQ362424
ATGAGAGTGAGGGGGAGATTGAGGAATTGGCAACAATGGTGGATATGGATGTGGGCCAGA
TTAGGCTTTTGGCTGTTCATGATTTGTAATGTGGTAATAGGGAACTTGTGGGTTACAGTC
TATTATGGGGTACCTGTGTGGAAAGACGCAAAAACTACTCTATTCTGTGCATCAGATGCT
AAAGCATATGAGAAAGAGGTGCATAATGTCTGGGCTACACATGCCTGTGTACCCACAGAC
CCCAACCCACAAGAAATAGTTTTGGGAAATGTAACAGAAGATTTTAACATGTGGGAAAAT
GATATGGTGGATCAAATGCATGAGGATATAATCAGTTTATGGGATCAAAGCCTAAAGCCA
TGTGTAAAGTTGACCCCACTCTGTGTCACTCTAAACTGTACTAATGTTAATGTTACCAGG
GGTAATAATACCCAGGGTTATAATACCAACAGTAATAACACAGATGGAGGAATGAGAAAT
TGCTCTTTCAATATAACCACAGAATTAAGAGATAAGAAAAAGAAGGAGTATGCACTTTTT
TATAAACTTGATATAGTACCACTTAATGTCAGCACTAAAGAGTATAGATTAATAAATTGT
AATACCTCAACTGTAACACAAACCTGTCCAAAGGTCTCTTTTGACCCAATCCCTATACAT
TATTGTGCTCCAGCTGGTTATGCGATTCTAAAGTGTAATAATAAGACATTCACTGGGACA
GGACCATGCCTTAATGTCAGCACAGTACAATGTACACATGGAATTAAGCCAGTGGTATCA
ACTCAACTATTGTTAAATGGTAGCCTAGCAGAAGAAGAGATAATAATTAGATCTAAAAAT
CTAACAAACAATGTTAACACAATAATAGTACATCTTAATGAATCTGTAGAAATTGTGTGT
ACAAGACCCAACAATAATACAAGAAAAAGTATAAGAATAGGACCAGGACAAACATTCTAT
GCAACAGACATAATAGGAGACATAAGACAAGCATATTGTAACATTAGTAAAGATGACTGG
AATAAAACTTTACAAGAGGTAGGTAGAAAATTAGAAGAACACTTCCCTAATAAAACAATA
GAATTTAAACCATCCTCAGGAGGGGATCTAGAAATTACAACACATAGCTTTAATTGTAGA
GGAGAGTTTTTCTATTGCAACACATCAGGTCTGTTTAATAGTACATACAACTCTGCATAC
AAGTCTAATGATACAACAAACTCAACCATCACACTTCCATGCAGAATAAAACAAATTGTA
AACATGTGGCAGGAGGTAGGACGAGCAATGTATGCCCCTCCCATTGCAGGAAACATAACA
TGTAAATCAAATATCACAGGATTATTATTAGTGCGTGATGGAGGAGGTGAAAGTAATGAA
ACAGAAATATTCAGACCTGGAGGAGGAGATATGAGGGACAATTGGAGAAGTGAATTATAT
AAATACAAAGTGGTAGAAGTTAAACCATTGGGAATAGCACCCACTGAAGCAAAAAGGAGA
GTGGTGAAGAGAGATAAAAGAGCAGTAGGAATAGGAGCTATGTTCCTTGGGTTCTTGGGA
GCAGCAGGAAGCACTATGGGCGCGGCGTCAATGACGCTGACGGTACAGGCCAGACAAGTG
CTGTCTGGTATAGTGCAACAGCAAAGCAATTTGCTGAGGGCTATAGAGGCGCAACAGCAT
ATGTTGCAACTCACAGTCTGGGGCATTAAGCAGCTCCAGGCAAGAGTCCTGGCTATAGAA
AGATACCTAAAGGATCAACAGCTCCTAGGAATTTGGGGCTGCTCTGGAAAACTCATCTGC
ACCACTGCTGTGCCTTGGAACTCCAGTTGGAGTAATATATCTCAAAAAATTATTTGGGAG
AACATGACCTGGATGGAGTGGGATAAAGAAATTAGTAATTACACAAACACAATATACAGT
TTGCTTGAGGAATCGCAAAGCCAGCAGGAGAAAAATGAAAAAGAATTATTAGCATTGGAC
AGCTGGAAGAATTTGTGGAATTGGTTTGACATATCAAATTGGCTGTGGTATATAAAATTA
TTCATAATGATAGTAGGAGGCTTGATAGGTTTAAGAATAATTTTTGCTGTGCTCTCTATA
GTAAATAGAGTTAGGCAGGGATACTCACCTTTGTCGTTTCAGACCCTTACCCCAAACCCG
AGGGAACTCGACAGGCTCGGAAGAATCGAAGAAGAAGGTGGAGAGCAAGACAGAGGCAGA
TCAATTCGATTAGTGAACGGATTCTTAGCACTTGCCTGGGACGACCTGCGGAGCCTGTGT
CTTTTCCTTTACCACCGATTGAGAGACTTCATATTGATTGTGACGAGGGGAGTGGAACTT
CTGGGACGCAGCAGTCTCAGGGGACTACAGAAGGGGTGGGAAGCCCTTAAATATCTGGGA
AGTCTTGTGCAGTATTGGGGCCTGGAACTAAAAAAGAGTGCTATTAGTCTGTTTGATGCT
TTCGCAATAGCAGTAGCTGAAGGAACAGATAGGATTATAGAAGTAATACAAAGAATTTGT
AGAGCTATCTGCAACATACCTAGAAGAATAAGACAGGGTTTTGAAGCAGCTTTGCAA
>DQ435682
ATGAGAGTGAGGGGGATACTGAGGAATTGGCCACAATGGTGGATATGGAGCATCTTAGGC
TTTTGGATGCTAATAATTTGTAGGGTGATGGGGAACTTGTGGGTCACAGTCTATTATGGG
GTACCTGTGTGGAAAGAAGCAAAAGCTACTCTATTCTGTGCATCAGATGCTAGAGCATAT
GAGAAAGAAGTGCATAATGTCTGGGCTACACATGCCTGTGTACCCACAGACCCCAACCCA
CAAGAAATATACTTGGGAAATGTAACAGAAAATTTTAACATGTGGAAAAATGACATGGTG
GATCAGATGCATGAGGATATAATCAGTTTATGGGATCAAAGTCTAAAGCCATGTGTAAAG
TTGACCCCACTCTGTGTCACTTTAAGGTGTACAAATGCTACTATTAATGGTAGCCTGACG
GAAGAAGTAAAAAATTGCTCTTTCAATATAACCACAGAGCTAAGAGATAAGAAACAGAAA
GCGTATGCACTTTTTTATAGACCTGATGTAGTACCACTTAATAAGAATAGCCCTAGTGGG
AATTCTAGTGAGTATATATTAATAAATTGCAATACCTCAACCATAACACAAGCCTGTCCA
AAGGTCTCTTTTGACCCAATTCCTATACATTATTGTGCTCCAGCTGGTTATGCGATTCTA
AAGTGTAATAATAAGACATTTAATGGGACAGGACCATGCAATAATGTCAGCACAGTACAA
TGTACACATGGAATTAAACCAGTGGTATCAACTCAACTACTGTTAAATGGTAGCTTAGCA
GAAGAAGATATCATAATTAAATCTGAAAATCTGACAAACAATATCAAAACAATAATAGTA
CACCTTAATAAATCTGTAGAAATTGTGTGTAGAAGACCCAACAATAATACAAGGAAAAGT
ATAAGGATAGGACCAGGACAGGCTTTCTATGCAACAAATGACATAATAGGAGACATAAGA
CAAGCACATTGTAATATTAATAATTCTACATGGAACAGAACTTTAGAACAGATAAAGAAA
AAATTAAGAGAACACTTCCTTAATAGAACAATAGAATTTGAACCACCCTCAGGGGGGGAT
CTAGAAGTTACAACACATAGCTTTAATTGTGGAGGAGAATTTTTCTATTGCAATACAACA
CGACTGTTTAAGTGGTCTAGTAATGTCACAAACGACACAATCACAATCCCATGCAGAATA
AAACAATTTATAAACATGTGGCAAGGGGCAGGACGAGCAATGTATGCCCCTCCCATTGAA
GGAAACATAACATGTAACTCAAGTATCACAGGACTCCTATTGACACGTGATGGAGGGAAA
ACAGACAGGAATGACACAGAGATATTCAGACCTGGAGGAGGAAATATGAAGGACAATTGG
AGAAATGAATTATATAAATATAAAGTGGTAGAAATTAAGCCATTGGGAGTAGCACCCACT
GAGGCAAGAAGGAGAGTGGTGGAGAGAGAAAAAAGAGCAGTGGGAATAGGAGCTGTACTC
CTTGGGTTCTTGGGAGCAGCAGGAAGCACTATGGGCGCGGCGTCAATAACGCTGACGGTA
CAGGCCAGGCAACTGTTGTCTGGTATAGTGCAACAGCAAAGCAATTTGCTGAGAGCTATA
GAGGCGCAACAGCACATGTTGCAACTCACGGTCTGGGGCATTAAGCAGCTCCAGACAAGA
GTCCTGGCTATAGAAAGGTACCTAAAGGATCAACAGCTCCTAGGGCTTTGGGGCTGCTCT
GGAAAACTCATCTGCACCACTAATGTGCCTTGGAACTCCAGTTGGAGTAATAAATCTCAA
ACAGATATTTGGGATAACATGACCTGGATACAGTGGGATAGAGAAATTAGTAATTACTCA
AACACAATATACAAGTTGCTTGAAGGCTCGCAAAATCAGCAGGAGCAAAATGAAAAAGAC
TTATTAGCATTGGACAGTTGGAATAATCTGTGGAATTGGTTCAACATAACAAATTGGCTG
TGGTATATAAAAATATTCATCATGATAATAGGAGGCTTAATAGGATTAAGAATAATTTTG
GGTGTGCTCTCTATAGTGAAAAGAGTTAGGCAGGGATACTCACCTTTGTCGTTTCAGACC
CTTACCCCAAACCCGAGGGGACTCGACAGGCTCGGAAGAATCGAAGAAGAAGGTGGAGAG
CAAGACAAAGACAGATCCATTCGATTAGTGAACGGATTCTTAGCACTTGCCTGGGAAGAT
CTGCGGAGCCTGTGCCTCTTCAGCTACCACCGATTGAGAGACTTCATATTGATTGCAGTG
AGAGCAGTGGAACTTCTGGGAAGCAGCAGTCTCAGGGGACTACAGAGGGGGTGGGAAGCT
CTTAAGTATCTGGGAAGTCTTCTACAGTATTGGGGTCTGGAACTAAAAAAGAGTGCTATT
AATCTGCTTGATACCGTAGCAATAGCAGTAGCAGAAGGAACAGATAGAATTATAGAATTA
ATACAAAGAATTTGTAGAGCTATACGCAACATACCTAGAAGAATAAGACAGGGCTTTGAA
GCAGCTTTGCTATAA
>HM215306
ATGAAAGTGAAGGGGATACAGAGGAACTATCAACACTTATTGACATGGGGGACTATGATT
TTGGGGATGCTAATAATCTGTAGTGCTGCAGAAAACTTGTGGGTCACTGTTTATTATGGG
GTGCCTGTGTGGAAAGATGCAGAAACCACCCTATTTTGTGCATCAGATGCTAGAGCATAT
GAGAAAGAAGCGCATAATATCTGGGCTACGCATGCATGTGTACCCACCGACCCCGACCCA
CAAGAATTATATTTGGAAAATGTGACAGAAGAATTTAACATGTGGAAAAATAACATGGTA
GAGCAGATGCATACAGATATAATTAGTCTATGGGACCAAAGCCTAAAACCCTGTGTACAG
TTAACCCCTCTCTGCGTTACTTTAAATTGTAACGATGTCACCAATAATGGCACCAATGTT
GCTAACATCAGCATTGACATGAAAGGAGAAATAAAAAACTGCTCTTTCAACATGACCACA
GAATTAAGGGATAAGAAACAGAAAGTATATTCACTTTTCTATAAACTTGATGTAGTACAA
ATGAATAGTAGTCAGTATAGATTAATAAATTGTAATACCTCAGCCATTAAACAAGCTTGT
CCAAAGGTATCCTTTGAGCCAATTCCCATACATTATTGTGCTCCAGCTGGTTTTGCGATT
CTAAAATGTAGGGATGAGGAGTTCGATGGAACAGGGCCATGCACTAATGTCAGTACAGTA
CAATGCACACATGGAATCAAGCCAGTAGTATCAACTCAACTGCTGTTAAATGGCAGTCTA
GCAGAAAAAAGGGTAATGGTTAGGTCTGAAAATATCACAAACAATGTCAAAAACATAATA
GTACAATTTAATGAGACTGTAAACATAACTTGTATCAGACCTAACAACAATACAAGAAAA
AGTGTACATATAGGGCCAGGACAAGCATTCTATGCAACAGGTGACATAATAGGGAATATA
AGAAAAGCACATTGTCATGTTAATAAAACAGAATGGAATAGAATGTTGGCAAAGGCAGCC
CAACAATTAATTAACCACTTTAACAAAACAATAACCTTTAAGAACTCCTCAGGAGGGGAT
CTAGAAATTACATCACATAGTTTTAATTGTGGAGGAGAATTTTTCTATTGTGACACATCA
AGCCTGTTTAATATCACTTGGGATAGAAGTAACGTCACGCAGGAGTTAAATAACACAAAG
TTAAATGACACTATAATTCTCCAATGCAGGATAAAGCAAATTATAAATATGTGGCAGAGA
GCAGGACAAGCAATGTATGCCCCTCCCATCCCAGGAATAATAAAGTGTGAATCAAACATT
ACAGGACTAATATTAACAAGAGATGGGAGTGAGAATGAAACTGAAACCTTCAGACCTGGA
GGAGGAGACATGAGGGACAATTGGAGAAGTGAGTTATATAAGTATAAAGTGGTAAAAATT
GAACCACTAGGAGTAGCACCCACCAAGGCAAGGAGAAGAGTGGTGGAGAGAGAGAAAAGA
GCAGTCGGACTAGGAGCTGTCTTCCTTGGGTTCTTAGGAGCAGCAGGAAGCACTATGGGC
GCAGCGTCAATAACGCTGACGGTACAGGTCAGACAATTGTTGTCTGGCATAGTGCAACAG
CAAAACAATTTGCTGAGGGCTATAGAAGCTCAACAGCATCTGTTGAAGCTCACGGTCTGG
GGCATTAAACAGCTCCAGGCAAGAGTCCTGGCTGTGGAAAGATACCTAAAGGATCAACAG
CTCCTAGGAATTTGGGGCTGCTCTGGAAAACTCATCTGCACCACTAATGTGCCCTGGAAC
AATAGTTGGAGTAATAAATCCCTAGAGGATATATGGGAGAATATGACCTGGATGCAATGG
GACAAGGAAATTAACAATTACACACATCTGATATATAATCTAATTGAAGAATCGCAGTAC
CAGCAGGAAAAGAATGAAAAAGAGTTATTAGAATTGGACAAGTGGGCTAATCTGTGGAAT
TGGTTTGATATATCAAACTGGCTGTGGTATATAAGGATATTTATAATGATAGTAGGAGGC
TTAATGGGCTTAAGAATAGTTTTTGCAGTACTTTCTGTAATAAATAGAGTTAGGCAGGGG
TACTCACCTGTGTCATTTCAGATCCACCACCCAAACCCAGGGGATCTCGACAGGCCCGGA
AGAATCGAAGAAGAAGGTGGAGAGCAAGGCAGAGGCAGATCGATTCGATTAGTGAGCGGA
TTCTTAGCACTTGCCTGGGACGATCTACGGAGCCTGTGCCTTTTCAGCTACCACCGATTG
AGAGACTTCATCTTGATTGCCACGAGGACTGTGAAACTTCTGGGACACAACAGTCTCAAG
GGATTGAGACTGGGGTGGGAAGGCCTCAAGTATCTGTGGAATCTCCTGGCATATTGGGTT
CGGGAACTGAAAATTAGTGCTGTTAACTTGTTTGATACCATAGCAATAGCAGTAGCTGGC
TGGACAGATAGGATTATAGAACTAGGACAAAGACTTTGTAGAGCTTTTCTTAACATACCT
AGAAGAATCAGACAGGGATTTGAAAGGGCTTTGCTGTAA
>AY835452
ATGAGAGTGAAGGAGATCAGGAAGAACTATCGGCACTTGTGGAAATGGGGCATCATGCTC
CTTGGGATGTTGATGATCTGTAGTGCTACAGAAAATTTGTGGGTCACAGTCTATTATGGG
GTACCTGTGTGGAAAGAAGCAACCACCACTCTATTTTGTGCATCAGATGCTAAAGGATAT
GAGAAAGAGGTACATAATGTTTGGGCCACACATGCTTGTGTACCCACAGACCCCAACCCA
CAAGAAGTAGTATTGGAAAATGTGACAGAAAATTTTAACATGTGGAAAAATAACATGGTA
GAACAGATGCATGAGGATATAATCAGTTTGTGGGATCAAAGCCTAAAGCCATGTGTAAAG
TTAACCCCGCTCTGTGTCACTTTAAACTGCAGTGATGTGAATACCACTAGTGTTAATACC
ACTGCTAGTAGCATGGAGGGGGGAGAAATCAAAAACTGCTCTTTCAATACCACCACAAGC
ATGAGTGATAAAATGCAGAAAGAATATGCACTTTTTTATACACTTGATGTAGTACCAATA
GTTAAGGAAAATAATACCTATAGGTTGATAAGTTGTAACACCTCAGTCATTACACAGGCC
TGTCCAAAGGTATCCTTTGAACCAATTCCCATACATTATTGTGCCCCGGCTGGTTTTGCG
ATTCTAATGTGTAATAATAAGACATTCGATGGAAAAGGGCCATGTAATAATGTCAGCACA
GTACAATGTACACATGGAATTAAGCCAGTAGTATCAACTCAACTGCTGTTAAATGGCAGT
CTAGCAGAAGAAGAAGTAGTAATTAGATCTGACAATTTCACGGACAATGCTAAAACCATA
ATAGTACATCTGAATGAATCTATAGAAATTACTTGTACAAGACCCAACAACAATACAAGC
AAGAGTATAACTATAGGACCAGGGAGAGCATTTTATGCAACAGGAAGGATAATAGGAGAT
ATAAGGAAGGCACACTGTAACATTAGTGGAGAAAAATGGCATAACGCTTTAGAACAGATA
GTTAAAAAATTAGGAGAAAAATTTGAGAATGCAACAACAATAAGATTTAATCAATCCTCA
GGAGGAGACCAAGAAATTGTAATGCACACTTTTAATTGTGGAGGGGAATTTTTTTACTGT
AACTCAACACAGCTGTTTAATAGTACTTGGTGGCCTAATGGTACTACGACTGAATGGTCA
AATGAAACGTCAAATGGGACTATCACACTCCCATGCAGAATAAAACAAATTATAAACATG
TGGCAGGAAGTAGGAAAAGCAATGTATGCCCCTCCTATCAGCGGACCAATTAGCTGTTCA
TCGAATATTACAGGGCTGCTATTAGTAAGAGATGGTGGTAATGACAATGAGACTAACGGG
ACTGAGACCTTCAGACCTGGAGGAGGAGATATGAGAGACAATTGGAGAAGTGAATTATAT
AAATATAAAGTAGTAAAAATTGAACCATTAGGAGTAGCACCCACCAAGGCAAAGAGAAGA
GTGGTGCAAAGAGAAAAAAGAGCAGTGGGACTAGGAGCTATGTTCCTTGGGTTCTTGGGA
GCAGCAGGAAGCACTATGGGCGCAGCGTCAATAACGCTGACGGTACAGGCCAGACTATTA
TTGTCTGGTATAGTGCAACAGCAAAACAACTTGCTGAGAGCTATTGAGGCGCAACAGCAT
CTGTTGCAACTCACAGTCTGGGGCATCAAGCAGCTCCAGGCTAGAGTCCTGGCTATAGAA
AGATACCTAAAGGATCAACAGCTCCTGGGGATTTGGGGTTGCTCTGGAAAACTCATTTGC
ACCACTGCTGTGCCTTGGAATAGTAGTTGGAGTAACAAATCTCTGAAATGGATTTGGGAC
AACATGACCTGGATGGAGTGGGAAAAAGAAATTGACAATTACACAGGCATAATATACAAC
TTACTTGAAGAATCGCAAAACCAACAAGACAAAAATGAAAAAGAATTATTGGAATTAGAT
AAATGGGCAAGTTTGTGGACTTGGTTTGACATAACAAACTGGCTGTGGTATATAAAGATA
TTCATAATGATAGTAGGAGGCTTGGTAGGCTTAAGAATAGTTTTTGCTGTACTTTCTATA
GTGAATAGAGTTAGGCAGGGATACTCACCATTGTCGTTTCAGACCCGCCTCCCAGCCCCG
AGGGGGCTCGACAGGCCCGAAGGAACAGAAGAAGAAGGTGGAGACAGAGACAAAGACAGA
TCCATTCGATTAGTGGATGGATTCTTAGCACTCATCTGGGACGACCTACGGAGCCTGTGC
CTCTTCAGCTACCACCGCTTGAGAGACTTACTCTTGATTGTAGCGAGGGTTGTGGAAATT
CTGGGACACAGGGGGTGGGAAATCCTCAAGTATTGGTGGAATCTCCTGCAATATTGGAGT
CAGGAACTGAAAAATAGTGCTGTTAGCTTGCTCAACGCCACGGCCATAGCAGTAGCTGAG
GGGACAGATAGGATCATAGAAGTATTACAAAGAATTGGTAGAGCTATTCTCCACATACCT
ACAAGAATAAGACAGGGCTTAGAAAGGGCTTTGCTATAA
>AY835438
ATGAAAGTGAAGGGGACCAGGAAGAATTATCAGCGCTTGTGGAGATGGGGCAACATGCTC
ACGATGCTCCTTGGGATGTTGATGATCTGTAGTGCTACAGAAAAGTTGTGGGTCACAGTC
TATTATGGGGTACCTGTGTGGAAAGAGGCAACCACCACTCTATTTTGTGCATCAGAAGCT
AAAGCATATGATACAGAGGTACATAATGTTTGGGCCACGCATGCCTGTGTACCCACAGAC
CCCAACCCACAAGAAGTAGAATTAGGAAATGTGACAGAAAATTTTAACATGTGGAAAAAT
GACATGGTAGAACAGATGCATGAGGACATTATCAGTTTATGGGATCAAAGCCTAAAGCCA
TGTGTAAGATTAACCCCACTCTGTGTTACTTTAGATTGCACTGATTTGAATAATACTACT
AATACCAATAATACTACTAATACCAATAGTAGTAAGATAGAGGGAGGAGAAATGAAAAAC
TGCTCTTTCAATATCACCACAAACAGAGGAGACAAGAGGCAGAAAGAATATGCTCTTTTG
TATAGAACTGATATAGTATCAATAGAGAATACTAGCTCTAGCTATAGGTTGATAAGTTGT
AATACCTCAGTCATTACACAGGCCTGTCCAAAGGTAACCTTTGAGCCAATTCCCATACAT
TATTGTGCCCCAGCTGGTTTTGCGATTCTAAAGTGTAATGAGGACAAGTTCAATGGAACA
GGACCATGTAAAAATGTCAGCACAGTACAATGTACACATGGAATTAGGCCAACAGTGTCA
ACTCAACTGCTGTTAAATGGCAGTCTAGCAAAAGAAGAGGTAATAATTAGGTCTGCCAAT
CTCTCGGACAATGCTAAAATCATAATAGTACAGCTGAAGGACCCTGTAGAAATTAATTGT
ACAAGACCCAACAACAATACAAGAAAAAGTATAAATTTAGGACCAGGGAGAGCATTTTAT
GCAACAGGAGATATAATAGGAGATATAAGACAAGCACATTGTAACATTAGTAGAGCAAAA
TGGAATGACACTTTAAGAGAGATAGCTAAAAAATTAGCAGAACAATTTAATAATAGGACA
ATAGTCTTTAACCAATCCTCAGGAGGGGACCCAGAAATTGTAATGCACAGTTTTAATTGT
GCAGGGGAATTTTTTTACTGTGATACATCACAACTGTTTAATAGTACTTGGAATTCTAAT
AGTACTTGGAATGATACTAACAATAATAATAGCACTGAAAAGATTATACTCTCATGTAGA
ATAAGACAAATTATAAACAGGTGGCAGGAAGTAGGAAAAGCAATGTATGCCCCTCCCATC
AGCGGACCAATTAAGTGTTCATCAAATATTACAGGGCTGCTATTAGCAAGAGATGGTGGA
AATGAGACTAATGTGACCGAGACCTTCAGACCTGCAGGAGGAGATATGAGGGACAATTGG
AGAAGTGAATTATATAAATATAAAGTAGTACAAATTGAACCATTAGGAATAGCACCCACC
AAGGCAAAGAGAAGAGTGGTGCAGAGAGAAAAAAGAGCAGTGGGAATGCTAGGAGCTATG
TTCCTTGGGTTCTTGGGAGCAGCAGGAAGCACTATAGGCGCAGCGTCAATGACGCTGACG
GTACAGGCCAGACAATTATTGTCTGGCATAGTGCAACAGCAAAACAATTTGCTGAGGGCT
ATTGAGGCGCAACAACATATGTTGCAACTCACAGTCTGGGGCATCAAGCAGCTCCAGGCA
AGAGTCCTTGCTGTAGAAAGATACCTAAAGGATCAACAGCTCCTAGGGATTTGGGGGTGC
TCGGGAAAACTCATCTGCACCACTGCTGTGCCTTGGAATACTAGTTGGAGTAATAAATCT
CTGAATTACATTTGGGATAATATGACCTGGATGGAGTGGGAAAGAGAAATTGACAATTAC
ACAAGCTTAATATACACCTTAATTGAAGAATCGCAAAACCAACAAGAAAAGAATGAATTA
GAATTATTGGAATTAGATAAGTGGGGAAGTTTGTGGAATTGGTTTAGCATATCAAACTGG
CTGTGGTATATAAGAATATTCATAATAATAGTAGGAGGCTTGGTAGGTTTAAGAATAGTT
TTTACTGTACTTTCTATAGTAAATAGAGTTAGGCAGGGATATTCACCATTATCATTTCAG
ACCCGCCTCCCAGCAACCCAGAGGGGACAACCCGACAGGCCAGAAGGAATCGAAGAAGAA
GGTGGAGAAAGAGACAGAGCCAGATCCATTCGATTAGTGGACGGATTCTTAGCACTGTTC
TGGGACGACCTGCGGAGCCTGTGCCTCTTCAGCTACCACCGCTTGAGAGACTTACTCTTG
ATTGTAGCGAGGATTGTGGAGCTTCTGGGACACAGGGGGTGGGAGATCCTCAAGTATTGG
TGGAATCTCCTACAGTATTGGAGGCAGGAACTAAAGAAAAGTGCTGTTAGCTTGCTCAAT
ACAACAGCTATAGTAGTAGCTGAGGGGACAGATAGGATTATAGAGGTAGTACAAAGAGCT
TATAGAGCTTTTCTCCACATACCTAGAAGAATAAGACAAGGCTTAGAAAGGGCTTTGCTA
TAA
>JN944661
ATGAGAGTGGAGGGGACACAGATGAATTGGCTAAACTTGTGGAGATGGGGGACTTTGATC
ATTGGGTTGGTGATAATGTGTAGTGCCTCAGACAACTTGTGGGTTACAGTTTATTATGGG
GTTCCTGTGTGGAGAGATGCAGATACCACCCTATTTTGTGCATCAGATGCCAAAACACAT
GTGACAGAAGTGCACAATGTCTGGGCCACACATGCCTGTGTACCCACAGACCCCAACCCG
CAAGAAATACACCTGGGAAATGTAACAGAAAATTTTAACATGTGGAAAAATAAAATGGCA
GAGCAAATGCAGGAGGATGTAATCAGTTTATGGGATCAAAGTCTAAAGCCATGTGTAAGG
TTAACTCCTCTCTGCGTTACTTTAAATTGTACCAGTGCCAATTTGACCAATGTCAATAAC
ATAACCTATGCCCCTGGCATAGAAAAGATAACAGATGAAGTAAGAAACTGTTCTTTTAAT
ATGACCACAGAAATAAAAGATAAGAAGCAGAAGGTCTCTGCACTTTTTTATAAGCTTGAT
ATAGTACAAATCAATAGTAGTAAGAATAGTAGTGAGTATAGGTTAATAAATTGTAATACT
TCAGTCATCAAGCAGGCTTGTCCAAAGATATCCTTTGATCCAATTCCCATACATTATTGT
ACTCCAGCTGGTTATGCGATTTTAAAGTGTAATGATAAGAGTTTCAATGGGACAGGGCCA
TGTAAAAATGTCAGCTCAGTACAATGCACACATGGAATTAAGCCAGTGGTATCAACTCAA
TTTCTGTTAAATGGCAGTCTAGCAGAAGAAGAGATAATAATCAGATCTGAAAATCTCACG
AACAATGCCAAAATCATAATAGTGCACCTTAATAAATCTGTAGAAATCAATTGTACAAGA
CCCTTCAATAATACAAGAACAAGTGTACATATAGGACCAGGACAAGTATTCTATAGAACA
GGAGACATAATAGGAGATATAAGAGCAGTATATTGTGAGATTAATGAAACACAATGGAAT
GAAACTTTAAAACAGGTAACTAGAAAATTAGAAGAGCACTTTAATAAAACAATAATTTTT
CAACCACCCTCAGGAGGAGATCTAGAAATTACAATGCATCATTTTAATTGTAGAGGGGAA
TTTTTCTATTGCAATACATCAAAATTGTTTAATACAACAAATGGAACCATAGCAGGGTCT
AATGGCACCATCATACTTCCATGCAGGATAAAGCAAATTGTAAACATGTGGCAGGGAGCA
GGACAAGCAATGTATGCTCCTCCCATCAGTGGAAGAATTAATTGTGTATCAAATATTACA
GGAATACTATTAACAAGAGATGGTGGTAATAATAATACTAACGAGACCTTCAGACCTGCA
GGAGGAAATATAAAGGACAATTGGAGAAGTGAATTATATAAATATAAAGTAGTACAAATT
GAACCACTAGGAATAGCACCCACCAAGGCAAAGAGAAGAGTGGTGGAGAGAGAAAAAAGA
GCAGTGGGAATAGGAGCTATGATCTTTGGGTTCTTAGGAGCAGCAGGAAGCACTATGGGC
GCGGCGTCAATAACGCTGACGGTACAGGCCAGACAATTATTGTCTGGTATAGTGCAACAG
CAAAGCAATTTGCTGAGGGCTATAGAGGCGCAGCAGCATCTGTTGCAACTCACAGTCTGG
GGCATTAAACAGCTCCAGGCAAGAGTCCTGGCTGTGGAAAGATACCTAAAAGATCAAAAG
TTCCTAGGACTTTGGGGCTGCTCTGGAAAAATCATCTGCACCACTGCTGTGCCCTGGAAC
TCCACTTGGAGTAATAAATCTTATGAAGAGATTTGGAACAACATGACCTGGATAGAATGG
GAGAGAGAAATTAGCAATTACACAAGCCAAATATATGAAATACTTACAGAATCGCAGAAC
CAGCAAGAAAGGAATGAAAAGGATTTGTTAGAGTTGGATAAATGGGCAAGTCTGTGGAAT
TGGTTTGACATATCAAGATGGCTGTGGTATATAAAAATATTTATAATAATAGTAGGAGGT
TTAATAGGCTTAAGAATAATTTTTGCTGTGCTTTCTATAGTAAATAGAGTTAGGCAGGGA
TACTCACCTTTGTCTTTCCAGATCCCTTCCCATCATCAGAAGGAAGCCGACAGACCCGAA
GGAATCGAAGAAGGAGATGGCGAGCAAGGCAGAGACAGATCCGTGAGATTAGTGAGCGGA
TTCTTAGCACTTGCTTGGGACGACCTACGGAGCCTGTGCCTCTTCAGCTACCGCCGCTTG
AGAGACTTAATCTTGATTGCAACGAGGACTGTGGAACTTCTGGGACACAGCAGTCTCAAG
GGACTGAGACAGGGGTGGGAAGGCCTCAAATATCTGGGGAATCTTCTGATATATTGGGGC
CAGGAACTAAAAACTAGTGCTATCTCTTTGTTTGATGCCATAGCAATAGTAGTAGCAGGG
TGGACAGATAGGGTTATAGAAGTAGCACAAGGAGCTTGGAGAGCTATTCTCCACATACCT
AGAAGAATCAGACAGGGTTTAGAAAGGGCTTTGCTATAA
>HM215294
ATGAGAGTGAAGGGGATACAGAGGAACTCTCAACACTTATTGAAATGGGGAATGATAATC
CTGGGTATGATGATAATCTGTAGTGCTACAGAAAAGTTGTGGGTTACTGTCTACTATGGG
GTACCTGTGTGGAGGGAAGCAAAAGCTACTCTATTTTGTGCATCAGATGCTAAAGCATAT
GATACAGAAGTGCATAATGTATGGGCTACACATGCCTGTGTTCCCACAGACCCCAACCCA
CAAGAAATAATTTTGGAAAATGTAACAGAGAATTTTAACATGTGGAAAAATAACATGGTG
GAACAGATGCATGAGGATATAATCAGTTTATGGGATCAAAGTCTAAAGCCATGTGTAAAG
TTGACCCCACTCTGTGTCACTTTAAACTGTACAGATGTGACAGTTAATGGTACTATTGTG
AAAGTTAATAGTACTGGAATGAAAAACTGCTCTTTCAATATAACCACAGAAATAAGAGAT
AAGAAGAAAAAAGAAAGTGCACTTTTTTATAGACTTGATATAGTACCACTTGATGAGAGT
AGTGACAGCTCTAGCAACTATAGTGAGTATAGATTAATAAGTTGTAATACCTCAACCATA
ACACAAGCCTGTCCAAAGGTCACTTTTGACCCGATTCCTATACATTATTGTGCTCCAGCT
GGTTATGCGATTCTAAAGTGTAATAATAAGACATTCAATGGATTAGGACCATGCAATAAT
GTCAGCACAGTGCAATGTACACATGGAATTAAGCCAGTGGTATCAACTCAACTACTATTA
AATGGTAGCCTAGCAGAAGAAGAAATAATAATTAGATCTGAAAATCTGACAGACAATGTC
AAAACAATAATAGTACATCTTAATGACTCTGTACCAATTACGTGTACAAGACCCAACAAT
AATACAAGAAAAAGCATGAGGATAGGACCAGGACAAACGTTCTATGCAACAGGAGAAATA
ATAGGAGATATAAGACAGGCACATTGTAACATTACTAGAAATAAGTGGAATGAAACCTTA
GAAAGAATAAAGAGAAAATTAAGAGAACACTTCCCTAATAAAACAATAGAATTTAAACCA
TCCTCAGGAGGGGATCCAGAAATTACAACACATAGTTTTAATTGTAATGGAGAATTTTTC
TATTGCAATACATCAGGCCTGTTTAATGCAGAAGAAGCAAACATCACAGACATCACACTC
CCATGCAGAATAAGACAAATTATAAACATGTGGCAAGGGGTAGGACGAGCAATATATGCC
CCTCCCATTGCTGGAAACATAACATGCACATCGGATATCACAGGACTACTGTTGACACGT
GATGGAGGTAGTGATGGAAATAGCACGAAGGAGACATTCAGGCCTGGAGGAGGAGATATG
AGGGATAACTGGAGAAGTGAATTATATAAATATAAAGTGGTAGAAATTAAGCCATTAGGA
GTAGCACCCACTAAGGCAAAAAGGAGAGTGGTGGAGAGAGAAAAAAGAGCAGTGGGAATA
GGAGCTGTGTTCTTTGGGTTCTTAGGAGCAGCAGGAAGCACTATGGGCGCAGCATCAATA
ACGCTGACGGTACAGGCCAGACAATTATTGTCTGGTATAGTGCAACAGCAAAGTAATTTG
CTGAGGGCTATAGAGGCGCAACAGCATATGTTGCAGCTCACAGTCTGGGGCATTAAACAG
CTTCAGACAAGAGTCCTGGCTATAGAAAGATACCTAAAGGATCAACAGCTCCTAGGAATT
TGGGGCTGCTCTGGGAAACTCATCTGCACCACTACTGTGCCTTGGAACTCTAGTTGGAGT
AATAAAACTCAAAATGATATTTGGGATAACATGACCTGGATGCAGTGGGATAGGGAAATT
AATAATTACACAAACACAATATACAGGTTGCTTGAAGAATCACAAAACCAGCAGGAAAAG
AATGAACAAGACTTATTGGCATTAGACAAATGGGACAATTTGTGGAGTTGGTTTAGCATA
ACAAAGTGGCTGTGGTATATAAAAATATTCATAATGATAGTAGGAGGTTTGATAGGTTTA
AGAATAATTTTTGCTGTGCTTTCTATAGTGAATAGAGTTAGGCAGGGATACTCACCTTTA
TCGTTTCAGACCCTTATCCCAAGCCCGAGGGAACCCGACAGGCCCGGAAGAATCGAAGAA
GAAGGTGGAGAGCAAGACAGAAACAGATCCACTCGATTAGTGAGCGGATTCTTAGCACTT
GCCTGGGACGACCTGCGGAGCCTGTGCCTCTTCAGCTACCACCTATTGAGAGACTTCATA
TTGATTGCAGCGAGAACAGTGGAACTACTGGGACGCAGCAGTCTCAGGGGACTACAGAGA
GGGTGGGAAACCCTTAAGTATTTGGGAAGTCTTGTGCAGTATTGGGGTCTGGAGTTAAAA
AAGAGTGCTATTAGTCTGTTTGATACCATAGCAATACACGTAGCTGAGGGAACAGATAGG
ATTATAGAATTAGTACAAGGAATTTGTAGAGCTATCTACAACATACCTGTAAGAATAAGA
CAGGGCTTTGAAGCAGCTTTGCAATAA
>AY835445
ATGAGAGCGAAGGGGATCAGGAAGAATTGTCAGCACTTGTGGATATGGGGCACGATGCTC
CTTGGGATGTTAATGATCTATAGTGCTGCAGAACAAGGACAATTGTGGGTCACAGTCTAT
TATGGGGTACCTGTGTGGAAAGACGCAAGCACCACTCTATTTTGTGCATCAGATGCTAAA
GCATATGATACAGAGGTACATAATGTTTGGGCCACACATGCCTGTGTACCCACAGACCCC
AACCCACAAGAAGTAGTATTGGGAAATGTGACAGAAAATTTTAACATGTGGAAAAATAAC
ATGGTAGATCAGATGCATGAGGATATAATCAGTTTATGGGATCAAAGCCTAAAGCCATGT
GTGAAACTAACCCCACTCTGTGTTACTTTAAATTGTACTGATAATATTACTAATACTAAT
ACCAATAGTTCAAAGAATAGTTCTACTCATTCTTATAATAATAGTTTGGAAGGAGAAATG
AAAAACTGCTCTTTCAATATCACCGCAGGAATAAGGGATAAGGTAAAGAAAGAATATGCA
CTTTTTTATAAACTTGATGTAGTACCCATAGAGGAGGATAAGGATACTAATAAAACCACC
TATAGGTTGAGAAGTTGTAATACCTCAGTCATTACACAGGCCTGTCCAAAGGTAACCTTT
GAGCCAATTCCCATACATTATTGTGCCCCGGCTGGTTTCGCAATTCTAAAGTGTAATGAT
AAGAAATTCAATGGAACAGGGCCATGTACAAATGTCAGCACAGTACAATGTACACATGGA
ATTAGGCCAGTAGTGTCAACTCAACTGCTGTTAAATGGCAGTCTAGCAGAAGAAGAGGTA
GTAATTAGATCTGAAAATTTCACGAACAATGCTAAAACCATAATAGTACAGCTTAATGAA
TCTATAGCAATTAATTGTACAAGACCCAATAACAATACAAGAAGAAGTATACATATAGGA
CCAGGGAGAGCATTTTATGCAACAGGAGACATAATAGGAGATATAAGGCAAGCACATTGT
AACATTAGTAGAACAGAATGGAATAGCACTTTAAGACAGATAGTTACAAAATTAAGAGAA
CAATTGGGGGATCCTAATAAAACAATAATCTTTAATCAATCCTCAGGAGGGGACACAGAA
ATTACAATGCACAGTTTTAATTGTGGAGGGGAATTTTTCTACTGTAATACAACAAAACTG
TTTAATAGTACCTGGAATGGGAATAATACTACAGAATCAGATAGCACAGGAGAAAATATC
ACACTCCCATGCAGAATAAAACAGATTATAAACCTGTGGCAAGAAGTAGGAAAAGCAATG
TATGCCCCTCCTATCAAAGGACAAATTAGTTGTTCATCAAATATTACAGGGCTACTATTA
ACAAGAGATGGTGGAAATAACAATAGCAGCGGGCCCGAGACCTTTAGACCTGGAGGAGGA
AATATGAAGGACAATTGGAGAAGTGAATTATATAAATATAAAGTAATAAAAATTGAACCA
TTAGGAGTAGCACCCACCAGGGCAAAGAGAAGAGTGGTGCAAAGAGAAAAAAGAGCAGTG
GGAACACTAGGAGCTATGTTCCTTGGTTTCTTGGGAGCAGCAGGAAGCACTATGGGCGCA
GCGTCAGTGACGCTGACGGTACAAGCCAGACTACTGTTGTCTGGTATAGTGCAGCAGCAG
AACAATTTGCTGAGAGCTATTGAGGCGCAACAGCATATGTTGCAACTCACAGTCTGGGGC
ATTAAGCAACTCCAGGCAAGAGTCCTGGCTGTGGAAAGATACCTAAGGGATCAACAGCTC
CTAGGGATCTGGGGTTGCTCTGGAAAACTCATTTGCACCACTAATGTGCCTTGGAATGCT
AGTTGGAGTAATAAATCTCTTAATAACATTTGGGAAAACATGACATGGATGGAGTGGGAA
AGAGAAATTGACAATTACACAGACTTAATATACATCTTACTTGAAAAATCACAGATACAA
CAAGAAAAGAATGAACAAGAATTATTGGAATTAGATAGTTGGGCAAGTTTGTGGAATTGG
TTTGACATATCAAAGTGGCTGTGGTATATAAAAATATTCATAATGATAGTAGGAGGCCTG
GTAGGTTTAAGAATAGTTTTTGCTGTGCTTTCTATAGCAAATAGAGTTAGGCAGGGATAC
TCACCATTGTCATTTCAGACCCGCCTCCCAACCCCGAGGGGACCCGACAGGCCCGAAGGA
ATCGAAAAAGAAGGTGGAGGGAGAGACAGAGACGGATCCAGGCCATTAGTGCATGGATTA
TTAGCACTCATCTGGGACGATCTACGGAGCCTGTGCCTCTTCAGCTACCACCGCTTGAGA
GACTTACTCTTGATTGTAACGAGGACTGTGGAACTTCTGGGACGCAGGGGGTGGGAACTC
CTCAAATATTGGTGGAATCTCCTGCAGTATTGGAGTCAGGAACTAAAGAATAGTGCTGTT
AGTTTACTCAATACCACAGCTATAGCAGTAGCTGAGGGGACAGATAGGGTTATAGAAGTA
GTACAAAGAGCTTTTAGAGCTATTCTCCACATACCTGCAAGAATAAGACAGGGCTTAGAA
AGGGCTTTGCTGTAA
>U63632
ATGAGAGTGAAGGGGATCAGGAAGAGTTATCAGTACTTGTGGAAAGGGGGCACCTTGCTC
CTTGGGATATTAATGATCTGTAGTGCTGTAGAAAAGTTGTGGGTCACAGTCTATTATGGG
GTACCTGTGTGGAAAGAAGCAACCACCACTCTATTTTGTGCATCAGATGCTAAAGCATAT
GATACAGAGGTACATAATGTTTGGGCCACACATGCCTGTGTACCCACAGACCCCAACCCA
CAAGAAGTAGTATTGGAAAATGTAACAGAACATTTTAACATGTGGAAAAATAACATGGTA
GAACAGATGCAGGAGGATATAATCAGTTTATGGGATCAAAGCCTAAAGCCATGTGTAAAA
TTAACCCCACTCTGTGTTACTTTAAATTGCAAGGATGTGAATGCTACTAATACCACTAAT
GATAGCGAGGGAACGATGGAGAGAGGAGAAATAAAAAACTGCTCTTTCAATATCACCACA
AGCATAAGAGATGAGGTGCAGAAAGAATATGCTCTTTTTTATAAACTTGATGTAGTACCA
ATAGATAATAATAATACCAGCTATAGGTTGATAAGTTGTGACACCTCAGTCATTACACAG
GCCTGTCCAAAGATATCCTTTGAGCCAATTCCCATACATTATTGTGCCCCGGCTGGTTTT
GCGATTCTAAAGTGTAATGATAAGACGTTCAATGGAAAAGGACCATGTAAAAATGTCAGC
ACAGTACAATGTACACATGGAATTAGGCCAGTAGTATCAACTCAACTGCTGCTAAATGGC
AGTCTAGCAGAAGAAGAGGTAGTAATTAGATCTGACAATTTCACGAACAATGCTAAAACC
ATAATAGTACAGCTGAAAGAATCTGTAGAAATTAATTGTACAAGACCCAACAACAATACA
AGAAAAAGTATACATATAGGACCAGGGAGAGCATTTTATACTACAGGAGAAATAATAGGA
GATATAAGACAAGCACATTGTAACATTAGTAGAGCAAAATGGAATGACACTTTAAAACAG
ATAGTTATAAAATTAAGAGAACAATTTGAGAATAAAACAATAGTCTTTAATCACTCCTCA
GGAGGGGACCCAGAAATTGTAATGCACAGTTTTAATTGTGGAGGAGAATTTTTCTACTGT
AATTCAACACAACTGTTTAATAGTACTTGGAATAATAATACTGAAGGGTCAAATAACACT
GAAGGAAATACTATCACACTCCCATGCAGAATAAAACAAATTATAAACATGTGGCAGGAA
GTAGGAAAAGCAATGTATGCCCCTCCCATCAGAGGACAAATTAGATGTTCATCAAATATT
ACAGGGCTGCTATTAACAAGAGATGGTGGTATTAATGAGAATGGGACCGAGATCTTCAGA
CCTGGAGGAGGAGATATGAGGGACAATTGGAGAAGTGAATTATATAAATATAAAGTAGTA
AAAATTGAACCATTAGGAGTAGCACCCACCAAGGCAAAGAGAAGAGTGGTGCAAAGAGAA
AAAAGAGCAGTGGGAATAGGAGCTGTGTTCCTTGGGTTCTTGGGAGCAGCAGGAAGCACT
ATGGGCGCAGCGTCAATGACACTGACGGTACAGGCCAGACTATTATTGTCTGGTATAGTG
CAACAGCAGAACAATTTGCTGAGGGCTATTGAGGCGCAACAGCGTATGTTGCAACTCACA
GTCTGGGGCATCAAGCAGCTCCAGGCAAGAGTCCTGGCTGTGGAAAGATACCTAGGGGAT
CAACAGCTCCTGGGGATTTGGGGTTGCTCTGGAAAACTCATTTGCACCACTGCTGTGCCT
TGGAATGCTAGTTGGAGTAATAAATCTCTGGATAGGATTTGGAATAACATGACCTGGATG
GAGTGGGAAAGAGAAATTGACAATTACACAAGCGAAATATACACCCTAATTGAAGAATCG
CAGAACCAACAAGAAAAGAATGAACAAGAATTATTGGAATTAGATAAATGGGCAAGTTTG
TGGAATTGGTTTGACATAACAAAATGGCTGTGGTATATAAAAATATTCATAATGATAGTA
GGAGGCTTAGTAGGTTTAAGACTAGTTTTTACTGTACTTTCTATAGTGAATAGAGTTAGG
CAGGGATACTCACCATTATCGTTTCAGACCCTCCTCCCAGCCCCGAGGGGACCCGACAGG
CCCGAAGGAATCGAAGAAGAAGGTGGAGAGAGAGACAGAGACAGATCCGGACGATTAGTG
AACGGATTCTTAGCACTTATCTGGGTCGACCTGCGGAGCCTGTGCCTCTTCAGCTACCAC
CGCTTGAGAGACTTACTCTTGACTGTAACGAGGATTGTGGAACTTCTGGGACGCAGGGGG
TGGGAAGTCCTGAAATATTGGTGGAATCTCCTACAGTATTGGAGTCAGGAACTAAAGAAT
AGTGCTGTTAGCTTGCTCAATGCCACAGCCATAGCAGTAGCTGAGGGGACAGATAGGATT
ATAGAAGCATTACAAAGAACTTATAGAGCTATTCTCCACATACCTACAAGAATAAGACAG
GGCTTGGAAAGGGCTTTGCTATAA
>EU513193
ATGAGAGTGAGGGGGATACAGAAGAATTATCCACCCTTATGGAGATGGGGTCTGATAATA
TTTTGGCTTATAATAATTTGTAATGCTAAAAAATTGTGGGTCACAGTCTACTATGGGGTA
CCTGTGTGGAAAGACGCAGAGACCACCCTATTTTGTGCATCAGATGCCAAAGGATATGAG
AGAGAAGCACTTAATATTTGGGCCACACATGCCTGTGTACCCACAGATCCTAACCCACAA
GAATTATACTTGGAAAATGTAACAGAAGATTTTAACATGTGGAAAAATAGTATGGTAGAG
CAGATGCATGAAGATATAATTAGCCTATGGGACCTAAGCCTAAAGCCATGTGTAAAGATA
ACCCCTCTCTGCGTTACTTTAAATTGTATAGATGCCAATTTCAACAGTAGTAACAGTAGT
CTCCACAGTAGTCTCAGCAGTAGTTCCCACATAGGTGAGATGCAAATGAAAAACTGCTCT
TTCAATGTGACCACAGAACTAAGAGATAAGCAAAAGAAAGAATATGCACTTTTTTATAGA
CAGGATGTAGTACAATTTAATGAAACTGAGAATAACAGTAGTCAGAGTCACTATATGTTA
ATAAATTGTAATACCTCAACCATTGCACAGGCTTGTCCAAAGGTATCCTTTCAGCCAATT
CCCATACATTATTGTGCCCCAGCTGGTTTTGCAATTCTAAAGTGTAATGATAAGGGATTC
AGTGGAACAGGGAAATGCAAAAATGTCAGCACAGTACAATGTACACATGGAATCAAGCCA
GTAGTAACAACTCAACTGCTGCTAAATGGCAGTACAGCAGAAGGAAATGTAACAATTAGA
TCTGAAAATATCACAAACAATGCCAAAACCATAATAGTACAGTTAGCTAAGCCTGTAAAA
ATTAATTGTACCAGACCTGGCAACAACACAAGAAAAAGTGTGCATATAGGACCAGGGCAA
GCATTATATGCAACAGGTAACATAGTAGGGGATATAAGACAAGCACATTGTAATATCAGC
AGAAAAGAGTGGAATGATACTTTGAGCCAGGTGGTTACACAATTAAGGAAGTACTTTAAT
AATGCCACAATAGAGTTTAATAGCTCCTCAGGAGGGGATGTAGAAGTTACAACACATAGT
TTTAATTGTGGAGGAGAATTTTTCTATTGCAATACATCAGGACTGTTTAATAGCACCTGG
TGGGATAGCAACAATAGCACTGAGAATATAACTCACAGAAAAGAAAATATAACTCTCCAA
TGCAGAATAAAGCAATTTATAAATATGTGGCAGAGAGTGGGACGAGCAATGTATGCCCCT
CCCATCCAAGGAGTAATAAGGTGTGAATCAAACATTACAGGAATACTATTAACAAGAGAT
GGTGGGGTTAATAATAATAACACAAACAAAACTGAGACCTTCAGGCCTGGAGGAGGAGAT
ATGAGGGACAATTGGAGAAGTGAATTATATAAGTATAAAGTAGTGAAAATTGAACCACTA
GGTGTAGCACCCACCCATGCAAAAAGAAGAGTGGTGGAGAGAGAAAAAAGAGCAGTTGGA
CTGGGAGCTGTCTTCCTTGGGTTCTTAGGAGCAGCAGGAAGCACTATGGGCGCGGCGTCA
ATAACGCTGACGGTACAGGCCAGACAGTTATTGTCTGGTATAGTGCAACAGCAGAGCAAT
TTGCTGAAGGCTATAGAGGCTCAACAACAGCTGTTGAGACTCACAGTCTGGGGCATTAAA
CAGCTCCAGGCAAGAGTCCTGGCTCTAGAAAGATACCTAAAGGATCAACAGCTCCTAGGA
ATTTGGGGCTGCTCTGGAAGACTCATCTGCACCACTAATGTACCCTGGAACACTAGTTGG
AGTAATAAAACTTATAGTGACATATGGGATAATATGACCTGGCTGCAATGGGATAAAGAA
ATTAGTAATTACACAGACATAATATATAAATTAATTGAAGAATCACAGAACCAGCAGGAG
AAGAATGAACAAGACTTATTGGCATTGGACAAGTGGGCAAGTCTGTGGACATGGTTTGAC
ATATCAAGTTGGCTATGGTATATAAAAATATTTATAATGATAGTAGGAGGTTTGATAGGT
TTAAGAATAGTTTTTGCTGTACTTGCTATAATAAATAGAGTTAGGCAGGGATACTCACCT
TTGTCATTCCAGACCCTTACCCACCACCAGAGGGAACCCGACAGGCCCGGAAGAATCGAA
GAAGGAGGTGGCGAGCAAGACAGAGACAGATCCGTGCGCTTAGTGAGCGGATTCTTAGCA
CTTGCCTGGGACGATCTGCGGAGCCTGTGCCTCTTCAGCTACCACCGGTTGAGAGACTTC
GTCTTGATTGTAGCGAGGGCTGTGGAACTTCTGGGACGAGGGGGGTGGGAAGCCCTCAAA
TATCTGGGGAATCTTCTACTATACTGGGGTCAGGAACTAAAGAATAGTGCTATTAGTTTG
CTTGATGCAACAGCAATAACAGTAGCTAACGGGACAGACAGAATTATAGAAATAGCACAA
AGAACTGGTAGAGCTATTCGCAACATACCTACCAGAATCAGGCAGGGCTTAGAAAGATCT
TTGCTATAA
>EU855130
ATGAGAGTGATGGGGATGCAGAGGAATTATCCACTCTTATGGAAATGGGGTACGATAATA
TTTTGGATAATGATAATTTGTAATGCTGAAAAGTTGTGGGTCACGGTCTACTATGGGGTA
CCTGTGTGGAGAAACGCAGAGACCACCCTATTTTGTGCATCAGATGCTAAAGCATATGAT
GCAGAAGCACATAATGTCTGGGCTACACATGCCTGTGTACCCACAGACCCTAACCCACAA
GAAATACATTTGAAAAATGTAACAGAAAAGTTTAACATGTGGAAAAATAACATGGTAGAA
CAGATGCATGAAGATATAATTAGTCTATGGGACCAAAGCCTAAAGCCATGTGTAAAGTTA
ACCCCTCTCTGCGTTACTTTAGATTGTCATAATGTCAACAGCAGCAATAGCAGCACCTCT
AACAGCAGCAACAGCAGCACCCCTATCAACAGGACCATAGATAGTGACATGCAAGAGGAA
ATAAAAAACTGCTCTTTCAATATGACCACAGAACTAAGAGATAAGAAACAGAAAGTGTCT
GCACTTTTTTATAGACTTGATGTAGTACAAATTAATGAAAGTAGCAATAGTCAATATAGG
TTAATCAATTGTAATACCTCAGCCATTACAAAAGCATGTCCAAAGGTAACCTTTGAGCCA
ATTCCCATACATTATTGTGCCCCAGCTGGTTTTGCAATTCTAAAGTGTAATGATAAGAAG
TTCAATGGAACAGGGCTATGCAAGAATGTTAGCACAGTACAATGCACACATGGGATCAAG
CCAGTAGTATCAACTCAACTACTGTTAAATGGCAGTCTAGCAGAAGAGGAGGTAGTGATT
AGATCTGAAGATATCACAAACAATGCCAAAAACATAATAGTACAGTTGGTTGCGCCTGTA
AGAATCAATTGTACCAGACCTAACAACAATACAAGAAGAAGTGTACGTATAGGACCAGGG
CAAACATTCTATGCAACAGGTGACATAATAGGGGATATAAGACAAGCACATTGTAATGTT
AGTAGATCAGAATGGAATAGAACTTTACAACAGGTGGCTGCACAATTAAGGAAGCACTTT
AACAAAACAATAATCTTTGCTAACTCCTCAGGAGGGGATATAGAAATCACAACACATAGT
TTTAATTGTGGAGGAGAATTTTTCTATTGCAATACATCGGAACTGTTTAATAGCACTTGG
AATAGCACTTGGGATAACAGCTCAAATCACATAGAGTCAAATCACACAGAAGGCAATATA
ACTCTCCAATGCAGGATAAAGCAAATTGTAAATATGTGGCAGAAAGTAGGACTAGCAATG
TATGCCCCTCCCATCTCAGGAGAAATAAGGTGTAAATCAAACATTACAGGACTACTACTA
ACAAGAGATGGAGGGAGTAATAATAGTACGAATGAGACCTTCAGGCCTGGAGGAGGAGAC
ATGAGGGACAATTGGAGAAGTGAATTATATAAGTATAAAGTAGTAAAAATTGAACCACTA
GGTGTAGCACCCACCCGTGCAAAAAGAAGAGTGGTGGAGAGAGAAAAAAGAGCAGTTGGA
CTGGGAGCTGTCTTCCTTGGGTTCTTAGGAGCTGCAGGAAGCACTATGGGCGCGGCGTCA
ATAACGCTGACGGTACAGGCCAGACAATTATTGTCTGGTATAGTGCAACAGCAGAGCAAT
TTGCTGAGGGCTATAGAGGCTCAACAACATCTGTTGAAACTCACGGTCTGGGGCATTAAA
CAGCTCCAGGCAAGAGTCCTGGCTCTGGAAAGTTACCTAAGGGATCAGCAGCTCCTAGGA
ATTTGGGGCTGCTCTGGAAAACTCATCTGCACCACTAATGTACCCTGGAACTCTAGTTGG
AGTAATAAAACTTATAATGACATATGGGATAACATGACCTGGCTGCAATGGGATAAAGAA
GTTAGCAATTACACAGACATAATATATAATCTAATTGAAGAATCGCAGAACCAGCAGGAA
AAGAATGAACAGGACTTATTGGCATTAGACCAATGGGCAAATCTGTGGAATTGGTTTGGC
ATAACAAAATGGCTATGGTATATAAAAATATTCATAATGATAGTAGGAGGTTTAATAGGT
TTAAGGATAGTTTTTGCTGTGCTTACTATAATAAATAGAGTTAGGCAGGGATACTCACCT
TTATCGTTCCAGACCCTTACCCACCACCAGAGGGGACCCGACAGACCCGAAAGAATCGAA
GAAGGAGGTGGCGAGCAAGACGGAGACAGATCAGGGCGATTAGTGAGCGGTTTCTTAGCA
CTTGCCTGGGACGATCTGCGGAGCCTGTGCCTCTTAAGCTACCACCGATTGAGAGACTTT
GTCTTGATTGCAGTGAGGGCTGTGGAACTTCTGGGACACAGCAGCCTCAAGGGACTGAGA
CTGGGGTGGGAAGCCCTCCAATATCTGGGGAATCTTCTACTATACTGGGGTCAGGAACTA
AAGAATAGTGCTATTAATTTGCTTGATACAATAGCATTAGCAGTAGCTAATTGGACAGAC
AGAGTTATAGAAATAGGACAA
>AY835451
ATGAAAGTGATGGGGACCAAGAAGAATTATCAGCACTTGTGGAGATGGGGCATCATGCTC
CTTGGGATGTTAATGATGAGTAGTGCTGCAGAACAATTGTGGGTTACAGTCTATTATGGG
GTGCCTGTGTGGAGGGAAGCAAACACCACTCTATTTTGTGCATCAGATGCTAAAGCATAT
GATACAGAGGTACATAATGTTTGGGCCACACATGCCTGTGTACCCACAGACCCCAACCCA
CAAGAAGTAGTAATGGGAAATGTGACAGAAGATTTTAACATGTGGAAAAATAACATGGTA
GAACAGATGCATGAGGATATAATCAGTTTATGGGATCAAAGCCTAAAGCCATGTGTAAAA
TTAACCCCGCTCTGTGTTACTTTACATTGCACTAATGTGACTATCAGTAGTACTAATGGT
AGTACCGCTAATGTTACTATGAGGGAAGAAATGAAAAATTGCTCTTTTAATACTACCACA
GTCATAAGAGATAAGATACAGAAAGAATATGCACTTTTTTATAAACTTGATATAGTACCA
ATAGAAGGAAAGAATACCAATACCGGCTATAGGTTGATAAATTGTAACACCTCAGTCATT
ACACAAGCCTGTCCAAAGGTATCCTTTGAACCAATTCCCATACATTATTGTGCCCCGGCT
GGTTTTGCGATTCTAAAGTGTAATAATAAGACATTCAATGGAAAGGGACCATGTAGAAAT
GTCAGTACAGTACAATGTACACATGGAATTAAGCCAGTAGTATCAACTCAACTATTGCTA
AATGGCAGTCTAGCAGAAGAAGACATAATAATCAGATCTGAAAATTTCACAAACAATGGT
AAAAACATAATAGTACAGCTGAAGGAACCTGTAAAAATCAATTGTACAAGACCCGGCAAC
AATACAAGGAGAAGTATAAATATAGGACCAGGGAGAGCATTTTATGCAACAGGGGCCATA
ATAGGAGATATAAGAAAAGCACATTGTAACATAAGCACAGAACAATGGAATAACACTTTA
ACACAAATAGTTGACAAGTTAAGAGAACAATTTGGGAATAAAACAATAATCTTTAACCAA
TCCTCAGGAGGGGATCCAGAAGTTGTAATGCACACTTTTAATTGTGGAGGGGAATTTTTC
TACTGTAATTCAACACAACTGTTTAATAGTACTTGGTTTAATAATGGTACTAGTACTTGG
AATAGTACTGCAGACAATATCACACTCCCATGTAGAATAAAACAAGTTATAAACATGTGG
CAGGAAGTAGGAAAAGCAATGTATGCCCCTCCCATCAGAGGACAAATTGATTGTTCATCA
AATATTACAGGGTTGATATTAACAAGAGATGGTGGTAGTAACAGTAGCCAGAACGAAACC
TTCAGACCTGGAGGAGGAAATATGAAGGACAATTGGAGAAGTGAATTATATAAATATAAA
GTAGTAAAAATTGAACCATTAGGAATAGCACCCACCAGGGCAAAGAGAAGAGTGGTGCAG
AGAGAAAAAAGAGCAGTGACGCTGGGAGCTGTGTTCCTTGGGTTCTTGGGAGCTGCAGGA
AGCACTATGGGCGCAGCGTCACTGACGCTGACGGTACAGGCCAGACTATTATTGTCTGGT
ATAGTGCAACAGCAGAGCAATCTGCTGAGAGCTATTGAGGCGCAACAACATATGTTGCAA
CTCACAGTCTGGGGCATTAAACAGCTCCAGGCAAGAGTCCTGGCTATAGAAAGATACTTA
AAGGATCAACAGCTCCTAGGAATTTGGGGTTGCTCTGGAAAACTCATCTGCACCACTACT
GTGCCTTGGAATACTAGTTGGAGTAATAAATCTTATGATTACATTTGGAATAACATGACC
TGGATGCAGTGGGAAAGAGAAATTGACAATTACACAGGCTTCATATACACCTTAATTGAA
GAATCGCAGAACCAACAAGAAAAAAATGAACTAGAATTATTGGAACTAGATAAGTGGGCA
AGTTTGTGGAATTGGTTTAACATAACAAATTGGCTGTGGTATATAAAATTATTCATAATG
ATAATAGGAGGCTTGGTAGGTTTAAGAATAGTTTGTGCTGTACTTTCTATAGTGAATAGA
GTTAGGCAGGGATACTCACCATTATCATTTCAGACCCGCCTCCCAAACCCGAGGGGACCC
GACAGGCCAGAAGAAACAGAAGGAGAAGGTGGAGAGAGAGACAGAGACAGATCCGCACGA
TTAGTGAACGGATTCTTAGCAATCATCTGGGACGATCTGCGGAGCCTGTGCCTCTTCAGC
TACCACCGCTTGAGAGACTTACTCTTGATTGTAGCGAGGGTTGTGGAGATTCTGGGACGC
AGGGGGTGGGAAATCCTCAAATATTGGTGGAATCTCCTGAAGTATTGGAGTCAGGAACTA
AAGAATAGTGCTGTCAGCTTGCTTAACGTCACAGCTATAGCAGTAGCTGAGGGAACAGAT
AGAGTTATAGAAATAGTGCAAAGAGCTGTTAGAGCTATTCTCCACATACCTACAAGAATA
AGACAGGGCTTCGAAAGGGCTTTACTATAA
>AY835441
ATGAGAGTGAGGGAGACCAGGAGGAATTGGCAGCACTGGTGGAAATGGGGCACGATGCTC
CTTGGGATGTTGATGATCTGTAGTGCTACAGAAAAATTGTGGGTCACAGTCTATTATGGG
GTACCTGTATGGAAAGAAGCGACCACCACTCTATTTTGTGCATCAGATGCTAAAGCATAT
GAAACAGAGAAACATAATGTCTGGGCCACACATGCCTGTGTACCCACAGACCCCGATCCA
CAAGAAGTAGTGTTGGGAAATGTGACAGAAAATTTTAACATGTGGAAAAATAACATGGTA
GAACAAATGCATGAGGATATAATAAGTTTATGGGATCAAAGCCTAAAGCCATGTGTAAAA
TTAACCCCACTCTGTGTTACTTTAAATTGCACGGATGAGTTGAGGAATGGTACTTATGCT
AATGTCACTGTCACTGAGAAAGGAGAAATAAAAAACTGCTCTTTCAATATCACCACAGCA
ATAAGAGATAAGGTACAGAAAACATATGCACTTTTTTATAGACTTGATGTAGTACCAATA
GATAATAATCATGGTAATAGTAGCAGTAACTATAGCAACTATAGATTAATAAATTGTAAT
ACCTCAGTCATTACACAGGCCTGCCCAAAAGTATCCTTTGAACCAATTCCCATACATTAT
TGTGCCCCAGCTGGTTTTGCGATTCTAAAATGTAATAATAAGAAGTTCAATGGAACAGGA
CCATGTAAAAATGTCAGCACAGTACAATGTACACATGGAATTAGACCAGTAGTGTCAACT
CAACTGCTGTTAAATGGCAGTCTAGCAGAAGAAGAGGTAGTAATTAGATCTGAAAATTTC
ACAGACAATGCTAAAACCATAATAGTACAACTGAATGACTCTGTAATAATTAATTGTACA
AGACCCAACAACAATACAAGAAAAGGTATAACTATAGGACCAGGGAGAGTATTTTATACA
GGAGAAATAGTAGGAGATATAAGACAAGTACATTGTAACCTTAGTAGTGCAAAATGGAAT
AGCACTTTGAAACAGGTAGTTACAAAATTAAGAGAACAATTTGGGAATAAAACAATAGTC
TTTAATCAATCCTCAGGAGGGGATCCAGAAATTGTAATGCACAGTTTTAATTGTGGAGGG
GAATTTTTCTTCTGTAATACAACACAATTGTTTAACAGTACCTGGAATATTAATGGTACT
TGGCATGGTACTACAGTGTCAAATAAAACTATCATACTCCCATGCAGAATAAAACAAATT
ATAAACATGTGGCAGGAAGTAGGCAAAGCAATGTATGCCCCTCCTATTAGAGGACAAATT
AGATGTTCATCAAATATTACAGGATTACTATTAACAAGAGACGGTGGTAATAATAACAGC
ACCACCGAGATCTTCAGACCTGGAGGAGGAGATATGAGGGACAATTGGAGAAGTGAATTA
TATAAATATAAAGTAGTAAAAATTGAACCATTAGGAATAGCACCCACCAAGGCAAGGAGA
AGAGTGGTGCAAAGAGAAAAAAGAGCAGTGGGAACAATAGGAGCTATGTTCCTTGGGTTC
TTGGGAGCAGCAGGAAGCACTATGGGCGCAGCATCAGTAACGCTGACGGTACAGGCCAGA
CTATTATTGTCTGGTATAGTGCAACAGCAGAACAATCTGCTGAGGGCTATTGAGGCGCAA
CAGCATCTGTTGCAACTCACAGTCTGGGGCATCAAACAGCTCCAAGCAAGAGTCCTGGCT
GTAGAAAGATACCTAAGGGATCAACAGCTCCTGGGGATTTGGGGTTGCTCTGGAAGACTC
ATTTGCACCACTAATGTGCCTTGGAACACTAGTTGGAGTAATAAATCTCTTAATGATATT
TGGGATAACATGACTTGGATGGAGTGGGATAGAGAAATCAACAATTACACAAGCCTCATA
TACAACTTACTTGAAGATGCGCAAAACCAGCAAGAAAAGAATGAACAAGAATTATTAGAA
TTGGATAAGTGGGCAAGTTTGTGGAATTGGTTTGACATAACACATTGGCTGTGGTATATA
AAAATATTCATAATGATAATAGGTGGCCTGATAGGTTTAAGAATAGTTTTTGCTGTGCTT
TCTATAGTAAATAGAGTTAGGCAGGGATACTCACCATTGTCATTTCAGACCCACCTCCCA
GCCAGGAGGGAACCCGACAGGCCCGAAGGAACAGAAGGAGAAGGTGGAGAGAAAGACAGA
GACAGATCAGTTCGATTAGTGCATGGATTCTTAGCACTCATCTGGGACGATCTACGGAGC
CTGTGCCTCTTCAGCTACCACCGCTTGACAGACTTACTCTTGATTGTAACGAGGATTGTG
GGACTTCTGGGACGCAGGGGGTGGGAAGCCCTCAAGTATTGGTGGAATCTCCTACAATAC
TGGAGTCAGGAACTAAAGAATAGTGCTGTTAGCTTGCTTGATACCATAGCTATCGCAGTA
GCTGAGGGGACAGATAGGGTTATAGAAGCAGTGCGAAGAATTTTTATAGGTGTTCTCCAC
ATACCTAGAAGAATCAGACAGGGCTTTGAAAGGGCTTTGTTATAA
>DQ388515
ATGAGAGTGATGGGGATATTGAGGAATTGGCAACAATGGTGGATATGGGGCATATTAGGC
TTTTGGATGCTAATGATTTGTAATATGGAGCAATTGTGGGTCACTGTCTACTATGGGGTA
CCTGTGTGGAAAGAAGCAAAAGCTACTTTATTTTGTGCATCAGATGCTAAAGCATATGAG
AAAGAAGTGCATAATGTCTGGGCTACACATGCCTGTGTACCCACAGACCCCAACCCACAA
GAAATACCTTTGGGAAATGTAACAGAAAATTTTAACATGTGGAAAAATGACATGGCAGAT
CAGATGCATGAGGATATAATCAGTTTATGGGATCAAAGCCTAAAGCCCTGTGTAAAGCTG
ACCCCACTCTGTGTCACTTTAAATTGTAGTGATGCTACCAGTAATACTACCAAAAATGCT
ACCAATACTAATACCACCAGTACAGATAACAGAAATGCTACCAGTAATGATACTGAAATG
AAGGGAGAAATAAAAGATTGCACTTTCAATATAACCACAGAAGTAAGAGATAGGAAGACA
AAACAAAGGGCACTTTTTTATAAACTTGATGTAGTGCCACTTGAGGAGGAAAAGAATAGC
TCTAGTAAAAATAGTAGCTATAAGGAGTATAGATTAATAAGTTGTAATACCTCAACCATA
ACACAAGCCTGTCCAAAGGTCTCTTTTGACCCAATTCCTATACATTATTGTGCTCCAGCT
GGTTATGCGATTCTCAAGTGTAACAATAAAACATTCAATGGAACAGGACCATGTCATAAT
GTCAGCACAGTACAATGCACACATGGAATTAAGCCAGTGGTATCAACTCAACTACTGTTA
AATGGTAGCCTAGCAGAAGAAGAGATAATAATTAGATCTGAAAATCTGACAGACAATACA
AAAACAATAATAGTACATCTTAATGAATCTGTGGAAATTGAGTGTGTAAGACCCAACAAT
AATACAAGAAAAAGTGTAAGGATAGGACCAGGACAAACATTCTTTGCAACAGGAGAAATA
ATAGGAGACATAAGACAGGCACATTGTGACCTTAGTAAAAGTAATTGGACTACAACTTTA
AAAAGGATAGAGAAAAAATTAAAAGAACACTTCAATAATGCGACAATAAAATTTGAATCA
TCCGCAGGAGGGGACCTAGAAATTACAACACATAGCTTTAATTGTAGAGGAGAATTTTTC
TATTGCAATACATCAGGCCTGTTTAATAGTAGCCTGCTTAATGATACAGATGGAACTTCA
AATTCAACCTCAAATGCAACCATCACACTTCCATGCAGAATAAAACAAATTATAAACATG
TGGCAGGAGGTAGGACGAGCAATGTATGCCTCTCCCATTGCAGGAATAATAACATGTAAA
TCAAATATCACAGGACTACTATTGACACGTGATGGGGGAAACAAGAGTGCTGGTATTGAG
ACATTCAGACCTGGAGGAGGAAATATGAAGGATAATTGGAGAAGTGAATTATATAAATAT
AAAGTGGTAGAAATTAAGCCATTAGGAATAGCACCAACTAGTGCAAAAAGGAGAGTGGTG
GAGAGAGAGAAAAGAGCAGCGGGAATAGGAGCTGTGATCTTGGGGTTCTTAGGAGCAGCA
GGAAGCACTATGGGCGCAGCATCAGTAATGCTGACGGTACAGGCCAGGCAATTGCTGTCT
GGTATAGTGCAACAGCAGAGTAATTTGCTGAGAGCCATCGAGGCGCAACAGCATATGTTG
CAACTCACAGTCTGGGGCATCAAACAGCTTCAGACAAGAGTCCTGGCTATAGAAAGATAC
CTAAAAGATCAACAGCTCCTAGGGCTTTGGGGCTGCTCTGGAAAACTCATTTGCACCACT
GCTGTGCCTTGGAACACTAGTTGGAGTAATAAATCTAAAGATGAGATTTGGGATAACATG
ACCTGGATGCAGTGGGATAGAGAAATTGATAATTACACACAAGTAATATATCAGTTGCTT
GAAGTCTCACAAAACCAGCAGGAGAAAAATGAAAATGATTTACTAGCATTGGACAAGTGG
AACAGTCTGTGGAGTTGGTTTGACATAACAAAGTGGCTGTGGTATATAAAAATATTCATA
ATGATAGTAGGAGGCTTGATAGGTTTAAGAATCATTTTTGCTGTGCTTTCTGTAGTGAAT
AGAGTTAGGCAGGGATACTCACCTCTGTCGTTTCAGACCCTTATCCCAAACCCGAGGGGA
CCCGACAGGCCCGGAGGAATCGAAGAAGAAGGTGGAGAGCAAGACAAAAACAGATCCACG
CGATTAGTGAGCGGATTCTTAGCGCTTGTGTGGGACGACCTACGGAGCCTGTGCCTCTTC
AGCTACCACCGATTGAGAGACTTCATATTGATTGCAGCGAGAGCAGTGGAACTTCTGGGA
CGCAGCAGTCTCGAGGGACTACAGTGGGGGTGGGAAACCCTTAAGTATTTAAGAAATCTT
GTACAATATTGGGGTCTGGAACTAAAACAGAGTGCTATTAATCTGCTTGATACCATAGCA
ATACAAGTAGCTGAGGGAACAGATAGGATTATAGAATTAATACAAAGAATTTTCAGAGCT
ATCTGCAACATACCTACAAGAATAAGACAGGGCTTTGAAGCAGCTCTGCAATAA
>EF117270
ATGAGAGTGAGGGGGATACTGAGGAATTATCGACAATGGTGGATATGGGGCGTCTTAGGC
TTTTGGATAATGAGTTGTAATGTGGTAGGAAACTTGTGGGTCACAGTCTATTATGGGGTA
CCTGTGTGGAAAGAAGCAAAAACTACTCTATTCTGTGCATCAGATGCTAAAGCATATGAG
ACAGAAGTACATAATGTCTGGGCTACACATGCCTGTGTACCCACGGACCCCAACCCACAA
GAATTGGTTTTGGAAAATGTAACAGAAAATTTTAACATGTGGAGAAATGACATGGTGGAT
CAGATGCATGAGGATGTAATCAGTTTATGGGATCAAAGCCTAAAGCCATGTGTAAAGTTG
ACCCCACTCTGTGTCACTTTAGAGTGTCGTAATGCTACCAGTAAGATGGTTAATGATACC
AGGAATGTGGAAGAAATGAAAAATTGCTCTTTCAATACAACCACAGAACTAAGGGATAGG
AAGCAGACAGTGTATGCCTCTTTTTATAAACTTGATATAGTACCACTTAATGAGAATAAG
AGCACCTCTAGTGAGAATTATAGATTAATAAATTGTAATACCTCAGCCATAACACAAGCC
TGTCCAAAGGTCAATTTTGATCCAATACCTATACATTATTGTACCCCAGCTGGTTATGCG
ATTCTAAAGTGTAATAATAAGACATTCAATGGGACAGGACCATGCAGTAATGTCAGCACA
GTACAATGTACACATGGAATTAAGCCAGTGGTATCAACTCAATTACTGTTAAATGGTAGC
CTAGCAGAAGAAGGGATAATAATTAGATCTGAAAATCTGACAGACAATGTCAAAACAATA
ATAGTACATCTTGAGGAACCTGTAGAAATTGTGTGTACAAGACCCAACAATAATACAAGG
AAAAGTGTAAGGATAGGACCAGGACAAACATTCTATGCAACAGGAGAAATAATAGGAGAC
ATAAGACAGGCACATTGTAACATTAGTGAAGCCAAATGGAATGAAACTTTACAAAATGTG
ACTAAAAAATTAAAAGAACACTTCCCTAATAAAACAATAATATTTAACTCATCCTCAGGA
GGGGACCTAGAAATTACAACACATAGCTTTAATTGTAGAGGAGAATTTTTCTATTGCAAT
ACATCAAAACTGTTTAATGGTATATACAATGGTACACAAAGTAATTCAAGTAATTCAAAC
TCAACCATCATAATCCCATGCAAAATAAAACAAATTGTAAACATGTGGCAGAAGGTAGGA
CGGGCAATGTATGCCCCTCCCATTGCAGGAAACATAACATGTACATCAAATATCACAGGA
CTACTACTGGTACGTGATGGAGGACCAGATAATGTTACAGAGATATTCAGACCTGGAGGA
GGAGATATGAGGGACAATTGGAGAAGTGAATTATATAAATATAAAGTGGTAGAAATTAAG
CCATTGGGAATAGCACCCACTGGGGCAAAAAGGAGAGTGGTGGAGAGAGAAAAAAGAGCA
GTGGGATTAGGAGCTGTGTTCCTTGGGTTCTTGGGAGCAGCCGGAAGCACTATGGGCGCA
GCGTCAATAACGCTGACGGTACAGGCCAGACAATTGTTGTCTGGTATAGTGCAACAGCAA
AGCAATTTGCTGAGGGCTATCGAGGCGCAACAGCATATGTTGCAACTCACGGTCTGGGGC
ATTAAGCAGCTCCAGACAAGAGTCCTGGCTATAGAAAGATACCTAAAGGATCAACAGCTC
CTAGGGATTTGGGGCTGCTCTGGAAAACTCATCTGCACCACTGCTGTACCTTGGAACGCC
AGTTGGAGTAACAGATCTCACGATGATATTTGGAATAACATGACCTGGATGCAGTGGGAT
AGAGAAATTAGTAATTACACAAACACAATCTACAGGTTGCTTGAAGAATCGCAAAACCAG
CAGGAAAGGAATGAAAAAGATTTATTAGCATTGGACAGCTGGGGAAATTTGTGGAATTGG
TTTAGCATAACAAATTGGCTGTGGTATATAAAAATATTCATAATGATAGTAGGAGGCTTG
ATAGGTTTGAGAATAATTTTTGCTGTGCTCTCTATAGTGAATAGAGTTAGGCAGGGATAC
TCACCTTTGTCGTTTCAGACCCCTACCCCCAACCCAAGGGAAGCCGACAGGCTCGGAGGA
ATCGAAGAAGAAGGTGGAGAGCAAGACAGAACCAGATCCATTCGATTAGTGAACGGATTC
TTAGCGCTTGCCTGGGACGACCTGCGGAGCCTGTGCCTCTTCAGCTACCACCGATTGAGA
GACTTCATATTAGTGGTAGCGAGAGCGGTGGAACTTCTGGGACGCAGCCTTCTCAGGGGA
CTACAGAAGGGGTGGGAAGCCCTTAAATATTTGGGAGGTCTCGTGCAGTATTGGGGTCTG
GAGCTAAAAAAGAGTGCTATTAGTCTGCTTGATACCACAGCAATAGCAGTAGCTGAAGGA
ACAGATAGAATTATAGCAGTGATACAAGGAATTTGTAGAGCTATCCGCAACATACCTAGA
AGAATAAGACAGGGCTTTGAAACAATTTTGCAATAA
>U08458
GAGTGAAGGAGACACAGATGAATTGGCCAAACTTGTGGAAATGGGGGACTTTGATCCTTG
GGTTGGTGATAATTTGTAGTGCCTCAGACAACTTGTGGGTTACAGTTTATTATGGGGTTC
CTGTGTGGAAAGATGCAGATACCACCCTATTTTGTGCATCAGATGCCAAAGCACATGAGA
CAGAAGTGCACAATGTCTGGGCCACACATGCCTGTGTACCCACAGACCCCAACCCACAAG
AAATACACCTGGAAAATGTAACAGAAAATTTTAACATGTGGAAAAATAAAATGGTAGAGC
AGATGCAGGAGGATGTAATCAGTTTATGGGATCAAAGTCTAAAGCCATGTGTAAAGTTAA
CTCCTCTCTGCGTTACTTTGACTTGTACCAATGCTACTCTGAATTGTACCAATTTGACCA
ATGGCAATAAGACAACTAATGTCTCTAACATAATAGGAAATCTAACAGATGAAGTAAGAA
ACTGTTCTTTTCATATGACCACAGAACTAAGAGATAAGAAGCAGAAGGTCTATGCACTTT
TTTATAAGCTTGATATAGTACAAATTAATAGTAGTGAGTATAGGTTAATAAATTGTAATA
CTTCAGTCATTAAGCAGGCTTGTCCAAAGATATCCTTTGATCCAATTCCTATACATTATT
GTACTCCAGCTGGTTATGCGATTTTAAAGTGTAATGATAAGAATTTCAATGGGACAGGGC
CATGTAAAAATGTCAGCTCAGTACAATGCACACATGGAATTAAGCCAGTGGTATCAACTC
AATTGCTGTTAAATGGCAGTCTAGCAGAAGAAGAGATAATAATCAGCTCTGAAAATCTCA
CAAACAATGCCAAAACCATAATAGTGCACCTTAATAAATCTGTAGAAATCAGTTGTACCA
GACCCTCCACCAATACAAGAACAAGTATACGTATAGGACCAGGACAAGTATTCTATAGAA
CAGGAGACATAACAGGAGATATAAGAAAAGCATATTGTGAGATTAATGAAACAAAATGGA
ATGAAGCTTTAAAACAGGTAGCTGGGAAATTAAAAGAACACTTTAATAAGACAATAATCT
TTCAACCACCCTCAGGAGGAGATCTAGAAATTACAATGCATCATTTTAATTGTAGAGGGG
AATTTTTCTATTGCGATACAACACAACTGTTTAATAGAACTTGGGGAGAAAATGAAACCA
GAGAGGGGCGTAATATCACACTTCCATGCAAGATAAAGCAAATTGTAAACATGTGGCAGG
GAGCAGGGCAAGCAATGTATGCTCCTCCCATCAGTGGAATAATTAAGTGTGTATCAAATA
TTACAGGAATACTATTGACAAGAGATGGTGGTGCTAATAATTCGGCTAGTGAGACCTTCA
GACCTGGAGGAGGAAATATAAAGGACAATTGGAGAAGTGAATTATATAAATATAAAGTAG
TACAAATTGAACCACTAGGAATAGCACCCACCAGGGCAAAGAGAAGAGTGGTGGAGAGAG
AAAAAAGAGCAGTGGGAATAGGAGCTATGATCTTTGGGTTCTTAGGAGCAGCAGGAAGCA
CTATGGGCGCGGCGTCAATAACGCTGACGGTACAGGCCAGACAATTATTGTCTGGTATAG
TGCAACAGCAAAGCAATTTGCTGAGGGCTATAGAGGCGCAGCAGCATCTGTTGCAACTCA
CAGTCTGGGGCATTAAACAGCTCCAGGCAAGAGTCCTGGCTGTGGAAAGATACCTAAAGG
ATCAAAAGTTCCTAGGACTTTGGGGCTGCTCTGGAAAAATCATCTGCACCACTGCTGTGC
CCTGGAACTCCACTTGGAGTAATAAATCTTATGAAGAGATTTGGAACAACATGACATGGA
TAGAATGGGAGAGAGAAATTAGCAATTACACAAACCAAATATATGAGATACTTACAGAAT
CGCAGGACCAGCAGGACAGGAATGAAAAGGATTTGTTAGAATTGGATAAATGGGCAAGTC
TGTGGAATTGGTTTGACATAACAAATTGGCTGTGGTATATAAAAATATTTATAATGATAG
TAGGAGGTTTAATAGGTTTAAGAATAATTTTTGCTGTACTTTCTATAGTGAATAGAGTTA
GGCAGGGATACTCACCTTTGTCTTTCCAGATCCCTTTCCATCATCAGAGGGAACCCGACA
GACCCGAAAGAATCGAAGAAGGAGGTGGCGAGCAAGGCAGAGACAGATCCGTGCGATTAG
TGAGCGGATTCTTAGCACTTGCTTGGGACGATCTACGGAGCCTGTGCCTCTTCCTCTACC
ACCGCTTGAGAGACTTACTCTTGATTGCAACGAGGACTGTGGAAATTCTGGGACACAGCA
GTCTCAAGGGACTGAGACGGGGGTGGGAAGGCCTCAAATATCTGGGGAATCTCCTGATAT
ATTGGGGCCAGGAACTAAGAATTAGTGCTATTTCTTTGCTTAATGCTACAGCAATAGCAG
TAGGGGGGTGGACAGATAGGATTATAGAAGTAGCACAAAGAGCTTGGAGAGCCATTCTCC
GCATACCTAGAAGAATCAGACAGGGTTTAGAAAGGTCTTTGCTATAA
>HM215310
ATGAGAGTGACGGGGACACAGAGGAATTGTCAGCAATGGTGGATATGGATATGGATCATC
TTAGGCTTTTGGTGGATGTTAATGATGTGTAAAGGAGAAAAATTGTGGGTCACTGTCTAT
TATGGGGTACCTGTGTGGAAAGAAGCAACCACCACTTTATTTTGTGCATCAGATGCTAAA
GCATATAACCCAGAGATGCATAATGTATGGGCTACACATGCCTGTGTACCCACAGACCCC
AACCCACAAGAAATGGTTTTGGAAAATGTAACAGAAAACTTTAATATGTGGGAAAATAAC
ATGGTGGAACAAATGCATGAGGATATAATCAGTTTATGGGATCAAAGCCTAAAGCCATGT
GTAAAGTTGACCCCACTCTGTGTTACTTTAAATTGTAGGAATGCTAACATTACTGATATT
ACTACCGTAGATAAGCCCATAGTGGGAGATATACAAAATTGCTCTTTCAATGTGACCACA
GAAATAAATGATAGAAAGAAGAAAATGCATGCACTCTTTTATAGACTAGATGTAGTACCA
CTTAATAAGAGAAACAGCAGCACTAATAATAACAGCAATAATGAGAGTACTATGGATTAT
AGATTAATAAATTGTAATACCTCAGCCATAACACAAGCCTGTCCAAAGGTCTCTTTTGAA
CCAATCCCTATACACTATTGTGCTCCAGCGGGTTATGCGATTCTAAAGTGTAACAGTAAG
ACATTCAATGGAACAGGACCATGCACTAATGTCAGCACAGTACAGTGTACACATGGAATT
AGGCCAGTAGTGTCAACTCAGTTGTTGTTGAATGGCAGTCTAGCAGAAGAAGAAATAATA
GTTAGATCTGAAAATGTCACAAATAATGCTAAAACAATAATAGTACATCTTAATGAATCT
GTACAAATTAATTGTACGAGACCCAACAACAATACAAGAGAAAGTATAAGGATAGGACCA
GGACAATCATTATATGCAAATGGAGACATAATAGGAGATATAAGACAAGCACATTGTAAC
ATTAGCAGAGGAGAGTGGAATAAAACTTTACAACAGGTAGCTGAAAAATTAGGAAACCTT
TTTAACAAAACAGAAATAATCTTTAGTCCATCCTCGGGAGGGGACCCAGAAATTACAACA
CATAGCTTTAATTGTGGAGGGGAATTTTTCTACTGCAACACAACAGGACTGTTTAATGAC
AGTAAGTGGCAACACAATAATAGTGAATGGGAAGAAACAAGTAAAAGGATGAATAGTCCA
GAGGCAAATATCACACTCCAATGCAGAATAAAACAAATTGTAAACATGTGGCAGGGGGTA
GGACGAGCAATGTATGCTCCTCCCATTAGGGGAGTAATCAAATGTACATCAAATATTACA
GGGCTATTGTTGACAAGGGATGGTGGTTTAAATACTAGCAATAATGAGACCTTCAGACCT
GGAGGAGGAGATATGAGAGACAATTGGAGAAGTGAATTATACAAATATAAAGTAGTAAGA
ATTGAACCACTAGGTCTAGCACCTACCAAGGCAAAAAGAAGAGTGGTGGAAAGAGAAAAA
AGAGCAATAGGAATGGGAGCTTTGTTCCTTGGGTTCTTGGGAACAGCAGGAAGCACGATG
GGCGCGGCGTCACTGACGCTGACGGTACAGGCCAGACAGTTACTGTCTGGTATAGTGCAA
CAGCAAAATAATTTGCTGAGAGCTATAGAGGCGCAACAACATCTGTTGCAACTCACAGTC
TGGGGCGTTAAACAGCTCCAGGCAAGAATCCTGGCTGTGGAAAGATACCTAAGGGATCAA
CAGCTCCTAGGAATTTGGGGTTGCTCTGGAAAACACATTTGCACCACTACTGTGCCCTGG
AACTCTAGCTGGAGTAAGAATAGAACTCTAAATGATATTTGGGAAAACATGACATGGATG
CAATGGGAAAGGGAAATTGACAATTACACAGTTGAAATATATAGATTACTTGAAGAATCG
CAAACCCAGCAGGAAAAGAATGAAAAGGAACTATTGGAATTGGACAAATGGGCAAGTTTG
TGGAATTGGTTTGACATATCAAATTGGCTGTGGTATATAAAAATATTCATAATGATAGTA
GGAGGCTTAATAGGTTTAAGAATAATTTTTGCTGTGATTTCTATAGTAAATAGAGTTAGG
CAGGGATACTCACCTTTGTCATTTCAGACCCTTACCCCAAGTCCGAGGGCACCCGACAGG
CCAGGAAGAATCGAAGAAGAAGGTGGAGAGCAAGACAGAGACAGATCCGTGCGATTAGTG
AGCGGATTCTTGGCGATTGCCTGGGACGACCTGCGGAGCCTGTGCCTCTTCAGTTACCAC
CTATTGAGAGACTTCATATTGATTGCAGCGAGGACAGTGGAAATTCTGGGACGCAGGGGG
TGGGAAATCCTTAAGTACTTGGTAGGACTTGTGCAGTATTGGGTTCTAGAACTAAAAGGG
AGTGCTATTAGTCTGCTTGATACCATAGCCATAGCAATAGCTGGCTGGACAGATAGAGTA
ATAGAATTAGGACAAAGACTTTGTAGAGCTATTCTCAACATACCTAGAAGAATAAGACAA
GGCTTTGAAGCAGCTTTGATATAG
>EF210732
ATGAAAGTGAAGGGGATCAGGAGGAACTATCAGCTCTTGTGGAGAGGGGGCACCTTGCTC
CTTGGGATATTAATGATATGTAGTGCTGCAGATGATTTATGGGTCACAGTCTATTATGGG
GTACCTGTGTGGAAAGAAGCAATCACCACCCTATTTTGTGCATCAGATGCTAAAGCATAT
AAAACAGAGGCACATAATATTTGGGCCACACATGCCTGCGTACCCACAGACCCCAACCCA
CAAGAGGTAATATTGGAAAATGTGACAGAAAATTTTAACATGTGGAAAAATAACATGGTA
GACCAAATGCATGAGGATATAATCAGTTTATGGGATCAAAGCCTAAAGCCATGTGTAAAG
TTAACTCCACTCTGTGTTACTTTAAAGTGCACTAATGTCAATAGTACTACTAGCACCAAT
AGTAGCGAGGAAGGGATAGGGGAAATGAAAAACTGCTCTTTCAATATCACCACAAGCGTA
AAAGACAAAGTACAAAAAGAATATGCACTTTTTTATAGACTTGATATAGTACCAATAGAT
AATACCAGCTATAGGTTAGTAAAGTGTAACACCTCAGTCATTACACAGGCCTGTCCAAAG
GTATCCTTTGAGCCAATTCCCATACATTATTGTGCCCCAGCTGGTTTTGCGATTTTAAAA
TGTAGAGATAAGAAATTCAATGGAACAGGACCATGTAAAAATGTCAGTACAGTACAATGT
ACACATGGAATTAGGCCAACAGTATCAACTCACTTGCTGTTAAATGGCAGTCTAGCAGAA
GAAGAGGTAGTAATTAGATCTGAAAATTTCACAAAAAATGAGAAAACCATAATAGTACAG
CTGAATCAATCTGTAGAAATTACGTGTATAAGACCCTACAACAATACGAGAAAAAGTATA
CATATGGGACCAGGAAGAGCATTTTATGCAACAGGAGAAATAATAGGAGATATAAGAAAA
GCACATTGTAATGTTAATAAAACAAAATGGCATGAGGCTTTAAAAAAGATAGCTAAAAAA
TTAGAAGAACAATATAATAATAATAAAACAATAAGTTTTAATCAATCCACAGGAGGGGAC
CCAGAAACTGCAATGTTTACCTTTAATTGTGGAGGGGAATTTTTCTACTGTAATTCATCA
CAACTGTTTAACAGTACTTCAAAACAACTGTTTAACAGTACTTGGAATAATACAAATGCA
AATATCGAACTCCCGTGCAGAATAAGACAAATTGTAAATATGTGGCAGAGAATAGGAAAA
GCAATGTACGCCCCTCCCATCAGTGGACAAATTAACTGTACATCAAATATTACAGGACTG
CTATTAACAAGAGATGGTGATAAGAACAACAAGTCCACCGAGGTCTTCAGACCTATAGGA
GGAGAAATGAGGGACAATTGGAGAAGTGAATTATATAAATATAAGGTAGTACAAATTGAA
CCATTAGGAGTAGCACCCACCAGGGCAAAAAGAAGAGTGGTGCAGAGAGAAAAGAGAGCA
GTGGGAATAGGAGCTGTGTTCCTTGGGTTCTTGGGAGCAGCAGGAAGCACTATGGGCGCA
GCGGCAGTGACGCTGACGGTACAGGCCAGACTATTATTGTCTGGTATAGTGCAACAGCAA
AGCAATTTGCTGAGGGCTATTGAGGCGCAACAGCATCTGTTGCAACTCACAGTCTGGGGC
ATCAAGCAGCTCCAGGCAAGAGTCCTGGCTGTGGAAAGATACCTACAGGATCAACAGCTC
CTGGGGATTTGGGGTTGCTCTGGAAAACTCATTTGCACCACTTCTGTGCCTTGGAATGCT
AGTTGGAGTAATAAATCTATGAGTGAGATTTGGGAGAACATGACCTGGATGGAGTGGGAA
AAAGAAATTAGCAATTACACAGGCTTAATATATAACTTAATTGAAAAATCGCAAAACCAG
CAAGAACAGAATGAACAAGAATTATTGGCATTAGATAAATGGGCAAGTTTGTGGAATTGG
TTTGACATATCAAACTGGCTGTGGTATATAAAAATATTCATAATGATAGTAGGAGGCTTA
GTAGGTTTAAGAATAGTTTTTGCTATACTGTCTATAGTAAATAGAGTTAGGCAGGGATAT
TCACCATTATCGTTGCAGACCCACTTCCCAGTCCCGAGGGGACCCGACAGGCCAGAAGGA
ATCGAAGAAGAAGGTGGAGAGAGAGACAAAGACAGATCCACTCGATTAGTGAACGGATTC
TTGCCACTTTTTTGGGACGATCTGAGGAGCCTGTTCCTCGTCAGCTACCACCGCTTGAGA
GACTTACTCTTGATTGTAACGAGGATTGTGGAACTTCTGGGACGCAGGGGGTGGGAACTC
CTCAAATATTGGTGGAATCTTCTAAAGTATTGGAGTCAGGAACTAAAGAATAGTGCTATT
AGCTTGCTTGATGCCACAGCTATAGCAGTAGCTGAGGGGACAGATAGGATTATAGAAGTA
GCACAAAGAACTTATAGAGGCATTCTTAACATACCTACCAGAATAAGACAGGGCTTGGAA
AGGGCTTTGCTATAA
>HM215335
ATGAGAGTGAGGGGGGTACTGAGGAATTATCAACAATGGTGGATATGGAGCAGCTTAGGC
TTTTGGATGATTTGTAATGTGGTGGGAAGCTTGTGGGTCACAGTCTATTATGGGGTACCT
GTGTGGAAAGAAGCAAAAACTACTCTGTTCTGTGCATCAGATGCTAAAGCATATGAAAGA
GAAGTGCATAATGTCTGGGCTACACATGCCTGTGTACCCACAGACCCCAACCCACAAGAA
ATGGAGTTGAAAAATGTAACAGAAAATTTTAACATGTGGAAAAATGACATGGTGGATCAG
ATGCATGAGGATGTAATTAGTTTATGGGATGAAAGCCTAAAGTCATGTGTAAAGTTAACT
CCACTCTGTGTCACTTTATACTGTACAAATGTTAATAGTACTGCTCCTAATAGTACTGCT
GCTACTAGTACTACCACTAGTAGCAGCACCACCAGCAGCAGTACTACTACTGCTACCTAC
AATGAAATGACAAATTGCTCTTTCAATGCAACCACAGAATTAAGAAATAAGGAAAAGAAG
GAGTATGCACTTTTTTATAGACTTGATGTGGTAAAACTTAATGAGGAGAGTGATAGCAAC
TCTAGCAACTCTAATACCTATAGATTAATAAATTGTAACACCTCAACCATAACACAAGCC
TGTCCAAAGGTTTCTTTTGAGCCAATTCCCATACATTATTGTGCTCCAGCTGGTTATGCG
ATTCTAAAGTGTAATAATGAGACATTCAATGGAACAGGACCATGCAATAATGTCAGTACA
GTACAATGTACACATGGAATTAAGCCAGTGGTATCAACTCAGCTACTGTTAAATGGTAGC
TTAGCAGAAAAGGATATAGTAATTAGATCTGAAAATCTGACAAACAATGCCAAGATAATA
ATAGTAAGCCTTAATGAATCTGTAAGCATTAATTGTACAAGACCCAACAATAATACAAGA
AAAGGTATAAGGATAGGACCAGGACAAACATTCTATGCAACAGGAGAAATAATAGGAAAC
ATAAGAGAAGCACATTGTAACATTAGTAGAGAAGACTGGAATAAGACTTTACAAAGGGTT
GGAAAAAAATTAGAAGAACACTTCCCTAATAAAACAATAATATTTGAGTCGCACTCAGGA
GGGGACCTAGAAATTACAACACATAGCTTTAATTGTGGAGGAGAATTTTTCTATTGCAAT
ACATCAGCACTGTTTAATAGTACATATAATGAAACATATAGATATAATGCTACAAACGAT
ACAAATCCAACCATCACACTCAAATGCAGAATAAAGCAAATTATAAACATGTGGCAGGAG
GTAGGACGAGCAATGTATGCCCCTCCCATTGCAGGAAACATAACGTGTAGATCAAATATC
ACAGGGATACTATTGACACGTGATGGAGGACCTAACAGTACTAATGAAACATTCAGACCT
GAAGGAGGAGATATGAGGAATAATTGGAGAAGTGAACTATATAAATATAAAGTGGTAGAA
ATTAAACCATTGGGAATAGCACCCACCAAGGCAAAAAGGAGAGTGGTGGAGAGAGAAAAA
AGAGCAGTCGGAATAGGAGCCTTGTTCCTTGGTTTCTTGGGAGCAGCAGGAAGCACTATG
GGCGCAGCGTCAATAACGCTGACGGTACAGGCCAGACAATTGTTGTCTGGTATAGTGCAA
CAGCAAAGCAATTTGCTGAGGGCTATAGAGGCGCAACAGCATATGTTGCAACTCACTGTC
TGGGGCATTAAACAGCTACAGGCAAGAGTCCTGGCTATAGAAAGATACCTACAGGATCAA
CAGCTCCTAGGGATTTGGGGCTGCTCTGGAAAACTCATCTGCACCACTGCTGTGCCTTGG
AACTCAAGTTGGAGTAATAAAAATATAACATATATTTGGGGTAACATGACCTGGATGCAG
TGGGAAAAAGAAATTGACAATTACACAGGCACAATATACAGGTTGCTTGAAGAATCGCAA
AACCAACAGGAAAAAAATGAACAAGAATTATTAGAATTGGGCAAATGGGACAATCTGTGG
AATTGGTTTAGCATAGCAAATTGGCTATGGTATATAAGATTATTCATAATGATAGTAGGA
GGCTTGATAGGTTTAAGAATAATTTTTACTGTGATCTCTATAGTGAATAGAGCCAGGCAG
GGATACTCACCTCTGTCGTTGCAGACCCTTATCCCGAACCCAAGGGGACCCGACAGGCCC
AGAGGAATCGAAGAAGAAGGTGGAGAGCAAGACAAAGACAGATCCATTCGATTAGTGAGC
GGATTCTTAGCACTTTTCTGGGACGATCTGCGGAACCTATGCCTTTTCAGCTACCGCCAA
TTGAGAGACTTCATATTGGTGACAGCGAGAGTGGTGGAAACTCTGGGACGCAGGGGGTGG
GAAGCCCTTAAATATTTGGGAAGTCTTGTGCAGTATTGGGGCTTGGAGCTAAAAAAGAGT
GCTATTAGCCTGTTAGATAGAATAGCAATAGCAGTAGCAGAAGGAACAGATAGGATTATA
GAATTATTACAAAGAATTGGCAGAGGAATCTACCACATACCTAGAAGAATAAGACAGGGC
TTTGAAGCAGCTTTGCAATAA
>HM215413
ATGAGAGTGAAGGGGATCAGGAAGAATTATCAGCCTTTATGGAGATGGGGCACCTTGCTC
CTTGGGATGTTGATGATCTGTAGTGCTGAAGAAAAATTGTGGGTCACAGTCTATTATGGG
GTACCTGTATGGAAAGAAGCAACCACCACTCTATTTTGTGCATCAGATGCTAAAGCATAT
GATCCAGAGGTACATAATATTTGGGCCACACATGCCTGTGTACCCACAGACCCCAACCCA
CAAGAAGTAGTCTTGGGAAATGTGACAGAAAACTTTAACATGTGGAAAAATGACATGGTA
GAACAGATGCAGGAAGATATAATCAGTTTATGGGATCAAAGCTTACAGCCATGTGTAAAA
TTAACCCCACTCTGTGTCAATTTAACTTGCACTAATGCCACAGCTACCAATGCCACAGCT
ACCAATAGTACGGTGGCCCCAGCTCCCAATAGTACGGCGGCCCGCACGATGACAGACTAT
GAAATGAAAAACTGCTCTTTCAATATCACCACCAGCACAAGCACTAAGATGACAGGCTAT
GCAGTTTTTTATAACCTTGATGTAGTACCAATAGGTAAGGGTAATGATACTAAAAGCTAT
AGGTTGCTAAAGTGTAACACCTCAGTCATTACACAAGCTTGTCCAAAGGTATCCTTTGAA
CCAATTCCCCTACATTATTGTGCCCCGGCTGGTTTTGCGATTCTAAAGTGTAACAACAAA
ACGTTCAGTGGAACAGGACCATGTACAAATGTCAGTACAGTACAATGTACACATGGAATT
AGGCCAGTAGTATCAACTCAACTTCTGTTGAATGGCAGTTTAGCAGAAGAAGAGGTAGTA
ATTAGATCTAGCAATTTCTCGAACAATGCTAAAACCATAATAGTACAGCTGAAGGAACCT
GTAGAAATTAATTGTACAAGACCCAACAACAATACAAGAAAAAGTATGACTCTAGGACCA
GGGCGAGCATGGTATACAACAGGACAAATAATAGGAGATATAAGAAAAGCACATTGTAAC
CTTAGTAGCACAAAATGGCATGACACTTTAAGACAAATAGCTAAAAAATTAAGTAAACAA
TTTGGGAACAAAACAGTAGTCTTTAATCAATCCTCAGGAGGAGACCCAGAGATTGTAATG
CACAGTTTTAATTGTGGAGGGGAATTTTTCTACTGTAATACAGCACAACTGTTTAATAGT
ACTTGGAATACTACTAAGATTTGGGGGAATACTACAGAAGGTAACAATAGCACTATCATG
CTCCCTTGCAAAATAAAGCAAATTATAAACCTGTGGCAGGAAGTAGGAAAAGCAATATAT
GCCCCTCCCATCGCAGGGCGAATTAGATGTGTATCAAATATTACAGGGTTGCTATTAACA
AGAGATGGTGGTCATAATGGGAACGGGTCCAACGAGACCGAGACCTTCAGACCTGCAGGA
GGAGATATGAGGGACAATTGGAGAAGTGAATTATATAAATATAAAGTAGTAAAAATTGAA
CCAATAGGATTAGCACCCACCAAGGCAAAGAGAAGAGTGGTGCAGAGAGAAAAAAGAGCA
ATGGGAATAGGAGCTATGTTCCTTGGGTTCTTGGGAGCAGCAGGAAGCACTATGGGCGCA
GCGTCAATAACGCTGACGGTGCAGGCCAGACGATTATTGTCTGGTATAGTGCAACAGCAA
AGAAATTTGCTGAGGGCTATTGAGGCGCAACAACATCTGTTGCAACTCACCGTCTGGGGC
ATCAAGCAGCTCCAGGCAAGAGTCTTGGCTGTGGAAAGATACCTAAAGGATCAACAGCTC
CTAGGGATTTGGGGTTGCTCCGGAAAACTCATCTGCACCACTGCTGTGCCTTGGAATGAT
AGTTGGAGTAGGAATAAAACTCTGAAGGACATTTGGAATAACATGACTTGGATGCAGTGG
GAAAGAGAAATTGACAATTACACAAGTGAAATATACACCTTAATTGAGGAATCGCAGAAC
CAACAAGAAAAGAATGAACTAGAATTATTGGAATTGGACAAGTGGGCAAGTTTGTGGAAT
TGGTTTGACATAACACAATGGCTGTGGTATATAAAAATATTCATAATGATAGTAGGAGGC
TTGGTAGGTTTAAGAATAGTTTTTGCTGTACTTTCACTAGTAAATAGAGTTAGGCAGGGA
TACTCACCATTGTCATTACAGACCCGCTTCCCAGCCCAGAGGGGACCCGACAGGCCCGGA
GGAATCGGAGAAGAAGGTGGAGAGCGAGACAGAGACAGATCCGAGAGATTAGTGACCGGA
TTCTTGCCACTTATCTGGGAGGATCTACGGAGCCTGTGCCTCTTCAGCTACCACCTCTCG
AGAGACTCACTCTTGATTGTAGCAAGGATTGTGGAACTTCTGGGACGCAGGGGGTGGGAA
GCCCTCAGATATTGGTGGAATCTCCTGCAGTATTGGATACAGGAACTAAGGAATAGTGCT
GTTAGCTTGCTCAATGCCACAGCTATAGCAGTAGCTGAGGGGACAGATAGGGTTATAGAA
GTAGTACAAAGAGCTTGTAGAGCTATTCTCCACATACCCACAAGAATAAGACAGGGTCTT
GAAAGGGCTTTGCTATAA
>HM215323
ATGAGAGTGATGGGGATATTGAGGAGTTGTCAACGATGGTGGATATGGGGCATCTTAGGC
TTTTGGATGTTAATGATCTGTAGGACTGCAGAGAACTCGTGGGTCACAATCTATTATGGG
GTACCTGTGTGGAAAGAAGCAAAAACTACTCTATTTTGTGCATCAGATGCTAAATCATAT
GAGGCAGAGGCACATAATATCTGGGCTACACATGCCTGTGTACCAACAGACCCCAATCCA
CAAGAAATAGAACTAGAAAATGTCACAGAAAATTTTAACATGTGGAAAAATAACATGGTG
GAGCAGATGCATGAGGATATAATCAGTTTATGGGATCAAAGCCTAAAACCATGTGTGAAA
TTAACCCCACTCTGTGTCACTTTAAACTGCTCTAATAATGGCACTACTGCCAATATAACT
GATAGTGGCATAGAAATAAAAAACTGTTCTTTCAATATAACCACAGAAGTAAGAGATAGG
AAGAAGCAAGTATATGCACTTTTTTATAAACTTGATGTAGTACCATTAGATACAGATACT
AATACCAGCAACTATAGATTAATAAATTGTAATACCTCAGCCATTACACAGGCATGTCCA
AAGGTAACCTTTGAGCCAATTCCTATACATTATTGTGCCCCAGCTGGATATGCGATTCTA
AAATGTAATGATAAGACATTCAATGGGACGGGTCCATGCAAAAATGTCAGCACAGTACAA
TGTACACATGGAATTAAACCAGTAGTGTCAACTCAACTGTTGTTAAATGGCAGTCTAGCA
GAAGAAGAAGTAATAATTAGATCTGAAAATCTCACAAATAATGCTAAAATTATAATAGTG
CAGCTTAATGAGTCTGTAGAAATTACTTGCATGAGGCCCTACAACAATACAAGGCAAGGT
GTACACATAGGACCAGGGCGAGCATACTATACAACAAACATAATAGGAAATATAAGACAA
GCATATTGTAACATTAGTAGTAAAAATTGGAATAAAACGTTACAACAGGTAGCTAAAAAA
TTAGGAGGCCTTGTTAACAAGACAACAATACTTTTTAAACCACCCTCGGGAGGGGACCCA
GAGATTACAACACACAGCTTTAATTGTGGAGGGGAATTTTTCTATTGTAATACATCAGGC
CTGTTTAATAGCACGTGGAACAATAGCATGTGGAACAACATGCTGACTTGGAATGCCACG
GGGAATGACATTATGACTCTCCCATGTAAAATAAAACAAATTATAAATATGTGGCAGGGA
GTAGGAAAAGCAATGTATGCCCCTCCCATTGAAGGACTAATTCAATGCTCATCAAATATT
ACTGGACTATTATTAACAAGAGATGGGGGTGTAAATAATGATAGTCAGAGTGAGACCTTC
AGACCTGGAGGGGGAGATATGAGAGACAATTGGAGAAGTGAATTATACAAATATAAAGTA
GTAAGAATTGAACCAATAGGTCTGGCACCTACCAGGGCAAAAAGAAGAGTGGTGGAAAGA
GAAAAAAGAGCAATAGGACTGGGAGCTATGTTCCTTGGGTTCTTGGGAGCAGCAGGAAGC
ACGATGGGCGCAGCGTCACTGACGCTGACGGTACAAGCCAGAGAGTTATTGTCTGGTATA
GTGCAACAGCAAAATAATTTGCTGAGAGCTATAGAGGCGCAACAGCATCTGTTGCAACTC
ACTGTCTGGGGCATTAAACAGCTCCAGGCAAGAGTCCTGGCTGTAGAAAGCTACCTAAAG
GATCAACAGCTCCTAGGAATTTGGGGTTGCTCTGGAAAACACATTTGCACCACTACTGTG
CCCTGGAACTCTAGCTGGAGTAATAAATCTGTAGAGGAAATTTGGAAGAACATGACCTGG
ATGGAATGGGAAAGAGAAATTGACAATTACACAGGTTTAATATACAGCTTAATTACAGAA
TCGCAAACCCAGCAAGAAAAGAATGAACAAGAACTATCGCAGTTGGACAAATGGGCAAGT
TTATGGAATTGGTTTAACATAACAAAATGGCTGTGGTATATAAAAATATTCATAATGATA
GTAGGAGGCTTAATAGGTTTAAGAATAGTTTTTGCTATGCTTTCTTTAGTAAATAGAGTT
AGGCAGGGATACTCACCTCTCTCGTTTCAGACCCTTTTCCCAGCCCCGAGGGGACCCGAC
AGGCCCGAAGAAACAGAACAAGAAGGTGGAGAGCAAGACAGAGACAGATCGATTCGATTA
GTCAGCGGATTCTTAGCACTTGCCTGGGACGATCTGCGGAGCCTGTGCCTCTTCAGCTAC
CACCGCTTGAGAGACTTAATATTAATTGCAGCGAGGACTGTGGAACTTCTGGGACACAAC
AGTCTCAAGGGGTTGAAACTGGGATGGGAAGGCCTCAAGTATCTGTGGAATCTCCTGTTA
TATTGGGGGAGGGAACTAAAAACTAGTGCTATTAAGGCGTTTGATATCACAGCAATAGCA
GTAGCTGGCTGGACAGATAGGGTTATAGAAATAGGACAAAGAATTGGTGGAGCAGTTCTA
CACATACCTAGAAGAATTAGACAGGGCTTAGAAAGGGCTTTACTATAA
>DQ187171
TGTACCAGACCTGGCAACAATACAAGAAAAAGTATACGTATAGGACCAGGACAAACATTC
TATGCAAGAGGCGACATAATAGGGAATATAAGACAAGCACATTGT
>AY423971
ATGAGAGTGAAGGGGATGAAGAGGAATTGGCAACAATGGTGGATATGGGGCATCTTAGGC
TTTTGGATGCTATATAGTGGGATGGGGAGCTTGTGGGTCACAGTCTATTATGGGGTACCT
GTGTGGAAGGAAGCAAAAACTACTCTATTTTGTGCATCAGATGCTAAAGCATATGAAAGA
GAAGTGCATAATGTCTGGGCCACACATGCCTGTGTACCCACAGACCCTAACCCACAAGAA
ATGGTTTTGGAAAATGTAACAGAAAACTTTAACATGTGGAAAAATGACATGGTGGATCAG
ATGCATGAGGATATAATCAGTTTATGGGACGAAAGCCTAAAGCCATGTGTAAAGTTGACC
CCACTCTGTGTCACTTTAAACTGTACGTTTATAACTAATACCACAGAAATAAAAAATTGT
ACCTTCAATATGACCACAGAACTAAGAGATATAAAACAGCAAGGAAGGGCACTTTTTGAT
ACACTTGATATAGTACCACTAAAACCACCTAATAACAGTAGCAACTATAGTGAGTATAGA
TTAATAAGTTGTAATACCTCAACCATAACACAAGCCTGTCCAAAGGTCTCCTTTGACCCA
ATTCCTATACATTATTGTGCTCCAGCTGGTTATGCGATTCTAAAGTGTAATAATAAGACA
TTCAATGGATTAGGACCATGTAATAATGTCAGCACAGTACAATGTACACATGGAATTAAG
CCAGTGGTATCAACTCAATTACTGTTAAATGGTAGCCTAGCAGAAGAAGAGATAATAATT
AGATCTGAAAATCTGACAAACAATGTCAAAACAATAATAGTACATCTTAATGAACCTGTA
TATATTGTGTGTACAAGACCCAACAATAATACAAGGAAAAGTATGAGGATAGGACCAGGA
CAAACATTCTATGCAACAGGAGACATAATAGGAGATATAAGACAAGCACATTGTAACATT
AGTATAGAAAAATGGAATACAACTTTAGAAAAGGTAAAGGAAAGATTAAAAAAGCACTTC
CCTAATAAAATAATAAAATTTGAACCATCCTCAGGAGGGGACTTAGAAATTACAACACAT
AGCTTTAATTGTAGAGGAGAATTTTTCTATTGCAATACAGCAAACTTGTTTAATGAGACG
TTTATGAATCAAACCGATGCAAATCAAACCAATGCAACCATCACACTCCAATGCAGGATA
AAACAAATTATAAACATGTGGCAGGGGGTAGGACGAGCAATGTATGCCCCTCCTATCCCA
GGAAGAATAACATGTAACTCAAGTATTACAGGACTAATATTGACACGGGATGGTGGAGAA
AATACTACTGATAATGGTACAGAGATATTCAGACCTGGAGGAGGAGATATGAGGGACAAT
TGGAGAAGTGAATTATATAAATATAAAGTGGTAGAAATTAAACCATTAGGAATAGCACCC
ACTGAAGCAAAAAGGAGAGTGGTGGAGAGAGAAAAAAGAGCAGTGGGAATAGGAGCTGTG
TTCCTTGGGTTCTTGGGAGCAGCAGGAAGCACTATGGGCGCAGCATCAATAACGCTGACG
GTACAGGCCAGACAATTACTGTCTGGTATAGTGCAACAGCAAAGCAATTTGCTGAGGGCT
ATAGAAGCGCAACAGCATATGTTGCAACTCACAGTCTGGGGCATTAAACAGCTCCAGGCA
AGAGTCCTGGCTATAGAAAGATACCTAAAGGATCAACAGCTCCTAGGAATTTGGGGCTGC
TCTGGAAAACTCATCTGCACCACTAATGTGCCTTGGAACTCTAGTTGGAGTAATAAATCT
CTTGGGGATATTTGGGATAACATGACCTGGATGGAGTGGGATAGAGAAATTAGTAATTAC
ACAAACATAATATTCGGGTTGCTTGAAGACTCGCAAAACCAGCAGGAAAGAAATGAAAAA
GATTTACTAGCATTGGACAAGTGGAATAATCTATGGAATTGGTTTAACATAACACAATGG
CTGTGGTATATAAAAATATTCATAATGATAGTAGGAGGCTTGATAGGTTTAAGAATAATT
TTTGCTGTGCTCTCTATAGTGAATAGAGTTAGGCAGGGATACTCACCTCTATCGTTTCAG
ACCCTTTTCCCAAACCCGAGGGAACTCGACAGGCTCGGAAGAATCGAAGAAGAAGGTGGA
GAGCAAGACAAAGGCAGATCCATTCGATTAGTGAGCGGATTCTTGACACTTGCCTGGGAC
GACGTGAGGAGCCTGTGCCTCTTCAGCTACCACCGATTGAGAGACTGCATATTGATTGTA
GCGAGGGTAGTGGAACTTCTGGGACGCAGCAGTCTCAGGGGACTGCAGCAGGGGTGGGAA
ACTCTTAAGTATCTGGGAAGTCTTGTGCAGTATTGGGGTCAGGAGCTAAAAAAGAGTGCT
ATTAGCCTGCTTGATACCATAGCAATAGCAGTAGCTGAGGGAACAGATAGGATTATAGAA
ATAATACAAAGAATTTGTAGAGCTATCCGCAACATACCTAGAAGAATAAGACAGGGCTTT
GAAGCAGCTTTGCAATAA
>HM215311
ATGAGAGTGAAGGGGATACTGAGGAATTGGCAACAACGGTGGATATGGGGCATCTTAGGC
TTTTGGATGTTAATGATTTGTAGGGTGTTGGGGGAAGAATTATGGGTCACAGTTTATTAT
GGGGTACCTGTGTGGAAAGAAGCAAAAACTACTCTATTCTGTGCATCGGATGCTAAAGCA
TATGAGAAAGAGGTGCACAATGTCTGGGCCACACATGCCTGTGTACCCACAGACCCCAGC
CCACAAGAAATAGTTTTAAATGTAACAGAAAATTTTAATATGTGGAAAAATGACATGGTG
GATCAGATGCATGAGGATGTAATCAGTTTATGGGACCAGAGCCTAAAGCCATGTGTAAAG
TTGACCCCACTCTGTGTCACTTTAAATTGTAGTGATATTGCCAAGAATAATAGCAGTAAT
GGTACTAATAATAATAATATTACTAGTGATATGAAGGAAGAAATGAAAAATTGCTCTTTC
AATGCAACCACAGAAATAAGAGATAAGAAAAAGGAAATGTATGCACTTTTTTATAAACTT
GATATAGTATCACTTGTTGCGAATACTAGTGAGTATAGATTAAAAAATTGCAATACCTCA
ACCATAACACAAGCCTGTCCAAAGGTCTCTTTTGACCCAATTCCTATACATTATTGTGCT
CCAGCTGGTTTTGCGATTCTAAAGTGTAATGATAAAACATTCAATGGGACAGGACCATGC
CACAATGTCAGCACAGTACAATGTACACATGGAATTAAGCCAGTGGTATCAACTCAACTA
CTGTTAAATGGTAGCCTAGCAGAAAAAGAGATAATAATTAGATCTGCTAATCTGTCAGAC
AATGCCAAAACAATAATAGTACACCTTAATGAATCTGTAGAAATTGTGTGTACAAGACCC
AGCAATAACACAAGAAAAAGTATAAGGATAGGACCAGGACAAATGTTCTTTGCAACAAAT
GAAATAATAGGAGATATAAGACAAGCACATTGTAACATTAGTGGAGCAAATTGGAGCAAG
ACTTTAGATCGGGTAAGTGAAAAATTAAGAAAGCACTTCCCTAATAAAACCATAATCTTT
AACTCATCCTCAGGAGGGGACCCAGAAATTACAACACATAGCTTTAATTGTGGAGGAGAA
TTTTTCTATTGCAATACATCAAAACTGTTTAATAATACATACAATGGGACAGAAAGTAAC
TCAACCATCACACTCCCATGCAGAATAAAACAAATTATAAACATGTGGCAGGGGGTAGGA
CGAGCAATGTATGCCCCTCCCATTGCAGGAAACATAACATGTAAATCAATGATCACAGGA
CTACTATTGGTACGGGATGGGGGCACGGGTAAAAATGACACAGAAAATGCCACAGAAACA
TTCAGACCTGAAGGAGGAGATATGAGGGATAATTGGAGAAGTGAATTATATAAATATAAA
GTGGTAGAAATTAAGCCATTGGGAATAGCACCCACTGAGGCAAAAAGGAGAGTGGTGGAG
AGAGAAAAAAGAGCAGTGGGAATAGGAGCTGTGTTCCTTGGGTTCTTGGGAGCAGCAGGA
AGCACTATGGGCGCAGCGTCAATAACGCTGACGGTACAGGCCAGACAACTGTTGTCTGGT
ATAGTGCAACAGCAAAACAATTTGCTGAGGGCTATAGAGGCGCAACAGCATATGTTGCAA
CTCACAGTCTGGGGCATTAAGCAGCTCCAGGCAAGAGTCTTGGCTATAGAAAGATACCTA
AAGGATCAACAGCTCCTAGGGCTGTGGGGCTGCTCTGGAAAACTCATCTGCACCACTTCT
GTGCCTTGGAACTCCAGTTGGAGTAATAAATCATATACAGAAATTTGGGATAACATGACC
TGGATACAGTGGGATAGAGAAATTAATAATTACACAAACATAATATACGGGTTGCTTGAG
GTCTCGCAAACCCAGCAGGAAATCAATGAAAAGGAGTTATTAGCATTGGACAAATGGAAA
AATCTGTGGAATTGGTTTGACATAACAAATTGGCTGTGGTATATAAAAATATTCATAATA
ATAGTAGGAGGCTTGATAGGCTTAAGAATAGTTTTTGCTGTGCTATCTATAGTGAATAGA
GTTAGGCAGGGGTACTCACCTTTGTCGTTTCAGACCCTTACCCCAAACCCGAGGGGACCC
GACAGGCCCGGAGGAATCGAAGAAGAAGGTGGAGAGCAAGACAGAGACAGATCCATTCGA
TTGGTGAACGGATTCTTAGCACTTGCCTGGGACGATCTGCGGAGCCTGTGCCTCTTCAGC
TACCACCAATTGAGGGACTTCATATTGATTGTAGCGAGAGTGGTGGAACTTCTGGGACAC
AGGAGTTGGGAAGCCCTTAAATACCTGGGAAATCTTGCACAGTATTGGGGTCTAGAGCTA
AAAAAGAGTGCTATTAGTCTGCTTGATACCATAGCAATAGCAGTAGCTGAAGGAACAGAT
AGGATCATAGAGTTAGTACAAAGAATTTGTAGAGCTATCCTTAATATCCCTACAAGAATA
AGACAGGGCTTTGAAATAGCTTTGCTATAA
>JQ715370
ATGAGAGTGAGGGGGATAGAGAGGAATTATCAGCACTTATGGTGGAGATGGGGCACCATG
CTCCTTGGGATATTGATGATATGTAGTGCTGCAGAACAATTGTGGGTCACAGTTTATTAT
GGGGTACCTGTGTGGAAAGAAGCAACCACTACTCTATTTTGTGCATCAGATGCTAAAGCA
TATAAAGCAGAGGCACATAATATCTGGGCTACACATGCCTGTGTACCAACAGACCCCAAC
CCACAAGAAATAGTACTAGGAAATGTCACAGAAAACTTTAACATGTGGAAAAATGACATG
GTGGAACAGATGCATGAGGATATAATCAGTTTATGGGAGCAAAGCCTAAAACCATGTGTA
AAATTAACCCCACTCTGTGTCACTTTAAACTGCACTAATGCCACTGCCACTAATGCCACT
GCCACTAGTCAAAATAGCACTGATGGTAGTAATAAAACTGTTAACACAGACACAGGAATG
AAAAACTGCTCTTTCAATGTAACCACAGATCTAAAAGATAAGAAGAGGCAAGACTATGCA
CTTTTTTATAAACTTGATGTGGTACAAATAGATGATAAGAATACCAATGGTACTAATACC
AACTATAGATTAATAAATTGTAATACCTCAGCCATTACACAAGCGTGTCCAAAGATAACC
TTTGAGCCAATTCCCATACATTATTGTGCCCCAGCTGGATATGCGATTCTAAAATGTAAT
AATAAGACATTCAATGGGACGGGTCCATGCAAAAACGTCAGCACAGTACAGTGTACACAT
GGGATTAGGCCAGTAGTGTCAACTCAACTGTTGTTGAATGGCAGTCTAGCAGAGGAAGAG
ATAGTAATTAGATCTGAAAACCTCACAAATAATGCTAAAATTATAATAGTACAGCTTAAT
GAAGCTGTAACAATTAATTGCACAAGACCCTCCAACAATACAAGACGAAGTGTACATATA
GGACCAGGGCAAGCAATCTATTCAACAGGACAAATAATAGGAGATATAAGAAAAGCACAT
TGTAATATTAGTAGAAAAGAATGGAATAGCACCTTACAACAGGTAACTAAAAAATTAGGA
AGCCTGTTTAACACAACAAAAATAATTTTTAATGCATCCTCGGGAGGGGACCCAGAAATT
ACAACACACAGCTTTAATTGTAACGGGGAATTTTTCTACTGCAATACAGCAGGACTGTTT
AATAGTACATGGAACAGGACAAATAGTGAATGGATAAATAGTAAATGGACAAATAAGACA
GAAGATGTAAATATCACACTTCAATGCAGAATAAAACAAATTATAAACATGTGGCAGGGA
GTAGGAAAAGCAATGTATGCCCCTCCCGTTAGTGGAATAATCCGATGTTCATCAAATATT
ACAGGACTGTTGCTGACAAGAGATGGTGGTGGTGCAGATAATAATAGGCAGAATGAGACC
TTCAGACCTGGGGGAGGAGATATGAGAGACAATTGGAGAAGTGAATTATACAAATATAAA
GTAGTAAGAATTGAACCACTAGGTATAGCACCCACCAAGGCAAGGAGAAGAGTGGTGGAA
AGAGAAAAAAGAGCAATAGGACTGGGAGCCTTGTTCCTTGGGTTCTTGGGAACAGCAGGA
AGCACGATGGGCGCAGTGTCAATGACGCTGACGGTACAGGCCAGACAAGTATTGTCTGGT
ATAGTGCAACAGCAGAACAATCTGCTGAGGGCTATAAAGGCGCAACAGCATCTGTTGCAA
CTCACAGTCTGGGGCATTAAACAGCTCCAGGCAAGAATCCTGGCTGTGGAAAGCTACCTA
AAGGATCAACAGCTCCTAGGAATTTGGGGTTGCTCTGGAAAACACATTTGCACCACTAAT
GTGCCCTGGAACTCTAGCTGGAGTAATAAATCTCTAGATTATATTTGGAAGAACATGACC
TGGATGGAGTGGGAAAAGGAAATTGACAATTACACAGAATTAATATACAGCTTAATTGAA
GTATCGCAAATCCAGCAAGAAAAGAATGAACAAGAACTATTGAAATTGGACAGTTGGGCA
AGTTTGTGGAATTGGTTTAGCATAACAAAATGGCTGTGGTATATAAAAATATTCATAATG
ATAGTAGGAGGCTTGATAGGTTTAAGAATAGTTTTTGCTGTGCTTTCTTTAGTAAATAGA
GTTAGGCAGGGATACTCACCTCTGTCGTTTCAGACCCTTATCCCAGCCTCGAGGGGACCC
GACAGGCCCGAAGGAACAGAAGAAGGAGGTGGAGAGCAAGACAGAGACAGATCCATTCGA
TTGCTGAGCGGATTCTCAGCACTCATCTGGGACGACTTGAGGAACCTGTGCCTTTTCAGC
TACCACCGCTTGAGAGACTTAATCTTAATTGTAACGAGGATTGTGACACTCCTGGGACGC
AGGGGGTGGGAAGCAATCAAATATCTGTGGAATCTTCTACAGTATTGGATTCAGGAACTA
AAGAATAGTGCTATTAGCTTGTTTGACGCCACAGCAATAGCAGTAGCTGAGGGGACAGAT
AGGGCTATAGAAATAATACAAAGAGTTGGTAGAGCTATTCTTAACATACCCACAAGAATA
AGACAGGGCTTGGAAAGGGCTTTATTGTAA
>AF407158
ATGAGAGCGATGGGGATACAGAGGAATTGGCAAAACTTGTGGAGATGGGGAACAATGATC
TTGGGGATGATATTAATTTGTTGTAGTGCTGCAGGAAACTTGTGGGTTACTGTCTACTAT
GGGGTACCTGTGTGGAGAGACGCAGAGACCACCTTATTTTGTGCATCAGATGCGAAAGCA
TATGATAGAGAAGCGCATAATGTCTGGGCTACACATGCCTGTGTACCTACAGACCCTAGC
CCACAAGAAGTACCTTTGGGAAATGTGACAGAAGAGTTTAACATGTGGAAAAATAACATG
GTAGAGCAGATGCATACAGATATAATCAGTCTATGGGACCAAAGCCTACAGCCATGTGTA
AAGTTAACCCCTCTCTGTGTTACTTTAAATTGTAGTAACAGTAACAATATCCCCAGTGTT
AGCAATATCACCGATGACATGAAAGAAGAAATAAAAAACTGCTCTTTCAATATGACCACA
GAATTAAAGGATAAGAAACAGAATGTATATTCACTTTTTTATAGACTGGATGTAGTACCA
CTTGAGACCAAAACAAATCAGAATAGCAGCCACAGTCGGTATAGATTAATAAATTGCAAT
ACCTCAGCCATTACACAAGCTTGTCCAAAGGTATCCTTTGAACCAATTCCCATACATTAT
TGTGCTCCAGCTGGTTTTGCGATTCTAAAGTGTAATGATAAGGGGTTCAATGGAACAGGG
TTATGCAAAAATGTCAGCACAGTACAATGCACACATGGAATCAAGCCAGTAGTGTCAACT
CAACTACTGTTAAATGGCAGTCTAGCAGAAGGAAAGGTAATGGTCAGATCTGAAAATATC
ACAAACAATGCCAAGAACATAATAATACAATTTAACAATTCTGTACAAATTAATTGTACC
AGACCTGGCAACAATACAAGAAAAAGTATACATCTAGGACCAGGAAAAGTATTCTATGCA
ACAGATATAATAGGGGACATAAGAAAAGCACATTGTAATGTCAATAGACAACAATGGAAT
AAAACTTTGCAAGATGTAGCCACACAATTAAGAACACACTTTAGAAACAGAACAATAATC
TTTAATAACTCCTTAGGAGGGGATCTAGAAATAACAACACATAGTTTTAATTGTAGAGGA
GAATTTTTCTATTGTAACACATCAGGCCTGTTTAATGGCATTTGGAATGGCACGCAGGAG
CCAAATAGAACGGAGTCAAACGATACTATAACACTCCAATGCAGAATAAAGCAAATTATA
AATATGTGGCAAAGAGTAGGACAAGCAATATATGCCCCTCCCATTCAAGGAGAAATAAGG
TGTGAGTCAAACATTACAGGACTAATATTAACAAGAGATGGTGGGATAATTAACAGTACA
GAGGAGACCTTCAGACCTGGAGGAGGAGATATGAGGGACAATTGGAGAAGTGAATTATAT
AAGTATAAAGTAGTAAAGATTGAACCATTAGGAGTAGCACCCACCAAGGCAAAGAGAAGA
GTGGTGGAGAGGGAAAAAAGAGCAGTTGGATTCGGAGCCTTCTTCCTTGGGTTCTTAGGA
GCAGCAGGAAGCACTATGGGCGCGGCGTCAATAACGCTGACGGTACAGGCTAGACAATTA
TTGTCTGGCATAGTGCAACAGCAAAACAATTTGCTGAGGGCTATAGAGGCTCAACAGCAT
CTGTTGAAACTCACGGTCTGGGGCATTAAACAGCTCCAGGCAAGAGTCCTGGCTGTGGAA
AGATACCTAAAGGATCAACAGCTCCTAGGAATCTGGGGCTGCTCTGGAAAATTCATCTGC
ACCACTACTGTGCCCTGGAACTCTAGTTGGAGTAATAAATCCCAAAGTGAGATATGGGAC
AATATGACCTGGATGCAATGGGATAAAGAAATTAACAATTACACACAGATAATATATGAT
CTAATTGAAGAATCGCAGAGACAGCAGGAAAAGAATGAACAAGACTTATTGGCATTGGAC
AAGTGGGCAAATCTGTGGAATTGGTTTGACATATCAAATTGGCTGTGGTATATAAAAATA
TTCATAATGATAGTAGGAGGCCTAATAGGATTAAGAATAGCTTTTGCTGTGCTTTCTGTA
ATAAATAGAGTTAGGCAGGGATACTCACCTCTATCGTTCCAGACCCATACCCCAAACCCA
AGGGATCTCGACAGGCCCGGAAGAATCGAAGAAGAAGGTGGAGAGCAAGACAGAGACAGA
TCGATTCGATTAGTGAGCGGATTCTTAGCACTTGCCTGGGACGATCTGCGGAGCCTGTGC
CTCTTCAGCTACCACCGATTGAGAGACTTCATCTTGGTTGCAGCGAGGACTGTGGAACTT
CTGGGACACATCAGTCTCAAGGGACTGAGACGGGGGTGGGAAGGCCTCAAGTATCTGGGG
AACCTTCTGTCATATTGGGGTCGGGAACTAAAAATTAGTGCTATTAATTTGCTTGATACC
ATAGCGATAGTAGTAGCTGAATGGACAGATAGGATTATAGAAATAGGACAAAGACTTTGT
AGAGCTATTATCAACATACCTAGAAGAATCAGACAGGGCTTCGAAAGGGCTTTGCTATAA
>EU855131
ATGAGAGTGAGGGGGATACAGACGAGTTGGCAAAACTTGTGGAGATGGGGAACTATGATC
TTGGGGATGCTAATGATTTATAGTGCTGCAGAAAACTTGTGGGTTACTGTCTACTATGGG
GTACCTGTGTGGAAAGACGCAGAGACCACCTTATTTTGTGCATCAGATGCTAAAGCTTAT
GATACAGAAGTGCATAATGTATGGGCAACACATGCCTGTGTACCCACAGACCCCAACCCA
CAAGAAATACATTTGGAAAATGTGACAGAAGATTTTAACATGTGGAAAAATAACATGGTA
GAGCAGATGCATACAGATATAATCAGTCTATGGGATCAGAGCCTAAAACCATGTGTAAAA
TTAACCCCTCTCTGCGTTACTTTAGATTGTAATGCCACCGCCTCCAATGTCACCAATGAA
ATGAGAAACTGCTCTTTCAATATAACCACAGAATTAAAGGATAAGAAACAGCAAGTGTAT
TCACTTTTTTATAAGCTTGATGTAGTACAAATTAATGAAAAGAATGAAACAGACAAGTAT
AGATTAATAAATTGTAATACCTCAGCCATTACACAGGCTTGTCCAAAGGTATCCTTTGAG
CCAATTCCCATACATTATTGTGCCCCAGCTGGCTTTGCGGTTCTAAAGTGTAAGGATACA
GAGTTCAATGGAACAGGGCCATGCAAGAATGTCAGCACAGTACAATGCACACATGGAATC
AGGCCAGTAATATCAACTCAACTGCTGTTAAATGGTAGTCTAGCAGAAGAAGGGATACAG
ATTAGATCTGAAAATATCACAAACAATGCCAAAACCATAATAGTACAACTTGATAAGGCT
GTAAAAATTAATTGTACCAGACCTAACAACAATACAAGAAAAGGTGTAAGGATAGGACCA
GGACAAGCATTCTATGCAACAGGTGGTATAATAGGGGATATAAGACAGGCACATTGTAAT
GTCAGTAGAGCAAAATGGAACGACACTTTACGAGGGGTAGCCAAAAAACTAAGAGAACAC
TTTAAAAACAAAACAATAATCTTTGAGAAATCCTCAGGAGGGGATATAGAAATTACAACA
CATAGCTTTAATTGTGGAGGAGAATTTTTCTATTGTAGTACATCAGGCCTGTTCAATAGC
ACCTGGGAGTCAAACAGCACAGAGTCAAACAACACAACGTCAAATGACACTATAACTCTT
ACATGCAGAATAAAGCAAATTATAAATATGTGGCAGAAAGTAGGACAAGCAATGTATGCC
CCTCCCATTCAAGGAGTAATAAGGTGTGAATCAAACATTACAGGACTACTACTAACAAGA
GATGGAGGGAATAACAGTACAAATGAAATCTTCAGACCTGGAGGAGGAAATATGAGGGAC
AATTGGAGAAGTGAATTATATAAGTATAAAGTAGTAAAAATTGAACCACTAGGAGTAGCA
CCCTCCAGGGCAAAGAGAAGAGTGGTGGAGAGAGAAAAAAGAGCAGTTGGAATAGGAGCT
GTCTTCCTTGGGTTCTTAGGAGCAGCTGGAAGCACTATGGGCGCGGCGTCAATAACGCTG
ACGGCACAGGCCAGACAGTTATTGTCTGGTATAGTGCAACAGCAAAGCAATTTGCTGAGG
GCTATAGAGGCTCAACAGCATATGTTGAAGCTCACGGTCTGGGGCATTAAACAGCTCCAG
GCACGAGTCCTGGCTGTGGAAAGATACCTAAAGGATCAACAGCTCCTAGGAATTTGGGGC
TGCTCTGGAAAACTCATCTGCACCACTAATGTGCCCTGGAACTCTAGTTGGAGTAATAAA
TCTATGAATGAGATATGGGATAACATGACTTGGTTGCAATGGGATAAAGAAATTAGCAAT
TACACACAAATAATATATAATCTAATTGAAGAATCGCAGAACCAGCAGGAAAAGAATGAA
CAAGATTTGTTGGCATTGGACAAGTGGGCAAGTCTGTGGAATTGGTTTGACATATCAAGG
TGGCTGTGGTATATAAAAATATTTATAATGATAGTAGGAGGCTTAATAGGATTAAGAATA
GTTTTTGCTGTGCTTTCTGTAATAAATAGAGTTAGGCAGGGATACTCACCTCTGTCATTC
CAGATCCGTACCCCAAACCCAAAGGAACCCGACAGGCTCGGAAGAATCGACGGAGAAGGT
GGAGAGCAAGACAGAGACAGATCGATTCGATTAGTGAGCGGATTCTTAGCACTTGCCTGG
GACGACCTACGGAGCCTGTGCCTCTTCAGCTACCACCGCTTGAGAGACTTCATCTCGATT
GCAGCGAGGACTGTGGAACTTCTGGGACACAGCAGTCTCAAGGGACTGAGACTGGGGTGG
GAAGGCCTCAAGTATCTGTGGAATCTTCTGTTATATTGGGGCCGGGAGCTAAAAACTAGT
GCTGTCAATTTGGTTGATACCATAGCAATAGCAGTAGCTGGCTGGGCAGATAGGGTTATG
GAAGTAGGACAAAGAATTTTTAGAGCTATTCTTAACATACCTAGAAGAATCAGACAGGGC
CTTGAAAGGGGCTTGCTA
>AY424138
ATGAGAGTGAAGGGGATATTGAGGAATTGTCAACAATGGTGGATATGGGGCATCTTAGGC
TTTTGGATGCTAATGATTTGTAATGTGGTGGGAAACTTGTGGGTCACAGTCTATTATGGG
GTACCTGTGTGGAAAGAAGCAAAAACTACTCTATTCTGTGCATCAGATGCTAAATCATAT
GAGAGAGAAGTGCATAATGTATGGGCTACACATGCCTGTGTACCCACAGACCCCGACCCA
CAAGAACTGGTTATGGCAAATGTAACAGAAAATTTTAACATGTGGAAAAATGACATGGTA
GATCAGATGCATGAGGATATAATCAGTTTATGGGATCAAAGCCTAAAGCCATGTGTAAAA
TTGACCCCACTCTGTGTCACTTTAAATTGTACAAGTCCTGCTGCCCACAATGAGAGCGAG
ACAAGAGTAAAACATTGCTCTTTCAATATAACCACAGATGTAAAAGATAGAAAACAGAAG
GTGAATGCAACTTTTTATGACCTTGATATAGTACCACTTAGCAGCTCTGACAACTCTAGC
AACTCTAGTCTGTATAGATTAATAAGTTGTAATACCTCAACCATAACACAAGCCTGTCCA
AAGGTCTCTTTTGACCCAATTCCTATACATTATTGTGCTCCAGCTGGTTATGCGATTCTA
AAATGTAATAATAAGACATTCAGTGGGAAAGGACCATGTTCTAATGTCAGTACAGTACAA
TGTACACATGGAATTAGGCCAGTGGTATCAACTCAACTGCTGTTAAATGGTAGCCTAGCA
GAAGAAGAGATAGTAATTAGATCTGAAAATCTGACAGACAATGCCAAAACAATAATAGTA
CATCTTAATAAATCTGTAGAAATTGAGTGTATAAGACCTGGCAATAATACAAGAAAAAGT
ATAAGGCTAGGACCAGGACAAACATTCTATGCAACAGGGGATGTAATAGGAGACATAAGA
AAGGCATATTGTAAAATTAATGGAAGTGAGTGGAATGAAACTTTAACAAAAGTAAGTGAA
AAATTAAAAGAATATTTTAATAAAACAATAAGATTTGCCCAGCACTCGGGAGGGGACCTA
GAAGTGACAACACATAGCTTTAATTGTAGAGGAGAATTTTTCTATTGCAATACATCAGAA
CTATTTAATAGTAATGCAACAGAAAGCAACATCACACTCCCATGCAGAATAAAACAAATT
ATAAACATGTGGCAGGGGGTAGGACGAGCAATGTATGCCCCTCCCATCAGAGGAGAAATA
AAATGTACATCAAATATCACAGGACTACTATTAACACGCGATGGAGGCAACAACAATAAT
TCAACAGAGGAGATATTCAGACCTGAAGGAGGAAATATGAGGGACAATTGGAGAAGTGAA
TTATACAAATATAAAGTGGTGGAGATTAAGCCATTGGGAATAGCACCCACTGAGGCAAAA
AGGAGAGTGGTGCAGAGAGAAAAAAGAGCAGTGGGAATAGGAGCTGTGTTCCTTGGGTTC
TTGGGAGCAGCAGGAAGCACTATGGGCGCGGCGTCAATAACGCTGACGGTACAGGCCAGA
CAATTATTGTCTGGTATAGTGCAACAGCAAAGCAATTTGCTGAGGGCTATAGAGGCGCAA
CAACATCTGTTGCAACTCACAGTCTGGGGCATTAAGCAGCTCCAGGCAAGAGTCCTGGCT
ATAGAAAGATACCTACAGGATCAACAGCTCCTAGGGATTTGGGGCTGCTCTGGAAAACTC
ATCTGCACCACTGCAGTGCCTTGGAACTCCAGTTGGAGTAATAAATCTAAGGAAGAAATT
TGGGGCAACATGACCTGGATGCAGTGGGATAAAGAAGTTAGTAATTACACATTCACAATA
TACCAGTTGCTTGAAGAATCGCAATACCAGCAGGAACAAAATGAAAAAGAACTATTAGCA
TTGAACAAGTGGAATGATCTGTGGAGTTGGTTTAACATAACAAATTGGTTGTGGTATATA
AAAATATTCATAATGATAGTAGGAGGCTTAATAGGTTTAAGAATAATTTTTGCTGTACTT
TCCATAGTGAATAGAGTTAGGCAGGGATACTCACCTTTGTCGTTTCAGACCCTTACCCCG
AACCCAGGGGGACCCGACAGGCTCGGAAGAATCGAAGGAGAAGGTGGAGAGCAAGACAAA
AACAGATCCATTCGATTAGTGAACGGATTCTTAGCTCTTATCTGGGACGACCTGTGGAGC
CTGTGCCGCTTCAGCTACCACCTATTGAGAGACTTCATATTGATTGTAGCGAGAGCGGTG
GAACTTCTGGGACGCAGCAGTCTCAAGGGACTACAGAGGGGGTGGGAAGCTCTTAAATAT
CTGGGAAATCTTATGCAGTATTGGGGTCTGGAACTAAAAAGAAGTGCTATTAATCTGTTA
GATACAACAGCAGTAGCAGTAGCTGAAGGAACAGATAGGATTATAGAATTAGCACAAGGC
ATTTATAGAGCTATCTGCAACATACCTAGAAGAATAAGACAGGGCTTTGAAGCAGCTTTA
CAATAA
>EU513199
ATGAGAGTGATGGGGATACAGAAGAATTATCCACTCTTATGGAGAGGGGGTATGACAATA
TTTTGGTTAATGATGATTTGTAATGCTGAAAAGTTGTGGGTCACAGTCTACTATGGGGTA
CCTGTGTGGAGAGACGCAGAGACCACCCTATTCTGTGCATCAGATGCTAAAGCATATGAC
AAAGAAGCACACAATGTCTGGACTACGCATGCCTGCGTACCCACAGACCCTGACCCACAA
GAATTACCTTTGGTAAATGTAACAGAAGAGTTTAACATGTGGAAAAATAATATGGTAGAA
CAGATGCATGAAGATATAATTAGTCTATGGGACCAAAGCTTAAAGCCATGTGTACAGCTA
ACCCCTCTCTGCGTTACTTTAGAGTGTGCTGACGCTCAAAACGTCACCGACACCAACACC
ACCATATCTAATGAAATGCAAGGGGAAATAAAAAACTGCTCTTTCAATATGACCACAGAA
TTAAGAGATAAGAAGAAGAAAGTGTATGCACTTTTTTATAGACCTGATGTAATAGAAATT
AATAAAACTAAGATTAACAATAGTAATAGTAGTCAGTATATGTTAATAAATTGTAATACC
TCAGCCATTACACAGGCTTGTCCAAAGGTATCCTTTGAGCCAATTCCCATACATTATTGT
GCCCCAGCTGGTTTTGCAATTCTAAAGTGTAATGATACGGAGTTCAGTGGAAAAGGGACA
TGCAAGAGTGTCAGCACAGTACAATGCACACATGGAATCAAGCCAGTAGTATCAACTCAA
CTGCTGTTAAATGGCAGTCTAGCAGAAGGAAAGATAGCGATTAGATCTGAGAATATCTCA
AACAATGCCAAAACTATAATAGTACAATTGACTGAGCCTGTAGAAATTAATTGTATCAGA
CCTGGCAACAATACAAGAAAAAGTGTACGCATAGGGCCAGGACAAACATTCTATGCAACA
GGTGACATAATAGGAGATATAAGACAAGCACACTGTAATGTTAGTAAAATAGCATGGGAA
GAAACTTTACAAAAGATAGCTGCACAATTAAGGAAGCACTTTCAGAATGCCACAATAAAA
TTTACTAAACACTCAGGAGGGGATTTAGAAATTACAACACATAGTTTTAATTGTGGAGGA
GAATTTTTCTATTGCAATACAACAAAGCTGTTTAATAGCACTTGGAATAATGATAACTAC
AATGTCAGCGCAAACCTCACAGAGGAAAACAGAAAGGAAAACATAACTCTCCACTGCAGA
ATAAAGCAAATTGTAAATATGTGGCAGAGAGTAGGACAAGCAATATATGCCCCTCCCATC
CCAGGAAACATAACTTGTGGATCAAACATTACTGGGCTACTATTAACAAGAGATGGAGGG
AATAATGGTACAAATGATACTGAGACCTTCAGGCCTGGAGGAGGAGATATGAGGGACAAT
TGGAGAAGTGAATTATATAAATATAAAGTAGTAAAAATTGAACCACTAGGTGTAGCACCA
ACCCCTGCAAAAAGAAGAGTGGTGGAAAGAGAAAAAAGAGCAGTTGGAATGGGAGCTTTG
ATCTTTGGGTTCTTAGGAGCAGCAGGAAGCACTATGGGCGCGGCGTCAATGGCGCTGACG
GTACAGGCCAGACAATTATTGTCTGGTATAGTGCAACAGCAGAGCAATCTGCTGAAGGCT
ATAGAGGCTCAACAACATCTGTTGAGACTCACGGTCTGGGGCATTAAACAGCTCCAGGCA
AGAGTCCTGGCTCTGGAAAGATACCTAAAGGATCAACAGCTCCTAGGAATTTGGGGCTGC
TCTGGAAAACTCATTTGCACCACTGCTGTACCTTGGAACTCTAGCTGGAGTAATAAAAGT
TATAATGACATATGGGATAACATGACCTGGCTGCAATGGGATAAAGAAATTAACAATTAC
ACATACATAATATATAATCTACTTGAAAAATCGCAGAACCAGCAGGAAATTAATGAACAA
GACTTATTGGCATTAGACAAGTGGGCAAGTCTGTGGAATTGGTTTGACATAACAAGCTGG
CTATGGTATATAAGATTAGGTATAATGATAGTAGGAGGCGTAATAGGCTTAAGAATAATT
TTTGCTGTGCTTACTATAGTGAATAGAGTTAGGCAGGGATACTCACCTTTGTCATTCCAG
ACCCTTGCCCACCACCAGAGGGAACCCGACAGGCCCGAAAGAATCGAAGAAGGAGGTGGC
GAGCAAGACAGAGAGAGATCCGTGCGCTTAGTGAGCGGATTCTTAGCACTTGCCTGGGAA
GATCTGCGGAGCCTGTGCCTCTTCAGCTACCGCCGATTGAGAGACTTAGTCTTGATTGCA
GCAAGGACTGTGGAACTCCTGGGACACAGCAGTCTCAAGGGACTGAGACTGGGGTGGGAA
GCCCTCAAATATCTGTGGAACCTTCTATCATACTGGGGTCAGGAACTAAAGAATAGTGCT
ATTAATTTGCTTGATACAATAGCAATAGCAGTAGCTAACTGGACAGATAGAGTTATAAAA
ATAGTACAAAGAACTGGTAGAGCTATTCTTAACATACCTACAAGAATCAGACAGGGCTTT
GAAAGAGCTTTGCTATAA
>HM215283
ATGAGAGTGAGGGAGATGAAGAGGAATTGGCAAAATTTATGGAAAGGGGGCATCTTGCTC
CTTGGAATATTGATGATTTGTAGTGCTGCAGACAATCTGTGGGTCACAGTTTATTATGGG
GTACCGGTATGGAAGGAAGCAAAAACCACTCTATTTTGTGCATCAGATGCTAAATCATAT
AGAACAGAGGCACATAATATCTGGGCAACACATGCCTGTGTGCCTACGGACCCCAACCCA
CAAGAACTAGAATTGGAAAATGTGACAGAAAACTTTAACATGTGGAAAAATGATATGGTA
AACCAGATGCATGAGGATATAATCAGTTTATGGGATCAAAGCCTAAAACCATGTGTAAAA
TTAACCCCACTCTGTGTCACCCTAAACTGTCAGGAGATGAACAGTAGCACTAAGACGAAC
AGCAGCATTAGTAATGAGGATAAAAGAATGAACTGCTCTTTCAATGTAACCACAGTAGTA
AGAGATAGGAAGAAGCAGGTAGCTGCACTTTTCTATAGACTTGATTTAGTAGCAGTAGAC
AATGATAATAGTACTAATTATAGGTTAATAAATTGTAATACCTCAGCCATTACGCAGGCT
TGTCCAAAGGTATCCTTTGAGCCAATTCCCATACATTATTGTGCCCCAGCTGGTTTTGCA
ATTCTAAAATGTAGAGATAAGCAGTTCAATGGAACAGGCCCATGCACAAACGTCAGCACA
GTACAATGTACACATGGAATTAGGCCAGTGGTGTCAACTCAACTATTGTTGAATGGCAGT
CTAGCAGAAGAGGAGATCATGATTAGATCTGAAAACATTTCAAACAATGCTTACAATATA
ATAGTACAGCTTAATGAATCTGTAGCAATTGACTGTACAAGGCCCTACAACAATACAAGG
CAAAGTATACATATAGGACCAGGGCAAGCAGTCTATGCAACCGATGCAAGGAAAATAGTA
GGGGACATAAGACAAGCATATTGTACTATTGATGGAACAGAATGGAAGAAAATGTTACAA
CGGGTAGCTGAAAAACTAGGAAGCCTTATTAACAAACCAACAATAAAGTTTAAACCATCC
GCAGGAGGGGATGCAGAAATTACAACACACAGTTTTAATTGTGGAGGAGAATTCTTTTAC
TGTAATACATCAAACCTGTTCAATTATACATGGAATAATAGTACAGGGCTAGGTAATATC
ACACGTAATATCACACTACCATGTAGAATAAAACAAATTATAAACATGTGGCAGGGAGTA
GGAAAAGCAATGTATGCCCCTCCCATTGAAGGACAAATTAAATGTTCATCAAATATTACA
GGGCTAATATTGACAAGAGATGGTGGTAATACAAGTGATGATCATGAGACCTTCAGACCT
GGAGGAGGAAATATGAAGGACAATTGGAGAAGTGAATTATATAAATATAAGGTAGTAAGA
ATTGAACCAATAGGCCTAGCACCCACCAAGGCAAAGAGAAGAGTGGTGGAAAGAGAAAAA
AGAGCAATAGGACTAGGAGCTATGTTCCTTGGGTTCTTGGGAGCAGCAGGAAGCACGATG
GGCTCAGCGTCAGTGGCGCTGACGGTACAGGCCAGACAGTTATTGTCTGGTATAGTGCAA
CAGCAAAACAATTTGCTGAGGGCTATAGAGGCGCAACAGCATCTGTTGCAACTCACGGTC
TGGGGCATTAAACAGCTCCAGGCAAGAGTCCTGGCCGTGGAAAGATACCTAAAGGATCAA
CAGCTCCTAGGACTTTGGGGTTGCTCTGGAAAACACATTTGCACCACTAATGTACCCTGG
AACTCTAGTTGGAGTAATAGATCTCTAGATAATATTTGGCATAACATGACCTGGATGGAG
TGGGAAAGAGAAATAGACAATTACACAGGCTTAATATATAGCTTAATTGAAAATTCGCAG
ATCCAGCAAGAAAAGAATGAACAAGAATTATTGGAATTGGACAAGTGGGCAAGTTTGTGG
AATTGGTTTGACATAACACGATGGCTGTGGTATATAAAGATATTCATAATGGTAGTAGGA
GGTTTAATAGGTTTAAGAATAGTTTTTGTTGTGCTGTCTTTAGTAAATAGAGTTAGGCAG
GGATATTCACCTCTATCATTTCAGACCCTCCTCCCAGCCCCGAGGGGACTCGGCAGGCCA
GAAGAAATAGAAGAAGAAGGTGGAGAGCGAGGCAGAGACAGATCAATTCGATTGGTGAAC
GGATTCTCAGCACTTATCTGGGACGATCTGCGGAACCTGTGCCTCTTCAGCTACCACCGA
TTGAGAGACTTACTCTTAATTGCAGCGAGGATTGTGGAGCTTCTGGGACGCAGGGGGTGG
GAAGCCCTCAAATATCTGTGGAATCTCCTGCAATATTGGAGTCAGGAACTGAAGACAAGT
GCTGTTAGCTTGATTGATACCATAGCAATAGCAGTAGCTGAAGGGACAGATAGGGTTATA
GAAATAATACAAAGAGCTTGCAGAACTGTTGTCAACATACCAGTAAGAATAAGACAAGGC
TTAGAAAGGCTTTTGCTTTAA
>DQ187010
ATGAGAGTGATGGGGATACAGAGGAATTATCCTTGCTGGTTGAGATGGGGAATTATAATC
TTGGGGATGATAATAATTTGTAATACTACAGACAACTTGTGGGTTACTGTCTACTATGGG
GTACCTGTGTGGAAAGATGCAGAGACCACCCTATTTTGCGCATCAGATGCTAAAGCATAT
GAGACAGAAAAGCATAATGTCTGGGCTACACATGCCTGTGTACCCACAGACCCCAACCCA
CAAGAAATGGATTTGGAAAATGTGATAGAAGAGTTTAATATGTGGAAAAATAACATGGTA
GAGCAAATGCATACAGATATAATCAGTCTATGGGACCAAAGCCTAAAGCCATGTGTAAAG
TTAACCCCTCTCTGCGTTACTTTAGATTGTATTAACCATAGAATCATCAATAACACCAAT
GGCACAATTGACATGGGGGACGAAATAAAAAACTGCTCTTTCAATATGACCACAGAACTA
AGAGATAAGAAACAGAAAGTATATTCACTTTTTTATAAACTTGATGTAGTACCACTTGAT
GAAGCTAATGGTAATAACAATAATAGTTATAGACTAGTAAATTGTAATACCTCAGCCATT
ACACAGGCCTGTCCAAAGGTAACCTTTGAGCCAATTCCAATACATTATTGTGCCCCAGCT
GGTTTTGCGATTCTAAAGTGTAAGGATAAGGAGTTCAGTGGAACAGGGCCATGCGAGAAT
GTCAGTACAGTACAATGTACACATGGAATCAAGCCAGTAGTGTCAACTCAACTGCTATTA
AATGGCAGTCTAGCAGAAGAACATGTAATGATTAGATCTGAAAATATCACAAACAATGCC
AAAAATATACTAGTACAACTTAACGAGTCTGTAGAAATTTATTGTATTAGACCTAGTAAC
AATACAAGAAAAAGTGTACGTATAGGACCAGGACAAACATTCTATGCAACAGGTGAAATA
ATGGGGGATATTAGACAAGCACATTGTAATGTCAGTGGGTCAGAATGGAATAAAACTTTA
CAACAGGTAGCCGACCAATTAAGAAAACACTTTAACACCACAACAATAATCTTTGCTAAC
CCCTCAGGAGGGGATCTAGAAATTACAACACATAGTTTTAATTGTGGAGGAGAATTTTTC
TATTGTAATACATCAGGCCTGTTTAATAGCACTTGGCCTTCCAGCACGCAGGAGTCAAGT
GACCCTATAACTCTCCAATGCAGAATAAAGCAAATTATAAATATGTGGCAGAGAGTAGGA
CAAGCAATGTATGTTCCTCCCATCCAAGGAGAAATAAGGTGTAACTCAAGCATTACAGGA
ATAATATTAACAAGAGATGGTGGGCCTAATACTACAAATGAAACCTTCAGGCCTGGAGGA
GGAGACATGAGGGACAATTGGAGAAGTGAGTTATATAAGTATAAAGTAGTAAAAATTGAA
CCACTAGGAGTAGCACCCACCAAGGCAAGGAGAAGAGTGGTGGAGAGAGAGAAAAGAGCA
GTTACAATGGGAGCTGTTTTCCTTGGGTTCTTGGGAGCAGCAGGAAGCACTATGGGCGCA
GCGTCACTAACGCTGACGGTACAGGCCAGACTATTATTGTCTGGCATAGTGCAACAGCAA
AGCAATTTGCTGAGGGCTATAGAGGCTCAACAACATCTGTTGAAACTCACGGTCTGGGGC
ATTAAACAGCTCCAGGCAAGAGTCCTGGCTGTGGAAAGATACCTAAGGGATCAACAGCTC
CTAGGAATTTGGGGCTGCTCTGGAAAACTCATCTGCACCACTAATGTGCCTTGGAACTCC
AGTTGGAGTAATAAATCTTATAGTGAGATATGGGACAACATGACCTGGCTGCAATGGGAC
AAAGAAGTTAGCAATTACACAGACATAATATATAAACTACTTGAAGACTCACAGAACCAG
CAGGAAAAGAATGAACAAGACTTATTAGCATTGGACAAGTGGGCAAACCTGTGGAATTGG
TTTGGCATATCAAATTGGCTGTGGTATATAAAAATATTTATAATGATAGTAGGAGGCTTA
ATAGGATTAAGAATAGTTTTTGCTGTGCTTTCTTTAGTAAATAGAGTTAGGCAGGGATAT
TCACCTCTATCATTTCAGACCCTTACCCCAGTCCCGAGGGGACCCGACAGGCCCGAAGGA
ACAGAAGAAGGAGGTGGAGAGCAAGACAGAAACAGATCGATTCGCTTAGTGAGCGGATTC
TTAGCACTTGCCTGGGACGACCTGCGGAGCCTGTGCCTCTTCAGCTACCACCGCTTGAGA
GACTTAATCTTAATTGCAACGAGGATTGTGGAACTTCTGGGACACAGGGGGCGGGAAGCC
ATCAAGTACCTGTGGAATCTCCTGCTGTATTGGGGTCGGGAACTAAAAATTAGTGCTATT
AATTTGATTAATACTATAGCAATAGTAGTAGCTGGCTGGACAGATAGGGTTATAGAAATA
GGACAAGGAATTGGTAGAGCTATTCTTCACATACCTAGAAGAATCAGACAGGGCTTGGAA
AGGTCTTTGCTATAG
>HM215331
ATGAAAGTGAAGGGGATACTGAGGAGTTGTCAACAATGGTGGATATGGGGCATCTTAGGC
TTTTGGATGGTAATGACTTATAGTGTGGTGGGAAACTTGTGGGTCACAGTCTATTATGGG
GTGCCTGTGTGGAAAGACGCAGAGACCACCCTATTCTGTGCATCAGATGCTAAAGCATAT
GAGAGAGAAGTGCATAATGTTTGGGCTACACATGCCTGTGTACCCACAGACCCCAACCCA
CAAGAAGTAATTATGGAAAATGTAACAGAAAATTTTAACATGTGGAAAAATAACATGGTG
GATCAGATGCATGAGGATATAATTAGTTTATGGGATCAGAGCCTAAAGCCATGTGTAAAG
TTGACCCCACTCTGTGTCACTTTAGACTGTAAAAATGTTAGTGATACCAGGAATGGTAAT
GTTACCTACAATAATACCATGAATGAAGAAATAAAAAATTGCTCTTTTAATATGACCACA
GAATTAAGAGATAAGAAACAGAAAGTGTCTGCACTTTTCTATAGAATTGATATAGTATCA
CTTAACAGTAACTCTAGTGACTATAGATTAATAAATTGTAATACCTCAGCCATAACACAA
GCCTGTCCAAAAGTTTCTTTTGAACCAATTCCCATACATTATTGTGCTCCAGCTGGTTAT
GCGATTCTAAAGTGTAATAATGAGACATTCAATGGAACAGGACCATGCCATAATGTCAGC
ACAGTACAGTGTACACATGGAATTAAGCCAGTAGTATCAACCCAACTGTTGCTAAATGGT
AGTCTAGCAAAAAACCAGGTAATGATTAGATCTGAACATATCGAAAACAATGCCAAAAAC
ATAATAGTACAATTTACTGAGCCTGTAAAAATCAATTGTACCAGACCTAATAACAATACA
AGAAAAAGTGTACATATAGCACCAGGACAAGCATTCTATGCAACAGGTGACATAATAGGG
AATATAAGACAAGCCTATTGTACTGTCAATAGGACAGCATGGAATAACACTTTGCAAAAG
GTAGTCACCCGATTGAGAACATACTTTGGGAACAAAACAATAATCTTTAAAAACTCCTCA
GGAGGGGATATAGAAATTACAACACATAGTTTTAATTGTGCAGGAGAATTTTTCTATTGT
AACACATCATCCCTGTTTAATAGTACTTGGCAGGTCAGCGGGCAGGGGTTAAATAGCACG
GAGTTAGGTGACACTATAACTCTCCAATGCAGAATAAAGCAAATTATAAATATGTGGCAG
AGAGCAGGACAAGCAATATATGCCCCTCCCATCCCAGGAGTAATAAGGTGCGAATCAAAC
ATAACAGGACTAATATTAACAAGTGATTATGGGAATAGTAGCAGTGACAATGAAACCTTC
AGACCTACAGGAGGAGATATGAGGGACAATTGGAGAAGTGAATTATATAAGTATAAAGTA
GTGAAAATTGAACCAATAGGAGTAGCACCCACCAAAGCAAGAAGAAGAGTGGTGCAGAGA
GAAAAAAGAGCAGTTGGACTGGGAGCTGTCTTCATTGGGTTCTTAGGAGCAGCAGGAAGC
ACTATGGGCGCGGCGTCAGTGACGCTGACGGTACAGGCCAGACAATTATTATCTGGCATA
GTGCAACAGCAAAGCAATTTGCTGAGGGCTATAGAGGCTCAACAGCATATGTTGAAACTC
ACAGTCTGGGGCATTAAACAGCTCCAGGCAAGAGTCCTGGCTGTGGAAAGATACCTAAGA
GATCAACAGCTCCTAGGAATTTGGGGCTGCTCTGGGAAACTCGTCTGCAACACTAATGTG
CCCTGGAGCTCTAGTTGGAGTAATAAATCCCTGAGTGAGATATGGGAAAACATGACCTGG
TTGCAATGGGATAAAGAAATTAACAATTACACACAGATAATATATACTTTAATTGAAGAA
TCGCAGACCCAGCAGGAAAAAAATGAACAAGAATTATTGGCATTGGACAAGTGGGCAAAT
CTGTGGAATTGGTTTGACATATCAAACTGGCTGTGGTATATAAGGATATTTATCATGATA
GTAGGAGGTCTCATAGGATTAAGAATAGTTTTTGTAGTGCTTGCTGTAATAAATAGAGTT
AGGCAGGGGTACTCACCTTTGTCATTTCAGACCCATACCCCAAGCCCAGCGGGACCCGAC
AGGCCCGGAAGAATCGAAGAAGAAGGTGGAGAGCAAGGCAGAGGCAAATCGATTCGATTA
GTGAGCGGATTCTTAGCACTTGCCTGGGAGGACCTGCGGAGCCTGTGCCTTTTCAGCTAC
CACCGATTGAGAGACTTCATATTGATTGCAGCGAGAGTGGTGGAAGTTCTGGGACGCAGC
AGTCTCAGGGGACTACAGAGGGGGTGGGAAGCCCTTAAGTATCTGGGAAGTCTTGTGCAG
TATTGGGGTTTGGAGCTAAAAAAGAGTGCTATTAGTCTGCTTGATACCGTAGCAATAGCA
GTAGCTGAAGGAACAGATAGGATTATAGAATTCATACAAGGAATTTGTAGGGCTATCCGC
AACATACCTAGAAGAATCAGACAGGGCTTTGAAGCAGCTTTGCAATAA
>DQ435683
ATGAGAGTGATGGGGATACAGAGGAATTGGCAGCAATGGGGGATATGGGGCATCTTAGGC
TTTTGGCTGTTAATGATCTGTAGTGGGATGGGAAACTTGTGGGTCACAGTATATTATGGG
GTACCTGTGTGGAAAGAGGCAAAAACCACCTTATTTTGTGCATCAGACGCTAAAGGATAT
GACACAGAAGTGCATAATGTCTGGGCTACACATGCCTGTGTACCCACAGACCCCAACCCA
CAAGAAATAGTTTTGGAAAATGTAACAGAAAACTTTAACATGTGGAAAAATGACATGGTG
GATCAGATGCATCAGGATATAATCAGTTTATGGGATCAAAGCCTAAAGCCATGTGTAAAG
TTAACCCCACTCTGTGTTACTTTAAATTGTAGCGATGCTACATATAATAATGGTACGAAT
AGTACTGATACTATGAAAATTTGTTCTTTCAATGCAACCACAGAACTAAGAGATAAGAAA
AAGAAGGAGTATGCACTTTTTTATAGACTTGATATAGTACCACTTAAGAATGAAAGTGAG
AGTCAGAATTTTAGTGAGTATATATTAATAAACTGTAATACCTCAACCATAGCACAAGCC
TGTCCAAAGGTCTCTTTTGACCCAATTCCTATACATTATTGTGCTCCAGCGGGTTATGCG
ATTCTAAAGTGTAATAATAAGACATTCAATGGAACAGGACCATGCAATAATGTCAGCACA
GTACAATGTACACATGGAATTAAGCCAGTGGTATCAACTCAACTGCTGTTAAATGGTAGT
CTAGCAGAAGAAGAAGTAGTAATTAGATCTGAAAATATATCAAATAATGTCAAAACAATA
ATAGTACATCTTAATGAATCTGTAAACATTACTTGTATAAGACCCGGCAATAATACAAGA
AGAAGTATAAGGATAGGACCAGGACAAGCATTCTATGCAATGGGAGACATAATAGGAAAT
ATAAGAGAAGCACATTGTAACATTAGTGAAAAGGCATGGAATGAAACTTTAAAAAAGGTA
GTGGAAAAATTAGTAAAGTACTTCCCTAATAAAACAATAGAATTTGCACCACCCGTAGGA
GGGGACCTAGAAATTACAACACACAGCTTTAATTGTGGAGGAGAATTTTTCTATTGCAAT
ACCACAAAACTGTTTAATAGTACACATAATAGTACTGATAGTACAGTAAATAGTACTGAT
AGTACAGCAGAAACAGGAAATTCAACAAATACAAACATCACGCTCCCATGCAGAATAAGG
CAAATTATAAACATGTGGCAGGAGGTAGGACGAGCAATGTATGCTCCTCCCAGTAAAGGG
AACATAACATGTATATCAAACATCACAGGACTATTACTGACGCGTGATGGAGGAGAAAAC
AAAACAGAGAATAATGACACAGAGATATTCAGGCCTGGAGGAGGAGATATGAAGGACAAT
TGGAGAAGTGAATTATATAAATATAAAGTAGTAGAAATTAAACCATTAGGAGTAGCACCC
ACTAGAGCAAAAAGGAGAGTGGTGGAGAGAGAAAAAAGAGCAGTGGGAATAGGAGCTGTG
TTCCTTGGGTTCTTGGGAGCAGCAGGAAGCACTATGGGCGCAGCATCCATAACGCTGACG
GTACAAGCCAGACAATTATTGTCTGGTATAGTGCAGCAGCAAAGTAATTTGCTGAGAGCT
ATAGAGGCGCAACAACATATGTTGCAACTCACAGTCTGGGGCATTAAGCAGCTTCAGACA
AGAGTCCTGGCTATAGAAAGATACCTAAAGGATCAACAGCTCCTAGGGATTTGGGGATGC
TCTGGAAAACTCATCTGCACCACTAATGTGCCTTGGAACTCTAGTTGGAGTAACAAATCT
TATGGGGACATTTGGGATAACATGACCTGGATGCAGTGGGATAGAGAAATTAATAACTAC
ACAAACACAATATACAGGTTGCTTGAAGACTCGCAAAACCAGCAGGAAAAAAATGAACAA
GATTTATTAGCATTGGACAAATGGCAAAGTCTGTGGTCGTGGTTTAGTATATCAAGCTGG
CTATGGTATATAAAAATATTCATAATGGTAGTAGGAGGATTGATAGGTTTAAGAATAATT
TTTGCTGTGCTTTCTATAGTGAATAGAGTTAGGCAGGGATACTCACCCTTATCGTTGCAG
ACCCTCCCCCCAAACCCGAGGGAACTCGACAGGCTCGGAGGAATCGAAGAAGAAGGTGGA
GAGCAAGACAGAGGCAGATCTGTGAGATTAGTGAGCGGATTCTTACCACTTGCCTGGGAC
GATCTGAGGAGCCTGTGCCTCTTCTGCTACCACCGATTGAGAGACTTACTATTGATCACA
ACGAGAGCGGTGGAACTTCTGGCACGCAGCATTCTCAAGGGACTACAGAGGGGGTGGGAA
ATCCTTAAATATCTGGGAAGTCTTGTGCAGTATTGGGGTCAGGAGCTAAAAAAGAGTGCT
ATTAATCTGCTTGATACCACAGCAATAGCAGTAGCTGAAGCAGCAGATAGAATTTTAGAA
TTACTACAAAGGATTTGGAGAGGTATCTGCAACGTACCTACAAGAATAAGACAGGGCTTT
GAAGCAGCTTTGCAATAA
>HM215411
ATGAAAGTGAGGGGGACACGGAGGAATTATCCACAATGGTGGATATGGGGCGTCTTAGGC
TTTTGGATGTTAATAACTTGTAATGTGGGAGGAAACTTGTGGGTCACAGTCTATTATGGG
GTACCTGTGTGGAAAGACGCAAAAACTACTCTATTCTGTGCGTCAGATGCTAAAGCATAT
GAGACAGAAGTGCATAATGTCTGGGCTACACATGCCTGTGTACCCACAGACCCCAACCCA
CAAGAAATATTTATGGAGAATGTAACAGAAGATTTTAACATGTGGAAAAATGATATGGTG
AATCAGATGCATGAGGATGTAATCAGTTTATGGGATCAAAGCCTAAAGCCATGTGTAAAG
TTGACCCCACTCTGTGTCACTTTAGAATGTGGAAATGTGAGTGTTAGCAGTAATGGTACT
GTTGCCTCCAATAAGACCTATGTGGAGGAAATGAGAAATTGCTCTTTCAATACAACCACA
TTCATAAGCGATAAGCATAAGAAGGAGCATGCACTTTTTTATAGACTTGATATAGTACCA
CTTGATGATGAGAACTCTAATAAAAACTGTAGTAAGAACTCTGGTCAGAACTGTAGTGAG
TATTATAGATTAATAAATTGTAATACCTCAGCCATAACACAAGCCTGTCCAAAGGTCTCT
TTTGATCCCATTCCTATACACTATTGCACTCCAGCTGGTTATGCGCTTCTAAAGTGTAAT
AATAAGACATTCAATGGGACAGGACCATGCCATAATGTTAGCACAGTACAATGTACACAT
GGAATTAAGCCAGTGGTATCAACTCAACTACTGTTAAATGGTAGCCTAGCAGAAGGAGAG
ATAATAATTAGATCTGAAAATCTGACAAACAATGCCAAAACAATAATAGTACATCTTAAT
CAATCTGTAGAAATTGTATGTACAAGACCCAACAATAATACAAGAAGAAGTATAAGGATA
GGACCAGGACAAACATTCTTTGCACACGGAGAGATCATAGGAGACATAAGACAAGCACAT
TGTAATATTAGTAGAAATAACTGGACTGAAACCTTACAGAGGGTAAGTAGGAAATTAGCA
GAACACTTCCCTAATAAAACAATAAACTTTACATCATCCTCAGGAGGGGACCTAGAAATT
ACAACACATAGCTTTAATTGTAGAGGAGAATTTTTCTATTGTAACACATCAGACCTGTTT
AATTCTACATACATGTCTAATGGTACATTCAGGTTTAATGGTACAGTGTTTAATGGTACA
GGAGGTGATTCAAGCATAAACATCACAATCCCATGCAGAATAAAGCAAATTATAAACATG
TGGCAGGAAGTAGGACGAGCAATGTATGCCCCTCCCATTGCAGGAAATATAACATGTAAA
TCAAATATCACAGGACTACTATTGGTACGTGATGGAGGAACAACAAATAATACAAATAAT
ACAGAGATATTCAGACCTGGAGGAGGAGATATGAGGGACAATTGGAGAAGTGAATTATAT
AAATATAAAGTGGTAGAAGTTAAACCATTGGGAATAGCACCCACTACAGCAAAAAGGAGA
GTGGTAGAGAGAGAAAAAAGAGCAGTGGGACTAGGAGCTGTGTTCCTTGGGTTCTTGGGA
GCAGCAGGAAGCACTATGGGCGCAGCGTCAATAACGCTGACGGTACAGGCCAGACAATTG
CTGTCTGGTATAGTGCAACAGCAAAGCAATTTGCTGAAAGCTATAGAGGCGCAACAGCAT
CTGTTGCAACTCACGGTCTGGGGCATTAAACAGCTACAGACAAGAGTCCTGGCTATAGAA
AGATACCTAAGGGATCAACAGCTCCTAGGGATTTGGGGCTGCTCTGGAAAACTCATCTGC
ACTACTGCTGTACCTTGGAACTCCAGTTGGAGTAACAAATCTTACAACGAGATTTGGGAA
AACATGACCTGGATGCAGTGGGATAAGGAAGTTAGTAATTACACAGACACAATATACAGG
TTGCTTGAAGAATCGCAAAACCAGCAGGAAAGAAATGAACAGGATTTATTAGCATTGGAC
AGTTGGAAAAATCTATGGAATTGGTTTAACATATCAAATTGGCTGTGGTATATAAGAATA
TTCATAATGATAGTAGGAGGCTTGATAGGTTTAAGAATAATTTTTGCTGTGCTTTCTATA
GTGAATAGAGTTAGGCAGGGATACTCACCTTTGTTGTTTCAGACCCCTACCCCGAACCCA
GGGGGACCAGGCAGGCTCAGAGGAATCGAAGAAGAAGGTGGAGAGCAAGACAACATCAGA
TCCATTCGATTAGTGAACGGATTCTTAGCACTTGCCTGGGACGACCTGCGGAACCTGTGC
CTCTTCAGTCACCACCGCTTGAGAGACTTCATATTACTGACAGCGAGGGGGGTGGAACTT
CTGGGACGCACCAGCCTCAGGGGACTACAGACGGGGTGGGAAGCCCTTAAATATCTGGGA
AGTCTTGTGCAGTATTGGGGTCTGGAGCTAAAAAAGAGTGCTATTAATCTGCTTGATATC
ATAGCAATAGCAGTAGCTGAAGGAACAGATAGGATTATAAACTTAGTACAAGGAATTTGT
AGAGCTATCTGTAACATACCTAGAAGAATAAGACAGGGCTTTGAAGCAGCTTTGCAATAA
>HM215412
ATGTTAATGATGTGTAATGGGGGAGAAAACTTGTGGGTCACAGTCTATTATGGGGTACCT
GTGTGGAAAGAAGCAAAAACTACTCTATTCTGTGCGTCAGATGCTAAAGCATATGAGACA
GAAGTACATAATATCTGGGCTACACATGCCTGTGTACCCACAGACCCCAACCCACAAGAA
ATAGTGATGGAAAATGTAACAGAAAATTTTAATATGTGGAACAATGATATGGTGGATCAG
ATGCATGAGGATGTGATCAGTTTATGGGATCAAGGCCTAAAGCCATGTGTAAAGTTGACC
CCACTCTGTGTCACTTTAAAGTGTGGAAATACTACTAAAAGTACTACTAAGCATAGTTTC
CTCAATGAGACCTACAAGGGGGAGATAAAAAATTGTTCTTTCAATGCAACCACATTATTA
AAAGATAAACAGAAGACAGTGTATGCACTTTTTTATAGACTTGATATAGTACCACTGAAT
GATGATAAGAACTCTAGTGACAACTCTAGTGGGTATTATAGATTAATAAATTGTAATACC
TCAGCCATTACACAAGCCTGTCCAAAGGTCTCTTTTGATCCAATTCCTATACACTATTGC
GCCCCAGCTGGTTATGCGATTCTACAGTGTAATAATAAGACATTCAATGGGACAGGACCA
TGCCATAATGTTAGCACAGTACAATGTACACATGGAATTACGCCAGTGGTATCAACACAA
CTACTGTTAAATGGCAGCCTAGCAGAAGGAGAGATAGTCATTAGATCTAAAAATCTGACA
GACAATGCCAAAACAATAATAGTACATCTTAATGAATCTGTAGAAATTGTATGTACAAGA
CCCAACAATAATACAAGGAAAAGTATAAGGATAGGACCTGGACAAACATTCTATGCCACA
GGAGACATCATAGGAAACATTAGACTGGCATATTGTAACATTAGTGAAGAGAAGTGGAAT
AAAACTTTACAGAGGGTAAGTAAAAAATTAGCAGAACACTTCCCTAATAAAACAATAAAA
TTTAAAGCATCCTCAGGAGGGGACCTAGAAATTACAACACATAGCTTTAATTGTAGAGGA
GAATTTTTCTATTGTAATACAACACGCCTGTTTAATGGTACATACAATAGTACAACAGGT
ACATACAATGGTATAACAGGTAGTCCAAATTCAACCATCATAATCCCATGCAGAATAAAG
CAAATTATAAACATGTGGCAGGAGGTAGGAAGAGCAATATATGCCCCTCCTATTGAAGGA
AACATAACATGTAAATCAAATATCACAGGAATACTATTGGTACGTGATGGAGGAAAAACA
AATAAGACAGAAGAGATATTCAGACCTGAAGGAGGAGATATGAGGGACAATTGGAGAAGT
GAATTATATAAATATAAAGTGGTAGAAATTAACCCATTGGGAGTAGCACCCACTCCAGCA
AAAAGGAGAGTAGTGGAGAGAGAAAAAAGAGCAGTGGGAATAGGAGCTGTGTTCCTTGGG
TTCTTGGGAGCAGCAGGAAGCACTATGGGCGCGGCGTCACTGACGCTGACGGTACAAGCC
AGACAATTGTTGTCTGGTATAGCGCAACAGCAAAGCAATTTGCTGAGAGCTATAGAGGCG
CAACAACATATGTTGCAACTCACGGTCTGGGGCATTAAGCAGCTACAGACAAGAGTCCTG
GCTATAGAAAGATACCTAAAGGATCAACAGCTCCTAGGGATTTGGGGCTGCTCTGGAAAA
CTCATCTGCACTACTGCTGTACCTTGGAACTCCAGTTGGAGTAACAAATCTCAACAAGAG
ATTTGGGAGAACATGACCTGGATGCAGTGGGATAAGGAAATTAGTAATTACACAAACACA
ATATACAGGTTGCTTGAAGACTCGCAAAACCAGCAGGAAAAGAATGAACAAGATTTATTA
GCATTAGACAAGTGGGACAATCTATGGAGTTGGTTTAACATAACAAAATGGCTGTGGTAT
ATAAAAATATTCATAATGATAGTAGGAGGCTTGATAGGTTTAAGAATAATTTTTGCTGTG
CTTTCTATAGTAAATAGAGTTAGGCAGGGATACTCACCTTTGTCGTTGCAGACCCTTATC
CCGAACCCAGGGGGACCAGACAGGCCCAGAGGAATCGAAGAAGAAGGTGGAGAGCAAGAC
AGAACCAGATCCATTCGATTAGTCAACGGATTCTTAGCGATTGCCTGGGACGACCTGCGG
AACCTGTGCCTCTACAGCTACCACCTCTTGAGAGACTTCATATTACTGACAGCGAGGGGG
GTGGAACTTCTGGGACGCAACAGCCTCAGGGGACTACAGAGGGGATGGGAAGCCCTTAAA
TATCTGGGAAGTCTTGTGCAGTATTGGGGTCTGGAACTAAAAAAGAGTGCTATTAGTCTG
CTTGATACCATAGCAATAGCAGTAGCTGAAGGAACAGATAGGATTATAGACTTAGTGCAA
GGAATTTGTAGAGCTATCCGCAATATACCTAGAAGAATAAGACAGGGCTTTGAAGTAGCT
TCGTTTCAATAA
>HM215327
ATGAGAGTGAGGGAGATGAAGAGGAATTGTCAAAACTTATGGAAGGGGGGCACCTTGCTC
CTTGGAATATTGATGATTTGTAGTGCTGCAAACGATCTGTGGGTCACAGTTTATTATGGG
GTGCCTGTATGGAAAGAAGCAAAAACCACTCTATTTTGTGCATCAGATGCTAAATCATAT
GAAACAGAGGCACATAATATCTGGGCCACACATGCCTGTGTCCCTACGGACCCCAACCCA
CAAGAAGTAGAACTGGTAAATGTGACAGAAAACTTTAACATGTGGAAAAATGATATGGTG
GACCAAATGCATGAGGACATAATCAGTTTATGGGATGAAAGCCTAAAACCATGTGTAAAA
TTAACCCCACTCTGCGTCACTTTACAGTGTTCTGAGATGAAAAATGGCACTAGGGGAGCA
AGCAATAGTACTGGGACAAACAATGGCACTATAAGTAGCACTGATAGAATGAACTGCTCT
TTCAATGCAACCACAGTAGTAAATGACAAGCAGAAGAAAGTACACGCACTTTTCTATAGA
CTTGATATAGAACCAATAGGTAACAATAGTACTGAGTATATGTTAATAAATTGTAATACC
TCAGCCATTGCACAGTCTTGTCCAAAGATAACCTTTGAACCAATTCCCATACATTATTGT
GCTCCAGCTGGTTTTGCACTTCTAAAGTGTAGAGATAAGCAGTTCAATGGAACGGGCCCA
TGCACAAATGTCAGCTCAGTACAATGTACACATGGAATCAAGCCAGTAGTGTCAACTCAA
CTGTTGTTGAATGGCAGTCTAGCAGAAGAGGACATCATAATTAGATCTGAAAACCTCACA
GACAATACTAAAACTATAATAGTACAGCTTAATAAATCTATAGCAATTAACTGTACAAGG
CCCTACAACAATACAAGACAAAGGATACATATAGGACCAGGGCAAGCAATCTGGACAAAC
GATGCAAGAGTAATAGTAGGGGACATAAGACAAGCACATTGTAATGTTAGTAGAGTAGAC
TGGAATAACATGACACAATGGGCAGCTACAAAACTAGGAAGCCTTTATAACAGATCAACA
ATAATTTTTAACCATGCCTCAGGAGGGGATCCAGAAATTACAACACACAGTTTTACTTGT
GGAGGGGAATTCTTCTACTGTAATACATCAGGACTGTTCAATAGTACATGGGATATTATG
AATACTAGTAGCCCAAACAACACAGATCCAATTATCACACTACAATGCAGAATAAAACAA
ATTATAAACATGTGGCAGGGAGTAGGAAGAGCAATATATGCCCCTCCCATTGCAGGGCAA
ATTCTATGTTCATCAAATATTACAGGGCTACTATTGACAAGAGATGGTGGTGCAGATAAT
AGCAGTCATAATGAGACCTTCAGACCTGGAGGAGGAAATATGAAGGACAATTGGAGAAGT
GAATTGTATAAATATAAAGTAGTAAAAATTGAACCACTAGGAATAGCACCCACCAAGGCA
AGGAGAAGAGTGGTGGAAAGGGAAAAAAGAGCAATAGGACTAGGAGCTATGTTCCTTGGG
TTCTTGGGAGCAGCAGGAAGCACGATGGGCGCAGCGTCAGTGACGCTGACGGTACAGGCC
AGACAGTTACTGTCTGGTATAGTGCAGCAGCAAAGCAATTTGCTGAGGGCTATACAGGCG
CAACAGCATCTGTTGCAACTCACTGTCTGGGGCATTAAACAGCTCCAGGCAAGAGTCCTG
GCTGTGGAAAGATACCTAAAGGATCAACAGCTCCTAGGAATTTGGGGTTGCTCTGGAAAA
CACATTTGCACCACTAATGTGCCCTGGAACTCTAGTTGGAGTAATAGATCTCTAGATGAC
ATTTGGCAGAACATGACCTGGATGCAGTGGGAAAGAGAAATTGACAATTACACAGGCTTA
ATATTTAGTTTAATTGAAGAATCGCAGATCCAGCAAGAAAAGAATGAAAAAGAATTATTG
GAATTGGACAAGTGGGCAAGTTTGTGGACTTGGTTTAACATAACACAATGGCTGTGGTAT
ATAAAAATATTCATAATGATAGTAGGAGGCTTAATAGGTGTAAGAATAGTTTTTGCTGTG
CTTTCTGTAGTAAATAGAGTTAGGCAGGGGTACTCACCTCTATCATTTCAGACCCTCCTC
CCAGCCCCGAGGGGACCCGACAGGCCAGGAGAAATAGAAGAAGAAGGTGGAGAGCGAGGC
AGAGACAGATCCATTCGATTGGTGAACGGATTCTCAGCACTTATCTGGGACGATCTGCGG
AACCTGTGCCTCTTCAGCTACCACCGATTGAGAGACTTACTCTTAATTACAGCGAGGATT
GTGGAACTTCTGGGACGCAGGGGGTGGGAAGCCCTCAAATATCTGTGGAGTCTCCTGCAG
TATTGGAGTCAGGAACTGAGGAATAGTGCTAGTAGCTTGATTGATGCCATAGCAATAGCA
GTAGCTGAAGGGACAGATAGGGTATTAGAAATAGTACAGAGAGCTTGTAGAGCTGTTATC
AACGTACCAGTAAGAATAAGACAGGGCTTAGAAAGGCTTTTGCTTTAA
>EU513185
ATGAGAGTGAGGGGGATACAGAGGAATTGTCCACCCTTATGGAGGTGGGGGATTATAATC
TTCTGGATGTTAATAATTTGTAATGCTGACCAGTTATGGGTCACAGTCTACTATGGGGTA
CCTGTGTGGAGGGATGCAGAAACCACCCTATTTTGTGCATCAGATGCTAAAGCATATGAT
GCAGAAGCACATAATATCTGGGCTACACATGCCTGTGTGCCCACAGACCCCAGCCCACAA
GAAATACATATAAAAAATGTAACAGAAAATTATAACATGTGGAAAAATAACATGGTAGAG
CAGATGCATATAGATATAATTAGTCTATGGGACCAAAGCCTAAAGCCATGTGTACAGTTA
ACCCCTCTCTGTGTTACTCTAAATTGTAGTAATTATAACGGCAGCAGTACCTCCAACAGC
ACCTCCCCACCCCCAGCCACCTCCTTCAATGACACCTCCATGATAGGGGAAATAAAAAAT
TGCTCTTACAATATGACCACAGAACTAAGAGATAAGAAAAAGAAAGTGTATTCACTTTTT
TATAAACTTGATGTAGTGCCACTTAGTAATGACAGTAGTAATACTCAGTATAGACTAATA
AACTGTAATTCCTCAACCATTACACAGGCTTGTCCAAAGGTATCCTTTGAGCCAATTCCC
ATACACTTTTGTGCCCCAGCTGGTTTTGCGATTCTGAAGTGTAATGAGAAGAATTTTAAT
GGAACAGGACCATGCAGGGATGTCAGCACAGTACAATGCACACATGGAATCAAACCAGTA
GTATCAACTCAACTGCTACTAAATGGCAGTCTAGCAGAAGGAGAGGTAGTGATTAGATCT
GAAAATATCTCAAACAATGCCAAAAATATAATAGTACAGTTGTTCAAGCCTGTAAACATT
ACTTGTATCAGACCTAACAACAATACAAGAAAAAGTATACATATAGGACCAGGACAAGCA
TTCTATGCATGGGGTGACATAACAGGGGATATAAGACAAGCACATTGTAAGGTCAATAAA
ACAGAATGGGAGGAAGCATTACAAAAGGTAGCTACAAAATTTATGAAGTACTTTACTAAC
AAAACAATAAACTTTGCTAATGCCTCAGGAGGGGATTTAGAAATTACAACACATACTTTT
AATTGTGGAGGAGAATTTTTCTATTGCAGTACATCAAATCTATTTAATAGTACCTGTACA
AATAATAACGGCACTGCAAATTGTACAAATACAAATGGGACAGCATTAAATGAAACTATA
ACTCTCCAATGCAGAATAAAACAAATTGTAAGGATGTGGCAGAGAGTAGGACAAGCAATG
TATGCCCCTCCCATCCAAGGAGTAATAAGGTGTGAATCAAACATTACAGGAATAATATTA
ACAAGGGATGGAGGGGATAGTAATGATACAAATGGAAATGAGACATTCAGGCCTGGAGGA
GGAGATATGAGGGACAATTGGAGAAGTGAATTATATAAGTATAAAGTAGTGCAACTTGAA
CCATTAGGTGTGGCACCTACCCAGTCAAGAAGAAGAGTGGTGGAGAGAGAAAAAAGAGCA
GTTGGAATGGGAGCTTTGTTCCTTGGGTTCTTAGGAGCAGCAGGAAGCACTATGGGCGCG
GCGTCAGTGACGCTGACGGTACAGGCCAGACAATTATTGTCTGGTATAGTGCAACAGCAA
AGCAATTTGCTGAGGGCTATAGAGGCTCAACAGCATCTGTTGAAACTCACAGTCTGGGGC
ATTAAACAGCTCCAGGCAAGAATCCTGGCTCTGGAAACATACCTAAGGGATCAACAGCTC
CTAGGACTTTGGGGCTGCTCTGGAAAACTCATCTGCCCCACTAATGTGCCCTGGAACTCT
AGTTGGAGTAATAAAACTTTTGAGTACATATGGGACAATATGACCTGGCTGGAATGGGAT
AGAGAAATTAACAATTACACAGAGATAATATATAATCTAATTGAACAATCGCAGAACCAG
CAGGAAAAGAATGAACAAGACTTATTGGCATTGGACAAGTGGGCAAGTCTGTGGAGTTGG
TTTAGCATAACAAACTGGCTGTGGTATATAAAAATATTTATAATGATAGTAGGAGGTTTA
ATAGGTTTAAGAATAGTTTTTACTGTGCTTAATATAATAAATAGAGTTAGGCAGGGATAC
TCACCTTTGTCATTCCAGACCCTTACCCATCACCAGAGGGAACCCGACAGGCCCGAAAGA
ATCGAAGAAGGCGGTGGCGAGCAAGACAGAAGCAGATCAGTGAGGCTAGTGAACGGATTC
TTAACGCTTGCCTGGGACGACCTACGGAGCCTGTGTCTTTTCAGCTACCACCGATTGAGA
GACTTTCTCTTGATTGTTGCGAGGGGTGTGGAACTTCTGGGACACAGCAGTCTCAAGGGA
CTGAGACGGGGGTGGGAAGCCCTAAAATTTCTGGGAAATCTTCTATCATACTGGGGTCGG
GAATTAAAGAATAGTGCTATTAGTTTGCTTGATACAATAGCAGTAGCAGTAGCTAATTGG
ACAGATAGAGTTATAGAAATAGGACAAAGAGCTGGTAGAGCTATTCTTAACGTACCTATA
AGAATCAGACAGGGCTTAGAAAGGGCTTTGCTATAA
>EU513191
ATGAGAGTGACGGGGATACAGAGGAACTATCCACTCTTCTGGAGATGGGGTATGATAATA
TTGTGGATAATGATAATGTGTAATGCTGAAAATTTGTGGGTCACAGTATATTATGGGGTA
CCTGTGTGGAAAGACGCAGTGACCACCCTATTTTGTGCATCAGATGCTAAAGCATATAGT
ACAGAAGTACATAATGTTTGGGCTACACATGCCTGTGTACCCACAGACCCTAACCCACAA
GAAATGCCTTTAGAAAATGTAACAGAAAATTTTAACGTGTGGAAAAATGACATGGTAGAG
CAGATGCATGAAGATATAATTAATCTATGGGACCAAAGCCTAAAGCCATGTGTAAAATTA
ACCCCTCTCTGTGTTACTTTAAATTGTAGTAACTTTAGTGGAGATAACTCTACCAACACA
AGCGTATCCGATGACATGCAAGGAGAAATAAAAAACTGTTCTTTCAATGTAACTACAGGA
CTAAAAGATAAGAAACAGAAAATGGATGCGCTTTTTCATAGACGTGATGTAGTACAAATT
AGCAATGGGAACAATAGTTACTATATGTTAATAAGTTGTAATACCTCAACCATGGCACAG
GCTTGTCCAAAGATAACCTTTGAGCCAATTCCCATACATTATTGTGCCCCTGCTGGTTTT
GCAATTCTAAAGTGTAAGGATAAGGGGTTCAATGGAACAGGGTCATGCAAAAATGTTAGC
ACAGTACAATGCACACATGGAATCAAGCCAGTAGTAACAACCCAACTGCTGTTAAATGGT
AGTACAGCAGAAGAAGAGATAGTAATTAGGTCAGAAAATATCACAGACAATGCCAGAACT
ATAATAGTACAGTTAACTAAGCCTATAAACATTACTTGTATCAGACCTGGCAACAATACG
CGAAAAAGTGTGCGTATAGGACCAGGACAAACATTCTATGCAACAGGTGCCATAATAGGA
AATATAAGACAAGCACATTGTAATGTCAGCAAAACAGAATGGAATGACACTTTACGCCAG
GTGGCTGAACAATTAAGCAAGCACTTTCCGAATGCCACAACAATAACATTTGCTAACGCC
TCAGGAGGGGATTTAGAGATTACAACACATAGTTTTAATTGTGGAGGAGAATTTTTCTAT
TGCAATACATCAAAACTGTTTAGTAGCACTTGGGATAATAGCACTTGGGGTAATAACACT
TGGGGTAACAGCACTGGGGACAACAATGAGACCATAACCCTCCAATGCAAAATAAAACAA
ATTATAAATATGTGGCAGCAAGTAGGACGAGCAATGTATGCCCCTCCCATCCAAGGAGAG
ATAAGGTGTGAGTCAAACATTACAGGACTACTATTAACAAGAGATGGAGGGGCTAATAGC
AGTACAAATGAGACCTTCAGGCCTGGAGGAGGAGATATGAGGGATAATTGGAGGAGTGAA
TTATATAAGTATAAAGTTGTAAAAATTGAACCACTAGGTGTAGCACCCACCCGTGCAAAA
AGAAGAGTGGTGCAGAGAGAAAAAAGAGCGGTTGGACTGGGAGCTGTCTTCATTGGGTTC
TTAGGAGCAGCAGGAAGCACTATGGGCGCAGCGTCAATAACGCTGACGGTACAGGCCAGA
CAATTATTGTCCGGTATAGTGCAACAGCAGAGCAATTTGCTGAAGGCTATAGAGGCTCAA
CAACATCTGTTGAGACTCACGGTCTGGGGCATTAAACAGCTCCAGGCAAGAGTCCTGGCT
CTGGAAAGATACCTAAAGGATCAACAGCTCCTAGGAATTTGGGGCTGCTCTGGAAAACTC
ATTTGCACCACTAATGTACTCTGGAATACTACTTGGAGTAATAAAACTTATAATGACATA
TGGGATAACATGACCTGGCTGCAATGGGATAAAGAAATTAGTAATTACACAGACATAATA
TATGGTCTAATTGAGGAATCGCAAATCCAGCAGGAAAAGAATGAACAAGACTTATTGGCA
TTGGACAAATGGGCAAGCCTGTGGAATTGGTTTGATATATCAAATTGGCTATGGTATATA
AAAATATTTATAATGATAGTAGGAGGTTTGATAGGTTTAAGAATAGTTTTTGCTGTACTT
ACTATAATAAATAGAGTTAGGCAGGGATACTCACCTTTGTCATTCCAGACCCTTACCCAC
CACTGGAGGGAACCCGACAGGCCCGAAGGAATCGAAGAAGGAGGTGGCGAGCAAGACAGA
GACAGATCCGTGAGATTAGTGAACGGATTCTTAGCTCTTGCCTGGGAAGATCTGCGGACC
CTGTGCCTCTTCAGCTACCACCGATTGAGAGACTTAGTCTTGATTGCAGCGAGGACTGTG
GAACTTCTGGGACACAGCAGTCTCAAGGGACTAAGACTGGGGTGGGAAGCCCTCAAATAT
CTGTGGAATCTTCTATCATACTGGGGTCAGGAACTAAAAAATAGTGCTATTAATTTGCTT
GATACAACAGCAATAGCAGTAGGTAACTGGACAGACAGCGTGATAGAAATAGGACAAAGA
GCTGGTAGAGCTATTCAGAACATACCTACAAGAATCAGACAGGGCTTAGAAAGAGCTTTG
CTATAA
>AY835446
ATGAGAGTGAGGGAGACCAGGAAGAATTATCAGCACTTGTGGTGGAAATGGGGCATGATG
CTCCTTGGGATGTTGATGATCTGTAGTGCTGTAGAACAAACGTGGGTCACAGTCTATTAT
GGGGTACCTGTGTGGAAAGAAGCAAACACCACTTTATTTTGTGCATCAGATGCTAAAGCA
TATAATACAGAGGTACATAATGTTTGGGCCACACATGCCTGTGTACCCACAGACCCCAAC
CCACAAGAAGTAGAATTGGAAAATGTGACAGAAAATTTTAACATGTGGAAAAACAACATG
GTAGATCAGATGCATGAGGATATAATCAGTTTATGGGATCAAAGCCTAAAGCCATGTGTA
AAATTAACTCCACTCTGTGTTACTTTAAGTTGCACTGATAATGTGGGAAATGATACTAGT
ACCAATAATAGTAGATGGGATAAAATGGAAAAAGGAGAAATAAAGAACTGCTCTTTCAAT
ATCACCACAAACATGAGAGATAAGATGCAGAAACAATATGCACTTTTTTATAAACTTGAT
GTAGTACCAATAGAGGAAGGTAAGAATAATAACAGTAGTTTTACCGACTATAGGTTGATA
AGTTGTAACACCTCAGTCATTACACAGGCCTGTCCAAAGGTAACCTTTGAGCCAATTCCC
ATACATTATTGTGCCCCAGCTGGTTTTGCGCTTCTAAAATGTAAGGATAAGAAATTCAAT
GGAACAGGACCATGTAAAAATGTTAGCACAGTACAATGTACACATGGAATTAAGCCAGTA
GTATCAACTCAGCTGCTATTAAATGGCAGTCTAGCAGAAGAAGAGGTAGTAATAAGATCT
GAGAATTTCTCGAACAATGCTAGAACCATAATAGTACAGCTGAATACATCTGTAGAAATA
AAGTGTATAAGACCCAACAACAATACAAGAAAAGGTATACATATAGGACCAGGGAGAGCA
TTTTATACAACAGGAGATATAATAGGAGATATAAGACAAGCACATTGTAACATTAGTAGA
CAAAATTGGAATAACACTTTAAAACAGATAGCTGAAAAGTTAAGAGAACAATTTGGGAAT
AAAACAATAGTCTTTAGAAACTCCTCTGGAGGGGATCCAGAAATTGTAATGCACACTTTT
AATTGTGCAGGGGAATTTTTCTACTGTAATACAGCAGAACTGTTTAATAGTACTTGGTAT
GCAAATGGCACAATTAGTATTGGAGGGGGAAACAAGACTAATATCATACTCCCATGCAGA
ATAAAACAATTTATAAACATGTGGCAGGAAGTAGGAAAAGCAATGTATGCCCCTCCCATC
AGTGGACAGATTAGATGTTCATCAAATATTACAGGACTGCTATTAACAAGAGATGGTGGT
AGGGGCAATCAGACCGACAACCAGACTGAGATCTTCAGACCTGTAGGAGGAGATATGAAA
AACAATTGGAGAAGTGAATTATATAAATATAAAGTAGTAAGAATTGAACCATTAGGAATA
GCACCCACCAGGGCAAAAAGGAGAGTGGTGCAGAGAGAAAAAAGAGCAGTGGGAATAGGA
GCTTTGTTCCTTGGGTTCTTGGGAGCAGCAGGAAGCACTATGGGCGCAGCGTCAATGACG
CTGACGGTACAGGCCAGACTATTATTGTCTGGTATAGTGCAACAGCAGAACAATCTGCTG
AGGGCTATTGAGGCGCAACAGCATCTGTTGCAACTCACAGTCTGGGGCATCAAGCAGCTC
CAGGCAAGAGTCCTGGCTGTGGAAAGATACCTACGTGATCAACAGCTCCTGGGAATTTGG
GGTTGCTCTGGAAAACTCATCTGCACCACTGCTGTGCCTTGGAATGTTAGTTGGAATAAT
AGATCTGTGGATGACATTTGGGAAAACATGACCTGGATGCAGTGGGATAGAGAAATTAGT
AATTACACAAGTTTAATATACACCTTAATTGAAGAATCGCAGAATCAGCAAGAAAAGAAT
GAACAAGAATTATTGGCATTAGATAAATGGGCAAATTTGTGGAATTGGTTCAACATAACA
GAATGGCTGTGGTATATAAAAATATTCATAATGATAGTAGGAGGCTTGGTAGGTTTAAGA
ATAGTTTTTGCTGTGCTTTCTATAGTGAATAGAGTTAGGCAGGGATACTCACCATTATCG
TTTCAGACCCACCTCCCAGCTCAGAGGGGACCCGACAGGCCCGGAGGAATCGAAGAAGAA
GGTGGAGAGAGCGACAGAGACAGATCCGGAAGATTAGTGAATGGATTCTTAGCAATTATC
TGGATCGACCTGCGGAGCCTGTGCCTTTTCAGCTACCACCACTTGAGAGACTTACTATTG
ATTGTAACGAGGATTGTGGAAATTCTGGGACGCAGGGGGTGGGAAATCCTCAAGTATTGG
TGGAATCTCCTGCAGTATTGGATTCAGGAACTAAAAAATAGTGCTGTTAGCTTGCTCAAC
GCCATAGCCATAGCAGTAGGTGAGGGGAAAGATAGGATTATAGAAGCATTTAGAAGCATT
TTTAGAGCTATTCTCCACATACCTACAAGAATAAGACAGGGCTTGGAAAGGTCTTTGCTA
TAA
>HM215299
ATGAGAGTGATGGGGATACAGAGGAATTGTCAACACTTATTGAGGTGGGGGATTATGATC
TTGGGGATAATAATAATCAGTAGTACTGCAGAGAACTTGTGGGTTACTGTTTACTATGGG
GTACCCGTGTGGAAAGACGCAGAGACTACTTTATTTTGTGCATCAGATGCTAAAGCGCAT
GATACAGAAAAGCATAATGTCTGGGCTACACATGCCTGTGTACCCACAGACCCCAACCCA
CAAGAGATACATTTGGAAAATGTGACAGAAAATTTTAACATGTGGAAAAATAACATGGTA
GATCAGATGCATACAGATATAATCAGTCTATGGGACCAAAGTCTAAAGCCATGTGTACAG
TTAACCCCTCTCTGCGTCACTTTAAATTGTAACCATAATGTCACCACCAATAACAATACC
AATATCACCAGTGAAATGAGAGAAGAAATAAGAAACTGCTCTTTCAATGTGACCACAGTA
CAAAGGGATAAGAAACAAAAAGTATATTCACTTTTTTATAGGCTTGATATAGTACAAATG
AATGAGGGTAATAATAGTAGCAATAATAGTGCCAATGAGTATAGATTAATAAATTGTAAT
ACCTCAGCCATTACACAAGCTTGTCCAAAGGTATCCTTTCAGCCAATTCCCATACATTAT
TGTGCTCCAGCTGGTTTTGCGATTCTAAAGTGTAGGGATAAGGAGTTCAATGGAACAGGG
GTATGCAAGAATGTCAGCACAGTACAATGCACACATGGAATCAAGCCAGTAGTATCAACT
CAACTGCTGTTAAATGGCAGTCTAGCAGAAGAAAAGGTAATGATTAGAACTGAAAATATT
ACAGACAATGCCAAAACCATAATAGTACAACTTAACAAGACTGTGACAATTAATTGTACC
AGACCTGGCAACAATACAAGAAAAAGTATACATATAGGACCAGGACAAGCATTCTATGCA
ACAGGAGACATAATAGGGGGTATAAGACAAGCACATTGTAATGTCAGTAGAAAAGATTGG
AATGACACTTTACAACGGGTAGTTGAACAATTAGGAAATCACTTTAACAAAACAATAATC
TTTGATAAACCCTCAGGAGGGGATATAGAAATTACAACACACAGTTTTAATTGTGGAGGA
GAATTTTTCTATTGCAACACATCAGGTCTGTTTAATAGCACTTGGAAGTTTAATGGCACT
TGGAATAGTACTGATCTGGAGTCAAATAACACTGTTATAACTCTCCCATGCAGAATAAAG
CAAATTATAAATATGTGGCAGAGAGTAGGACAAGCAATGTATGCCCCTCCCATCAAAGGA
GTAATAAGGTGTGAATCAAGCATAACAGGACTATTATTAACAAGAGATGGTGGAGAGAAT
AACAGTACCGAAATCTTTAGACCTGGAGGAGGAGATATGAGAGACAATTGGAGAAGCGAA
TTATATAAATATAAAGTAGTAAAAATTGAGCCACTAGGAGTAGCACCCTCTAAGGCAAAG
AGAAGAGTGGTGGAGAGAGAAAAAAGAGCAATTGGAATGGGAGCTGTCTTCCTTGGGTTC
TTAGGAGCAGCAGGAAGCACTATGGGCGCAGCGTCACTAACGCTGACGGTACAGGCCAGA
CAATTATTGTCTGGCATAGTGCAGCAGCAAAGCAATTTGCTGAGAGCTATAGAGGCTCAA
CAACAACTGTTGAGACTCACGGTCTGGGGCATTAAACAGCTCCAGGCAAGAGTCCTGGCT
GTAGAAAGATACCTAAAGGATCAACAGCTCCTAGGAATTTGGGGTTGCTCTGGAAAACTC
ATCTGCACCACTAGTGTACCTTGGAACTCTAGTTGGAGTAATAAATCTTATGATGAGATA
TGGGGCAATATGACCTGGCTGCAATGGGATAAAGAAGTTAGTAATTACACACAGATAATA
TATAGCCTAATTGAAGAATCGCAGAACCAACAGGAAAAGAATGAACAAGAATTATTGGCA
TTGGACAAGTGGACAACTCTGTGGAGTTGGTTTGACATATCAAATTGGCTGTGGTATATA
AGAATATTTATAATAATAGTAGGAGGCTTAATAGGATTAAGAATAGTTTTTGCTGTGCTT
TCTGTAATAAATAGAGTTAGGCAGGGCTACTCACCTTTGTCGTTTCAGACCCTTATCCCA
CAGACGGGGGATCTCGACAGGCCCGGAAGAATCGAAGAAGAAGGTGGAGAGCAAGGCAGA
GACAGATCGATACGATTAGTAAGCGGATTCTTAGCGCTTGCCTGGGACGACCTGAGGAGC
CTGTGCCTTTTCAGCTACCACCGATTGAGAGACTTCATCTTGATTGTAGCGAGGACTGTG
GAACTTCTGGGACAAGGCAGTCTCAAGGGGTTGAGACTGGTGTGGGAGGGTCTCAAGTAT
CTGTGGAGTCTCCTGTTATATTGGAGTCAGGAACTAAAATTTAGTGCTATTAATTTGCTT
GATACCATAGCAATAACAGTAGCTGGCTGGACAGATAGAGCTATAGAAATAGGAATAAGA
ATTGGTAGAGCTATTATCCACATACCTAGAAGAATCAGACAGGGCGCAGAAAGAGCTTTA
CAATAA
>HM215305
ATGAGAGTGAGGGGGATCTTGAGGAATTATCAACAATGGTGGATTTGGGGAATCTTAGGC
TTTTGGATGTTAATATTCTGTAATGGAGGAGAAAATTTGTGGGTCACAGTTTATTATGGG
GTACCTGTGTGGAAAGAAGCAAAAACTACTCTATTCTGTGCATCAGATGCTAAAGGTTAT
GACAAAGAAGTGCATAATGTCTGGGCCACACATGCCTGTGTACCCACAGACCCCAACCCA
CAAGAGATGGTTTTGCCAAATGTAACAGAAGACTTTAATATGTGGAAAAATGATATGGTG
GATCAGATGCATGAGGATATAATCAGCTTATGGGATGAAAGCCTAAAGCCATGTGTAAAG
TTGACCCCACTCTGTGTCACTTTAACATGTAAAAATGCAACTAATGATGATACCGCTGTT
AAGGAAGAAATGAAAAATTGCTCTTTCAGTGTAACCACAGAACTAAAAGATAAGCAGAAG
CAAGCATATGCACTTTTTTATAGACTTGATATAGTACAACTTGATAATAAAACCTCTAGT
AATAATAAAAACTCTAGTGAGGAGAAGTATAGATTAATAAATTGTAATACCTCAGCCACA
ACACAGGCCTGTCCAAAAGTCTCCTTTGACCCAATTCCTATACATTATTGTGCTCCTGCT
GGTTATGCGATTCTGAAGTGCAATAATGAGACATTCAATGGGACAGGACCATGCACTAAT
GTCAGCACAGTACAATGTACACATGGAATTAAGCCAGTGGTGTCAACTCAACTGCTGTTA
AATGGTAGCCTAGCAGAAGGAGAGATAATGATTAGATCAGAAAATATAACAGACAATGTC
AAAACAATAATAGTACATCTTAATGAATCTGTAGAAATTGTGTGTACAAGACCAGACAAT
AATACAAGAAAAAGTATAAGGATAGGACCAGGACAAGCATTCTTTGCAACAGGCGCAATA
ATAGGAAAAATAAGACAAGCACATTGTAACATTAGTAAAGGTAATTGGTCTCAAACTTTA
AAAGGGGTAAAGAACAAATTACAAGAATACTTCCCTAATAAAACAATAGAATTTAAACAA
CCATCCCCAGGAGGGGACCTAGAAATTACAATGCATAGCTTTAATTGCAGAGGAGAATTT
TTTTATTGCAATACATCAGGCCTGTTTAATAATACACTGCTTAATGATACATTGACAATA
GACAATAATGAAACCATCACACTCCCATGCAGAATAAAACAAATTATAAACATGTGGCAG
GAGGTAGGACGAGCAATGTATGCCCCTCCCATTGCAGGAAACATAACATGTAAATCAAAT
ATCACAGGACTATTATTGGTACGGGATGGAGGCATATCAAATGGGACAGATAACAAAAAT
GAGACATTCAGACCTGGAGGAGGAGATATGAGGAATAATTGGAGAAGTGAATTATACAAA
TATAAAGTGGTAGAAATTAAACCATTGGGAGTGGCACCCACCAGGGCAAGAAGGAGAGTG
GTGGAGAGAGAAAAAAGAGCAGTGGGAATAGGAGCTGTGATCTTTGGGTTCTTAGGAGCA
GCAGGAAGCACTATGGGCGCAGCGTCAATAGCGCTGACGGTACAGGCCAGACAACTGTTG
TCTGGTATAGTGCAACAGCAGGGCAACCTGCTGAGGGCTATAGAGGCGCAACAGCATCTG
TTGCAACTCACGGTCTGGGGCATTAAGCAGCTCCAGGCAAGAGTCCTGGCTCTAGAAAGA
TACCAAAGGGATCAACAGCTCCTAGGGATTTGGGGCTGCTCTGGAAAACTCATCTGCACC
ACTAATGTGCCTTGGAACATCAGCTGGAGCAATAGATCTCATGATTATATTTGGGAAAAC
TTGACCTGGATGGATTGGGAGAGAGAAATTGATAATTACACAGGAACAATATATACATTG
CTTGAAATCTCGCAAAACCAGCAGGAAAGAAATGAACAAGATTTGTTAGCATTGGACAGT
TGGGCAAGTCTGTGGAATTGGTTTGACATATCAAAATGGCTGTGGTACATAAGAATATTC
ATAATGATAGTAGGAGGCTTAATAGGCTTAAGAATAATTTTTGCTGTGCTCTCTATAGTG
AATAGAGTTAGGCAGGGATACTCACCTTTGTCATTTCAGACCCTTACCCCGAGCCCAGGG
GGACTCGACAGGCTCAGAGGAATCGAAGAAGAAGGTGGAGAGCAAGACAAAGACAGATCC
ATTCGATTAGTGAGCGGATTCTTATCTCTTGCTTGGGACGACCTACGGAGCCTGTGCCTC
TTCAGTTACCACCACTTGAGAGACTTCATATTGATTGCAGCGAGAGCAGTGGAGACTCTG
GGACGCAGGGGGTGGGAGACTCTCAAATATCTGGGGAGTCTTGTGCAGTATTGGGGTCTG
GAACTGAAGAAGAGTGCTATTAGTCTGCTTGATTCCCTAGCAATAACAGTAGCTGAAGGA
ACAGATAGAATTATAGAAGTGCTACAAAGAATTGGTAGAGCTATCCTAAACATACCTACA
AGAATCAGACAGGGCTTTGAAGCAGCTTTGCTATAA
>DQ388516
ATGAGAGTGAGGGGGATGTTGAGGAATTGTCAACAATGGTGGATATGGGGCATCTTAGGC
TTTTGGATGCTAATGATTTGTAATGGGGTGGGAAACTTGTGGGTCACAGTCTATTATGGG
GTACCTGTGTGGAGAGAAGCAAAAACAACACTATTCTGTGCATCAGATGCTAAAGCATAT
GAGAAAGAAGTGCATAATGTCTGGGCTACACATGCCTGTGTACCCACAGACCCCAACCCA
CAAGAACTGGTTTTGGAAAATGTAACAGAAAATTTTAACATGTGGAAAAATGACATGGTG
AATCAGATGCATGAGGATATAATCAGTCTATGGGATCAAAGTCTAAAGCCATGTGTAAAG
TTAACCCCACTCTGTGTCACTTTAAATTGTAGCAATGTTAATATTAATGAGACCTCCATT
GATTTTAATGTTACCTCCAATATTTCCATGAAGGAAGAGATGAAAAACTGCTCTTTCAAG
GTAAACTCAGAACTAAGAGATAAAAACAGGAGAGAACATGCATTGTTTTATAAACTTGAT
ATAGTACAACTTAATGATGAGGGGAATGACAGCTACAGCTATAGATTAATAAATTGTAAT
ACCTCAACCATAAAACAAGCCTGTCCAAAGGTCTCTTTTGAACCAATTCCTATACATTAT
TGTGCTCCAGCTGGTTATGCGATTCTAAAGTGTAATAATGAGACATTCAATGGATCAGGG
CCATGCAATAATGTCAGTACAGTACAATGTACACATGGAATTAAGCCAGTGGTATCAACT
CAACTACTGTTGAATGGTAGTCTAGCAGAAAAAGAAATAATGATTAGATCTGAAAATCTG
ACAAACAATGCCAAAACAATAATAGTACAACTTACAGAAGCTGTAAACATTACGTGTATG
AGGCCCGGCAATAATACAAGAAGAAGTGTAAGGATAGGGCCAGGACAGACATTCTATGCA
ACAGGAGAAATAATAGGAGATATAAGACAAGCACATTGTAACATTAGTAAAGATAAATGG
AACCAAATTTTACAAAATGTAAGAGCAAAGTTAGGAGAACACTTCCATGATAAAACAATA
AAATTTGAACCATCCTCAGGAGGGGACCTAGAAATTACAACACATAGTTTTAATTGTGGA
GGAGAATTTTTCTATTGCAATACAACAAACCTGTTTAGTAGAACCTACACGAATGGAAGT
AATTCAAATGTAAACATCACAAGTGCAACCATCACCCTCCCATGCAGAATAAAACAAATT
ATAAACATGTGGCAAGAAGTAGGACGGGCAATGTATGCCCCTCCCATTGCAGGAAACATA
ACATGTATATCAAATATCACAGGACTACTCCTGACAAGGGATGGAGGAAATGGAAATGAT
ACAAATGACACAGAGACATTTAGACCTGCAGGAGGAGATATGAGGGACAATTGGAGAAGT
GAATTATATAAATATAAAGTGGTAGAAATTAAACCATTAGGAATAGCACCCACTAAAGCA
AAAAGGAGAGTGGTGGGGAGAGAAAAAAGAGCAGTGGGAATAGGAGCTGTGTTCCTTGGG
TTCTTGGGAGCAGCAGGAAGCACTATGGGCGCGGCGTCAATAACGCTGACGGTACAGGCC
AGACAATTATTGTCTGGTATAGTGCAACAGCAAAACAATTTGCTGAGAGCTATAGAGGCG
CAACAGCATCTGTTGCAACTCACGGTCTGGGGCATTAAGCAGCTCCAGGCAAGAGTCCTG
GCTATAGAAAGATACCTAAAGGATCAACAGCTCCTAGGACTTTGGGGCTGCTCTGGAAAA
CTCATCTGCACCACTACTGTGTCTTGGAACTCTAGTTGGAGTAATAAATCAGTAGATGAT
ATTTGGCAAAACATGACCTGGATGCAGTGGGATAGAGAAATTAATAATTACACAGAAATA
ATATACAGGCTGCTCGAAGTCTCGCAAAACCAGCAGGAGAAAAATGAAGAGGATTTACTT
GCATTGGACAAGTGGGACAATCTGTGGAATTGGTTTGACATATCAAAATGGCTGTGGTAT
ATAAAAATATTCATAATGATAGTAGGAGGTTTAATAGGGTTAAGAATAATTTTTGCTGTG
CTTTCTATAGTAAATAGAGTTAGGCAGGGATACTCACCTTTGTCGTTTCAGACCCTTACC
CCAAACCCGAGGGAACTCGACAGGCTCGGAAGAATCGAAGAAGAAGGTGGAGAGCAAGAC
AGAAGCAGATCCATTCGATTGGTGAACGGATTCTTAGCACTTGCCTGGGACGACCTACGG
AGCCTGTGCCTTTTCAGCTACCACCACTTGAGAGACTTAATATTAATTGCAGCGAGGACA
GTGAGCCTTCTGGGACGCAGGGGGTGGGAAGCCCTTAAGTATCTGGGAGGTCTTGTGCAG
TATTGGGGTCGTGAGCTAAAAAAGAGTGCTATTAGTCTGCTTGATACCGTAGCAATAACA
GTAGCTGAGGGAACAGATAGGGTTATAGAAATAGCACAAAGATTTGGTAGAGGTATCTGT
AATATACCTAGAAGAATAAGACAGGGCTTTGAAGCAGCTTTGCAGTAA
>EF117262
ATGAGAGTGACGGGGACCAGGAAGAATTATCGGCATTTCTGGAGATGGGGCACCATGCTC
CTTGGGATGTTGATGATCTGTAGTGCTGTAGGAAACTTGTGGGTCACAGTCTATTATGGG
GTACCTGTATGGAAAGAGGCAACCACCACTTTATTTTGTGCATCAGATGCTAAAGCATAT
GATACAGAGGTACACAATGTTTGGGCTACACATGCCTGTGTACCCACAGACCCCAACCCA
CAAGAAATGGTTTTGGAAAATGTAACAGAAAATTTTAACATGTGGAAAAATGAAATGATA
AATCAGATGCATGAAGATGTAGTCAGCTTATGGGATCAAAGCCTAAAGCCATGTGTAAAG
TTGACCCCACTCTGTGTCACTTTAAAATGTAGAAATGTTAGTGATAGTAGAAATGGTAAT
AGTACCTACAATGAGAGCGAGCAGGAAATGAAAAATTGCTCTTTCAATGTAACCACAATA
TTAAGAGATAAGAAGAAGAAAGTGGATGCACTTTTTTATAAACTTGATATAGTACCACTT
CATAAGAAGAAGAACTCTAAGAACAACTCTATTGAGTATTATAGATTAATAAATTGTAAT
ACCTCAGCCATAACACAAGCCTGTCCGAAGGTCACTTTTGACCCAATTCCTATACACTAT
TGCACTCCAGCTGGTTATGCAATTCTAAAGTGTAATGATAAGACATTCAATGGGACAGGA
CCATGCCATAATGTTAGCACAGTACAATGTACACATGGGATTAAGCCAGTGGTATCAACT
CAACTACTGTTAAATGGTAGCCTAGCAGAAGGAGAAATAATAATTAGATCTGAAAATCTG
ACAGACAATGTCAAAACAATAATAGTACATCTTAATAAATCTGTAGAAATTGTATGTACA
AGACCCAACAATAATACAAGGAAAAGTATAAGGATAGGACCAGGACAAACATTCTATGCA
ACAGACATAATAGGAGACATAAGACAAGCATATTGTAACATTAATAGAACTATGTGGACT
CAAACTTTACAAAGGGTAAGTGAAAAATTAGCAGAACACTTCCCGAATAAAACAATAAAC
TTTACATCATCCTCAGGAGGGGACCTAGAAATTGCAACACATAGCTTTAATTGTAGAGGA
GAATTTTTCTATTGTAATACATCAGGCCTGTTTAATAGTACATACATGCCTAATGGTACA
TACATGCATAGTGGTGCAGAAAGTAATTCAAGCTTAATCACAATTCCATGCAGAATAAAG
CAAATTATAAACATGTGGCAGGAGGTAGGACAAGCAATGTATGCCCCTCCCATTGCAGGA
AACATAACATGTAGCTCAAATATCACAGGACTATTATTGGAACGTGATGGAGGAAGAGAC
ATAAATAATACAGAGATATTCAGACCTGGAGGAGGAGATATGAAAAACAATTGGAGAAGT
GAATTATATAAATATAAAGTAGTAGAAATTAAGCCATTGGGAGTGGCACCCACTACAGCA
AAAAGGAGAGTGGTGGAGAGAGAAAAAAGAGCAGTGGGAATAGGAGCTGTGTTCCTTGGG
TTCTTGGGGGTAGCAGGAAGCACTATGGGCGCGGCGTCAATGACGCTGACGGTACAGGCC
AGACAATTGCTGTCTGGTATAGTGCAACAGCAAAGCAATTTGCTGAGGGCTATAGAGGCG
CAACAGCATATGTTGCAACTCACGGTCTGGGGCATCAAGCAGCTCCAGACAAGAGTCCTG
GCTATAGAAAGATACCTAAAGGATCAACAGCTCCTAGGGATTTGGGGCTGCTCTGGAAAA
CTCATCTGCCCTACTGCTGTACCTTGGAACTCCAGTTGGAGTAATAAATCTCAAACAGAG
ATTTGGAATAACATGACCTGGATGCAATGGGACAAAGAAATTAGTAATTACACAAACTCA
ATATACAGGTTGCTTGAAGAATCGCAAAACCAGCAGGAAAAGAATGAAAAGGATTTATTA
GCATTGGACAGTTGGAAAAATCTATGGAGTTGGTTTGACATAACAAATTGGCTGTGGTAT
ATAAAAATATTCATAATGATAGTAGGAGGCTTGATAGGTTTAAGAATAATTTTTGCTGTG
CTCTCTGTAGTGAATAGAGTTAGGCAGGGATACTCACCTTTGTCGTTTCAGACCCTTACC
CCAAACCCAGGGGGACCCGACAGGCTCGAAAGAATCGAAGAAGGAGGTGGAGAGCAAGAC
AAAGACAGATCAATTCGCTTAGTGAGCGGATTCTTAGCGCTTGCCTGGGACGACCTGCGG
AACCTGTGCCTCTTCAGCTACCACCGATTGAGAGACTTCATATTAGTGGCAACGAGAGTG
GTGGAACTTCTGGGACAGAGGGGGTGGAAAGCCCTTAAATATCTGGGAAGTCTTGTGCAG
TACTGGGGTCAGGAGCTAAAACAAAGGGTTATTAGGCTGATTGATACTATAGCAATAGCA
GTAGCTGAAGGAACAGATAGGATTATAGAAGCAGTACAAGGGTTTTGTAGAGCTATCTAC
CACATACCTAGAAGAATAAGACAGGGCCTTGAAGCAGCATTGCAATAA
>DQ187026
TGAAGCCATGTGTAAAGTTAACCCCTCTCTGCGTTACTTTGGAGTGTAGGAACATCACGG
GGGTCAACATCACTGAGGGAAAGGAGGAAATAAAAAACTGCTCTTTCAATATAACCACAG
AACTAAGGGATAAGTGGCAGAAAGTATATTCACTTTTTTATAGACTTGATGTAGTACAAA
TTGATGAGGGTGATAAGAACAGCACTCAGTATAGATTAATAAATTGTAATACCTCAGCCA
TTACACAAGCTTGTCCAAAGGTAACCTTTGAGCCAATTCCCATACATTATTGTGCTCCAG
CTGGTTTTGCGATTCTAAAGTGTAATGATAAGGA
>U08455
GAGTGATGGGGATACGGAAGAATTGGCAACAATTGTGGATATGGGGCATCTTAGGCTTTG
GGATGCTAATGATTTGTGATATGAAGGGCTTGTGGGTCACAATCTACTATGGGGTACCTG
TGTGGAAAGAAGCAAAAACAACCCTATTTTGTGCATCAGAGGCTAAAGCATATGAGAAAG
AAGTACATAATGTTTGGGCTACACATGCCTGTGTACCCACAGACCCCAACCCACAAGAAA
TGGTTTTGGAAAATGTAACAGAAAATTTTAATATGTGGAAAAATGATATGGTGAATCAGA
TGCATGAAGATATAATCAGTCTATGGGATCAAAGCCTCAAACCATGTGTAAAGTTGACCC
CACTCTGTGTCACTTTAAACTGTACTAATGCTAATGGTACTAATAATAATGGTACTGTTA
ATGTCAATGATACCATGTATGGAGAAATAAAAAATTGCTCTTTCAATATGACCACAGAAT
TAAGAGATAAGAAAAAGCAAGTATATGCACTTTTTTATAAACTTGATATAGTATCACTTA
ATGAGAATAGTAACAACTCTAGTGAATATAGATTAATAAATTGTAATACCTCAGTCATAA
CACAAGCCTGTCCAAAGGTCACTTTTGACCCAATTCCTATACATTACTGTGCTCCAGCTG
GTTATGCGATTCTAAAGTGTAATAATAAGACATTCACAGGAATAGGACCATGCAAGAACG
TCAGCACAGTACAATGTACTCATGGAATTAAGCCAGTGGTATCAACTCAACTACTGTTAA
ATGGTAGCCTAGCAGAAGAAGAGATAATAGTTAGATCTGAAAATCTGACAGACAATGTCA
AAACAATAATAGTACATCTTAATGAATCTGTAGAGATTGTGTGTACAAGGCCCAACAATA
ATACAAGAAAAAGTGTGAGGATAGGACCAGGGCAAACATTCTATGCAACAGGAGCCATAA
TAGGAGATATAAGACAAGCACATTGTAACATTAGTACAATTAAATGGAATAAAACTTTAC
AAGGGGTAGAGAAAAAATTAAAAGAACACTTCCCTAATAAAACAATAGAATTTAAACCAT
CCTCAGGAGGGGATCTAGAAATTACAACACATAGTTTTAATTGTAGAGGAGAATTTTTCT
GTTGTAATACATCAAACCTGTTTACATCAAACCTGTTTACTGACAATCTAACAAATACTA
CAAACATCACACTCCCATGCAGAATAAAACAAATTATAAACATGTGGCAGGGGGTAGGAC
GAGCAATGTATGCCCCTCCCATTGCAGGAAACATAACATGTAAATCGAATATCACAGGAC
TACTACTGACACGTGATGGAGGAGAAAATAATAGGACTGAGACATTCAGACCTGGAGGAG
GAGATATGAAGGACAATTGGAGAAGTGAATTATATAAATATAAGGTGGTAGAAATTAAGC
CATTAGGAGTAGCACCCACTGGTGCAAACAGGAGAGTGGTGGAGAGAGAGAAAAGAGCAG
TGGGAATAGGAGCTGTGTTCCTTGGGTTCTTAGGAGCAGCAGGAAGCACTATGGGCGCGG
CGTCAATAACGCTGACGGTACAGGCCAGACAATTATTGTCTGGTATAGTGCAACAGCAAA
GCAATTTGCTGAGGGCTATAGAGGCGCAACAGCATATGTTGCAACTCACGGTCTGGGGCA
TTAAGCAGCTCCAGGCAAGAGTCCTGGCTATAGAAAGATACCTAAGGGATCAACAGCTCC
TAGGGATGTGGGGCTGCTCTGGAAAACTCATCTGCACCACTGCTGTGCCTTGGAACTCTA
GTTGGAGTAATAAAACTTACAATGATATTTGGAATAACATGACCTGGATGCAGTGGGATA
GAGAAATTAGTAATTACACAGACACAATATACAGGTTGCTTGAAGACTCGCAAAACCAGC
AGGAAAGAAATGAAAAAGATTTACTAGCATTGGACAGTTGGAACAATCTGTGGAATTGGT
TTAACATAACAAACTGGCTGTGGTATATAAAAATATTCATAATGATAGTAGGAGGCTTGA
TAGGTTTAAGAATAATTTTTGCTGTGCTCTCTATAGTAAATAGAGTTAGGCAGGGATACT
CACCTTTATCGTTTCAGACCCTTACCCCAAACCCGAGGGGACTCGACAGGCTCGGAGGAA
TCGAAGAAGAAGGTGGAGAGCAAGACAGAGACAGATCCATTCGATTGGTGAGCGGATTCT
TGCCACTTGCCTGGGACGACCTGCGGAGCCTGTGCCTCTTCAGCTACCACCAATTGAGAG
ACTTCATATTGATTGTAGCGAGAGCAGTGGAACTTCTGGGACGCAGCAGTCTCAGGGGAC
TGCAGAGGGGGTGGGAAGCCCTTAAGTATCTGGGAAGTCTTGTGCAGTATTGGGGGCTAG
AGCTAAAAAGGAGTGCTATTAGTCTGCTTGATACCATAGCAATAACAGTAGCTGAAGGAA
CAGATAGACTTATAGAAGTAGTACAAAGAATTCGGAGAGCTATCTGCAACATACCTAGAA
GAATAAGACAGGGCTTTGAGACAGCTTTGCTATAA
>AY426119
ATGAGAGTGAAGGAGAAGTATCAGCACTTGTGGAGATGGGGGTGGAAATGGGGCACCATG
CTCCTTGGGATATTGATGATCTGTAGTGCTACAGAAAAATTGTGGGTCACAGTCTATTAT
GGGGTACCTGTGTGGAAAGAAGCAACCACCACTCTATTTTGTGCATCAGATGCTAAAGCA
TATGATACAGAGGTACATAATGTTTGGGCCACACATGCCTGTGTACCCACAGACCCCAAC
CCACAAGAAGTAGTATTGGAAAATGTGACAGAAAATTTTAACATGTGGAAAAATAACATG
GTAGAACAGATGCATGAGGATATAATCAGTTTATGGGATCAAAGCCTAAAGCCATGTGTA
AAATTAACCCCACTCTGTGTTACTTTAAATTGCACTGATTTGAGGAATGTTACTAATATC
AATAATAGTAGTGAGGGAATGAGAGGAGAAATAAAAAACTGCTCTTTCAATATCACCACA
AGCATAAGAGATAAGGTGAAGAAAGACTATGCACTTTTTTATAGACTTGATGTAGTACCA
ATAGATAATGATAATACTAGCTATAGGTTGATAAATTGTAATACCTCAACCATTACACAG
GCCTGTCCAAAGGTATCCTTTGAGCCAATTCCCATACATTATTGTACCCCGGCTGGTTTT
GCGATTCTAAAGTGTAAAGACAAGAAGTTCAATGGAACAGGGCCATGTAAAAATGTCAGC
ACAGTACAATGTACACATGGAATTAGGCCAGTAGTGTCAACTCAACTGCTGTTAAATGGC
AGTCTAGCAGAAGAAGAGGTAGTAATTAGATCTAGTAATTTCACAGACAATGCAAAAAAC
ATAATAGTACAGTTGAAAGAATCTGTAGAAATTAATTGTACAAGACCCAACAACAATACA
AGGAAAAGTATACATATAGGACCAGGAAGAGCATTTTATACAACAGGAGAAATAATAGGA
GATATAAGACAAGCACATTGCAACATTAGTAGAACAAAATGGAATAACACTTTAAATCAA
ATAGCTACAAAATTAAAAGAACAATTTGGGAATAATAAAACAATAGTCTTTAATCAATCC
TCAGGAGGGGACCCAGAAATTGTAATGCACAGTTTTAATTGTGGAGGGGAATTTTTCTAC
TGTAATTCAACACAACTGTTTAATAGTACTTGGAATTTTAATGGTACTTGGAATTTAACA
CAATCGAATGGTACTGAAGGAAATGACACTATCACACTCCCATGTAGAATAAAACAAATT
ATAAATATGTGGCAGGAAGTAGGAAAAGCAATGTATGCCCCTCCCATCAGAGGACAAATT
AGATGCTCATCAAATATTACAGGGCTAATATTAACAAGAGATGGTGGAACTAACAGTAGT
GGGTCCGAGATCTTCAGACCTGGGGGAGGAGATATGAGGGACAATTGGAGAAGTGAATTA
TATAAATATAAAGTAGTAAAAATTGAACCATTAGGAGTAGCACCCACCAAGGCAAAAAGA
AGAGTGGTGCAGAGAGAAAAAAGAGCAGTGGGAACGATAGGAGCTATGTTCCTTGGGTTC
TTGGGAGCAGCAGGAAGCACTATGGGCGCAGCGTCAATAACGCTGACGGTACAGGCCAGA
CTATTATTGTCTGGTATAGTGCAACAGCAGAACAATTTGCTGAGGGCTATTGAGGCGCAA
CAGCATCTGTTGCAACTCACAGTCTGGGGCATCAAGCAGCTCCAGGCAAGAGTCCTGGCT
GTGGAAAGATACCTAAGGGATCAACAGCTCCTAGGGATTTGGGGTTGCTCTGGAAAACTC
ATCTGCACCACTGCTGTGCCTTGGAATGCTAGTTGGAGTAATAAATCTCTGGAACAGATT
TGGAATCACACGACCTGGATGGAGTGGGACAGAGAAATTAACAATTACACAAGCTTAATA
CACTCCTTAATTGAAGAATCGCAAAACCAGCAAGAAAAGAATGAACAAGAATTATTGGAA
TTAGATAAATGGGCAAGTTTGTGGAATTGGTTTAACATAACAAATTGGCTGTGGTATATA
AAATTATTCATAATGATAGTAGGAGGCTTGGTAGGTTTAAGAATAGTTTTTGCTGTACTT
TCTATAGTGAATAGAGTTAGGCAGGGATATTCACCATTATCGTTTCAGACCCACCTCCCA
ACCCCGAGGGGACCCGACAGGCCCGAAGGAATAGAAGAAGAAGGTGGAGAGAGAGACAGA
GACAGATCCATTCGATTAGTGAACGGATCCTTAGCACTTATCTGGGACGATCTGCGGAGC
CTGTGCCTCTTCAGCTACCACCGCTTGAGAGACTTACTCTTGATTGTAACGAGGATTGTG
GAACTTCTGGGACGCAGGGGGTGGGAAGCCCTCAAATATTGGTGGAATCTCCTACAGTAT
TGGAGTCAGGAACTAAAGAATAGTGCTGTTAACTTGCTCAATGCCACAGCCATAGCAGTA
GCTGAGGGGACAGATAGGGTTATAGAAGTATTACAAGCAGCTTATAGAGCTATTCGCCAC
ATACCTAGAAGAATAAGACAGGGCTTGGAAAGGATTTTGCTATAA
>AY426125
ATGAGAGTGAAGGGGATCAGGAAGAATTATCAGCACTTGTGGAAAGGGGGCATCTTGCTC
CTTGGGACATTAATGATCTGTAGTGCTGTAGAAAAGTTGTGGGTCACAGTCTATTATGGG
GTACCTGTGTGGAAAGAAACAACCACCACTCTATTTTGTGCATCAGATGCTAAAGCATAT
GATACAGAGGTACATAATGTTTGGGCCACACATGCCTGTGTACCCACAGACCCCAACCCA
CAAGAAGTAGTATTGGAAAATGTAACAGAAGATTTTAACATGTGGAAAAATAACATGGTA
GAACAGATGCAGGAGGATGTAATCAATTTATGGGATCAAAGCTTAAAGCCATGTGTAAAA
TTAACCCCACTCTGTGTTACTTTAAATTGCAAAGATGTGAATGCTACTAATACCACTAGT
AGTAGTGAGGGAATGATGGAGAGAGGAGAAATAAAAAACTGCTCTTTCAATATCACCAAA
AGCATAAGAAATAAGGTGCAGAAAGAATATGCTCTTTTTTATAAACTGGATGTAGTACCA
ATAGATAATAAGAATAATACCAAATATAGGTTAATAAGTTGTAACACCTCAGTCATTACA
CAAGCCTGTCCAAAGGTATCCTTTGAACCAATTCCCATACATTATTGTGCCCCGGCTGGT
TTTGCGATTCTAAAGTGTAATAATAAGACATTCAATGGAAAAGGACAATGTAAAAATGTC
AGCACAGTACAATGTACACATGGAATTAGGCCAGTAGTATCAACTCAACTGCTGCTAAAT
GGCAGTCTAGCAGAAGAAAAGGTTGTAATTAGATCTGACAATTTTACGGACAATGCTAAA
ACCATAATAGTACAGCTGAATGAATCTGTAAAAATTAATTGTACAAGGCCCAGCAACAAT
ACAAGAAAAAGTATACATATAGGACCAGGGAGAGCATTTTATACAACAGGAGAAATAATA
GGAGATATAAGACAAGCACATTGTAACATTAGTAGAGCACAATGGAATAACACTTTAAAA
CAGATAGTTGAAAAATTAAGAGAACAATTTAATAATAAAACAATAGTCTTTACTCACTCC
TCAGGAGGGGATCCAGAAATTGTAATGCACAGTTTTAATTGTGGAGGGGAATTTTTCTAC
TGTAATTCAACACAACTGTTTAATAGTACTTGGAATGATACTGAAAAGTCAAGTGGCACT
GAAGGAAATGACACCATCATACTCCCATGCAGAATAAAACAAATTATAAACATGTGGCAG
GAAGTGGGAAAAGCAATGTATGCTCCTCCCATTAAAGGACAAATTAGATGTTCATCAAAT
ATTACAGGGCTGCTATTAACAAGAGATGGTGGTAAAAATGAGAGTGAGATCGAGATCTTC
AGACCTGGAGGAGGAGACATGAGGGACAATTGGAGAAGTGAATTATATAAATATAAAGTA
GTAAAAATTGAACCATTAGGAGTAGCACCCACCAAGGCAAAGAGAAGAGTGGTGCAAAGA
GAAAAAAGAGCAGTGGGAATAGGAGCTTTGTTCCTTGGGTTCTTGGGAGCAGCAGGAAGC
ACTATGGGCGCAGCGTCAATGACACTGACGGTACAGGCCAGACAATTATTGTCTGGTATA
GTGCAACAGCAAAACAATTTGCTGAGGGCTATTGAGGCGCAACAGCATATGTTGCAACTC
ACAGTCTGGGGCATCAAGCAGCTCCAGGCAAGAGTCCTGGCTGTGGAAAGATACCTAAAG
GATCAACAGCTCATGGGGATTTGGGGTTGCTCTGGAAAACTCATTTGCACCACTGCTGTG
CCTTGGAATACTAGTTGGAGTAATAAATCTCTGGATAGTATTTGGAATAACATGACCTGG
ATGGAGTGGGAAAAAGAAATTGAGAATTACACAAACACAATATACACCCTAATTGAAGAA
TCGCAGATCCAACAAGAAAAGAATGAACAAGAATTATTGGAATTAGATAAATGGGCAAGT
TTGTGGAATTGGTTTGACATAACAAAATGGCTGTGGTATATAAAAATATTCATAATGATA
GTAGGAGGCTTGATAGGTTTAAGAATAGTTTTTTCTGTACTTTCTATAGTGAATAGAGTT
AGGCAGGGATACTCACCCTTATCGTTTCAGACCCTCCTCCCAGCAACGAGGGGACCCGAC
AGGCCCGAAGGAATCGAAGAAGAAGGTGGAGAGAGAGACAGAGACAGATCCGGACAATTA
GTGAACGGATTCTTAGCACTTATCTGGGTCGACCTGCGGAGCCTGTTCCTCTTCAGCTAC
CACCGCTTGAGAGACTTACTCTTGACTGTAACGAGGATTGTGGAACTTCTGGGACGCAGG
GGGTGGGAAATCCTGAAATACTGGTGGAATCTCCTACAGTATTGGAGTCAGGAACTAAAG
AATAGTGCTGTTAGCTTGCTTAATGCCACAGCTATAGCAGTAGCTGAGGGGACAGATAGG
ATTATAGAAGTAGTACAAAGAGTTTATAGGGCTATTCTCCACATACCTACAAGAATAAGA
CAGGGCTTGGAAAGGGCTTTGCTATAA
>DQ435684
ATGAGAGTGAAGGGGATGCTGAGGAATTATCAACAATGGTGGATATGGGGCATCTTAGGC
TTTTGGATGATAATGCTTTGTAATGTGGTAGGACAAAACTTGTGGGTCACAGTCTATTAT
GGGGTACCTGTATGGAAAGAAGCAAAAACTACTCTATTCTGTGCATCAAATGCTAAAGCA
TATGAGAAAGAAGTGCATAATGTCTGGGCTACACATGCCTGTGTACCCACAGACCCCAAC
CCACAAGAAATGGTTTTGGGAAATGTAACAGAAAATTTTAATATGTGGAAAAATGATATG
GTGGATCAGATGCATGAGGATATAATCAGTTTATGGGATGAGAGCCTAAAGCCATGTGTA
AAGTTGACCCCACTCTGTGTCACTTTAATTTGTACAAATGTTAATCATAGTAGTACAAAT
GTTAGTCATAGTAGTACAAATGTTAGTCAGAGTAGTAATAGCAGTCAGGATAATACCACC
ATTGATGAGAGCATGCGTGAAGAAATAAAAAATTGCTCGTACAACTCAACCACAGAGCTA
TGGGATAAGAAACAAAAGGAGTATGCACTTTTTTATAAACTTGATATAGTACCAATTAAT
GGGAATGCTAGTGAATATAGATTAATAAATTGTAATACCTCAACCATAAAACAAGCCTGC
CCAAAGGTCACTTTTGAACCAATTCCTATACATTATTGTGCTCCAGCTGGTTATGCGATT
CTAAAGTGTAATAATCAGACATTCAATGGGACAGGACCATGTACTAATGTCAGCACAGTA
CAATGTACACATGGAATTAAGCCAGTGGTATCAACTCAACTACTGTTAAATGGTAGCCTA
GCAGAAAAAGAGATAATAATTAGCTCTGAAAATCTGACAAACAATGCCAAAATAATAATA
GTACACCTTAAGGATCCTGTACGGATTGTGTGTACAAGACCCAATAATAATACAAGAAAG
AGTATAAGGATAGGACCAGGACAAACATTCTATGCAACAGGAGATATAATAGGAGATATA
AGACAAGCATATTGTAACATTGATAAAGGGGCCTGGAATAAAACTTTACAACAGGTAGGG
AAAAAATTACAAGAACATTTCCCTGGTAAAACAATAAAATTTAACTCATCCTCAGGAGGG
GATCTAGAAATTACAACACATAGCTTTAATTGTAGAGGAGAATTTTTCTATTGCAATACA
TCAAAACTTTTTAATAATACATACTATAATGGTACAGGAAATGCTAACAGTACGCATGAA
AACATCACACTCCCATGCAGAATAAAACAAATTATAAGGATGTGGCAGAAGGTAGGACAA
GCAATGTACGCCCCTCCCATTGCAGGAAACATAACATGTACATCAAATATCACAGGACTA
CTACTGGTACGTGATGGAGGAGAGGCAAATGGCACAAACAACATAGAGACATTCAGACCT
GGAGGAGGAGATATGAGGGACAATTGGAGAAGTGAATTATATAAATATAAAGTGGTAGAA
ATTCAGCCATTGGGAATAGCACCCACCAAGGCAAAAAGGAGAGTGGTGGAGAGAGAAAAA
AGAGCAGTGGGAATAGGAGCTATGTTCCTTGGGTTCTTGGGAGCAGCAGGAAGCACTATG
GGCGCGGCGTCAATGGCGCTGACGGTACAGTCCAGACAACTGTTGTCTGGTATAGTGCAA
CAGCAAAGCAATTTGCTGAGGGCTATAGAGGCGCAACAGCATATGTTGCAACTCACGGTC
TGGGGCATTAAACAGCTCCGGGCAAGAGTCGTGGCTCTAGAAAGATACCTACAGGATCAA
CAGCTCCTAGGGATTTGGGGTTGCTCTGGAAAACTCATCTGCACCACTAATGTGCCTTGG
AACTCCAGTTGGAGTAATAGATCCGCTGACATATGGGATAACTTGACATGGATGCAGTGG
GAGAAAGAAATCAATAACTACACAGATACAATATACCAGTTGCTCGAAGAATCGCAAATC
CAGCAGGAAAAAAATGAACAAGATTTATTGGCATTGAACAGTTGGGACAGTCTGTGGAGT
TGGTTTAGCATAACAAAATGGCTGTGGTATATAAAAATATTCATAATGATAATAGGAGGC
TTGATAGGTTTAAGAATAATTTTTGCTGTGCTTTCTATAGTAAATAGAGTTAGGCAGGGA
TACTCACCTTTGTCGTTTCAGACCCTTACCCCAAACCCGAGGGGACCAGACAGGCTCGAA
AGAATCGAAGAAGGAGGTGGAGAGCAAGACAAAGACAGATCCATTCGATTAGTGAGCGGA
TTCTTAGCACTTATCTGGGACGACCTACGGAGCCTGTGCCTTTTCAGCTACCACCGATTG
AGAGACTTCATATTGATTGCAGCGAGAGCGGTGGAACTTCTGGGACGCAGCAGTCTCAAG
GGACTACAGAGGGGGTGGGAGGCCCTTAAGTATCTGGGAAATCTTGTGCAGTATTGGGGT
CTGGAACTGAAAAAGAGTGCTGTTAGTCTGCTTGATACCATAGCAATAGCAGTAGCTGAA
GGAACAGATAGGATTATAGAATTAGTACAAGCAATTGGTAGAGCTATTCGCAACATACCT
ACAAGAATAAGACAGGGCTTTGAAGCAGCTTTGCTATAA
>DQ422948
ATGAGAGTGATGGGGATACTGAGGAATTGTCAACAATGGTGGATATGGGGCATCTTAGGC
TTTTGGATGATTTGTAATGTGGTAGGGAACTTGTGGGTCACAGTCTATTATGGGGTACCT
GTGTGGAAAGAAGCAAAAGCTACTCTATTCTGTGCATCAGATGCGAAAGCACAGGAAACA
GAAGTGCATAATATCTGGGCTACACATGCCTGTGTACCCACAGACCCCAACCCACAAGAA
ATGATTTTGGAAAATGTAACAGAAAATTTTAATATGTGGAAAAATGACATGGTGGATCAG
ATGCATGAGGATGTAATCAGTTTATGGGATCAAAGCCTAAAGCCATGCATAAAGTTGACC
CCACTCTGTGTCACTTTAAACTGTACCAATGCTACCTACAATGGTAGCACAATCGAAGAT
GTAAGAAATTGCTCTTTCAATGCAACCACAGAAGTAAAAAATAAGAAACAGGAGGTGAAT
GCACTTTTTAATCTTCTTGATATAGTACCAATTAAGTCTAGTATATATAGATTAACAAAT
TGCAATACCTCAGCCATAACACAAGCCTGTCCAAAGGTCACTTTTGACCCAATTCCTATA
CATTATTGTGCTCCAGCTGGTTATGCGATTCTCAAGTGTAATAATAAGACATTCAATGGA
AAAGGACCATGCAATAATGTCAGCACAGTACAATGTACACATGGAATTAAGCCAGTGGTA
TCAACTCAACTATTGTTAAATGGTAGCCTAGCAGAAGAAGACATAATAATCAGATCTGAA
AATCTGACAAACAATGTCAAAACAATAATAGTACATCTTAAGGAACCCGTAGAAATTGTG
TGTACAAGACCAGGTAATAATACAAGAAAAAGTGTAAGGATAGGACCAGGACAAACATTT
TATGCAACAGGTGCCATAATAGGAGACATAAGAAAAGCACATTGTAACATTAGTAAAAAA
GCATGGAATGATACTTTACATAAGGTAGAAGGGAAATTAAGAGAACTCTACAATAAATCA
ATAAAATTCGAACCGTCTTCAGGAGGGGACCTAGAAATTACAACACATAGCTTTAATTGT
AGAGGAGAATTTTTCTATTGCAATACAACAAAACTGTTTCATGAGGGAAGCAGGAAAAAT
GATAATGATACAATCACACTTCCATGCAGAATAAAACAATTTATAAACATGTGGCAGGAG
GTAGGACGAGCAATGTATGCACCTCCCATTGCAGGAAACATAACATGTAATTCAAGCATC
ACAGGAATACTATTGGTACGTGATGGAGGTACCAATAACACAAATGAGACATTCAGACCT
GGAGGAGGAGATATGAGGGACAATTGGAGAAGTGAATTATATAAATATAAAGTGGTAGAA
ATTCAACCATTGGGAATAGCACCCACTAAGGCAAAAAGGAGAGTGGTGGAGAGAGAAAAA
AGAGCAGTGGGACTAGGAGCTGTGTTCCTTGGGTTCTTGGGAGCAGCGGGAAGCACTATG
GGCGCGGCGTCAATAACGCTGACGGCACAGGCCAGACAATTGCTGTCTGGTATAGTGCAA
CAGCAAAGCAATTTGCTGAGAGCTATAGAGGCGCAACAGCATATGTTGCAACTCACAGTC
TGGGGCATTAAGCAGCTCCAGGCAAGAGTCCTGGCTATAGAAAGATACCTACAGGATCAA
CAGCTCCTAGGGATTTGGGGCTGCTCTGGAAAACTCATCTGCACCACTGCTGTGCCTTGG
AATTCTAGTTGGAGTAATAGATCTCAAGCAGATATTTGGGAGAACATGACCTGGATGCAG
TGGGAAAAAGAAATTAGTAATTATACAAACACAATATATTGGTTGCTTGAAGACTCGCAA
ATCCAGCAGGAAAAGAATGAAAAAGATTTATTAGCATTGGACAGTTGGAAAAATCTGTGG
AATTGGTTTAACATGACAAATTGGCTGTGGTATATAAAAATATTCATAATGATAGTAGGA
GGCTTGATAGGTTTAAGAATAATTTTTGCTGTGCTTTCTATAGTAAATAGAGTTAGGCAG
GGATACTCACCTTTGTCATTTCAGACCCTTATCCCAAACCCGAGGGGGCCCGACAGGCTC
GAAAGAATCGAAGAAGAAGGTGGAGAGCAAGACAAAGACAGATCAATTCGATTAGTGAAC
GGATTCTTAGCACTTGCGTGGGACGATCTACGGAGCCTGTGCATTTTCAGCTACCACCGA
TTGAGAGACTTCATGTTGGTGACAGCGAGAGCAGTGGAACTTCTGGGACGCAGCAGCCTC
AGGGGACTACAGAGGGGGTGGACAGCCCTTAAATATCTGGGAAGCCTTGTGCAGTATTGG
GGTCAGGAACTAAAAAAGAGTGCTATTAGTCTGCTTGATACCGTAGCAATAGCAGTAGCT
GAGGGAACAGATAGGATTATAGAATTAGTACAAAGAATTTGTAGAGGTATCCTCCACATA
CCTACAAGAATAAGACAGGGCCTTGAAGCAGCTTTGCAATAA
>AF286224
ATGAGAGTGAGGGAGATACTGAGGAATTGGCAACGATGGTGGACATGGGGCATCTTAGGC
TTTTGGATGTTAATGATTTGTAATGTGTGGGGGAACTTGTGGGTCACAGTCTATTATGGG
GTACCTGTGTGGAAAGAAGCAAAAACTACTCTATTCTGTGCATCAGATGCTAAATCATAT
GAGAAAGAAGTGCATAATGTCTGGGCTACACATGCCTGTGTACCCACAGACCCCAACCCA
CAAGAAATAGTTTTGGGAAATGTAACAGAAAATTTTAACATGTGGAAAAATGACATGGTG
GATCAGATGCATGAGGATATAATCAGTTTATGGGATCAAAGCCTAAAGCCATGTGTAAAG
TTGACCCCACTCTGTGTCACTTTAAATTGTACAGAGGTTAATGTTACCAGAAATGTTAAT
AATAGCGTGGTTAATAATACCACAAATGTTAATAATAGCATGAATGGAGACATGAAAAAT
TGCTCTTTCAACATAACCACAGAACTAAAAGATAAGAAAAAGAATGTGTATGCACTTTTT
TATAAACTTGATATAGTATCACTTAATGAGACTGACGACTCTGAGACTGGCAACTCTAGT
AAATATTATAGATTAATAAATTGTAATACCTCAGCCCTAACACAAGCCTGTCCAAAGGTC
TCTTTTGACCCAATTCCTATACATTATTGTGCTCCAGCTGGTTATGCGATTCTAAAGTGT
AATAATAAGACATTCAATGGGACAGGACCATGCCATAATGTCAGCACAGTACAATGTACA
CATGGAATTAAGCCAGTGGTATCAACTCAACTACTGTTAAATGGTAGCCTAGCAGAAGAA
GGGATAATAATTAGATCTGAAAATCTGACAAACAATGTCAAAACAATAATAGTACATCTT
AATAGATCTATAGAAATTGTGTGTGTAAGACCCAACAATAATACAAGACAAAGTATAAGA
ATAGGACCAGGACAAACATTCTATGCAACAGGAGACATAATAGGAGACATAAGACAAGCA
CATTGTAACATTAGTAGGACTAACTGGACTAAGACTTTACGAGAGGTAAGGAACAAATTA
AGAGAACACTTCCCTAATAAAAACATAACATTTAAACCATCCTCAGGAGGGGACCTAGAA
ATTACAACACATAGCTTTAATTGTAGAGGAGAATTTTTCTATTGCAATACATCGGGCCTG
TTTAGTATAAATTATACAGAAAATAATACAGATGGTACACCCATCACACTCCCATGCAGA
ATAAGACAAATTATAAATATGTGGCAGGAAGTAGGACGAGCAATGTACGCCCCTCCCATT
GAAGGAAACATAGCATGTAAATCAGATATCACAGGGCTACTATTGGTTCGGGATGGAGGA
AGCACAAATGATAGCACAAATAATAACACAGAGATATTCAGACCTGCAGGAGGAGATATG
AGGGACAATTGGAGGAGTGAATTGTATAAGTATAAAGTGGTAGAAATTAAGCCATTGGGA
ATAGCACCCACTGAGGCAAAAAGGAGAGTGGTGGAGAGAGAAAAAAGAGCAGTGGGAATA
GGAGCTGTGTTCCTTGGGTTCTTGGGAGCAGCAGGAAGCACTATGGGCGCAGCGTCAATA
ACGCTGACGGCACAGGCCAGACAAGTGTTGTCTGGTATAGTGCAACAGCAAAGCAATTTG
CTGAGGGCTATAGAGGCGCAACAGCATCTGTTGCAACTCACGGTCTGGGGCATTAAGCAG
CTCCAGACAAGAGTCCTGGCTATAGAAAGATACCTAAAGGATCAACAGCTCCTAGGACTT
TGGGGCTGCTCTGGAAAACTCATCTGCACCACTGCTGTGCCTTGGAACATCAGTTGGAGT
AATAAATCTAAAACAGATATTTGGGATAACATGACCTGGATGCAGTGGGATAGAGAAATT
AGTAATTACACAAACACAATATACAGGTTGCTTGAGGACTCGCAGAGCCAGCAGGAGCAA
AATGAAAAAGATTTATTAGCATTGGACAGTTGGAACAATCTGTGGAATTGGTTTGACATA
ACAAAATGGCTGTGGTATATAAAAATATTTATAATGATAGTAGGAGGCTTAATAGGTTTG
AGAATAATTTTTGCTGTACTCTCTATAGTGAATAGAGTTAGGCAGGGATACTCACCTTTG
TCGTTTCAGACCCTTATCCCGAACCCAAGGGAACCCGACAGGCCAGGAAGAATCGAAGAA
GAAGGTGGAGAGCAAGACAAAGAGAGATCCGTGCGATTAGTGAGCGGATTCTTAGCACTT
GCCTGGGACGACCTACGGAGCCTGTGCCTCTTCAGCTACCACCGATTGAGAGACTTCATA
TTGGTGACAGCGAGAGCGGTGGAGCTTCTGAGACGCAGCAGTCTCAAGGGACTACAGAGG
GGGTGGGAAGCCCTTAAGTATCTGGGAAGTCTTGTGCAGTATTGGGGTCTGGAGCTAAAA
AAGAGTGCTATTAGTCTACTTGATACCATAGCAATAGCAGTAGCTGAAGGAACAGATAGG
ATTATAGAATTAATACAAGGAATTTGTAGAGCTATCCGCAACGTACCTAGAAGAATAAGA
CAGGGCTTTGAAACAGCTTTGCTATAA
>HM215328
ATGAGAGCGAAGGGGATACTGAGGAATTGTCAACAATGGTGGATATGGGGCATCTTAGGC
TTTTGGATGCTAATGATTTGTAGTGGAAATGAAAACTTGTGGGTCACAGTCTATTATGGG
GTACCTGTGTGGAGAGAAGCAAAAACTACTCTATTCTGTGCATCAGATGCTAAAGGATAT
GAGAAAGAAGTACATAATGTCTGGGCTACACATGCCTGTGTACCCACAGACCCCAACCCA
CAAGAAATGAAATTGGGCAATGTAACAGAAAACTTTAACATGTGGGAAAATGATATGGTG
GATCAGATGCATGAGGATGTAATCAGTTTATGGGATCAGAGCCTAAAGCCATGCGTAAAG
TTAACCCCGCTCTGTGTCACTTTAAATTGTAGTCATGCCGTGAGGGTTACCGGGAATAAT
GATACTGCTACCAGGAAGAATACTACTGTCGACAATAATAATACTGTCGACGACAGTACC
ATGGATGAACAAATGAAAAATTGCTCTTTCAATGTGACCACAGAACTAAGAGATAAAGAA
AAGGAACAATATGCACTTTTTTATACAGTTGATGTAGTGAATGATAGCAGTACATATAGA
TTGATAAATTGTAATTCCTCAACCATAACACAAGCCTGTCCAAAGGTCTCTTTTGACCCA
ATTCCTATACATTATTGTGCTCCAGCTGGTTATGCGATTCTAAAGTGTAATAATAAGACA
TTCAATGGAACAGGACCATGCAATGATGTCAGTACAGTACAATGTACACATGGAATTAAG
CCAGTGGTATCAACTCAACTACTGTTAAATGGTAGTCTGGCAGAAGAAGAAATAGTAATT
AGATCTAAAGATTTGAACAATACTGGCAACACAATAATAGTACATCTCAATAAATCTATA
GAAATCATGTGTACAAGACCAGGCAATAATACAAGACAAAGTATAAGGATAGGACCAGGA
CAAACATTTTATGCAACAGGAGACATAATAGGAGATATAAGACAAGCATATTGTAACATT
AGTAAAGTTAAATGGAATGAAACGTTACAAATGGTAGGAAAGAAATTAAGAGAACACTAC
AACTTCACTAATAAAGGAAAAATAAAATTTAGTCCACACCCAGGAGGAGACTTAGAAGTT
ACAATGCATAGCTTTAATTGCAGAGGAGAATTTTTCTATTGCAACACATCAAAACTGTTT
AATAGTACATACATGCCTGGGTACTGGCCTAATGCTACAGAAAGAAATTCAACCTCAAAT
ATCACACTCCATTGCAGAATAAAACAAATTATAAACATGTGGCAGGGAGTAGCACGGGCA
ATGTATGCCCCTCCCATTAGAGGAAACATAACATGTATATCAAATATCACAGGACTACTA
TTGACATGGGATGGAGATAAAACAAGCAATGACCCAGACACAGACGTATTCAGACCTGGA
GGAGGAAATATGAAGGATAATTGGAGAAGTGAATTATATAAATATAAAGTGGTAGAAATT
AAGCCATTAGGAATAGCACCCACCAGGGCAAAAAGGAGAGTGGTGGAGAGAGAAAAAAGA
GCAGTGGGAATAGGAGCTGTGCTCCTTGGGTTCTTGGGAGCAGCCGGAAGCACTATGGGC
GTCGCGTCAATAACGCTGACGGTACAGGCCAGACAATTATTGTCCGGTATAGTGCAACAG
CAAAGTAATTTGCTGAGGGCTATAGAGGCGCAACAGCATATGTTGCAACTCACAGTCTGG
GGCATTAAACAGCTCCAGGCAAGAGTCCTGGCTATAGAGAGATACCTACAGGATCAACAG
CTCCTAGGGATTTGGGGCTGCTCTGGAAAACTCATCTGCACCACTACTGTGCCTTGGAAC
CAAAGTTGGACTAATAAATCTTATGGTGAAATTTGGGGGAACATGACCTGGATGGAGTGG
GATAGAGAAATTAGTAATTATTCAAGTGCAATATACTGGTTGCTTGAAGAATCGCAAAAA
CAGCAGGACAAAAATGAAAAAGATTTACTAGCATTGAACAGTTGGAACAGTCTGTGGAAT
TGGTTTGACATATCAAAATGGCTGTGGTATATAAGATTATTCATAATGATAGTAGGAGGC
TTGATAGGTTTAAGAATAATTTTTGCTGTGCTGTCTATAGTGAATAGAGTTAGGCAGGGA
TACTCACCTTTGTCATTGCAGACCCTCACCCCGAACCTCAGGGAACCCGACAGGCTCGGA
AGAATCGAAGAAGAAGGTGGAGAGCAAGACAGAGACAGATCCATCAGATTAGTGAGCGGA
TTCTTGCCACTTGCCTGGGACGACCTCCGGAGCCTGTGCCTTTTCTGCTACCACCGATTG
AGAGACTTAATATTGGTGACAGCGAGAGCATTGGAACTTCTGGGACGCAGCATTCTCAGG
GGACTACAGAGGGGGTGGGAAATCCTTAAGTACCTGGGAAGCCTTGTGCAGTATTGGGGT
CTAGAGATAAAAAAGAGTGCTACTAATCTGCTTGATACCATAGCAATAGCAATAGCTGAA
GGAACAGATAGAATCATAGAAGTAATACAAAGAATTGGTAGAGCTATCCTTAACATACCC
AGAAGAATAAGACAGGGATTTGAAGCAGCTTTGCAATAA
>EU513194
ATGAGAGTGAAGGAGACACAGAGGAATTGTCAACTCTTATGGAAGTGGGGGATTTTGATC
CTTGGGTTGGTGATAGTTTGTAGTGCCTCAAACTTGTGGGTTACAGTTTATTATGGGGTT
CCTGTGTGGAGAGACGCAGAAACCACCCTCTTTTGTGCATCAGATGCTAAAGCATATGAT
ACAGAAGCGCATAATGTCTGGGCTACACATGCCTGTGTACCCACAGACCCTAGCCCACAA
GAAATACCTTTGATCAATGTAACAGAAAATTTTAACATGTGGAAAAATAAAATGGTAGAG
CAGATGCAGGAGGATGTAATTAGTTTATGGGACCAAAGTCTAAAGCCATGTGTAAAGTTA
ACTCCTCTCTGCGTTACTTTAAATTGTACCAAGGCTACTCATACCGGGGATAATTCCACC
AGTGTTAATCTACTGAAAGTAGAAATGCAAAACTGTTCTTATAATATGACCACAGAACTA
AGAGATAGGAGCAGGAAAGAATATTCACTTTTTTATAAACTTGATATAGTACTAGTTAAT
GAGAGCAATAGTAATAGTAGTCAGTATAGACTAATAAATTGTGATACCTCAACCATCACA
CAGGCTTGCCCAAAGGTATCTTTTGAGCCAATTCCCATACATTATTGTGCCCCAGCTGGT
TTTGCGATTCTGAAGTGTAGAGACAAACAGTTCAATGGAACAGGGCCATGCTCCAATGTC
AGCACAGTACAATGTACACATGGAATCAAGCCAGTAGTGTCAACTCAATTGCTGTTAAAT
GGCAGTTTAGCAGAAGGAGAGGTAGCAATTAGATCTGAAAATTTCACAAACAATGCCAAA
ACCATAATAGTACAGTTGACTAAGCCTGTAAAAATTAATTGTATCAGACCTGGCAACAAT
ACAAGAAGAAGTCACAGGATAGGACCAGGGCAAACATTCTTTGCAACAGGGGCCATAATA
GGGGACATAAGACAGGCACATTGTAATGTCAGCACAACAGAGTGGAATAATACTTTAAGT
CAGGTGGTTAAACAATTAAAGAGGTATTTTAATAATAAAACAATAATCTTTACTAACCAC
TCAGGAGGGGATTTAGAAATTACAACACATACTTTTAATTGTGGAGGAGAATTTTTCTAT
TGCAATACATCAGGACTGTTTAACAGCACTTGGTGGAATAACAATAACAGTTCAAATAAC
ATTACCACTCTCCAATGCAGAATAAAGCAGATTGTGAATCTGTGGCAGAGAGTAGGAAAA
GCAATGTATAACCCTCCCATCCAAGGAGTAATAAGGTGCGAATCAAACATTACAGGGCTA
CTATTAACAAGAGATGGAGGGCTTAATGATAGTAGTACAAATGAAACCTTCAGGCCTGGA
GGAGGAGATATGAGGGACAATTGGAGAAGTGAATTGTATAGGTACAAAGTAGTAAAAATT
GAACCATTAGGAGTAGCACCCTCCAGGGCAAGGAGAAGAGTGGTGCAGAGAGAAAAAAGA
GCAATTGGAATGGGAGCTGTCTTCCTTGGGTTCTTAGGAGCAGCAGGAAGCACTATGGGC
GCGGCGTCAATAACGCTGACGGTACAGGCCAGACAATTATTGTCTGGTATAGTGCGACAG
CAAAGCAATTTGCTGAAGGCTATAGAGGCTCAACAACATCTGTTGAAACTCACGGTCTGG
GGCATTAAACAGCTCCAGGCAAGAGTCCTGGCTCTGGAAAGATACCTAAGGGATCAACAG
CTCCTAGGAATTTGGGGCTGCTCCGGAAAACTCATCTGCACCACTAATGTGCCCTGGAAC
TCTAGCTGGAGTAATAAAACTTATAATGACATATGGGAGGGCATGACATGGTTGCAATGG
GATAAAGAAATTAGCAATTACACAGAAACAATATATAATCTAATTGAACAATCACAGAAC
CAGCAGGAAAAGAATGAACAAGAATTATTGGCATTGGATAACTGGGCAAGTCTGTGGAAT
TGGTTTAACATATCAAATTGGCTATGGTATATTAGAATATTTATAATAATAGTAGGAGGC
TTAGTAGGATTAAGAATGGTTTTTACTGTGATTTCTATAATAAATAGAGTTAGGCAGGGA
TACTCACCTTTGTCATTCCAGACCCTTACCCATCATCCGAGGGAACCTGACAGGCCCGGA
AGAATCGAAGAAGGAGGTGGAGAAGAAGGCAGAGACAGATCCGTGAGATTAGTGAGCGGA
TTCTTAGAGCTCATTTGGGACGATCTGCGGAACCTGTGCCTCTTCAGCTACCACCGATTG
AGAGACTTTCTCTTGATTGCAGCAAGGACTGTGGGACTTCTGGGACGCAACGGGTGGGAA
GCCCTCAAATATCTGTGGAATCTCCTGTCATACTGGGGTCAGGAACTAAAGAATAGTGCT
ATTAGTTTGTTTGATACATTAGCAATAGCAGTAGCTAACTGGACAGACAGGGTTATAGAA
ATAGGACAAAGAGCTGGTAGAGCTATTCTTAACATACCTGCAAGAATCAGACAGGGCTTA
GAAAGGGCTTTGCTATAA
>HM215338
ATGAGAGTGAGGGGGATATCGAGGAATTGGCAACAATGGTGGATATGGGGCATCTTAGGC
TTTTGGATGATTTATAGTGGGATGGGGAGGAACTTGTGGGTCACAGTCTATTATGGGGTA
CCTGTGTGGAAAGAAGCAAAGACTACTCTATTCTGTGCATCAGATGCTAAAGCATATGAG
AGAGAAGTGCATAATGTCTGGGCTACACATGCCTGTGTACCCACAGACCCCAACCCACAA
GAAATGTTTTTGGTAAATGTAACAGAAAATTTTAGGTGGGAAAATGACATGGTAGATCAG
ATGCATGAAAATATAATCAGTTTATGGGATCAAAGCCTAAAGCCATGTGTAAAGTTGACT
CCACTCTGTGTCACTTTAACTTGTAGCAGTGTTAATGTTACCAGCCAAGATAATGCTACC
TATACTAATAGCATGAAGGGAGAAATAAAAAACTGCTCTTTCAATATAACCACAGAAATA
AGAGATAAGAAAAAGAAAGTACATGCACTTTTTTATAAACTTGATGTAGTACCACTTAAT
GGGGGTAGTAACTCTAGTGAGTATAGATTGATAAATTGTAATACCTCAGCCATAACACAA
GCCTGTCCAAAGGTCTCTTTTGACCCAATTCCTATACATTTTTGTGCTCCAGCTGGTTAT
GCGATTCTAAAGTGTAATGATAAGACATTCAATGGAACAGGACCATGCAATAATGTCAGC
ACAGTACAATGTACACATGGAATTAAGCCAGTGATATCAACTCAACTACTGTTGAATGGT
AGCCTAGCAGAAGGAGAGATAATAATTAGATCTAAAAATCTGACAGACAATGTCCAAACA
ATAACAGTACATCTTAATGAATCTATAAGCATTAATTGTACAAGACCCAATAATAATACA
AGAAAAAGTATAAGGATAGGTCCAGGACAAATATTCTATGCAACAGGAGACATAATAGGA
GACATAAGAGAGGCACATTGTAACATTAGTGCAAGACAATGGAATGCAGCTTTAAAAAGT
ATAAAGGCAAAATTAAAAGAACACTTCAATAAAACGATAAACTTTACAACATCCTCAGGA
GGGGACCTAGAGATTACAACACATAGCTTCAATTGTAGGGGAGAATTTTTCTATTGCAAT
ACATCAGGCTTGTTTAATGAAACAGGCTTGTTTAATGAAACACACAATAGTACCATGAAT
GATAACATCACACTCCCATGCAGAATAAAACAAATTATAAACATGTGGCAGGAGGTAGGA
CGAGCAATCTATGCCCCTCCCATTGCAGGAAACATAGCCTGTAACTCAAATATCACAGGA
CTACTATTAACACGGGATGGAGGCAGCATTAATGGAAGCGAGGATAACACAGAAATATTC
AGACCTGGAGGAGGAAACATGAAGGACAATTGGAGAAGTGAATTATATAAATATAAAGTG
GTAGAAATTAAGCCATTGGGAATAGCACCCACTGAGGCAAAAAGGAGAGTGGTGGAGAGA
GAAAAAAGAGCAGTAGGGGGATTCGGAGCTATGATCCTTGGGTTCTTGGGAGCAGCTGGA
AGCACTATGGGCGCGGCGTCAATAACGCTGACGGCACAAGCCAGACAAGTGTTGTCTGGT
ATAGTGCAACAGCAAAGCAATTTGCTGAGGGCTATAGAGGCGCAACAGCATATGTTGCAA
CTCACGGTTTGGGGCATCAAGCAGCTCCAAGCAAGAGTCCTGGCTATAGAAAGATACCTA
AAGGATCAACAGCTCCTAGGGCTTTGGGGCTGCTCTGGAAAACTCATCTGCACCACTGCT
GTACATTGGAACGACAGTTGGAGTAATAAATCTGTAAAAGATATTTGGGAAAACATGACC
TGGATGCAGTGGGATAAAGAAATTAGTAATTACACAAACATAATATACACGTTGCTTGAA
GACTCGCAAACCCAGCAGGAGAAAAATGAAAAAGATTTATTAGCATTGGACAGCTGGAAC
AGTCTGTGGAGTTGGTTTGACATATCAAAGTGGCTGTGGTATATAAAAATATTCATAATA
ATAATAGGAAGCTTGATAGGTTTAAGAATAATTTTTGCTGTGCTCTCTATAGTGAATAGA
GTTAGGCAGGGATACTCACCTTTGTCGTTTCAGGCCCTTACCCCGAACCCAAGGGGACCC
GACAGGCTCGGAAGAATCGAAGAAGAAGGTGGAGAGCAAGACAGAGGCAGATCCATTCGA
TTAGTGAACGGATTATTAGCACTTGTCTGGGTCGACCTGCGGAGCCTGTGCCTCTTCCTC
TACCACCGATTGAGAGACTTCACATTGATTGCAGCGAGAGCGGTGGAACTTCTGGGACGC
AGCAGTCTCAGGGGACTACAGAGGGGGTGGGAAGCCCTTAAGTACCTGGGAAGTCTTGTG
CAGTATTGGGGTGGGGAGTTAAAACAGAGTGCTGTTAGTCTGTTTGATACCATAGCAATA
GCAGTAGCTGAAGGAACAGATAGGATTATAGAATTAATACAAAACTTTTGTAGAGCTATC
CGCCTCATACCTACAAGAATAAGACAAGGCTTTGAAGCAGCTTTGCAATAA
>U08456
GAGTGAAGGAGACACAGATGAATTGGCCAAACTTGTGGAAATGGGGGATTTTGATCCTTG
GGTTGGTGATAATTTGTAGTGCCTCAGACAACTTATGGGTTACAGTTTATTATGGGGTTC
CTGTGTGGAGAGATGCAGATACCACCCTATTTTGTGCATCAGATGCCAAAGCACATGAGA
CAGAAGTGCACAATGTCTGGGCCACACATGCCTGCGTACCCACAGACCCCAACCCACAAG
AAATACACCTGGAAAATATAACAGAAAATTTTAACATGTGGAAAAATAACATGGTAGAGC
AGATGCAGGAGGATGTAATCAGCTTATGGGATCAAAGTCTAAAGCCATGTGTAAAGTTAA
CTCCTCTCTGCGTTACTTTAAATTGTATCAATGCTAATTTGACCAATGTCAATAACATAA
TCCATGGCCCTAACATAATAGGAAATATAACAGATGAAGTAAGAAACTGTTCTTTTAATA
TGACCACAGAAATAAGAGATAAGAAGCAGAAGGTCCATGCACTTTTTTATAAGCTTGATC
TAGTACAAATTGAAGATAAAAATAGTAGTGAGTATAGGTTAATAAATTGTAATACTTCAG
TCATTAAGCAGGCTTGTCCAAAGATATCCTTTGATCCAATTCCTATACATTATTGTACTC
CAGCTGGTTATGCGATTTTAAAGTGTAATGATAAGAATTTCAATGGGACAGGGCCATGTA
CAAATGTCAGCTCAGTACAATGCACACATGGAATTAAGCCAGTGGTATCAACTCAATTGC
TGTTAAATGGCAGTCTAGCAGAAGAAGAGATAATAATCAGATCTGAAAATCTCACAAACA
ATGCCAAAACCATAATAGTGCACCTTAATAAATCTGTAGAAATCAATTGTACCAGACCCT
CCAACAATACAAGAACAAGTACCACTATAGGACCAGGACAAGTATTCTATAGAACAGGAG
ATATAACAGGGAATATAAGAAAAGCATATTGTGAGATTAATGGAACAAAATGGAATGAAG
CTTTAAAACAGGTAACTAAAAAATTAAAAGAGCACTTTAATAATAAGACAATAATCTTTC
AACCACCCTCAGGAGGAGATCTAGAAATTACAATGCATCATTTTAATTGTAGAGGGGAAT
TTTTCTATTGCAATACAACAAGACTGTTCAATAATACTTGCATTGGAAATGAAACCATAG
GGGGGTGTAATGACACTATCATACTTCCATGCAAGATAAAGCAAATTATAAACATGTGGC
AGGGAGCAGGACTAGCAATGTATGCTCCTCCCATCAGTGGAAGAATTAATTGTGTATCAA
ATATTACAGGAATACTATTGACAAGAGATGGTGGTGCTAATAATACGAGTAATGAGACCT
TCAGACCTGGAGGAGGAAATATAAAGGACAATTGGAGAAGTGAATTATATAAATATAAAG
TAGTACAAATTGAACCACTAGGAATAGCACCCACCAGGGCAAAGAGAAGAGTGGTGGAGA
GAGAAAAAAGAGCAGTGGGAATAGGAGCTATGATCTTTGGGTTCTTAGGAGCAGCAGGAA
GCACTATGGGCGCAGCGTCAATAACGCTGACGGTACAGGCCAGACAATTAGTGTCTGGTA
TAGTGCAGCAGCAAAGCAATTTGCTGAGGGCTATAGAGGCGCAGCAGCATCTGTTGCAAC
TCACAGTCTGGGGCATTAAACAGCTCCAGGCAAGAGTCCTGGCTGTGGAAAGATACCTAA
AGGATCAAAAGTTCCTAGGACTTTGGGGCTGCTCTGGAAAAATCATCTGCACCACTGCTG
TGCCCTGGAATTCCACTTGGAGTAATAGATCTTTTGAAGAGATTTGGAGCAACATGACAT
GGATAGAATGGGAGAGAGAAATTAGCAATTACACAAACCAAATATATGAGATACTTACGG
AATCGCAAAACCAGCAGGACAGGAATGAAAAGGATTTGTTAGAATTGGATAAATGGGCAA
GTCTGTGGAGTTGGTTTGACATAACAAATTGGCTGTGGTATATAAAAATATTTATAATGA
TAGTAGGAGGTTTAATAGGTTTAAGAATAATTTTTGCTGTGCTTTCTATAGTGAATAGAG
TTAGGCAGGGATACTCACCTTTGTCTTTCCAGACCCCTATCCATCAGCAGAGGGAACCCG
ACAGACCCGAAAGAATCGAAGAAGGAGGTGGCGAGCAAGGCAGAGACAGATCCGTGAGAT
TAGTGACCGGATTCTTAGCACTTGCCTGGGACGATCTACGGAGCCTGTGCCTCTTCAGCT
ACCACCGCTTGAGAGACTTCATCTCGATTGCAGCGAGGACTGTGGAACTTCTGGGACGCA
GCAGTCTCAAGGGACTGAGACGGGGGTGGGAAGGCCTCAAATATCTGGGGAATCTTCTGC
TATATTGGGGGCAGGAACTAAAAATTAGTGCTATTTCTTTGCTTAACGCTACAGCAATAG
CAGTAGCGGGGTGGACAGATAGGGTTATAGAGGTAGCACAAGGAATTTGGAGAGCCATTC
TCCACATACCTAGAAGAATCAGACAGGGCTTAGAAAGGGCTTTGCTATAA
>EF042692
ATGAGAGTGACGGGGATCAAGAAGAATTATTGGCATTTATGGAGATGGGGCACCTTGCTC
CTTGGAATGTTGATGATCTGTAGTGCTGTAAAAGACCGGTGGGTCACAGTCTATTATGGG
GTACCTGTATGGAGAGAGGCAAACACCACTTTATTTTGTGCATCAGATGCTAAGGCATAT
GATACAGAGGTACATAATGTCTGGGCTACACATGCCTGTGTACCCACAGACCCCAAACCA
CAAGAAGTGTTTTTGAAAAATGTAACAGAAAATTTTAACATGTGGAAAAATGAAATGGTA
AATCAGATGCATGAAGATGTAATCAGTTTATGGGAGCAAAGCCTAAAGCCATGTGTAAAG
TTGACCCCACTCTGTGTCACTTTAAAATGTAACGATGTTAACAGTACTAGTAATGGTACC
TCCAATGGGACCGACCATAAGAACATGAATGAAATGAAAAATTGCTCTTTCAATACAACC
ACAGAATTAAGAGATAGGAAGAAGTCAGAGTATGCGCTTTTTTATAGACTTGATATAGTA
CCACTTGATGAGAACTCTAATGAGTATATATTAATAAATTGTAACACCTCAGCCATAACA
CAAGCCTGTCCAAAGGTCACTTTTGATCCAATTCCTATACACTATTGCGCTCCAGCTGGT
TATGCGATTCTAAAGTGTAATGACACGAAATTCAATGGGACAGGACCATGCCATAATGTT
AGCACAGTACAATGTACACATGGGATTAAGCCAGTGGTATCAACTCAACTACTGTTAAAT
GGTAGCCTAGCAGAAGAAGAAATAATGATTAGATCTGAAAATCTGACAGACAATGCCAAA
ATAATAATAGTACATCTTAATCAATCTGTAGAAATTAATTGTACAAGACCCGGCAATAAT
ACAAGAAGAAGTATAAGGATAGGACCAGGACAAACATTCTATGCGACAGGGGACATAATA
GGAGACATAAGAAAAGCACATTGTAACATTAGTAGAGAGCGATGGAATGAAACTGTACAA
AGGGTAGTTAAAAAATTAGCAGAACACTTCCCGAATAAAACAATAAAATTTGAATCATCC
TCAGGAGGGGACCTAGAAATCACAACACATAGTTTTAATTGTGGAGGAGAATTTTTCTAT
TGTAATACATCAGGCCTGTTTAATGGTACATACATGCCTAATGGTACAAAAATTAATGAT
ACAGAAAGAAATTTAAGCTCGACCATCACAATCCCATGCAGGATAAAGCAAATTATAAAT
ATGTGGCAGGGGGTAGGACAAGCAATGTATGCCCCTCCCATTAAAGGAAATATAGCATGT
AAATCAAATATCACAGGACTACTATTGACACGTGATGGAGGACGAAGTAATGAGACAAAT
GATACAGAGACATTCAGACCTGAAGGAGGAAATATGAAGGACAATTGGAGAAGTGAACTA
TATAAATATAAAGTGGTAGAAATTAAGCCATTGGGAGTAGCACCCACTGAAGCAAAAAGG
AGAGTAGTGAAGAGAGAAAAAAGAGCGGCATTAGGAGCTGTGTTCCTTGGGTTCTTGGGA
TTAGCAGGAAGCACTATGGGCGCGGCGTCAATAGCGCTGACGGCACAGGCCAGACAATTG
CTGTCTGGTATAGTGCAACAGCAAAGCAATTTGCTGAGAGCTATAGAGGCGCAACAGCAT
CTATTGCAACTCACGGTCTGGGGCATTAAGCAGCTCCAGACAAGAGTCCTGGCTATAGAA
AGATACCTAACGGATCAACAGCTCCTAGGGATGTGGGGCTGCTCTGGAAAACTCATCTGC
ACTACTGCTGTACCTTGGAACACCAGTTGGAGTAACAAATCTCTAGAAAAAATTTGGAAG
AACATGACCTGGATGCAATGGGATAAAGAAATTAGTAATTACACAGACACAATATACAGG
TTGCTTGAAGTCTCGCAAAACCAGCAGGAAGAGAATGAAAAGGATCTATTAGCATTGGAC
AATTGGAAAAGTCTATGGAATTGGTTTGACATAACAAACTGGCTGTGGTATATAAAAATA
TTCATAATGATAGTAGGAGGCTTGATAGGTTTAAGAATAATTTTTGCTGTGCTCTCTATA
GTAAATAGAGTTAGGCAGGGATACTCACCTTTGTCGTTTCAGACCCTTACCCCGAACCCA
GGGGGACCCGACAGGCTCGGAAGAATCGAAGAAGAAGGTGGAGAGCAAGACAAAGACAGA
TCCATTCGATTAGTGAGCGGATTCTTAGCGCTTGCCTGGGACGACCTGCGGAACCTGTGC
CTCTTCAGCTACCACCGATTGAGAGACTTTATATTAGTGGCAACGAGAGTGGTGGAACTT
CTGGGACGCAACAGTCTCAGGGTCCTACAGAGGGGGTGGGAAGCCCTTAAATATCTGGGA
AGTCTTGTGCAGTACTGGGGTCAGGAGCTAAAAAAGAGTGCTATTAGTCTGTTTGATACT
ATAGCAATAGCAGTAGCTGAAGGAACAGATAGGATTATAAAATTAGTACAAAGACTTTGT
AGAGCTATCTATAACATACCTAGAAGAATAAGACAGGGCTTTGAAGCAGCTTTGCAATAA
>EF117255
ATGAGAGTGACGGGGATCAGGAAGAACTGTCGGCGTTTATGGAGATGGGGCATCATGCTC
CTTGGGATGTTGATGATCTGTAGTGCTTTAGAAAACTTGTGGGTCACAGTCTATTATGGG
GTACCTGTATGGAAAGACGCAACCACCACTTTATTTTGTGCATCAGATGCTAAAGGATAT
GAGACAGAGGTACATAATGTTTGGGCTACACATGCCTGTGTACCCACAGACCCCAACCCA
CAAGAATTGGTTTTGGGAAATGTAACAGAAAATTTTAACATGTGGAAAAATGATATGGTA
GATCAAATGCATGAAGATGTAATCAGTTTATGGGATCAAAGCCTAAAGCCATGTGTAAAG
TTGACTCCACTCTGTGTCACTTTAAAATGTAAAGATGTTAGCATTAATAATGGAAATGTT
AGCAGTAGTAATGGTAGTACCAGCCATAATAATAGTAGTATCGACAATGAGACCCTCAAT
GAGGGCATGAAGGAAATGAAAAATTGCTCTTTCAATGCAACCACAGTATTAAGAGATAAG
AAACAGAAAGTGCATGCACTTTTTTATAGACTTGATATAGTACCACTTAATGAGAGTAAT
AAGAACTCAAGGAAGTATAGATTAATAAATTGTAATACCTCAGCCATAACACAAGCCTGT
CCAAAGGTCACTTTTGATCCAATTCCTATACACTATTGTGCTCCAGCTGGCTATGCGATT
CTAAAGTGTAACAATAAGACATTCAATGGGACAGGACCATGCCGTAATGTTAGCACAGTA
CTATGTACACATGGGATTAAGCCAGTGGTATCAACTCAACTACTGTTAAATGGTAGCCTA
GCAGAAGAAGATATAATAATTAGATCTGAAAATCTGACAAACAATGCCAAAACAATAATA
GTACATCTTAATGAATCTGTAGAAATTGTATGTACAAGACCCGGCAATAATACAAGAAAA
GGTATAGGGATAGGACCAGGACAAACATTCTATGCAACAGGAGAAATAATAGGAGACATA
AGAAAGGCACATTGTAACATTAGTAAAGATAATTGGACTGAAACTTTATACAGGGTGAGT
AGAAAATTAAAACACTTCTGGAATAAAACAATAATATTTGCACCACACTCAGGAGGAGAC
CTAGAAATTACAACACATAGCTTTAATTGTAGAGGAGAATTTTTCTATTGTAACACATCA
GGTCTGTTTAATGGTACGCTTAATGATACATACATGCATAATAGTACAAAAAGTAATGAA
ACCATCACAATCCCATGCAAGATAAGGCAAATTGTAAGAATGTGGCAGCAGGTAGGACAA
GCAATGTATGCCCCTCCCATTGAAGGAAACATAACATGTAAATCAAATATCACAGGACTA
CTATTGGTACGTGATGGAGGAAACATAAATAGAACAAATGAGACATTCAGACCTGAAGGA
GGAGATATGAGGGACAATTGGAGAAGTGAATTATATAAATATAAAGTGGTAGAAATTAAG
CCATTGGGAATAGCACCCACTAAAGCAAAAAGGAGAGTAGTGGAGAGAGAAAAAAGAGCA
GTGGGACTAGGAGCTGTGTTCCTTGGGTTCTTGGGAATAGCAGGAAGCACTATGGGCGCG
GCGTCAATAACGCTGACGGTACAGGCCAGACAATTGCTGTCTGGTATAGTGCAACAGCAA
AACAATTTGCTGAAGGCTATAGAGGCGCAACAGCATCTGTTGCAGCTCACGGTCTGGGGC
ATTAAGCAGCTCCAGGCAAGAGTCCTGGCTATAGAAAGATACCTAAAGGATCAACAGCTC
CTAGGAATTTGGGGATGCTCTGGAAAACTCATCTGCACTACTGCTGTAGCTTGGAACTCT
AGTTGGAGTAACAAATCCCTAGGAGAGATTTGGGATAACATGACCTGGATGCAATGGGAC
AAAGAAATTAATAATTACACAAGCATAATATACAGTTTGCTTGAAGACTCGCAAATCCAG
CAGGAGAAGAATGAAAAAGATCTATTAGCATTGGACAGTTGGAACAATCTATGGAATTGG
TTTGACATAACAAGTTGGCTGTGGTATATAAGATTATTCATAATGATAGTAGGAGGCTTG
ATAGGTTTAAGAATAATTTTTGCTGTGCTTTCTATAGTGAATAGAGTTAGGCAGGGATAC
TCACCTTTGTCGTTTCAGACCCTTACCCCGAACCCGATCCCAGGGGGACCCGACAGGCTC
GGAAGAATCGAAGAAGAAGGTGGAGAGCAAGACAGAGACAGATCCATTCGATTAGTGAGC
GGATTCTTAGCGCTTGCCTGGGACGACCTGAGGAACCTGTGCCTCTTCAGCTACCACCGA
TTGAGAGACTTTATATTAGTGACAGCGAGAGTGGTGGAACTTCTGGGACGCAGCAGTCTC
AGGGGACTACAGAGGGGGTGGGAAGCCCTTAAATATCTGGGAAGTCTTGTGCAGTACTGG
GGTCAGGAGCTAAAAAAGAGTGCTATTAGTCTAATTGATACCATAGCAATAACAGTAGCT
GAAGGAACAGATAGGATTATAGAAGCAGTACAAAGACTTTGTAGAGGTATCTACAACATA
CCTAGAAGAATAAGACAGGGCTTTGAAGCAGCTTTGCAATAA
>U39362
ATGAGAGTGAAGGAGATCAGGAAGAATTGGCAGCACTTGAGAGGGGGCATCTTGCTCCTT
GGGATGTTGATGATCTGTAGTGCTGCAAAAGAAAAAACGTGGGTCACAATCTATTATGGG
GTACCTGTGTGGAGAGAAGCAACCACCACTCTATTTTGTGCATCAGATGCTAAAGCCTAT
GATACAGAGGTACATAATGTTTGGGCCACACATGCCTGTGTACCCACAGACCCCAACCCA
CAAGAAGTAGTATTGGGAAATGTGACAGAAAATTTTAACATGTGGAAAAATAACATGGTA
GATCAGATGCATGAGGATATAATCAGTTTATGGGATGAAAGCCTAAAGCCATGTGTAAAA
TTAACCCCACTCTGTGTTACTTTAAATTGCACTAATTTGAATATCACTAAGAATACTACT
AATCCCACTAGTAGCAGCTGGGGAATGATGGAGAAAGGAGAAATAAAAAATTGCTCTTTC
TATATCACCACAAGCATAAGAAATAAGGTAAAGAAAGAATATGCACTTTTTAATAGACTT
GATGTAGTACCAATAGAAAATACTAATAATACTAAGTATAGGTTAATAAGTTGTAACACC
TCAGTCATTACACAGGCCTGTCCAAAGGTATCCTTTCAGCCAATTCCCATACATTATTGT
GTCCCGGCTGGGTTTGCGATGCTAAAGTGTAACAATAAGACATTCAATGGATCAGGACCA
TGCACAAATGTCAGCACAGTACAATGTACACATGGAATTAGGCCAGTGGTGTCAACTCAA
CTGCTGTTAAATGGCAGTCTAGCAGAAGAAGACATAGTAATTAGATCTGAAAATTTCACA
GACAATGCTAAAACCATAATAGTACAGCTAAATGAATCTGTAGTAATTAATTGTACAAGA
CCCAACAACAATACAAGAAGAAGGTTATCTATAGGACCAGGGAGAGCATTTTATGCAAGA
AGAAACATAATAGGAGATATAAGACAAGCACATTGTAACATTAGTAGAGCAAAATGGAAT
AACACTTTACAACAGATAGTTATAAAATTAAGAGAAAAATTTAGGAATAAAACAATAGCC
TTTAATCAATCCTCAGGAGGGGACCCAGAAATTGTAATGCACAGTTTTAATTGTGGAGGG
GAATTTTTCTACTGTAATACAGCACAACTGTTTAATAGTACTTGGAATGTTACTGGAGGG
ACAAATGGCACTGAAGGAAATGACATAATCACACTCCAATGCAGAATAAAACAAATTATA
AATATGTGGCAGAAAGTAGGAAAAGCAATGTATGCCCCTCCCATCACAGGACAAATTAGA
TGTTCATCAAATATTACAGGGCTGCTACTAACAAGAGATGGAGGTAATAGTACTGAGACT
GAGACTGAGATCTTCAGACCTGGAGGAGGAGATATGAGGGACAATTGGAGAAGTGAATTA
TATAAATATAAAGTAGTAAGAATTGAACCAATAGGAGTAGCACCCACCAGGGCAAAGAGA
AGAACAGTGCAAAGAGAAAAAAGAGCAGTGGGAATAGGAGCTGTGTTCCTTGGGTTCTTG
GGAGCAGCAGGAAGCACTATGGGCGCAGCGTCAGTGACGCTGACGGTACAGGCCAGGCTA
TTATTGTCTGGTATAGTGCAGCAGCAGAACAATCTGCTGAGGGCTATTGAGGCGCAACAG
CATATGTTGCAACTCACAGTCTGGGGCATCAAGCAGCTCCAGGCAAGAGTCCTGGCTCTG
GAAAGATACCTAAGGGATCAACAGCTCATGGGAATTTGGGGTTGCTCTGGAAAACTCATT
TGCACCACTTCTGTGCCTTGGAATGTTAGTTGGAGTAATAAATCTGTGGATGATATTTGG
AATAACATGACCTGGATGGAGTGGGAAAGAGAAATTGACAATTACACAGACTATATATAT
GACTTACTTGAAAAATCGCAAACCCAACAAGAAAAGAATGAAAAAGAATTATTGGAATTG
GATAAATGGGCAAGTTTGTGGAATTGGTTTGACATAACAAACTGGCTGTGGTATATAAGA
TTATTCATAATGATAGTAGGAGGCTTGATAGGTTTAAGAATAGTTTTTGCTGTACTTTCT
ATAGTAAATAGAGTTAGGCAGGGATATTCACCATTATCGTTTCAGACCCTCCTCCCAGCC
TCGAGGGGACCCGACAGGCCCGAAGGAACAGAAGAAGAAGGTGGAGAGAGAGACAGAGAC
AGATCCGGTCCATTAGTGAACGGATTCTTGGCACTTTTCTGGGTCGATTTGAGGAACCTG
TGCCTCTTCCTCTACCACCTCTTGAGAAACTTACTCTTGATTGTAACGAGGATTGTGGAA
CTTCTGGGACGCAGGGGGTGGGAAGCCCTCAAATATTGGTGGAATCTCCTGCAATATTGG
AGCCAGGAACTAAAGAATAGTGCTGTTAGCTTGCTCAACGCCACAGCCATAGCAGTAGCT
GAGGGGACAGATAGGGTTATAAAAATAGTACAAAGAGCTTGTAGAGCTATTCGCAACATA
CCTACAAGAATCAGACAGGGCTTGGAAAGGGCTTTGCTATAA
>HM215414
ATGAGAGTGACGGGGATCAGGAGGAATTGTCGGCATTTATGGAGATGGGGCACCATGCTC
CTTGGAATGTTGATGATCTGTAGTGCTGTAGGAAACTTGTGGGTCACAGTCTATTATGGG
GTACCTGTATGGAAAGAGGCAACCACCACTTTATTTTGTGCATCAGATGCTAAAGCATAT
GATACAGAGGTACATAATGTTTGGGCCACACATGCCTGTGTACCCGCAGACCCCAACCCA
CAAGAAATGCTTTTGAAAAATGTAACAGAAAATTTTAACATGTGGAAAAATGAAATGGTA
AATCAGATGCATGAAGATGTGATCAGTTTATGGGATCAAAGCCTAAAGCCATGTGTAAAG
TTGACCCCACTCTGTGTCACTTTAAACTGTACAAATGTTAAAATAAATAGTACCAGCAAT
GAGACCTGCATTGATAGCGGGAATAATAGTACCTGCAATGAGACCTACAAGGAAATGAGA
AATTGCTCTTTCAATGCAACCACAGTAGTAAGAGATAAGCAGCAGAAAATGTATGCACTT
TTTTATAAACTTGATATAGTACCACTTAACTCTGGCTATAAAAACTCTAGTGATGAAACA
TATAGATTAATAAATTGTAATACCTCAGCCATAACACAAGCCTGTCCAAAGGTCTCTTTT
GATCCAATTCCTATACACTATTGCACCCCTGCTGGTTATGCACTTCTAAAGTGTAATAAT
AAGACATTCAATGGGACAGGACCATGCAATAATGTTAGCACAGTACAATGTACACATGGG
ATTAAGCCAGTGGTATCAACTCAACTACTGTTAAATGGTAGCCTAGCAGAAGAAGAAATA
ATAATTAGATCTGAAAATCTGACAAACAATGCCAAAACAATAATAGTACATCTTAAGGAA
CCTGTAAACATTACATGTGAAAGGCCCAACAATAATACTAGAAAAAGTATAAGGATAGGA
CCAGGACAAACATTCTATGCAACAGGAGACATAATAGGAAACATAAGAGAAGCACACTGT
AACATTAGTAGAAGTCAATGGAATAAAACTTTACAGGGGGTAGGTGAAAAATTAGCAGAA
CTCTTCCCTAATAAAACAATAGTATTTAAAAATTCCTCAGGAGGGGACCTAGAAATTACA
ACACATAGCTTTAATTGTAGAGGAGAATTTTTCTATTGTAATACAACAGACCTGTTTAAT
AGTACATACTGGTCTAATGGTACATACATAACACAAAGTAATTCCTCAAGCATCAACATC
ACACTCCCATGCAGAATAAAGCAAATTATAAACATGTGGCAGGAGGTAGGACGAGCGATA
TATGCCCCTCCCATTGCAGGACAAATAACATGTATATCAAATATCACAGGACTACTATTG
TTACGAGATGGAGGAAAGGAAGCAAACGGTACAGAGATATTCAGACCTGGAGGAGGAGAT
ATGAGAGACAATTGGAGAAGTGAATTATATAAATATAAAGTGGTAGAAATTAAACCATTG
GGAGTAGCACCCACTAAAGCAAAAAGGAGAGTGGTGGAGAGAGAAAAAAGAGCAGTGGGA
ATAGGAGCTGTGTTCCTTGGGTTCTTGGGAGCAGCAGGAAGCACTATGGGCGCGGCGTCA
ATAACGCTGACGGTACAGGCCAGACAATTGCTGTCTGGTATAGTGCAACAGCAAAGCAAT
TTGCTGAAAGCTATAGAGGCGCAACAGCATCTGTTGCAACTCACAGTCTGGGGCATTAAG
CAGCTCCAGACAAGAGTCCTGGCTATAGAAAGATACCTAAAGGATCAACAGCTCCTAGGG
ATTTGGGGCTGCTCTGGAAAACTCATCTGCACAACTGCTGTACCTTGGAACTCCAGTTGG
AGTAACAAATCTCAAACAGAGATTTGGAATAACATGACCTGGATGCAGTGGGATAGAGAA
ATTAATAATTACACAGACATAATATACAGGTTGCTTGAGGAATCGCAAAACCAGCAGGAG
AACAATGAAGAAGATCTATTAGCATTGGACAGTTGGAAAAATTTATGGAATTGGTTTAAC
ATAACAAATTGGCTGTGGTACATAAAAATATTCATAATAATAGTAGGAGGCTTGATAGGT
TTAAGAATAATTTTTACTGTGCTCTCTGTAGTAAATAGAGTTAGGCAGGGATACTCACCT
TTGTCGTTGCAGACCCTTATCCCGACCCCAGGGGGACCCGACAGGCTCGGAAGAATCGAA
GAAGAAGGTGGAGAGCAAGACAGAAACAGATCCATTCGCTTAGTGAGCGGATTCTTAGCG
ATTGCCTGGGACGACCTGCGGAACCTGTGCCTCTTCAGCTACCACCGCTTGAGAGACTTC
ACATTAGTGACAGCGAGAGTGGTGGAACTTCTGGGACGCAGCTGTCTCAAGGGACTACAG
AGGGGGTGGGAAGCCCTGAAATATCTGGGAAGTCTTGTGCAGTACTGGGGTCAGGAGCTA
AAAAAGAGTGCTATTAGTCTGCTTGATACTATAGCAATAGCAGTAGCCGAAGGAACAGAT
AGAATTATAGAATTAATACAAGGACTTTGTAGAGCTATCCGCAACATACCTAGAAGAATA
AGACAGGGCTTTGAAGCAGCTTTGCAATAA
>EU513184
ATGAGAGTGATGGGGACACAGAGGAATTATCCATTCTTATGGAGGTGGGGGATTATAATT
TTTTGGATGATAATAATTTGTAATGCTAACAAATCATTATGGGTCACAGTATACTATGGA
GTACCTGTGTGGAGGGACGCAGAAACCACCCTATTTTGTGCATCAGATGCTAAAGCATAT
GAGACAGAAGCACATAATGTCTGGGCTACACATGCCTGTGTACCCACAGACCCCAGCCCA
CAAGAAATACATTTGGAAAATGTAACAGAAAAGTTTAACATGTGGAAAAATAACATGGTA
GAGCAGATGCATATAGATATAATTAGCCTATGGGACCAAAGCCTAAAGCCATGTGTAAAG
TTAACCCCTCTCTGTGTTACTCTAAATTGTGTTAACTCTAATTTCACCAACAACAGTAGT
AATTCCAGCAACAACAGTAATATAGATATGCAAGAGGAAATAAAAAACTGCTCTTTCAAT
ATGACTACAGAATTAAGAGATAAGAGACGACAAATACATTCACTTTTTTATAAACTTGAT
GTAGTGCAGATTAATGAAAATAATAGTCAGCAGTATAGACCAATAAATTGTAATACCTCA
GCCATTACACAGGCTTGTCCAAAGATGTCCTTTGAACCAATTCCCATACATTATTGTGCC
CCAGCTGGTTTTGCGATTCTGAAATGTAATAATAAGGAGTTCAATGGAACAGGGCCATGC
AATAATGTCAGCACAGTCCAGTGCACACATGGGATCAAACCAGTGGTATCGACTCAACTG
CTACTGAATGGCAGCCTAGCAGAAGAAAAGGTAATAATTAGGTCTGAAAATATCACAAAC
AATGCCAAAACCATAATAGTACAGTTGGCTGAATCTGTAAGTATTACTTGTACCAGACCT
GCCAACAATACAATAAGAGGTGAACGTATAGGACCAGGACAAACATTCTATACAAGAGAT
ACCATAATAGGGGATATAAGACAAGCACATTGTAATGTCAGTAAAGATTGGAATAACACT
TTACAACAGGTAGCTACACAATTAGGAAAGTACTTTAACAATAAAACAATAATCTTTGCT
AACCACTCAGGAGGGGATATAGAGATTACAACACATAGTTTTAATTGTGGAGGAGAATTT
TTCTATTGCAATACATCAAAACTATTTGATAGCATTTGGAATAGAACTAATGGGTCAAAT
TACACAAGGTTAGGTGATGACACAGAGACAAATGACCCTATAACTCTCCAATGCAGAATA
AAGCAAATTGTAAGAATGTGGCAGACAGTAGGACAAGCAATGTATGCCCCTCCCATCCGG
GGAGAAATAAAATGTGAATCAAACATTACAGGACTGCTATTAACACGAGATGGAGGAAAT
AATAATAGTATGAATGAGACATTCAGGCCTGGAGGAGGAGATATGAGGGACAATTGGAGA
AGTGAATTATATAAGTATAAGGTAGTACAAATTGAACCACTAGGTGTGGCACCCACCTTT
GCAAAAAGAAGAGTGGTGGAGAGAGGAAAAAGAGCAGTTGGACTGGGAGCTGTTTTCCTT
GGGTTCTTAGGAGCTGCAGGAAGCACTATGGGCGCGGCGTCAATAACGCTGACGGTACAG
GCCAGACAATTACTGTCTGGTATAGTGCAACAGCAAAGCAATTTGCTGAGGGCTATAGAG
GCTCAACAACATCTGTTGAAACTCACGGTCTGGGGCATAAAACAGCTCCAGGCAAGAGTC
CTGGCTCTGGAGAGATACCTAAGGGATCAACAGCTCCTAGGAATTTGGGGCTGCTCTGGA
AAACTCATCTGCACCACTGCTGTGCAATGGAACTCTAGTTGGAGTAATAAAACTTATGAG
GATATATGGAATAACATGACCTGGATGCAATGGGATAGAGAAATTAGCAATTACACAGAG
ATAATATATAATCTAATTGAAGAATCGCAGAACCAACAGGAGAAAAATGAACAAGACTTA
TTGGCATTGGATAAGTGGGAAAGTCTGTGGAATTGGTTTAACATAACAAGCTGGCTATGG
TATATAAAAATATTTATAATGATAATAGGAGGTTTAATAGGTTTAAGAATAGTTTTTGCT
GTGCTTAATATAATAAATAGAGTTAGGCAGGGATACTCACCTTTGTCGTTCCAGACCCTT
ACCCACCACCAGAGGGAACCCGGCAGGCCCGAAAGAATCGAAGAAGAAGGTGGCGAGCAA
GACAGAGACAGGTCCGTGCGCTTAGTGAGCGGATTCTTATCTCTTGCCTGGGACGATCTG
CGGAGCCTGTGCCTCTTCAGCTACCACCGATTGAGAGACTTTGTCTTGATTGTTGTGAGG
GGTGTGGAACTTCTGGGACACAGCAGTCTCAAGGGACTAAGACTGAGTTGGGAAGCCCTC
AAACATCTGGGGAACCTTCTATTATACTGGGGCCAGGAACTAAAGAATAGTGCTATTAAT
TTGTTTGATACAATAGCAATAGCAGTAGCTAACTGGACAGATAGAGTTATAGAAGTAGGA
CAAAGGGCTGGTAGAGCTATCCTTAATATACCTAGAAGAATCAGACAAGGCTTCGAAAGG
CTTTTGCTATAA
>DQ411850
ATGAGAGTGAAGGGGATACAGAGGAACTGGCCACAATGGTGGATATGGGGCATCTTAGGC
TTTTGGATGATAATAATCTGTAGGGTGGTGGGGAACTTGTGGGTCACAGTATATTATGGG
GTACCTGTGTGGACAGAAGCAAAAACTACTCTATTCTGTGCATCAGATGCTAAAGCATAT
GAGAGAGAAGTGCATAATGTCTGGGCTACACATGCCTGTGTACCCACAGACCCCAACCCA
CAAGAAATAGTTTTGGGAAATGTAACAGAAAATTTTAACATGTGGAAAAATGACATGGTG
GATCAGATGCATGAGGATATAATCAGTATATGGGACCAAAGTCTAAAACCGTGTGTAAAG
TTGACCCCACTCTGTGTCACTTTAAACTGTACAGATGTAAAAGTTAATGCTACCAGTAAT
GGTACTACTACCTACAATAATAGCATTGATAGCATGAATGGAGAAATAAAAAATTGCTCT
TTCAATATAACCACAGAAATAAGAGATAAGAAACAGAAAGTGTATGCACTTTTTTATAGA
CCTGATGTAGTACCACTTAATGAGAATAGCTCTAGTTATATATTAATAAATTGCAATACC
TCAACCACAACACAAGCCTGTCCAAAGGTTTCTTTTGACCCGATTCCTATACATTATTGT
GCTCCAGCTGGTTATGCGATTCTAAAGTGTAATAATAAGACATTCAATGGGACAGGACCA
TGCCATAATGTAAGCACAGTACAATGTACACATGGAATTAAGCCAGTGGTATCAACTCAA
CTACTGTTAAATGGTAGCCTAGCAGAAGAGGAGATAATAATTAGATCTGAAAATCTGACA
AACAATGCCAAAACAATAATAGTACACCTTAATGAGTCTATAGAAATTGTGTGTACAAGA
CCCAATAATAATACACGAAAAAGTATAAGGATAGGACCAGGACAAACAGTCTATGCAACA
AATGACATAATAGGAGATATAAGACAAGCACATTGTAACATTAGTAAAACAAAATGGAAC
ACAACTTTAGAAAAAGTAAAGGAGAAATTAAAAGAACACTTCCCTAGTAAGGCAATAACC
TTTCAACCACACTCAGGAGGGGACCTAGAAGTTACAACACATAGTTTTAATTGTAGAGGA
GAATTTTTCTATTGCGATACAACAAAACTGTTTAATGAAAGTAATTTAAACACAACCAAC
ACAACCACCCTCACACTCCCATGCAGAATAAAACAAATTGTAAACATGTGGCAGGGGGTA
GGACGAGCAATGTACGCCCCTCCCGTTGAAGGAAACATAACATGTAACTCAAGTATCACG
GGACTACTATTGGTACGTGATGGAGGAAACACGAGTAACTCCACACCAGAGATATTTAGA
CCTGGAGGAGGAAATATGAAGGACAACTGGAGAAGTGAATTATATAAATATAAAGTGGTA
GAAATTAAACCATTGGGAGTAGCACCCACAAAGGCAAAAAGGAGAGTGGTGGAGAGAGAA
AAAAGAGCAGTGGGAATAGGAGCTGTGCTCTTTGGGTTCTTGGGAGCAGCAGGAAGCACT
ATGGGCGCGGCGTCAATAACGCTGACGGTACAGGCCAGACAACTGTTGTCTGGTATAGTG
CAACAGCAAAGCAATTTGCTGAGAGCTATAGAGGCGCAACAGCATATGTTGCAACTCACG
GTCTGGGGCATTAAACAACTCCAGGCAAGAGTCTTGGCTATAGAAAGATACCTAAAGGAT
CAACAGCTCCTAGGACTTTGGGGCTGCTCTGGAAAACTCATCTGCCCCACTACTGTGCCT
TGGAACTCCAGTTGGAGTAATAAATCTCAAACAGATATTTGGGACAACATGACCTGGATG
CAGTGGGATAGAGAAATTAGTAATTACACAGGCACAATATACAAGTTACTTGAAGAATCG
CAAAATCAGCAGGAGAAAAATGAAAAAGATTTATTAGCATTGGACAGTTGGAAAAACTTG
TGGAGTTGGTTTGACATAACAAATTGGCTGTGGTATATAAAAATATTCATCATGATAGTA
GGAGGCTTGATAGGTTTGAGAATAATTTTTGGTGTGCTCTCTATAGTAAAAAGAGTTAGG
CAGGGATACTCACCTTTGTCGTTTCAGACCCTTACCCCAAACCCGAGGGGACTCGACAGG
CTCGGAAGAATCGAAGAAGAAGGTGGAGAGCAAGACAAAGACAGATCAATTCGATTAGTG
AACGGATTCTTAGCACTTGCCTGGGACGACCTACGGAGCCTGTGCCTCTTCAGCTACCAC
CGATTGAGAGACTTCATATTGGTTGCAGCGAGAGCAGTGGAACTTCTGGGACGCAGCAGT
CTCAGGGGACTACAGAGAGGGTGGGAAGCCCTTAAGTATCTGGGAAATCTTGTGCAGTAT
GGGGGTCTGGAGCTAAAAAGGAGAGCTATTAGTCTGTTTGATACCATAGCAATAGCAGTA
GCTGAAGGAACAGATAGGATTTTAGAAGTAATACTAAGAATTATTAGAGCTATCCGCAAC
ATACCTACAAGAATAAGACAGGGCTTTGAAGCAGCTTTGCTATAA
>EF117268
ATGAGAGTGAGGGGGATACTGAGGAATTATCAACAATGGTGGATATGGGGCATCTTAGGC
TTTTGGGTGTTAATGATTTGTAATGGAAACTTGTGGGTCACAGTCTATTATGGGGTACCT
GTATGGAAAGAAGCAAAAACTACTCTATTCTGTGCTTCAGATGCTAAAGCATATGAGAAA
GAAGTGCATAATGTCTGGGCTACACATGCCTGTGTACCCACAGACCCCAACCCACAAGAA
ATGGTTTTGGAAAATGTAACAGAAAACTTTAACATGTGGAAAAATGACATGGTGGAACAG
ATGCATGAGGATGTCATCAGTTTATGGGACCAAAGCCTAAAGCCATGTGTAAAGTTGACC
CCACTCTGTGTCACTTTAGAATGTAGACAGGTTAATACTACCAATGCTACCAGTAGCGTT
AATGTTACCAATGGGGAAGAAATAAAAAATTGCTCTTTCAATGCAACCACAGAAATAAGA
GATAAGAAGCAGAAAGTATATGCGCTTTTTTATAGACTTGATATAGTACCACTTGAAGAG
GAGAGGAAGGGAAACTCTAGCAAGTATAGATTAATAAATTGTAATACCTCAGCCATAACA
CAAGCCTGTCCAAAGGTTACTTTTGATCCAATTCCTATACACTATTGTGCTCCAGCTGGT
TATGCGATTCTAAAGTGTAATAATAAGACATTCAATGGGACAGGACCATGCAATAATGTT
AGCACAGTACAATGTACACATGGAATTAAGCCAGTGGTATCAACTCAACTACTGTTAAAT
GGTAGCCTAGCAGAAGGAGAGATAATAATTAGATCTGAAAATCTGACAAACAATGTCAAA
ACAATAATAGTACATCTTAATGAATCTGTAGAAATTGTGTGTACAAGACCCAACAATAAT
ACGAGGAAAAGTATAAGGATAGGACCTGGACAAACATTCTATGCAACAGGGGACATAATA
GGAAACATAAGACAAGCATATTGTAACATTAAAAAGGATGACTGGATTAGAACTTTACAA
AGGGTAGGTAAAAAATTAGCAGAACACTTCCCTAGGAGAATAATAAATTTTACATCACCC
GCAGGAGGGGACCTAGAAATCACAACACATAGCTTTAATTGTAGAGGGGAATTTTTCTAT
TGCAATACATCAAGCCTGTTTAACAGTACATACAATCCTAATGATACAAACAGTAATTCA
AGCTCAAGTAATTCAAGCTTAGACATCACAATCCCATGCAGAATAAAACAAATTATAAAC
ATGTGGCAGGAGGTAGGACGAGCAATGTATGCCCCTCCTATTGAAGGAAACATAACATGT
AAATCAAATATCACAGGACTACTATTGGTACGTGATGGAGGAGTAGAGTCAAATGAAACA
GAGATATTCAGACCTGGAGGGGGAGATATGAGGAACAATTGGAGAAGTGAATTATATAAA
TATAAGGTGGTGGAAATTAAGCCATTGGGAATAGCACCCACTGCAGCAAAAAGGAGAGTG
GTGGAGAGAGAAAAAAGAGCAGTGGGACTGGGAGCTGTGATCTTTGGGTTCTTGGGAGCG
GCAGGAAGCACTATGGGCGCGGCGTCAATAACGCTGACGGTACAGGCCAGACAATTGTTG
TCTGGTATAGTGCAACAGCAAAGCAATTTGCTGAAGGCTATAGAAGCGCAACAACATTTG
TTGCAGCTCACGGTCTGGGGCATTAAGCAGCTCCAGACAAGAGTCCTGGCCATAGAAAGA
TACCTAAAGGATCAACAGCTCCTAGGGATTTGGGGCTGCTCTGGAAAACTCATCTGCACT
ACTGCTGTACCTTGGAACTCCAGTTGGAGTAACAAATCTCATGACGAGATTTGGGGTAAC
ATGACCTGGATGCAGTGGGATAGAGAAATTAGTAATTACACAAACACAATATACAGGTTG
CTTGAAGACTCGCAAAACCAGCAGGAACAAAATGAAAAAGATTTATTAGCATTGGACAGT
TGGGAAAATCTATGGAATTGGTTTAGCATAACAAAGTGGCTGTGGTATATAAAAATATTC
ATAATGATAGTAGGAGGCTTGATAGGTTTAAGAATAATTTTTGCTGTACTCTCTGTAGTG
AATAGAGTTAGGCAGGGATACTCACCTTTGTCGTTTCAGACCCTTATCCCGAACCCAAGG
GGACCCGACAGGCCCGGAAGAATCGAAGAAGAAGGTGGAGAGCAAGACAGAGGCAGATCC
ACTCGCTTAGTGAGCGGATTCTTAGCGCTTGTCTGGGACGACCTGCGGAGCCTGTGCCTT
TTCAGCTACCACCGATTGAGAGACTTCACATTAGTGGCAGCAAGAGTGGTGGAACTTCTG
GGACGCAGCAGTCTCAAGGGACTACAGAAGGGGTGGGAAGCCCTTAGATATCTGGGAAGT
CTTGTGCAGTATTGGGGTCTGGAGCTAAAAAAGAGTGCTATTAGTCTATTTGATACCATA
GCAATCGCAGTAGCTGAAGGAACAGATAGGATTATAGAATTAGCACAAGGAATTGGTAGA
GCTATCATCAACATACCTAGAAGAATAAGACAGGGCTTTGAAGCAGCTTTGCAATAA
>DQ318211
ATGAGAGTGACGGAGATCAGGAAGAGTTATCAGCACTGGTGGAGATGGGGCATCATGCTC
CTTGGGATGTTAATGATCTGTAATGCTGAAGAAAAATTGTGGGTCACAGTCTATTATGGG
GTACCTGTGTGGAAAGAAGCAACCACCACTCTATTTTGTGCATCAGATGCTAAAGCATAT
GATACAGAGGTACATAATGTTTGGGCCACACATGCCTGTGTACCCACAGACCCCAACCCA
CAAGAAGTAAAAATGGAAAATGTGACAGAAAATTTTAACATGTGGAAAAATAACGTGGTA
GAACAGATGCATGAGGATATAATCAGTTTATGGGATCAAAGCCTAAAGCCATGTGTAAAA
TTAACCCCACTCTGTGTTACTTTAAATTGCACTGATTTGAAGAATGCTACTAATGGGAAT
AACACTAATACCACTAGTAGTAGCGGGGGAATGATGGGGGGAGGAGAAATGAAAAATTGC
TCTTTCAATATCACCACAAACATAAGAGGTAAGGTGCAGAAAGAATATGCACTTTTTTAT
GAACTTGATATAGTACCAATAGATAATAAAATTGATAGCTATAGGTTGATAAGTTGTAAC
ACCTCAGTCATTACACAGGCCTGTCCAAAGGTATCCTTTGAGCCAATTCCCATACATTAT
TGTGCCCCGGCTGGTTTTGCGATTCTAAAGTGTAAAGATAAGAAATTCAATGGAAAAGGA
CCATGTTCAAATGTCAGCACAGTACAATGTACACATGGGATTAGGCCAGTAGTATCAACT
CAACTGCTGTTAAATGGCAGTCTAGCAGAAGAAGAGGTAGTAATTAGATCCGAAAATTTC
ACGAACAATGCTAAAATCATAGTAGTACAGCTGAATGAATCTGTAGAAATTAATTGTACA
AGACCCAACAACAATACAAGAAAAAGTATACATATAGGACCAGGCAGAGCATTTTATACA
ACAGGAGAAATAATAGGAGATATAAGACAAGCACATTGTAATCTTAGTAGAGCAAAATGG
AATGACACTTTAAATAAGATAGTTATAAAATTAAGAGAACAATTTGGGAATAAAACAATA
GTCTTTAAGCATTCCTCAGGAGGGGACCCAGAAATTGTGACGCACAGTTTTAATTGTGGA
GGGGAATTTTTCTACTGTAATTCAACACAACTGTTTAATAGTACTTGGAATGTTACTGAA
GAGTCAAATAACACTGTAGAAAATAACACAATCACACTCCCATGCAGAATAAAACAAATT
ATAAACATGTGGCAGGAAGTAGGAAGAGCAATGTATGCCCCTCCCATCAGAGGACAAATT
AGATGTTCATCAAATATTACAGGGCTGCTATTAACAAGAGATGGTGGTCCTGAGGACGAC
AAGACCGAGGTCTTCAGACCTGGAGGAGGAGATATGAGGGACAATTGGAGAAGTGAATTA
TATAAATATAAAGTAGTAAAAATTGAACCATTAGGAGTAGCACCCACCAAGGCAAAGAGA
AGAGTGGTGCAGAGAGAAAAAAGAGCAGTGGGAATAGGAGCTGTGCTCCTTGGGTTCTTG
GGAGCAGCAGGAAGCACTATGGGCGCAGCATCAATGACGCTGACGGTACAGGCCAGACTA
TTATTGTCTGGTATAGTGCAACAGCAGAACAATCTGCTGAGAGCTATTGAGGCGCAACAG
CATCTGTTGCAACTCACAGTCTGGGGCATTAAGCAGCTCCAGGCAAGAGTCCTGGCTGTG
GAAAGATACCTAAGGGATCAACAGCTCCTGGGGATTTGGGGTTGCTCTGGAAAACTCATC
TGCACCACTGCCGTGCCTTGGAATGCTAGTTGGAGTAATAAATCTCTGAATAAGATTTGG
GATAACATGACCTGGATGGAGTGGGACAGAGAAATTAACAATTACACAAGCATAATATAC
AGCTTAATTGAAGAATCGCAGAACCAACAAGAAAAGAATGAACAAGAATTATTAGAATTA
GATAAATGGGCAAGTTTGTGGAATTGGTTTGACATAACAAAATGGCTGTGGTATATAAAA
ATATTCATAATGATAGTAGGAGGCTTGATAGGTTTAAGAATAGTTTTTTCTGTACTTTCT
ATAGTGAATAGAGTTAGGCAGGGATACTCACCATTATCGTTTCAGACCCACCTCCCAGCC
TCGAGGGGACCCGACAGGCCCGGAGGAATCGAAGAAGAAGGTGGAGAGAGAGACAGAGAC
AGATCCGGTCCATTAGTGAACGGATTCTTAACACTTATCTGGGTCGATCTGCGGAGCCTG
TTCCTCTTCAGCTACCACCGCTTGAGAGACTTACTCTTGATTGTGACGAGGATCGTGGAA
CTTCTGGGACGCAGGGGGTGGGAAGTCCTCAAATATTGGTGGAATCTCCTACAGTATTGG
AGTCAGGAACTAAAGAATAGTGCTGTTAGCTTGCTCAATACCATAGCCATAGCAGTAGCT
GAAGGGACAGATAGGGTTATAGAAGTAGTACAAAGAGCTGTTAGAGCTATTCTCCACATA
CCTAGAAGAATAAGACAGGGCTTGGAAAGGGCTTTGCTA
>JQ362423
ATGAGAGTGAAGGGGATATTGAGGAATTGGCAACACAGGTGGATATGGATCTGGATCATC
TTAGGCTTTTGGATGCTAATGATTTGTAATGGGAACTTGTGGGTCACTGTCTACTATGGG
GTACCTGTGTGGAAAGAAGCAAATGCTCCTCTATTTTGTGCATCAGATGCTAAAGCATAT
GAGAAAGAAGTGCATAATGTCTGGGCTACACATGCCTGTGTACCCACAGACCCCAACCCA
CAAGAACTAGACTTGGTAAATGTAACAGAAAATTTTAACATGTGGAAAAATGACATGGTA
GATCAGATGCATGAGGATATAATCAGTTTATGGGATGAAAGCCTAAAGCCATGTGTAAAG
TTGACCCCACTCTGTGTCACTCTAAACTGTACTAATGCTAATATTAATAATGATACTGTT
GCTAATAGTGGTACTTTTAAGGTTGATAATAGTAGTAATGTAGTAAAAAATTGCTCTTTC
AATATAACCACAGAAATAAGAGATAAGAAGAAAAAAGAATATTCATTGTTTTATAGACTT
GATATATTACCACTTGATAACTCTAGTGAGTCTAAGAACTATAGTGAGTATGTATTAATA
AATTGTAATGCCTCAACCGTAACACAAGCCTGTCCAAAGGTCTCTTTTGACCCAATTCCT
ATACATTATTGTGCTCCAGCTGGTTATGCGATTCTAAAGTGTAAAGATAAGACATTCAAT
GGAACAGGACCATGCAGTAATGTCAGCACAGTACTATGTACACATGGAATTAAGCCAGTG
GTATCAACTCAATTACTGTTAAATGGTAGCCTAGCAGAAGAAGGGATAGTAATTAGATCT
GAAAATCTGACAAACAATGCCAAAACAATAATAGTACAGCTTAATGAACCTGTAGAAATT
ATGTGTGTAAGACCCGGCAATAATACAAGAAAAAGTGTGAGGATAGGACCAGGACAAACA
TTCTATGCAACAGGAGACATAATAGGAGATATAAGACAAGCACATTGTAACATTAGTAGA
AGTGATTGGAATAAAACTTTACAAGAGGTAGGTAAAAAATTACGAGAATACTTCCACAAT
AAAACAATAAGATTTAAACCGGCGGTCGTAGGAGGGGACCTGGAAATTACAACACATAGC
TTTAATTGTAGAGGAGAATTTTTCTATTGCAATACATCAGAACTGTTTACAGGTGAATAT
AATGGTACTGAGTATAAGAATACTTCAAATTCAAATCCAAACATCACACTCCCATGTAGA
ATAAAACAATTTGTAAACATGTGGCAGAGGGTAGGACGAGCAATGTATGCCCCTCCTATT
GAAGGAAACATAACATGTAACTCAAGTATCACAGGACTACTATTGACATGGGATGGAGGA
AACAATACTAATGGCACAGAGACATTTAGACCTGGAGGAGGAGATATGAGGGATAATTGG
AGAAGTGAATTATATAAATATAAAGTGGTAGAAATTAAACCATTAGGAATAGCACCCACT
AGTGCAAAAAGGAGAGTGGTGGAGAGAGAGAAAAGAGCAGTGGGAATAGGAGCTTTGTTC
CTTGGGTTCTTAGGAGCAGCAGGAAGCACTATGGGCGCAGCATCAATAACGCTGACGGTA
CAGGCCAGACAATTATTGTCTGGTATAGTGCAACAGCAAAGCAATTTGCTGAGGGCCATA
GAGGCGCAACAGCATATGTTGCAACTCACAGTCTGGGGCATTAAACAGCTCCAGACAAGA
GTCCTGGCTATAGAAAGATACCTAAAGGATCAACAGCTCCTAGGGATTTGGGGCTGCTCT
GGAAAACTCATCTGCACCACTGCTGTGCCTTGGAACACTAGTTGGAGTAATAAAACTGAA
CAGGACATTTGGAATCTAACCTGGATGCAGTGGGATAGAGAAGTTAGTAATTACACAGAC
ATAATATACAGGTTGCTTGAAGACTCACAAATCCAGCAGGAAAACAATGAAAAGGATTTA
CTAGCATTGGACAGTTGGAAAAATCTGTGGAATTGGTTTGACATAACAAATTGGTTGTGG
TATATAAGAACATTCATAATGATAGTAGGAGGCTTGATAGGCTTAAGGATAATTTTTGCT
GTAATTTCTATAGTGAATAGAGTTAGGCAGGGATACTCACCTTTGTCATTTCAGACCCTT
ACCCCAACCCCGAGGGGACCAGAAAGGCTCGGAGGAATCGAAGAAGAAGGTGGAGAGCAA
GACAGAGACAGATCCATTCGATTAGTGAGCGGATTCTTGTCGCTTGCCTGGGACGATCTA
CGGAGCCTGTGCCTCTTCAGCTACCACCGATTGAGAGACTTCATATTGATTGTAGTGAGA
GCAGTGGAACTTCTGGGACACAGCAGTTTCAGGGGACTACAGAGGGGGTGGGAGATCCTC
AAGTATCTGGGAAACCTTGTACAGTATTGGGGTCTAGAGATAAAGAAGAGAGCTATTAGT
CTGCTTGATACCGTAGCAATACAAGTAGCTGAAGGAACAGATAGGATAATAGAAGTAATA
CAAAGAATTTGTAGAGCTATCTGCAACATACCTGGAAGAATAAGGCGGGGCTTTGAAGCA
GCTTTGCAA
>EU855132
ATGAGAGTGATGGGGACACAGAAGAATTGTCAACAATGGTGGATATGGGGCATCTTAGGC
TTCTGGATGCTAATGATTTGTAATACAGAGGACTTGTGGGTCACAGTCTATTATGGAGTA
CCTGTGTGGAGAGAAGCAAAAACTACTCTATTCTGTGCATCAGATGCTAAAGCATATGAG
ACAGAAGTGCATAATGTCTGGGCTACACATGCTTGTGTGCCCACAGACCCCAACCCACAA
GAAATAGTTTTGGGAAATGTAACAGAAAATTTTAATATGTGGAAAAATGACATGGCAGAT
CAGATGCATGAGGATGTAATCAGTTTATGGGATCAAAGCCTAAAGCCATGTGTAAAGTTG
ACCCCACTCTGTGTCACTTTAAACTGTACAGATACAAATGTTACAGGTAATAGAACTGTT
ACAGGTAATAGTACCAATAATAAAAAGGGTACAGGTACAAATGGTACAGGTATTTATAAC
ATTGAAGAAATGAAAAATTGCTCTTTCAATGTAACCACAGAACTAAGAAATAAGAAACAT
AAAGAGTATGCACTTTTTTATAGACTTGATATAGTATCACTTAATAACAAACCTAATGAA
TATAGATTGATAAATTGCAATACCTCAGCCATAACGCAAGCCTGTCCAAAGGTCTCTTTT
GACCCGATTCCTATACATTACTGTGCTCCAGCTGGTTATGCGATTCTAAAGTGTAATAAT
AAGACATTCAATGGGACAGGACCATGTTATAATGTCAGCACAGTACAATGCACACATGGA
ATTAGGCCAGTGGTATCAACTCAACTACTGCTAAATGGTAGCCTAGCAGAAGGAGAGATA
ATAATTAGATCTGAAAATTTGACAGAGAATACCAAAACAATAATAGTACATCTTAATGAA
TCTATAGAGATTAATTGTACAAGACCCAACAATAATACAAGGAAAAGTGTAAGGATAGGA
CCAGGACAAGCCTTCTATGCAACAAATGATGTAATAGGAGACATAAGACAAGCACATTGT
AACATTAGTACAGATAGATGGAACAAAACTCTACAACAGGTAATGAAAAAACTAGGAGAG
CATTTCCCTAATAAAACAATACAATTTAAACCACATGCAGGAGGGGATATAGAAATTACA
ATGCATAGCTTTAATTGTAGAGGAGAATTTTTCTATTGTAATACATCAAATCTGTTTAAT
AGTACATACCACTCTAATAATGGTACATACAAATACAATGGTAATTCAAGCTTACCCATC
ACACTCCAATGCAAAATAAAACAAATTGTACGCATGTGGCAAGGGGTAGGACAAGCAATG
TATGCCCCTCCCATTGCAGGAAACATAACATGTAGATCAAACATCGCAGGAATACTATTG
ACACGCGATGGAGGATTTAACACCACAAACAACACAGAGACATTCAGACCTGGAGGAGGA
GATATGAGGGATAACTGGAGAAGTGAATTATATAAATATAAAGTGGTAGAAATTAAGCCA
TTGGGAATAGCACCCACCAAGGCAAAAAGAAGAGTGGTGGAGAGAGAAAAAAGAGCAGTG
GGAATAGGAGCTGTATTCCTTGGGTTCTTGGGAGCAGCAGGAAGCACTATGGGCGCAGCG
TCAATAACGCTGACGGTACAGGCCAGACAACTGTTGTCTGGTATAGTGCAACAGCAAAGT
AATATGCTGAAGGCTATAGAGGCGCAACAGCATATGTTGCAACTCACAGTCTGGGGCATT
AAGCAGCTCCAGGCGAGAGTCCTGGCTATAGAAAGATACCTAAAGGATCAACAGCTCCTA
GGGATTTGGGGCTGCTCTGGAAGACTCATCTGCACCACTGCTGTGCCTTGGAACTCCAGT
TGGAGTAATAGGTCTGAAGCAGATATTTGGGATAACATGACTTGGATGCAGTGGGATAGA
GAAATTAATAACTACACAGAAACAATATTCAGGTTGCTTGAAGACTCGCAAAACCAGCAG
GAAAAGAATGAAAAAGATTTATTAGAATTGGACAAGTGGAATAATCTGTGGAATTGGTTT
AGCATAACAAAATGGCTGTGGTATATAAAAATATTCATAATGATAATAGGAGGCTTGATA
GGTTTAAGAATAATTTTTGCTGTGCTCTCTATAGTGAATAGAGTTAGGCAGGGATACTCA
CCTTTGTCATTTCAGACCCTTACCCCAAGCCCGAGGGGACTCGACAGGCTCGGAGGAATC
GAAGAAGAAGGTGGAGAGCAAGACAGAGACAGATCCATACGATTGGTGAGCGGATTCTTA
TCGCTTGCCTGGGACGATCTGCGGAGCCTGTGCCTCTTCAGCTACCACCGCTTGAGAGAC
TTCATATTAATTGCAGTGAGGGCAGTGGAACTTCTGGGACACAACAGTCTCAGGGGACTA
CAGAGGGGGTGGGAAATCCTTAAGTATCTGGGAAGTCTTGTGCAATATTGGGGTCTAGAG
CTAAAAAAGAGTGCTATTAGTCTGCTTGATACCATAGCAATAGCAGTAGCTGAAGGAACA
GATAGGATTATAGAATTAGTACAAAGAATTTGTAGAGCTATCCTCAACATACCTAGAAGA
ATAAGACAGGGCTTTGAAGCAGCTTTGCTATAA
>HM215262
ATGAGAGTGAGGGGGATACTGAGGAACTATCCACAATGGTGGATATGGGGCATCTTAGGC
TTTTGGATGATATGTAATGTGGTAGGGAACTTGTGGGTCACAGTCTATTATGGAGTACCT
GTGTGGAAAGAAGCAAAAACTACTCTATTCTGTGCATCAGATGCTAAAGCATATGAGACA
GAAGTGCATAATATATGGGCTACACATGCCTGTGTACCCACAGACCCCAACCCACAGGAA
ATGGAATTGCCAAATGTAACAGAAAATTTTAATATGTGGAAAAATGACATGGTGGATCAG
ATGCATGAGGATATAATCAGTTTATGGGACCAAAGCCTAAAGCCATGTGTAAAGTTGACC
CCACTCTGTGTCACTTTAAACTGTACCATTACTAATAGCAGTAGCATAATGACAAATTGC
ACTTTCAATACAACCACAGAACTAAAAGACAAGAAAAGGAAAGCGTCTGCATCTTTTTAT
AGACTTGATATAGTGCCACTTAATGGGGATTCTAATGGGAGCTCTAGTGGGAGCTACAGG
TTAATAAATTGTAATACCTCAACTTTAACACAAGCCTGTCCAAAGGTCTCTTTTGACCCA
ATTCCTATACATTATTGTGCTCCAGCTGGATATGCGATTCTAAAGTGCAATGATGAGACA
TTCAATGGGACAGGACCATGCCATAATGTCAGCACAGTACAGTGTACACATGGAATTAAG
CCAGTAGTATCAACTCAACTACTGTTAAATGGTAGCCTATCAGAAGGAGAGATAATAATT
AGATCTGAAAATCTGACAGACAATGTCAAAACAATAATAGTACACCTTAATAAATCTATA
GAAATTAATTGTATAAGAACCGGCAATAATACAAGAAGAAGTATAAGGATAGGACCAGGA
CAAACATTCTATGCAACAGGAGACATAATAGGAGACATAAGAAAGGCATATTGTAATATT
AGTAAACACATATGGAATAAAACTCTAGAAGAAGTAGCTACAAAACTAGGAGCACACTTT
ATTAATAAAACAATAAAATTTGCACCACCATCAGGAGGGGATCTAGAAATTACAACACAT
AGCTTTAATTGTAGAGGAGAATTTTTCTATTGTAATACAACACAACTATTTAATAATATT
AGTATAGGAAGATTCAATACTAGTATAGAAAATGATACAAACATCATACTCCCATGCAGA
ATAAAACAAATTATAAATATGTGGCAGGAGGTAGGACGAGCAATGTATGCCCCTCCTATT
GAAGGGAACATAACATGCAGATCAAACATCACAGGAATACTATTAACACGTGATGGAGGC
AATGGAGGCGCTGACAATTCAACAGAGACATTCAGACCTGGAGGAGGAAATATGAAGGAC
AATTGGAGAAGTGAATTATATAAATATAAAGTGGTAGAAATCAAGCCATTAGGAATAGCA
CCCACTAGGGCAAAAAGGAGAGTGGTGGAGAGAGAAAAAAGAGCAGTGGGAATAGGAGCT
GTGTTCCTTGGGTTCTTGGGAGCAGCTGGGAGCACTATGGGCGCGGCGTCAATAACGCTG
ACGGTACAGGCCAGACAACTGTTGTCTGGTATAGCGCAACAGCAAAGCAATTTGCTGAGG
GCTATAGAGGCACAGCAACATATGTTGCAGCTCACTGTCTGGGGCATTAAGCAGCTCCAG
GCAAGGGTTCTGGCTATAGAAAGATACCTACAGGATCAACAGCTCCTAGGAATTTGGGGC
TGCTCTGGAAAACTCATATGCACCACTACTGTGCCTTGGAACTCCACTTGGAGTAATAAA
TCTCTAGACAATATTTGGGATAACATGACCTGGATGCAGTGGGATAAAGAAATTAGTAAT
TACACAAAAACAATCTACACGTTGCTTGAAAACGCGAGTATCCAGCAGGAGCAAAATGAA
AAAGATTTATTGGAATTGGACAAGTGGAATACCCTGTGGAATTGGTTTAACATATCAAAT
TGGCTGTGGTACATAAGAATATTCATAATGATAGTAGGAGGCTTGATAGGGTTAAGAATA
ATTTTTGCTATACTATCTATAGTGAATAGAGTTAGGCAGGGATACTTACCTTTGTCGTTT
CAGACCCTTACCCCAAACCAGAGGGGACCAGACAGGCTCGAAAGAATCGAAGAAGAAGGT
GGAGGGCAAGGCAGAAACAGATCCATTCGATTAGTGAACGGATTCTTAACACTTGCCTGG
GACGATCTGCGGAGCCTGTGCCTTTTCAGTTACCACCGATTGAGAGACTTCATATTGATT
GCAGCGAGAGCGGCGGAACTTCTGGGACACAGCAGTCTCAGGGGACTACAGAGGGGGTGG
GAAGCCCTTAAGTATCTGGGAAGTCTCGTGCAGTATTGGGGACTGGAACTAAGGAAGAGT
GCCATTAGTCTGCTTGATGTCACAGCAATAGCAGTAGCTGAGGGAACAGATAGAATTATA
GAAATCATACAAAGAATTTGTAGAGCTATCCGCAACGTACCTAATAGAATAAGACAGGGC
TTTGAAGCAGCTTTGCTATAA
>DQ388514
ATGAGAGTGATGGGGATACTGAGGAATTGTCAACCATGGTGGATATGGAGCATCTTAGGC
TTCTGGATGTTAATGAATTGTAGTGGAAACTTGTGGGTCACAGTTTATTATGGGGTACCT
GTGTGGAGAGAAGCAAAAACCACTCTATTCTGTGCATCAGATGCTAAAGCATATGAGAAA
GAAGTGCATAATGTCTGGGTTACACATGCCTGTGTACCCACAGACCCCAACCCACAAGAA
ATGAATTTGGAAAATGTAACAGAAAATTTTAACATGTGGAAAAATGATATGGTGGATCAG
ATGCATGAGGATATAATCAGTTTATGGGATCAAAGCCTAAAGCCATGTGTAAAGTTGACC
CCACTCTGTGTCACTTTAAACTGTAATAATGTTAATGTTACCCACAACAGTACCTACAAC
AATACAGAGGGTGAACAAATAAAAAATTGCTCTTTCAATATAACTACAGAGCTAAGAGAT
AAGAAACAGAAAGTGTATGCACTTTTTTATAAACTTGACATATTGCCACTTAATGGGAAT
AATGATAGTAATGAGTATAGATTAATAAATTGTAATACCTCAGCCATAACACAAGCCTGT
CCAAAGGTCTCTTTTGACCCAATTCCTATACATTATTGTGCTCCAGCTGGCTATGCGATT
CTAAAGTGTAATAATAAGACATTCAATGGAAAAGGACCATGTAATAATGTCAGCACAGTG
CAATGTACACATGGAATTAAACCAGTGGTATCAACTCAACTACTGTTAAATGGCAGCTTA
GCAGAAAAAGAGATAATAATTAGATCTGAGAATATAACAGACAATGTCAAAATAATAATA
GTACATTTAAATGAATCTGTGGAAATTAACTGTACACGACCCAATAATAATACAAGAAAA
AGTATAAGGATAGGACCAGGACAAACATTCTATGCAACAGGAGAAATAATAGGAAAAATA
AGAGAAGCACATTGTAACATTAGTAAAGAAAAATGGAATAAAACTTTACTAAGGGTAGCT
AAAAAATTAAGGGAACACTTTCCTGGTAAAGCAATAAAATTTGAACCATCTTCAGGAGGG
GACCTAGAAATTACAACACATAGTTTTAATTGTAGAGGAGAGTTTTTCTATTGCACTACA
TCGAAACTGTTTAATAGTACATACAATCCTAATGACACAGAAAGTAATTCAAACAATTCA
AACGAGACACTCACACTCACATGCAAAATAAAACAGATTATAAACATGTGGCAGGGGGTA
GGACGAGCAATGTATGCTCCCCCCATTGAAGGAAGCATAACATGTAACTCAACTATTACA
GGATTGCTATTGACACGTGATGGAGGCAGCAAAAATAACACAGAAGAGATATTCAGACCT
GGGGGAGGAAATATGAAGGACAATTGGAGAAGTGAATTATATAAATACAAAGTGGTAGAA
ATCAAGCCACTAGGAGTAGCGCCCACTGAGGCAAAAAGGAGAGTGGTGGAGAGAGAAAAA
AGAGCAGTGGGACTGGGAGCTGTGTTCTTGGGGTTCTTAGGAGCAGCAGGAAGCACTATG
GGCGCGGCGTCAATAACGCTGACGGTACAGGCCAGACAATTATTGTCTGGTATAGTGCAA
CAGCAAAATAATTTGCTGAGAGCTATAGAGGCGCAACAACATATGTTGCAACTCACAGTC
TGGGGCATTAAGCAGCTCCAGGCAAGAGTCCTGGCCATAGAAAGATACCTAAAGGATCAA
CAGCTCCTAGGGATTTGGGGCTGCTCTGGAAAACTCATCTGCACCACTTCTGTGCCTTGG
AACACCAGTTGGAGTAATAAGTCTAAAGCAGAAATTTGGGATAATATGACCTGGATGCAG
TGGGATAAAGAAATTAGTAATTATACACAAACAATATACAATTTGCTTGAAGAATCGCAG
AGCCAGCAGGAAAAGAATGAAAAAGATTTACTAGAATTGGACAGCTGGAACAATCTGTGG
AATTGGTTTGACATATCAAAGTGGCTGTGGTATATAAAAATATTTATAATGATAGTAGGA
GGGTTGATAGGTTTAAGAATAATTTTTGCTGTGCTATCTATAGTGAATAGAGTTAGGCAG
GGGTACTCACCATTGTCTTTTCAGATCCTTACCCCAAACCCGAGGGGACCCGACAGGCTC
GGAAGAATCGAAGAAGAAGGTGGAGAGCAAGACAGAGACAGATCCGTGCGATTAGCGAAC
GGATTCTTAGCACTTGCCTGGGAAGACCTACGGAACCTGTGCCTCTTCTTCTACCACCGC
TTGAGAGACTTCATCTTGATTGCAGCGAGGACTGTGGAGCTGCTGAGACAGATCAGCTTC
AAGGGTCTACAGAGGGGGTGGGAAGCCCTTAAATATCTGGGAAGCCTTGTGCAGTATTGG
AGTCAGGAGCTAAAAGAGAGTGCTATTAATTTGCTGAATACCATAGCAATAGCAGTAGCT
GAAGGAACAGATAGGATTATAGAAGTAGTACAAAGAGGTTTTAGAGCTATCCTCAACGTA
CCCACAAGAATAAGACAGGGTTTAGAAAGAGCTTTGCTATAA
>U43386
GAGTGAGGGAGATGCAGAGGAATTATCAGCATTTATGGAAATGGGGCATCATGCTCCTTG
GGATGTTAATGATATGTAGTGGTACAGAAGAACAATCGTGGGTCACAGTTTATTATGGGG
TACCTGTGTGGAAAGAAGCAACCACTACTCTATTCTGTGCATCAGATGCTAAAGCATATA
AGGCAGAGGCCCATAATATCTGGGCTACACATGCCTGTGTACCAACAGACCCCAACCCAC
GAGAAATACAACTAGAAAATGTCACAGAAAACTTTAACATGTGGAAAAATAACATGGTGG
AACAAATGCATGAGGATGTAATCAGTTTATGGGATCAAAGCCTAAAACCATGTGTAAAAT
TAACCCCACTCTGTGTCACTTTAAACTGCATTGAATGGAAGAATGAAAATGAAACTAAGG
GGAATAAAACTGTGGACCCTGATAAGGACATAGGAATGAAAAACTGCTCTTTCAATGTAA
CCACAGAAGTAAGAGATAAGAAGAAGCAAGTATATGCACTTTTTTATAAACTTGATGTAG
TACAGATGAATGATAATAATACTAATACCAGCTATAGATTAATAAATTGTAATACCTCAG
CCATTACACAGGAGTGTCCAAAGGTAACCTTTGAGCCAATTCCCATACATTATTGTGCCC
CAGCTGGATTTGCAATTCTAAAATGTAACAATAAAATGTTCAATGGGACGGGTCCATGTA
ACAACGTCAGCACAGTACAGTGCACACATGGGATTAGGCCAGTAGTGTCAACTCAACTGT
TGTTGAATGGCAGTCTAGCAGAAGAAGAAATAATAATTAGATCTGAAAATATCACAAATA
ATGCAAAAATCATAATAGTACATCTTAATGAGTCTGTAGTAATTAATTGCACAAGGCCCT
ACAACAATATAAGACAAAGGACCCCCATAGGACTAGGGCAAGCACTCTATACAACAAGAA
GAATAGAAGATATAAGAAGAGCACATTGTAATATTAGTGAAGCAGCATGGAAGAAAACTT
TAGAACAGGTAGCTAAAAAATTAAAAGTCCTTTTTAACCGGACAACAATAGATTTTAAAC
CATCCTCGGGAGGGGACCCAGAAATTACAACACACAGCTTTAATTGTGGAGGGGAATTTT
TCTACTGCAATACATCAAAATTGTTTAATCATAGTGTAGGGGAGAATAATACTCTATCAA
TTAGCAACGGGGTAAATACTAACATCACACTCCCATGCAAAATAAAACAAATTGTAAACA
TGTGGCAGGGAGTAGGAAAAGCAATGTATGCCCCTCCCATTCAAGGACTAATCAGATGTT
CATCAAATATTACAGGACTATTGTTGACAAGAGATGGTGGTAATACTAGTCAGAATGAGA
CCTTCAGACCTGGAGGAGGAGATATGAGAGACAATTGGAGAAGTGAATTATACAAATATA
AAGTAATAAAAATTGAACCACTAGGTCTAGCACCCACCAGGGCAAAGAGAAGAGTGGTGG
CAAGAGAAAAAAGAGCAATAGGACTAGGAGCTGTGTTCCTTGGGTTCTTGGGAGCAGCAG
GAAGCACAATGGGCGCAGCGTCACTGACGCTGACGGTACAGGCCAGACAGCTAATGTCTG
GTATAGTGCAACAGCAAAACAATTTGCTGAGGGCTATAGAGGCGCAACAGCACCTGTTGC
AACTCACAGTCTGGGGCATTAAACAGCTCCAGGCAAGAGTCCTGGCTGTGGAAAGCTACC
TAAAGGATCAACAGCTCCTAGGGGTTTGGGGTTGCTCTGGAAGACACATTTGCCCCACTA
GGGTGCCCTGGAACTCTAGCTGGAGTAATAAATCTCTAGATGAGATTTGGGGTAACATGA
CCTGGATGGAGTGGGAAAGAGAAATTAGCAATTACACAGGGTTAATATATAATTTGATTG
AAGAATCGCAAATCCAGCAAGAAAAGAATGAAAAGGATCTATTAGAATTGGACAAATGGG
CAAGTTTGTGGAATTGGTTTGACATAACAAACTGGCTGTGGTATATAAGAATATTCATAA
TAATAGTAGGAAGCTTGATAGGTTTAAGGATAGTTTTTGCTGTGCTTTCTTTAGTAAATA
GAGTTAGGCAGGGATATTCACCTCTGTCATTTCAGACCCTCCTCCCAACCCCGAGGGGAC
CCGACAGGCCCGGAGAAACAGAAGAAGAAGGTGGAGAGCAAGGCAGAGGCAGATCCATTC
GATTGCTGAACGGATTGTCTGCACTTATCTGGGACGACCTGAGGAACCTGTGCCTCTTCA
GCTACCACCACTTGAGAGACTTAATCTTAATTGCAGCGAGGATTGTGGGACTTCTGGGAC
GCAGGGGGTGGGAAGCCATCAAATACCTGTGGAATCTCCTCCAGTATTGGATTCAGGAAC
TAAAGAATAGTGCTATTAGTTTGTTTAACACCACAGCAATAGTAGTAGCTGAGGGGACAG
ATAGGATTATAGAACTAATACAAAGAATTGGTAGAGCTATTCTTAACATACCCGCACGAA
TAAGACAGGGCTTGGAAAGGCTTTTGCTATAA
>DQ187310
TGTACCAGACCTAACAACAATACAAGGAGGAGTGTACATATAGGACCAGGACAAGCATTT
TATGCAACAGGTGACATAATAGGGAATATAAGACAAGCATATTGT
>JQ361079
ATGAGAGTGAGGGAGATACAGAGGAATTATCAGTACTTATGGAGATGGGGCACCATGCTC
CTTGGGATGTTGATGACATATAGTGTTGCAGAACAGTTTTGGGTCACAGTTTATTATGGG
GTACCTGTGTGGAAAGAAGCATCCACTACTCTATTTTGTGCATCAGATGCTAAAGCATAT
GAAGCAGAGGCACATAATATCTGGGCTACACATGCCTGTGTACCAACAGACCCCAACCCA
CAAGAAATAGAAATAAAAAATGTCACAGAAAACTTTAACATGTGGAAAAATGACATGGTG
GAGCAGATGCATGAGGATATAATCAGTTTATGGGATCAAAGCCTACAACCATGTGTAAAA
TTAACCCCACTCTGTGTCACTTTAAACTGTAGCGATTTAGACAACAGTAACAAGGGAAAT
GCAACAAATACAACTGTAGCATCTGAAGCGGGAATGAATACAACTGTAGCACCTGAAGCG
GGAATGAAAAACTGCTCTTTCAATATAACCACAGAAGTAAAGGATAAGAAGAAGCTAGTA
TATGCACATTTTTATAACCTTGATGTAGTACAACTAGATGGCAATACTAATAGCTATAGA
TTAATACATTGTAATACCTCAGCCATAACACGGGCATGTCCAAAGATAACCTTTGAGCCA
ATTCCCATACATTATTGTGCCCCAGCTGGGTTTGCGATTCTAAGATGTAATAATAAGATG
TTCAATGGAACGGGTCCATGCAACAACGTCAGCACAGTACAGTGTACACATGGAATCAAG
CCAGTAGTGTCAACTCAATTGTTGTTGAATGGTAGTTTAGCAGAAGAAGGGGTAATAATT
AGATCTGAAAATCTCACAGATAATACAAAAACCATAATAGTACAGCTTAATGAGTCTGTG
ATAATTAATTGCACAAGGCCCAACAACAATACAAGACAAGGTGTACATATAGGACCAGGG
CAAGCACTCTTTACAAATAGAGTGATAGGAAATATAAGATTAGCATATTGTAACATTAGC
AGAAAAGATTGGAATAAAACTTTACGACAGGTAGCTGAAAAATTAGGAAACCTTTATAAC
AAGACAAAAATAATTTTTGAACCATCCTCGGGAGGGGACCCAGAAATTGTAACACACAGC
TTTAATTGTGGAGGGGAATTTTTCTACTGCAGTACATCAAAATTATTTAATGAGACAATA
GACCTGAATAATACTTATAATGCTTCAATAGAAAATAATACTATAATCACGCTCCCGTGC
AGAATAAAACAAATTATAAACATGTGGCAAGGAGTAGGAAAAGCAATATATGCCCCTCCC
ATTGAAGGACTAATTAAGTGTACATCAAATATTACAGGAATATTATTAACAAGAGATGGT
GGTAGAGATAATAGTAGTAGTAACGAGACCTTCAGACCTGGAGGAGGAGATATGAGAGAT
AATTGGAGAAGTGAATTATACAAATATAAAGTAGTAAAAATTGAACCAATAGGTCTAGCA
CCCACCAAGGCAAAGAGAAGAGTGGTGGAAAGAGAAAAAAGAGCAATAGGACTAGGAGCT
ATGTTCCTTGGGTTCTTGGGAGCAGCAGGAAGCACGATGGGCGCAGCGTCAGTGACGCTG
ACGGTACAGGCCAGACAGTTATTGTCTGGTATAGTGCAACAGCAAAATAATTTGCTGAGG
GCTATAGAGGCGCAACAGCATCTGTTGCAACTCACAGTCTGGGGCATTAAACAGCTCCAG
GCAAGAGTCCTGGCTGTGGAAAGATACCTAAAGGATCAACAGCTCCTAGGAATTTGGGGT
TGCTCTGGAAAACTCATTTGCACCACTACTGTGCCCTGGAACACTAGCTGGAGTAATAGA
ACCCAAGAGATTTGGGATAACTTGACCTGGATGGAGTGGGAAAGAGAAATTGACAATTAC
ACAGGGTTAATATACAGCTTAATTGAAGAATCGCAAATCCAGCAAGAGCAGAATGAAAAA
GACCTATTGGAATTGGACAAATGGGCAAGTTTGTGGAATTGGTTTAGCATAACAAACTGG
CTGTGGTATATAAGATTATTCATAATGATAGTAGGAGGCTTGATAGGTTTAAGAATAATT
TTTGCTGTGCTTTCTATAGTAAATAGAGTTAGGCAGGGATACTCACCTCTGTCATTTCAG
ACCCTCCTCCCAGCCCCAAGGGGACCCGACAGGCCCGAAGGAATAGAAGAAGAAGGTGGA
GAGCAAGGCAGAGGCAGATCCATTCGATTGGTGAACGGATTCTCAGCACTTATCTGGGAC
GATTTGAGGAACCTGTGCCTCTTCATCTACCACCGCTTGAGAGACTTAATCTTAATTGCA
ACGAGGATTGTGGAACTTCTGGGACGCAGGGGGTGGGAAGCCCTCAAATACTTGTGGAAT
CTCCTGCAGTATTGGATTCAGGAACTAAAGAATAGTGCTATTAGCTTGCTTAATACCACA
GCAATAGCAGTAGCTGAGGGGACAGATAGGGCTATAGAAATAATACAAACAGTTGTTAGA
GCTATTCTTAACATACCCACACGAATAAGGCAGGGTTTTGAAAGGGCTTTACTATAA
>EF117272
ATGAGAGTGAAGGGGACACGGAAGAGTTATCAACAATGGTGGATATGGGCCGTCTTAGGC
TTTTGGATGCTAATGATTTGTAATGTGGGAGGAAACTTGTGGGTCACAGTCTATTATGGG
GTACCTGTGTGGAAAGAAGCAAAAACTACTCTATTTTGTGCATCAGATGCTAAAGGATAT
GACAAAGAAGTGCATAATGTCTGGGCTACACATGCCTGTGTACCCACAGACCCCAACCCA
CAAGAAATGCCTTTGGAAAATGTAACAGAAAATTTTAACATGTGGGAAAATGACATGGTG
AATCAGATGCATGAGGATGTAATCAGTTTATGGGATGAAAGCCTAAAGCCATGTGTAAAG
TTGACCCCACTCTGTGTCACTTTAAATTGTACAGATGTTAATAAAAATGTTAGCAGTAGT
GATACTGATAATTACAAAGAGACCATGAAGGAAAGGAAAAATTGCACTTTCAATATGACT
ACAGAACTAAGAGATAAGAATCAGAAAAAGTATGCACTTTTTTATAAACTTGATATAGTA
CCACTTGATGACAATGATAATGCTAGTTATAGATTAATAAATTGTAATACCTCAACTCTA
ACACAAGCCTGCCCAAAGGTCTCTTTTGACCCAATTCCTATACATTATTGTGCTCCAGCT
GGTTATGCGATTCTAAAGTGTAAAAATAAGACATTCAATGGGATAGGACCATGCAATAAG
GTTAGCACAGTACAATGTACACATGGAATTAAGCCAGTGGTATCAACTCAACTACTGTTA
AATGGTAGCCTAGCAGAAGAAGACATAGTAATTAGATCTGAAAATATAACAGACAATGCC
AAAACAATAATAGTACATCTTAATGAATCTGTAGAAATTGTGTGTATAAGACCCAACAAT
AATACAAGAAAAAGCATAAGGATAGGACCAGGACAAACATTCTATGCAACAGGAGACATA
GTAGGAGACATAAGACAAGCATACTGTAACATTAGTGAAGGTAAATGGAATAAAACTTTA
CAAAGGGTAAGTGAAAAATTAGCAGAACACTTCCCTAATAGCACAATAAATTTTAACTCA
TCCTCAGGAGGGGACCTAGAAATTACAACACATAGCTTTAATTGTGGAGGAGAATTTTTC
TATTGTAATACATCAGGCTTGTTTAATGGTACATACATGAATAATGATACAAAAAGTAAT
GATACAAAAAGTAATTCAAGCTCCATCATCACAATCCCATGCAGAATAAAGCAAATTATA
AACATGTGGCAAGAGGTAGGACGAGCAGTGTATGCCCCTCCCATTGCAGGAAACATAACA
TGTAAATCAAATATCACAGGAATACTATTGACACGAGATGGAGGACGAGGAGAAGAGGTA
AAAAATGATACAGAGACATTCAGACCTGGAGGAGGAAATATGAAGGACAATTGGAGAAGT
GAATTATATAAATACAAAGTAGTAGAAATTAAGCCATTAGGAGTAGCACCAACTGCAGCA
AAAAGGAGAGTGGTGGAGAGAGAAAAAAGAGCAGTGGGACTAGGAGCTGTACTCCTTGGG
TTCTTGGGAGCAGCAGGAAGCACTATGGGCGCGGCGTCAATAACGCTGACGGTACAGGCC
AGACAATTGTTGTCTGGAATAGTGCAACAGCAAAGCAATTTGCTGAGAGCTATAGAGGCG
CAACAGCATATGTTGCAACTCACAGTCTGGGGCATTAAGCAGCTCCAGGCAAGAGTCCTG
GCTATAGAAAGATACCTAAAGGATCAACAGCTCCTAGGGATTTGGGGCTGCTCTGGAAAA
CTCATCTGCACCACTGCTGTACCTTGGAACTCCAGTTGGAGTAACAAAAATCAAACAGAA
ATTTGGGACAAAATGACCTGGATGCAATGGGATAGAGAAATTAGTAATTACACAGACACA
ATATACAGGTTGCTTGAAGACTCGCAAAACCAGCAGGAAAAGAATGAAAAGGATTTATTA
GAATTGGACAAGTGGCAAAATCTATGGAGTTGGTTTAACATAACAAATTGGCTGTGGTAT
ATAAGAATATTCATAATGATAGTAGGAGGCTTAATAGGTTTAAGAATAATTTTTGCTGTG
CTTTCTATAGTGAATAGAGTTAGGCAGGGATACTCACCTTTGTCGTTTCAGACCCTTGCC
CCGAACCCAAGGGGACTCGACAGGCTCGGAAGAATCGAAGAAGAAGGTGGAAAAGAAGAC
AGAAACAGATCGATTCGCTTAGTGCACGGATTCTTAGCACTTGCCTGGGACGACCTGAGG
AGCCTGTGCCTCTTCAGCTACCACCGATTGAGAGACTTAATATTGCTGATAGCGAGAGCG
GTGGAGCTTCTGGGACAGAGGGGGTGGGAAGCCCTTAAATATCTGGCAGGTATTGTGCAG
TATTGGGGTCTGGAACTAAAAAAGAGTGCTGTTAGTCTGTTTGATACTATAGCAATAGCA
GTAGCTGAGAGAACAGATAGGATTATAGGATTAATACAAGGAATTTGTAGAGCTATCTGC
AACATACCTAGAAGAATAAGACAGGGCTTTGAAGCAGCTTTGCAATAA
>AF407148
ATGAAAGTGAGGGGGATAAAGAGGAACTTATGGAAATGGGGCACCATGCTCCTTGGGATG
TTGATGACATATAGTGTTGCAGAACAGTTGTGGGTTACTGTATACTATGGGGTACCTGTG
TGGAAAGACGCAGAGACCACCTTATTTTGTGCATCAGATGCTAAGGCATATTCGACAGAA
AAGCATAATATCTGGGCTACACATGCCTGTGTACCCACAGACCCCAACCCACAAGAAATA
CATTTGGAAAATGTGACAGAAGAGTTTAACATGTGGAAAAATAACATGGTAGAGCAGATG
CATACAGACATAATCAGTCTATGGGACCAAAGCCTACGGCCATGTGTAAAGTTAACCCCT
CTCTGCGTTACTTTAAATTGTACCAATGTGAACAACAACACTACCAATGTGAACAACAAC
ACGGGGTGGGACGAAGAAAGAAAAAACTGCTCTTTCAATATAACCACAGAGCTAAGGGAT
AAGAGACAGAAGGTATATTCACTTTTTTATAAACTTGATGTAGTACAAATTGATAATAGT
AGTTATAGATTAATAAATTGTAATACCTCAGCCATTACACAGGCTTGCCCAAAGGTAACC
TTTGAGCCAATTCCCATACATTATTGTGCCCCAGCTGGTTTTGCGATCCTAAAATGTAAG
GATGAGAAGTTCAATGGAACAGGGCCATGCAAGAATGTCAGCACAGTACAATGCACACAT
GGAATCAAGCCAGTAGTATCAACTCAACTGCTGTTAAATGGCAGTCTAGCAGAAAAAGAG
GTAATGATTAGATCTGAAAATTTCACAAACAACGCCAAAAACATACTAGTACAATTTAAA
GAGCCTGTAAAAATTAATTGTACCAGACCTGACAACAATACAAGAACAAGTATACGTATA
GGACCAGGACAAGCATTCTATGCAACAGGTATAATAGGGGATATAAGACAAGCATATTGT
ACTGTCAATGGATCAGAATGGAATAAAGCGTTACAAAAGGTAGTTGAACAATTAAGAAGC
TCCTTCGAGAACAAAACAATAATATTTGCTAACTCCTCAGGAGGGGATCTAGAAATCACA
ACACATAGTTTTAATTGTGGAGGAGAATTTTTCTATTGTAATACATCAGGCCTGTTTGAT
AGCACTTGGAATGACACTGACAGCAGACAGGAAAATGGCACTATAACTCTCCCATGCAGA
ATAAAGCAAATTATAAATATGTGGCAGAGAACAGGACAAGCAATATATGCCCCTCCCATC
CAAGGAGCAATAAGGTGTGTATCAAACATTACAGGACTAATATTAACAAGAGATGGTGGG
AACAATAACAGTACAAATGAAACCTTCAGACCTGGAGGAGGAGATATGAGGGACAATTGG
AGAAGTGAATTATATAAGTATAAAGTAGTAAAAATTGAACCACTAGGAGTAGCACCCACC
AAGGCAAGGAGAAGAGTGGTGGGGAGAGAAAAAAGAGCAGTTGGAATAGGAGCTGTCTTC
CTTGGGTTCTTAGGAGCAGCAGGAAGCACTATGGGCGCGGCGTCAATAACGCTGACGGTA
CAGGCCAGACAATTACTGTCTGGCATAGTGCAACAGCAAAGCAATTTGCTGAAAGCTATA
GAGGCTCAACAGCATCTGTTGAGACTCACGGTCTGGGGCATTAAACAGCTCCAGGCAAGA
GTCCTGGCTGTGGAAAGATACCTAAAGGATCAACAGCTCCTAGGAATTTGGGGCTGCTCT
GGAAAACTCATCTGCACCACTAATGTGCCCTGGAACTCTAGTTGGAGTAATAAATCTCAG
AGTGAAATATGGGAGAACATGACCTGGCTGCAATGGGAAAAAGAAATTAGCAATTACACA
CAGATAATATATACCCTAATTGAAGAATCGCAGAACCAGCAGGAAAAAAATGAACAAGAC
TTATTGGCATTGGATAAGTGGGCAAGTCTGTGGAATTGGTTTGACATATCAAAGTGGCTG
TGGTATATAAGAATATTTATAATGATAGTAGGAGGCTTGATAGGCTTAAGAATAGTTTTT
GCTGTGCTTTCTGTAGTAAATAGAGTTAGGCAGGGATATTCACCTCTGTCGTTTCAGACC
CTCCTCCCAGCTCCGAGGGGACCCGACAGGCCCGACGGAATAGAAGAAGAAGGTGGAGAG
CAAGGCAGAGGCAGATCCAGGCAATTAGTGAACGGATTCTCGACACTTATCTGGGACGAC
CTGAGGAACCTTTGCCTCTTCAGCTACCACCGCTTGAGAGACTTAATCTTAATTGCAGCG
AGGATTGTGGAGCTTCTGGGACGCAGGGGGTGGGAAGCCATCAAATATCTGTGGAACCTC
CTGCAATATTGGATTCAGGAATTAAAGAATAGTGCTATTAGCTTGCTTAATACCACAGCA
ATAGCAGTAGCTGAGGGGACAGATAGGGCTATAGAAATAATACAAAGAGCTATTACAGCT
GTTCTTAACATACCCACACGAATAAGACAGGGCTTTGAAAGGGCTTTACTATAA
>AY835440
ATGAGAGTGAAGGAGATCAGGAGGAATTGTCAGCGCTTGCGGAGATGGGGCACCATGCTC
CTTGGGATGTTGATGATCTGTAGTGCTACAGAACAATTGTGGGTCACAGTCTATTATGGG
GTACCTGTGTGGAAAGAAGCAACCACCACTCTATTTTGTGCATCAGATGCTAAAGCATAT
GTTACAGAAAAACATAATGTTTGGGCCACACATGCCTGTGTACCCACAGACCCCAACCCA
CAAGAAGTAGTATTGGAAAATGTGACAGAAAATTTTAACATGTGGAAAAATAACATGGTA
GAACAGATGCATGAGGATATAATCAGTTTATGGGAACAAAGCCTAAAGCCATGTGTAAAA
TTAACCCCACTTTGTGTTACCTTAAATTGCACTGATAAGTTGAGAAATGATACAAGTGGC
ACTAACAGTAGCAGCTGGGAAAAGGTACAGAAAGGAGAAATAAAAAACTGCTCTTTCAAT
ATCACCACAGGCATAAGAGGTAGGGTACAAGAATACTCACTTTTTTATAAACTTGATGTA
ATACCAATAGATAGTAGGAATAATTCTAATAATAGTACTGAGTTTAGTAGCTATAGATTA
ATAAGTTGTAATACCTCAGTCATTACACAGGCCTGTCCAAAGATATCCTTTGAACCAATT
CCCATACATTATTGTGCCCCGGCTGGTTTTGCGATTCTAAAATGTAATGATAAGAAGTTC
AATGGAACAGGACCATGTAAGAATGTCAGCACAGTACAATGTACACATGGAATTAAACCA
GTAGTGTCAACTCAACTACTATTAAATGGCAGTCTAGCAGAAGAAGAGGTAGTAATTAGA
TCTGAAAATTTCACGAACAATGTAAAAAGCATAATAGTACAGTTGAATAAATCTGTAGTA
ATTAATTGTACAAGACCCAACAACAATACAAGAAAAAGTATACATATAGGAGCAGGGAAA
GCATTATATACAGGGGAAATAATAGGAGATATAAGACAAGCACATTGTAACCTTAGTAGA
GCACAATGGAATAACACCTTAAAACAGATAGTTATAAAATTAAGAGAACAATTTGGGAAT
AAAACAATAGTCTTTAATCAATCCTCAGGAGGGGACGTAGAAATTGTAATGCACAGTTTT
AATTGTGGAGGGGAATTTTTCTACTGTAATTCAACACAACTGTTCAATAGTACTTGGAAT
GGGAATGATACTTGGAATGATACTTGGAAGGATACTACAAATGACAATATCACACTCCCA
TGCAGAATAAAACAAATTGTAAACATGTGGCAGAAAGTAGGCAAAGCAATGTATGCCCCT
CCCATCAGAGGACAAATTAGATGTTCATCAAAAATTACAGGGCTGATATTAACAAGGGAT
GGTGGTACTAACGGGACCAACGAGACCGAGACCTTCAGACCTGGAGGAGGAAATATGAAG
GACAATTGGAGAAGTGAATTATATAAATATAAAGTAGTAAAAATTGAACCATTAGGAATA
GCACCCACCAAGGCAAAGAGAAGAGTGGTGCAGAGAGAAAAAAGAGCAGTGGGAACAATA
GGAGCTATGTTCCTTGGGTTCTTGGGAGCAGCAGGAAGCACTATGGGCGCAGCGTCACTG
ACGCTGACGGTACAGGCCAGACTATTATTGTCTGGTATAGTGCAACAGCAGAACAATCTG
CTGAGGGCTATTGAAGCGCAACAGCATCTGTTGCAACTCACGGTCTGGGGCATCAAACAG
CTCCAAGCAAGAGTCCTGGCTGTAGAAAGATACCTAAGGGATCAACAGCTCCTGGGGATT
TGGGGTTGCTCTGGAAGACTCATTTGCACCACTAATGTGCCTTGGAACACTAGTTGGAGT
AATAGATCTCTTAATTATATTTGGGATAACATGACCTGGATGCAGTGGGATAGAGAAATT
AACAATTACACAGACTACATATACACCTTACTTGAAGATGCGCAAAACCAGCAAGAAAAG
AATGAACAAGAATTATTAGAATTGGATAAGTGGGCAAGTTTGTGGAATTGGTTTGACATA
ACAAATTGGCTGTGGTATATAAAAATATTCATAATGATAGTAGGTGGCCTGATAGGTTTA
AGAATAGTTTTTGCTGTGCTTTCTATAGTGAATAGAGTTAGGCAGGGATACTCACCATTG
TCATTACAGACCCACCTCCCAGCCAGGAGGGGACCCGACAGGCCCGAAGGAATCGGAGAA
GAAGGTGGAGAGAGAGACAGAGACAGATCAGTTCGATTAGTGCATGGATTCTTAGCACTC
GTCTGGGAAGATCTGCGGAGCCTGTGCCTCTTCAGCTACCACCGCTTGAGAGACTTACTC
TTGATTGTAGCAAGGACTGTGGAAATTCTGGGACAGAGGGGGTGGGAAGCCCTCAAGTAT
TGGTGGAATCTCCTGCTGTATTGGAGTCTGGAACTAAAGAATAGTGCTGTTAGCTTGGTT
GATACCATAGCTATAGCAGTAGCTGAGGGGACAGATAGGATTATAGAAATAGCAAGAAGA
ATTTTTAGAGCTTTCCTTCACATACCTACAAGAATAAGACAGGGCTTGGAAAGGGCTTTG
CTATAA
>HM215301
ATGAGAGTGAAAGTGATAAAGAGGAATTATCAGCAATTTTGGAGATGGGGCACCGTGCTC
CTTGGGATGTTGATGATATGTAGTGTTACAGGAAATTTGTGGGTCACAGTTTATTATGGG
GTGCCTGTGTGGAGAGAAGCAACCACTACTCTATTTTGTGCATCAGATGCTAAATCATAT
GAAAAGGAGGCACATAATGTCTGGGCTACACATGCCTGTGTACCCACAGACCCCAACCCA
CAAGAAATACATATGGAAAATGTGACAGAAGAGTTTAACATGTGGAAAAATAGCATGGTA
GAGCAGATGCATACAGATATAATCAGTCTATGGGACCAAAGCCTAAAGCCATGTGTAAAG
TTAACTCCTCTCTGCGTTACATTACAATGTAGCGATGTCAATGTCACCACCAACGGCACT
GCCAACAACACTGTCACTGACAACAGCAGGGAAGAAATAAAAAACTGCTCTTTCAATATG
ACCACAGAGTTAAGGGATAAGGAACGGAAAGTACATTCACTTTTTTATAGACTTGATATA
GTACAAATTGATAAAAATAATAAAAATAATGGGTATAGATTAATAAATTGTAATACCTCA
GCCATTACCCAAGCCTGTCCAAAGGTATCTTTTGAACCAATTCCAATACATTATTGTGCC
CCAGCTGGTTTTGCGATTCTAAAGTGTAAGGATAAGGAGTTCAATGGAAAAGGGCAATGT
AAGAATGTCAGCACAGTACAATGCACACATGGAATCAAGCCAGTAGTATCAACTCAACTG
CTGATAAATGGCAGTCTAGCAGAAAAAGAAGTAATAATTAGATCTGAAAATATCACAAAC
AATGCCAAAACTATAATAGTACAACTTGCCAAGCCTGTGAATATTACTTGTATCAGACCT
AATAACAATACAAGAAAAAGTGTACGTATAGGACCAGGACAAGCATTCTATACAAGTGAT
ATAATAGGAAATATAAGACAAGCATATTGTAATGTCAGTGGAACAGAATGGAATGATGCT
TTAAAACAAGTAGCGATACAATTAGGAAAACACTTTAATAGAACAATAATATTTGCTAAC
GCCTCAGGAGGAGATCTAGAAGTCACAACACATAGTGTTAATTGTGGAGGAGAATTTTTC
TATTGTAATACATCAGGCCTGTTTAGTAGCACTTGGAATGTCACTTACAATAATAACACT
TGGAATGCCACTCAGGTGTCAAATAGCACAGAGCCAAATGGCACTATAGTGATCCCATGC
AGAATAAAGCAAATTATAAATATGTGGCAGAGAACAGGACAAGCAATGTATGCCCCTCCC
ATTCCAGGAAAAATACAGTGCATATCAAACATTACAGGACTACTATTAACAAGAGATGGT
GGGGACACTAGCAGTATGAATGAAACCTTCAGACCTGGAGGAGGAGATATGAGGGACAAT
TGGAGAAGTGAATTATATAAATATAAAGTAGTAAAAATTGAACCATTAGGAGTAGCACCC
ACCAGGGCGCAGAGACGAGTGGTGGGAAGAGAAAAAAGAGCAGTTGGACTGGGAGCTGTC
TTCCTTGGGTTCTTAGGAGCAGCAGGAAGCACTATGGGCGCAGCGTCACTGACGCTGACG
GTACAGGCCAGACAATTATTGTCTGGCATAGTGCAGCAGCAAAATAATTTGCTGAGGGCT
ATAGAGGCTCAACAACAACTGTTGAAACTCACAGTCTGGGGCATTAAGCAGCTCCAGGCA
AGAGTCCTGGCTGTGGAAAGATACCTAAGGGATCAACAGCTCCTAGGAATTTGGGGCTGC
TCTGGAAAACTCATCTGCACCACTAATGTGCCCTGGAACTCTAGTTGGAGTAATAAATCT
TATAATGAGATATGGGATAACATGACCTGGATGCAATGGGATAAAGAGGTGAGCAAGTAC
ACAGAAACAATATATGGCCTAATTGAAGAGGCGCAGAACCAGCAGGAAAAGAATGAACAA
GACTTATTGGCATTAGACAAGTGGGCAAATTTGTGGAATTGGTTTAACATATCAAACTGG
CTGTGGTATATAAGAATATTCATAATGATAGTAGGAGGCTTGATAGGTTTAAGAATAGTT
TTTGCTGTACTTTCTTTAGTAAATAGAGTTAGGCAGGGATATTCACCTCTGTCATTCCAG
ACCCTCCTCCCAGTCCCGAGGGGACCCGAAAGGCCCGAAGGAATAGAAGAAGAAGGTGGA
GAGCAAGGCAGAGGCAGATCCATTCGATTGGTGAACGGATTCTTCTCACTTATCTGGGAC
GATCTGAGGAACCTGTGCCTCTTCAGCTACCACTGCTTGAGAGACTTAGCCTCAACTGCA
ACGAGGACTGTGGAGATTCTGGGACGCAGGGGGTGGGAAGCTGTCAAATATCTGTGGAAC
CTCCTCCAATATTGGATTCAGGAACTAAAGAATAGTACTATTAGATTGTTTGATATCGTA
GCAATAGCAGTAGCTGAGGGGACAGATAGGGTTATAGAAATAGTACTAAGAGCTGGTAGA
GCTATTTTTAACATACCTACTAGAATAAGACAGGGCGCTGAAAGGGCTTTCTTATAA
>HM215421
ATGAGAGTGAGGGGGACACTGAGGAATTGTCAACAATGGTGGATATGGGGCGTATTAGGC
TTTTGGATGTTAATGATTTGTAATGTGGGAGGAAACATGTGGGTCACAGTTTATTATGGG
GTACCTGTGTGGAAAGAAGCAAAAACTACTCTATTTTGTGCCTCAGATGCTAAAGCATAT
GAGACAGAGGTACATAATGTCTGGGCTACACATGCCTGTGTACCCACAGACCCCAACCCA
CAAGAAATGGTTTTGGAAAATGTAACAGAAAATTTTAACATGTGGAAAAATGAAATGGCG
ACTCAGATGCATGAGGATGTAATCAGTTTATGGGATCAAAGCCTAAAGCCATGTGTAAAG
TTGACCCCACTCTGTGTCACTTTAGACTGTAAAAATGTCACTTTAAATTGTGGAAATGAC
ACTTCAGGAAATGACACTTTAGAATGTGAAAAGGGTACCAACAATGAGACCTATGATGAG
AGTGTGAAGGAATTAAGAAATTGCTCTTTCAATGCAACCACAGAAGTAAGAGATAAGAAG
CAGAAAAAGTATGCACTTTTTTATAGCCTTGATATAGTGCCACTTAAGAACTCTAGTGAA
CAGTATAGATTAATAAGTTGTGATACCTCAGCCATAACACAAGCCTGTCCAAAGGTTACT
TTTGATCCAATTCCTATACACTATTGCACTCCAGCTGGTTATGCGATTCTAAAGTGTAAT
AATAAAACATTTAATGGGACAGGACCATGCAATAATGTTAGCACAGTACAATGTACACAT
GGAATTAAGCCAGTGGTATCAACTCAACTACTGTTAAATGGTAGCCTAGCAGAGGAAGAA
ATAATAGTTAGATCTGAAAATATAACAAACAATGTCAAAACAATAATAGTACATCTTAAT
CAATCTGTAGAAATTGTATGTACAAGACCCAACAATAATACAAGAAAAAGTATAAGGATA
GGACCAGGACAAACCTTCTATGCAACAGGAGAAATAATAGGGGACATAAGACAAGCACAT
TGTAACATTACTAAAAGTAACTGGCATAAAACTTTACAAGAGGTAAGTAAAAAATTAGCA
GGATACTTTCCTAATAAAACAATAATATTTAACTCATCCTCAGGAGGGGACCTAGAAATT
ACAACACATAGCTTTAATTGTAGAGGAGAATTTTTCTATTGTAATACATCAAGCCTGTTT
AATAGCACATACATGTCTAATGGCACATACATGTTTAATGACATGTCTAATGGTACAGAA
AGGAATTCAAGCTCAATCATCGCAATTCCATGCAGAATAAAGCAAGTTATAAACATGTGG
CAGGAGGTAGGACGAGCGATGTATGCCCCTCCCATTGCAGGAAAATTAACATGTAGATCA
AATATCACAGGACTACTATTGGTACGTGATGGAGGAACAAATAATGCTACAACAGAGACA
TTCAGACCTGGAGGAGGAGATATGAGGAACAATTGGAGAAGTGAATTATACAAATATAAA
GTGGTAGAAATTAAGCCATTGGGAGTAGCACCCACTGAGGCAAAAAGGAGAGTGGTGGAG
AGAGAAAAAAGAGCAGTGGGAATAGGAGCTGTGTTCCTTGGGTTCTTGGGTGCAGCCGGA
AGCACTATGGGCGCGGCGTCAATAACGCTGACGGTACAGGCCAGACAATTGCTGTCTGGT
ATAGTGCAACAGCAAAGCAATTTGCTGAGGGCTATAGAGGCGCAACAGCATATGTTGCAA
CTCACGGTCTGGGGCATTAAGCAGCTCCAGACAAGAGTCCTGGCTATAGAAAGATACCTA
AAGGATCAACAGCTCCTAGGGATTTGGGGCTGCTCTGGAAAGCTCATCTGCACTACTGCT
GTACCTTGGAACTCCAGTTGGAGTAACAAATCTCACGAAGAAATTTGGAATAACATGACC
TGGATGCAGTGGGATAGAGAGATTAGTAATTACACAAACATAATATACAACTTGCTAGAG
GAATCGCAAAACCAGCAGGAAAGAAATGAAAAAGATTTATTAGCATTGGACAGTTGGAAA
AATCTATGGAATTGGTTTAACATAACAAATTGGCTGTGGTATATAAAACTATTCATAATG
ATAGTAGGAGGCTTGATAGGTTTAAGAATAATTTTTGCTGTGCTTTCTATAGTAAATAGA
GTCAGGCAGGGATACTCACCTTTGCCGTTTCAGATCCGTACCCCGAACCCAGGGGGACCC
GACAGGCTCGGAAGAATCGAAGAAGATGGTGGAGAGCAAGACAAAGACAGATCCATTCGC
TTAGTGAGCGGATTCTTAGCTCTTGCCTGGGACGATCTGCGGAGCCTGTGCCTCTTCAGC
TACCACCGATTGAGAGACTTCATATTAGTGACAGCAAGAGTGGTGGAACTTCTGGGACGC
AGCAGTCTCAGGGGACTACAGAAGGGGTGGGAAGCTCTTAAATATCTGGGAAGTCTTGTG
CAGTATTGGGGTCTGGAGCTAAAAAAGAGTGCTACTAGTCTGTTTGATACCATAGCCATA
GCAGTAGCTGAAGGAACAGATAGGATTATAGAATTAGGACTCAGCATTTGTAGAGCTATC
CGCCACATACCTAGAAGAATAAGACAGGGCTTTGAAGCAGCTTTGCAATAA
>HM215422
ATGAGAGTGAAGGAGACACAGATGAATTGGCCAAACTTGTGGAAATGGGGGACCTTGATC
CTTGGGTTGGTGATAATTTGTAGTGCCTCAGACAACTTGTGGGTCACAGTTTATTATGGG
GTTCCTGTGTGGAGAGATGCAGAAACCACCCTATTTTGTGCATCAGATGCCAAAGCACAT
GAGACAGAAGTGCACAATGTCTGGGCCACACATGCCTGTGTACCCACAGACCCCAACCCA
CAAGAAATATTCCTGAAAAATGTAACAGAAAATTTTAACATGTGGAGAAATAATATGGTA
GAGCAGATGCAGGAGGATGTAGTCAGTTTATGGGATCAAAGTCTAAAGCCATGTGTAAAG
TTAACTCCTCTCTGTGTTACTTTAAAGTGTAGTAATGCTAATTTGACCAAGGCTAATTTG
ACCACGGTCAGTAACATAGGAAATATAACAGATGAAATAAGGAACTGTTCTTTTAATATG
ACCACAGAACTAAGAGATAAGAGGCAGAATGTCTATGCACTTTTTTATAAGCTTGATATA
GTACAACTTAATGAGAATAGTAATAATAGTGATGAGTATAGGTTAATAAATTGTAATACT
TCAGTCATCAAGCAGGCCTGTCCAAAGGTATCCTTTGATCCAATTCCTATACATTATTGT
ACTCCAGCTGGTTATGCGATTTTAAAGTGTAATGATAAGAATTTCAATGGAACAGGACCA
TGTAGAAATGTTAGCTCAGTACAATGCACACATGGAATTAAGCCAGTGGTATCAACACAA
TTGCTGTTAAATGGCAGTCTAGCAGAAGAAGAGATAATAATCAGATCTGAAAATCTCACA
AACAATGCTAAAACCATAATAGTGCACCTTAATAAATCTGTAGAGATCAATTGTATCAGA
CCCTCCACCAATACAAGAACAAGTGTACGTATAGGACCAGGACAAGTATTCTATAGAACA
GGAGACATAATAGGAGATATAAGGAAAGCATATTGTGAAATTAATGGAACAAAGTGGAAT
GAAACTTTAACCCAGGTAGCTGGAAAATTAAGAGAGCACTTTAATACAACAATAATCTTT
CAACCACCCTCAGGAGGAGATCTAGAAATTACAATGCTTCATTTTAATTGTAGAGGGGAA
TTTTTCTATTGCAATACATCACAATTGTTTAATAGTACTTGGAATAATACTGGGGAAAAT
AATACCATGGAGAGGGGTAATGGCACTGACACTATCATACTTCCCTGCAAGATAAAGCAG
ATTATAAACATGTGGCAGGGAGTAGGACAAGCAATGTATGCTCCTCCCATCAGTGGAAAT
ATTAGTTGTGTATCAAATATTACAGGAATACTATTGACAAGAGATGGTGGTAATAATATG
ACTAATGAGACCTTCAGACCTGGAGGAGGAAATATAAAGGACAATTGGAGAAGTGAATTA
TATAAATATAAGGTAGTACAAATTGAGCCACTAGGAGTAGCACCCACCAAGGCAAGGAGA
AGAGTGGTGGAAAGAGAAAAAAGAGCAGTGGGAATAGGAGCTTTGCTCTTTGGGTTCTTA
GGAGCAGCCGGAAGCACTATGGGCGCGGCGTCAATAACGCTGACGGTACAGGCCAGACAA
TTATTGTCTGGTATAGTGCAACAGCAAAGCAATTTGCTGAGGGCTATAGAGGCGCAGCAG
CATTTGTTGCAACTCACTGTCTGGGGCATTAAACAGCTCCAGGCAAGAGTCCTGGCTGTG
GAAAGATACCTAGAGGATCAAAAGTTCCTAGGACTTTGGGGCTGCTCTGGAAAAATCATC
TGCACCACTAATGTGCCCTGGAACTCTACTTGGAGTAATAGATCTTATGAAGAGATTTGG
GACAACATGACATGGATAGAATGGGAGAGAGAAATTAGTAATTACACAAACCAAATATAT
GAAATACTTACAGAATCACAGAACCAGCAGGACAAGAATGAAAAGGATTTATTAGAATTG
GATAAATGGACAAGTCTGTGGAGTTGGTTTGACATAACAAGATGGCTGTGGTCTATAAAA
ATATTTATAATGATAGTAGGAGGCTTAATAGGTTTAAGAATAATTTTTGCTGTGCTTTCT
ATAGTGAATAGAGTTAGGCAGGGATACTCACCTTTGTCTTTCCAGACCCTTACCCATCCT
CAGAGGGAACCCGACAGGCCCGAAAGAATCGAAGAAGAAGGTGGCGAGCAAGGCAGAGAC
AGATCCATACGCTTAGTGAGCGGGTTCTTAGCTCTTGCCTGGGACGACCTACGGAGCCTG
TGCCTCTTCAGCTACCACCGCTTGAGAGACTTACTCTCGATTGTAACGAGGACTGTGGAA
CTTCTGGGACGCAGCAGTCTCAAGGGACTGAGACAGGGGTGGGAAGGNCTCAAATATCTG
GGGAATCTTCTGTTATATTGGGGCCAGGAACTAAAAATTAGTGCTGTTTCCTTGCTTGAT
GCTACAGCAATAGCAGTAGCGGAGGGGACAGATAGGATTATAGAAGTAGCACAAAGGGCT
TGGAGGGCCATTCTTCACATACCTAGAAGAATCAGACAGGGTTTAGAAAGGTTCTTGGTA
TAA
>AY423984
ATGAGAGTGAGGGAGATACCGAGGAATTATCAACAATGGTGGATATGGGGCATCTTAGGC
TTTTGGATGTTAATGATTTGTAGTGTGGTAGGAAACTTGTGGGTTACAGTCTATTATGGG
GTACCTGTGTGGAGAGAAGCAAAAACTACTCTATTCTGTGCATCAGATGCTAAAGCATAT
GAAAGAGAAGTGCATAATGTTTGGGCTACACATGCCTGTGTACCCACAGACCCCAACCCA
CAAGAAATGGTTTTGGAAAATGTAACAGAAAATTTTAACATGTGGAAAAATGACATGGTG
GATCAGATGCAAGAGGATATAATCAGTTTATGGGACCAAAGCCTAAAACCATGTGTAAAA
TTGACCCCACTCTGTGTCACTTTAAACTGCAGCAAGCTTAATAATGCCACGGATGGAGAA
ATGAAAAATTGCTCTTTCAATGCAACCACAGAACTAAGAGATAAGAAAAAGCAAGTGTAT
GCACTTTTTTATAAACTTGATATAGTACCACTTGATGGAAGAAATAACTCTAGTGAGTAT
AGATTAATAAATTGTAATACCTCAACCATAACACAAGCCTGTCCAAAGGTCTCTTTTGAT
CCAATTCCTATACATTATTGTGCTCCAGCTGGTTATGCGATTCTAAAGTGTAATAATAAA
ACATTTAATGGGACAGGACCATGCCATAATGTCAGCACAGTACAATGTACACATGGAATT
AAACCAGTAATATCAACTCAACTTCTGTTAAATGGTAGCACAGCAGAAGAAGATATAATA
ATTAGATCTGAAAATCTGACAAACAATGCTAAAACAATAATAGTACATCTTAATGAATCG
ATAGAAATCGAGTGTACAAGACCCGGAAATAATACAAGAAAAAGTATAAGGATAGGACCA
GGACAAGCATTCTTTGCAACAACAAACATAATAGGAGACATAAGACAAGCATATTGTATC
ATTAATAAAGCTAACTGGACTAATACTTTGCACAGAGTAAGTAAAAAATTAGAAGAACAT
TTCCCTAATAAAACAATAAACTTTAATTCATCTTCAGGAGGGGACCTAGAAATTACAACA
CATAGCTTTAATTGTGGAGGAGAATTTTTCTATTGCAATACATCAAGCCTATTTAATGGT
ACATACAATGATACAGACATATATAATAGTACAGACATCATACTCCTATGTAGAATAAAA
CAAATTATAAACATGTGGCAGGAGGTAGGACGAGCAATGTATGCCCCTCCCATTGAAGGA
AACATAACATGTAGCTCAAATATCACAGGACTACTATTGACACGTGATGGAGGGCTAACT
AACGAAAGCAAAGAGACATTCAGACCTGGAGGAGGAGACATGAGGGACAATTGGAGAAGT
GAATTATATAAATATAAAGTGGTAGAAATTAAGCCATTGGGAATAGCACCCACTAAGGCA
AAAAGGAGAGTGGTGGAGAGAGAAAAAAGAGCAGTGGGACTAGGAGCGATGTTCCTTGGG
TTCTTGGGAGCAGCAGGAAGCACTATGGGCGCGGCGTCAATAACGCTGACGGTACAGGCC
AGACAATTATTGTCTGGTATAGTGCAACAGCAAAATAATTTGCTGAGAGCTATAGAGGCG
CAACAGCATATGTTGCAACTCACGGTCTGGGGCATTAAGCAGCTCCAGGCAAGAGTCCTG
GCTATAGAAAGATACCTAAAGGATCAACAGCTCCTAGGGCTTTGGGGCTGCTCTGGAAAA
CTCGTCTGCACCACTGCTGTGCCTTGGAACTCCAGTTGGAGTAATAAATCTCAGGAAGAT
ATTTGGAATAACACGACCTGGATGCAGTGGGATAAAGAAGTTAGTAATTACACAAAAACA
ATATACAAATTGCTTGAGAAATCGCAAAACCAGCAGGAGGAAAATGAAAAAGATTTATTA
GCATTGGACAGTTGGAACAATCTGTGGAATTGGTTTGACATATCAAATTGGCTGTGGTAT
ATAAAAATATTCATAATGATAGTAGGAGGCTTGATAGGGTTAAGAATAATTTTTGCTGTG
CTCTCTATAGTGAATAGAGTTAGGCAGGGATACTCACCTTTGTCGTTTCAGACCCTTACC
CAGAACCCAAGGGGACTCGACAGGCTCGGAAGAATCGAAGAAGAAGGTGGAGAGCAAGAC
AGAGACAGATCCGTTCGATTAGTGAACGGATTCTTAGCACTTTTCTGGGACGATCTACGG
AGCCTGTGCCTTTTCAGCTACCACCGATTGAGAGACTTCATATTGATTGCAACGAGAGTG
GTGGAACTTCTGGGACGCAGCAGCCTCAAGGGACTACAGAGGGGGTGGGAAGCCCTGAGG
TATCTGGGGAGTCGTGTGCAGTATTGGGGTCTGGAACTAAAAAAGAGTGCTATTAGTCTG
TTTGATACCATAGCAATAGCAGTAGCTGAAGGAACAGATAGGATTATAGAATTAATACAA
AGAAGTTGGAGAGCTATCCGCAACATACCTAGAAGAATAAGACAGGGCTTTGAAACGGCT
TTGCTATAA
>HM215417
ATGAGAGTGAAGGGGACACTGAGGAATTATCAACAATGGTGGATATGGGGCGTCTTAGGC
TTTTGGATGTTAATAACTTGTAAGGTGGGAGGAAACTTGTGGGTCACAGTCTATTATGGG
GTACCTGTGTGGAAAGAAGCAAAAACTACTCTATTCTGTGCATCAGATGCTAAAGCACAT
GAGACAGAAGTGCATAATGTCTGGGCTACACATGCCTGTGTACCCACAGACCCCAGCCCA
CAAGAAATAGTTATGGAAAATGTAACAGAAGATTTTAACATGTGGAATAATGATATGGTG
AATCAGATGCATGAGGATGTAATCAGTTTATGGGATCAAAGCCTAAAGCCATGTGTAAAG
TTGACCCCACTCTGTGTCACTTTGGAATGCAGAAATGTTAGCAGTAATGGTACCTACAAT
GAGACCTACAATGAGATAAAAAACTGCTCTTTCAATGCAACCACATTATTAAGAGATAAG
CCGAAGAAAGTGTATGCACTTTTTTATAGACTTGATATAGTACCACTTAATGGTGAGAAC
TCTAGTGGGAAGTATAGATTAATAAATTGTAATACCTCAGCCATAACACAAGCCTGTCCA
AAGGTCTCTTTTGATCCAATTCCTATACATTATTGCACTCCAGCTGGTTATGTGATTCTA
AAGTGTAATGATAAGACATTCGATGGGACAGGACAATGCCATAATGTTAGCACGGTACAA
TGTACACATGGAATCAAGCCAGTGGTATCAACTCAACTACTGCTAAATGGTAGCCTAGCA
GAAGAAGAGATAATAATTAGATCTGAAAATCTGACAAACAATGCCAAAACAATAATAGTA
CATCTTAATGAATCTGTAGAAATTATATGTACAAGACCCAACAATAATACAAGAAAAAGT
ATAAGGATAGGACCAGGACAAACATTCTATGCAACAGGAGACATCATAGGAGACATAAGA
CAAGCACATTGTAACATTAGTGAAAGTAGATGGAGTAAAACTTTATACAATGTAAGTAAG
AAATTAGCAGAACACTTCCCTAAGAAAACAATAAACTTTACATCATCCTCAGGAGGGGAC
CTAGAAATTACAACACATAGCTTTAATTGTAGAGGAGAATTTTTTTATTGTAATACATCA
AGGCTGTTTAATAGTACATACAATGGAACATACATGTTTAATGGTATATATAATACAACA
GATAATGCAAGTTCAATCATCACAATCCCATGCAGAATAAAGCAAATTATAAACATGTGG
CAGGAGGTAGGACGAGCAATGTATGCCCCTCCCATTGAAGGAAACATAACATGTAACTCA
AGTATCACAGGATTACTATTGGTACGTGATGGAGGATCACAGCCAAATAACACAGAGACA
TTCAGACCTGGAGGAGGAGATATGAGAGACAATTGGAGAAGTGAATTATATAAATATAAA
GTAGTAGAAGTTAAGCCATTGGGAGTAGCACCCACTGAAGCAAAAAGGAGAGTGGTGGAG
AGAGAAAAAAGAGCAGTGGGACTAGGAGCTGTGTTCCTTGGGTTCTTGGGAGCAGCAGGA
AGCACTATGGGCGCGGCGTCAATGACGCTGACGGTACAAGCCAGACAATTGTTGTCTGGT
ATAGTGCAACAGCAAAGCAAGTTGCTGAGAGCTATAGAGGCGCAACAGCATCTGTTGCAA
CTCACGGTCTGGGGCATTAAGCAGCTACAGACAAGAGTCCTGGCTATAGAAAGATACCTA
AAGGATCAACAGCTCCTAGGGATTTGGGGCTGCTCTGGAAAACTCACCTGCACTACTGCT
GTACCTTGGAACTCCAGTTGGAGTAACAAATCTCTATCAGAGATTTGGGATAACATGACC
TGGATGCAGTGGGATAAGGAAATTAGTAATTACACAAACACAATATACAGGTTGCTTGAA
GACTCGCAAAGCCAGCAGGAAAGAAATGAAAAGGATTTATTAGCATTGGACAGTTGGAAA
AATCTATGGAGTTGGTTTGACATAACAAATTGGCTGTGGTATATAAGAATATTCATAATG
ATAGTAGGAGGCTTGATAGGTTTAAGAATAATTTTTGCTGTGCTCTCTATAGTGAATAGA
GTTAGGCAGGGATACTCACCTTTGTCGTTTCAGACCCTTACCCCGAACCCAGGGGGACCA
AGCAGGCTCAGAAGAATCGAAGAAGAAGGTGGAGAGCAAGACAAAATCAGATCCGTGCGA
TTAGTAACCGGATTCTTAGCACTTGCCTGGGACGACCTGCGGAACCTGTGCCTCTTCAGT
TACCACCGCTTGAGAGACTTAATATTACTGACAGCGAGAGGGGTGGAACTTCTGGGACGC
AACAGCCTCAGGGGACTACAGAGGGGGTGGGAAGCCCTTAAATATCTGGGAAGTCTTGTG
CAGTATTGGGGTCTGGAGCTAAAAAAGAGTGCTATTAGTCTGGTTGATACCATAGCAATA
GCAGTAGCTGAAGGAACAGATAGGATTATAAACGTAGTACAAAGAATTTGTAGGGCTATC
TGCAGCATACCTAGAAGAATAAGACAGGGCTTTGAAGCAGCTTTGCAATAA
>DQ187240
TGTACCAGAAATGCTGACAATAAGAGAAGAAGTATACGTATAGGACCAGGACAAGCATTT
TATGCAACAGGTGAAATAATAGGGGATATAAGAAAAGCACAGTGT
>HM215419
ATGAGAGTGAAGGGGACACAGATGACTTGGCCAAACTTGTGGAGAGGGGTGACTTTGATC
CTTGGGTTGGTGATAATTTGTAGTGCCTCAAACAACTTGTGGGTTACAGTTTATTATGGG
GTTCCTGTGTGGAGAGATGCAGATACCACCCTATTTTGTGCATCAGATGCCAAGGCCCAT
TCAACAGAAGTGCATAATATCTGGGCCACACATGCCTGTGTACCCACAGACCCCAACCCA
CAAGAAATACACATGATAAATGTAACAGAAAGTTTTAACATGTGGAAAAATAAAATGGTA
GAGCAGATGCAGGAGGATGTAATCAGCTTATGGGACCAAAGTCTACAGCCATGTGTAAAG
TTAACTCCTCTCTGTGTTACTTTAAATTGTACCAAAGTTAAGTTGACTAATTTCAAGGAA
ACCAATGACAGTAACATAGGAAATATAACAAATGAAATAGCAAACTGTACTTTTAATATG
ACCACAGAACTAATAGATAAAACGAAGCAGGTCTACGCACTTTTTTATAAGCTTGATATA
GTACAAATTGAAAATAATAGCAATAGTAGTGAATATAGGTTAATAAATTGTAATACTTCA
GTCATCAAGCAGGCTTGTCCAAAGGTATCCTTTGATCCAATTCCTATACATTATTGTACT
CCAGCTGGTTATGCGATTTTAAAGTGTAATGATAAGAAGTTCAATGGGACAGGGCCATGT
AAAGATGTCAGCTCAGTACAATGCACACATGGAATTAAGCCAGTGGTATCAACTCAATTG
CTGTTAAATGGCAGTCTAGCAGAAGAAGAGATAATAATCAGATCTGAAAATCTTACAAAC
AATGCCAAAACCATAATAGTGCACCTTAATAAGTCTGTAGAAATCAATTGTACCAGACCC
TCTAACCATCAAAGAAAACGTATAACTATGGGACCAGGACGAGTATACTATAGCACAGGA
GAAATAACAGGAGATATAAGGAAAGCATATTGTAAGATTAATGGAACAAAATGGAATGAA
ACTTTAAAACAGGTAGCTAAAAAATTACAAGAACACTTTAAAAATAAGACAATAATCTTT
AAACCACCCTCAGGAGGAGATCTAGAAATTACAATGCATCATTTTATTTGTAGAGGGGAA
TTTTTCTATTGCAATACAACAAAATTGTTTAATAGTACTTGGAAGGGAAATGAGACCATG
GAGGGGAATAATAACACTATAATCCCATGCAGGATAAAGCAAATTGTAAACATGTGGCAG
AGAGTAGGACAAGCAATGTATAATCCTCCCATCAATGGAACAATTAATTGTGTATCAAAT
ATTACAGGAATACTATTAACAAGAGATGGTGGTGATAATACTACAGATAGCGAGACCTTC
AGACCCGGAGGAGGAGATATAAAGGACAATTGGAGAAGTGAATTATATAAATATAAAGTA
GTAGAAATTGAACCACTAGGAATAGCACCCACCAAGGCAAAGAGAAGAGTGGTGGAGAGA
GAAAAAAGAGCAGTGGGAATAGGAGCTATGATCTTTGGGTTCTTAGGAGCAGCCGGAAGC
ACTATGGGCGCGGCGTCAATAACGCTGACGGTACAGGCCAGACAATTATTGTCTGGTATA
GTGCAACAGCAAAGCAATTTGCTGAGGGCTATAGAGGCGCAGCAGCATCTGTTGCAACTC
ACAGTCTGGGGCATTAAACAGCTCCAGGCAAGAGTCCTGGCTGTGGAAAGATACCTAAAG
GATCAAAAGTTCCTAGGACTTTGGGGCTGCTCTGGAAAAATCATCTGCACCACTGCTGTG
CCCTGGAATCCCACTTGGAGTAATAAATCTTATGAAGAGATTTGGGACAACATGACATGG
ACAGAATGGGAGAGAGAAATTAGCAATTACACAAACCAAATATATGAGATACTTACAGAA
TCGCAGAACCAGCAGGACAAGAATGAAAAAGATTTGTTAGAATTGGATAAATGGGCAAGT
CTGTGGAATTGGTTTGACATAACAAAATGGCTGTGGTATATAAAAATATTTATAATGATA
GTAGGAGGTTTAATAGGTTTAAGAATAATTTTTGCTGTGCTTTCTATAGTGAATAGAGTT
AGGCAGGGATACTCACCTTTGTCTTTCCAGACCCCTACCCATCATCAGAGGGAACATCCA
GACAGACCCGAAAGAATCGAAGAAGGAGGTGGCGAGCAAGGCAGAGACAGATCCGTGCGA
TTAGTGAGCGGATTCTTAGCACTTGTGTGGGACGATCTACGGAGCCTGTGCCTCTTCAGC
TACCACCGATTGAGAGACTTCATCTTGATTGCAGCGAGGACTGTGGAACTTCTGAGAAAC
AGCAGTCTCAAGGGACTGAGACGGGGGTGGGAAGGCCTCAAATATCTGGGGAACCTTCTG
GTGTATTGGGGCCAGAAACAAAAAACTAGTGTTATTTCTTTGTTTGATGCTGCAGCAATA
GCAGTAGCGGGGTGGACAGATCGGGTTATAGAAGTAGCACAAGGAGCTTGGAGAGCTATT
CTCCACATACCTAGAAGAATCAGACAGGGCTTAGAAACAGCTTTGCTATAA
>HM215298
ATGAGAGTGAGGGGGATACAGAGGAATTGGCAACACTTATTGAGATGGGGAACCATGATC
CTGGGAATAATAATAATCTGTAGTGCTGCAGAAAACATGTGGGTTACTGTCTATTATGGG
GTACCTGTGTGGAGAGATGCAGAGACAACCTTATTTTGTGCATCAGATGCTAAAGGATAT
GAGACAGAAAAGCATAATGTCTGGGCTACACATGCCTGTGTACCCACAGACCCCAACCCA
CAAGAAATACATTTGGAAAATGTGACAGAAGAGTTTAACATGTGGAAAAATAACATGGTA
GATCAGATGCATACAGATATAATTAGTCTATGGGACCAAAGCCTAAAACCATGTGTAAAG
TTAACCCCTCTCTGCGTTACTTTACAGTGTAGCGATGTCACTAGCAATGGCACTAACAGC
AATGTCACTAACAGGGAAGAAATGAAAAACTGCTCTTTCAATGTAACCACAGAAATAAGG
GATAAAAAACAAAAAGTATATTCACTTTTTTATAGACTTGATATAGTACAAATTAGTAAT
AGTAGTAATAGTAGTGAGTATATATTAATAAATTGTAACACCTCAACCCTTACACAGGCT
TGCCCAAAGATATCTTTTGAGCCAATTCCCATACATTATTGTGCCCCAGCTGGTTTTGCG
ATACTAAAGTGTAAGGATGAGGAATTCGATGGAACAGGACCTTGTAAGAATGTCAGCACA
GTACAATGCACACATGGAATCAAGCCAGTGGTATCAACTCAACTGCTGCTAAATGGCAGT
TTAGCAGAAAAAGGAGTAAAAGTTAGATCTGAGAATATCACAAACAATGCCAAAAATATA
ATAATACAACTTTCCAAGCCTGTGGAAATTAACTGTATCAGACCTAACAACAATACAAGA
AAAAGTATACGTATAGGACCAGGACAATCATTCTATGCAACAGGTGACATAATAGAGGAT
ATAAGGGAAGCACATTGTAATGTCAGTCAAACAGAATGGAATAACACTTTACATCAGGTA
GCAGAACAATTACAAAAATACTTTAATAACAAAACAATAATATTTAATGGATCCTCAGGA
GGGGATCTAGAAATTACAACACATAGTTTTAATTGTGGAGGAGAATTTTTCTATTGTAAT
ACATCAGGCCTGTTTAATAGCAGTTGGAACATTAATGGCAATCGGGAGTCAAATAAAACA
CAGTCAAATGGCACTATAACTCTCCCATGCAGAATAAAGCAAATTATAAATATGTGGCAG
AGAGCAGGACAAGCAATATATGCTCCTCCCATCCAAGGAGCAATAAAGTGTGTATCAAAC
ATTACAGGACTAATATTAACAAGAGATGGTGGGAATAATAATAACAGTTCAAATGAAACT
TTCAGACCTGGAGGAGGAGATATGAGGGATAATTGGAGAAGTGAATTGTATAAGTATAAG
GTAGTAAAAATTGAACCACTAGGGGTAGCACCCACCAGGGCAAAGAGAAGAGTGGTGGAG
AGAGAAAAAAGAGCAGTTGGAATAGGAGCTGTTTTCCTTGGGTTCTTAGGAGCAGCAGGA
AGCACTATGGGCGCGGCGTCAATAACGCTGACGGTACAGGCCAGACAATTACTGTCTGGC
ATAGTGCAACAGCAGAGCAATTTGCTGAGGGCTATAGAGGCTCAACAACAGTTGTTGAAA
CTCACGGTCTGGGGCATTAAACAGCTCCAGGCAAGAGTCCTGGCTGTGGAAAGATACCTA
AGGGATCAACAGCTCCTAGGAATTTGGGGCTGCTCTGGAAAGCTCATCTGCACCACTAAT
GTACCCTGGAACTCTAGCTGGAGTAATAAATCTTACAGTGAGATATGGGACAACATGACC
TGGCTACAATGGGATAAGGAAGTTAGCAATTACACACAGATAATATATCAACTAATTGAA
GAATCGCAGAACCAGCAGGAAAAGAATGAACAAGACTTACTGGCGTTGGACAAGTGGGCA
AGTCTGTGGAATTGGTTTAACATATCAAATTGGCTGTGGTATATAAAAATATTTATAATG
ATAATAGGAGGCTTAATAGGATTAAGAATAGTTTTTATTGTAATCTCTGTAATAAATAGA
GTTAGGCAGGGCTACTCACCTTTGTCATTCCAGATCCATACCCCAGCCCCAGTGGATCTC
GACAGGCCCGGAAGAATCGAAGAAGAAGGTGGAGAGCAAGGCAGAGGCAGATCAATTCGA
TTAGTGAGCGGATTCTTAGCGCTTGCCTGGGACGATCTGAGGAACCTGTGCCTCTTCAGC
TACCACCGATTGAGAGACTTAATCTTGATTGCTGCAAGGACCGTGGAACTTCTGGGACAC
AGCAGTCTCAAGGGGTTGAGACTAGGGTGGGAAGGCCTGAAGTATCTGTGGAATCTCCTG
TTATATTGGGGTCGGGAACTAAAGAATAGTGCTATTAATTTGTTTGATACCATAGCAATA
GCAGTAGCTGGCTGGACAGATAGGATTATAGAAATAGGACAAAGAATTGGTAGAGCTATT
CTTAATATACCTACAAGAATCAGACAGGGCTTCGAAAGGGCTTTGCTTTAA
>HM215418
ATGAGAGTGAAGGAGACACAGATGAATTGGCCAAACTTGTGGAAATGGGGGGTTTTGATC
CTTGGGTTGGTGATAATTTGTAGTGCTTCAGACAAACTGTGGGTTACAGTTTATTATGGG
GTTCCTGTGTGGAGAGATGCAGATACCACCCTATTTTGTGCATCAGATGCCAAAGCACAT
GAGACAGAAGTGCACAATGTCTGGGCCACACATGCCTGTGTACCCACCGACCCCAACCCA
CAAGAAATACACCTGGTAAATGTAACAGAAAATTTTAACATGTGGAAAAATAAAATGGTA
GAGCAGATGCAGGAGGATGTAATCAGTTTATGGGATGAAAGTTTAAAGCCATGTGTAAAG
TTAACTCCTCTCTGCGTTACTTTAAATTGTACCACTGCTAATACTAATGAGACCAAGAAC
AATACAACAGATGACAATATAAAAGATGAAATGAAAAACTGTACTTTTAATATGACCACA
GAAATAAGAGATAAGAAGCAGAGGGTCTCCGCACTTTTTTATAAGCTTGATATAGTGCCA
ATTGATGATAGTAAGAATAATAGTGAGTATAGGTTAATAAATTGTAATACTTCAGTCATT
AAGCAGGCGTGCCCAAAGGTATCTTTTGATCCAATTCCTATACATTATTGTACTCCAGCT
GGTTATGTGATTTTAAAGTGTAATGATAAGAATTTTAATGGGACAGGGCCATGTAAAAAT
GTCAGTTCAGTACAATGTACACATGGAATTAAGCCAGTGGTATCAACTCAATTGCTGTTA
AATGGCAGTCTAGCAGAAGAAGAGATAATAATTAGATCTGAAAATCTCACAGACAATGCC
AAAAACATAATAGTGCATCTTAATAAGTCTGTAGAAATCAATTGTACTAGACCCTCCAAC
AATACAAGAACAAGTGTACGCATAGGACCAGGACAAGTATTCTATAGAACAGGGGACATA
ACAGGAGACATAAGAAAAGCATATTGTGAGATTGATGGAACGGAATGGAATAAAACTTTA
ACACAGGTAGCTGAAAAATTAAAAGAGCATTTTAATAAAACAATAGTCTATCAACCACCC
TCAGGAGGAGATCTAGAAATTACAATGCATCATTTTAATTGCAGAGGGGAATTTTTCTAT
TGTAATACAACACAACTGTTTAATAATAGTGTAGGTAATAGCACTATCAAACTTCCATGT
AGGATAAAGCAAATCATAAACATGTGGCAAGGAGTAGGACAAGCAATGTATGCTCCTCCC
ATCAGTGGAGCAATTAATTGTTTATCAAATATTACAGGAATATTATTAACAAGAGATGGT
GGTGGTAATAATAGGAGTAACGAGACCTTCAGACCTGGAGGAGGAAATATAAAAGACAAT
TGGAGAAGTGAACTATATAAATATAAAGTAGTAGAAATTGAACCATTAGGAATAGCACCC
ACCAAGGCAAAAAGAAGAGTGGTGGAGAGGGAAAAAAGAGCAGTGGGAATAGGAGCTATG
ATCTTTGGGTTCTTAGGAGCAGCCGGAAGCACAATGGGCGCGGCGTCAATAACGCTGACG
GTACAGGCCAGACAATTATTGTCTGGTATAGTGCAACAGCAAAGCAATTTGCTGAGGGCT
ATAGAGGCGCAGCAGCATATGTTGCAACTCACAGTCTGGGGCATTAAACAGCTCCAGGCA
AGAGTCCTGGCTGTGGAAAGATACCTAAAAGATCAAAGGTTCCTAGGACTTTGGGGCTGC
TCTGGAAAAACCATCTGCACCACTGCTGTGCCTTGGAACTCCACTTGGAGTAATAAAACT
TATGAAGAGATTTGGGACAATATGACATGGACACAATGGGAGAGAGAAATTAGCAATTAC
ACAAATCAAATATATAGTATACTTACAGAATCACAAAGCCAGCAGGACAAGAATGAAAAG
GATTTGTTGGAATTGGATAAATGGGCTAGTCTGTGGAATTGGTTTACATTATCAAGATGG
CTGTGGTATATAAAAATATTCATAATGATAGTAGGAGGTTTAATAGGCTTAAGAATAATT
TTTGCTGTGCTTTCTATAGTGAATAGAGTTAGGCAGGGATACTCACCTTTGTCTTTCCAG
ACCCCTATCCTTCAGCAGAGGGAACCAGACAGGCCCGAAAGAATCGAAGAAGGAGGTGGA
GAGCAAGGCAGAGACACATCCGTGCGCTTTGTGAGCAGATTCTTAGCTCTTGCCTGGGAA
GATCTACGGAACCTGTGCCTCTTCAGCTACCACCGCTTGAGAGACTTACTCTTGATTGCA
ACGAGGACGGTGGAAATTCTGGGACATTACAGTCTCAAGGGACTGAGACGGGGGTGGGAA
GTCCTCAAATATCTGGGGAATCTTCTGTTATATTGGGGTCAGGAACTAAAAACTAGTGCT
ATTTCTTTGCTTGATGCTACAGCAATAGCAACAGCGGAGTGGACAGATAGGGTTATAGAA
GTAGCACAAAGAGCTTGGAGAGCCTTTATCCACATACCTAGAAGAATCAGACAGGGCTTC
GAAAGGGCTTTGCTATAA
>HM215257
ATGAGAGTGATGGGGATGCAGAGGAACTCTCGACACTTATTATTGAGATGGGGGATTAGG
ATCTTGGGAATGATAATGATCTGTAGAACTGCAGGACAATTGTGGGTTACTGTCTACTAT
GGGGTGCCTGTGTGGAAAGACGCAGAGACCACCCTATTTTGTGCAACAGATGCTAAAGCA
TATAAGACAGAAATGCATAATGTCTGGGCTACACATGCCTGTGTACCCACAGACCCTAAC
CCACAAGAAATAATGATGGAAAATGTGACAGAAGATTTTAACATGTGGAAAAATAACATG
GTAGAGCAGATGCATACAGATATAATCAGTCTATGGGATCAGAGCTTAAAGCCATGTGTA
AAGTTAACCCCTCTCTGTGTTACTTTAAATTGTGGCAAGGTCAAAAATGACACAAGAGAC
GAACTAAGAAACTGTTCTTACAATATGACAACAGAATTAAGGGATAGGAGACAGAAAGTA
TTTTCACTTTTTTATAGACTTGATATAGTAGAAATAGAGAATAATAGGACAAATAATAGG
ACAAATAATACAGAGTATAGATTAATAAATTGCAATACCTCAGCCATTACACAGGCTTGT
CCAAAGGTAACCTTTGAGCCAATTCCCATACATTATTGTGCTCCAGCTGGTTATGCGATT
CTAAAGTGTAATAATGAGAGTTTCAATGGGACAGGGCCGTGCAAGAATGTCAGCACAGTA
CAATGCACACATGGAATCAAGCCAGTAGTATCAACTCAACTGCTGTTAAATGGCAGTCTA
GCAAAAGACCAGGTAATGATCAGATCTGAAAATATCACAAACAATGCCAAAAACATAATA
GTACAATTTAAAGGCTCTGTACAAATTAATTGTACCAGGCCTAACAACAATACAAGAAAA
AGTGTGCATATAGGACCAGGACAAGCATTCTATGCAACTGACATAATAGGAGATATAAGA
CAAGCACATTGTAATGTCAGTGGGACAGAATGGAATAAAACATTGGGAGAGGTAGTCAAA
CAATTAAGAACATACTGGAACAGAACAATAATCTTTACTAACTCCTCAGGAGGGGATCTA
GAAATTACAACACATAGTTTTAATTGTGCAGGAGAATTTTTCTATTGTAACACATCAGGC
CTGTTTAATAGCACTTGGTATACCAATGGTAGCACACAGGGAGTCACAAATGACACTATA
CAGCTCCAATGCAGAATAAAGCAAATTATAAATATGTGGCAAAGAGTAGGACAAGCAATA
TATGCCCCTCCCATTCCAGGAGTAATAAATTGCTCATCAAGCATTACAGGAATGATATTA
ACAAGAGATGGTGGGAATAATAATAATGGGGCAAATGGAAATGAAACCTTCAGACCTGGA
GGAGGAGATATGAGGGACAATTGGAGAAGTGAATTATATAAGTATAAAGTAGTAAGGATT
GAACCGCTAGGAGTAGCACCTACCAAGGCAAGGAGAAGAGTGGTGCAGAGAGAAAAAAGA
GCAGTTGGAATGGGAGCTGTCTTCCTTGGGTTCTTGGGAGCAGCAGGAAGCACTATGGGC
GCAGCGTCAATAACGCTGACGGTACAGGCCAGACAATTATTGTCTGGCATAGTGCAACAG
CAAAGCAATTTGCTGAGGGCTATAGAGGCTCAACAGCATCTGTTGAAACTCACAGTCTGG
GGCATTAAACAACTCCAGGCAAGAGTCCTGGCTGTGGAAAGATACCTAAGGGATCAACAG
CTCCTAGGAATTTGGGGCTGCTCTGGAAAACTCATCTGCACCACTAATGTGCCCTGGAAC
TCTAGTTGGAGTAATAATAAAACCCAAAGTGAGATATGGGACAACATGACCTGGCTGCAA
TGGGATAAAGAAATTAGCAATTACACAGAGCTAATATATAAGCTAATTGAAGAATCACAG
ATCCAGCAGGAAAAGAATGAACAAGACTTATTGGCATTGGACAAGTGGGCAAGTCTGTGG
AATTGGTTTGACATATCAAATTGGCTGTGGTATATAAAGATATTTATCATGATAGTAGGA
GGCTTAATAGGATTAAGAATAGTTTTTGCAGTGCTTTCTGTAATAAATAGAGTTAGGCAG
GGATACTCACCTTTGTCATTTCAGACCCATACCCCAAGCCCAGGGGAACTCGACAGGCCC
GGAGAAATCAAAGAAGAAGGTGGAGAGCAAGGCAGGGGCAGATCGATTCGATTAGTGAGC
GGATTCTTAGCTCTTGCCTGGGACGACCTACGGAGCCTGTGCCTTTTCAGCTACCACCGC
TTGAGAGACTTCATCTTGATTGCAGCGAGGACTGTGGAGCTTCTGGGACACAGCAGTCTC
AAGGGGTTGAGACTGGGGTGGGAAGGCCTCAAGTATCTGTGGAATCTCCTGGCATATTGG
GGTCGGGAACTGAAAATTAGTGCTACTAATGTGCTTGATACCGTAGCAATAGCAGTAGCG
GGCTGGACAGATAGGGTTATAGAAATAGGACAAAGACTGTGTAGAGCTTTTCTCAACTTA
CCTAGAAGAATCAGGGCTTAG
>HM215415
ATGAGAGTGAAGGAGACACAGATGAATTGGCCAAACTTGTGGAAATGGGGGACTTTGATC
CTTGGGTTGGTGATGATCTGTAGTGCCTCAAACAACTTGTGGGTTACAGTTTATTATGGG
GTTCCTGTGTGGAGAGATGCAGATACCACCCTATTTTGTGCATCAAATGCCAAAGCACAT
TCGACAGAAGTGCACAATGTCTGGGCCACACATGCCTGTGTACCCACAGACCCCAACCCA
CAAGAAATATACCTGGAAAATGTAACAGAAAATTTTAACATATGGAAAAATAACATGGTA
GAGCAGATGCAGGAGGATATAATCAGTTTATGGGATCAAAGTCTACAGCCATGTGTAAAA
TTAACTCCTCTCTGTGTTACTTTACATTGTACCACCCTTAACATAACAAATACAACAAGA
AACGTAACAACTCCCGGCCCTAACCTAGGAAATATAACAGATGAAGTAAGAAACTGCTCT
TTTAATGTGACCACAGAAATAAGAGATAAGAAGCACAAGGTCAATGCACTTTTTTATAAG
CTTGATATAGTACAAATTGAAAATAATAATAATAATAGTAATAAGTATAGGTTAATAAAT
TGTAATACTTCAGTCATTAAGCAGGCTTGTCCAAAGATATCCTTTGATCCAATTCCTATA
CATTATTGTGCTCCAGCTGGTTATGCGATTTTAAAGTGTAATGATAAGAAGTTCAATGGG
ACAGGGCCATGTAAAAATGTCAGTTCAGTACAATGTACACATGGAATTAAGCCAGTGGTA
TCAACTCAATTGTTGTTAAATGGCAGTCTAGCAGAAGAAGAGATAATAATCAGATCTGAA
AATATTACAGACAATGCCAAAACCATAATAGTGCACCTTAATGAATCTGTAGAAATCAAT
TGTACCAGACCCTACAACAACACAAGAAAAAGTATAACTATAGGACCAGGACAAGTATTC
TATAGACAAGGAGAAATAATAGGAGATATAAGAAAGGCATATTGTGAGATTAATGGAACA
AGATGGAATACAGTTTTAAAAAAGGTAAAGGAAAAATTAAAAGAGCACTTTAACAATACG
AATATAACCTTTCAACAACCCTCAGGAGGAGATCTAGAAATTACAACGCATCACTTCAAT
TGTAGAGGGGAATTTTTCTATTGCAATACAACAAAATTGTTTAATAATACTTGCATAGAG
GAGTGCAATGAAACCATTTGCTACAATGAAACCACTTATCTTCCATGTAGGATAAAGCAA
ATTATAAACATGTGGCAGGGAGTAGGGCAAGCAATGTATGCTCCTCCTATTGAGGGAAAA
ATTAGTTGTGTATCAAATATTACAGGAATACTATTAACAAGAGATGGTGGTAATAATAAT
AGTACAGGTAATGAGACCTTCAGACCTGGAGGAGGAAATATAAAGGACAATTGGAGAAAT
GAATTATATAAATATAAAGTAGTACAAATTGAACCACTAGGAATAGCACCCACCAGGGCA
AGGAGAAGAGTGGTGGAGAGAGAAAAAAGAGCAGTGGGAATAGGAGCTATGATCTTTGGG
TTCTTAGGAGCAGCAGGAAGCACTATGGGCGCGGCGTCAATAACGCTGACGGTACAGGCC
AGACAATTATTGTCTGGTATAGTGCAACAGCAAAGCAATTTGCTGAGGGCTATAGAGGCG
CAGCAGCATTTGTTGCAACTCACAGTCTGGGGCATTAAACAGCTCCAGGCTAGAGTCCTG
GCTGTGGAAAGATACCTAAAGGATCAAAAGTTCCTAGGACTTTGGGGCTGCTCTGGAAAA
ATCATCTGCACCACTGCTGTGCCCTGGAACTCCTCTTGGAGTAATAAATCTTATGAAGAG
ATTTGGTACAACATGACATGGATAGAATGGGAGAGAGAGATTAGCAACTACACGAGCCAA
ATATATGAAATACTCACAGAATCGCAGAACCAGCAGGACAAAAATGAAAAAGATTTGTTA
GAGTTGGATAAATGGGCAAGTCTGTGGAATTGGTTTGAAATAACAAATTGGCTGTGGTAT
ATAAAAATATTTATAATGATAGTAGGAGGTTTAATAGGTTTAAGAATAGTTTTTGCTGTG
CTTTCTATAGTGAATAGAGTTAGGCAGGGATACTCACCTGTGTCTTTCCAGACCCCTTTC
CATCATCAGAGGGAACCCGACAGGCCCGAAAGAATCGAAGAAGGAGGTGGCGAGCAAGGC
AGAGACAGATCCGTGCGCTTAGCGAGCGGATTCTTAGCTCTTGTCTGGGACGATCTACGG
AGCCTGTGCCTCTTCAGCTACCACCGCTTGAGAGACTTCATCTCGATTGCAGCGAGGACT
GTGGAACTTCTGGGACACAGCAGTCTCAAGGGACTGAGACGGGGGTGGGAGCTCCTCAAA
TATCTGGGGAACCTTCTGGTATATTGGGGACAGGAACTACGAATTAGTGCTATTTCTTTG
CTTGATACTATAGCAGTAGCAGTAGCGGGGTGGACAGATAGGGTTATAGAAGTAGCACAA
AGAGCTTGGAGAGCCTTTCTCCACATACCTAGAAGAATCAGACAAGGCTTCGAAAGAGCT
TTAGTATAA
>HM215426
ATGAGAGTGAAGGGGATCAGGAAGAATTATCGGCATTTATGGAAATGGGGCACCATGCTC
CTTGGGATATTAATGATCTGTAGTGCTGCAGAAAACTTGTGGGTCACAGTCTATTATGGG
GTACCTGTATGGAAAGAAGCAAACACCAATCTATTTTGTGCATCAGATGCCAAAGCATAT
GAGACAGAGGTACATAATGTTTGGGCCACACATGCCTGTGTACCCACAGACCCCAACCCA
CAAGAAGTATTCTTGGAAAATGTGACAGAAAATTTTAACATGTGGAAAAATAACATGGTA
GAACAGATGCATGAAGATATAATCAGTTTATGGGATCAAAGCCTAAAGCCATGTGTAAAG
TTGACCCCTCTCTGTGTCACTTTAAACTGTACAAATGTTACCACAAATGGTACCAGTACA
AATGTTACCGACGTGCAGGAAATGAAAAATTGCTCTTTCAATGCGACCACAGAAGTAAGA
GATAGGAAGCACAAAGAGTATGCACTTTTTTATAGACTTGATATAGTACCACTTGATAAG
GAGAACTCTAGTAGTAAGGAGAACTCTAGTAGTGAGTATTATAGATTAATAAATTGTAAT
ACCTCAGCCATAACACAAGCTTGTCCAAAGGTTACTTTTGATCCAATTCCTATACATTAT
TGCACCCCAGCTGGTCATGCGATTCTAAAGTGTAATGATAAGACATTCAATGGGACAGGA
CCATGCCCTAATGTTAGCACAGTACAATGTACACATGGAATTAAGCCAGTGGTATCAACT
CAACTACTGTTAAATGGTAGCCTAGCAGAGAACATAACAATTAGATCTGAAGATCTGGCA
AACAATGTCAAAACAATAATAGTACATCTTGATCAAGCTGTAGAAATTGTATGTACAAGA
CCCAACAATAATACAAGAAAAAGTATAAGGATAGGACCAGGACAAACATTTTATGCAACA
GGAAAAATAATAGGAAACATAAGAGAAGCACATTGCAACATTAGTAAATGGAATGAAACC
TTACTAAGGGTAAGTAAAAAATTAGCAGAACACTTCCCTAATAGAACAATAAAATTTGAA
CCATCCTCAGGAGGGGACCTAGAAATTACAACACATAGCTTTAATTGTAGAGGAGAATTT
TTCTATTGTAATACATCACAACTGTTTAATAGTATATACCAGCCTAATGATACATACATG
CATAATGGTGCAGGAAATAATTCAGACATCACAATTCCATGCAGAATAAAGCAAATTATA
AACATGTGGCAGGAGGTAGGACGAGCAATGTATGCCCCTCCCGTTGAAGGAAACATAACA
TGTAAATCAAATATCACAGGATTATTATTGTTACGTGATGGAGGGATAAATGGGACAAAT
AATACAGAGATATTCAGACCTGGAGGAGGAGATATGAGGGACAATTGGAGAAATGAATTA
TATAAATATAAAGTAGTAAAAATTGAACCATTAGGAGTAGCACCCTCCAGGGCAAAGAGA
AGAGTGGTGCAGAGAGAAAAAAGAGCAGTGGGAACGATAGGAGCTATGTTCCTTGGGTTC
TTGGGAGCAGCAGGAAGCACCATGGGCGCAGCGTCAGTAACGCTGACGGTACAGGCCAGA
CAATTGTTGTCTGGTATAGTGCAACAGCAAAGAAATTTGCTGAGGGCTATTGAGGCGCAA
CAGCATATGTTGCAACTCACAGTCTGGGGCATCAAACAGCTCCAGGCAAGAGTCCTGGCT
GTGGAAAGATACCTAAAGGATCAACAGCTCCTAGGGATTTGGGGTTGCTCTGGAAAACTC
ATTTGCACCACTGCTGTGCCTTGGAATACTAGTTGGAGTAATAAATCTATGAATGAGATT
TGGGATAACATGACTTGGATGCAGTGGGAAAGAGAAATTAACAATTACACAAAAGAAATA
TACACCTTAATTGAAGAATCGCAGAACCAACAAGAAAAGAATGAACTAGAATTATTGGAA
TTGGATAAGTGGGCAAGTTTGTGGAATTGGTTTGACATAACAAAATGGCTGTGGTATATA
AAAATATTCATAATGATAGTAGGAGGTTTGGTAGGTTTAANAATAGTTTTTGCTGTACTT
TCTATAGTAAATAGGGTTAGGCAGGGATACTCACCATTGTCATTGCAGACCCGCTTCCCA
GCCCAGAGGGGACCCGACAGGCCAGAAGGAATCGAAGAAGAAGGTGGAGAGCGAGACAGA
GGCAGATCCGGGACATTAGTGAACGGATCCTTGACACTTATCTGGGAAGACCTAAGGAGC
CTGTGCCTCTTCAGCTACCACCGCTTGAGAGACTTACTCTTGATTGTAG
>HM215410
ATGAGAGTGAAGGAGACACAGATGAATTGGCCAAACTTGTGGAGATGGGGGACTTTGATC
CTTGGGTTGGGGATAATTTGTAATGCCTCTAACTTGTGGGTTACAGTTTATTATGGGGTT
CCGGTGTGGAGAGATGCAGATACCACCCTATTTTGTGCATCAGATGCCAAAGCATATGAC
CCAGAAGTGCACAATGTCTGGGCCACACATGCTTGTGTACCCACAGACCCCAACCCACAA
GAAATATACCTGGAAAATGTAACAGAAAATTTTAACATGTGGAAAAATAGAATGGCAGAG
CAAATGCAGGAGGATGTAATCAATTTATGGGATCAAAGTCTAAAGCCATGTGTAAAGTTA
ACTCCTCTCTGCGTTACTTTACATTGTACCAATGCTAATTTGACCAAGGTCATCAATACC
ACTGACCCTCGGATATCCAATGAGACAAGAAAAGAGATAGAAAAAAATAATATAGCAGAT
GAAGTAAGAAACTGTTCTTTTAATATGACCACAGTAATAAGAGACAAGCGGCAGAGGGTT
CATGCACTTTTTTATAAGCTTGATATAGTACCAATTGTAGATGATAGTGGTAGTAATAGT
AGTAGTGAGTATAGGTTAATAAATTGTAATACTTCAGTCATTAAGCAGGCTTGCCCAAAG
ATGTCCTTTGATCCAATTCCTATACATTATTGTACTCCAGCTGGATTTGCGATTTTAAGG
TGTAATGATAAGAAGTTCAATGGGACAGGGCCATGTAAAAATGTCAGCTCAGTACAATGC
ACACATGGAATTAAGCCAGTGGTATCAACTCAATTGCTGTTAAATGGCAGTCTAGCAGAA
GAAGAAATAATAATTAGATCTGAAGATCTCACAAACAATGCCAAAACCATAATAGTGCAC
CTTAATAAATCTGTAGAAATCAATTGTGCCAGACCCTCCAACAATACAAGAACAAGCATA
GCTCTAGGACCAGGACAAGCATGGTATAGAACAGGAGACATAACAGGAGATATAAGGAAA
GCATATTGTGAGATTAATAGAACAAGATGGAAGGAAACTTTAAAACAAGTAGCTGGAAAA
TTAAAAGAGCACTTTAATACAAGTAAAATAATCTTTCAACCACACTCAGGAGGAGATCTA
GAAATTACAATGCATCATTTTAATTGTAGAGGGGAATTTTTCTATTGCAATACAACAGAA
CTGTTTAATAGCACTTGGGAAGAAAATAGTAATTGGACTAGTACAAAAATTGACACTATC
AAACTTCCATGCAAGATAAAGCAAATTATAAACATGTGGCAGGGAGTAGGACAAGCAATG
TATGCTCCTCCCATCAGTGGAGTAATTAACTGTTTATCAAACATTACAGGAATACTATTG
ACAAGAGATGGTGGTAATAATAGTAATGCAAATGAGACCTTCAGACCTGGAGGAGGAGAT
ATAAAGGACAATTGGAGAAGTGAATTATATAAATATAAAGTAGTACAAATTGAACCATTA
GGAGTAGCACCCACCAGGGCAAAAAGAAGAGTGGTGGAGAGAGAAAAAAGAGCAGTGGGA
ATAGGAACTATGATCTTTGGGTTCTTAGGAGCAGCAGGAAGCACTATGGGCGCGGCGTCA
ATAACGCTGACGGTACAGGCCAGACAATTATTGTCTGGTATAGTGCAACAGCAAAGTAAT
TTGCTGAGGGCTATAAATGCGCAGCAGCATCTGTTGCAGCTCACAGTCTGGGGCATTAAA
CAGCTCCAGGCAAGAGTCCTGGCTGTGGAAAGATACCTAAAAGATCAAAAGTTCCTAGGA
CTTTGGGGCTGCTCTGGAAAAATCATCTGCACCACTGCTGTGCCCTGGAACTCCACTTGG
AGTAATAAGTCTTATGAACAGATTTGGGACAACATGACATGGATAGAATGGGAAAGAGAA
ATTAGCAATTACACAAACCAAATATATGAGTTGCTTACAGAATCACAGAACCAGCAGGAC
AGAAATGAAAAGGATTTGTTGGAATTGGATAAATGGGCAAGTCTGTGGAATTGGTTTGAC
ATAACAAATTGGCTGTGGTATATAAAAATATTCATAATGATAGTAGGAGGTTTAATAGGT
TTAAGAATAATTTTTGCTGTGCTTTCTATAGTAAATAGAGTTAGGCAGGGATACTCACCT
TTGTCTTTCCAGACCCCTACCCATCATCAGAGGGATCCCGACAGGCCCGAAAGAATCGAA
GAAGGAGGTGGAGAGCAAGACAGAAACAGATCCGTGCGCTTAGTGACCGGATTCTTAGCT
CTTGCCTGGGACGACCTGCGGAGCCTGTGCCTCTTCAGCTACCACCGCTTGAGAGACTTA
CTCTTGATTGTAACAAGGATTGTGGAACTTCTGGGACGCAGGGGGTGGGAAGCCCTCAAA
TATCTGGGGAATCTTCTGTTGTATTGGGGTCGGGAACTGAAAATTAGTGCTATTTCTTTG
CTTGATGCTATAGCTATAGCAGTAGCTGAGGGGACAGATAGAGTTATAGAAGTAGTACAA
AGAGCTTGTAGGGCTATTCTCAACATACCTAGAAGAATCAGACAGGGCCTCGAAAGGTCT
TTGCTATAA
>AY835447
ATGAGAGTGATGGGGATCAGGAAGAATTATCAGCACTTGTGGAAATGGGGGACCATGCTC
CTTTGGTTATTAATGATCTGTAGTGCTGCAGACCAATTATGGGTCACAGTCTATTATGGG
GTACCTGTGTGGAAAGAAGCAAACACCACACTATTTTGTGCATCAGATGCAAAAGCATAT
GATACAGAAGCACATAATGTTTGGGCCACACATGCCTGTGTACCCACAGACCCCAATCCA
CAAGAAGTAGTATTGGAAAATGTGACAGAAAATTTTAACATGTGGAAAAATCATATGGTA
GAACAGATGCATGAGGATATCATCAGTTTATGGGATCAAAGCCTAAAGCCATGTGTAAAA
TTAACCCCACTCTGTGTTACTTTAAACTGCACTGATCTTGTGAATAGTAATATTACTCGT
GTTGACAATACTACGGAAAAGGAAATGAAAAACTGCTCTTTCAATGTCACCTCAGGCATA
AGAGATAAGGTGCAGAAAGAATATGCACTTTTGTATAAACTTGATATAGTACAAATAGAT
AATGATAATACTAGCCATAGGGATAATACTAGCTATAGGTTGATAAGTTGTAATACCTCA
GTCATTACACAGGCCTGTCCAAAGATATCCTTTGAGCCAATTCCCATACATTTTTGTGCC
CCGGCTGGTTTTGCGATTCTAAAGTGTAATGATAAGAAGTTCAATGGAACAGGACCATGT
ACAAATGTCAGCACAGTACAATGTACACATGGAATCAGGCCAGTAGTATCAACTCAACTG
CTGTTAAATGGCAGTCTAGCAGAAGAAGAGGTAGTAATTAGATCTGAAAATTTCACGAAC
AATGTTAAAAACATAATAGTACAGCTGAATGAATCTGTACAAATTAATTGTACAAGACAC
AATAACAATACAAGAAAAAGTATCAATATAGGACCAGGGAGAGCATTTTATGCAACAGGA
AAAATAATAGGAGATATAAGACAAGCACATTGTAACATTAGTAGAGAAAAATGGCAGAAC
ACTTTAAAACAGATAGTTAAAAAATTAAGAGAACAATTTAAGAATAAAACAATAGCCTTT
GCTCCATCCTCAGGGGGGGACCCAGAAATTGTAATGCACAGTTTTAATTGTAATGGGGAA
TTTTTCTACTGTAATACAACAAAATTGTTTACTAGTACTTGGAATAGTACTTGGAATAGT
ACTTGGAATAATACTGAAGGGTCAAATAGCACTGTTATCACCCTGCCATGCAGAATAAGA
CAAATCATAAACATGTGGCAGGAAGTAGGAAAAGCGATGTATGCCCCTCCCATCCAAGGA
CAAATTAAATGTTCATCAAATATTACAGGGCTGTTATTAACAAGAGATGGTGGTGTCGAC
ACCACAAAAGAGACCTTCAGACCTGGAGGAGGAAATATGAAGGACAATTGGAGAAGTGAA
TTATACAAATATAAAGTAGTAAGAATTGAGCCATTAGGAGTAGCCCCCACCAAGGCAAAA
AGAAGAGTGGTGCAGAGAGAAAAAAGAGCAGTGGGAATAGGAGCTATGTTCCTTGGGTTC
TTAGGAGCAGCAGGAAGCACTATGGGCGCAGCGTCAATAACGCTGACGGTACAGGCCAGA
CTACTATTGTCTGGTATAGTGCAACAGCAGAGCAATCTGCTGAGGGCTATTGAGGCGCAA
CAGCATCTGTTGCAACTCACAGTCTGGGGCATCAAGCAGCTCCAGGCAAGAGTCCTGGCT
GTGGAAAGATACCTAAAGGATCAACAGCTCCTGGGGATTTGGGGTTGCTCTGGAAAACTC
ATCTGCACCACTGCTGTGCCTTGGAATGCTAGTTGGAGTAATAAATCTCAGGATACGATT
TGGGGAAACATGACTTGGATGCAGTGGGAAAGAGAAATTGACAATTACACAGACTTAATC
TACAACTTACTTGAAGAATCGCAGAACCAACAAGAGAAAAATGAACAAGAATTATTGGCA
TTGGATAAATGGGCAAGTTTGTGGAGTTGGTTTAGCATAACACACTGGCTGTGGTATATA
AAAATGTTCATAATGATAGTAGGAGGCTTGGTAGGTTTAAGAATAGTTTTTGCTGTACTT
TCTATAGTGAATAGAGTTAGGCAGGGATACTCACCATTATCGTTTCAGACCCGCTTCCCA
GCCCCGAGGGGACCCGACAGGCCCGAAGGAATCGAAGAAGAAGGTGGAGAGCGAGACAGA
GACAGATCAGGGAGATCAGCAGATGGATTCTTAGTACTCGTCTGGGTCGATCTGCGGAAC
CTTTGCCTCTTCAGCTACCACCGCTTGAGAGACTTACTCTTGATTGTAACGAGGACTGTG
GAACTTCTGGGACGCAGGGGGTGGGAAGCCCTCAAATATTGGTGGAATCTCCTACAGTAT
TGGAGCCAGGAACTAAAGAAGAGTGCTGTTAGTTTGCTTGATGCCATAGCCATAGCAGTA
GCTGAGGGAACAGATAGGATTATAGAACTATTACAAAGAATTTTTAGAGCTTTTCTCCAC
ATACCTACAAGAATAAGACAGGGCTTGGAAAGGGCATTGCAATAA
>HM215296
ATGAGAGTGACGGGGATACAGAGGAATTGTCAACAATGGTGGATGTGGAGTATCTTAGGC
TTTTGGATGTTAATGATTTGTAATGTGGTGGGGAACCCGTGGGTCACAGTATATTATGGG
GTACCTGTGTGGAAAGAAACAACTACTACTCTATTTTGTGCATCAGATGCTAAATCATAT
AAAGAAGAGGCACATAATGTCTGGGCTACACATGCCTGCGTACCCACAGACCCCAACCCA
CAAGAAATATTTTTGGGAAATGTAACAGAAAATTTTAATATGTGGAAGAATGACATGGTG
GATCAGATGCATGAGGATATAATCAGTTTATGGGATCAAAGCCTAAAACCATGTGTAAAA
TTAACCCCACTCTGTGTCACTTTAAACTGCACAAATATCAATGCCACTATAAGTAATGCC
ACTATGGGAGAAATGAAAAACTGCTCTTTCAATATAACCACAGAATTAAGAGATAAGAAG
AAGCAAGAATATGCACTTTTTTATAAACTTGATGTGGTACAAATAGATGATGGTGCCAAT
GGTACTAATCCCAAATATAGATTAATAAATTGTAATACCTCAGCCATTACACAGGCGTGT
CCAAAGGTAACCTTTGAGCCAATTCCCATACATTATTGTGCCCCAGCTGGATTTGCGATT
CTAAAATGTAATGACAAGAAGTTCAATGGGATGGGTCCATGCAACAACGTCAGTACAGTA
CAGTGCACACATGGGATTAAGCCAGTAGTGTCAACTCAACTGTTATTGAATGGCAGTCTA
GCAGAAGAGGAGGTAATAATAAGGTCTGAAAATCTCACAAATAATGTTAAAAATATAATA
GTACAGCTTAATGAGTCTGTAACACTAACTTGCGTGAGACCCAACAATAATACAAGAAAA
AGTATAAGGATAGGACCGGGACAAACATTCTATGCAACAAACATAATAGGAGATATAAGA
CAAGCACATTGTAACATTAATGGAACAAATTGGACCAAAACTTTACAGCGGGTAGCTAAT
AAATTAATAGACCTTCTTAACCTAACACAAATAAATTTTGAACCAGCCTTGGGAGGGGAC
CCAGAAATTACAACACACACCTTTAATTGTGGAGGGGAATTTTTCTACTGCAATACAACA
AATTTGTTTAATGCAACAAAATGGTTTAATAGGAGTATAGAGGAAAGTGCAAATGCAAAT
GACACAAGTGAGAATTCCACACTCACACTCCCATGCAGAATAAAACAAATTATAAACATG
TGGCAGGGAGTAGGAAAAGCAATGTATGCCCCTCCCATTGCAGGGCAAATCAAATGTTCA
TCAAATATTACAGGACTATTGTTGACAAGAGATGGTAATAATAGTCATGAGACCTTCAGA
CCTGGGGGAGGAGATATGGGAGACAATTGGAGAAGTGAATTATACAAATATAAAGTAGTA
AAAATTGAACCAATAGGTCTAGCACCCACCAGGGCAAAGAGAAGAGTGGTGGAAAGAGAA
AAAAGAGCAATAGGACTGGGAGCTGTGTTCCTTGGGTTCTTGGGGGCAGCAGGAAGCACA
ATGGGCGCAGCGTCGCTAACGCTGACGGTACAGGCCAGGCAAGTATTGTCTGGTATAGTG
CAACAGCAAAACAATTTGCTGAGGGCTATAGAGGCGCAACAGCATCTGTTGCAACTCACA
GTCTGGGGCATTAAACAGCTCCAGGCAAGAGTCCTGGCTGTAGAAAGATACCTAAAGGAT
CAACAGCTCCTAGGAATTTGGGGTTGCTCTGGAAAACACATTTGCACCACTGCTGTGCCC
TGGAATTCTAGCTGGAGTAATAAATCTGTAGATGACATTTGGGGAAACATGACCTGGATG
CAGTGGGAAAAGGAAATTGACAATTATACAGGTTTGATATACAGCTTAATTGAAGAATCG
CAACTCCAGCAAGAAAAAAATGAACAAGAACTATTGGAATGGGATAAATGGGCAAGTTTG
TGGAATTGGTTTAGCATAACAAAATGGCTGTGGTATATAAAATTATTCATAATGATAGTA
GGAGGCTTAATAGGTTTAAGAATAATTTTTGCTGTGCTTTCTTTAGTAAATAGAGTTAGG
CAGGGATATTCACCTCTATCGTTTCAGACCCTCCCCCCAGTCCCGAGGGGACCCGACAGG
CCAGGAGAAACAGAAGGAGAAGGTGGAGAGCAAGACAGAGGCAGCTCCATTCGATTAGTG
AACGGATTCTCAGCACTTATCTGGGACGATTTGAGGAACCTGTGCCTCTTCAGCTACCAC
CGCTTGAGAGACTTAATCTTAATTGCAACGAGGATTGTGGAACTGCTGGGACGCAGGGGG
TGGGAAGCAATCAAATATCTGTGGAATCTCCTGCAATATTGGATTCAGGAACTAAAGAAG
AGTGCTATTAGCTTGCTTAATACCACAGCAATAATAGTAGCTGAGGGAACAGATAGGGCT
ATAGAAATAGTACAAAGAGCAGTTAGAGCGGTTCTTAACATACCCACAAGAATAAGACAG
GGCTTCGAAAGGGCTTTACTATAA
>AY835437
ATGAGAGTGAAGGCGACCAGGAAGAATTGGCAACGCTTGTGGTGGAGATGGGGCACCATG
CTCCTTGGGATGTTGATGATCTGTAGTGCTACAGAAAAATTGTGGGTTACAGTCTATTAT
GGGGTACCTGTGTGGAAAGAAGCAAACACCACTCTATTTTGTGCATCAGATGCTAAGGCA
TATGTAACAGAGGTACATAATGCTTGGGCCACACGTGCCTGTGTACCCACAGACCCTAAC
CCACAAGAAGTAGCATTGGAAAATGTGACAGAAAATTTCAACATGTGGAAAAATAACATG
GTAGAACAGATGCATGAGGATATAATCAGTTTATGGGATGAAAGCCTAAAGCCATGTGTA
AAATTAACCCCACTCTGTGTTACTTTAAAGTGCATTAATTATAATAATACCAATAATGGG
AGCAATGCTAATAATACCAGTATTGAGGGCAGGGAAGAAATAAAAAATTGCTCTTTCAAT
ATCACCACAACCATAAGAGATAAGGTGCAAAAAGAAGAGGCACTTTTTTATAGACTTGAT
TTAGTACCAATAGATAATGATACATATACATTGATAAATTGTAACACCTCAGTCATTACA
CAGGCATGTCCAAAGGTGTCCTTTGAGCCAATTCCCATACATTTTTGTACCCCGGCTGGT
TTTGCGATTCTAAAGTGTAGAGATAAGAAGTTCAATGGAACAGGATCATGTAAAAATGTC
AGCACAGTACAATGTACGCATGGAATTAGGCCAGTAGTGTCAACTCAACTGCTGTTAAAT
GGCAGTCTAGCAGAAGAAGAGGTAGTAATTAGATCTGAAAATTTCACAGACAATGTTAAA
ACCATAATAGTACAGCTGAATGAATCTGTAGTAATTAATTGTACAAGACCCAACAACAAT
ACAAGAAAAGGTATACATATAGGACCAGGGAGAGCATTTTATACAACAGGACAAATAATA
GGAGATATAAGACAAGCACATTGTAACCTTAGTAGAGCACAATGGAATAAAACTTTAGAA
CAGATAGTTGAAAAATTAGGAGAACAATTTAGGAATAAAAATATAAGCTTTATGCAACAC
TCAGGAGGGGACCCAGAAATTGTAACACACACTTTTAATTGTGGAGGGGAATTTTTCTAC
TGTAATTCAACACAGCTGTTTAATAGTACTTGGACGCGGCCGCCTAATGGTACTTGGCGG
TCTAATGGTACTTGGAATAGTACTGAAGGGACAAATGACACTATCACACTCCCATGTAGA
ATAAAACAAATTATAAACATGTGGCAGGGAGTAGGAAAAGCAATGTATGCCCCTCCCATC
AGTGGACAAATTAGATGTACATCAAATATCACAGGGCTGCTATTAACAAGAGATGGTGGT
GAGAACAGGACAGATAACGGGACAGAGATATTCAGACCTGGAGGAGGAAATATGAGGGAC
AACTGGAGAAGTGAATTATATAAATATAAAGTAGTAAAAATTGAGCCATTAGGAGTAGCA
CCCACCAAGGCAAAGAGAAGAGTGGTGCAAAGAGAAAAAAGAGCAGTGGGAACGATAGGA
GCTATGTTCCTTGGGTTCTTGGGAGCAGCAGGAAGCACTATGGGCGCAGCGTCAATAACG
CTGACGGTACAGGCCAGACTATTATTGTCTGGTATAGTGCAACAGCAGAACAATTTGCTG
AGGGCTATTGAGGCGCAACAGCATATGTTGCAACTCACAGTCTGGGGCATCAAGCAGCTC
CAGGCAAGAGTCCTGGCTCTGGAAAGATACCTAAGTGATCAACAGCTCCTAGGGATTTGG
GGTTGCTCTGGAAAACTCATTTGCACCACTACTGTGCCTTGGAATAATAGTTGGAGTAAT
AAATCTTACGATAACATTTGGAGTAATATGACCTGGATGGAGTGGGAGAGAGAAATTAAC
AATTACACAGGAGAAATATACAACTTACTTGAAGAATCGCAGAACCAGCAAGAAATAAAT
GAACAAGAGTTATTGGCATTGGATAAGTGGGCAAGTTTGTGGAACTGGTTTGACATAACA
AACTGGCTGTGGTATATAAAAATATTCATAATGATAGTAGGAGGTTTAGTAGGCTTAAGA
ATAGTTTTTGCTGTACTTTCTATAATAAATAGAGTTAGGCAGGGATACTCACCATTATCA
TTGCAGACCCACCTCCCAGCCCCACGGGGACCCGACAGGCCCGAAGGAACCGAAGAAGAA
GGTGGAGGGAGAGACAGAGACACATCCAGGCTGTTAGTGCATGGATTCTTAGGACTCATC
TGGAGCGACCTGAGGAGCCTGTGCCTCTTCAGCTACCACCGCTTGAGAGACTTACTCTTG
ATTGCAGCGAGGATTGTGGAACTTCTGGGACGCAGGGGGTGGGAAGCCCTCAAGTATTGG
TGGAATCTCCTGCAGTGTTGGATTCAGGAACTAAAGAATAGTGCTGTTAGTTTGCTTGAT
ACCACAGCTATAGCAGTAGCTGAGGGGACAGATAGGATTATAGAAGTAGTACATAGAATT
TTTAGAGCTATTTGCAACATACCTACAAGAATAAGACAGGGCTTTGAAAGGGCTTTGCTA
TAA
>EF117273
ATGAGAGTGAGGGGGACATTGAGGAATTATCAACAATGGTGGATATGGGGCGTCTTGGGC
TTTTGGATGTTAATGGTTTGTAATGTGGTAGGAAACTTGTGGGTTACAGTCTATTATGGG
GTACCTGTGTGGAAAGAAGCAAAAGCTACTCTATTCTGTGCATCAGATGCTAAAGCATAT
GAGACAGAAGTGCATAATGTCTGGGCTACACATGCCTGTGTACCCACAGACCCCAACCCA
CAAGAAATAGTTTTGGAAAATGTAACAGAAAATTTTAACATGTGGGAAAATGACATGGTG
AATCAAATGCATGAGGATGTAATCAGTTTATGGGATCAAAGCCTAAAGCCATGTGTAAAG
TTGACCCCACTCTGTGTCACTTTAGACTGTGAAAATGTTGATGGTAATGATACCTACAAT
GGGACCAATGAAATGAAAAATTGCTCTTTCAATACAACCACAGAGCTAAGAGATAAGAAG
CAGAAAGTGTCTGCACTCTTTTATAGACTTGATATAGTACCACTTAATAGGAGCTCTAGT
AGTAACTCTAGTGATTATTATAGATTAATAAGTTGTAATACCTCAGCCATAACACAAGCC
TGTCCAAAGGTCACTTTTGATCCAATTCCCATACACTATTGTGCTCCAGCTGGTTTTGCG
ATTCTAAAGTGTAATAATAAGACATTCAATGGGACAGGACCATGCCATAATGTTAGCACA
GTACAATGTACACATGGAATTAAGCCAGTGGTATCAACTCAACTACTGTTAAATGGTAGC
CTAGCAGAAAAAGAGATAATAATTAGATCTAAAAATCTGTCAGACAATGTCAAAACAATA
ATAGTACATCTTAATGAATCTGTAGAAATTGTGTGTACAAGACCCAACAATAATACAAGA
AAAAGTATAAGGATAGGACCAGGACAAACATTCTATGCAACAGGAGCCATAATAGGAAAC
ATAAGAGAAGCACATTGTAACATTAGTAGAGATAAGTGGAATGAAACTTTACAAAGGGTA
GGTAAAAAATTAGAAGAACAGTTCCCTAATAAAACAATAAACTTTACATCATCCTCAGGA
GGGGACCTAGAAATTACAACACATAGCTTTAATTGTAGAGGAGAATTTTTCTATTGTAAT
ACATCAAAACTGTTTAATAGTACATACATACCTACATACAGGCCTAATAATACACAAGGT
AATTCAAGCTCAACCATCACAATCCCATGTAGAATAAAGCAAATTATAAACATGTGGCAG
GAGGTAGGACGAGCAATGTATGCCCCTCCCATTGCAGGAAACATAACATGTAAATCACAT
ATCACAGGACTACTATTGGTACGGGATGGAGGAACAGGGCTAAATAGTAGTACAGAGACA
TTTAGACCTGGAGGAGGGGATATGAGGGACAATTGGAGAAGTGAATTATATAAATATAAA
GTAGTAGAAATTAAGCCATTGGGAGTGGCACCAACTGCAGCAAAAAGAAGAGTGGTGCAG
AGAGAAAAACGAGCAGTGGGATTAGGAGCTGTGTTCCTTGGGTTCTTGGGAGCAGCAGGA
AGCACTATGGGCGCAGCGTCAATAACGCTGACGGTACAGGCCAGACAATTGTTGTCTGGT
ATAGTGCAACAGCAGAGCAATCTGCTGAGGGCTATAGAGGCGCAACAGCATATGTTGCAA
CTCACAGTCTGGGGCATTAAGCAGCTCCAGACAAGAGTCCTGGCTATAGAAAGATACCTA
AAGGATCAACAGCTCCTAGGGATTTGGGGCTGCTCGGGGAAACTCATCTGCACCACTGCT
GTACCTTGGAACACCAGTTGGAGTAACAGATCTCAAGCAGATATTTGGGGAAACATGACT
TGGATGCAGTGGGATAGAGAAATTAGTAATTACACAAACACAATATTTAGGTTGCTTGAA
GACTCGCAAATCCAGCAGGAAAGCAATGAAAAAGATTTATTAGCATTGGACAGTTGGAAA
AATCTGTGGAGTTGGTTTGACATAACAAATTGGCTGTGGTATATAAAAATATTCATAATG
ATAGTAGGAGGCTTGATAGGCTTAAGAATAATTTTTGCTGTGCTCTCTATAGTGAATAGA
GTTAGGCAGGGATACTCACCTTTGTCATTTCAGACCCTTATCCCGAACCCACGGGGACCC
GACAGGCTCGGAAGAATCGAAGAAGAAGGTGGAGAGCAAGACAGAGACAGATCCATTCGA
TTAGTGAACGGATTCTTAGCACTTGCCTGGGACGACCTGCGGAGCCTGTGCCTCTTCTGC
TACCACCAATTGAGAGACTTCATATCAGTAACAACGAGGGCGGTGGAACTTCTGGGACGC
AGCAGTCTCAGGGGACTACAGAGGGGGTGGGAAGCCCTTAAATATCTGGGAAGCCTTGTG
CAGTATTGGGTTCTGGAGCTAAAAAAGAGTGCTATTAGTCTGTTTGATACCATAGCAATA
GCAGTAGCTGAAGGAACAGATAGGGTTATAGAATTAATACAAAGGACTTGTAGAGCTATC
CGCAACATACCTAGAAGAATAAGACAGGGCTTTGAAGCAGCTTTGCAATAA
>DQ411851
ATGAGAGTGAGGGAGATACTGAGGAATTATCAACAATGGTGGATATGGGGCACCTTAGGC
TTTTGGATGTTAATGATTTGTAATGTGGTGGGGAACTTGTGGGTCACAGTCTATTATGGG
GTACCTGTGTGGAAAGAAGCAAAAACTACTCTATTCTGTGCATCAGATGCTAAAGCATAT
GATAAAGAAGTACATAATGTCTGGGCTACACATGCCTGTGTACCCACAGACCCCAACCCA
CAAGAAATAGTTTTGGAAAATGTAACAGAAAATTTTAACATGTGGAAAAATGACATGGTG
GATCAGATGCATGAGGATATAATCAGTTTATGGGATCAAAGCCTAAAACCATGTGTAAAG
TTGACCCCACTCTGTGTCACTTTAAATTGTACAAATGCACCTGCCTACAATAATAGCATG
CATGGAGAAATGAAAAATTGCTCTTTCAATACAACCACAGAAATAAGAGATAGGAAACAG
AAAGCGTATGCACTTTTTTATAAACCTGATGTAGTGCCACTTAATAGGAGAGAAGAGAAT
AATGGGACAGGAGAGTATATATTAATAAATTGCAATTCCTCAACCATAACACAAGCCTGT
CCAAAGGTCACTTTTGACCCAATTCCTATACATTATTGTGCTCCAGCTGGTTATGCGATT
CTAAAGTGTAATAATAAGACATTCAATGGGACAGGACCATGCAATAATGTCAGCACAGTA
CAATGTACACATGGAATTAATCCAGTGGTATCAACTCAATTACTGTTAAATGGTAGCCTA
GCAGAAGAAGAGATAATAATTAGATCTGAAAATCTGACAAACAATATCAAAACAATAATA
GTCCACCTTAATAAATCTGTAGAAATTGTGTGTACAAGACCCAACAATAATACAAGAAGA
AGTATAAGGATAGGACCAGGACAAACATTCTATGCAACAGGTGAAATAATAGGAAACATA
AGAGAAGCACATTGTAACATTAGTAAAAGTAGCTGGACCAGTACTTTAGAACAGGTAAAG
AAAAAATTAAAAGAACACTACAATAAGACAATAGAATTTAACCCACCCTCAGGAGGGGAT
CTAGAAGTTACAACACATAGCTTTAATTGTAGAGGAGAATTTTTCTATTGCAATACAACA
AAACTGTTTTCAAACAACAGTGATTCAAACAACGAAACCATCACACTCCCATGCAAGATA
AAACAAATTATAAACATGTGGCAGAAGGTAGGACGAGCAATGTATGCCCCTCCCATTGAA
GGAAACATAACATGTAAATCAAATATCACAGGACTACTATTGACACGTGATGGAGGAAAG
AATACAACAAATGAGATATTCAGACCGGGAGGAGGAAATATGAAGGACAATTGGAGAAGT
GAATTATATAAATATAAAGTGGTAGAAATTGAGCCATTGGGAGTAGCACCCACTAAATCA
AAAAGGAGAGTGGTGGAGAGAGAAAAAAGAGCAGTGGGACTAGGAGCTGTACTCCTTGGG
TTCTTGGGAGCAGCAGGAAGCACTATGGGCGCGGCGTCAATAACGCTGACGGTACAGGCC
AGACAACTGTTGTCTGGTATAGTGCAACAGCAAAGCAATTTGCTGAGAGCTATAGAGGCG
CAACAGCATATGTTGCAACTCACGGTCTGGGGCATTAAGCAGCTCCAGACAAGAGTCTTG
GCTATAGAGAGATACCTAAAGGATCAACAGCTCCTAGGGCTTTGGGGCTGCTCTGGAAAA
ATCATCTGCACCACTGCTGTGCCTTGGAACTCCAGTTGGAGTAATAAATCTCAAGAAGAT
ATTTGGGATAACATGACCTGGATGCAGTGGGATAGAGAAATTAGTAATTACACAGGCACA
ATATATAGGTTACTTGAAGACTCGCAAAACCAGCAGGAGAAAAATGAAAAAGATTTATTA
GCATTGGACAGTTGGAAAAACTTGTGGAATTGGTTTAACATAACAAATTGGCTGTGGTAT
ATAAAAATATTCATCATGATAGTAGGAGGCTTGATAGGTTTGAGAATAATTTTTGGTGTA
CTCGCTATAGTGAAAAGAGTTAGGCAGGGATACTCACCTTTGTCGTTTCAGACCCTTACC
CCAAGCCCGAGGGGTCCCGACAGGCTCGGAAGAATCGAAGAAGAAGGTGGAGAGCAAGAC
AAAAACAGATCCATTCGATTAGTGAGCGGATTCTTAGCACTTGCCTGGGACGACCTGCGG
AGCCTGTGCCTCTTCAGCTACCACCGATTGAGAGACTTAATCTTGGTTGTGACGAGAGCA
GTGGAACTTCTGGGACGCAGCAGCCTCAGGGGGCTACAGAGGGGGTGGGAAGCCCTTAAG
TATCTGGGAAATCTTGTGCAGTATGGGGGTCTGGAGCTAAAAAGAAGTGCTATTAAACTG
TTTGATACCATAGCAATAGCAGTAGCTGAAGGAACAGATAGGATTCTTGAAGTAATACAG
AGAATTTGTAGAGCTATCCGCCACATACCTATAAGAATAAGACAGGGCTTTGAAGCAGCT
TTGCTATAA
>EU513197
ATGAGAGTGATGGGGATACAGAGGAATTATCCACCCTTATGGAGATGGGGAACTATGATT
TTTTGGATAATGACAATGTGTAATGCGAAAGATTTATGGGTCACAGTCTACTATGGGGTA
CCTGTGTGGAGAGAAGCAGATACCACCCTATTTTGTGCATCAGATGCTAAAGCATATAGT
ACAGAAGTACATAATGTTTGGGCTACACATGCCTGCGTACCCACAGACCCTGACCCACAA
GAAATACTTTTAAAAAATGTAACAGAAGATTTTAACATGTGGAAAAATAACATGGTAGAA
CAGATGCATGCAGATATAATTAATCTATGGGACCAAAGCCTAAAACCATGTGTAAAGTTA
ACCCCTCTCTGTGTTACTATGCAATGCACTGACATGACCAACATATCCATAAAGCTTGCA
TCCATAGCCAACACATCCATAGCCGAAGAGACGCAAGGAGAAATAAAAAACTGCTCTTTC
AATGTGACAGAACTAAGAAACAAAAGAAAGAAAGAGTATGCATTTTTCTATAAACAGGAT
ATAGTACAAATTAATAACAATGAGAGTAGTACAAATAATAACAATGAGAGTATGTTAATA
AGTTGTAATACCTCAACCATTACACAGGCTTGTCCAAAGGTTTCCTTTGAGCCAATTCCC
ATACATTTTTGTGCCCCAGCTGGTTTTGCGATTCTGAAGTGTAACGATAAGAAGTTCAAT
GGAACAGGGCCGTGTGAAAATGTCAGCACAGTACAATGCACACACGGAATTAAACCAGTA
GTGTCAACTCAACTGCTCCTAAATGGCAGTCTAGCAGAAGAAGAGGTAGTGATTAGATCT
GAAAATATCACAAACAATGCCAAAACCATAATAGTACAGTTAGATAAGCCTGTAAACATT
ACTTGTGTCAGACCTAACAACAATACAATAAAAAGTGTGCGTATAGGACCAGGGCAAGCA
TTCTATACAGCAGGTCAAGTAATAGGGGATATAAGAAAAGCATATTGTGAAGTAAACAGA
ACAGAATGGAAGAGTGCTTTAAATCAGGTGGCTTCAAAATTAAGGGAGAACTTTCAGAAT
GCCTCAACAATAAAATTTAATGAACACTCAGGAGGGGATATAGAAATTACAACACATATG
TTCAATTGTAAAGGAGAATTTTTCTATTGTAATACATCAAGCCTATTTAATTATACATTT
AGCAATAGCACTGAGGATAACAACCCAAGTAATGCCACAATAACTCTCCAATGCAGAATA
AGGCAAGTTGTAAATATGTGGCAGAGAGTAGGACTAGCAATGTATGCCCCTCCCATCAAA
GGAAAACTAAGATGTGAATCAAACATTACAGGACTACTATTAACAAGAGATGGAGGGAAT
AATAATAATAATGCAACTGAGACATTCAGGCCTGGAGGAGGAGATATGAGGGACAACTGG
AGAAGTGAATTATATAAATATAAGGTAGTACAAATTGAACCCCTAGGTGTGGCACCCACC
TATGCAAAAAGAAGAGTGGTGGAAAGAGGAAAAAGAGCAGTAGTTGGACTAGGAGCTGTC
TTCCTTGGGTTCTTAGGAGCAGCAGGAAGCACTATGGGCGCGGCGTCAATAACGCTGACG
GTACAGGCCAGACAATTATTGTCTGGTATAGTGCAACAGCAGAGCAATCTGCTGAGGGCT
ATAGAGGCTCAACAACAGCTGTTGAAACTCACGGTCTGGGGCATTAAACAGCTCCAGGCA
AGAGTCCTGGCTCTGGAAAGATACCTAAGGGATCAACAGCTCCTAGGACTATGGGGCTGC
TCTGGAAAACTCATCTGCACCACTACTGTGCCCTGGAACTCTAGTTGGAGTAATAAAACT
TATAATAGCATATGGGATAACATGACCTGGATGCAATGGGATAGAGAAATTAACAATTAC
ACAGAGATAATATATAACCTAATTGAAGAGTCGCAAAATCAGCAGGAACAGAATGAAAAG
GATTTATTGGCATTGGACAAGTGGGCAAGTCTGTGGAATTGGTTTGACATAACAAACTGG
CTATGGTATATAAGAATATTTATAATGATAGTAGGAGGTTTGATAGGTTTAAGAATAGTT
TTTGCTGTGCTTAATATAATAAATAGAGTTAGGCAGGGATACTCACCTTTGTCATTACAG
ACCCTTACCCACCACCAGAGGGAACCCGACAGGCCCGAAAGAATCGAAGAAGGAGGTGGC
GAGCCAGACAGAGGCAGATCCGTGAGATTAGTGAGCGGATTCTTAGCTCTTGCCTGGGAC
GATCTGCGGAGCCTGTGCCTCTTCAGCTACCACCGATTGAAAGACTTAGTCTTGATTGCT
GCGAGGGGTGTGGAACTTCTGGGACCCAGCAGTCTCAAGGGATTGAAACTGGGGCGGGAA
GCCCTCAAACTTCTGTGGAATCTTCTATTATACTGGGGTCGGGAACTAAAAATTAGTGCT
ATAAACTTGTTTGATACAGTAGCAATAGTAGTAGCTAACTGGACAGATAGCGTTATAGAC
ATAGGACAAAGAGTTGGTAGAGCTATTCTTAATATACCTACAAGAATCAGACAGGGCGCC
GAAAGGCTTTTGCTATAA
>EU855133
ATGAGAGTGAGGGGGATACCGAGGAATTGGCCACAATGGTGGATATGGGGCATCTTAGGC
TTTTGGATGATAATAATTTGTAGGGTGGTGGGGAACATGTGGGTCACAGTCTATTATGGG
GTACCTGTGTGGACAGATGCAAAAACTACTCTATTCTGTGCATCAGATGCTAAAGCATAT
GATAGAGAAGTGCATAATGTCTGGGCTACACATGCCTGTGTACCCACAGACCCCAACCCA
CAAGAAATAGTTTTGGAAAATGTAACAGAAAATTTTAACATGTGGAAAAATGACATGGTG
GATCAGATGCATGAGGATATAATCAGTTTATGGGATCAAAGTCTAAAACCATGTGTAAAG
TTGACCCCACTCTGCGTCACTTTACACTGTACAAATGCTACCTTTAAGAATAATGTTACC
AATGACATGAATAAAGAAATAAGAAATTGCTCTTTTAATACAACCACAGAAATAAGAGAT
AAGAAACAGCAAGGGTATGCACTTTTTTATAGACCTGATATAGTACTACTTAAAGAGAAT
AGAAATAATAGCAATAACTCTGAATATATATTAATAAATTGCAATGCCTCAACCATAACA
CAAGCCTGTCCAAAGGTCAATTTTGACCCAATTCCTATACATTATTGTGCTCCAGCTGGT
TATGCGATTCTAAAATGTAATAATGAGACATTCAGTGGAAAGGGACCATGCAATAATGTC
AGCACAGTACAATGTACACATGGAATTAAGCCAGTGGTATCAACTCAACTACTGTTAAAT
GGTAGCCTAGCAGAAAAAGAGATAATAATCAGATCTGAAAATCTGACAGATAATGTCAAA
ACCATAATAGTACATCTTAATAAATCTGTAGAGATTGTGTGTACAAGACCCAACAATAAT
ACAAGAAAAAGTATGAGGATAGGACCAGGTCAAACATTCTATGCAACAGGAGACATAATA
GGAGATATAAGACAAGCATATTGTAACATTAGTGAAAGTATGTGGAAGGAAACTTTAGAA
AGGGTAAAAGAAAAATTAAAAGAAAACTATAATAATAATAAAACAATAAAATTTGCACCA
TCCTCAGGAGGGGACCTAGAAATTACAACACATAGCTTTAATTGTAGAGGAGAATTTTTC
TATTGCAATACATCAAAACTGTTTTCATATAATGGTACAGGAAATGAAACCATCATACTC
CCATGCAGAATAAAACAAATTATAAACATGTGGCAGGGGGTAGGACGAGCAATGTATGCC
CCTCCCATTGCAGGAAACATAACATGTAAATCAAATATCACAGGACTACTATTGGTACGT
GATGGAGGAGAGGACAATAAAACAGAGGAGACATTCAGACCTGGAGGAGGAAATATGAAG
GACAATTGGAGAAGTGAATTATATAAATATAAAGTGATAGAACTTAAGCCATTGGGAATA
GCACCCACTGGGGCAAAAAGGAGAGTGGTGGAGAGAGAAAAAAGAGCAGTGGGAATAGGA
GCTGTGTTCCTTGGGTTCTTGGGAGCAGCAGGAAGCACTATGGGCGCAGCGTCACTAGCG
CTGACGGTACAGGCCAGACAACTGTTGTCTGGTATAGTGCAACAGCAAAGCAATTTGCTG
AGAGCTATAGAGGCGCAACAGCATATGTTGCAACTCACGGTCTGGGGCATTAAGCAGCTC
CAGACAAGAGTCTTGGCTATAGAAAGATACCTAAAGGATCAACAGCTCCTAGGGATTTGG
GGCTGCTCTGGGAAACTCATCTGCACCACTAATGTGCCTTGGAACTCCAGTTGGAGTAAT
AAATCTCAAACAGATATTTGGAATAACATGACCTGGATGGAGTGGGATAGAGAAATTAGT
AATTACACAGACACAATATACAGGCTGCTTGAAGACTCGCAAACCCAGCAGGAGAAAAAT
GAAAAAGATCTATTAGCATTGGACAGTTGGAAAAATTTGTGGAATTGGTTTGACATAACA
AACTGGCTGTGGTATATAAAAATATTCATCATGATAGTAGGAGGCTTAATAGGTTTAAGA
ATAATTTTTGCTGTGCTTTCTATAGTGAATAGAGTTAGGCAGGGATACTCACCTCTGTCG
TTCCAGACCCTTACCCCAAACCCGAGGGGACTCGACAGGCTCGGAAGAATCGAAGAAGAA
GGTGGAGAGCAAGACAGAGACAGATCCATTCGATTAGTGAACGGATTCTTAGCACTTGCC
TGGGACGACCTGCGGAGCCTGTGCCTTTTCATCTACCACCAATTGAGAGACTTCATATTG
TTGACAGCGAGAGCAGTGGAACTTCTGGGACGCAGCAGCCTCAGGGGACTACAGAGAGGG
TGGGAAGCCCTTAAGTATCTGGGAAATCTTGTGCAGTATTGGGGTCTGGAACTAAAAAAG
AGTGCTATTAGTCTGCTTGATACCATAGCAATAACAGTAGCTGAAGGAACAGATAGGATT
ATTGAAGTAGTACAAAGAATTTGTAGAGCTATCCGCAACATACCTAGAAGAATAAGACAG
GGCTTTGAAGCAGCTTTGCTA
>HM215254
ATGAGAGTGATGGGGAGCATGAGGAATTGTCAACGTTGGTGGATATGGGGAATCTTAGGC
TTTTGGATGCTAATGACTTGTAATATGGAGGAGGACTTGTGGGTCACTGTCTACTATGGG
GTACCTGTATGGAGAGAAGCAAAGGCTACTCTATTTTGTGCATCAGATGCTAAAGCATAT
GAAAGAGAAGTACATAATGTCTGGGCTACACATGCCTGTGTACCCACAGACCCCGACCCA
CAAGAAATGGCTTTGGTAAATGTAACAGAAAATTTTAACATGTGGAAAAATGACATGGTG
GATCAGATGCACGAGGATATAATCAATTTATGGGATCAAAGCCTAAAACCATGTGTAAAG
TTAACCCCACTCTGTGTCACTTTAAACTGTACAGATGCAAAATTTAATAGTACCCAGAGT
GATAATGGTACCAGTACTGTAAATGTTAGTACCAGTAATGAAATGAAAAACTGCTCTTTC
AATATAACCACAGAAATAAGAGATAAGAAGAAAAAAGAAAGTGCAATTTTTTATAAACTT
GATGTAGTACCACTTGATGGGAATGGTAACAACTCTGGAAACTATAGTGAATATAGATTG
ATAAATTGCAATACCTCAACCATAACACAAGCCTGTCCAAAGGTCTCTTTTGACCCAATT
CCTATACATTATTGTGCTCCAGCTGGTTATGCGATTCTAAAGTGTAATAATAAGACATTC
AATGGATCAGGACCATGCAATAAGGTCAGCACAGTACAATGTACACATGGAATTAAGCCA
GTGGTATCAACTCAACTACTGTTAAATGGTAGTCTAGCGGAAGAAGAGATAGTAATTAGA
TCTGAAAATATAACAGACAATGTCAAAACAATAATAGTACATCTCAATGAATCTGTAGAA
ATTGAGTGTACAAGACCAGGCAATAATACAAGAAAAAGTATGAGGATAGGACCAGGACAA
ATATTCTATGCAACAGGAGACATAATAGGAGATATAAGACAAGCATATTGTAACATTAAT
GAAAGTAAATGGAATGAAACTTTACAAAAAGTAGGTAAAAAATTAAGAGAACACTTCTCT
AATAAAACAATAGAATTTCAACCACCCTCCCCAGGAGGGGACCTAGAAATTACAACACAT
AGTTTTAATTGTGGAGGAGAGTTTTTCTATTGCAATACATCAAGATTGTTTAATGGCAAG
TTTAATGGTACAATGGGTAATTATACTATAAATTCAACCATCACACTCCCATGCAGAATA
AAACAAATTATAAATATGTGGCAGGGGGTAGGACGAGCAATGTATGCCCCTCCCATTGCT
GGAAACATAACATGCAGATCAAATATCACAGGAATACTATTGACACGTGATGGTAGTGAA
ACAAATGATGGTAATACAAATGAAACAGGGACAAAGACATTCAAATCTAATGAAACAGAG
ACAGAGATATTCAGACCTGGAGGAGGAGATATGAGGGACAATTGGAGAAGTGAATTATAT
AAATATAAAGTGGTAGAAATTAAGCCATTAGGAATAGCACCCACCAAGGCAAAAAGGAGA
GTGGTGGAGAGAGAAAAAAGAGCAGTGGGAATAGGAGCTATGTTCCTTGGGATCTTGGGA
GCAGCAGGAAGCACTATGGGCGCGGCGTCAATAACGCTGACGGTACAGGCCAGACAATTA
TTGTCTGGTATAGTGCAACAGCAAAGCAATTTGCTGAGAGCTATAGAGGCGCAACAGCAT
ATGTTGCAACTCACGGTCTGGGGCATTAAGCAGCTCCAGACAAGAGTCCTGGCTATAGAA
AGATACCTAAAGGATCAACAGCTCCTAGGAATTTGGGGCTGCTCTGGAAAACTCATCTGC
ACCACTGCTGTGCCTTGGAACACTAGTTGGAGTAACAGATCTCAACAGGATATTTGGGAT
AACATGACCTGGATGCAATGGGATAGGGAAGTTAGTAATTACACAAACATAATATACAGG
TTGCTTGAAGAGTCGCAAAACCAGCAGGAGAAAAATGAAAAAGATTTACTAGCATTGGAC
AGTTGGAACAGTCTGTGGAATTGGTTTAGCATAACAAATTGGCTGTGGTACATAAGAATA
TTCATAATGATAGTAGGAGGTTTGATAGGTTTAAGAATAATTTTTGCTGTGCTTTCTATA
GTGAATAGAGTTAGGCAGGGATATTCACCTCTGTCATTCCAGACCCTTACCCCAAGCCAG
AGGGAACCCGACAGGCCCGGAGGAATCGAAGAAGGAGGTGGAGAGCAAGGCAGAGACAGA
TCCACTCGATTAGTGAGCGGATTCTTGCCACTCATCTGGGACGACCTGCGGAGTCTGTGC
CTTTTCAGCTACCACCGATTGAGAGACTTCATATTGGTGACAGCGAGAGCAGTGGAACTT
CTGGGACGCAGCAGTCTCAAGGGACTACAGAGGGGGTGGGAAGCCCTTAAGTATCTGGGA
AGCCTTGTGCAGTATTGGGGTCTAGAGCTAAAAAAGAGTGCTATTAGTCTGCTTGATACC
ATAGCAATACAAGTAGCTGAGGGAACAGATAGGATTATAGAATTAGTACAAGGAATTTGT
AGAGCTATCCTCAACATACCTAGAAGAATAAGACAGGGCTTTGAAGCAGCTTTGCTATAA
>AY835435
ATGAGAGTGAAGGGGATCAAGAAGAATTATCAGCACTGGTGGAGATGGGGCATGATGATC
TTTGGGTTATTGATGATCTGTAGTGCTGCAGACAAATTGTGGGTCACAGTCTATTATGGG
GTACCTGTGTGGAAAGAAACAACCACCACTCTATTTTGTGCATCAGATGCTAGAGCATAT
GATACAGAGGTGCATAATGTTTGGGCCACACATGCCTGTGTACCCACAGACCCCAACCCA
CAAGAAGTAGTATTGGGAAATGTGACAGAAAATTTTAACATGTGGAAAAATAACATGGTA
GAACAGATGCATGAGGATATAATCAGTTTATGGGATCAAAGCCTAAAGCCATGTGTAAGA
CTAACCCCACTCTGTGTTACTTTAAATTGCATTGATTATTATGGAAATACTACTAATAGC
AATAATAGTAGTGAGACAATGATGGAAAAAGGAGAAATAAAAAATTGCTCTTTCAATATC
ACCACAAGACTAAAAGATAAGATGCAGAAAGAATATGCACTTTTTTATAAATATGATATA
GTACCAATAGATAATAGGGTAGGAAATGATACCAGTAATGCTACCAGCTATAGGTTAACA
AGTTGTAACACCTCAGTCATTACCCAGGCCTGTCCAAAGGTATCCTTTGAGCCAATTCCC
ATACATTATTGTGCCCCGGCTGGTTTTGCGATTCTAAAGTGTAATGATAAGAAGTTCAAT
GGAACAGGACCCTGTAAAAATGTCAGCACAGTACAATGTACACATGGAATTAAGCCAGTA
GTATCAACTCAACTGCTGTTAAATGGCAGTCTAGCAGAAGAAGAGGTAATGATTAGATCT
GAAAATTTCACAGACAATGCTAAAACCATAATAGTACAGCTGAATGAAACTGTAGAAATT
AATTGTACAAGACCCAACAATAATACAAGAAAAAGTATACATATGGGACCAGGGAAAGTA
TTTTACACAACAGGAGAAATAATAGGAGATATAAGACAAGCACATTGTAACATTAATAGA
GCAAAATGGAATAACACTTTAATAAAGATAGTTGAAAAATTAAGAGTAAAATTTAATAAA
ACAATAAGCTTTAAGCAATCCTCAGGAGGGGACCCAGAAATTGAAATGCACAGTTTTAAT
TGTGGAGGGGAATTTTTCTACTGTAATACAACACAACTGTTTAATAGTACTTGGTTTAAT
AATGCTACTTTGAATGTTAATAGTAATGTTACTGAAGGGTCAGAAAATATCACACTCCCA
TGCAGAATAAGACAAATTGTGAACATGTGGCAAGAAGTAGGAAAAGCAATGTATGCCCCT
CCCATCCAAGGGCAAATTAGATGTTCATCAAATATTACAGGGCTGCTATTAACAAGAGAT
GGTGGTGGTAGTAACAGTAGTAACACGAGCGAGGAGGTCTTCAGACCTGGAGGAGGAAAT
ATGAGGGACAATTGGAGAAGTGAATTATATAAATATAAAGTAGTAAAAATTGAACCATTA
GGAATAGCACCCACCAAGGCAAAGAGAAGAGTGGTGCAGAGAGAAAAAAGGACAGTGGGA
ATAGGAGCTTTGTTCCTTGGGTTCTTGGGAGCAGCAGGAAGCACTATGGGCGCAGCGTCA
ATGACGCTGACGGTACAGGCCAGACAATTACTGTCTGGTATAGTGCAACAGCAGAACAAT
CTGCTGAGGGCTATTCAGGCGCAACAGCATCTGTTGCAGCTCACAGTCTGGGGCATTAAA
CAGCTCCAGGCAAGAGTCCTAGCTGTGGAAAGATACCTAAAGGATCAACAGCTCCTGGGG
ATTTGGGGTTGCTCTGGAAAACTCATCTGCACCACTGCTGTGCCTTGGAATGCTAGTTGG
AGTAATAAATCTCTGAATGAAATTTGGGATAACATGACCTGGATGGAGTGGGAAAAAGAA
ATTGACAATTACACAAGCTTAATATACACCTTAATTGAAGAATCGCAAAACCAACAAGAA
AAGAATGAACAAGAATTATTGGAATTAGATAAATGGGCAAGTTTGTGGAATTGGTTTAGC
ATAACAAACTGGCTGTGGTATATAAAAATATTTATAATGATAGTAGGAGGCTCGATAGGT
TTAAGAATAGTTTTTGCTGTGCTTTCTATAGTGAACAGAGTTAGGCAGGGATACTCACCA
CTATCGTTTCAGACCCGCCTCCCAACCCCGAGGGGACCCGACAGGCCCGAAGGAATCGAA
GAAGAAGGTGGAGAGAGAGACAGAGACAGATCAGGACAATTAGTGAATGGATTCTTAGCA
ATCATCTGGGTCGACCTGCGGAGCCTGTGCCTCTTCAGCTACCACCGCTTGAGAGACTTA
CTCTTGATTGTAGCGAGGGTTGTGGAACTTCTGGGACGCAGGGGGTGGGAAGCCCTCAAC
TATTGGTGGAATCTCCTACAGTATTGGAGTCAGGAACTAAAGAAGAGTGCCATTAGCTTG
CTCAATGCAACAGCCATAGCAGTAGCTGAGGGGACAGATAGAGTTATAGAAGTAGTACAA
AGAACTTGTAGAGCTATTATCCACATACCTAGAAGAATAAGACAGGGCTTGGAAAGGCTT
TTGCTATAA
>U52953
ATGAGAGTGGAGGGGATACAGAGGAATTGGAAACAATGGTGGATATGGGGCATCTTAGGC
TTTTGGATGGTAATGATTTATAATGTAAGGGGGAACTTGTGGGTCACGGTATATTATGGG
GTACCTGTGTGGAAAGAAGCAAAAACTACTCTATTTTGTGCATCAGACGCTAAAGCATAT
GATGCAGAAGTGCATAATGTCTGGGCTACACATGCCTGTGTACCCACAGACCCCAATCCA
CAAGAAATGGTTTTGGAAAATGTAACAGAAAATTTTAACATGTGGGAAAATGACATGGTG
GAACAGATGCATCAGGATATAATCAGCTTATGGGATCAAAGCCTAAAGCCATGTGTAAAG
TTGACCCCACTCTGTGTTACGTTACACTGCAGTAACAGAACTATTGACTACAATAACAGA
ACTGATAACATGGGGGGAGAAATAAAAAATTGTTCTTTCAATATGACCACAGAAGTAAGA
GATAAGAGAGAGAAGGTACATGCACTTTTTTATAGACTTGATATAGTACCACTTAAGAAT
GAGAGTAGTAACACTTCTGGTGATTATAGATTAATAAATTGTAATACCTCAGCCATAACA
CAAGCCTGTCCAAAGGTCTCTTTTGACCCAATTCCTATACATTATTGTGCTCCAGCGGGT
TATGCGATTCTAAAGTGTAATAATAAGACATTCAATGGAACAGGACCATGCAATAATGTC
AGCACAATACAGTGTACACATGGAACTAAGCCAGTAGTGTCAACTCAACTACTGTTAAAT
GGTAGTCTAGCAGAAGAAGAGATAATAATTAGATCTAAAAATCTAACAGACAATGTCAAA
ACAATAATAGTACATCTTAACGAATCTGTAGAGATTAATTGTACGAGACCCAACAATAAT
ACAAGAAAAAGTATAAGGATAGGACCAGGACAAGCATTCTATGCAACAGGAGAAATAATA
GGAGATATAAGACAAGCACATTGTAACATTAGTAGAACAGCATGGAACAAAACTTTACAA
GAGGTAGGTAAAAAATTAGCAGAGCACTTCCCTAATAAAGCAATAAAATTTGCAAAGCAC
TCAGGAGGAGACCTAGAAATTACAACACATAGCTTTAATTGTAGAGGAGAATTTTTCTAT
TGCAATACATCAAGCCTGTTTAATAGTACATACACACCTAATAGTACAGAAAACATTACT
GGAACAGAAAATTCAATCATCACAATCCCATGCAGAATAAAACAAATTATAAATATGTGG
CAGGGGGTCGGACGAGCAATGTATGCCCCTCCCATTGAAGGAATATTAACATGTAGATCA
AATATCACAGGATTACTACTGACACGGGATGGAGGTACAGGTATGCATGACACAGAGATA
TTCAGGCCTGAAGGAGGAGATATGAGGGACAATTGGAGAAGTGAATTATATAAATATAAA
GTGGTAGAAATTAAACCATTAGGAATAGCACCCACTAAGGCGAAAAGGAGAGTGGTGGAG
AGAGAAAAAAGAGCAGTGGGAATAGGAGCTGTGTTCCTTGGGTTCCTGGGAGCAGCAGGA
AGCACTATGGGCGCAGCATCAATAACGCTGACGGTACAGGTCAGACAATTATTGTCTGGG
ATAGTGCAACAGCAAAGCAATTTGCTGAGAGCTATAGAGGCGCAACAGCATATGTTGCAA
CTCACGGTCTGGGGCATTAAGCAGCTTCAGACAAGAGTCCTGGCTATAGAAAGGTACCTA
AGGGATCAACAGCTCCTAGGGATTTGGGGCTGCTCTGGAAAACTCATCTGCACCACTGCT
GTGCCTTGGAATTCTAGTTGGAGTAATAGATCTCAAGAGGATATTTGGAATAACATGACC
TGGATGCAGTGGGATAGAGAAATTAGTAATTACACAAACACAATATACAGGTTGCTTGAA
GACTCGCAAAACCAGCAGGAAAAAAATGAACAGGACTTATTAGCATTGGACAAGTGGCAA
AATCTGTGGACTTGGTTTGGCATAACAAATTGGCTGTGGTATATAAAAATATTCATAAAG
ATAGTAGGAGGCTTGATAGGTTTAAGAATAATTTTTGCTGTGCTCTCTATAGTAAATAGA
GTTAGGCAGGGATACTCACCCTTGTCGTTTCAGACCCTTACCCCAAACCCGAGGGGACCA
GACAGGCTCGGAGGAATCGAAGAAGAAGGTGGAGAGCAAGACAGAGACAGATCCATTCGA
TTAGTGAGCGGATTCTTAGCACTTGCGTGGGACGACCTGCGGAGCCTGTGCCTTTTCAGC
TACCACCGATTGAGAGACTTAATATTAATTGCAGCGAGAGCGGTGGAACTTCTGGGACGC
AGCAGCCTCAGGGGAATACAGAGAGGGTGGGAAATCCTTAAGTATTTGGGAGGCCTTGTG
CAGTATTGGAGTCTAGAGTTAAAAAAGAGTGCTATTAGTCTGTTTGATACCATAGCAATA
GCAGTAGCTGAAGGAACAGATAGGATTATAGAAGTCATACAAGGAATTTGGAGAGCTATC
TGCAACATACCTAGAAGAATACGACAGGGCTTTGAAGCAGCTTTGCAATAA
>DQ411854
ATGAGAGTGAGGGGGATACCGAGGAATTGGCCACAATGGTGGATATGGGGCATCTTAGGC
TTTTGGATGATAATAATTTGTAGGGTGGTGGGAAACTTGGACTTGTGGGTCACAGTCTAT
TATGGGGTACCTGTGTGGAAAGAAGCAAAAACTACTCTATTCTGTGCATCAGATGCTAAA
GCATATGATAAAGAAGTGCATAATGTCTGGGCTACACATGCCTGTGTACCCACAGACCCC
AACCCACAAGAAATAGTTTTGGAAAATGTAACAGAAAATTTTAACATGTGGAAAAATGAC
ATGGTGGATCAGATGCATGAGGATATAATCAGTTTATGGGATCAAAGCCTAAAACCATGT
GTAAAGTTGACCCCACTCTGTGTCACTTTAAATTGTAAAAATGTAAATATAAGTGCAAAT
GCAAATGCTACTGCTACCCTCAATAGTAGCATGAATGGAGAAATAAAAAATTGCTCTTTC
AATACAACCACAGAATTAAGAGATAAGAAACAGAAAGTGTATGCACTTTTTTATAAACCT
GATGTAGTACCACTTAATGGGGGAGAGCATAATGAGACAGGAGAGTATATATTAATAAAT
TGCAATTCCTCAACCATAACACAAGCCTGTCCAAAGGTCTCTTTTGACCCAATTCCTATA
CATTATTGTGCTCCAGCTGGTTATGCGATTCTAAAGTGTAATAATAAGACATTCAATGGG
ACAGGACCATGCAATAATGTCAGCACAGTACAATGTACACATGGAATTAAGCCAGTGGTA
TCAACTCAATTACTGTTAAATGGTAGCCTAGCAGAAGAAGAGATAATAGTTAGATCTGAA
AATCTGACAAACAATATCAAAACAATAATAGTTCACCTTAATAAATCTGTAGAAATTAAG
TGTACAAGACCCAACAATAATACAAGAAAAAGTGTAAGGATAGGACCAGGACAAACATTC
TATGCAACAGGTGAAATAATAGGAGACATAAGAGAAGCACATTGTAACATTAGTAGAGAA
ACATGGAACAGTACTTTAATACAGGTAAAGGAAAAATTAAGAGAACACTACAATAAGACA
ATAAAATTTGAACCATCCTCAGGAGGGGATCTAGAAGTTACAACACATAGCTTTAATTGT
AGAGGAGAATTTTTCTATTGTGATACAACAAAACTGTTTAATGAAACAAAACTGTTTAAT
GAAAGTGAATATGTAGACAACAAAACCATCATACTCCCATGCAGGATAAAACAAATTATA
AACATGTGGCAGGAGGTAGGACGAGCAATGTATGCCCCTCCCATTGAAGGAAACATAACA
TGTAAATCAAATATCACAGGACTACTATTGACATGGGATGGAGGAGAGAATAGCACAGAA
GGGGTATTCAGACCAGGAGGAGGAAATATGAAGGACAATTGGAGAAGTGAATTATATAAA
TATAAAGTGGTAGAAATTAAGCCATTGGGAGTAGCACCCACTAAATCAAAAAGGAAAGTG
GTGGGGAGAGAAAAAAGAGCAGTGGGACTAGGAGCTGTGCTCCTTGGGTTCTTGGGAGCA
GCAGGAAGCACTATGGGCGCGGCATCAATAACGCTGACGGTACAGGCCAGACAACTGTTG
TCTGGTATAGTGCAACAGCAAAGCAATTTGCTGAGAGCTATAGAGGCGCAACAGCATCTG
TTGCAACTCACGGTCTGGGGCATTAAGCAGCTCCAGACAAGAGTCTTGGCTATAGAAAGA
TACCTAAAGGATCAACAGCTCCTAGGGCTTTGGGGCTGCTCTGGAAAACTCATCTGCGCC
ACTGCTGTGCCTTGGAACTCCAGTTGGAGTAATAAATCTCTAGGGGATATTTGGGATAAC
ATGACCTGGATGCAGTGGGATAGAGAAATTAGTAATTACACAAACACAATATTCAGGTTG
CTTGAAGACTCGCAAAACCAGCAGGAGAAAAATGAAAAAGATTTATTAGCATTGGACAGT
TGGAAAAACCTGTGGAATTGGTTTGACATAACAAATTGGCTGTGGTATATAAAAATATTC
ATCATGATAGTAGGAGGCTTGATAGGTTTAAGAATAATTTTTGGTGTACTTGCTATAGTG
AAAAGAGTTAGGCAGGGATACTCACCTTTGTCTTTTCAGACCCTTATCCCAAACCCGAGG
GGACCCGACAGGCTCGGAAGAATCGAAGAAGAAGGTGGAGAGCAAGACAAAGACAGATCC
ATTCGATTAGTGAGCGGATTCTTAGCACTTGCCTGGGACGATCTGCGGAGCCTGTGCCTC
TTCAGCTACCACCAATTGAGAGACTTCATATTGACTGCAGCGAGAGCAGCGGAACTTCTG
GGACGCAGCAGTCTCAGGGGACTGCAGAGAGGGTGGGAAGTCCTTAAATATCTGGGAAAT
CTTGTGCAGTATTGGGGTCTGGAACTAAAAAGAAGTGCTATTAATCTGTTTGATACCATA
GCAATAGCAGTAGCTGAAGGAACAGATAGGATTATTGAAGTAATACAGAGAATTTGTAGA
GCTATCCGCTACATACCTACAAGAATAAGACAGGGCTTTGAAGCAGCTTTGCTATAA
>EF117271
ATGAGAGTGAGGGGGACACTGAGGAATTATCAACAATGGTGGATATGGGGCGTCTTGGGC
TTTTGGATGTTAATGATTTGTAATGTGGGAGGAAACTTGTGGGTCACAGTCTATTATGGG
GTACCTGTGTGGAAAGAAGCAACAACTACTCTATTCTGTGCATCAGATGCTAAAGCATAT
GACAAAGAAGTGCATAATGTCTGGGCTACACATGCCTGTGTACCCACAGACCCCAACCCA
CAAGAAATGGTTTTGGGAAATGTAACAGAAAATTTTAACATGTGGAAAAATGAAATGGTG
AATCAGATGCATGAGGATGTAATCAGTCTATGGGATCAAAGCCTAAAGCCATGTGTAAAG
TTAACCCCACTCTGTGTCACTTTAGAATGTAGCAATGTTACCTACAATGAGAGCATGAAG
GAAGTAAAAAATTGCTCTTTCAATCTAACCACAGAACTAAGAGATAAAAAGCAGAAAGTG
CATGCACTCTTTTATAGACTTGATATAGTACCACTTAATGATACTGAGAAGAAGAATTCT
AGTAGGCCTTATAGATTAATAAATTGTAATACCTCAGCCATAACACAAGCCTGTCCAAAG
GTCACTTTTGATCCAATTCCTATACACTATTGTACTCCGGCTGGTTATGCGATTCTAAAG
TGTAATGATAAGAAATTCAATGGGACAGGACCATGCCATAAGGTTAGCACAGTACAATGT
ACACATGGAATTAAGCCAGTAGTATCAACACAACTACTGTTAAATGGTAGCCTAGCAGAA
GGAGAGATAATAATTAGATCTGAAAATTTGACAAACAATGCCAAAACAATAATAGTACAT
CTTAATCAATCTGTAGAAATTGTGTGTGCAAGACCCAGCAATAATACAAGAACAAGTATA
AGGATAGGACCAGGACAAACATTCTATGCAACAGGAGCCATAACAGGAGACATAAGACAA
GCACATTGTAACATTAGTAAAGATAAATGGAATGAAACTTTACAAAGGGTAGGTGAAAAA
TTAGCAGAACACTTCCCTAATAAAACAATAAAATTTAATTCATCCTCAGGAGGGGACCTA
GAAATTACAACACATAGCTTTAATTGTAGAGGAGAATTTTTCTATTGTAATACATCAGGC
CTGTTTAATGGTACATTTAATGGTACATACGTGTCACCTAATAGTACAGACAGTAATTCA
AGTTCAATCATCACGATCCCCTGCAGAATAAAGCAAATTATAAACATGTGGCAGGAGGTA
GGACGAGCAATGTATGCCCCTCCCATTGCAGGAAACATAACATGCAAATCAAATATCACA
GGACTACTATTGGTACGCGATGGGGGAACAGGGTCAGAGTCAAATAAGACAGAGATATTC
AGACCTGGAGGAGGAGATATGAGGGACAATTGGAGAAGTGAATTATATAAATATAAAGTG
GTAGAAATTAAGCCATTGGGAGTAGCACCCACTAAAGCAAAAAGGAGAGTGGTGGAGAGA
GAAAAAAGAGCAGTGGGAATAGGAGCTGTGTTCCTTGGGTTCTTGGGAGCAGCAGGAAGC
ACTATGGGCGCGGCGTCAATAACGCTGACGGTACAGGCCAGACAATTGTTGTCTGGTATA
GTGCAACAGCAAAGCAATTTGCTGAGGGCTATAGAAGCGCAACAGCATCTGTTGCAACTC
ACGGTCTGGGGCATTAAGCAGCTCCAGACAAGAGTCCTGGCTATAGAAAGATACCTAAAG
GATCAACAGCTCCTAGGGATTTGGGGCTGCTCTGGAAAGCTCATCTGCACTACTGCTGTA
CCTTGGAACTACAGTTGGAGTAACAGATCTCAAGACGATATTTGGGATAACATGACCTGG
ATGCAGTGGGATAAAGAAATTAGTAATTACACAAACACAATATACAAGTTGCTTGAAGAC
TCGCAAATCCAGCAGGAAAAAAATGAAAAAGATTTATTAGCATTGGACAGTTGGGAAAAT
CTATGGAATTGGTTTAACATAACAAATTGGCTGTGGTATATAAAAATATTCATAATAATA
GTAGGAGGCTTGATAGGTTTAAGAATAATTTTTGCTGTGCTCCCTATAGTGAATAGAGTT
AGGCAGGGATACTCACCTTTGTCGTTTCAGACCCATACCCCGACTCCAGGGGGACCCGAC
AGGCTCGGAAGAATCGAAGAAGAAGGTGGAGAGCAAGACAACGTCAGATCCATTCGCTTA
GTGAACGGGTTCTTAGCGCTTGCCTGGGACGACCTGCGGAACCTGTGCCTCTTCAGCTAC
CACCGATTGAGAGACTTCATATTAGTGGCAGCGAGAGTGGTGGAACTTCTGGGACGCAAC
AGTCTCAGGGGACTACAGAAGGGGTGGGAAGCCCTTAAATATCTGGGAAGTCTTGTGCAG
TACTGGGGTCTGGAGCTAAAAAGGAGTGCTATTAGTCTGCTTGATACCATAGCAATAGCA
GTAGCTGAGGGAACAGATAGGATTATACAATTAGGACAAGGAATTTGTAGAGCTATCTGC
AACATACCTAGAAGAATAAGACAGGGCTTGGAAGCAGCTTTGCAATAA
>EF117266
ATGAGAGTGAGGGGGATACTGAGGAATTATCAGCAATGGTGGATGTGGGGCGTCTTAGGC
TTTTGGATGTTAATGATTTGTAATGGGGTAGAAAACTTGTGGGTCACAGTCTATTATGGG
GTACCTGTGTGGAAAGAAGCTAGAACTACTCTATTCTGTGCATCAGATGCTAAAGCATAT
GAGACAGAAGTGCATAATGTCTGGGCTACACATGCCTGTGTACCCACAGACCCCAACCCA
CAAGAAATGGTTTTGGGAAATGTAACAGAAAATTTTAACATGTGGAAAAATGACATGGTG
GATCAGATGCATGAGGATGTAATCAGTTTATGGGCTCAAAGCCTAAAGCCATGTGTAAAG
TTGACCCCACTCTGTGTCACTTTAGAATGTACCCAGGTTAATGCTACCCAGGGTAATACT
ACCCAGGTTAATGTTACCCAGGTTAATGGGGATGAAATGAAAAATTGCTCTTTCAATACA
ACCACAGAAATAAGAGATAAGAAGCAGAAAGCATATGCACTTTTTTATAGACTTGATCTA
GTACCACTTGAGAGAGAGAATAGGGGCGACTCTAACAGCGCTAGTAAGTATATATTAATA
AATTGTAATACCTCAGCCATAACACAAGCCTGTCCAAAGGTCAATTTTGATCCAATTCCT
ATTCACTATTGTACTCCAGCTGGTTATGCGATTCTAAAGTGTAACAATAAGACATTCAAT
GGAACAGGATCATGCAATAATGTCAGCACAGTACAATGTACACATGGAATTAAGCCAGTA
GTATCAACTCAACTACTGTTAAATGGTAGCCTAGCAGAAGAAGAGATAATAATTAGATCT
GAAAATCTGACAGACAATGTAAAAACAATAATAGTACATCTTGATCAATCTGTAGAAATT
GTATGTACAAGGCCCAACAATAATACAAGAAAAAGTATAAGGATAGGACCAGGACAAACA
TTCTATGCAACAGGGGATATAATAGGAAACATAAGAGAAGCACATTGTAACATTAGTGAA
AAGAAATGGCATGAAATGTTACGCAGGGTAAGTGAAAAATTAGCAGAACACTTCCCTAAT
AAAACAATAAAATTTACATCATCCTCAGGAGGGGACCTAGAAATTACAACACATAGCTTT
AATTGTAGAGGAGAATTTTTCTATTGCAATACATCAGGCCTGTTTAATAGTACATATATG
CCTAATGGTACATATATGCCTAATGGTACAAATAATTCAAACTCAACCATCATCCTCCCA
TGCAGAATAAAACAAATTATAAACATGTGGCAGGAGGTAGGACGAGCAATGTATGCCCCT
CCCATTGCAGGAAACATAACATGTAACTCAAATATCACAGGACTACTATTGGTACGAGAT
GGAGGAAAGAACAATAATACAGAGATATTCAGACCTGGAGGAGGAGATATGAGGGACAAT
TGGAGAAGTGAATTATATAAATATAAAGTAGTGGAGATTAAGCCATTGGGAGTAGCACCC
ACTAGAGCAAAAAGGAGAGTGGTGGAGAGAGAAAAAAGAGCAGTGGGACTGGGAGCTGTG
TTCCTTGGGTTCTTGGGAGCAGCAGGAAGCACTATGGGCGCGGCGTCAATAACGCTGACG
GTACAGGCCAGACAATTGTTGTCTGGTATAGTGCAACAGCAAAGCAATTTGCTGCAGGCT
ATAGAGGCGCAACAGCATCTGTTGCAACTCACGGTCTGGGGCATTAAGCAGCTCCAGACA
AGAGTCCTGGCTATAGAAAGATATCTAAAGGATCAACAGCTCCTAGGGATTTGGGGCTGC
TCTGGAAAACTCATCTGCACCACTGCTGTACCTTGGAACTCCAGTTGGAGTAACAAATCT
CTAACAGATATTTGGGATAACATGACCTGGATGCAGTGGGATAGAGAAGTTAGTAATTAC
ACAGGCATAATATACAGGTTGCTTGAAGACTCGCAAAACCAGCAGGAAAGAAATGAACAA
GATTTATTAGCATTGGACAGTTGGAAAAATCTGTGGAGTTGGTTTGACATATCAAATTGG
CTGTGGTATATAAAAATATTCATAATGATAGTAGGAGGATTGATAGGTTTAAGGATAATT
TTTGCTGTGCTTTCTATAGTGAATAGAGTTAGGCAGGGATACTCACCTTTGTCGTTCCAG
ACCCTTACCCCGAACCCCACGGGACCCGACAGGCTCGGAAGAATCGAAGAAGAAGGTGGA
GAGCAAGACAGAGACAGATCCGTGCGATTAGTGAACGGATTCTTAGCACTTGCCTGGGAC
GACCTGAGGAGCCTGTGCCTCTTCTGCTACCACCGATTGAGAGACTTCATATTAGTGATA
GCGAGAGCGGTGGAACTTCTGGGACGCAGCAGTCTCAGGGGACTACAGAGGGGGTGGGAA
GCCCTTAAATATCTGGGAAGTATTGTGCAGTATTGGGGTTTGGAGCTAAAAAAGAGTGCT
ATTAGTCTGCTTGATGTCATAGCAATAGCAGTAGCTGAAGGAACAGATAGGATTATAGAC
TTAGTACTAAGAACTTGTAGAGCTATCCGCAACATACCTAGAAGACTAAGACAGGGCTTT
GAAACAGCTTTGCTATAA
>AY835448
ATGAGAGTGAAGGGGATCAAGAAGAGCTTTCAGCACTGGTGGAAATGGGGCACCATGCTC
CTTGGGATATTGATGATATGTAGTGCTACAGACAAATTGTGGGTCACAGTTTATTATGGG
GTACCTGTGTGGAAAGAAGCAGTCACCACTCTGTTTTGTGCATCAGATGCTAAAGCATAT
GATACAGAAGTACATAATGTTTGGGCCACACATGCCTGTGTACCCACAGACCCCGACCCA
CAAGAAGTAGTACTGGAAAATGTGACAGAAAATTTTAACATGTGGAAAAACAACATGGTA
GAACAGATGCATGAGGATATAATTAGTTTATGGGATCAAAGCCTAAAGCCATGTGTAAAA
TTAACCCCACTCTGTGTTACTTTAAATTGCACTGATTATAACAATACTGCTACTAATACC
ACCAGTAGTGCTACTACTACCGCCAGTAGTGCTAATAAAACAGCAAAGGAGGAAGCAGTA
ATGAAAAATTGCTCTTTTAATATCACCACAAACGTGAGAGATAAAGTAAAGAGAGAATAT
GCCTTGTTTTATAACCTTGATGTAGTAAAACTAGAAGAGGGTGAAACCAGCTATAGGTTG
GTAAGTTGTAACACCTCAGTCGTTACACAGGCCTGTCCAAAAATAACCTTTGAGCCAATT
CCCATACACTATTGTGCCCCGGCTGGTTTTGCGATTCTAAAGTGTAATAATAAGACGTTC
AATGGAACAGGACCATGTACAAATGTCAGCACAGTACAATGTACACATGGAATTAAGCCA
GTAGTATCCACTCAACTGCTGTTAAATGGCAGTCTGGCAGAAGGAGGCGAGGTAATGATT
AGGTCTGCCAATTTCACAAACAATGCTAAAACCATAATAGTACAGCTGAGTAAATCTGTA
GCAATTAATTGTACAAGACCAAACAACAATACAAGTAAAAGTATACATATGGGACCAGGG
GGAGCATTTTTTGCAACAGGAAGAATAATAGGAGATATAAGAAAAGCATATTGCACTGTT
AATGGAACAGAATGGAATACAACTTTAAGACAGATAGTTGAAAAATTCAAAAAACAATTT
GGGGAGAATAAAACAATAGTCTTTAAGCCATCCGCAGGAGGGGACCCAGAAATTGTAACA
CACAGTTTTAATTGTGGAGGGGAATTTTTCTACTGTAATACAACAAACCTGTTCAATAGT
AGTTCAACAGAACTTAATAGTACTTGGAGTGGTAATAGTAATGACACAGGAAAAAATGAT
ACAATCACACTCCCATGCAGAATAAAACAAATTATAAACATGTGGCAGCAAGTAGGAAAA
GCAATGTATGCCCCTCCCATCAGTGGAAAAATTAACTGTTTATCAAATATTACAGGGCTG
CTATTAACAAGAGATGGGGGTAGTGATGGGGGTAGTAAGAACAGTAGTAAGAATGAGACC
GGTACTGAGATCTTCAGACCTGGAGGAGGAGATATGAGGGACAATTGGAGAAGTGAATTA
TATAAATATAAAGTAGTAAGAATTGAACCATTAGGAGTAGCGCCCACCAAGGCAAAGAGG
AGAGCGGTACAGAGAGAAAAAAGAGATCTGGGACTAGGAGCTTTGTTCCTTGGGTTCTTG
GGAGCAGCAGGAAGCACTATGGGCGCAGCGTCAGTGACGCTGACGGTACAGGCCAGGCAG
TTATTGTCTGGTATAGTGCAACAGCAGAACAATCTGCTGAGAGCTATTGAGGCGCAACAG
CACCTGTTGCAACTCACAGTCTGGGGCATCAAGCAGCTCCAGGCAAGACTCCTGGCTGTG
GAAAGATACCTAAAGGATCAACAGCTCCTAGGGATTTGGGGTTGCTCTGGAAAACTCATT
TGCACCACTACTGTGCCTTGGAATAATAGTTGGAGTAAAAATAAAACTTATGAGTACATT
TGGAATAACATGACCTGGATAGAGTGGGAAAGAGAAATTGACAACTACACAGGCTTAATA
TACAATTTAATTGAAAAATCGCAGAACCAGCAGGAAAAGAATGAAAAAGAATTATTGGAA
TTGGATAAATGGGACAGTTTGTGGAGTTGGTTTAGCATAACAAATTGGCTGTGGTATATA
AAAATATTCATAATGATAGTAGGAGGCTTGATAGGTTTAAGAATAGTTTTTGCTGTACTT
TCTATAGTGAATAGAGTTAGGCAGGGGTACTCACCATTATCGTTTCAGACCCGCCTCCCA
GCCCCGAGGGGACCCGACAGGCCCGAAGGAATCGAAGAAGAAGGTGGAGAGAGAGACAGA
GACAGATCCGGACCATTAGTGAACGGATTCTTGGCACTTATCTGGGTCGATCTGCGGAGC
CTGTGCCTCTTCAGCTACCACCGCTTGAGAGACTTACTCTTGATTGTAGCGAGGATTGTG
GAACTTCTGGGACTCAGGGGGTGGGAAGCCCTCAAATATTGGTGGAACCTCCTGCAGTAT
TGGAGTCAGGAACTAAAGAATAGTGCTGTTAGCTTGCTAAACGCCACAGCTATAGCAGTA
GCTGAGGGGACAGATAGGATTATAGAAATATTACAAAGAGTTGGTAGAGCTATCCTCCAC
ATACCTACAAGAATAAGACAGGGCCTTGAAAGAGCTTTGCTATAA
>AY835443
ATGAGAGTGAAGGGGATCATGAAGAATTGTCAGCACTTGTGGAGGTGGGGCATCATGCTC
CTTGGGATATTGATGATCTGTAGTGCTACAGAAAAATTGTGGGTCACAGTCTATTATGGG
GTACCTGTGTGGAAAGAAGCAACCACCACTCTATTTTGTGCTTCAGATGCTAAAGCATAT
GAGACAGAGGTACATAATGTTTGGGCCACACATGCCTGTGTACCCACAGACCCCAACCCA
CAAGAAGTAAAATTGGAAAATGTGACAGAAGATTTTAATGTGTGGAAAAATGACATGGTA
ACCCAGATGCATGAGGATATAATCAGTTTATGGGATCAAAGCCTAAAGCCATGTGTAAAA
TTAACACCACTCTGTGTAACTTTACATTGCACTGATGTGAATACTACTTGTATCACAACC
AATAATAGTACCATGACCAATAGTAGTAATAGTAGTACTGAGGGAAACTGCTCTTCCTAT
AATTATAATGGGAGGGAAGAACTGAGAAACTGCTCTTTCAATATCACCACAAGCATACAA
GATAAGGTGCAAGACTATGCAATTTTTTATAAACTAGATATAGTACCAATAAAAAGTGAT
AATAGTGATAATACTAGCTACAGGTTGATAAATTGTAACACCTCAGTCATTACACAGGCC
TGTCCAAAGATATCCTTTGAACCAATTCCCATACATTATTGTGCCCCGGCTGGTTTTGCG
ATTCTAAAGTGTAATGATAAGAAGTTCAGTGGAAAAGGAACTTGTAACAATGTCAGCACA
GTACAATGTACACATGGAATTAGGCCAGTAGTGTCACTCACTGTTGTTAATGGCAGTCTA
GCAGAAGAAGGGGTAGTACTTAGATCTGAAAATTTCACGAACAATGCTAAAACCATAATA
GTACAATTGAAGGATCCTGTAAAAATTGAGTGTGAAAGACCCAACAACAATACAATAAAA
AGTATACATCTAGGACCAGGGAGAGCATGGCATGCAACAGGACAAATAATAGGAGATATA
AGAAAAGCATTTTGCACCCTTAATAGCACAAACTGGACTAACACTCTAAAGCAGATGGTT
GAAAAATTAAGAGAACAATTTGAGAATAAAACAATAGCCTTTAATCAATCCACAGGAGGG
GACCCAGAAATTGTAATGCACACCTTTAATTGTGGAGGGGAATTTTTCTACTGTAATACA
ACACAGCTGTTTAATAGTATTTGGTATAATACTACAAATAGTTCTTGGAATAATAAGACA
TGGTCAAATAACACGATCACACTCCCATGTAGAATAAAACAAATTATAAACATGTGGCAG
CAAGTAGGAAAAGCAATATATGCCCCTCCCATCAAAGGAAAAATTAAATGTATATCAAAT
ATTACAGGGCTGCTATTAACAAGAGATGGTGGTGATACCAATAATGGGACAGAGATCTTC
AGACCTGGAGGAGGAGATATGAGGGATAATTGGAGAAGTGAATTATATAAATATAAAGTA
GTACAAATTGAACCATTAGGAGTAGCACCCACCAAGGCAAAGAGAAGAGTGGTGCAAAGA
GAAAAAAGAGCAGTGGGATTAGGAGCTATGTTCCTTGGGTTCTTGGGAGCAGCAGGAAGC
ACTATGGGCGCAGCATCAATAACGCTGACGGTACAGGCCAGACAATTGTTGTCTGGTATA
GTGCAACAGCAGAACAATCTGCTGAGAGCTATTGAGGCGCAACAGCATCTGTTGCAACTC
ACAGTCTGGGGCATCAAACAGCTCCAGGCAAGAGTCCTGGCTGTGGAAAGATACCTAAAG
GATCAACAGCTCCTGGGGATTTGGGGTTGCTCTGGAAAACTCATTTGCACCACTGCTGTG
CCTTGGAATGCTAGTTGGAGTAATAAATCTCAGGAGGAGATTTGGGATAACTTGACCTGG
ATGCAGTGGGAAAAAGAAATTAACAATTACACAAGTGTAATATACACCTTACTTGAACAA
TCGCAGAACCAACAAGAAAAGAATGAACAAGAATTATTGGAATTAGATAAATGGGCAAGT
TTGTGGAATTGGTTTGACATAACAAAATGGCTGTGGTATATAAGAATATTCATAATGATA
GTAGGAGGCTTGATAGGTTTAAGAATAGTTTTTGCTGTAATCTCTATAGTAAATAGAGTT
AGGCAGGGATACTCACCATTATCGTTACAGACCCGCTTCCCAGCTCCGAGGGGACCAGAC
AGGCCCGAAGGAATCGAAGAAGAAGGTGGAGGGAGAGACAGAAACATCTCCACTCGATTA
GTGAGCGGATTCTTGCCACTTATCTGGGACGATCTACGGAGCCTGTGCCTCTTCAGCTAC
CACCGCTTGAGAGACTTTCTCTTGATTGTAGCGAGGATTGTGGAACTTCTGGGACGCAGG
GGGTGGGAAGCCCTCAAGTATTGGTGGAATCTCCTACAGTATTGGAGTCAGGAACTAAAG
AATAGTGCTGTTAGCTTGCTCAATACTACAGCTATAGTAGTAGCTGAGGGGACAGATAGG
ATTATAGAAGCATTGCAAAGAATTTGTAGAGCTATTCTCCATATACCCACAAGAATAAGA
CAGGGCTTTGAAAGGGCTTTGCTATAA
>HM215420
ATGAGAGTGATGGGGATCAGGAAGAATTATCAGCATTTATGGAGATGGGGCACCATGCTC
CTTGGAATGTTGATGATCTGTAGTGCTGCAGAAAAATTGTGGGTCACAGTCTATTATGGG
GTACCTGTATGGAAAGAAGCAACTACCACTCTATTTTGTGCATCAGATGCTAAAGCATAT
GATGCAGAGGTACATAATGTTTGGGCCACACATGCCTGTGTACCCACAGACCCCAACCCA
CAAGAAGTAGTCTTGGGAAATGTGACAGAAACCTTTGACATGTGGAAAAATAACATGGTA
GAACAGATGCATGAAGATATAATTAGTTTATGGGACCAAAGCCTAAAGCCATGTGTAAAA
TTAACCCCACTCTGTGTTGTTTTAAATTGCACTAATCCTACTAATACCAGTAGTAGGACC
AATAGTACGACAGACATGAAAAACTGCTCTTTCGATGTCACCACAAACATACAAACTAAG
GTGAAAGAATATGCACTTTTTTATAAGCTTGATGTAATACCAATAGATGATAATAATAAT
ATCAGCTATAGGTTGAGACATTGTAACACCTCAGTCATTACACAAGCTTGTCCAAAGGTA
TCCTTTGAGCCAATTCCCATACATTATTGTGCCCCGGCTGGTTTTGCGATTATAAAGTGT
AACAATAAAATGTTCAATGGAACAGGACCATGTACAAATGTCAGTACAGTACAATGTACA
CATGGAATTAGGCCAGTAGTATCAACTCAACTGCTGTTAAATGGCAGCTTAGCAGAAGAA
GAGGTAGTAATTAGATCTCGCAATTTCACGGACAATGCTAGAGTCATAATAGTACAGCTG
AACGACTCTGTAGAAATTAATTGTACAAGACCCAACAACAATACAAGAAAAAGGGTAACT
CTAGGACCAGGGCGAGTATGGTATACAACAGGACAAATAATAGGAGATATAAGAAAAGCA
CATTGTAACCTTAGTATAGCAAAATGGAATAACACTTTAAAAAAGATAACTGAAAAATTA
AAAGAACAATTTGGGAACAAAACAATAATCTTTAAGCAACCTTCAGGAGGGGACCTAGAG
GTTGTAATGCACAGTTTTAATTGTGGAGGGGAATTTTTTTATTGTAATACATCACAACTG
TTTAATGAAACTTGGACTTGGAATAATAGTACTAGGAATGATAATACAGGAAATGGCACT
ATCACGCTCCCTTGCAGAATAAAACAAATTGTAAACATGTGGCAGGAAGTAGGGAAAGCA
ATGTATGCCCCTCCCATTAGAGGACAAATTAGATGTTCATCAAATATTACAGGGTTACTA
TTAACAAGAGATGGTGGTAATAATACCGACAAAAACACCGAGATCTTCAGACCTGGAGGA
GGAAACATGAGAGACAATTGGAGAAGTGAATTATATAAATATAAAGTAGTAAAAATTGAA
CCATTAGGAGTAGCACCCACCAAGGCAAAGAGAAGAGTGGTGCAGAGAGAAAAAAGAGCA
GTGGGAATAGGAGCTGTGTTCCTTGGGTTCTTGGGAGCAGCAGGAAGCACTATGGGCGCA
GCGTCAATAACGCTGACGGTACAGGCCAGACAATTGTTGTCTGGTATAGTGCAGCAGCAG
AGAAATTTGCTGATGGCTATTGAGGCGCAACAGCATCTGTTGCAACTCACAGTCTGGGGC
ATCAAGCAGCTCCAGGCAAGAGTCCTGGCTGTGGAAAGATACCTAAAGGATCAACAGCTC
CTAGGGATTTGGGGTTGCTCTGGAAAACTCATTTGCACCACTGCTGTGCCTTGGAATACT
AGTTGGAGTAATAAATCTCTAAGTCAGATCTGGGATAACATGACTTGGATGGAGTGGGAA
AGAGAAATTGACAATTACACAAGAGAAATATATACCTTAATCGAACAATCGCAGAACCAA
CAAGAAAAGAATGAACTAGAACTATTGGAATTGGATAAGTGGGCAAGTTTGTGGAATTGG
TTTGACATAACAAAATGGCTGTGGTATATCAAAATATTCATAATGATAGTAGGAGGCTTG
GTAGGTTTAAGAATAGTTTTTGCTGTACTTTCTATAGTGAATAGAGTTAGGCAGGGATAC
TCACCATTGTCGTTACAGACCCACCTCCCAACCCAGAGGGGACCCGACAGGCCCGAAGGA
ACCGAAGAAGAAGGTGGAGAGCGAGACAGAGACAGATCCACAAGATTAGTGAACGGATTC
TTAGCACTTTTCTGGGAGGATCTACGGAGCCTGTGCCTCTTCAGCTACCACCACTTGAGA
GACTTACTCTTGATTGTAGCACGGATTGTGGAACTTCTGGGACGCAGGGGGTGGGAAGCC
CTCAGATATTGGTGGAATCTCCTGCAGTATTGGAGTCAGGAACTAAAGAATAGTGCTATT
AGCTTGCTTAACGCCACAGCCATAGCAGTAGCTGAGGGGACAGATAGGGTTATAGAAGTA
GCACGAAGAGTTTATAGGGCTATTCTTAATATACCTACAAGAATCAGACAGGGACTCGAA
AGGGCTTTGCTATAA
>AY713411
ATGAAAGTGAAGGAGACCAGGAAGAATTATCAGCACTTGTGGAAATGGGGCACCATGCTC
CTTGGGATGTTAATGATCTGTAGTGCTGCAGACCAATTGTGGGTCACAGTCTATTATGGG
GTACCTGTGTGGAAAGATGCAACTACCACTCTGTTCTGTGCATCAGATGCTAAAGCATAT
GATAAAGAAGTACATAATGTTTGGGCCACACATGCCTGTGTACCCACAGACCCCAACCCA
CAAGAAGTAGTATTGGGAAATGTGACAGAAAATTTTAACATGGGGAAAAATAACATGGTA
GAACAGATGCATGAAGATATAATCAGTTTATGGGATCAAAGCCTAAAGCCATGTGTAAAA
TTAACCCCACTCTGTGTTACTTTAAATTGCACTGAGTTGAAGAATAGTACTGATACCAAT
TTGGGAACACAAGAAATGAAAAACTGCTCTTTCAACATCACCACAAGTGTAAGAAATAAG
ATGAAGAGAGAATATGCACTTTTTTATAGTCTTGATATAGTACCAATAGATAATGATAAT
ACTAGATATAGGTTAAGAAGTTGTAATACCTCAATCATTACACAGGCCTGTCCAAAGGTA
TCCTTTGAGCCAATTCCCATACATTTTTGTGCCCCGGCTGGTTTTGCGATTCTAAAGTGT
AACAATAAAACGTTCAATGGAACAGGACCATGTACAAATGTCAGCACAGTACAATGTACA
CATGGAATTAGGCCAGTAGTATCAACTCAACTGCTGTTAAATGGCAGCCTAGCAGAAGAA
GAGGTAGTAATTAGATCTGAAAATTTCACAAACAATGCTAAAACCATAATAGTACAGCTA
AATGAATCTGTAGAAATTAATTGTACAAGACCCAACAACAATACAAGAAAAAGTATACAT
ATAGGACCAGGGAGAGCATTTTATACAACAGGAGATATAATAGGAGATATAAGACAAGCA
CATTGTAACATTAGTAGAACAAACTGGACTAACACTTTAAAAAGGGTAGCTGAAAAATTA
AGAGAAAAATTTAATAATACAACAATAGTCTTTAATCAATCCTCAGGAGGGGACCCAGAA
ATTGTAATGCACAGTTTTAATTGTGGAGGGGAATTTTTCTACTGTAATACAACACAACTG
TTTAATAGTACTTGGAATGAAACTAACAGTGAAGGAAATATCACCAGTGGAACTATAACA
CTCCCATGCAGAATAAAACAAATTATAAACATGTGGCAGGAAGTAGGAAAAGCAATGTAT
GCCCCTCCCATCGGAGGACAAATTAAATGTTTGTCAAACATCACAGGGCTGTTATTAACA
AGAGATGGTGGTAGTGATAACAGTAGTAGTGGGAAAGAGATCTTCAGACCTGGAGGGGGA
GATATGAGGGACAATTGGAGAAGTGAATTATATAAATATAAGGTAGTAAAAATTGAACCA
TTAGGAATAGCACCCACCAAGGCAAAGAGAAGAGTGGTGCAGAGAGAAAAAAGAGCAGTG
GGAATAGGAGCCATGTTCCTTGGGTTCTTGGGAGCAGCAGGAAGCACTATGGGCGCAGCG
TCACTAACGCTGACGGTACAGGCCAGACAATTATTGTCTGGTATAGTGCAGCAGCAAAAC
AATTTGCTGAGGGCTATTGAGGCGCAACAGCACCTGTTGCAACTCACAGTCTGGGGCATC
AAGCAGCTCCAGGCAAGAGTCCTGGCTCTGGAAAGATACCTACAGGATCAACGGTTCCTA
GGGATGTGGGGTTGCTCTGGAAAACTCATCTGCACCACTGCTGTGCCTTGGAATGCTAGT
TGGAGTAATAAAAATCTGAGTCAGATTTGGGATAACATGACCTGGATGGAGTGGGAGAGA
GAAATAAGCAATTACACAGAGATAATATACAGCTTAATTGAAGAATCGCAGAACCAACAA
GAAAAGAATGAACTAGACTTATTACAATTGGATAAGTGGGCAAGTTTGTGGAATTGGTTC
AACATAACAAATTGGCTGTGGTATATAAAAATATTCATAATGATAGTAGGAGGCTTGATA
GGTTTAAGAATAGTTTTTACTGTACTTTCTATAGTGAATAGAGTTAGGCAGGGATACTCA
CCATTATCATTCCAGACCCGCCTCCCAGTTCCGAGGGGACCCGACAGGCCCGAAGGAATC
GAAGAAGAAGGTGGAGAGAGAGACAGAGACAGATCCACACGATTAGTAACTGGATTCTTA
CCACTCATCTGGGACGACCTGCGGAGCCTGTTCCTCTTCAGCTACCACCGCTTGAGAGAC
TTACTCTTGATTGTAGCAAGGATTGTGGAACTTCTGGGACGCAGGGGGTGGGAGATCCTC
AAATATTGGTGGAATCTCCTGCAGTATTGGAGTCAGGAACTAAAAAATAGTGCTGTCAGT
TTGCTTAACGCTACAGCTATAGCAGTAGCTGAGGGGACAGATAGGGTTATAGAAGTAGTA
CAAAGAATTTGGAGAGGTATTCTCCACATACCTACAAGAATTAGACAGGGCTTCGAAAGG
GCTTTGCTATAA
>EU513198
ATGAGAGTGATGGGGATACAGAAGAGCTATCCTCTCTTATGGAGCTGGGGAATGATAATA
TTTTGGATAATGATGATTGGTAATGCTAACCAATTATGGTGGGTCACGGTCTACTATGGG
GTACCAGTGTGGAGAGACGCAGAAACCACCCTATTTTGTGCATCAGATGCTAAAGCATAT
GATACAGAAGCACATAATGTTTGGGCTACACATGCCTGTGTACCCACAGACCCTAACCCA
CAAGAAATACATTTGAAAAATGTAACAGAAAATTTTAACATGTGGAAAAATGCCATGGTA
GAACAGATGAATGAAGATATAATTAGTTTATGGGACCAAAGCCTAAAGCCATGTGTAAAG
TTAACCCCTCTCTGCGTTACTTTACATTGTCATAACTTTAGTAACACCAGCAGCAGCAAT
AGTCTCCACAGTAGCACTGTCTCTCCCCAGATGCGAGGAGAAATACAAAACTGCTCTTTC
AATACAACCACATTACTAAAAGATAAGAAAAAGAAAGAGTATGCACTTTTTTATAGACAG
GATATAGTACCACTAGATACAAATGGAACTAACATAGATACAAATGGAACTAACAGTAGC
CAATATATGTTAATAAATTGTAATACCTCAACCATTGCACAGGCTTGTCCAAAGATAACC
TTTGAGCCAATTCCCATACACTATTGTGCCCCAGCTGGTTTTGCAATTCTAAAATGTAGG
GATAAGGAGTTCAATGGAACAGGGACATGCAAAAATGTCAGCACAGTACAATGTACACAT
GGAATCAAACCAGTAGTATCAACTCAACTGCTGCTAAATGGCAGTACAGCAGAAGAAGGG
ATAGTAATTAGATCTAAAAACATTTCAGCCAATGCCAAAACCATAATAGTACAGTTAGAT
GAACCTGTAAGAATTAATTGTACCAGACCTGGCAACAATACAAGAAAAAGTGTGCATCTA
GGACCAGGACAAGCATTCTATGCAACAGGTGACATAATAGGGGATATAAGACAAGCATAT
TGTAATGTCAGCGGGACAGAATGGAATAAAACTTTACACCAGGTGGCTACAAAATTAAAG
GGGTACTTTAAGAGTAACACAACAATAATCTTTACTAAACCCTCAGGAGGGGATTTGGAA
ATTACAACACATAGTTTTAATTGTGGAGGAGAATTTTTCTATTGCAATACCTCAAACCTG
TTTAATGGCACTTTGTATAACAACACCTGGATGTTTAATGGCACTTTGTATAATAATACT
AACGAGAGCTCAACATCAGGTACTATAACTATCAAGTGCAGAATAAAGCAAATCATAAAT
ATGTGGCAGACAGTAGGACAAGCAATGTATGCCCCTCCCATCCCAGGAGAAATAAGGTGT
GAATCAAACATTACAGGATTGCTATTAACAAGAGATGGAGAGGCTGGAAAAAGCACAAAT
GAGACCTTCAGGCCTATAGGAGGAAATATGAGAGACAATTGGAGAAGTGAATTATACAAA
TATAAAGTAGTAAAAATTGAACCACTAGGTGTAGCACCCACACCTGCAAAAAGAAGAGTG
GTGGAGAGAGAAAAAAGAGCAGTGGGACTGGGAGCTGTCTTCCTTGGGTTCTTAGGAGCA
GCAGGAAGCACTATGGGCGCAGCGTCAATAACGCTGACGGTACAGGCTAGACAATTATTG
TCTGGTATAGTGCAACAGCAAAGCAATTTGCTGAAGGCTATAGAGGCTCAACAACATCTG
TTGAAACTCACGGTCTGGGGCATTAAACAGCTCCAGGCAAGAGTCCTGGCTCTGGAAAGA
TACCTAACGGATCAACAGCTCCTAGGAATTTGGGGTTGCTCTGGAAAACTCATCTGCACC
ACTACTGTACCTTGGAACTCTAGTTGGAGTAATAAAACTTATAATGACATATGGGATAAC
ATGACCTGGCTGCAATGGGATAAAGAAATTAGTAATTACACAGACACAATATATAAGTTA
CTTGAAGAATCGCAGAACCAGCAGGAAAAGAATGAGAAAGATTTATTGGCATTGGACAAG
TGGGCAAACCTGTGGAATTGGTTTAACATATCAAATTGGCTATGGTATATAAAAATATTC
ATAATGATAGTAGGAGGTTTGATAGGTTTACGAATAGTTTTTGCTGTACTTACTATAATA
AATAGAGTTAGGCAGGGATACTCACCTTTGTCGTTCCAGACCCTTTCCCACCACCAGAGG
GAACCCGACAGGCCCGAAGGAATCGAAGAAGGAGGTGGCGAGCAAGGCAGAGACAGATCC
GTGCGATTAGTGAGCGGATTCTTAGCACTTGCCTGGGACGATCTGCGGAGCCTGTGCCTC
TTCAGCTACCACCGATTGAGAGACTTTGTCTTGATTGCAGCGAGGACTGTGGAACTTCTG
GGACACAGCAGTCTGAAGGGACTAAGATGGGTGTGGGAAGCCCTCAAATATCTGTGGAAT
CTTCTAACATACTGGAGTCAGGAACTAAAGAATAGTGCTGTTAATTTGTTTAACACAATA
GCAATAGAAGTAGCTAACTGGACAGACAGAGTTATAGAAATAGGACAAAGAGCTTGTAGA
GCTATTCGCAACGTACCTGTAAGAATCAGACAGGGCCTAGAAAGAGCTTTGCTATAA
>HM215260
ATGAGAGTGATGGGGATACAGATGAATTGGCAACAATGGTGGATATGGGGCATCTTAGGC
TTTTGGATGCTAATGGTTTGTAATGGAACGGGGAAATGGGTCACAGTGTATTATGGGGTA
CCTGTATGGAAAGAAGCAACCACTACTCTATTTTGTGCATCAGATGCTAAATCATATGAA
ACAGAGGCACATAATGTCTGGGCTACACATGCCTGCGTACCCACAGACCCCAACCCACAA
GAAATACCCTTGGTAAATGTGACAGAAAATTTTAACATGTGGAAAAATAACATGGTAGAG
CAGATGCAGACAGATATAATCAGTCTATGGGACCAAAGCCTACAGCCATGTGTAAAGTTA
ACCCCTCTCTGCGTTACTTTAAATTGTAGCGATATTGACAACAATAGAAACAATAGCACT
GTCACCAATAGCACTGTCACCAATAGCACTGCTGACATGAAAAACTGCTCTTTCAGAGTA
CCCACAGCAATAAGGGATAGGAAACAGAAAGTATATTCACTTTTTTATAGACTTGATATA
GTACAAATTGATAAAAAGAAGAATGATAGTAATAATAGTAATATTACTCAGTATAGATTA
ATAAATTGTAATACATCAGCCATTACACAGGCTTGTCCAAAGATATCCTTTGAGCCAATC
CCCATACACTATTGTGCTCCAGCTGGTTTTGCGATTCTAAAGTGTAGGGATAAGGAGTTC
AATGGAACAGGGCCATGCAAGAATGTCAGCACAGTACAATGCACACATGGAATCAGGCCA
GTAGTATCAACTCAACTGCTGTTAAATGGAAGTCTAGCAGAAGGCAAGATAATGATTAGA
TCTGAAAATATCACAAACAACGGCAAAAACATAATAGTACAATTTAATGAGACTGTAAAA
ATTAATTGTACCAGGCTTAACAACAATACAAGAAAAAGTATATCTATAGGACCAGGACAA
GCATTCTATGCAACAGGGGATATAATAGGAGATATAAGACAAGCACATTGTAATGTCAGT
AGAGCAGAATGGAATGAAACCTTGCGAAAGGTAGCCGAAGAATTAAGAACATACTTTAAG
AACAAAACAATACACTTTAATAAATCCGCAGGAGGGGATCTAGAAGTTACAACGCATAGC
TTTAATTGTGGGGGAGAATTTTTCTATTGTAACACATCAAAGTTGTTTGACAGCAGTTGG
CCAAAAACAAATAGCACGGTGCAGGAGTCAAATAGCACAGACAATATAACGCTCCAATGT
AGAATAAAGCAAATTATAAATATGTGGCAGAGAGTAGGACAAGCAATGTATGCCCCTCCC
ATTGCAGGAGTAATAAGGTGTGAATCAAACATTACAGGACTAATACTAACAAGAGATGGT
GGAAGTAATACCAATGCAAGTGAAACCTTCAGACCTGGAGGAGGAGATATGAGGGACAAT
TGGAGAAGTGAATTATATAAGTACAAAGTAGTAAAAATTGAACCACTAGGAGTAGCACCC
ACCAGGGCAAAGAGAAGAGTGGTGGAGAGAGAAAAAAGAGCAGTTGGAATAGGAGCTGTA
TTCATTGGGTTCTTAGGAGCAGCAGGAAGCACTATGGGCGCAGCGTCAATAACGCTGACG
GTACAGACCAGACAATTATTGGCTGGCATAGTGCAACAGCAAAGTAATTTGCTGAGGGCT
ATAGAGGCTCAACAGCATCTGTTGAAACTCACGGTCTGGGGCATTAAACAGCTCCAGGCA
AGAGTCCTAGCTGTGGAAAGATACCTAAAGGATCAACAGCTCCTAGGAATTTGGGGCTGC
TCTGGAAAACTCATCTGCACCACTACTGTGCCCTGGAACGATAGTTGGAGTAATAAATCC
CTGGATGAGATATGGAATAACATGACCTGGTTGCAATGGGATAAAGAAATTAACAATTAC
ACACAGATAATATATGGCCTAATTGACAAAGCGCAGAACCAGCAGGAAAAAAATGAACAA
GAATTATTGGCATTGGACAAGTGGGCAAGTCTGTGGAATTGGTTTGACATATCAAGATGG
CTGTGGTATATAAAAATATTTATAATGATAGTAGGAGGCTTGATAGGTTTAAGAATAATT
TTTGCTGTGCTTTCTATAGTGAATAGAGTTAGGCAGGGATACTCACCATTATCGTTTCAG
ACCCTCTTCCCAGTCCCGAGGGGACCCGACAGGCCCGAAGGAATAGAAGAAGAAGGTGGA
GAGCAAGGCAGAGACAGATCCATTCGATTGGTGAACGGATTCTCAGCACTTATCTGGGAC
GACCTGAGGAACCAGTGTCTCTTCAGCTACCACCGCTTGAGAGACTTAATCTTAATTGTG
ACGAGGATTGTGGAACTTCTGGGACGCAGGGGGTGGGAGGCAGTCAAATATCTGGGGAGT
CTCCTGCAATATTGGATTCAGGAACTAAAGAATAGTGCTGTTAGCTTATTTGATACCATA
GCAATAGCAGTAGCTGAGGGGACAGATAGGGTCATAGAAATAGTACAAAGAGCTGTTCTT
AACATACCCAGACAAATATAA
>HM215289
ATGAGAGTGATGGGGATACAGAGGAATTGTCAACGATGGTGGATATGGGGAATCTTAGGC
TTTTGGATGCTAATGATATATAGTGTGGGGGGAAATTTGTGGGTCACAATCTATTACGGG
GTGCCTGTGTGGAAAGAAGCAAAAACTACTCTATTTTGTGCATCAGATGCTAAAGCATAT
AGCAAAGAAGTGCACAATGTCTGGGCTACACATGCCTGTGTACCCACAGACCCCGACCCA
CAAGAACTGTTTTTGGAAAATGTAACAGAAAATTTTAATATGTGGAAAAATGATATGGTG
GATCAGATGCATGAGGATGTAATCAGTTTATGGGATCAAAGCCTAAAGCCATGTGTAAAA
TTGACCCCAATCTGTGTCACTTTACAATGTGTTGATGCTACTATCTACAACGGTACCATC
AAGGATAGCAGTACTAACTATACCCTCAATAGTACTGAAGAACTAAAAAATTGCTCTTTC
AATATGACCACAGAACTAAGGGATAAGACACGGAAGGTGTATGCACTTTTTTATAGACTT
GATGTAGAACCACTCAATAATGATAATAACTCTACTAAGTATAGACTGATAAATTGTAAT
ACATCAGCCATAACACAAGCCTGTCCAAAGGTCTCTTTTGACCCAATTCCTATACATTAT
TGTGCTCCAGCTGGTTATGCGATTCTAAAGTGTAATAATGAGACATTCAATGGAACAGGA
CCATGCAATAAGGTCAGTACAGTACAATGTACACATGGGATTAGGCCAGTGATATCAACT
CAACTGCTGCTGAACGGTAGCCTAGCAGAAAAAGACATAATAATTAGATCTGAAAATCTG
ACAGACAACGCCAAAACAATAATAGTACAGCTTAATGAAAGTGTAGAAATTGTTTGTGAA
AGACCCAACAACAATACAAGAAAAAGTATAAGGATAGGACCAGGACAAACATTCTATGCA
ACAGGAGACATAATAGGAGATATAAGACAAGCACACTGCAACATTAGTGAAAAAGCATGG
AATAACACTTTACACAGGGTAAGTGAAAAATTAAAGGAACATTTCCCTAATAGAACAATA
CAATTTAATTCATCCTCAGGAGGGGACCTAGAAATTACAATGCATAGCTTTAATTGTAGA
GGAGAATTTTTCTATTGCAATACATCAATACTGTTTAATAGTACTTATAATACAAATGGT
ACTTATTGGCATAAAGGAAGAAATGATTCAAATATCACACTCCCATGCAAAATAAAACAA
TTTATAAATATGTGGCAGGAGGTAGGACGAGCAATGTATGCCCCGCCCATTGCAGGAAAG
ATCACATGTGTATCAAACATCACAGGACTACTGTTAACACGTGATGGAGGAAAAGGAAAC
AACGAAACAGAGACATTCAGACCTGGAGGAGGAGATATGAGGGACAATTGGAGAAGTGAA
TTATATAAATATAAAGTGGTAGAAATTAAGCCATTAGGAATAGCACCCACTAAGGCACAA
AGAAGAGTGGTGGGGAGAGAAAAAAGAGCAGTGGGACTAGGAGCTGTGTTCCTTGGGTTC
TTGGGAGCAGCAGGAAGCACTATGGGCGCGGCGTCAATAACGCTGACGGTACAGGCCAGA
CAACTATTATCTGGTATAGTGCAACAGCAAAGCAATTTGCTGAGGGCTATAGAGGCGCAA
CAGCATATGTTGCAACTCACGGTCTGGGGCATTAAGCAGCTCCAGGCAAGAGTCCTGGCT
ATAGAAAGATACCTAAAGGATCAACAGCTCCTAGGGATTTGGGGCTGCTCTGGAAAACTC
ATCTGCACCACGAATGTGCCTTGGAACAGTAGTTGGAGTAATAAATCTGAGAAGGATATT
TGGAATAACCTGACCTGGATGCAGTGGGATAGAGAAATAGATAATTACACAAACATAATA
TATGAGTTGCTTGAAGAATCGCAAAAGCAGCAGGAAAATAATGAAAAGGAGCTACTAGCA
TTGGATAAGTGGGGAAATCTGTGGAATTGGTTTAACATAACAAATTGGCTGTGGTATATA
AAAATATTCATAATAATAATAGGAGGTTTGATAGGTTTAAGAATAATTTTTGCTGTGCTT
TCTATAGTGAATAGAGTTAGGCAGGGGTACTCACCTTTGTCATTTCAGACCCTTATCCCA
AACCCGAGGGGACCCGACAGGCCCGGAAGAATCGAAGAAGAAGGTGGAGAGCAAGACAGA
GACACATCCGTTCGATTAGTGAACGGATTCTTAGCACTTGCCTGGGACGACCTGCGGAGC
CTGTGCCTTTTCAGCTACCACCGATTGAGAGACTTTATATTGGTGACAGCGAGAGCAGCG
GAGCTTCTGGGACGCAGCAGTCTCAGGGGATTACAAAGGGGGTGGGAAATCCTTAAGTAT
CTAGGAAGCCTTGTGCAGTATTGGGGTCTTGAGCTAAAAAAGAGTGCTATTAGTCTGCTT
GATACCACAGCAATAGTAGTAGCTGAAGGAACAGATAGGATTCTAGAGTTAATACAAAGA
ATTTGTAGAGCTATTTGCAACATACCTAGAAGAATAAGACAGGGCTTTGAAACAGCTTTG
CTATAA
>EU513182
ATGAGAGTGAAGGGGACACAGATGAATTGGCCAAGCTTGTGGAGATGGGGAACTTTGATC
CTTGGGTTGGTGACAATTTGTAGTGCCTCAGACAAATTGTGGGTCACGGTCTATTATGGG
GTACCTGTGTGGAGAGAAGCAGAGACCACCCTATTTTGTGCATCAGATGCTAAAGCATAT
AGTCCAGAGGCACATAATATTTGGGCTACACATGCCTGTGTACCCACAGACCCCAACCCA
CAAGAAATGCAGTTGGAAAATGTAACAGAAGAATTTAACATATGGAATAATAGCATGGTA
GAGCAGATGCATAAAGATATAATTGATCTATGGGACCAAAGCCTAAAACCTTGTGTACAG
TTAACCCCTCTCTGTGTTACTTTAAATTGTAGTAGTGTCAGCAACAGTAGCAGCAGCAAC
AGTACCTATAACATCACCGTTAGCCAGTCTATGGAAGGGGAAATAAAAAATTGCTCTTTC
AATATGACCACAGAACTAAGAGACAAGAAAAAGAAAGTGTACGCACTTTTTTATAGACTT
GATGTAATAGAAATTAATGATACTAGTAGTAGTAATAGTGATAATAGCAGTAGTACTCAG
TATAATTATAGGTTAATAAATTGTAATACCTCAGCCATTACACAGGCTTGTCCAAAGGTA
TCTTTTGAGCCAATTCCCTTACATCTTTGTGCCCCAGCTGGCTTTGCGATTCTAAAGTGT
AATGATAAGAAGTTCAATGGAAAAGGGACATGCAATAATGTCAGCACAGTACAATGCACA
CATGGAATCAAACCAGTAGTATCAACCCAAATGCTGTTAAATGGTAGTCTAGCAGGAGAA
GAGATAGGGATTAGATCTGAAAATATATCAAACAATGCCAAAACCATAATGATACAGCTG
AAGGAGCCTGTACAAATTAACTGTACCAGGCCTAACAACAATACAAGAAAAAGTATACAT
ATGGGACCAGGACAAGCATTCTATGCAACAGATGCAGTAATAGGGGATATAAGACAAGCA
TATGGTAATGTCAGTAAAGGAACATGGGAAAAAACTTTACAAGCGGTAGCTAAACAATTA
TACAAGCACTTTAACAAAACAATAATCTTTAATAGCTCCTCAGGGGGGGATTTAGAAATT
ACAACACATAGTTTTAATTGTGGAGGAGAGTTTTTCTATTGCAATACATCAAGACTGTTT
AATAGCACTTGGAATAATAGTAGCATTTGGGATAATAGCACTGGGGACTATAACAGCACT
AAGGACAACGAGACAATAACTCTCCCATGCAGAATAAAGCAAATTATAAATATGTGGCAG
AAAGTAGGACAAGCAATGTATGCCCCTCCCATCAAAGGAATAATAAGGTGTGATTCAAAC
ATTACAGGACTACTATTAACAAGGGATGGAGGGATTAATAATAGTACGAGTGAGACATTC
AGGCCTGGAGGAGGAGATATGAGGGACAATTGGAGAAGTGAATTATATAAGTATAAGGTA
GTACAAATTGAACCAATAGGTTTGGCACCCACCCATGCAAAAAGGAGAGTGGTGGAGAGA
GAAAAAAGAGCAGTTGGACTGGGAGCTCTTTTCCTTGGGTTCTTAGGAGCAGCAGGAAGC
ACTATGGGCGCGGCGTCAATGACGCTGACGGTACAGGCCAGACAATTATTGTCTGGTATA
GTGCAACAGCAGAGCAATTTGCTGAGGGCTATAGAGGCTCAACAACATCTGTTGAAACTC
ACGGTCTGGGGCGTTAAACAGCTCCAGGCAAGAGTCCTGGCTCTGGAAAGATACCTAAGG
GATCAACAGCTCCTAGGAATTTGGGGCTGCTCTGGAAAACTCATCTGTACCACTACGGTG
CCCTGGAATTCTAGTTGGAGTAATAGAACTCTTAGTGAAATATGGGATAACATGACCTGG
CTGCAATGGGATAAAGAAGTTAGCCAATACACAGAGGAAATATATAAACTAATTGCAGAA
TCGCAGAACCAGCAGGAAAAGAATGAACAAGAGTTATTGGCATTGGACAAGTGGGAAAGT
CTGTGGAGTTGGTTTAACATAACAAACTGGCTGTGGTATATAAAAATATTTATAATGATA
GTAGGAGGTTTGATAGGTCTAAGAATAGTTTTTACTGTGCTTAATGTGATAAATAGAGTT
AGGCAGGGATACTCACCTTTGTCATTCCAGACCCTTACCCACCACCAGGGGGAACCCGAC
AGGCCCGGAAGAATCGAAGAAGGAGGTGGAGAGCAAGACAGAGACAAATCCGTGAGATTA
GTCAACGGATTCTTAGCACTTGCCTGGGACGATCTGCGGAGCCTGTGCCTCTTCAGCTAC
CACCGATTGAGAGACTTTGCATTGATTGCAGCAAGGACTGTGGAACTCCTGGGACACAGC
AGTCTCAAGGGACTGAGACTGGGGTGGGAAGCCCTCAAACATCTGTGGAATCTTCTATTG
TACTGGGGACAGGAGCTAAAGAATAGTGCTATTAATTTGGTTGATACAATAGCAATAGCA
GTAGCTAATTGGACAGATAGGGTTATAGAAATAGGACAAAGAGTTTGTAGAGGCATTCGC
AACATACCTAGAAAGATCAGGCAAGGCTTAGAAAGGTCTTTGCTATAA
>AY835444
ATGAGAGTGACGGGGATCAGGAAGAATTATCAGCACTCGTGGAGATGGGGCATGATGCTC
CTTGGGATGTTGATGATCTGTAGTGCTGAAGAAAAGTTGTGGGTCACAGTCTATTATGGG
GTACCTGTGTGGAAAGAAGCAACCACCACTCTATTTTGTGCATCAGATGCTAAAGCATAT
AATACAGAGGTACATAATGTTTGGGCCACACATGCCTGTGTACCCACAGACCCCAACCCA
CAAGAAGTAGGATTGGAGAATGTGACAGAAAATTTTAACATGTGGAAAAACAACATGGTA
GAACAGATGCATGAGGATATAATTAGTTTATGGGATCAAAGCCTCAAGCCATGTGTAAAA
TTAACCCCACTCTGTGTTACTTTAAATTGCAGTGATTTGAGGAATGCTACTAATACCACT
AATCCCACTGTTAGTAGCAGGGTAATAAAGAAGGAAATGATGGGAGAAGTAAAAAATTGC
TCTTTCAATGTCACCACAGACATAAGAGATAGAATGCAGAAAGTATATGCGCTTTTTTAT
AGACCTGATGTAGTACCAATACAAGACCATACTATAGAAAACAATAATACAATAGAAAAC
AATACTACTTATAGGTTGATAAGTTGTAACACCTCAGTCATTACACAAGCCTGTCCAAAG
ATATCCTTTGAGCCAATTCCCATACATTATTGTACCCCGGCTGGTTTTGCGATTCTAAAG
TGTAATGATAAGAAGTTCAATGGATCAGGACCATGTACAAATGTCAGCACGGTACAATGT
ACACATGGAATTAGGCCAGTAGTATCAACTCAATTGCTGTTAAATGGCAGTCGAGCAGAA
GAAGAAGTAATAATTAGATCTGAAAATTTTACAAACAATGCTAAAACCATAATAGTGCAG
CTGAATAAAACTGTAGAAATTAATTGTACAAGACCCAACAACAATACAAGAAAAAGTATA
TCTATAGGACCAGGGAGAGCATTTTATGCAACAGGGGACATAATAGGAGATATAAGACAA
GCACATTGTAACCTTAGTAGAGCAGAATGGAATAAAACTTTAAAATATATAAGTACAAAA
TTAAGAGAACAATTTGGGAACAAAACAATCATCTTTAATGGATCCTCAGGAGGGGACCCA
GAAATTGTAACACACAGTTTTAATTGTGGAGGGGAATTTTTCTACTGTAATACAACAAAA
CTGTTTAATAGTACTTGGGATGCTAATGGTAATTGCACCGGTTGTGATGAAAGTGATGGA
AATAACACTATCACACTTCCATGCAGAATAAAACAAATTGTAAACATGTGGCAGGAAGTA
GGCAAAGCAATGTATGCCCCTCCCATCAAGGGACTAATTAAATGTACATCAAACATTACA
GGGCTGCTATTAACAAGAGATGGTGGTGCTAATAATACAAACGAGACCTTCAGACCTGGA
GGAGGAGATATGAGGGACAATTGGAGAAGTGAATTATATAAATATAAAGTAGTACAAATT
GAACCATTAGGAATAGCACCCACCAGGGCAAGGAGAAGAGTGGTGCAGAGAGAAAAAAGA
GCAGTGGGAACACTAGGAGCTATGTTCCTTGGGTTCTTGGGGGCAGCAGGAAGCACTATG
GGCGCAGCGTCAGTGACGCTGACGGTACAGGCCAGACAATTGTTGTCTGGTATAGTGCAA
CAGCAGAACAATCTGCTGAAAGCTATTGAGGCGCAACAGCATATGTTGCAACTCACGGTC
TGGGGCATCAAACAGCTCCAGGCAAGAGTCCTGGCTATAGAAAGATACCTAAAGGATCAA
CAGCTCCTAGGGATTTGGGGTTGCTCTGGAAAACTCATCTGCACCACTGCTGTGCCTTGG
AACACTAGTTGGAGTAATAAATCTTTTAATAAAATTTGGGACAACATGACCTGGATGGAG
TGGGAAAGAGAAATTGACAATTACACAGGCTTAATATACAACTTACTTGAAGAATCGCAA
AACCAACAAGAAAAGAATGAACAAGATTTATTGGCATTAGATAAATGGGAAAGTTTGTGG
AATTGGTTTAGCATAACAAAATGGCTGTGGTACATAAAAATATTCATAATGATAGTAGGA
GGCTTGATAGGTTTAAGAATAGTTTTTGCTGTACTTTCTATAGTAAATAGAGTTAGGCAG
GGATACTCACCTTTATCATTTCAGACCCACCTCCCAACATCGAGGGGACCCGACAGGCCC
GAAGGAATCGGAGGAGAAGGTGGAGAGAGAGACAGAGACAGATCCGGTCCCTTAGTGGAT
GGATTCTTAGCAATTATCTGGGTCGACCTGCGGAGCCTGTTCCTCTTCAGCTACCACCGC
TTGACAGACTTACTCTTGATTCTAACAAGGATTGTGGAACTTCTGGGACGCAGGGGGTGG
GAAGCCCTCAAATATTGGTGGAATCTCCTGCAGTATTGGAGCCAGGAACTAAGGAATAGT
GCTGTTAGCTTGCTTAATGCCACAGCAATAGCAGTAGCTGAAGGGACAGATAGGATTATA
GAAGTAGTACAGAGAACTTTTAGAGCTATTATTCACATACCTAGAAGAATAAGACAGGGC
TTGGAAAGGCTTTTGCTATAA
>JQ352782
ATGAGAGTGAAGGAGACACAGATGAATTGGCCAAACTTGTGGAAATGGGGGACTTTGATC
CTTGGGTTGGTGATAATTTGTAGTGCCTCAGACAACTTGTGGGTTACAGTTTATTATGGG
GTTCCTGTGTGGAGAGATGCAGACACCACCCTATTTTGTGCATCAGATGCCAAAGCACAG
GAGACAGAAGCGCACAATATCTGGGCCACACATGCTTGTGTACCCACAGACCCCAACCCA
CAAGAAATACACCTGGAAAATGTAACAGAAAATTTTAACATGTGGAAAAATAACATGGTA
GAGCAGATGCAGGAGGATGTAATCAGTTTATGGGATCAAAGCCTAAAACCATGTGTAAAG
TTAACTCCTCTCTGTGTTACTTTAAATTGTACCACTGCTAAGGTGATCAATGCCACTATC
CCGGCCAATGTCTCTAACATAATGGGAAATATAACTGATGAAGTAAGGAACTGTTCTTTT
AATATGACCACAGAACTAAGAGATAGGAAGCAGAAGGCCTATGCACTTTTTTATAAGCTT
GATATAGTACAAATTAAAGATAATAAGAATAGTAGTAGTGAGTATAGGTTAATAAATTGT
AATACCTCAGTCATTAAGCAGGCTTGTCCAAAGGTATCCTTTGATCCAATTCCTATACAT
TATTGTACTCCAGCTGGTTATGCGCTATTAAAGTGTAATGATAAGAATTTCAATGGGACA
GGGCCATGCAACAATGTCAGCTCAGTACAATGCACACATGGAATTAAGCCAGTGGTATCA
ACTCAATTGCTGTTAAATGGCAGTCTAGCAGAAGAAGAGATAATAATCAGCTCTGAAAAT
CTCACAAACAATGCCAAAACCATAATAGTGCACCTTAATAAATCTGTAGAAATTAATTGT
ACCAGACCCTCTGTCAATACAAGAACAAGTATGCATATAGGACCAGGACAAGTGTTATAT
AGAACAGGAGACATAATAGGAGATATAAGAAATGCATATTGTGAGATTGATGGAACAAAA
TGGAGTGAAGCTTTAGAACTGGTAACTGAAAAATTAAAAAAGCACTTTAGTGAAATAAAA
TTTCAACCACCCTCAGGAGGAGATCTAGAAATTACAATGCACCATTTTAATTGTAAAGGG
GAATTTTTCTATTGCAATACATCACAGCTGTTTAATAATAATCACAAGGAGTGTAATGGC
ACTATCACACTTCCATGCAGGATAAAGCAAATTATAAACATGTGGCAGGGAGCAGGACAA
GCAATGTATGCTCCTCCCATCAGTGGAAAAATTAATTGTGTATCAAATATTACAGGAATA
CTATTGACAAGAGATGGTGGTACTAATAATAATACAAATAGCAGCGAGACATTCAGACCT
GGAGGAGGAAATATAAAAGATAATTGGAGAAGTGAATTATATAAATATAAAGTAGTACAA
ATTGAACCACTAGGAATAGCACCCACCAGGGCAAAAAGAAGAGTGGTGGAGAGAGAAAAA
AGAGCAGTGGGAATAGGAGCTATGATCTTTGGGTTCTTAGGAGCAGCAGGAAGCACTATG
GGCGCGGCGTCACTAACGCTGACGGTACAGGCCAGACAATTATTGTCTGGTATAGTGCAA
CAGCAAAGCAATTTGCTGAGGGCTATAGAGGCGCAGCAGCATCTGTTGCAACTCACAGTC
TGGGGCATTAAACAGCTCCAGGCAAGAGTCCTGGCTGTGGAAAGATACCTAAAGGATCAA
AAGCTCCTAGGACTTTGGGGCTGCTCTGGAAAAATCATCTGCACCACTGCTGTGCCCTGG
AATTCCACTTGGAGTAATAAATCTTATAAAGAGATTTGGGACAACATGACATGGACACAA
TGGGAGAGAGAAATTAGCAATTACACAAACCAAATATATGACATACTTACAGAATCACAG
AACCAGCAGGATAGGAATGAAAAGGATTTGTTAGAATTGGATAAATGGGCAAGTCTGTGG
AATTGGTTTGACATAACAAATTGGCTGTGGTATATAAGAATATTTATAATGATAGTAGGA
GGCTTAATAGGTTTAAGAATAATTTTTGCTGTGCTTTCTATAGTAAATAGAGTTAGGCAG
GGATACTCACCTCTATCTTTCCAGATCCCTACCCATCACCAGAGGGAAGCCGACAGACCC
GAAAGAATCGAAGAAGGAGATGGCGAGCAAGGCAGAGACAGATCCGTGACATTAGTGAGC
GGATTCTTAGCACTTATCTGGGACGATCTACGGAGCCTGTGCCTCTTCAGCTACCATCGC
TTGAGAGACTTCATATTGATTGCAACGAGGACTGTGGAACTTCTGGGACACAGCAGCCTC
AAGGGACTGAGACGGGGGTGGGAAGGCCTTAAACATTTGGGGAATCTTCTGTTATATTGG
GGGCAGGAACTAAAAATTAGTGCTATTTCTTTGCTTAATGCTACAGCAATAGCAGTAGCG
GAGTGGACAGATAGGGTTATCGAAGTGGCACAAAGAGCTTGGAGAGCCTTTATCCACATA
CCTAGAAGAATCAGACAGGGCTTAGAAAGGCTTTTGCTATAA
>U27399
GAGTGAGGGAGATGAGGAGGAATTGTCAGCATTTGTGGGGATGGGGCACCTTGCTCCTTG
GGATGTTGATGATATATGGTACTACAGGAAATTTATGGGTCACAGTTTATTATGGGGTAC
CTGTGTGGAAAGAAGCAACCACTACTCTATTTTGTGCATCAGATGCTAAATCATATGAAG
CAGAGGCACATAATATCTGGGCTACACATGCCTGTGTACCAACAGACCCCAACCCACAAG
AAATAGTACTAGAAAATGTCACAGAGAACTTTAACATCTGGAAAAATAACATGGTGGAGC
AGATGCATGATGATATAATCAGTTTATGGGATCAAAGCATAAAACCATGTGTAAAATTAA
CCCCACTCTGTGTCACTTTAAACTGCACTGAATGGAAGAATGCCACCACTAATGCCACTA
ATGAGGGCATAGGAATGAAAAACTGCTCTTTCACAGAAGTAAGAGATAAGAAGAAGCAAG
CATATGCACTTTTTTATAAGCTTGATGTGGTACAAATGAATGATGATAATAGTACTAATA
CCAGTTATAGATTAATAAATTGTAATGCCTCAACCATTACACAGGCGTGTCCAAAGATAT
CCTTTGAGCCAATTCCCATACATTATTGTGCCCCAGCTGGATTTGCAATTCTAAAATGTA
ATGATAAAAAGTTCAATGGGACAGGTCCATGTAAAAATGTCAGCACAGTACAGTGTACAC
ATGGGATTAAGCCAGTAGTGTCAACTCAACTGTTGTTGAATGGCAGTCTAGCAGAAGAAG
AGATAATAATTAGATCCAAAAATCTCACAAATAATGCTAAAATTATAATAGTACATCTTA
ATGAGTCTGTACCAATTAATTGCACAAGGCCCTACGATAAGGTAAGCTACAGGACACCTA
TAGGGGTAGGGCGAGCATCCTATACAACAAGAATAAAAGGAGATATAAGACAAGCACATT
GTAACATTAGTGGAGAAAAATGGAATAAAACTTTACAACAGGTAGCTGTGAAATTAAGAG
ACCTTCTTAACCAAACAGCAATAATTTTTAAACCATCCTCGGGAGGGGACCCAGAAATTA
CAACACACAGCTTTAATTGTGGAGGGGAATTTTTCTACTGCAATACATCAGGACTGTTTA
ACAACAGTGTATGGACATCAAATAGTACGATAGGGGCAAATGGGACAATCACACTCCCAT
GCAGAATAAAACAAATTATAAATATGTGGCAGGGAGTAGGAAAAGCAATGTATGCCCCTC
CCATTGAAGGACAAATCAACTGTTCATCAACTATTACAGGACTATTGTTGACAAGAGATG
GTGGTGTAAAAAATAATAGTCAGAATGAGACCTTCAGACCTGGAGGGGGAGATATGAGAG
ACAACTGGAGAAATGAATTATACAAATATAAAGTAGTAAGAATTGAACCACTAGGTCTAG
CACCCACCAAGGCAAGGAGAAGAGTGGTGGAAAGAGAAAAAAGAGCAATAGGACTGGGAG
CTTTGTTCCTTGGGTTCTTGGGAGCAGCAGGAAGCACGATGGGCGCAGCGTCGCTGACGC
TGACGGTACAGGCCAGACAGTTACTGTCTGGTATAGTGCAACAGCAAAACAATTTGCTGA
GGGCTATAGAGGCGCAACAGCATTTGTTGCAACTCACAGTTTGGGGCATTAAACAGCTCC
AAGCAAGAGTCCTGGCTGTGGAAAGCTACCTAAAGGATCAACAGCTCCTAGGAATTTGGG
GTTGCTCTGGAAAACATATTTGCACCACTAATGTGCCCTGGAACTCTAGCTGGAGTAATA
GATCTCTAAATGAGATTTGGGAGAACATGACCTGGATGGAGTGGGAAAGGGAAATTGACA
ATTACACAGGTTTAATATACAGCTTAATTGAAGATTCGCAAATCCAGCAAGAAAAGAATG
AACAAGAATTATTGAAATTAGACCAATGGGCAAGTTTGTGGAATTGGTTCACCATAACAA
AATGGCTGTGGTATATAAAAATATTCATAATGATAGTAGGAGGCTTAATAGGTTTAAGAA
TAGTTTTTGCTGTGCTTTCTTTAGTAAATAGAGTCAGGCAGGGATATTCACCTCTGTCAT
TTCAGACCCTCCTCCCAGCCCCGAGGGGACCCGACAGGCCCGAAGGAATAGAAGAAGAAG
GTGGAGAGCAAGGCAGAGGCAGATCCATTCGATTGGTGAACGGATTCTCAGCACTTATCT
GGGACGATCTGAGGAACCTGTGCCTCTTCAGCTACCACCGCTTGAGAGACTTACTCTTAA
TTGTAACGAGGATTGTGGAACTTCTGGGACGCAGGGGGTGGGAAGCTCTCAAATATCTGT
GGAATCTCCTGCAGTGTTGGATTCAAGAACTAAAGAATAGTGCTATTAGCTTGCTCGACG
CCACAGCAATAACAGTAGCTGAGGAGACAGATAGGGCTATAGAATTAGTGCAAAGAGCTG
TTAGAGCTATTCTTCACATACCCACACGAATAAGACAGGGCTTAGAAAGGGCTTTACTAT
AA
>JQ362420
ATGAAAGTGATGGGGATACCGAAGAATTGGCCACGATGGTGGATGTGGGGCATCTTAGGC
TTATGGATGCTATTGATTTGTAACGGGGAGGACTTGTGGGTCACAGTCTATTATGGGGTA
CCTGTGTGGAAAGAAGCAAACCCTACTCTATTTTGTGCATCAGATGCTAAAGCATATAAG
ACAGAAATGCATAATGTATGGGCCACACATGCCTGTGTACCCACAGACCCCAACCCACAA
GAAATGGTTTTGGAAAATGTAACAGAAGATTTTAACATGTGGAAAAATGGCATGGTGGAG
CAGATGCATCAGGATATAATCAGTTTATGGGATCAAAGCCTAAAGCCATGTGTAAAATTG
ACTCCACTATGTGTTACTTTAAACTGTACAGAGGTTACCAGGAGTAGTAATGGAACCATT
AATAATAATTCTACTGAAATGAAAAATTGCTCTTTCAATGTAACCACAGATCTAAGAGAT
AAGAAAAAGAAGGAACACGCACTTTTCTATAGACTTGATATAGTGCCACTTGATGAAACG
AATGGCACTTCCAGTGAGTATAGATTAATAAATTGTAATACCTCAACCATCACACAAGCC
TGTCCAAAGGTCTCTTTTGACCCAATTCCTATACATTATTGTGCTCCAGCTGGTTATGCG
ATTCTAAAGTGTAAAGATAAGAAATTCAATGGAACAGGACCATGCAAGAATGTCAGTACA
GTACAATGTACACATGGAATTAAACCAGTGGTATCAACTCAGCTATTATTAAATGGTAGT
ATAGCAGAAGGTGAGATAATAATTAGATCTGAAAATCTGACAAACAATGCCAAAATAATA
ATAGTACAGCTTAATGTGACTGTAGAAATTAATTGTACAAGACCCAACAATAATACAAGA
CGAAGTATAAGGATAGGACCAGGGCAAACATTCTATGCAACAGGAGAAATAATAGGAGAT
ATAAGACAAGCACATTGTAACATTAGTAGAGAAAAGTGGAATAGAACTTTACAAAAAGTA
GAGAAAAAATTAGAAGAGCTCTTCCCTAATAAAACAATACACTTTACATCATCCTCAGGA
GGGGACCTAGAAATTACAACACATAGCTTTAATTGTATGGGAGAATTTTTCTATTGTAAT
ACATCAGCCCTGTTTAATAATAATAATGATAGTACAAATTCAAACATTACACTCCCATGC
AGAATAAGACAATTTATAAACATGTGGCAGGAAGTAGGACGAGCAATGTATGCCCCTCCC
ATTCAAGGAGTAATAACATGTAAGTCAAATGTCACAGGACTACTACTGACACGTGATGGC
GGTATAATAAATGACACAGAGATATTCAGACCTGGAGGAGGAGATATGAGAGACAATTGG
AGAAGTGAATTGTATAAATATAAGGTAGTAGAGATTAAGCCATTAGGAATAGCACCCACT
ACTGCAAAAAGGAGAGTGGTGGAGAGAGAAAAAAGAGCAGTGGGAATAGGAGCTGTGTTC
CTTGGGTTCTTGGGAGCAGCTGGAAGCACTATGGGCGCAGCATCAATAACGCTGACGGCA
CAGGCCAGACAATTGTTGTCTGGTATAGTGCAACAGCAAAGCAATTTGCTGAGGGCTATA
GAGGCGCAACAGCATATGTTGCAACTCACAGTCTGGGGTATTAAGCAACTCCAGACAAGA
GTCCTGGCTATAGAAAGATACCTAAAGGATCAACAGCTCCTAGGGATTTGGGGCTGCTCT
GGAAAACTCATCTGCACCACTGCTGTGCCTTGGAACGGTAGTTGGAGTAATAAATCTCAA
GATGAAATTTGGCATAACATGACCTGGATGCAGTGGGATAAGGAAATTAATAATTATACA
AACATAATATATGGGTTGCTTGAAGTCTCGCAAAACCAGCAGGAGAAAAATGAACAAGAT
TTACTAGCATTGGACAAATGGCAAAATCTGTGGAGTTGGTTTAATATAACAAACTGGCTG
TGGTATATAAAAATATTCATAATGATAGTAGGAGGCTTGATAGGTTTAAGAATAATTTTT
ACTGTACTCTCTATAGTGAATAGAGTTAGGCAGGGATACTCACCTTTGTCGTTTCAGACC
CTTATCCCAAACCCGAGGGGACCCGACAGGCCCAGAGGAATCGAAGAAGAAGGTGGAGAG
CAAGACAGAAGCAGATCCATTCGATTAGTGAGCGGATTCTTAGCACTTGCCTGGGACGAC
CTACGGAGCCTGTGCCTTTTCAGCTACCACCGATTGAGAGACTTAATCTTGATTGCAGCG
AGAGTGGTGGAACTTCTGGGACAGAGGGGGTGGGAAGCCCTTAAGTATCTAGGAAGTCTT
GTGCAGTATTGGGGTCTAGAGCTAAAAAAGAGTGCTATTAGTCTGTTTGATACTATAGCA
ATAGCAGTAGCTGAAGGAACAGATAGGATTATAGAAGTATTACAAGGGATTGGTAGAGCT
ATCTGCAACATACCTAGAAGAATAAGACAGGGCTTTGAAGCAGCGTTGCAA
>JQ715408
ATGAGAGTGAAGGGGATCAGGAGGAATTATCAGCACTGGTGGGGATGGGGCACGATGCTC
CTTGGGTTATTAATGATCTGTAGTGCTACAGAAAAATTGTGGGTCACAGTCTATTATGGG
GTACCTGTGTGGAAAGAAGCAACCACCACTCTATTTTGTGCATCAGATGCTAAAGCATAT
GATACAGAGGTACATAATGTTTGGGCCACACATGCCTGTGTACCCACAGACCCCAACCCA
CAAGAAGTAGAATTGGTAAATGTGACAGAAAATTTTAACATGTGGAAAAATAACATGGTA
GAACAGATGCATGAGGATATAATCAGTTTATGGGATCAAAGCCTAAAGCCATGTGTAAAA
TTAACCCCACTCTGTGTTACTTTAAATTGCACTGATTTGAGGAATACTACTAATACCAAT
AATAGTACTGCTAATAACAATAGTAATAGCGAGGGAACAATAAAGGGAGGAGAAATGAAA
AACTGCTCTTTCAATATCACCACAAGCATAAGAGATAAGATGCAGAAAGAATATGCACTT
CTTTATAAACTTGATATAGTATCAATAGATAATGATAGTACCAGCTATAGGTTGATAAGT
TGTAATACCTCAGTCATTACACAAGCTTGTCCAAAGATATCCTTTGAGCCAATTCCCATA
CACTATTGTGCCCCGGCTGGTTTTGCGATTCTAAAGTGTAACGATAAAAAGTTCAGTGGA
AAAGGATCATGTAAAAATGTCAGCACAGTACAATGTACACATGGAATTAGGCCAGTAGTA
TCAACTCAACTGCTGTTAAATGGCAGTCTAGCAGAAGAAGAGGTAGTAATTAGATCTGAG
AATTTCACTGATAATGCTAAAACCATCATAGTACATCTGAATGAATCTGTACAAATTAAT
TGTACAAGACCCAACTACAATAAAAGAAAAAGGATACATATAGGACCAGGGAGAGCATTT
TATACAACAAAAAATATAATAGGAACTATAAGACAAGCACATTGTAACATTAGTAGAGCA
AAATGGAATGACACTTTAAGACAGATAGTTAGCAAATTAAAAGAACAATTTAAGAATAAA
ACAATAGTCTTTACTCAATCCTCAGGAGGGGACCCAGAAATTGTAATGCACAGTTTTAAT
TGTGGAGGGGAATTTTTCTACTGTAATACATCACCACTGTTTAATAGTACTTGGAATGGT
AATAATACTTGGAATAATACTACAGGGTCAAATAACAATATCACACTTCAATGCAAAATA
AAACAAATTATAAACATGTGGCAGAAGGTAGGAAAAGCAATGTATGCCCCTCCCATTGAA
GGACAAATTAGATGTTCATCAAATATTACAGGGCTACTATTAACAAGAGATGGTGGTAAG
GACACGGACACGAACGACACCGAGATCTTCAGACCTGGAGGAGGAGATATGAGGGACAAT
TGGAGAAGTGAATTATATAAATATAAAGTAGTAACAATTGAACCATTAGGAGTAGCACCC
ACCAAGGCAAAGAGAAGAGTGGTGCAGAGAGAAAAAAGAGCAGCGATAGGAGCTCTGTTC
CTTGGGTTCTTAGGAGCAGCAGGAAGCACTATGGGCGCAGCGTCAGTGACGCTGACGGTA
CAGGCCAGACTATTATTGTCTGGTATAGTGCAACAGCAGAACAATTTGCTGAGGGCCATT
GAGTCGCAACAGCATATGTTGCAACTCACAGTCTGGGGCATCAAGCAGCTCCAGGCAAGA
GTCCTGGCTGTGGAAAGATACCTAAAGGATCAACAGCTCCTGGGGTTTTGGGGTTGCTCT
AGAAAACTCATTTGCACCACTACTGTGCCTTGGAATGCTAGTTGGAGTAATAAATCTCTG
GATGATATTTGGAATAACATGACCTGGATGCAGTGGGAAAGAGAAATTGACAATTACACA
AGCTTAATATACTCATTACTAGAAAAATCGCAAACCCAACAAGAAAAGAATGAACAAGAA
TTATTGGAATTGGATAAATGGGCAAGTTTGTGGAATTGGTTTGACATAACAAATTGGCTG
TGGTATATAAAAATATTCATAATGATAGTAGGAGGCTTGGTAGGTTTAAGAATAGTTTTT
GCTGTACTTTCTATAGTGAATAGAGTTAGGCAGGGATACTCACCATTGTCGTTGCAGACC
CGCCCCCCAGTTCCGAGGGGACCCGACAGGCCCGAAGGAATCGAAGAAGAAGGTGGAGAG
AGAGACAGAGACACATCCGGTCGATTAGTGCATGGATTCTTAGCAATTATCTGGGTCGAC
CTGCGGAGCCTGTTCCTCTTCAGCTACCACCACTTGAGAGACTTACTCTTGATTGCAGCG
AGGATTGTGGAACTTCTGGGACGCAGGGGGTGGGAAGTCCTCAAATATTGGTGGAATCTC
CTACAGTATTGGAGTCAGGAACTAAAGAGTAGTGCTGTTAGCTTGCTTAATGCCACAGCT
ATAGCAGTAGCTGAGGGGACAGATAGGGTTATAGAAGTACTGCAAAGAGCTGGTAGAGCT
ATTTTCCACATACCTACAAGAATAAGACAGGGCTTGGAAAGGGCTTTGCTATAA
>DQ318210
ATGAGAGTGACGGAGATCAGGAAGAGTTATCAGCATTGGTGGAGATGGGGCATCATGCTC
CTTGGGATATTAATGATCTGTAATGCTGAAGAAAAATTGTGGGTCACAGTCTATTATGGG
GTACCTGTGTGGAAAGAAGCAACCACCACTCTATTTTGTGCATCAGATGCTAAAGCATAT
GATACAGAGGTACATAATGTTTGGGCCACACATGCCTGTGTACCCACAGACCCCAACCCA
CAAGAAGTAGCATTGGAAAATGTGACAGAAAATTTTAACATGTGGAAAAATAACATGGTA
GAACAGATGCATGAGGATATAATCAGTTTATGGGATCAAAGCCTAAAGCCATGTGTAAAA
TTAACCCCACTCTGTGTTACTTTAAATTGCACTGATTTGAGGAATGCTACTAGTAGGAAT
GTTACTAATACCACTAGTAGTAGCAGGGGAATGGTGGGGGGAGGAGAAATGAAAAATTGC
TCTTTCAATATCACCACAGGCATAAGAGGTAAGGTGCAGAAAGAATATGCACTTTTTTAT
GAACTTGATATAGTACCAATAGATAATAAAATTGATAGATATAGGTTGATAAGTTGTAAC
ACCTCAGTCATTACACAGGCCTGTCCAAAGGTATCCTTTGAGCCAATTCCCATACATTAT
TGTGCCCCGGCTGGTTTTGCGATTCTAAAGTGTAAAGATAAGAAGTTCAATGGAAAAGGA
CCATGTTCAAATGTCAGCACAGTACAATGTACACATGGAATTAGGCCAGTAGTATCAACT
CAACTGCTGTTAAATGGCAGTCTAGCAGAAGAAGAGGTAGTAATTAGATCCGAAAATTTC
WCGAACAATGCTAAAACCATAATAGTACAGCTGAATGAATCTGTAGAAATTAATTGTACA
AGACCCAACAACAATACAAGAAAAAGTATAAATATAGGACCAGGCAGAGCATTTTATACA
ACAGGAGAAATAATAGGAGATATAAGACAAGCACATTGTAACCTTAGTAGAGCAAAATGG
AATGACACTTTAAATAAGATAGTTATAAAATTAAGAGAACAATTTGGGAATAAAACAATA
GTCTTTAAGCACTCCTCAGGAGGGGACCCAGAAATTGTGACGCACAGTTTTAATTGTGGA
GGGGAATTTTTCTACTGTAATTCAACACAACTGTTTAATAGTACTTGGAATGTTACTGAA
GAGTCAAATAACACTGTAGAAAATAACACAATCACACTCCCATGCAGAATAAAACAAATT
ATAAACATGTGGCAGGAAGTAGGAAGAGCAATGTATGCCCCTCCCATCAGAGGACAAATT
AGATGTTCATCAAATATTACAGGACTGCTATTAACAAGAGATGGTGGTCCTGAGGACAAC
AAGACCGAGGTCTTCAGACCTGGAGGAGGAGATATGAGGGATAATTGGAGAAGTGAATTA
TATAAATATAAAGTAGTAAAAATTGAACCATTAGGAGTAGCACCCACCAAGGCAAAGAGA
AGAGTGGTGCAGAGAGAAAAAAGAGCAGTGGGAATAGGAGCTGTGTTCCTTGGGTTCTTG
GGAGCAGCAGGAAGCACTATGGGCGCAGCGTCAATGACGCTGACGGTACAGGCCAGACTA
TTATTGTCTGGTATAGTGCAACAGCAGAACAATCTGCTGAGAGCTATTGAGGCGCAACAG
CATCTGTTGCAACTCACAGTCTGGGGCATTAAGCAGCTCCAGGCAAGAGTCCTGGCTGTG
GAAAGATACCTAAGGGATCAACAGCTCCTGGGGATTTGGGGTTGCTCTGGAAAACTCATC
TGCACCACTGCCGTGCCCTGGAATGCTAGTTGGAGTAATAAATCTCTGAATAAGATTTGG
GATAACATGACCTGGATGGAGTGGGACAGAGAAATTAACAATTACACAAGCATAATATAC
AGCTTAATTGAAGAATCGCAGAACCAACAAGAAAAGAATGAACAAGAATTATTAGAATTA
GATAAATGGGCAAGTTTGTGGAATTGGTTTGACATAACAAAATGGCTGTGGTATATAAAA
ATATTCATAATGATAGTAGGAGGCTTGATAGGTTTAAGAATAGTTTTTTCTGTACTTTCT
ATAGTGAATAGAGTTAGGCAGGGATACTCACCATTATCGTTTCAGACCCACCTCCCAGCC
TCGAGGGGACCCGACAGGCCCGGAGGAATCGAAGAAGAAGGTGGAGAGAGAGACAGAGAC
AGATCCGGTCCATTAGTGAACGGATTCTTAACACTTATCTGGGTCGATCTGCGGAGCCTG
TTCCTCTTCAGCTACCACCGCTTGAGAGACTTACTCTTGATTGTGACGAGGATTGTGGAA
CTTCTGGGACGCAGGGGGTGGGAAGTCCTCAAATATTGGTGGAGTCTCCTACAGTATTGG
AGTCAGGAACTAAAGAATAGTGCTGTTAGCTTGCTCAATGCCACAGCTGTAGCAGTAGCT
GAAGGGACAGATAGGGTTATAGAAGTAATACAAAGAGCTGTTAGAGCTATTCTCCACATA
CCTAGAAGAATAAGACAGGGCTTGGAAAGGGCTTTGCTA
>EU513186
ATGAGAGTGATGGGGATACAGAGGAATTGTCCACCCTTATGGAGATGGGGAACTATGATT
TTTTGGATAATGACAATGTGTAATGCGAAAGATTTATGGGTCACAGTCTACTATGGAGTA
CCTGTGTGGAGAGAAGCAGATACCACCCTATTTTGTGCATCAGATGCTAAAGCATATAGT
ACAGAAGTACATAATGTTTGGGCTACACATGCCTGCGTACCCACAGACCCTGACCCACAA
GAAATACTTTTAAAAAATGTAACAGAAGATTTTAACATGTGGAAAAATAACATGGTAGAA
CAGATGCATGCAGATATAATTAATCTATGGGACCAAAGCCTAAAACCATGTGTAAAGTTA
ACCCCTCTCTGTGTTACTATGCAATGCACTGACATGACCAACATATCCATAAAGCTTGCA
TCCATAGCCAACACATCCATAGCCGAAGAGATGCAAGGAGAAATAAAAAACTGCTCTTTC
AATGTGACAGAACTAAGAAACAAAAGAAAGAAAGAGTATGCATTTTTCTATAAACAGGAT
ATAGTACAAATTAATAACAATGAGAGTATGTTAATAAGTTGTAATACCTCAACCATTACA
CAGGCTTGTCCAAAGGTTTCCTTTGAGCCAATTCCCATACATTTTTGTGCCCCAGCTGGT
TTTGCGATTCTGAAGTGTAACGATAAGAAGTTCAATGGAACAGGGCCATGTGAGAATGTC
AGCACAGTACAATGCACACACGGAATTAAACCAGTAGTGTCAACTCAACTGCTCCTAAAT
GGCAGTCTAGCAGAAGAAGAGGTAGTGATTAGATCTGAAAATATCACAAACAATGCCAAA
ACCATAATAGTACAGTTAGATAAGCCTGTAAACATTACTTGTGTCAGACCTAACAACAAT
ACAATAAAAAGTGTGCGTATAGGACCAGGGCAAGCATTCTATACAGCAGGTCAAGTAATA
GGGGATATAAGAAAAGCATATTGTGAAGTAAACAGAACAGAATGGAAGAGTGCTTTAAAT
CAGGTGGCTTCAAAATTAAGGGAGAACTTTCAGAATGCCTCAACAATAAAATTTAATGAA
CACTCAGGAGGGGATATAGAAATTACAACACATATGTTCAATTGTAAAGGAGAATTTTTC
TATTGTAATACATCAAGCCTATTTAATTATACATTTAGCAATAGCACTGAGGATAACAAC
CCAAGTAATGCCACAATAACTCTCCAATGCAGAATAAGGCAAGTTGTAAATATGTGGCAG
AGAGTAGGACTAGCAATGTATGCCCCTCCCATCAAAGGAAAACTAAGATGTGAATCAAAC
ATTACAGGACTACTATTAACAAGAGATGGAGGGAATAATAATAATGCAACTGAGACATTC
AGGCCTGGAGGAGGAGATATGAGGGACAACTGGAGAAGTGAATTATATAAATATAAGGTA
GTACAAATTGAACCCCTAGGTGTGGCACCCACCTATGCAAAAAGAAGAGTGGTGGAAAGA
GGAAAAAGAGCAGTAGTTGGACTAGGAGCTGTCTTCCTTGGGTTCTTAGGAGCAGCAGGA
AGCACTATGGGCGCGGCGTCAATAACGCTGACGGTACAGGCCAGACAATTATTGTCTGGT
ATAGTGCAACAGCAGAGCAATCTGCTGAGGGCTATAGAGGCTCAACAACAGCTGTTGAAA
CTCACGGTCTGGGGCATTAAACAGCTCCAGGCAAGAGTCCTGGCTCTGGAAAGATACCTA
AGGGATCAACAGCTCCTAGGACTATGGGGCTGCTCTGGAAAACTCATCTGCACCACTACT
GTGCCCTGGAACTCTAGTTGGAGTAATAAAACTTATAATAGCATATGGGATAACATGACC
TGGATGCAATGGGATAGAGAAATTAACAATTACACAGAGATAATATATAACCTAATTGAA
GAGTCGCAAAATCAGCAGGAACAGAATGAAAAGGATTTATTGGCATTGGACAAGTGGGCA
AGTCTGTGGAATTGGTTTGATATAACAAACTGGCTATGGTATATAAGAATATTTATAATG
ATAGTAGGAGGTTTGATAGGTTTAAGAATAGTTTTTGCTGTGCTTAATATAATAAATAGA
GTTAGGCAGGGATACTCACCTTTGTCATTACAGACCCTTACCCACCACCAGAGGGAACCC
GACAGGCCCGAAAGAATCGAAGAAGGAGGTGGCGAGCCAGACAGAGGCAGATCCGTGAGA
TTAGTGAGCGGATTCTTAGCTCTTGCCTGGGACGATCTGCGGAGCCTGTGCCTCTTCAGC
TACCACCGATTGAAAGACTTAGTCTTGATTGCTGCGAGGGGTGTGGAACTTCTGGGACAC
AGCAGTCTCAAGGGATTGAAACTGGGGCGGGAAGCCCTCAAACTTCTGTGGAATCTTCTA
TTATACTGGGGTCGGGAACTAAAAATTAGTGCTATAAACTTGTTTGATACAGTAGCAATA
GTAGTAGCTAACTGGACAGATAGCGTTATAGACATAGGACAAAGAGTTGGTAGAGCTATT
CTTAATATACCTACAAGAATCAGACAGGGCGCCGAAAGGCTTTTGCTATAA
>U08444
GAGCGAAGGAGATGAGGAAGCATTGTCAGCACTTATGGAGACGAGGCATCATGCTCCTTG
GGATGTTAATGACCTGTAGTGCTGCAGAAAACTTGTGGGTCACAGTCTATTATGGGGTAC
CTGTGTGGAAAGAAGCAACCACCACTCTATTTTGTGCATCAGATGCTAAAGCATATGAAA
CAGAAGTACATAATGTCTGGGCCACACATGCCTGTGTACCCACAGACCCCAACCCACAAG
AAGTATTATTGGAAAATGTGACAGAAAACTTTAACATGTGGAAGAATAACATGGTAGAAC
AGATGCAGGAGGATATAATCAGTTTATGGGATCAAAGCCTAAAGCCATGTGTAAAATTAA
CCCCACTCTGTGTTACTTTAGAGTGTCATGATGTGAATGTGAATGGCACTGCTAATAATG
GCACTACTAATGTCACTGAGAGTGGTGTCAATAGTAGTGATGTCACTAGTAATAATGTCA
CTAATAGTAATTGGGGAACAATGGAAAAGGGAGAAATAAAAAACTGCTCTTTCAATATCA
CCACAAACATAAGAGATAAGATGCAGAAAGAAACTGCACAGTTTTATAAACTTGATATAG
TACCAATAGAGGATCAGAATAAGACGAATAATACTCTCTATAGATTAATAAATTGTAATA
CCTCAGTCATTACACAGGCCTGTCCAAAGGTATCCTTTGAACCAATTCCCATACATTATT
GTACCCCGGCTGGTTTTGCGATTCTAAAGTGTAATGATAGGAATTTCAATGGAACAGGAC
CATGTAAAAATGTCAGCACAGTACAATGTACACATGGCATTAAGCCAGTAGTGTCAACTC
AACTGCTGTTAAATGGCAGTCTAGCAGAAGCAGAGGTAGTAATCAGATCTGAAAATTTCA
CGAACAATGCTAAAACTATAATAATACAGCTGAATGAAACTGTAGAGATTAATTGTACAA
GACCCAACAACAATACAAGCAAAAGAATATCTATAGGACCAGGGAGAGCATTTCGCGCAA
CAAAGATAATAGGAAATATAAGACAAGCACATTGTAACATTAGTAGAGCAACATGGAACA
GCACTTTAAAAAAGATAGTTGCAAAATTAAGAGAACAATTTGGGAATAAAACAATAGTCT
TTCAACCATCCTCAGGAGGGGACCCAGAAATTGTAATGCACAGTTTTAATTGTGGAGGGG
AATTCTTCTACTGTAATACAACACAACTGTTTAATAGTACTTGGAATAGTACTGAAGAGT
CAAATAGCACTGAAGAAGGCACAATCACTCTCCCATGTAGAATAAAACAAATTATAAACA
TGTGGCAAGAAGTAGGAAAAGCAATGTATGCCCCTCCCATTGAAGGACAAATTAGATGTT
CATCAAATATTACAGGGCTGCTATTAACAAGAGATGGTGGTAACAATAACAAAACAAACG
GGACTGAGATCTTCAGACCTGGAGGAGGAGATATGAGGGACAATTGGAGAAGTGAATTAT
ATAAATATAAAGTAGTAAAAATTGAACCATTAGGAGTAGCACCCACCAAGGCAAAGAGAA
GAGTGGTGCAGAGAGAAAAAAGAGCAGTGGGGATAGTAGGAGCTATGTTCCTTGGGTTCT
TGGGAGCAGCAGGAAGCACTATGGGCGCAGCGTCAATGACGCTGACGGTACAGGCCAGAT
TATTATTGTCTGGTATAGTGCAACAGCAGAACAATTTGCTGAGAGCTATTGAGGCGCAAC
AGCATCTGTTGCAACTCACGGTCTGGGGCATCAAACAGCTCCAGGCAAGAGTCCTGGCTG
TGGAAAGATACCTAAAGGATCAACAGCTCCTAGGGATTTGGGGTTGCTCTGGAAAACTCA
TTTGCACCACTACTGTGCCTTGGAATACTAGTTGGAGTAATAAATCTCTGAGTGAGATTT
GGGATAACATGACCTGGATGCAGTGGGAAAGAGAAATTGACAATTACACAAGCTTAATAT
ACACCTTAATTGAAGAATCGCAAAACCAGCAAGAAAAGAATGAACAAGAATTGTTGGAAT
TGGATAAGTGGGCAGGTTTATGGAATTGGTTTGAGATAACAAACTGGCTGTGGTATATAA
AAATATTCATAATGATAGTAGGAGGCTTGGTAGGTTTAAGAATAGTTTTTGCTGTACTTT
CTATAGTCAATAGAGTTAGGCAGGGATACTCACCAGTATCATTTCAGACCCACCTCCCAG
CTCCGAGGGGACCCGACAGGCCCGAAGGAATCGAAGAAGAAGGTGGAGAGAGAGACAGAG
GCAGATCCGTGAGATTAGTGAACGGATTCTTAGCACTTATCTGGGACGACCTGCGGAGCC
TGTGCCTATTCAGCTACCACCGTTTGAGAGACTTACTCTTGATAATAGCAAGGATTGTGG
AACTTCTGGGACGCAGGGGGTGGGAAGCCCTCAAATATTGGTGGAATCTCCTGCAGTATT
GGAGTCAGGAACTAAAGAATAGTGCTGTTAACTTGCTTGATGCCACAGCAATAGCAGTAG
CTGAGGGGACAGATAGGATTATAGAAGTAGTACGAAGAGCTTTTAGAGCTATCCTCCACA
TACCTACAAGAATAAGACAGGGTTTGGAAAGGGCTTTGCTATAG
>AF004885
ATGAGAGTGATGGGGATACAGAGGAATTGTCAACACTTATTGACATGGGGGATTATGATC
TTGGGGACAATAATATTCTGTAGTGCTGTGGAAAACTTGTGGGTTACTGTCTATTATGGG
GTACCTGTGTGGAGAGATGCAGACACCACCTTATTTTGTGCATCAGATGCTAAAGCATAT
GAGACAGAAAAGCATAATGTCTGGGCTACACATGCTTGTGTACCCACAGACCCCAACCCA
CAAGAAATACATTTGGACAATGTGACAGAAAAGTTTAACATGTGGAAAAATAACATGGTA
GAGCAGATGCACACAGATATAATCAGTCTATGGGATCAAAGCCTAAAGCCATGTGTAAAG
TTAACCCCTCTCTGCGTTACTTTACATTGTACAAATGTCACAAGTGTCAACACCACTGGA
GACAGGGAAGGCTTAAAAAACTGCTCTTTCAATATGACCACAGAACTAAGGGATAAGAGA
CAGAAAGTATATTCACTTTTTTATAGACTTGATATAGTACCAATTAATGAAAATCAGGGT
AGTGAATATAGATTAATAAATTGTAATACCTCAGCCATTACACAGGCGTGCCCAAAGGTA
TCCTTTGAGCCAATTCCTATACATTATTGTACCCCAGCTGGTTTTGCGATCCTAAAGTGT
AAGGATGAGGGGTTCAATGGGACAGGGTTATGCAAGAATGTCAGCACAGTCCAATGCACA
CATGGAATCAAGCCAGTAGTATCAACTCAATTGCTGTTGAATGGCAGTCTAGCAGAAAAA
AATATAACAATTAGATCTGAAAATATCACAAACAATGCCAAAATTATAATAGTACAACTT
GTCCAACCTGTGACAATTAAGTGTATCAGACCTAACAACAATACAAGAAAAAGTATACGT
ATAGGACCAGGACAAGCATTCTATGCAACAGGTGACATAATAGGGGATATAAGACAAGCA
CATTGTAATGTCACTAGATCAAGATGGAATAAGACTTTACAAGAGGTAGCTGAAAAATTA
AGAACATACTTTGGGAACAAAACAATAATATTTGCTAACTCCTCAGGAGGGGATCTAGAG
ATCACAACACATAGTTTTAATTGTGGAGGAGAATTTTTCTATTGTAATACATCAGGCTTG
TTTAATAGCACTTGGTATGTTAATAGCACTTGGAATGACACTGACAGCACTCAGGAGTCA
AATGACACTATAACTCTCCCATGCAGAATAAAGCAAATTATAAATATGTGGCAGAGAGCA
GGACAAGCAATGTATGCCCCTCCCATCCCAGGAGTAATAAAGTGTGAATCAAACATTACA
GGACTACTATTAACAAGGGATGGTGGAAAGGATAACAATGTAAATGAAACCTTCAGACCT
GGAGGAGGAGATATGAGGGACAATTGGAGAAGTGAATTATATAAGTATAAAGTAGTAGAA
ATTGAACCACTAGGAGTAGCACCTACCAGGGCAAAGAGAAGAGTGGTGGAGAGAGAAAAA
AGAGCAGTTGGAATAGGAGCTGTCTTCCTTGGGTTCTTAGGAGCAGCAGGAAGCACTATG
GGCGCAACGTCAATAACGCTGACGGTACAGGCCAGACAATTATTGTCTGGCATAGTGCAA
CAGCAAAACAATTTGCTGAGGGCTATAGAGGCTCAACAACATCTGTTGAAACTCACGGTC
TGGGGCATTAAACAGCTCCAGGCAAGAGTCCTGGCTGTGGAAAGATACCTAAGGGATCAA
CAGCTCCTAGGAATTTGGGGCTGCTCTGGAAAACTCATCTGCACCACTAATGTGCCCTGG
AACTCTAGTTGGAGTAATAAATCTCTGGATGAGATATGGAACAACATGACCTGGCTGCAA
TGGGATAAAGAAATTAACAATTACACACAACTAATATATAGACTAATTGAAGAATCGCAG
AACCAGCAGGAAAAGAATGAAAAGGAATTATTGGAGTTGGACAAGTGGGCAAATCTGTGG
AGTTGGTTTGACATATCAAATTGGCTGTGGTATATAAAAATATTTATAATAATAGTAGGA
GGCTTAATAGGATTAAGAATAGTTTTTGCTGTGCTTTCTGTAATAAATAGAGTTAGGCAG
GGATACTCACCTTTGTCATTTCAGACCCATACCCCAAACCCAAGGGGTCTCGACAGGCCC
GAAAGAATCGAAGAAGAAGATGGAGAGCAAGGCAGAGGCAGATCGATTCGATTAGTGAGC
GGATTCTTAGCACTTGCTTGGGACGACCTACGGAGCCTGTGCCTCTTCAGCTACCACCGC
TTGAGAGACTTCATCTTGATTGCTGCGAGGACTGTGGAACTTCTGGGACACAGCAGTCTC
AAGGGGCTGAGACTGGGGTGGGAAGGCATCAAGTATCTGTGGAATCTCCTGTCATATTGG
GGTCGGGAACTAAAAATTAGTGCTATTAATCTAGTTGATACCATAGCAATAGCAGTAGCT
GGCTGGACAGATAGGGTTATAGAAATAGCACAAAGAATTGGTAGAGCTATCCTCCACATA
CCTGTAAGAATCAGACAGGGCTTAGAAAGGGCTTTGCTATAA
>JQ715407
ATGAGAGTGAAGGAGACACAGATGAATTGGCCAAACTTGTGGAAATGGGGGACTTTGATC
CTTGGGTTGGTGATAATTTGTAGTGCTGCAGACAACTTGTGGGTTACAGTCTATTATGGG
GTTCCTGTGTGGAAAGATGCAAATACCACCCTATTTTGTGCATCAGACGCCAAAGCACAT
GAGACAGAAGTACACAATATCTGGGCCACACATGCCTGTGTACCCACAGACCCCAACCCA
CAAGAAATGTACCTGGCAAATGTAACAGAAAATTTTAACATGTGGAAAAATAACATGGCA
GAGCAGATGCAGGAGGATGTAATCAGTTTATGGGATCAAAGTCTAAAGCCATGTGTAAAA
TTAACTCCTCTCTGCGTTACTTTAAATTGTACCAATGATATATCGACCAATGGCACTTAT
AATAGCTCTGACATAATAGGAAATATAACAGATGAAGTAAGAAACTGTTCTTTTAATATG
ACCACAGAACTAATAGATAAGAAGCAGAAGGTCCATGCACTTTTTTATAAGCTTGATATA
GTACAAATTGAAGATGATAATAGTAATAGAAGTATGTATAGGTTAATAAATTGTAATACT
TCAGTCATTAAGCAGGCTTGTCCAAAGGTATCCTTTGATCCAATTCCTATACATTATTGT
ACTCCAGCTGGTTATGTGATTTTAAAGTGTAATGAGAAAAATTTCAATGGGACAGGGCCA
TGTAAAAATGTCAGCTCAGTACAATGCACACATGGGATTAAGCCAGTGGTATCAACTCAA
TTGCTGTTAAATGGCAGTCTAGCAGAAGATGAGATAATAATCAGATCTGAAAATCTCACA
AACAATGCCAAAACCATAATAGTGCACCTTAATGAATCTGTAGAAATCAATTGTACCAGG
CCCTACAATACAAAAATAAAAGTAACTAGGGGACCAGGACGAGTGTACTATAGAACAGGA
GAAATAACAGGAGATATAAGAAAAGCATATTGTAAGATTAATGGAACAGAATGGTATAAA
ACTTTAAAACAGGTAGCTGGAAAACTAAGAGAACACTTTAATAATAAGACAATAATATTT
CAACCACCCTCAGGGGGAGATCTAGAAGTTACAATGCATCATTTTAATTGTAGAGGGGAA
TTTTTCTATTGCAATACAACACAACTGTTTAATAAAACTTACAGAGGAAATGAAACCATG
GAGAGGAGTAATGGCACTATCATACTTCCATGCAAGATAAAGCAAATTATAAACATGTGG
CAGGAAACAGGACAAGCAATGTATGCTCCTCCCATCAATGGAGAAATTAACTGTATATCA
AATATTACAGGAATACTATTGACAAGAGATGGTGGTATTAATAGAACGTATAACGAGACC
TTCAGACCGGGAGGAGGAAATATGAAGGACAATTGGAGAAATGAATTATATAAATATAAA
GTAGTACAAATTGAACCACTAGGAGTAGCACCCACCAGGGCAAAGAGAAGAGTGGTGGAG
AGAGAAAAAAGAGCAGTGGGAATAGGAATTATGATCTTTGGGTTCTTAGGAGCAGCAGGA
AGCACTATGGGCGCGGCGTCAATAACGCTGACGGTACAGGCCAGACAATTATTGTCTGGT
ATAGTGCAACAGCAAAGCAATTTGCTGAGGGCTATAGAGGCGCAGCAGCATCTGTTGCAA
CTCACAGTCTGGGGCATTAAACAGCTCCAGGCAAGAGTCCTGGCTGTGGAAAGATACCTA
AAGGATCAAAAATTCCTAGGACTTTGGGGCTGCTCTGGAAAAATCATCTGCACCACTGCT
GTGCCCTGGAACTCCACTTGGAGTAATAGATCTCTTGAAGAGATTTGGGACAACATGACA
TGGATAGAATGGGAGAGAGAAATTAGCAATTACACAAGCCAAATATATGAGATACTTACA
GAATCGCAGAACCAGCAGGACAGGAATGAAAAGGATTTGTTAGAATTGGATAAATGGGCA
AGTCTGTGGAATTGGTTTAACATAACAAATTGGCTGTGGTATATAAAAATATTTATAATG
ATAGTAGGAGGCATAATAGGTTTAAGAATAATTTTTGCTGTGCCTTCTATAGTAAATAGA
GTTAGGCAGGGATACTCACCTTTGTCTTTCCAGACCCCTATCCATCAGCAGAGGGAACCC
GACAGACCCGAAAGAATCGAAGAAGAAGGTGGCGAGCAAGGCAGAGACAGATCCGTGCGA
TTAGTGAGCGGGTTCTTAGCACTTGCCTGGGACGATCTACGGAGCCTGTGCCTCTTCAGC
TACCACCGCTTGAGAGACTTCGCCTTGATTGCAACGAGGACTGTGGAACTTCTGGGACGC
AGCAGTCTCAAGGGACTGAGACGGGGGTGGGAAGGCCTCAAATATCTGGGGAATCTTCTG
CTATATTGGGTCCAGGAACTAAAAATTAGTGCTGTTTCTTTGCTTGATACTACAGCAATA
GCAGTAGCGGGGTGGACAGATAGGATTATAGAAGTAGCACAAGGAGCTTGGAGAGCCCTT
CTCCACATACCTAGAAGAATCAGACAGGGCTTTGAAAGGGCTTTGCTATAA
>AF407152
ATGAACTCTCAAAACTCATTGAGATGGGGAATTACGATCTTGGGAATGATAATAATCTGT
AGTGCTGCAGAAAACTTGTGGGTTACWGTCTACTATGGGGTACCTGTGTGGAAAGACGCA
GAGACCACCCTATTTTGTGCATCAAATGCCAAAGCATATGGTACAGAAGTACWTAATATC
TGGGCTACACATGCCTGTGTACCTACAGACCCCAACCCACAAGAAATAAATTTGGAAAAT
GTGACAGAAGAATTTAACATGTGGAAAAATAACATGGTAGAGCAGATGCACACAGATATA
ATCAGTCTATGGGACCAAGGTCTAAAGCCATGTGTAAAGTTAACCCCTCTCTGCGTTACT
TTAGATTGCTATAATGTCACCAAATCTGATAAGATCACTAAGGACATGCAAGAAGAAATA
AAAAACTGCTCTTTCAATATAACCACAGAACTAAGGGATAAGAAACAGAAAGTACATTCA
CTTTTTTACAGACTTGATGTAGTGCCAATGGGGGGTAAAAATGATAGTCAGTATAGATTA
ATAAATTGTAACACCTCAGCCATTACCCAGGCTTGTCCAAAGGTAACCTTTGAGCCAATT
CCCATACATTATTGTGCTCCAGCTGGTTTTGCGATTCTAAAGTGTAATGATAAGGAGTTC
AGTGGAACAGGGCCATGCAAGAATGTTAGCTCAGTACAATGCACACATGGAATCAGGCCA
GTAGTATCAACTCAACTGCTGTTAAATGGCAGTCTAGCAGAAGAAAAGGTAAGAATTAGA
TCTGAAGATATCACAAACAATGGCAAAAACATAATAGTACAACTTAAAACACCTGTAAAC
ATTAGTTGTACCAGACCTAACAACAATACAAGAAAAAGTGTACGTATAGGACCAGGACAA
GCATTCTATGCAACAGATGACATAATAGGGAATATAAGACAAGCATATTGTACTGTTAAT
AGAACACAATGGGATTACACTTTGCAAGAGGTAGCCAACCAATTAAGAATATACTTTAAC
AAAACAATAATTTTTAATAACTCAGCAGGAGGGGATCTAGAAATTACAACACATAGTTTT
AATTGTGGAGGAGAATTTTTCTATTGCGACACATCAGGCCTGTTCAACAGCACTTGGACT
TGGAATGACACTGTCAGCTGGCAAGGCTCCGACAATATAACGCTCCAATGCAGAATTAAG
CAAATTATAAATATGTGGCAGAGAGCAGGACAAGCAATATATGCCCCTCCCATACAAGGA
GTAATAAGGTGTGACTCAAATATTACAGGACTAATATTAACAAGAGATGGTGGGAACAAT
AGTAGTCCAAATGAAATCTTCAGACCTGGAGGAGGAGATATGAGGGACAATTGGAGAAGT
GAATTATATAAGTATAAAGTAGTAAAAATTGAACCACTAGGAGTAGCACCCACCAGGGCA
AAGAGAAGAGTGGTGGAGAGAGAAAAAAGAGCAGTTGGAATAGGAGCTGTCTTCATTGGG
TTCTTAGGAGCAGCAGGAAGCACTATGGGCGCGGCGTCAATAACGCTGACGGCACAGGCC
AGAAAATTATTGTCTGGCATAGTGCAACAGCAAAGCAATTTGCTGAGGGCTATAGAGGCT
CAACAACATCTGTTGAAACTCACGGTCTGGGGCATTAAACAGCTCCAGGCAAGAGTCCTG
GCTGTGGAAAGATACCTAAAGGATCAACAGCTCCTAGGAATTTGGGGCTGCTCTGGAAAA
CTCATCTGCACCACTAATGTGCCCTGGAACTCTAGTTGGAGTAATAAATCCCAGAGTGAG
ATATGGGAAAACATGACCTGGCTACAATGGGATAAAGAAATTAACAATTACACACAACTA
ATATATAGTCTAATTGAAAAATCGCAGACCCAGCAGGAAATAAATGAACAAGACTTATTA
GCATTGGACAAGTGGGCAAATCTGTGGAATTGGTTTGACATATCAAACTGGCTGTGGTAT
ATAAGGATATTTATAATGATAGTAGGAGGCTTAATAGGATTAAGAATAGTTTTTGCAGTG
CTTTCTATAATAAATAGAGTTAGGCAGGGAWACTCACCTCTATCATTTCAGACCCATACC
CCAAGCCCAAGGGAACTCGACAGGCCCGGAAGAATCGAAGAAGAAGGTGGAGAGCCAGAC
AGAGGCAGATCGATTCGATTAGTGAGCGGATTCTTAGCACTTGCCTGGGACGACCTACGG
AGCCTGTGCCTTTTCAGCTACCACCGCTTGAGAGACTTCATCTCGATTGCCGCGAGGACT
GTGGAACTTCTGGGACACAGCAGTCTCAAGGGGTTGAGACTGGGGTGGGAAGGCCTCAAG
TATCTTGGGAATCTCCTGGTATATTGGGGTCGGGAACTAAGACTTAGTGCTATTAATTTG
CTTGATACCATAGCAATAGCAACAGCTGACTGGACAGACAGGGTTATAGAATTAGGACAA
AGACTTTGTAGAGCTATTTTACACATACCTAGAAGAATCAGACAAGGCTTCGAAAGGGCT
TTGCTATAG
>HM215304
ATGAGAGTGAGGGGGATGCAGAGGAATTATCAGCACTTATGGAGATGGGGAATTATAATC
TTGGGGATGATAATAATCTGTAGTACTACAGACAAATTGTGGGTCACAGTCTATTATGGG
GTACCTGTATGGAAAGACGCAAAAACTACCCTATTCTGTGCATCAGATGCTAAAGCATAT
GAGAGAGAAGTGCATAATGTCTGGGCTACACATGCCTGTGTACCAACAGACCCCAACCCA
CAAGAAATATATTTGGAAAATGTGACAGAAGAGTTTAACATGTGGAAAAATGACATGGTG
GATCAGATGCATGAGGATATAATCAGTTTATGGGATCAAAGCCTACAGCCATGTGTAAGG
TTGACCCCAATCTGTGTCATGTTAAACTGTACTGATGTTATCCATAATGGTACTCAGGAC
CCCAATAATATCACAGATACAGATATGAGAAATTGCTCTTTCAATGCATCCACAGAAATA
AGGGGTAAAAAACATAGAACGTATGCACTTTTTTATAAATTAGACATAGTATCACTTAAT
AACGGTATTAATAACAGTGAATATAGATTAATAAATTGTAATACCTCAGCCATAACACAA
GCCTGTCCAAAGGTCACTTTTGACCCAATTCCTATACATTATTGTGCTCCAGCTGGTTAT
GCGATTTTAAAGTGTAATAATAAAACATTCAATGGGACAGGACCATGCAATAATGTCAGC
ACAGTACAATGTACACATGGAATTAAGCCAGTGGTATCAACTCAATTACTGTTAAATGGT
AGCCTAGCAGAAGGAGAGATAATAATTAGATCTAAAAATCTGACAGACAATGCCAAAACT
ATAATAGTACAACTTGACAGTCCTGTGAAAATCAATTGTACCAGACCTAACAACAATACA
AGAAAGAGTATACGCATAGGACCAGGACAAGCATTCTTTGCAACAGGTGAAATAATAGGG
AAGATAAGACAAGCATATTGTAATGTCAGTAGAACAGACTGGAATACAACCTTACAAAAG
GTAGCTATACAATTAAGAAAACACCTTAATAAATCTACAATAGAATTTGCTAAACACTCA
GGAGGGGATCTGGAAATCACAACACATAGTTTTAATTGTGGAGGAGAATTTTTCTATTGT
AATACATCAAGCCTGTTTAATAGCACTTGGGACAACAGTAGCATCACACAGAATTACACG
GAGTCAAATGAGACTATAACTCTCCAGTGCAGAATAAAACAAATTGTAAACGCGTGGCAG
AGAGTAGAACAAGCAATATATGCCCCTCCCATCCAAGGAGTAATAAGGTGTGACTCAAAC
ATTACAGGACTACTATTAACAAGAGATGGTGGTGGTAATAACAGTAGTGAAAACGAAACC
TTTAGACCTGGAGGAGGAGATATGAGGGACAATTGGAGAAGTGAATTATATAAGTATAAA
GTAGTAAAACTTGAACCACTAGGAGTAGCACCTACCAAGGCAAAAAGAAGAGTGGTGGAA
AGAGAAAAAAGAGCAGTCGGAATAGGAGCTGTTTTCCTTGGGTTCTTAGGAGCAGCAGGA
AGCACTATGGGCGCGGCGTCAATGACGCTGACGGTACAGGCCAGACAATTATTGACTGGC
ATAGTGCAACAGCAAAGCAATTTGCTGAGGGCTATAGAGGCTCAACAACACCTGTTGAAA
CTCACGGTCTGGGGCATTAAACAGCTCCAGGCAAGAGTCTTGGCTGTGGAAAGATACCTA
AAGGATCAACAGCTCCTAGGAATTTGGGGCTGCTCTGGAAAACTCATCTGCACCACTAAT
GTGCCCTGGAACTCTAGCTGGAGTAATAAATCTTACGATGATATATGGGACAACATGACC
TGGTTACAATGGGATAAGGAAATTAGCAATTACACAGAGGTAATATATAATCTAATTGAA
CAATCGCAGAACCAGCAAGAAAAGAATGAACAAGATTTATTGGCATTGGACAAGTGGGCA
AATCTATGGAATTGGTTTAATATATCAAACTGGCTGTGGTATATAAAAATATTTATAATG
ATAGTAGGAGGCTTAATAGGATTAAGGATAATTTTTACTGTGCTTTCTGTAATAAATAGG
GTTAGGCAGGGTTACTCACCTTTGTCGTTCCAGATCCATACCCCAAACCCAAGGGGACTC
GACAGGCCCGGAAGAATCGAAGAAGAAGGTGGAGAGCAAGACAGAGACAGATCGATTCGA
TTAGTGAGCGGATTCTTAGCGCTTGCCTGGGACGATCTGCGGAGCCTGTGCCTCTTCTGC
TACCACCGATTGAGAGACTTCATATTGCTGACAGCGAGAGTGGTGGAACTTCTGGGACGC
AGGGGGTGGGAAGCCCTTAAGTATCTGGGAAGTCTTGTGCAGTATTGGGGTCTTGAGCTA
AAAAAGAGTGCTATTAATCTGCTTGATACCTTAGCAATAGTAGTAGCTGGCTGGACAGAT
AGGATTATAGAAATAGGACAAAGAATTGGTAGAGCTATTCTCCACATACCTAGAAGAATC
AGACAGGGTTTTGAAAGGGCTTTGCAATAA
>AY424079
ATGAGAGTGAGGGGGATACAGAGGAATTGGCAACAATGGTGGATATGGGGCAGCTTAGGC
TTTTGGATGTTCATGATTTGTAGTGGGGTGGGGAACTTGTGGGTCACAGTATATTACGGG
GTACCTGTGTGGAGAGAAGCAAAAACTACTCTATTTTGTGCATCAGATGCTAAAGCATAT
GAGAAAGAAGTGCATAATGTCTGGGCCACACATGCCTGTGTACCCACAGACCCCAACCCA
CAAGAATTGGTTTTGGGAAATGTAACAGAAAATTTTAACATGTGGGAAAATGACATGGTG
GATCAGATGCATGAAGATATAATTAGTTTATGGGATCAAAGCCTAAAGCCATGTGTAAAG
TTGACCCCACTCTGTGTCACTTTAGAATGTAAAAATGCCACTAGGAGTAATCAGACCACC
TACTATGATAACATGGATAAAGAAATAAAAAATTGCTCTTTCAATGTAACCACAGAACTA
ACTGACAAGAAAAAGAATATGCGTGCACTTTTTTATAGAGCTGATATAGAACCACTTGAT
GGGAATAGCAATGAGAGTATCAACTCTAGTGAGGGTGATAAGTATATATTAATAAATTGT
AATACCTCAACCATAGCACAAGCCTGTCCAAAGGTCACTTTTGACCCAATTCCTATACAT
TATTGTGCTCCAGCTGGTTATGCGATTCTAAAGTGTAATAATAAGACATTCAATGGGATA
GGACCATGCAAGAATGTCAGCACAGTACAATGTACACATGGAATTAAGCCAGTGGTATCA
ACTCAATTACTGTTAAATGGTAGCCTATCAGAAGAAGGGATAATAATTAGATCTAAAAAT
CTGACAGACAATACCAAAACAATAATAGTACATCTTAATGAATCTGTAGCAATTGTGTGT
ACAAGACCCAACAATAATACAAGAAAAAGTATAAGGATAGGACCAGGACAAACATTCTAT
GCAACAGGAGAAGTAATAGGAGACATAAGACAAGCACATTGTAACATTAGTGGAGAGCAA
TGGAATAGAACTTTAGAAAGGATAAAGGACAAATTAACAGAATACTTCCCTGATAAAATA
ATAAAATTTAATCACTCCTCAGGAGGGGACCTAGAAATTACAACACATACCTTTAATTGT
AGAGGAGAATTTTTCTATTGCAATACATCAATCCTGTTCACAGAAAATGAGAATAGTTCA
GACAACATCACACTCCCATGCAGAATAAAACAATTTGTAAATATGTGGCAGGAGGTAGGA
CGAGCAATGTATGCCCCTCCCATTGCAGGAAACATAACATGTAACTCAAGTATCACAGGA
CTACTATTGACACGAGATGGAGGGTTAAATAACAAAGAGAATGGCACAGAGACATTCAGA
CCTCAGGGAGGAGATATGAGGGACAATTGGAGAAGTGAATTATATAAATATAAAGTGGTA
GAAATTAGGCCATTGGGAGTAGCACCCACCAAGGCAAAAAGGAGAGTGGTGGAGAAAGAA
AAAAGAGCAGTAGGAATAGGAGCTGTGTTCCTTGGGTTCTTAGGAGTAGCAGGAAGCACT
ATGGGCGCAGCGTCAATAACGCTGACGGCACAGGCCAGACAAGTGTTGTCTGGAATAGTG
CAACAGCAAAGCAATTTGCTGAGAGCTATAGAGGCGCAACAGCACATGTTGCAACTCACA
GTTTGGGGCATTAAGCAGCTCCAAGCAAGAGTCTTGGCTATAGAAAGATACCTAAAGGAT
CAACAGCTCCTAGGGATTTGGGGCTGCTCTGGAAAACTCATCTGTACCACTGCCGTGCCT
TGGGAGGACAGTTGGAGTAATAGAACTCAAGAAGAGATTTGGAATAACATGACCTGGATG
CAGTGGGATAAAGAAATCAGTAATTACACAGACACAATATACAAGCTGCTTACAGAATCG
CAAAGCCAGCAGGACAAAAATGAAAAAGATTTATTAGCATTGGACAGTTGGAAGAATCTG
TGGAATTGGTTTGACATAACACAGTGGTTGTGGTATATAAGAATATTTATAATGATAGTA
GGAGGCTTGATAGGTTTGAGAATAATTTTTGCTGTGCTCTCTATAGTAAATAGAGTTAGG
CAGGGATACTCACCTTTGTCATTGCAGACCCTTATCCCGAACCCAAGGGAACTCGACAGG
CTCGGAAGAATCGAAGAAGAAGGTGGAGAGCAAGACAAAAGCAGATCGATTCGATTAGTG
CACGGATTCTTAGCACTTGCCTGGGACGACCTGCGGAGCCTGTGCCTTTTCAGCTACCAC
CGATTGAGAGACTTCATATTGGTGGTAGCGAGAGCAGTGGAACTTCTGGGACACGCGGGG
TGGGAAACCCTTAAGTATCTGGGAAGTCTTGTGCAGTATTGGGGTCTAGAGCTAAAAAAG
AGTGCCATTAATCTGTTTGATACCATAGCAATAGCAGTAGCTGAGGGAACAGATAGGATT
ATAGAATTAGTACAAAGAATTTGTAGAGCTATCGGCAACATACCTAGAAGAGTAAGACAG
GGTTTTGAAGCAGCTTTGCAATAA
>JN944665
ATGAGAGTGAAGGAGACACAGATGAATTGGCCAAACTTGTGGAAATGGGGGACTTTGATC
CTTGGGTTGGTGATAATTTGTAGTGCCTCAGACAACTTGTGGGTTACAGTTTATTATGGG
GTTCCTGTGTGGAGAGATGCAGATACCACCCTATTTTGTGCATCAGATGCCAAAGCACAT
GAGACAGAAGCGCACAATGTCTGGGCCACGCATGCCTGTGTACCCACAGACCCCAGCCCA
CAAGAAATACACCTGGAAAATGTAACAGAAAATTTTAACATGTGGAAAAACAACATGGTA
GAGCAGATGCAGGAGGATGTAATCAGTTTATGGGATCAAAGTCTAAAGCCTTGTGTAAAG
TTAACTCCTCTCTGCGTTACTTTAAATTGTACCAATGCTAAGTTGACCAAGGTCAGTAAC
ACAACCGACGATGTCCCTAGCATAGTAGGAAATGTAACAGATGAAATAAAAAACTGCTCT
TTTAATATGACCACAGAACTAAGAGATAAGAAACAAAGTGTCCATGCACTTTTTTATAAG
CTTGATATAGTACCAATGAAAGATCCTGATAGTAGTAATAGTACTAAGTATAGGTTAATA
AATTGTAATACTTCAGTCATTAAGCAGGCTTGTCCAAAGATATCCTTTGATCCAATTCCC
ATACATTATTGTACTCCAGCTGGTTATGCGATTTTAAAGTGTAATGAGAAGAATTTCACT
GGGACAGGACCATGTAAAAATGTCAGCTCAGTACAATGCACACATGGAATTAAGCCAGTG
GTATCAACTCAATTGCTGTTAAATGGCAGTCTAGCAGAAGATGAGATAATAATCAGATCT
GAAAATCTCACAGACAATACCAAAACCATAATAGTGCACCTTAATAAATCTGTAGAGATC
AATTGTACCAGACCCTCCAACAATACAAGAACAAGTATGACTATAGGACCAGGACAAGTA
TTCTATAGAACAGGAGACATAGTAGGAAATATAAGAAAAGCATATTGTGTGATTAATGGA
ACAATATGGAATAAAGTTTTAAAACAGGTAGCTGACAAATTAAAAGAGCACTTTAATAAG
ACAACAGTCTTTCAACCACCCTCAGGAGGAGATCTGGAAATTACAATGCATCATTTTAAT
TGTAGAGGGGAATTTTTCTATTGCAATACAACAAAACTGTTTAATAATACTTGCATAAAT
GACACCAGGAACAATGAAACCGAAGAGGAGTGTAAAAACAACATCATACTTCCATGCAAG
ATAAAACAAATTATAAACATGTGGCAGAGAGTAGGACAAGCAATGTATGCTCCTCCCATC
AGGGGAAGCATCAATTGTGTATCAAATATTACAGGAATACTATTGACAAGAGATGGTGGT
ACTAATACTAGTAAGAATAACGAGACCTTCAGACCTGGAGGAGGAAATATAAAGGACAAT
TGGAGAAGTGAATTATATAAATATAAAGTAGTACAAATTGAACCACTAGGAATAGCACCC
ACCAGGGCAAGGAGAAGAGTGGTGGAGAGAGAAAAAAGAGCAGTGGGAATAGGAGCTATG
ATCTTTGGGTTCTTAGGAGCAGCAGGAAGCACTATGGGCGCGGCGTCAATAACGCTGACG
GTACAGGCCAGACAATTATTGTCTGGTATAGTGCAACAGCAAAGCAATTTGCTGAGGGCT
ATAGAGGCGCAGCAGCATCTGTTGCAACTCACAGTCTGGGGCATTAAACAGCTCCAGGCA
AGAGTCCTGGCTGTGGAAAGATACCTGAAGGATCAAAAGTTCCTAGGACTTTGGGGCTGC
TCTGGAAAAATCATCTGCACCACTGCTGTGCCCTGGAACTCCACTTGGAGTAATAAATCT
TATGAAGAGATTTGGAACAACATGACATGGATAGAATGGGAGAGAGAAATTAGCAATTAC
ACAAACCAAATATATGAGATACTTACAAAATCGCAGGACCAGCAGGACAGGAATGAAAAG
GATTTGTTAGAATTGGACAAATGGGCAAGTCTGTGGAATTGGTTTGACATAACAAATTGG
CTGTGGTATATAAAAATATTTATAATGATAGTAGGAGGCTTAATAGGTTTAAGAATAATT
TTTGCTGTGCTTTCTATAGTAAATAGAGTTAGGCAGGGATACTCACCTTTGTCTTTCCAG
ACCCCTACCCATCATCAGAGGGAACCCGACAGACCCGAAAGAATCGAAGAAGGAGGTGGC
GAGCAAGGCAGAGACAGATCCGTGAGATTAGTGAGCGGATTCTTAGCACTTGCCTGGGAC
GATCTACGGAGCCTGTGCCTCTTCAGCTACCACCGCTTGAGAGACTTCATCTTGATTGCA
GCGAGGACAGTGGAACTTCTGGGACACAGCAGTCTCAAGGGACTGAGACGGGGGTGGGAA
GGCCTCAAATATCTGGGGAATCTTCTGTTCTATTGGGGCAGGGAACTAAAAATTAGTGCT
ATTTCTTTGCTTGATACTACAGCAATAGCAGTAGCGGGGTGGACAGATAGGGTTATAGAA
GCAGCACAAAGAGCTTGGAGAGCTATTCTCCACATACCTAGGAGAATTAGACAGGGCTTA
GAAAGGGCTTTGCTATAA
>JQ362422
ATGAAAGTGAAGGAGACACAGATGAATTGGCTAAACTTGTGGAGATGGGGAACTTTGATC
CTTGGGTTGGTGATGATTTGTAGTGCCTCAGACAAATTGTGGGTTACAGTTTATTATGGG
GTTCCTGTGTGGAGAGATGCAGATACCACCTTATTTTGTGCATCAGATGCCAAAGTACAT
TCAACAGAAGTGCACAATGTCTGGGCCACACATGCCTGTGTACCCACAGACCCCAACCCA
CAAGAAATACACCTGGAAAATGTAACAGAAAATTTTAACATGTGGCAAAATAAAATGGCA
GAGCAGATGCAGGAGGATGTAATCAGTTTATGGGATCAAAGTCTAAAGCCATGTATAAAG
TTAACTCCTCTCTGTGTTACTTTAAGTTGTACTGAGGCTAAATTCAATGAGACTTTTAAC
AAAATTGATAACATAACTAAGGTCTCTAACTTGACAGATGAAATGAGAAACTGTTCTTTT
AATATGACCACAGAACTAAGAGATAAGAAGCAGCAGGTCTATGCACTTTTTTATAAGCTT
GACATAGTACCAATTGATAATAGTAGTGAGTATAGGTTAATAAATTGTAATACTTCAGTC
ATTAAGCAGGCTTGTCCAAAGGTATCCTTTGATCCAATTCCTATACATTATTGTACTCCA
GCTGGTTATGCGATTTTAAAGTGTAATGATAAAAATTTCAATGGGACAGGGCCATGTAAA
AATGTCAGTTCAGTACAATGCACACATGGAATTAAGCCAGTGGTATCAACTCACTTACTG
TTAAATGGCAGTTTAGCAGAAGAAGAGATAGTAATCAGATCTGAAGATATCACAAAAAAT
ACCAAAACCATAATAGTGCACCTTAATAAATCTGTAGAAATCAATTGTACTAGACCCTCC
AACAATACAAGAACAAGTGTAAGGATAGGACCAGGACAAGTGTTCTATAGAACAGGAGAA
GTAATAACAAGTATAAGAAAAGCATATTGTGAGATTAATGGAACAAAATGGAATGAAACT
TTAAGACAGGTAGCTAAAAAATTAAAAGAGCACTTTAAAAATAAAACAATAATCTTTCAA
CCACCCTCAGGAGGAGATCTAGAAGTTACAACACATCATTTTAATTGTAGAGGGGAATTT
TTCTATTGTGATACAGCACAACTGTTTAATAGTACTTGGAGAGGAAATGAAACCAAGGAG
GAAAGAAATGGCACTAGTAATGACATTATCATACTTCCATGCAGGATAAAGCAAATTGTA
AGAATGTGGCAGGGAGTAGGACAATCAATGTATGCTCCTCCCATCAGTGGAATAATTAAT
TGTGTATCAAATATTACAGGAATACTATTGACAAGTGATGGTGATGGTGGTCCTACTGCA
GATAACGAGACCTTCAGACCTGCAGGAGGAGATATGAGGGACAATTGGAGAAGTGAATTA
TATAAATATAAAGTAGTACAAATTGAACCACTAGGAATAGCACCCACCAGGGCAAAGAGA
AGAGTGGTGGACAGAGAAAAAAGAGCAGTGGGAATAGGAGCTATGATCTTTGGGTTCTTG
GGAGCAGCAGGAAGCACTATGGGCGCAGCGTCAATAACGCTGACGGTACAGGCCAGACAA
TTATTGTCTGGTATAGTGCAACAGCAAAGCAATTTGCTGAGAGCTATAGAGGTGCAACAG
CATCTGTTGCAACTCACAGTCTGGGGCATTAAACAGCTCCAGGCAAGAGTCCTGGCTGTG
GAAAGATACCTAAAGGATCAAAAGTTCCTAGGACTTTGGGGCTGCTCTGGAAAAATCATC
TGCACCACTGCTGTGCCCTGGAACTCCACTTGGAGTAATAAATCTTATGAAGATATTTGG
TACAATATGACATGGATAGAATGGGAAAGAGAAATTAGCAATTACACAAGCCAAATATAT
GAGATACTTACAGAATCGCAGAACCAGCAGGACAGGAATGAAAAGGATTTATTAGAATTG
GATAAATGGGCAAGTCTGTGGAATTGGTTTGACATAACAAATTGGCTGTGGTATATAAAA
ATATTTATAATGATAGTAGGAGGTTTAATAGGTTTAAGAATAATTTTTGCTGTGCTTTCT
ATAGTAAATAGAGTTAGGCAGGGATACTCACCTTTGTCTCTCCAGATCCCTACCCGTCAT
CAGAGGGAACCCGACAGACCCGAAGGAATCGAAGAAGGAGGTGGCGAGCAAGGCAGAGAC
AGATCCGTGCGATTAGTGAGCGGATTCTTAGCACTTGCCTGGGACGATCTACGGAGCCTG
TGCCTCTTCAGCTACCACCGCTTGAGAGACTTCATATTGATTGTAGCGAGGACTGTGGAA
CTTCTGGGACGCAGCAGTCTCAAGGGACTGAGACGGGGGTGGGAAGGCCTCAAATATCTG
GGGAATCTTCTGTTATATTGGAGCCAGGAACTAAAAATTAGTGCTATTTCTTTGCTTGAT
GCTACAGCAATAGCAGTAGCGGGGTGGACAGATAGGATTATAGAAGTAGCACAAAGAGCT
TGGAGGGCCTTTCTCCACATACCTAGAAGAATCAGACAGGGCTTAGAAAGGGCTTTGCTA
>HM215258
ATGAGAGTGATGGGGATACAGAGGAATTGTCAACACTTATTGAGATGGGGAACCTTGATT
TTGGGGTTGATAATAATCTGTAGTACTGCAGACAAGTTGTGGGTTACTGTATACTATGGG
GTACCTGTGTGGAAAGATGCAGAGACCACCTTATTCTGTGCATCAGACGCTAAAGCATAT
GACAAAGAAAAGCATAATGTCTGGGCTACGCATGCCTGTGTACCCACAGACCCTAACCCA
CAAGAAATACATTTGGAAAATGTGACAGAAGAGTTTAACATGTGGAAAAATAACATGGTA
GAGCAGATGCATACAGATATAATCAGTCTATGGGATCAAAGCCTTAAGCCATGTGTAAAG
CTAACCCCTCTCTGCGTTACTCTAAATTGTAGCCACAACATTACTAGGCTCAACACCAGT
AGTCCCAACATCACAGGAAACGACACAAACAGTAGTCCCAACATCACAGAAAACGACACA
GAAAACGAAAGGAAAAACTGCTCTTTCAATATAACCACAGAATTAAGGGATAAGAGCAAA
CAAGTATATTCACTTTTTTATAGACTTGATATAGTACCAATTGATGGTAGTGACAATAGC
AGTGACAATAGCAATAATTATAGATTAATAAATTGTAATACCTCAGCCATTACACAGGCT
TGCCCAAAAGTGTCCTTTGAGCCAATTCCCATACATTATTGTGCCCCAGCTGGTTTTGCG
ATTCTAAAATGTAAGGATGGAAATTTCAGTGGAAAAGGGCCATGCAAGAATGTCAGCACA
GTACAATGCACACATGGAATCAAGCCAGTAGTATCAACTCAACTGCTGTTAAATGGCAGT
CTAGCAGAAGAAAAGGTAAAAATTAGATCTGAAAATATCAGTGACAATACCAAAAACATA
ATAGTACAACTTGTCCAACCTGTGAAGATTAACTGTACCAGACCTGACAACAACACAAGA
AAGAGTATACATATAGGACCAGGACAAGCATTCTTTGCAACAGGTGCCATAATAGGGAAG
ATAAGACAAGCACATTGTAATGTCAGTAAAACAGAATGGAATAAAGCTTTAAAACAGGTA
GTTGAACAATTAAGAAGAGACTTTGGAAACAAAACAATAATATTCAAAAACTCCTCAGGA
GGAGATCTAGAAATCACAACACATAGTTTCAATTGTGGAGGAGAATTTTTCTATTGTAAT
ACATCAGGCCTGTTTAATAGCACTTGGCTGTCTAATAGTACTAACAGCACGGATAACACG
GGGACAAATGACACTATAACTCTCCAATGCAGAATAAAGCAAATTATAAATATGTGGCAA
AGAGTAGGACAAGCAATGTATGCCCCTCCCATCCCAGGAGTAATAAGGTGTGAATCAAAC
ATTACAGGACTAATGTTAACAAGAGATGGTGGGAATAATGCTACCAATGAAACCTTTAGA
CCTGGAGGAGGAGATATGAGGGACAATTGGAGAAGTGAATTATATAAGTATAAAGTAGTA
AAAATTGAACCACTAGGAGTAGCACCCACCAAGGCAAAGAGAAGAGTGGTGGAGAGAGAA
AAAAGAGCAGTTGGAATAGGAGCTGTCTTCCTTGGGTTCTTAGGAGCAGCAGGAAGCACT
ATGGGCGCGGCGTCAATAACGCTGACGGTACAGGCCAGACAATTATTGTCTGGCATAGTG
CAACAGCAAGGCAACTTGCTGAGGGCTATAGAGGCTCAACAACATCTGTTGAAACTCACA
GTCTGGGGCATTAAACAGCTCCAGGCGAGAGTCCTGGCTGTGGAAAGATACCTAAGGGAT
CAACAGCTCCTAGGAATTTGGGGCTGCTCTGGAAAACTCATCTGCACCACTACTGTGCCC
TGGAACTCTAGCTGGAGCAATAAATCTTACGATGATATATGGGAGAACATGACCTGGCAG
CAATGGGAGCGGGAAATTAGCAATTACACAGATATAATATACAGATTGATTGAAGACTCG
CAGAACCAGCAGGAAATGAATGAAAAAGACTTATTGGCATTAGACAAGTGGGCAAGTCTG
TGGAATTGGTTTGACATAACAAAGTGGCTGTGGTATATAAAAATACTTATAATGATAGTA
GGAGGCTTAATAGGATTAAGAATAGTTTTTGCTGTGCTTGCTATAATAAATAGAGTTAGG
CAGGGATACTCACCTTTGTCGTTCCAGACCCATACCCCAAGCCCAAGGGATCTCGACAGG
CCCGGAAGAATCGAAGAAGAAGATGGAGAGCAAGACAGAACCAGATCGATTCGCTTAGTG
AGCGGATTCTTAGCGCTTGCCTGGGACGATCTGCGGAGCCTGAGCCTCTTCAGCTACCAC
CGCTTGAGAGACTTCATCTTAATTGCCACGAGGACTGTGGAACTTCTGGGACACAGCAGT
CTCAAGGGGCTGAGACTGGGGTGGGAAGGCCTCAAGTATCTGTGGAATCTCCTGTTATAT
TGGGGACGGGAACTAAAGAATAGTGCTATTAATTTGGTTGATACCATAGCAATAGTAGTA
GCTGGCTGGACAGATAGGGTTGTAGAAATAGGACAAAGATTTGGTAGGGCTATCCTCTAC
ATACCTAGAAGAATAAGACAGGGCTTAGAAGGGGCTTTGCTATAA
>EF117267
ATGAGAGTGAAGGGGATACTGAGGAATTATCAACAATGGTGGATATGGAGCATCTTGGGC
TTTTGGATGTTAATGAACTGTAATGTGGGAGGAAACTTGTGGGTCACAGTCTATTATGGG
GTACCTGTGTGGAAAGAAGCAAAAACTACTCTATTCTGTGCATCAGATGCTAAAGCATAT
GAGAAAGAAGTGCATAATGTCTGGGCTACACATGCCTGTGTACCCACAGACCCCAACCCA
CAAGAAATGGTTTTGGAAAATGTAACAGAAAACTTTAACATGTGGGAAAATGACGTGGTG
GATCAGATGCATGAGGATGTAATCAGTTTATGGGATCAAAGCCTAAAACCATGTGTAAAG
TTGACCCCACTCTGTGTCACTTTAAACTGTAGCAAGGCTAAGAATATCACCGAGGAGGTA
ATAAAAAATAATACCTACAAGGAGGACATAAGAAATTGCTCTTTCAATGCAACCACAGAA
GTAAAAGATAAGAAGCAGAAAGTGCATGCACTTTTTTATAGACTTGATATAGTACCACTT
AATAAAAGGAACTCTAGTGAGTCTGAGGAGGAGAACTCTAGTGGATATTATAGATTAATA
AATTGTAATACCTCAGCCGTAACACAAGCCTGTCCAAAGGTCACTTTTGATCCAATTCCT
ATACACTATTGTACTCCAGCTGGTTATGCGATTCTAAAGTGTAATGAGGAGACATTCAAT
GGAACAGGACCATGCCATAATGTTAGCACAGTACAATGTACACATGGAATTAAGCCAGTG
GTATCAACTCAACTACTGTTAAATGGTAGCCTAGCAGAAGGAGAGATAATAATTAGATCT
AAAAATCTGACAGACAATGCCAAAACAATAATAGTACATCTTAATCAATCTGTAGAAATT
GTGTGTACAAGACCCAACGAGAATAGAAGAAAAAGTATAAGGATAGGGCCAGGACAAGCA
TTCTATGCAACAGGAGACATAATAGGAGATATAAGACAAGCACGTTGTAACATTAGTGAA
GAAAAATGGAATGAAACTTTACAAAGGGTAGGTAGAAAATTAGCAGAACACTTCCCTAAT
AAAACAATAAAATTTAAATCATCCTCAGGAGGGGACCTAGAAATTACAACACATAGCTTT
AATTGTAGAGGAGAATTTTTCTATTGTAATACATCAGGCCTGTTTAATGGTACATATATG
CCTACATACATGCCTAATAGTACAAACAGTAATTCAAGCTCAAACATCACAATCCCATGC
AGAATAAAGCAAGTTATAAACATGTGGCAGGAGGTAGGAAGAGCAATGTATGCCCCTCCC
ATTGAAGGAGAAATAACATGTAAATCAAATATCACAGGACTACTATTGGTACGTGATGGA
GGAAATGGAAATGATACAAATAAAACAGAGATATTCAGACCTGAAGGAGGAGATATGAGG
GACAATTGGAGAAGTGAATTATATAAATATAAAGTGGTAGAAATTAAGCCATTGGGAATA
GCACCCACTGAAGCAAAAAGGAGAGTGGTGGAGAGAGAAAAAAGAGCAGTGGGAATAGGA
GCTGTGATCCTTGGGTTCTTGGGAGCAGCAGGAAGCACTATGGGCGCGGCGTCAATAACG
CTGACGGCACAGGCCAGACAATTGTTGTCTGGTATAGTGCAACAGCAAAGCAATTTGCTG
AAGGCTATAGATGCGCAACAGCATCTGTTGCAACTCACAGTCTGGGGCATTAAGCAGCTC
CAGGCAAGAGTCCTGGCTGTAGAAAGATACCTAAAGGATCAACAGCTCCTAGGGATTTGG
GGCTGCTCTGGAAAACTCATCTGCCCTACTAATGTACCTTGGAACTCCAGTTGGAGTAAC
AAATCTAAAGAATATATTTGGAATAACATGACCTGGATGCAGTGGGATGGCGAAATTAGT
AATTATACAGACATAATCTACGGGTTGCTTGAAGACTCGCAAATCCAGCAGGAAAAAAAT
GAAAAGGATTTATTAACATTGGACAGTTGGAAAAATCTATGGAATTGGTTTGACATAACA
AAGTGGCTGTGGTATATAAAAATATTCATAATGATAGTAGGAGGCTTGATAGGTTTAAGA
ATAATTTTTGCTGTACTCTCTATAGTGAATAGAGTTAGGCAGGGATACTCACCTTTGTCG
TTTCAGACCCTTATCCCGAACCCAAGGGGACCCGACAGGCTCGGAAGAATCGAAGAAGAA
GGTGGAGAGCAAGACAGAGACAGATCCGTTCGATTAGTGAACGGATTCTTAGCGCTTGCC
TGGGACGACCTGCGGAACCTGTGCCTCTTCAGCTACCACCGATTGAGAGACTTCATATTA
GTGGCAGCGAGAGTGGTGGAACTTCTGGGACGCAACAGTCTCACGGGACTACAGAAGGGG
TGGGAAGCCCTCAAATATCTGGGAAGTCTTGTGCAGTATTGGGGTCTGAAGCTAAAAAAG
AGTGCTGTTAGTCTGCTTGATACCATAGCAATAGCAGTAGCTGAAGGAACAGATAGGATT
ATAGAATTAGGACAAAGAATTTGGAGAGCTATTTGCAACATACCTAGAAGAATAAGACAG
GGCTTTGAAGCAGCTTTGCAATAA
>HM215297
ATGAGAGTGAAGGGGATGCAGAAGAGTTGTCAACAATGGTGGATGTGGGGCATCTTAGGC
TTCTGGATATTAATGATTTGTAATGTGATGGGAAATGGGAACTTGTGGGTCACCGTATAT
TATGGGGTACCTGTGTGGAAAGAGGCAACCACTACTCTATTTTGTGCATCAGATGCTAAA
GCATATATAAAAGAGGCACATAATATTTGGGCCACACATGCCTGTGTACCCACAGACCCC
AACCCACAAGAAATAGCTTTGGAAAATGTAACAGAAAAATTTAATATGTGGAAAAATGGC
ATGGTGGATCAAATGCATGAGGATATAATCAGTTTATGGGATGAAAGCCTAAAACCATGT
GTAAAATTAACCCCACTCTGCGTCACTTTAAACTGCACTAATGCTACTAATGATAAGGTC
AGTAGTGAATTGGAAATGAAAAACTGCTCTTTCTATATAACCACAGAAATAAGAGACAGG
AGGAAGCAAGAATATGCACTTTTTTATAGATCTGATGTGGTACAAATAAATGGTAATAAT
ATCAGCTATAGATTAATAAATTGTAATACCTCAGCCATTAAACAGGCGTGTCCAAAGGTA
AACTTTGAGCCAATTCCCATACATTATTGTGCCCCAGCTGGATATGCGATTCTAAAATGT
AACGGAGAAAATTTCAATGGGACGGGTCTATGCGAAAACGTCAGTACAGTACAGTGTACA
CATGGGATTAGACCAGTAGTGTCAACTCAACTGTTACTAAATGGCAGTCTAGCAGAAAAA
GAGATAGTAATTAGATCTGAAAATATCACAAATAATGCCAAAACTATAATAGTACAGCTT
AATGAGACTGTAATAATTAATTGCACGAGACCCAGCAATAATACAAGGAAAAGTATAAGG
ATAGGACCAGGACAAACATTCTATGCAACAGGAGACATAACAGGAGATATAAGACAAGCA
CATTGTAACATTAGTGCAACAAAATGGATTAACACTCTACAACAGGTAGCTAATAAATTA
AGAGACCATTTTAATAAAACAATAGAGTTTCAACCATCCTCGGGAGGGGACCCAGAAATT
ACAGAACACACCTTTAATTGTGGAGGGGAATTTTTCTACTGCAATACAACAAACCTGTTT
AATTGGACATTCAATAGTATATCAAATAATATAAATACAAGTACAAATGAGATCACAATC
CAATGCAGAATAAAACAAATTATAAACAGGTGGCAGGGAGTAGGAAAAGCAATGTATGCC
CCTCCCACTGCAGGATCAATCAACTGTTTATCAAACATTACAGGACTATTGTTAACAAGA
GATGGTGGTAATACTAGTGAGGAGATCTTCAGACCTGGAGGAGGAGATATGAGAGACAAT
TGGAGGAGTGAATTATACAAATATAAAGTAGTCAGACTTGAACCACTAGGTCTAGCACCC
ACCAAGGCAAGGAGAAGAGTGGTGGAAAGAGAAAAAAGAGCAATAGGACTGGGAGCTATG
TTCCTTGGGTTCTTGGGAGCAGCAGGAAGCACGATGGGCGCAGCGTCGATGACGCTGACG
GTACAGGCCAGACAGTTACTGTCTGGTATAGTGCAACAGCAAGACAATTTGCTGAGGGCT
ATAGAGGCGCAACAGCATATGTTGCAACTCACAGTCTGGGGCATTAAACAGCTCCAGGCA
AGAGTCCTGGCTGTGGAAAGCTACCTAAAGGATCAACAGCTCCTAGGAATTTGGGGTTGC
TCTGGAAAACACATTTGCACCACTAATGTGCCCTGGAACTCTAGCTGGAGTAATAGATCT
CTAAAGACAATTTGGGAGAACATGACCTGGATGCAGTGGGAAAGGGAAATTGAAAATTAC
ACAGATTTAATATACAGCTTAATTGAAGAATCGCAAACCCAGCAAGAACAGAATGAACAA
GAACTATTGCAATTGGATAAATGGGCAAGTTTGTGGAATTGGTTTAACATAACACAGTGG
CTGTGGTATATAAAAATATTCATAATGATAGTAGGAGGCTTTATAGGTTTAAGAATAGTT
TTTGTTGTGCTTTCTTTAGTAAATAGAGTTAGGCAGGGATATTCACCTCTGTCGTTTCAG
ACCCTCTTCCCAGCCCCGAGGGGACCCGACAGGCCCGAAGGAATAGAAGAAGAAGGTGGA
GAGCCAGGCAGAGACAGATCCATTCGATTGGTGAACGGATTCTCAGCACTTATCTGGGAA
GACTTGAGGAACCTGTGCCTTCTCAGCTACCACCGCTTGAGCGACTTACTCTTAATCGTG
ACGAGGACTGTGGAACTTCTGGGACGCAGGGGGTGGGAGGCCCTCAAATATCTGTGGAAT
CTCCTACAATATTGGATTCAGGAACTAAAGAATAGTGCTATTAGCTTGCTTGATACCACG
GCGATAGCAGTAGCTGAGGGGACAGATAGGGCTATAGAAATAATACAAAGAGTTGGTAGA
GCCGTGATTAACATACCCACACGAATAAGACAGGGTGCGGAAAGGGCTTTCCTATAA
>HM215256
ATGAGAGTGATGGGGATACAGAGGAACTCTCAGTGCTTCTTGAGCTGGGGAATGCTGGTG
TTGGGAATAATGATGATCTGTAGTGCTGTAGGGAACTTGTGGGTTACTGTCTACTACGGG
GTGCCCGTGTGGAAAGATGCAGAGACCACCCTATTTTGTGCATCAGACGCGAAAGCATAT
GATAAAGAAGTGCATAATGTCTGGGCTACGCATGCCTGTGTACCCACAGACCCCAACCCA
CAAGAAGTATTTTTGGAAAATGTGACAGAAGAGTTTAACATGTGGAAAAATAACATGGTA
GAGCAGATGCATACAGATATAATCAGTCTATGGGATCAAAGCCTACAGCCATGTGTACAG
TTAACCCCTCTCTGTGTTACTTTAAATTGTACAGACTATAAGGGTAACTATACAAATTAT
AATTACACTAAAAATAATGGCACTGGCCACAATATCACCAGTGATATGGAAGGAGAAATA
AAAGACTGTTCTTTCAATGTAACCACAGAATTAAGGGATAAGAGACAGAAAGTACATTCA
CTTTTTTATAGACTTGATATAGTACAAATTAATAGTAGTCAAACTAATAGTAGTGAGTAT
AGATTAATAAATTGTAATACTTCAGCCATTACACAGGCTTGTCCAAAGATTTCCTTTAAT
CCAATTCCCATACATTATTGTGCTCCAGCTGGTTTTGCGATTCTAAAGTGTAATGATAAA
AAGTTCCATGGAACAGGGCCATGCAAGAATGTCAGCTCAGTACAATGCACACATGGGATC
AAGCCAATAGTATCAACTCAACTACTGTTAAATGGCAGTCTAGCAGAAGAAAAAGTAGCG
ATTAGATCTGAAAATATTACAAACAATGCCAAAAACATATTAGTACAACTTAAAAGTCCT
GTAAACATTACTTGTGTCAGACCTAACAACAATACAAGAACAAGTGTACGTATAGGACCA
GGACAAACATTCTATGCAACAGGTGCCATAACAGGGGACATAAGACAAGCACATTGTAAT
GTCAGTAAAGCAAAATGGAATGAAACTTTAAGACAGGTAGCTGTACAATTAAAAACATAT
TTTAACAAAACAATAATCTTTAATAGCTCTGCAGGAGGGGATCTAGAAATTACAACACAT
AGTTTTAATTGTGGAGGAGAATTTTTCTATTGTAATACATCAGGCCTGTTTAATAGTACT
TGGAATGACACCTCGAATCATAATACAAGTGGCACGGAGTCAAATGCCAATATAACTCTC
CAGTGTAGAATAAAGCAAATTATAAATATGTGGCAGAGAGCAGGACAAGCAATATATGCC
CCTCCCATCCAAGGAATAATAAAGTGTGAATCAAACATTACAGGACTGATATTAACAAGA
GATGGTGGAGATAACAATAACACTACCACCGAAACCTTCAGACCTGGAGGAGGAGATATG
AGGGACAATTGGAGAAGTGAATTATATAAGTATAAAGTAGTAAAAATTGAACCACTAGGA
GTAGCACCCACCAAGGCAAGGAGACGAGTGGTGCAGAGAGAAAAAAGAGCAGTTGGAATG
GCAGCTTTATTCTTTGGGTTCTTAGGAGCAGCAGGAAGCACTATGGGCGCGGCGTCCATA
ACGCTGACGGTACAGGCCAGACAATTATTGTCTGGCATAGTGCAACAGCAAAGCAATTTG
CTGAGGGCTATAGAGGCTCAACAGCATATGTTGAGACTCACGGTCTGGGGCATTAAACAG
CTCCAAGCAAGAGTCCTGGCTGTGGAAAGATACCTAAGGGATCAACAGCTCCTAGGAATT
TGGGGCTGCTCTGGAAAACTCATCTGCACCACTAATGTGCCCTGGAACTCTAGTTGGAGT
AATAAATCCCAGAATGAGATATGGGAAAACATGACCTGGCTGCAATGGGAGAAAGAAATT
AGCAACTACACAGATGAAATTTATAATCTACTTGAAAAATCACAGAACCAGCAGGAAAAG
AATGAACAAGATTTACTGGCATTGGACAAGTGGACAAGTCTGTGGAATTGGTTTGACATA
TCAAATTGGCTGTGGTATATAAAAATATTTATAATGATAGTAGGAGGTTTAATAGGATTA
AGAATAATTTTTGCAGTGCTTTCTATAATAAATAGAGTTAGGCAGGGATACTCACCTTTG
TCATTTCAGACCCATACCCCAAACCCAGGGGGACTCGACAGGCCCGGAAGAATCGAAGAA
GAAGGTGGAGAGCAAGACAGAGGCAGATCGATTCGATTAGTGAGCGGATTCTTAGCACTT
GCCTGGGACGATCTGCGGAGCCTGTGCCTCTTCAGCTACCACCGCTTGAGAGACTTCATC
TTGATTGCAGCGAGGACTGTGGAACTTCTGGGACACAGCAGTCTCAAAGGGTTGAGACTG
GGGTGGGAAGGCCTCAAGTATCTGTGGAACCTCCTGGTATATTGGGGGCAGGAACTAAAA
ACTAGTGCTATTAATCTGCTTGATACCGTAGCAATAGCCACGGCTAACTGGACAGATAGG
GTTATAGAAATAGGACAAAGACTTTGTAGAGCTTTTCTCAATATACCTAGAAGAATTAGA
CAGGGCTTCGAAAGGGCTTTGCTATAA
>JQ715411
ATGAGAGTGAAGGGGACAGAGAGGAATTATCAGCACTTGTGGAAATGGGGCATGATGCTC
CTTGGGATGTTGATGATATGTAATGTTACAGGAAAGTTGTGGGTCACAGTTTATTATGGG
GTACCTGTGTGGAAAGAAGCAACCACTACTCTATTTTGTGCATCAGATGCTAAATCATAT
GAAGCAGAGGCACATAATATCTGGGCTACACATGCCTGTGTACCAACAGACCCCAACCCA
CGAGAAATAAAACTAGAAAATGTCACAGAACACTTTAACATGTGGAAGAATAATATGGTG
GAGCAGATGCATAAGGATATAATCAGTTTATGGGATCAAAGCCTAAAACCATGTGTAAAA
TTAACCCCACTCTGTGTCACTTTAAACTGTACTGATGTGAAGAATGAAACTATCGCCAAA
ACTTTCAATAAAAATAAGACCATGAAAAATGAGACCATGAAAAACCTCAATGACACCATA
AAAAACCTCAATGAGACCATGACAAACTGCTCTTTTAGGGTAACCACAGAATTAAGAGAT
AAGGAGAAGCAAGTGCATGCACTTTTTTATAGACTTGATGTGGTAAAAACAGATGGGGGT
AATAACAGCTATAGACTAATAAATTGTAATACCTCAGTCATTACACAGGCATGTCCAAAG
ATAACCTTTGAGCCAATTCCCATACATTACTGTGCCCCAGCTGGATTTGCAATTCTAAAA
TGTAACAATAAGACATTCAATGGGACGGGTCCATGCAAAAATGTCAGCACAGTACAGTGT
ACACATGGGATTAAGCCAGTAGTGTCAACTCAACTGCTGTTGAATGGCAGTCTAGCAGAA
GAAGAGACAATAATTAGATCTGAAAATATTACAAATAATGCTAAAACTATCATAGTACAG
CTTAACGAGTCTGTAACAATTAATTGTACAAGGCCCTCCAACAATACCAGACAGAGTATA
CGTATAGGACCAGGGCAAGCCTTCTATACAACAGAAGTAATAGGAAATATAAGACTAGCA
TTTTGTGAGATTAATGGAACAGAGTGGAATAAAACTTTACAACAGGTAGCTAAAAAATTA
GGAAACCTTTTCTCCAACAAAACAATCATTTTTAAACCATCCTCGGGAGGGGACCTAGAA
ATTACAACACACAGCTTTAATTGTAGAGGAGAATTTTTCTATTGCAATACATCAAAACTG
TTTAATAGTACGTGGGATAATGATACATGGAGTGATACAACAAATAGTACAGGGGGAAAT
GCAAGTAAAATCATACTCCCATGCAGAATAAAACAAATTATAAACATGTGGCAGGAAGTA
GGAAAAGCAATGTATGCCCCTCCCATTAGAGGAGCCATCAACTGTTTATCAAATGTTACA
GGACTATTGTTGACAAGAGATGGAGGGAATACCAATAGTACTAATGAGACCTTCAGGCCT
GGAGGAGGGGATATGAGAGACAATTGGAGAAGTGAGTTATACAAATATAAAGTAGTAAGA
ATCGAACCACTAGGTCTAGCACCCACCGAGGCAAAGAGAAGAGTGGTGGAAAGAGAAAAA
AGAGCAATAGGACTGGGAGCTTTGTTCCTTGGATTCTTGGGAGCAGCAGGAAGCACGATG
GGCGCAGCGTCGATGACGCTGACGGTACAGGCCAGACAAGTATTGTCTGGTATAGTGCAA
CAGCAAAACAATTTGCTGAAGGCTATAGAGGCGCAACAGCATATGTTGCAACTCACAGTC
TGGGGCATTAAACAGCTCCAGGCAAGAATCCTGGCTGTGGAAAGATACCTAAAGGATCAA
CAGCTCCTAGGAATTTGGGGTTGCTCTGGAAAACACATTTGCACCACTAATGTGCCTTGG
AACGCTAGCTGGAGTAATAAATCTCTAGAGGCTATTTGGAAGAACATGACCTGGATGGAG
TGGGAAAGAGAGATTGACAATTACACAGAGTTAATATACAACTTACTTGAAGAATCGCAA
ATCCAGCAAGAAAAGAATGAGCAGGAACTATTGCAATTGGACAAATGGGCAAGTTTGTGG
AATTGGTTTAGCATAACACAATGGCTGTGGTATATAAAAATATTCATAATGATAGTAGGA
GGCTTGATAGGTTTAAGAATAGTTTTTGCTGTGTTTTCTTTAGTAAATAGAGTTAGGCAG
GGATATTCACCTCTGTCGTTTCAGACCCTCCTCCCAGCCCCGAGGGGACCCGACAGGCCC
GAAGGAATAGAAGAAGAAGGTGGAGAGCAAGGCAGAGGCAGATCCATTCGATTGGTGAAC
GGATTATCAGCACTTATCTGGGACGATTTGAGGAGCCTGTGCCTCTTCAGCTACCACCGC
TTGAGAGACTTAATCTTAATTGCAACGAGGATTGTGGAACTTCTGGGACGCAGGGGGTGG
GAAGCCATCAAGTACTTGTGGAATCTCCTGCAATATTGGATTCAGGAACTAAAGAATAGT
GCTATTAGCTTGCTTGATGCCACAGCAATAACAGTAGCTGGGGGGACAGATAGGGCTATA
GAAATAGTACAAAGAATTGTTAGAGCTATTCTTAACATACCCACACGAATAAGACAGGGC
TTGGAAAGGGCTTTGCTGTAA
>EU513196
ATGAGAGTGATGGGGACACAGAGGAATTATCCACTCTTATGGAAATGGGGTATGATAATA
TTTTGGATAATGATAATTTGTAATGCTAAAGAGTTGTGGGTCACAGTTTACTATGGGGTA
CCTGTGTGGAAAGATGCAGAGACCACCCTATTTTGTGCATCAGATGCTAAAGCATATGAT
ACAGAAGTACATAATGTCTGGGCTACACATGCCTGCGTACCCACAGACCCTGACCCACAA
GAAATGTATTTGGAAAATGTAACAGAAAATTTTAACATGTGGAAAAATAACATGGTAGAG
CAGATGCATGAAGATATAATTAGTCTATGGGACCAAAGCCTAAAGCCATGTGTAAAGTTA
ACCCCTCTCTGCGTTACTTTACTTTGTAAAGATGTCAACAACTCTACAAACAAAACCACC
ATATATAAAGAAATGAACGGGGAAATAAAAAACTGCTCTTTCAATATGACCACAGAACTA
AAAGATAAGACAAAGAAAATGTATGCACTCTTTAATAGATATGATGTAGTACAAATTAGT
GAACAAAATAATAGTCAATCTGATAATAGTACGGATAGGGAGTATATGTTGACAAGTTGT
AATGCCTCAACCATTACGCAGGCTTGTCCAAAGGTAACCTTTGAGCCAATTCCCATACAT
TATTGTGCTCCAGCTGGTTTTGCAATTCTAAAGTGTAGGGATAAAGGGTTCAATGGAACA
GGACCATGCAAAAATGTCAGCACAGTACAATGCACACATGGAATCAAACCAGCAGTATCA
ACTCAACTGCTACTAAATGGCAGTCTAGCAGAAGAAAATATAACAATTAGATCTGAAAAT
ATCACAAACAATGCCAAAACCATAATAATACAATTAAAGAAACCTGTAAACATATACTGT
ATCAGACCTGGCAATAATACAAGAAAAAGTGTGCGTATAGAGACCAAGACAAACATGCTA
TGCACAGGTGACATAATAGGAGATATAAGACAGGCACATTGTAATGTCAGCAGGGGAAAA
TGGAATAACACTTTAAACCAGGTGGCTACACAATTAAGGAAGTACTTTAACAATAACACA
GCAATAATCTTTACTAACTCCTCAGGAGGGGATTCAGAAATTACAACATTTAGTTTTAAC
TGTGCAGGAGAATTTTTCTATTGCAATACATCAGGCCTATTTAATAGCACTTGGTATAGC
AATAGCACTAACAGCTCAAATCACACAAATGGCACAGATGATATAACTCTCCAATGCAGA
ATAAAGCAAATTGTAAATATGTGGCAGAGAGTAGGACAAGCAATGTATGCCCCTCCCATC
CGAGGAGAAATAAGGTGTGAATCAAACATTACAGGAATACTATTAACAAGAGATGGAGGG
AATAATGGTAGTAAAGCAAATGAGACCTTCAGACCTGGAGGAGGAGACATGAGGGACAAT
TGGAGAAGTGAATTATATAAATACAAAGTAGTAAAAATTGAACCAATAGGTATAGCACCC
ACCCATGCAAAAAGGAGAGTGGTGGAGAGAGAAAAAAGAGCAGTCGGACTGGGAGCTTTC
TTCCTTGGGTTCTTAGGAGTAGCAGGAAGCACTATGGGCGCGGCGTCAATGACGCTGACG
GTACAGGCCAGACATTTATTGTCTGGTATAGTGCAACAGCAGAGCAATCTGCTGAAGGCT
ATAGAGGCTCAACAACAGCTGTTGAGACTCACAGTCTGGGGCATTAAACAGCTCCAGGCA
AGAGTCCTGGCTCTGGAAAGATACCTAAGGGATCAACAGCTCCTAGGAATTTGGGGCTGC
TCTGGAAAGCTCATCTGCACCACTACTGTACCATGGAACTCTACTTGGAGTAATAAAACT
TATAATGACATATGGGATAACATGACCTGGTTGCAATGGGATAAAGAAATTAACAATTAC
ACAGAGACAATATATTGGCTACTTGAACAATCGCAGCACCAGCAAGAAAAGAATGAACAA
GAGTTATTGTCATTGGACAAGTGGGCAAGCCTGTGGAATTGGTTTGGTATAACAAACTGG
CTGTGGTATATAAAAATATTTATAATGATAGTAGGAGGTTTAATAGGCTTAAGAATAGTT
TTTACTGTACTTAGTATAATAAATAGAGTTAGGCAGGGATACTCACCTTTGTCTTTCCAG
ACCCTCCTCCACCACCAGAGGGAACCCGACAGGCCCGAAAGAATAGAAAAAGGAGGTGGC
GAGCAAGACAGAGGCAGATCAGTGCGATTAGTGAGCGGCTTCTTAGCTCTTGCCTGGGAC
GATCTGAGGAACCTGTGCCTCTTCAGCTACCACCGATTGAGAGACTTAGCCTTGATTGTT
GCGAGGAGCGTGGAACTTCTGGGACACAGCAGTCTCAAGGGACTGAGACTGGGGTGGGAA
GCCCTCAAATATCTGTGGAATATCCTATCATACTGGGGTCGGGAACTAAAGAATAGTGCT
ATTAATTTGCTTGATACAACAGCAATAGCAACAGCTAACTGGACAGATAGGGTCATAGAA
ATAGGACAAAGACTTGGTAGAGCTATTCTTAATATACCTAGAAAGATCAGACAGGGCGCC
GAAAGAGCTTTGCTATAA
>DQ411853
ATGAGAGTGATGGGGATACTGAGGAGTTATCAACAATGGTGGATATGGGGCATCTTAGGC
TTTTGGATGCTAATGATTTGTAATGTGTGGGGGAACTTGTGGGTCACAGTCTATTATGGG
GTACCTGTGTGGAAAGAAGCAAAAACTACTCTATTCTGTGCATCAGATGCTAAGGCACAT
AAGGAAGAAGTGCATAATATCTGGGCTACACATGCTTGTGTACCCACAGACCCCAACCCA
CAAGAAATAGTGCTAAAAAATGTAACAGAAAATTTTAACATGTGGAAAAATGACATGGTG
GATCAGATGCATGAGGATATAATCAGTTTATGGGATCAAAGCCTAAAGCCATGTGTGAAG
TTGACCCCACTCTGTGTCACTTTAAATTGTAGTGATGTTAAGATTAAGGGTACCAATGCT
ACCTACAATAATGCTACCTACAATAATAATAATACCATAAGTGACATGAAAAATTGCTCT
TTCAACACAACCACAGAAATAACAGATAAGAAGAAGAAGGAATATGCACTTTTTTATAAA
CTTGATGTAGTAGCACTTGATGGGAAGGAAACAAACTCAACAAACTCCAGTGAGTATAGA
TTAATAAATTGTAATACCTCAGCTGTAACACAAGCCTGTCCAAAGGTCTCTTTTGACCCA
ATTCCTATACATTATTGTGCTCCAGCTGGTTATGCGATTCTAAAGTGTAATAATAAGACA
TTCAATGGAACAGGACCATGCAATAATGTTAGCACGGTACAATGTACACATGGAATTAAG
CCAGTGGTATCAACTCAACTACTGTTAAATGGTAGTCTAGCAGAAGAAGAGGTAGTAATT
AGATTTGAAAATCTGACCAACAATGCCAAAATCATAATAGTACATCTTAATGAATCTGTA
GAAATTAATTGTACGAGGCCTAGCAATAATACAAGGAAGAGTGTGAGAATAGGGCCAGGA
CAAACATTCTTTGCAACAGGAGACATAATAGGAGATATAAGACAAGCACATTGTAACATT
AGTAGAAAGAAATGGAATACAACCTTACAAAGGGTAAAAGAGAAATTAAAAGAAAAATTC
CCTAATAAAACAATACAATTTGCACCTTCCTCAGGAGGGGACTTAGAAATTACAACACAT
AGCTTTAATTGTAGAGGAGAATTTTTCTATTGCTATACATCAGACTTGTTTAATAGTACA
TACATGTCTAATAATACAGGAGGAGCAAATATCACACTCCAATGCAGAATAAAACAAATT
ATAAGAATGTGGCAGGGGGTAGGACAAGCAATGTATGCCCCTCCCATTGCAGGAAACATA
ACATGCAAATCAAATATCACAGGACTACTATTGACACGTGATGGAGGAAAGGAAAAAAAT
GACACAGAAACATTTAGACCTGGAGGGGGAGATATGAGAGACAATTGGAGAAGTGAATTA
TATAAATACAAGGTGGTAGAAATTAAGCCATTAGGAATAGCACCCGATAAGGCAAAAAGG
AGAGTGGTGGAGAGAGAAAAAAGAGCAGTGGGAATAGGAGCTGTGTTCCTTGGGTTCTTG
GGAGCAGCAGGAAGCACCATGGGCGCAGCATCAATGACGCTGACGGTACAGGCCAGACAA
TTGTTGTCTGGTATAGTGCAACAGCAAAGCAATTTGCTGAGGGCTATAGAGGCGCAACAG
CATATGTTGCAACTCACGGTCTGGGGCATTAAGCAACTCCAGACAAGAGTCCTGGCTATA
GAAAGATACCTAAAGGATCAACAGCTCCTAGGGATTTGGGGCTGCTCTGGAAAACTCATC
TGCACCACTGCCGTGCCTTGGAACGCTAGCTGGAGTAATAAATCTTATGAGGAGATTTGG
GGTAACATGACTTGGATGCAGTGGGATAGAGAAATTAACAACTACACGAACACAATATAC
AGTTTGCTTGAAGAATCGCAAAACCAGCAGGAAAAAAATGAAAAAGATTTACTAGCATTG
GACAGTTGGGAAAGTCTGTGGAGTTGGTTTAACATAACAAATTGGCTGTGGTATATAAGA
ATATTCATAATAATAGTAGGAGGCTTGATAGGTTTAAGAATAATTTTTGCTGTGCTCTCT
ATAGTAAATAGAGTTAGGCAGGGATACTCACCTTTATCGTTTCAGACCCTTACCCCAAGC
CCAAGGGAACCCGACAGGCTCGGAAGAATCGAAGAAGAAGGTGGAGAGCAAGACAGAGCC
AGATCCGTGCGATTAGTGAACGGATTCTTAGCGCTTGCCTGGGAGGACCTGCGGAGCCTG
TGCCTCTTCAGTTACCACCGATTGAGAGACTTAATATTGATTGCAGCGAGAGCAGCGGCA
CTTCTGGGACGCAGCAGTCTCTGGGGACTACAGAAGGGGTGGGAAGCTCTTAAGTATCTG
GGAAGTCTTGTGCAGTATTGGGGTCTAGAGCTAAAAAAGAGTGCTATTAGTTTGTTTGAT
GCCATAGCAATAACAGTAGCTGAAGGAACAGATAGAATTATAAACATAGTACAAAGAATT
AGTAGAGCTTTCTACAACATACCTAGAAGAATAAGACAGGGCTTTGAAGCAACATTGCAA
TAA
>JQ352783
ATGAGAGCGAAGGAGACACAGATGAATTGGCCAAACTTGTGGAAATGGGGGACTTTGATC
CTTGGGTTGGTGATAATTTGTAGTGCCTCAAACAACTTGTGGGTTACAGTTTATTATGGG
GTTCCTGTGTGGAGAGATGCAGATACCACCTTATTTTGTGCATCAGATGCTAAAGCACAT
GAGACAGAAGTGCACAATGTCTGGGCCACACATGCCTGTGTACCCACAGACCCCAACCCA
CAAGAAATACACCTAGCAAATGTAACAGAAAATTTTAACATGTGGAAAAATAACATGGCA
GAGCAGATGCAGGAGGATGTAATCAGTTTATGGGATCAAAGTCTAAAGCCATGTGTAAAA
TTAACTCCTCTCTGCGTTACTTTAAATTGTACCAAGGCTAATTTTACCAAAGCTAATTCG
ACCAATACCAGTACCAATGTCTCTAGCACAACAGGAAATATAACAGAGGAAGTCAGAATA
GAAAATAGAACAGAAGAAGTAAGAAACTGTTCTTTTAATATGACCACAGAATTAAGAGAT
AAGCAGCAGAAGGTCTATGCACTTTTTTATAAGCTTGATCTAGCACAAATTGGAGATAAA
AATAGTAGTAACTATAGGTTAATAAATTGTAATACTTCAGTCATTAAACAGGCTTGTCCA
AAGATATCCTTTGATCCAATTCCTATACATTATTGCACTCCAGCTGGTTATGCGATTTTA
AAATGTAATGACAAGAATTTCAATGGCACAGGGCCATGTAAAAATGTCAGCTCAGTACAA
TGCACACATGGAATTAAGCCAGTGGTATCAACTCAATTGCTGTTAAACGGCAGTCTAGCA
GAAGAAGAGATAATAATCAGATCTGAAAATCTCACAAACAATGCCAAAACCATAATAGTG
CACCTTAATAAATCTGTAGAAATCAAGTGTACCAGACCCTTCAACAATACAAGAACAAGT
GTAACTATAGGACCAGGACAAGTATTCTATAAAACAGGAGACATAATAGGAGATATAAGA
AGAGCATACTGTGAGATTAATAGAACAGAATGGAATACAACTTTAAAACAGGTAACTAAA
AAATTAGAAAAGGAATTTAAGAATAAGACAATAATCTTTCAACCACCCTCAGGAGGAGAT
CTAGAAATTACAATGCATCATTTTAATTGTAGAGGGGAATTTTTCTATTGCAATACATCA
CACTTGTTTAATAGTACTTGGTGGATGGGAAATGAAACCAGGGAGGGGTGTAATAGCACT
AACTGCACTATCATACTTCCATGCAAGATAAAACAAATTATAAACCTGTGGCAGAAAGTA
GGACAAGCAATGTATGCTCCTCCCATCAGGGGAAACATTAGTTGTGTATCAAATATTACA
GGAATACTGTTGACAAGAGATGGTGGTGTTAATAATAGTACTAACGAGACCTTCAGACCT
GGAGGAGGAAATATAAAGGACAATTGGAGAAATGAATTATATAAATATAAAGTAGTACAA
ATTGAACCACTAGGAATAGCACCCACCAGGGCAAAGAGAAGAGTGGTGGAGAGAGAAAAA
AGAGCAGTGGGAATAGGAGCAATGATCTTTGGGTTCTTAGGAGCAGCAGGAAGCACTATG
GGCGCGGCGTCAATAACGCTGACGGTACAGGCCAGACAATTATTGTCTGGTATAGTGCAA
CAGCAAAGCAATTTGCTGAGGGCTATAGAGGCGCAGCAGCATCTGTTGCAACTCACAGTC
TGGGGCATTAAACAGCTCCAGGCAAGAGTCCTGGCTGTGGAAAGATACCTAAAGGATCAA
ACGTTCCTAGGACTTTGGGGATGCTCTGGAAAAATCATCTGCACCACTGCTGTGCCCTGG
AACTCCACTTGGAGTAATAAATCTTATGAAGAGATTTGGGAAAACATGACATGGATAGAA
TGGGAGAGAGAAATTAGCAATTACACAAACCAAATATATGGCATACTTACAGAATCGCAG
AACCAGCAGGACAGGAATGAAAAGGACTTGTTAGAATTAGATAAATGGGCAAGTCTGTGG
AATTGGTTTGACATAACAAAGTGGCTGTGGTATATAAAGATATTTATAATGATAGTAGGA
GGTTTAATAGGTTTAAGAATAATTTTTGCTGTGCTTTCTTTAGTAAATAGAGTTAGGCAG
GGATACTCACCTTTGTCTTTCCAGACCCTTACCCATCATCAGAGGGAACCCGACAGACCC
GAAAGAACCGAAGAAGGAGGTGGCGAGCAAGACAGAGACAGATCCGTGAGATTAGTGACC
GGATTCTTAGCACTTGCCTGGGACGATCTACGGAGCCTGTGCCTCTTCCTCTACCACCGC
TTGAGAGACTTCATCTGGATTGCAGCGAGGACTCTGGAACTTCTGGGACACAGCAGTCTC
AAGGGACTGAGACGGGGGTGGGAAGGCCTCAAATATCTGGGGAATCTTCTGCTATATTGG
GGTCAGGAACTAAAAACTAGTGCTATTTCTTTGCTTGATGCTACAGCAATAGCAGTAGCG
GGGTGGACAGATAGGGTTATCGAAGTAGCACAAGGAGCTTGGAGAGCCTTTCTCCACATA
CCTAGAAGAATCAGACAGGGCTTAGAAAGGGCTTTGCTATAA
>HM215341
ATGAGAGTGAGGGGGAGATTGAGGAATTGGCAACAATGGTGGATATGGAGCATCTTAGGC
TTTTGGATGATTTGTAAGGGGGTAGGGAACTTGTGGGTCACAGTCTATTATGGGGTACCT
GTGTGGAGAGAAGCAAAAACTACTTTATTCTGTGCCTCAGATGCTAAAGCATATGAGAAA
GAAGTGCATAATGTCTGGGCAACACATGCCTGTGTACCCACAGACCCCGACCCACAAGAA
ATGGTTTTGAAAAATGTAACAGAAAATTTTAACATGTGGAAAAATGACATGGTGGAGCAG
ATGCATGAAGATATAATCAGTTTATGGGACCAAAGCCTAAAGCCATGTGTAAAGTTGACT
CCACTCTGTGTCACTTTAACTTGTACAAATGTTAATGCCACTGATAATGTTACCTACAAG
GAGAAAATGGAGGGAGAAATAAAAAATTGCTCTTTCAATATAACCACAGAAATAAGAGAT
AAGAAAAGGAAAGTGCATGCACTTTTTTATAGACTTGATGTAGTACAACTTAACAATTCT
AATGAGTATATATTAATAAATTGTAATACCTCAGCCATAACACAAGCCTGTCCGAAGGTC
TCTTTTGACCCAATTCCTATACATTATTGTGCTCCAGCCGGTTATGCGATTCTAAAGTGT
AATGATAAGACATTCAATGGGACAGGACCATGCCATAATGTCAGCACAGTACAATGTACG
CATGGAATTAAGCCAGTGATATCAACTCAACTACTGTTAAATGGTAGCCTAGCAGAAAAA
GAGGTAATAATTAGATTTGAAAATCTGACAGACAACGCCAAAACAATAATAGTACAACTT
AATCAATCTATAGAAATTAAGTGTATAAGACCCAACAATAATACAAGAGAAAGTATAAGA
ATAGGACCAGGACAAGCATTCTATGCAACAAGAGACATAATAGGAGACATAAGGCGAGCA
TATTGTACAATTGAGACAGAAAGATGGAAGGAAACTTTAGGAAATGTAACGGAAAAATTA
AAAGAATACTTCCCTAATACAAATATAAGCTTTGCACCATCCTCAGGAGGGGACTTAGAA
ATTACAACACATAGCTTTAATTGTAGGGGGGAATTTTTCTATTGCAATACATCAAAATTG
TTTAATAATAATGATACAGAAAATAATTTAACCATCACACTCCCATGCAGAATAAAGCAA
ATTGTAAACATGTGGCAGGGGGTAGGACGAGCAATGTATGCCCCTCCCATTGAAGGAAAC
ATAACATGTAAATCAAATATCACAGGATTATTATTGACACGTGATGGAGGCAATGGCACG
GAGAGGAATGAGACATTCAGACCTGGAGGAGGAGATATGAGGAACAATTGGAGAAGTGAA
TTATATAAATATAAAGTGGTAGAAATTAAACCACTGGGAATAGCACCCACTGGGGCAAAA
AGGAGAGTGGTGGAGAGAGAAAAGAGAGCAGTGGGCATGGGAGCTGTGTTCCTTGGGTTC
TTGGGAGCAGCAGGAAGCACTATGGGCGCGGCGTCACTAACGCTGACGGTACAAGCCAGA
CAAGTGTTGTCTGGTATAGTGCAGCAGCAAAGCAATTTGCTGAGAGCTATAGAGGCGCAA
CAACATATGTTGCAACTCACAGTTTGGGGCATTAAGCAGCTCCAGACAAGAGTCCTGGCT
ATAGAAAGATACCTAAAGGATCAACAGCTCCTAGGGCTTTGGGGCTGCTCTGGAAAACTC
ATCTGCACCACTGCTGTACCTTGGAACTCCAGTTGGAGCAATAAATCTGAAATAGATATT
TGGAATAACATGACCTGGATGCAGTGGGATAGAGAAATTAGTAATTATACAAACACAATA
TACAGGCTGCTTGAAGACTCACAAACCCAGCAGGAAAAGAATGAAAAAGATTTATTAGCA
TTGGACAGTTGGAAAAATCTGTGGAATTGGTTTAATATAACAAAGTGGCTGTGGTATATA
AAAATATTCATAATAATAGTAGGAGGCTTGATAGGTTTGAGAATAATTTTTGCTGTGCTC
TCTATAGTGAATAGAGTCAGGCAGGGATACTCACCCCTGTCGTTTCAGACCCTTATCCCG
AGCCCCAGGGGACCCGACAAGCTCGGAAGAATCGAAGAAGAAGGTGGAGAGCAAGACAAA
GGCAGATCAGTTCGCTTAGTGAACGGATTCTTAGCACTTGCCTGGGACGACCTCCGGGGC
CTGTGCCTCTTCAGCTACCACCAATTGAGAGACTTCATATTGATTGTAGCGAGAGCGGTG
GGACTTCTGGGACGCAGCAGCCTCAGGGGACTACAGAGGGGGTGGGAAATCCTTAAGTAT
CTGGGAGGTCTTGTGCAATATTGGGGTTTGGAACTAAAAAAGAGTGCTGTTTCTCTGTTT
GATACCATAGCAATAGCAGTAACTGAGGGAACAGATAGGACTATAGAATTGATACAAAGA
AGTTGTAGAGCTATCCGCAATGTACCTACAAGAATAAGACAGGGCTTCGAAGCAGCTTTG
CAATAA
>JQ362421
ATGAGAGTGAGGGGGATACAGAGGAATTGTCAACAATGGTGGATATGGGGACTCTTAGGC
TTTTGGATGTTCATGATTTGTAATGTGGTAGGGAATTTGTGGGTCACAGTCTATTATGGG
GTACCAGTGTGGAAAGAAGCAAGCCCTACTCTATTTTGTGCATCAGATGCTAAAGCATAT
GATACAGAAGTGCACAATGTCTGGGCTACATATGCCTGTGTACCCACAGACCCCAACCCA
CAAGAATTGGTTATGGAAAATGTGACAGAAAATTTTAATATGTGGAAAAATGACATGGTG
GAACAGATGCATCAGGATATAATCAGTTTATGGGATGAAGGCCTAAAGCCATGTGTAAAG
TTGACCCCACTCTGTGTTACTTTACACTGTAGTTCTAATGTTACCAGTAATTCTAATGTT
ACCAGTAATTCTACTGATGCCAGTAAAGTTAATAAAGACATAATTGGACAAATGAAAAAT
TGCTCTTTCAATATAACCACAGAAGTAAGGGATAAGAACAAGAAAGCATATGCACTTTTC
[truncated: 50,534 more chars]
