# Supplementary material for: IDEPI: Rapid Prediction of HIV-1 Antibody Epitopes and Other Phenotypic Features from Sequence Data Using a Flexible Machine Learning Platform
Source: PLoS Comput Biol. 2014 Sep 25;10(9):e1003842. doi: 10.1371/journal.pcbi.1003842 (PMC4177671; doi:10.1371/journal.pcbi.1003842)
Supplement: Software S1 — The complete source code tree, example files, and documentation for IDEPI; for the most current version visit the package distribution page at https://github.com/veg/idepi. (GZ) [file pcbi.1003842.s001.gz › idepi-1.0/examples/bnab/training/lanl_b12.csv]

ID	B12
AF004885	50
AF407152	50
AF407158	50
AF407160	50
DQ187010	1
HM215255	50
HM215257	50
HM215298	50
HM215299	25
HM215306	50
HM215312	0.1
HM215347	50
HM215350	50
EU513183	50
HM215266	50
HM215279	50
HM215294	50
HM215295	3.9
HM215304	50
HM215315	11.7
HM215321	50
HM215330	46.1
HM215331	50
HM215332	50
HM215260	34.8
HM215288	50
HM215323	0.78
AF407156	50
HM215261	50
HM215301	50
HM215273	50
HM215280	12.9
HM215264	50
HM215281	50
HM215282	50
HM215290	50
HM215291	50
HM215292	1.9
HM215293	50
GQ855764	50
GQ855765	4.2
AY835444	50
AY835445	50
EF210725	9.3
EF210726	50
EF210727	50
EF210728	0.9
EF210729	50
EF210730	0.2
EF210734	50
EF210733	50
EF210731	6.5
EF210735	50
EF210732	50
HM215431	50
HM215435	50
AY835440	2.6
AY835439	0.3
EU289200	3.1
AY835441	0.2
EU577190	1.9
EU577213	0.6
EU289183	3.9
EU289184	50
EU575148	3.6
EU575170	0.5
EU289185	11.1
EU289186	2
AY835434	50
EU289189	50
EU289190	50
EU289191	50
AY835438	17.5
EU289193	1.2
EU575786	50
EU575870	50
EU289196	50
AY835446	1.9
DQ318211	0.2
AY835443	50
EU576296	6.2
EU576299	2.5
AY835452	50
EU289197	1.3
AY835449	0.7
AY835447	0.1
EU123924	0.1
AY835442	2.4
EU577073	4.2
AY835448	0.5
AY835450	50
EU289202	1.1
AY835451	3.1
HM215428	0.5
HM215398	0.8
HM215399	50
HM215400	34.6
HM215397	50
HM215420	50
HM215413	50
HM215423	50
HM215401	8.8
HM215402	4.8
HM215404	23.2
HM215414	50
HM215425	3.6
HM215426	2.3
U15121	50
HM215403	50
HM215408	5.3
HM215411	4.6
HM215412	41
HM215416	50
HM215417	50
HM215421	50
EF117267	50
EF117266	50
EF117265	50
EF117268	50
EF117269	50
EF117270	50
EF117271	50
EF117272	25.9
EF117273	50
EF117274	4.9
FJ443808	50
HM215346	11.3
FJ444017	8.9
HM215352	50
HM215361	50
FJ444325	1.62
FJ444384	50
FJ444395	14.8
FJ444437	50
FJ444600	50
FJ444215	50
FJ444561	10.4
U08455	0.2
FJ443744	50
FJ443670	50
FJ444103	50
FJ444047	50
FJ444059	50
DQ435683	20.4
DQ435684	50
DQ435682	0.7
DQ411850	0.2
DQ411851	1.4
DQ411852	0.8
DQ411853	1
DQ411854	0.2
HM215437	50
HM215253	50
HM215262	50
HM215278	50
HM215289	50
HM215305	50
HM215307	50
HM215311	50
HM215314	50
HM215316	50
HM215318	50
HM215319	50
HM215320	50
HM215326	50
HM215328	50
HM215335	50
HM215336	0.8
HM215338	50
HM215341	50
HM215345	50
HM215354	50
HM215355	0.1
HM215433	50
FJ496194	22.7
EU166866	23.6
AY424163	50
AY424138	50
AY424079	50
DQ388515	19.9
DQ388516	3
DQ422948	50
DQ388517	50
DQ388514	3.2
AY423984	25.9
AY423971	50
HM215296	0.11
HM215297	50
HM215310	50
HM215313	29.2
HM215329	50
HM215337	50
HM215340	50
HM215343	4.1
HM215415	26.3
HM215409	50
HM215410	50
HM215418	50
HM215419	50
HM215422	50
HM215427	50
HM215429	50
HM215432	50
HM215436	50
EU513187	50
EU513195	50
EU513188	50
EU513182	50
EU513194	50
EU513197	38.7
EU513189	50
EU513196	50
EU513191	50
EU513184	50
EU513185	50
EU513193	7.6
EU513198	3.6
EU513186	50
EU513199	50
AF063223	50
HM215265	50
EF042692	2.8
EF117254	50
EF117255	50
EF117256	50
EF117257	10.8
EF117258	50
EF117264	50
EF117263	23.8
EF117262	50
EF117261	50
EF117260	50
EF117259	2.5
HM215405	50
HM215406	7.4
HM215407	50
EU885766	50
EU885760	50
HM215283	2.4
HM215327	50
EU885764	50
EU885759	50
EU885761	50
EU885762	50
EU885763	50
EU885765	50
EU513190	50
