# Supplementary material for: IDEPI: Rapid Prediction of HIV-1 Antibody Epitopes and Other Phenotypic Features from Sequence Data Using a Flexible Machine Learning Platform
Source: PLoS Comput Biol. 2014 Sep 25;10(9):e1003842. doi: 10.1371/journal.pcbi.1003842 (PMC4177671; doi:10.1371/journal.pcbi.1003842)
Supplement: Software S1 — The complete source code tree, example files, and documentation for IDEPI; for the most current version visit the package distribution page at https://github.com/veg/idepi. (GZ) [file pcbi.1003842.s001.gz › idepi-1.0/examples/bnab/training/lanl_b12.fas]

>AF004885
ATGAGAGTGATGGGGATACAGAGGAATTGTCAACACTTATTGACATGGGGGATTATGATC
TTGGGGACAATAATATTCTGTAGTGCTGTGGAAAACTTGTGGGTTACTGTCTATTATGGG
GTACCTGTGTGGAGAGATGCAGACACCACCTTATTTTGTGCATCAGATGCTAAAGCATAT
GAGACAGAAAAGCATAATGTCTGGGCTACACATGCTTGTGTACCCACAGACCCCAACCCA
CAAGAAATACATTTGGACAATGTGACAGAAAAGTTTAACATGTGGAAAAATAACATGGTA
GAGCAGATGCACACAGATATAATCAGTCTATGGGATCAAAGCCTAAAGCCATGTGTAAAG
TTAACCCCTCTCTGCGTTACTTTACATTGTACAAATGTCACAAGTGTCAACACCACTGGA
GACAGGGAAGGCTTAAAAAACTGCTCTTTCAATATGACCACAGAACTAAGGGATAAGAGA
CAGAAAGTATATTCACTTTTTTATAGACTTGATATAGTACCAATTAATGAAAATCAGGGT
AGTGAATATAGATTAATAAATTGTAATACCTCAGCCATTACACAGGCGTGCCCAAAGGTA
TCCTTTGAGCCAATTCCTATACATTATTGTACCCCAGCTGGTTTTGCGATCCTAAAGTGT
AAGGATGAGGGGTTCAATGGGACAGGGTTATGCAAGAATGTCAGCACAGTCCAATGCACA
CATGGAATCAAGCCAGTAGTATCAACTCAATTGCTGTTGAATGGCAGTCTAGCAGAAAAA
AATATAACAATTAGATCTGAAAATATCACAAACAATGCCAAAATTATAATAGTACAACTT
GTCCAACCTGTGACAATTAAGTGTATCAGACCTAACAACAATACAAGAAAAAGTATACGT
ATAGGACCAGGACAAGCATTCTATGCAACAGGTGACATAATAGGGGATATAAGACAAGCA
CATTGTAATGTCACTAGATCAAGATGGAATAAGACTTTACAAGAGGTAGCTGAAAAATTA
AGAACATACTTTGGGAACAAAACAATAATATTTGCTAACTCCTCAGGAGGGGATCTAGAG
ATCACAACACATAGTTTTAATTGTGGAGGAGAATTTTTCTATTGTAATACATCAGGCTTG
TTTAATAGCACTTGGTATGTTAATAGCACTTGGAATGACACTGACAGCACTCAGGAGTCA
AATGACACTATAACTCTCCCATGCAGAATAAAGCAAATTATAAATATGTGGCAGAGAGCA
GGACAAGCAATGTATGCCCCTCCCATCCCAGGAGTAATAAAGTGTGAATCAAACATTACA
GGACTACTATTAACAAGGGATGGTGGAAAGGATAACAATGTAAATGAAACCTTCAGACCT
GGAGGAGGAGATATGAGGGACAATTGGAGAAGTGAATTATATAAGTATAAAGTAGTAGAA
ATTGAACCACTAGGAGTAGCACCTACCAGGGCAAAGAGAAGAGTGGTGGAGAGAGAAAAA
AGAGCAGTTGGAATAGGAGCTGTCTTCCTTGGGTTCTTAGGAGCAGCAGGAAGCACTATG
GGCGCAACGTCAATAACGCTGACGGTACAGGCCAGACAATTATTGTCTGGCATAGTGCAA
CAGCAAAACAATTTGCTGAGGGCTATAGAGGCTCAACAACATCTGTTGAAACTCACGGTC
TGGGGCATTAAACAGCTCCAGGCAAGAGTCCTGGCTGTGGAAAGATACCTAAGGGATCAA
CAGCTCCTAGGAATTTGGGGCTGCTCTGGAAAACTCATCTGCACCACTAATGTGCCCTGG
AACTCTAGTTGGAGTAATAAATCTCTGGATGAGATATGGAACAACATGACCTGGCTGCAA
TGGGATAAAGAAATTAACAATTACACACAACTAATATATAGACTAATTGAAGAATCGCAG
AACCAGCAGGAAAAGAATGAAAAGGAATTATTGGAGTTGGACAAGTGGGCAAATCTGTGG
AGTTGGTTTGACATATCAAATTGGCTGTGGTATATAAAAATATTTATAATAATAGTAGGA
GGCTTAATAGGATTAAGAATAGTTTTTGCTGTGCTTTCTGTAATAAATAGAGTTAGGCAG
GGATACTCACCTTTGTCATTTCAGACCCATACCCCAAACCCAAGGGGTCTCGACAGGCCC
GAAAGAATCGAAGAAGAAGATGGAGAGCAAGGCAGAGGCAGATCGATTCGATTAGTGAGC
GGATTCTTAGCACTTGCTTGGGACGACCTACGGAGCCTGTGCCTCTTCAGCTACCACCGC
TTGAGAGACTTCATCTTGATTGCTGCGAGGACTGTGGAACTTCTGGGACACAGCAGTCTC
AAGGGGCTGAGACTGGGGTGGGAAGGCATCAAGTATCTGTGGAATCTCCTGTCATATTGG
GGTCGGGAACTAAAAATTAGTGCTATTAATCTAGTTGATACCATAGCAATAGCAGTAGCT
GGCTGGACAGATAGGGTTATAGAAATAGCACAAAGAATTGGTAGAGCTATCCTCCACATA
CCTGTAAGAATCAGACAGGGCTTAGAAAGGGCTTTGCTATAA
>AF407152
ATGAACTCTCAAAACTCATTGAGATGGGGAATTACGATCTTGGGAATGATAATAATCTGT
AGTGCTGCAGAAAACTTGTGGGTTACWGTCTACTATGGGGTACCTGTGTGGAAAGACGCA
GAGACCACCCTATTTTGTGCATCAAATGCCAAAGCATATGGTACAGAAGTACWTAATATC
TGGGCTACACATGCCTGTGTACCTACAGACCCCAACCCACAAGAAATAAATTTGGAAAAT
GTGACAGAAGAATTTAACATGTGGAAAAATAACATGGTAGAGCAGATGCACACAGATATA
ATCAGTCTATGGGACCAAGGTCTAAAGCCATGTGTAAAGTTAACCCCTCTCTGCGTTACT
TTAGATTGCTATAATGTCACCAAATCTGATAAGATCACTAAGGACATGCAAGAAGAAATA
AAAAACTGCTCTTTCAATATAACCACAGAACTAAGGGATAAGAAACAGAAAGTACATTCA
CTTTTTTACAGACTTGATGTAGTGCCAATGGGGGGTAAAAATGATAGTCAGTATAGATTA
ATAAATTGTAACACCTCAGCCATTACCCAGGCTTGTCCAAAGGTAACCTTTGAGCCAATT
CCCATACATTATTGTGCTCCAGCTGGTTTTGCGATTCTAAAGTGTAATGATAAGGAGTTC
AGTGGAACAGGGCCATGCAAGAATGTTAGCTCAGTACAATGCACACATGGAATCAGGCCA
GTAGTATCAACTCAACTGCTGTTAAATGGCAGTCTAGCAGAAGAAAAGGTAAGAATTAGA
TCTGAAGATATCACAAACAATGGCAAAAACATAATAGTACAACTTAAAACACCTGTAAAC
ATTAGTTGTACCAGACCTAACAACAATACAAGAAAAAGTGTACGTATAGGACCAGGACAA
GCATTCTATGCAACAGATGACATAATAGGGAATATAAGACAAGCATATTGTACTGTTAAT
AGAACACAATGGGATTACACTTTGCAAGAGGTAGCCAACCAATTAAGAATATACTTTAAC
AAAACAATAATTTTTAATAACTCAGCAGGAGGGGATCTAGAAATTACAACACATAGTTTT
AATTGTGGAGGAGAATTTTTCTATTGCGACACATCAGGCCTGTTCAACAGCACTTGGACT
TGGAATGACACTGTCAGCTGGCAAGGCTCCGACAATATAACGCTCCAATGCAGAATTAAG
CAAATTATAAATATGTGGCAGAGAGCAGGACAAGCAATATATGCCCCTCCCATACAAGGA
GTAATAAGGTGTGACTCAAATATTACAGGACTAATATTAACAAGAGATGGTGGGAACAAT
AGTAGTCCAAATGAAATCTTCAGACCTGGAGGAGGAGATATGAGGGACAATTGGAGAAGT
GAATTATATAAGTATAAAGTAGTAAAAATTGAACCACTAGGAGTAGCACCCACCAGGGCA
AAGAGAAGAGTGGTGGAGAGAGAAAAAAGAGCAGTTGGAATAGGAGCTGTCTTCATTGGG
TTCTTAGGAGCAGCAGGAAGCACTATGGGCGCGGCGTCAATAACGCTGACGGCACAGGCC
AGAAAATTATTGTCTGGCATAGTGCAACAGCAAAGCAATTTGCTGAGGGCTATAGAGGCT
CAACAACATCTGTTGAAACTCACGGTCTGGGGCATTAAACAGCTCCAGGCAAGAGTCCTG
GCTGTGGAAAGATACCTAAAGGATCAACAGCTCCTAGGAATTTGGGGCTGCTCTGGAAAA
CTCATCTGCACCACTAATGTGCCCTGGAACTCTAGTTGGAGTAATAAATCCCAGAGTGAG
ATATGGGAAAACATGACCTGGCTACAATGGGATAAAGAAATTAACAATTACACACAACTA
ATATATAGTCTAATTGAAAAATCGCAGACCCAGCAGGAAATAAATGAACAAGACTTATTA
GCATTGGACAAGTGGGCAAATCTGTGGAATTGGTTTGACATATCAAACTGGCTGTGGTAT
ATAAGGATATTTATAATGATAGTAGGAGGCTTAATAGGATTAAGAATAGTTTTTGCAGTG
CTTTCTATAATAAATAGAGTTAGGCAGGGAWACTCACCTCTATCATTTCAGACCCATACC
CCAAGCCCAAGGGAACTCGACAGGCCCGGAAGAATCGAAGAAGAAGGTGGAGAGCCAGAC
AGAGGCAGATCGATTCGATTAGTGAGCGGATTCTTAGCACTTGCCTGGGACGACCTACGG
AGCCTGTGCCTTTTCAGCTACCACCGCTTGAGAGACTTCATCTCGATTGCCGCGAGGACT
GTGGAACTTCTGGGACACAGCAGTCTCAAGGGGTTGAGACTGGGGTGGGAAGGCCTCAAG
TATCTTGGGAATCTCCTGGTATATTGGGGTCGGGAACTAAGACTTAGTGCTATTAATTTG
CTTGATACCATAGCAATAGCAACAGCTGACTGGACAGACAGGGTTATAGAATTAGGACAA
AGACTTTGTAGAGCTATTTTACACATACCTAGAAGAATCAGACAAGGCTTCGAAAGGGCT
TTGCTATAG
>AF407158
ATGAGAGCGATGGGGATACAGAGGAATTGGCAAAACTTGTGGAGATGGGGAACAATGATC
TTGGGGATGATATTAATTTGTTGTAGTGCTGCAGGAAACTTGTGGGTTACTGTCTACTAT
GGGGTACCTGTGTGGAGAGACGCAGAGACCACCTTATTTTGTGCATCAGATGCGAAAGCA
TATGATAGAGAAGCGCATAATGTCTGGGCTACACATGCCTGTGTACCTACAGACCCTAGC
CCACAAGAAGTACCTTTGGGAAATGTGACAGAAGAGTTTAACATGTGGAAAAATAACATG
GTAGAGCAGATGCATACAGATATAATCAGTCTATGGGACCAAAGCCTACAGCCATGTGTA
AAGTTAACCCCTCTCTGTGTTACTTTAAATTGTAGTAACAGTAACAATATCCCCAGTGTT
AGCAATATCACCGATGACATGAAAGAAGAAATAAAAAACTGCTCTTTCAATATGACCACA
GAATTAAAGGATAAGAAACAGAATGTATATTCACTTTTTTATAGACTGGATGTAGTACCA
CTTGAGACCAAAACAAATCAGAATAGCAGCCACAGTCGGTATAGATTAATAAATTGCAAT
ACCTCAGCCATTACACAAGCTTGTCCAAAGGTATCCTTTGAACCAATTCCCATACATTAT
TGTGCTCCAGCTGGTTTTGCGATTCTAAAGTGTAATGATAAGGGGTTCAATGGAACAGGG
TTATGCAAAAATGTCAGCACAGTACAATGCACACATGGAATCAAGCCAGTAGTGTCAACT
CAACTACTGTTAAATGGCAGTCTAGCAGAAGGAAAGGTAATGGTCAGATCTGAAAATATC
ACAAACAATGCCAAGAACATAATAATACAATTTAACAATTCTGTACAAATTAATTGTACC
AGACCTGGCAACAATACAAGAAAAAGTATACATCTAGGACCAGGAAAAGTATTCTATGCA
ACAGATATAATAGGGGACATAAGAAAAGCACATTGTAATGTCAATAGACAACAATGGAAT
AAAACTTTGCAAGATGTAGCCACACAATTAAGAACACACTTTAGAAACAGAACAATAATC
TTTAATAACTCCTTAGGAGGGGATCTAGAAATAACAACACATAGTTTTAATTGTAGAGGA
GAATTTTTCTATTGTAACACATCAGGCCTGTTTAATGGCATTTGGAATGGCACGCAGGAG
CCAAATAGAACGGAGTCAAACGATACTATAACACTCCAATGCAGAATAAAGCAAATTATA
AATATGTGGCAAAGAGTAGGACAAGCAATATATGCCCCTCCCATTCAAGGAGAAATAAGG
TGTGAGTCAAACATTACAGGACTAATATTAACAAGAGATGGTGGGATAATTAACAGTACA
GAGGAGACCTTCAGACCTGGAGGAGGAGATATGAGGGACAATTGGAGAAGTGAATTATAT
AAGTATAAAGTAGTAAAGATTGAACCATTAGGAGTAGCACCCACCAAGGCAAAGAGAAGA
GTGGTGGAGAGGGAAAAAAGAGCAGTTGGATTCGGAGCCTTCTTCCTTGGGTTCTTAGGA
GCAGCAGGAAGCACTATGGGCGCGGCGTCAATAACGCTGACGGTACAGGCTAGACAATTA
TTGTCTGGCATAGTGCAACAGCAAAACAATTTGCTGAGGGCTATAGAGGCTCAACAGCAT
CTGTTGAAACTCACGGTCTGGGGCATTAAACAGCTCCAGGCAAGAGTCCTGGCTGTGGAA
AGATACCTAAAGGATCAACAGCTCCTAGGAATCTGGGGCTGCTCTGGAAAATTCATCTGC
ACCACTACTGTGCCCTGGAACTCTAGTTGGAGTAATAAATCCCAAAGTGAGATATGGGAC
AATATGACCTGGATGCAATGGGATAAAGAAATTAACAATTACACACAGATAATATATGAT
CTAATTGAAGAATCGCAGAGACAGCAGGAAAAGAATGAACAAGACTTATTGGCATTGGAC
AAGTGGGCAAATCTGTGGAATTGGTTTGACATATCAAATTGGCTGTGGTATATAAAAATA
TTCATAATGATAGTAGGAGGCCTAATAGGATTAAGAATAGCTTTTGCTGTGCTTTCTGTA
ATAAATAGAGTTAGGCAGGGATACTCACCTCTATCGTTCCAGACCCATACCCCAAACCCA
AGGGATCTCGACAGGCCCGGAAGAATCGAAGAAGAAGGTGGAGAGCAAGACAGAGACAGA
TCGATTCGATTAGTGAGCGGATTCTTAGCACTTGCCTGGGACGATCTGCGGAGCCTGTGC
CTCTTCAGCTACCACCGATTGAGAGACTTCATCTTGGTTGCAGCGAGGACTGTGGAACTT
CTGGGACACATCAGTCTCAAGGGACTGAGACGGGGGTGGGAAGGCCTCAAGTATCTGGGG
AACCTTCTGTCATATTGGGGTCGGGAACTAAAAATTAGTGCTATTAATTTGCTTGATACC
ATAGCGATAGTAGTAGCTGAATGGACAGATAGGATTATAGAAATAGGACAAAGACTTTGT
AGAGCTATTATCAACATACCTAGAAGAATCAGACAGGGCTTCGAAAGGGCTTTGCTATAA
>AF407160
ATGAGAGCGATGGGGATACAGATGAATTGTCAAAACTTGTGGAGGTGGGGGACTATGATC
TTGGGGATGATAATATTCTGTAGTGCTGTAGACAACTTGTGGGTTACTGTCTACTATGGG
GTACCTGTGTGGAAAGAGGCAGAAACCACCTTATTTTGTGCATCAGATGCTAAAGCATAT
GAGACAGAAAAACATAATGTCTGGGCTACACATGCCTGTGTACCCACAGACCCCAACCCA
CAAGAAATACATTTGGAAAATGTGACAGAAGAGTTTAACATGTGGAAAAATAACATGGTA
GAGCAGATGCATACAGATATAATCAGTCTATGGGACCAAAGCCTAAAGCCATGTGTAAAG
TTAACCCCTCTCTGTGTTACTTTAGATTGTAACAATGTCACCAATAATGGCACCAGTGAC
ATGAGAGAAGAAATAAAAAACTGCTCTTTCAATATGACCACAGAACTAAGGGATAAGAGA
CAGAAAGTATATTCACTTTTTTATAAACTTGATATAGTACAAATTAATGAAGATCAGGGT
AATAGTAGTAACAATAAGTATAGATTAATAACTTGTAATACCTCAGCCATTACACAAGCA
TGCCCAAAGGTAACCTTTGAGCCAATTCCCATACATTATTGTGCTCCAGCTGGTTTTGCG
ATCCTAAAGTGTAAGGATGAGGAGTTCAATGGAATAGGGCCATGCAAGAATGTCAGCACA
GTCCAATGCACACATGGAATCAAGCCAGTAGTATCAACTCAACTACTGTTAAATGGCAGT
CTAGCAGAAAAAGAGGTAAAAATTAGATGTGAAAATATCACAAACAATGCTAAAACTATA
ATAGTACAACTTGTCAATCCTGTGAAAATTAATTGTACCAGACCTAACAACAATACAAGA
AAAAGTATACATATAGGACCAGGACAAGCATTCTATGCAACAGGTGACATAATAGGGGAT
ATAAGACAAGCACATTGTAATGTCAACAGGACAGAATGGAACAACACTTTGCACCAGGTA
GTCGAACAATTAAGAAAACACTTTAACAAAACAATAAACTTTGCTAACTCCACAGGAGGG
GATCTAGAAATAACAACACATAGTTTTAATTGTGGAGGAGAATTTTTCTATTGCAATACA
ACAAACCTGTTTAATAGCACTTGGAATCACACTGCCAGCATGAATAGCACAGAGTCAAAT
GACACTATAATTCTCCCATGCAGAATAAAACAAATTATAAATATGTGGCAGAGAGTAGGA
CAAGCAATGTATGCCCCTCCCATTCGAGGAGTAATAAGGTGTGAATCAAACATTACAGGA
CTAATATTAACAAGAGATGGTGGGAATACTAACAGTACAAGGGAAACCTTCAGACCTGGA
GGTGGAGATATGAGGGACAATTGGAGAAGTGAATTATACAAGTATAAAGTAGTAAAAATT
GAACCACTAGGAGTAGCACCCACCAAGGCAAAGAGAAGAGTGGTGGAGAGAGAAAAAAGA
GCAGTTGGAATAGGAGCTGTCTTCATTGGGTTCTTAGGAGCAGCGGGAAGCACTATGGGC
GCGGCGTCAATAACGCTGACGGTACAGGCCAGACAATTATTGTCTGGCATAGTGCAACAG
CAAAGCAATTTGCTGAGGGCTATAGAGGCTCAACAGCATCTGTTGAAACTCACGGTCTGG
GGCATTAAACAGCTCCAGGCAAGAGTCCTGGCTGTGGAAAGATACCTAAAGGATCAACAG
CTCCTAGGAATTTGGGGCTGCTCTGGAAAACTCATCTGCACCACTAGTGTGCCCTGGAAT
TCTAGTTGGAGTAATAAATCCCAGAATGAGATATGGGACAACATGACCTGGCTGCAATGG
GATAAAGAAATTAGCAATTACACACAGATAATATATGATCTACTTGAAGAATCGCAGAAC
CAGCAGGAAAAGAATGAACAAGACTTATTGGCATTGGACAAGTGGGCAAATCTGTGGAAT
TGGTTTGACATATCAAACTGGCTGTGGTATATAAAAATATTTATAATGATAGTAGGAGGT
TTAATAGGATTAAGAATAGTTTTTGCTGTGCTTTCTGTAATAAATAGAGTTAGGCAGGGA
TACTCACCTTTGTCGTTCCAGACCCATACCCCAAACCCAAGGGGTCTCGACAGGCCCGAA
AGAATCGAAGAAGAAGGTGGAGAGCAAGACAAAAACAGATCGATTCGATTAGTGAGCGGA
TTCTTAGCACTTGCCTGGGACGATCTACGGAGCCTGTGCCTCTTCAGCTACCACCGATTG
AGAGACTTCATCTTGATTGTAGCGAGGACTGTGGAACTTCTGGGACACAGCAGTCTCAAG
GGGCTGAGACTGGGGTGGGAAGGCCTCAAGTATCTGGGGAATCTTCTATCATATTGGGGT
CGGGAACTAAGGATTAGTGCTACTAATTTGCTTGATACCATAGCAATAGTAATAGCTGGG
TGGACAGATAGGGTTATAGAAATAGGACAGAGACTTTGTAGAGCTTTTCTCAACATACCT
AGAAGAATCAGACAGGGCTTCGAAAGGGCTTTGCTATAA
>DQ187010
ATGAGAGTGATGGGGATACAGAGGAATTATCCTTGCTGGTTGAGATGGGGAATTATAATC
TTGGGGATGATAATAATTTGTAATACTACAGACAACTTGTGGGTTACTGTCTACTATGGG
GTACCTGTGTGGAAAGATGCAGAGACCACCCTATTTTGCGCATCAGATGCTAAAGCATAT
GAGACAGAAAAGCATAATGTCTGGGCTACACATGCCTGTGTACCCACAGACCCCAACCCA
CAAGAAATGGATTTGGAAAATGTGATAGAAGAGTTTAATATGTGGAAAAATAACATGGTA
GAGCAAATGCATACAGATATAATCAGTCTATGGGACCAAAGCCTAAAGCCATGTGTAAAG
TTAACCCCTCTCTGCGTTACTTTAGATTGTATTAACCATAGAATCATCAATAACACCAAT
GGCACAATTGACATGGGGGACGAAATAAAAAACTGCTCTTTCAATATGACCACAGAACTA
AGAGATAAGAAACAGAAAGTATATTCACTTTTTTATAAACTTGATGTAGTACCACTTGAT
GAAGCTAATGGTAATAACAATAATAGTTATAGACTAGTAAATTGTAATACCTCAGCCATT
ACACAGGCCTGTCCAAAGGTAACCTTTGAGCCAATTCCAATACATTATTGTGCCCCAGCT
GGTTTTGCGATTCTAAAGTGTAAGGATAAGGAGTTCAGTGGAACAGGGCCATGCGAGAAT
GTCAGTACAGTACAATGTACACATGGAATCAAGCCAGTAGTGTCAACTCAACTGCTATTA
AATGGCAGTCTAGCAGAAGAACATGTAATGATTAGATCTGAAAATATCACAAACAATGCC
AAAAATATACTAGTACAACTTAACGAGTCTGTAGAAATTTATTGTATTAGACCTAGTAAC
AATACAAGAAAAAGTGTACGTATAGGACCAGGACAAACATTCTATGCAACAGGTGAAATA
ATGGGGGATATTAGACAAGCACATTGTAATGTCAGTGGGTCAGAATGGAATAAAACTTTA
CAACAGGTAGCCGACCAATTAAGAAAACACTTTAACACCACAACAATAATCTTTGCTAAC
CCCTCAGGAGGGGATCTAGAAATTACAACACATAGTTTTAATTGTGGAGGAGAATTTTTC
TATTGTAATACATCAGGCCTGTTTAATAGCACTTGGCCTTCCAGCACGCAGGAGTCAAGT
GACCCTATAACTCTCCAATGCAGAATAAAGCAAATTATAAATATGTGGCAGAGAGTAGGA
CAAGCAATGTATGTTCCTCCCATCCAAGGAGAAATAAGGTGTAACTCAAGCATTACAGGA
ATAATATTAACAAGAGATGGTGGGCCTAATACTACAAATGAAACCTTCAGGCCTGGAGGA
GGAGACATGAGGGACAATTGGAGAAGTGAGTTATATAAGTATAAAGTAGTAAAAATTGAA
CCACTAGGAGTAGCACCCACCAAGGCAAGGAGAAGAGTGGTGGAGAGAGAGAAAAGAGCA
GTTACAATGGGAGCTGTTTTCCTTGGGTTCTTGGGAGCAGCAGGAAGCACTATGGGCGCA
GCGTCACTAACGCTGACGGTACAGGCCAGACTATTATTGTCTGGCATAGTGCAACAGCAA
AGCAATTTGCTGAGGGCTATAGAGGCTCAACAACATCTGTTGAAACTCACGGTCTGGGGC
ATTAAACAGCTCCAGGCAAGAGTCCTGGCTGTGGAAAGATACCTAAGGGATCAACAGCTC
CTAGGAATTTGGGGCTGCTCTGGAAAACTCATCTGCACCACTAATGTGCCTTGGAACTCC
AGTTGGAGTAATAAATCTTATAGTGAGATATGGGACAACATGACCTGGCTGCAATGGGAC
AAAGAAGTTAGCAATTACACAGACATAATATATAAACTACTTGAAGACTCACAGAACCAG
CAGGAAAAGAATGAACAAGACTTATTAGCATTGGACAAGTGGGCAAACCTGTGGAATTGG
TTTGGCATATCAAATTGGCTGTGGTATATAAAAATATTTATAATGATAGTAGGAGGCTTA
ATAGGATTAAGAATAGTTTTTGCTGTGCTTTCTTTAGTAAATAGAGTTAGGCAGGGATAT
TCACCTCTATCATTTCAGACCCTTACCCCAGTCCCGAGGGGACCCGACAGGCCCGAAGGA
ACAGAAGAAGGAGGTGGAGAGCAAGACAGAAACAGATCGATTCGCTTAGTGAGCGGATTC
TTAGCACTTGCCTGGGACGACCTGCGGAGCCTGTGCCTCTTCAGCTACCACCGCTTGAGA
GACTTAATCTTAATTGCAACGAGGATTGTGGAACTTCTGGGACACAGGGGGCGGGAAGCC
ATCAAGTACCTGTGGAATCTCCTGCTGTATTGGGGTCGGGAACTAAAAATTAGTGCTATT
AATTTGATTAATACTATAGCAATAGTAGTAGCTGGCTGGACAGATAGGGTTATAGAAATA
GGACAAGGAATTGGTAGAGCTATTCTTCACATACCTAGAAGAATCAGACAGGGCTTGGAA
AGGTCTTTGCTATAG
>HM215255
ATGAGAGTGATGGGGATACAGAGGAACTCTCAGTGCTTCTTGAGCTGGGGAATGCTAGTG
TTGGGAATAATGATGATCTGTAGTGCTGTAGGGAACTTGTGGGTTACTGTCTACTACGGG
GTGCCTGTGTGGAAAGATGCAGAGACCACCCTATTTTGTGCATCAGACGCGAAAGCATAT
GATAAAGAAGTGCATAATGTCTGGGCTACGCATGCCTGTGTACCCACAGACCCCAACCCA
CAAGAAGTATTTTTGGAAAATGTGACAGAAGAGTTTAACATGTGGAAAAATAACATGGTA
GAGCAGATGCATACAGATATAATCAGTCTATGGGATCAAAGCCTAAAGCCATGTGTACGG
TTAACCCCTCTCTGTGTTACTTTAAATTGTACAGACTATAAGGGTAACTATACAAATTAT
GGCACTGGCCACAATATCACCAGTGATATGGAAGGAGAAATAAAAGACTGTTCTTTCAAT
GTAACCACAGAATTAAGGGATAAGAGACAGAAAGTACATTCACTTTTTTATAGACTTGAT
ATAGTACAAATTAATAATAGTGAGTATAGATTAATAAATTGTAATACTTCAGCCATTACA
CAGGCTTGTCCAAAGATTTCCTTTAATCCAATTCCCATACATTATTGTGCTCCAGCTGGT
TTTGCGATTCTAAAGTGTAATGATAAAAAGTTCCATGGAACAGGGCCATGCAAGAATGTC
AGCTCAGTACAATGCACACATGGGATCAAGCCAATAGTATCAACTCAACTACTGTTAAAT
GGCAGTCTAGCAGAAGAAAAAGTAGCGATTAGATCTGAAAATATTGCAAACAATGCCAAA
AACATATTAGTACAACTTAAAAGTCCTGTAAACATTACTTGTGTCAGACCTAACAACAAT
ACAAGAACAAGTGTACGTATAGGACCAGGACAAACATTCTATGCAACAGATGCCATAACA
GGGGACATAAGGCAAGCACATTGTAATGTCAGTAAAGCAAAATGGAATGAAACTTTAAGA
CAGGTAGCTGAACAATTAAAAACATATTTTAACAAAACAATAATCTTTAATAGCTCTGCA
GGAGGGGATCTAGAAATTACAACACATAGTTTTAATTGTGGAGGAGAATTTTTCTATTGT
AATACATCAGGCCTGTTTAATAGTACTTGGAATGACACCTCGAATCATAATACAAGTGGC
ACGGAGTCAAATGCCAATATAACTCTCCAGTGTAGAATAAAGCAAATTATAAATATGTGG
CAGAGAGCAGGACAAGCAATATATGCCCCTCCCATCCAAGGAATAATAAAGTGTGAATCA
AACATTACAGGACTGATATTAACAAGAGATGGTGGAGATAACAATAACACTACCACCGAA
ACCTTCAGACCTGGAGGAGGAGATATGAGGGACAATTGGAGAAGTGAATTATATAAGTAT
AAAGTAGTAAAAATTGAACCACTAGGAGTAGCACCCACCAAGGCAAGGAGACGAGTGGTG
CAGAGAGAAAAAAGAGCAGTTGGAATGGCAGCTTTATTCTTTGGGTTCTTAGGAGCAGCA
GGAAGCACTATGGGCGCGGCGTCCATAACGCTGACGGTACAGGCCAGACAATTATTGTCT
GGCATAGTGCAACAGCAAAGCAATTTGCTGAGGGCTATAGAGGCTCAACAGCATATGTTG
AGACTCACGGTCTGGGGCATTAAACAGCTCCAAGCAAGAGTCCTGGCTGTGGAAAGATAC
CTAAGGGATCAACAGCTCCTAGGAATTTGGGGCTGCTCTGGAAAACTCATCTGCACCACT
AATGTGCCCTGGAACTCTAGTTGGAGTAATAAATCCCAGAATGAGATATGGGAAAACATG
ACCTGGCTGCAATGGGAGAAAGAAATTAGCAACTACACAGATGAAATTTATAATCTACTT
GAAAAATCACAGAACCAGCAGGAAAAGAATGAACAAGATTTACTGGCATTGGACAAGTGG
GCAAGTCTGTGGAATTGGTTTGACATATCAAATTGGCTGTGGTATATAAAAATATTTATA
ATGATAGTAGGAGGTTTAATAGGATTAAGAATAATTTTTGCAGTGCTTTCTATAATAAAT
AGAGTTAGGCAGGGATACTCACCTTTGTCATTTCAGACCCATACCCCAAACCCAGGGGGA
CTCGACAGGCCCGGAAGAATCGAAGAAGAAGGTGGAGAGCAAGACAGAGGCAGATCGGTT
CGATTAGTGAGCGGATTCTTAGCACTTGCCTGGGACGATCTGCGGAGCCTGTGCCTCTTC
AGCTACCACCGCTTGAGAGACTTCATCTTGATTGCAGCGAGGACTGTGGAACTTCTGGGA
CACAGCAGTCTCAAGGGGTTGAGACTGGGGTGGGAAGGCCTCAAGTATCTGTGGAATCTC
CTGATATATTGGGGGCAGGAACTAAAAACTAGTGCTATTAATCTGCTTGATACCGTAGCA
ATAGCCACAGCTAACTGGACAGATAGGGTTATAGAAATAGGACAAAGACTTTGTAGAGCT
TCTCTCAATATACCTAGAAGAATCAGACAGGGCTTCGAAAGGGCCTTGCTATAA
>HM215257
ATGAGAGTGATGGGGATGCAGAGGAACTCTCGACACTTATTATTGAGATGGGGGATTAGG
ATCTTGGGAATGATAATGATCTGTAGAACTGCAGGACAATTGTGGGTTACTGTCTACTAT
GGGGTGCCTGTGTGGAAAGACGCAGAGACCACCCTATTTTGTGCAACAGATGCTAAAGCA
TATAAGACAGAAATGCATAATGTCTGGGCTACACATGCCTGTGTACCCACAGACCCTAAC
CCACAAGAAATAATGATGGAAAATGTGACAGAAGATTTTAACATGTGGAAAAATAACATG
GTAGAGCAGATGCATACAGATATAATCAGTCTATGGGATCAGAGCTTAAAGCCATGTGTA
AAGTTAACCCCTCTCTGTGTTACTTTAAATTGTGGCAAGGTCAAAAATGACACAAGAGAC
GAACTAAGAAACTGTTCTTACAATATGACAACAGAATTAAGGGATAGGAGACAGAAAGTA
TTTTCACTTTTTTATAGACTTGATATAGTAGAAATAGAGAATAATAGGACAAATAATAGG
ACAAATAATACAGAGTATAGATTAATAAATTGCAATACCTCAGCCATTACACAGGCTTGT
CCAAAGGTAACCTTTGAGCCAATTCCCATACATTATTGTGCTCCAGCTGGTTATGCGATT
CTAAAGTGTAATAATGAGAGTTTCAATGGGACAGGGCCGTGCAAGAATGTCAGCACAGTA
CAATGCACACATGGAATCAAGCCAGTAGTATCAACTCAACTGCTGTTAAATGGCAGTCTA
GCAAAAGACCAGGTAATGATCAGATCTGAAAATATCACAAACAATGCCAAAAACATAATA
GTACAATTTAAAGGCTCTGTACAAATTAATTGTACCAGGCCTAACAACAATACAAGAAAA
AGTGTGCATATAGGACCAGGACAAGCATTCTATGCAACTGACATAATAGGAGATATAAGA
CAAGCACATTGTAATGTCAGTGGGACAGAATGGAATAAAACATTGGGAGAGGTAGTCAAA
CAATTAAGAACATACTGGAACAGAACAATAATCTTTACTAACTCCTCAGGAGGGGATCTA
GAAATTACAACACATAGTTTTAATTGTGCAGGAGAATTTTTCTATTGTAACACATCAGGC
CTGTTTAATAGCACTTGGTATACCAATGGTAGCACACAGGGAGTCACAAATGACACTATA
CAGCTCCAATGCAGAATAAAGCAAATTATAAATATGTGGCAAAGAGTAGGACAAGCAATA
TATGCCCCTCCCATTCCAGGAGTAATAAATTGCTCATCAAGCATTACAGGAATGATATTA
ACAAGAGATGGTGGGAATAATAATAATGGGGCAAATGGAAATGAAACCTTCAGACCTGGA
GGAGGAGATATGAGGGACAATTGGAGAAGTGAATTATATAAGTATAAAGTAGTAAGGATT
GAACCGCTAGGAGTAGCACCTACCAAGGCAAGGAGAAGAGTGGTGCAGAGAGAAAAAAGA
GCAGTTGGAATGGGAGCTGTCTTCCTTGGGTTCTTGGGAGCAGCAGGAAGCACTATGGGC
GCAGCGTCAATAACGCTGACGGTACAGGCCAGACAATTATTGTCTGGCATAGTGCAACAG
CAAAGCAATTTGCTGAGGGCTATAGAGGCTCAACAGCATCTGTTGAAACTCACAGTCTGG
GGCATTAAACAACTCCAGGCAAGAGTCCTGGCTGTGGAAAGATACCTAAGGGATCAACAG
CTCCTAGGAATTTGGGGCTGCTCTGGAAAACTCATCTGCACCACTAATGTGCCCTGGAAC
TCTAGTTGGAGTAATAATAAAACCCAAAGTGAGATATGGGACAACATGACCTGGCTGCAA
TGGGATAAAGAAATTAGCAATTACACAGAGCTAATATATAAGCTAATTGAAGAATCACAG
ATCCAGCAGGAAAAGAATGAACAAGACTTATTGGCATTGGACAAGTGGGCAAGTCTGTGG
AATTGGTTTGACATATCAAATTGGCTGTGGTATATAAAGATATTTATCATGATAGTAGGA
GGCTTAATAGGATTAAGAATAGTTTTTGCAGTGCTTTCTGTAATAAATAGAGTTAGGCAG
GGATACTCACCTTTGTCATTTCAGACCCATACCCCAAGCCCAGGGGAACTCGACAGGCCC
GGAGAAATCAAAGAAGAAGGTGGAGAGCAAGGCAGGGGCAGATCGATTCGATTAGTGAGC
GGATTCTTAGCTCTTGCCTGGGACGACCTACGGAGCCTGTGCCTTTTCAGCTACCACCGC
TTGAGAGACTTCATCTTGATTGCAGCGAGGACTGTGGAGCTTCTGGGACACAGCAGTCTC
AAGGGGTTGAGACTGGGGTGGGAAGGCCTCAAGTATCTGTGGAATCTCCTGGCATATTGG
GGTCGGGAACTGAAAATTAGTGCTACTAATGTGCTTGATACCGTAGCAATAGCAGTAGCG
GGCTGGACAGATAGGGTTATAGAAATAGGACAAAGACTGTGTAGAGCTTTTCTCAACTTA
CCTAGAAGAATCAGGGCTTAG
>HM215298
ATGAGAGTGAGGGGGATACAGAGGAATTGGCAACACTTATTGAGATGGGGAACCATGATC
CTGGGAATAATAATAATCTGTAGTGCTGCAGAAAACATGTGGGTTACTGTCTATTATGGG
GTACCTGTGTGGAGAGATGCAGAGACAACCTTATTTTGTGCATCAGATGCTAAAGGATAT
GAGACAGAAAAGCATAATGTCTGGGCTACACATGCCTGTGTACCCACAGACCCCAACCCA
CAAGAAATACATTTGGAAAATGTGACAGAAGAGTTTAACATGTGGAAAAATAACATGGTA
GATCAGATGCATACAGATATAATTAGTCTATGGGACCAAAGCCTAAAACCATGTGTAAAG
TTAACCCCTCTCTGCGTTACTTTACAGTGTAGCGATGTCACTAGCAATGGCACTAACAGC
AATGTCACTAACAGGGAAGAAATGAAAAACTGCTCTTTCAATGTAACCACAGAAATAAGG
GATAAAAAACAAAAAGTATATTCACTTTTTTATAGACTTGATATAGTACAAATTAGTAAT
AGTAGTAATAGTAGTGAGTATATATTAATAAATTGTAACACCTCAACCCTTACACAGGCT
TGCCCAAAGATATCTTTTGAGCCAATTCCCATACATTATTGTGCCCCAGCTGGTTTTGCG
ATACTAAAGTGTAAGGATGAGGAATTCGATGGAACAGGACCTTGTAAGAATGTCAGCACA
GTACAATGCACACATGGAATCAAGCCAGTGGTATCAACTCAACTGCTGCTAAATGGCAGT
TTAGCAGAAAAAGGAGTAAAAGTTAGATCTGAGAATATCACAAACAATGCCAAAAATATA
ATAATACAACTTTCCAAGCCTGTGGAAATTAACTGTATCAGACCTAACAACAATACAAGA
AAAAGTATACGTATAGGACCAGGACAATCATTCTATGCAACAGGTGACATAATAGAGGAT
ATAAGGGAAGCACATTGTAATGTCAGTCAAACAGAATGGAATAACACTTTACATCAGGTA
GCAGAACAATTACAAAAATACTTTAATAACAAAACAATAATATTTAATGGATCCTCAGGA
GGGGATCTAGAAATTACAACACATAGTTTTAATTGTGGAGGAGAATTTTTCTATTGTAAT
ACATCAGGCCTGTTTAATAGCAGTTGGAACATTAATGGCAATCGGGAGTCAAATAAAACA
CAGTCAAATGGCACTATAACTCTCCCATGCAGAATAAAGCAAATTATAAATATGTGGCAG
AGAGCAGGACAAGCAATATATGCTCCTCCCATCCAAGGAGCAATAAAGTGTGTATCAAAC
ATTACAGGACTAATATTAACAAGAGATGGTGGGAATAATAATAACAGTTCAAATGAAACT
TTCAGACCTGGAGGAGGAGATATGAGGGATAATTGGAGAAGTGAATTGTATAAGTATAAG
GTAGTAAAAATTGAACCACTAGGGGTAGCACCCACCAGGGCAAAGAGAAGAGTGGTGGAG
AGAGAAAAAAGAGCAGTTGGAATAGGAGCTGTTTTCCTTGGGTTCTTAGGAGCAGCAGGA
AGCACTATGGGCGCGGCGTCAATAACGCTGACGGTACAGGCCAGACAATTACTGTCTGGC
ATAGTGCAACAGCAGAGCAATTTGCTGAGGGCTATAGAGGCTCAACAACAGTTGTTGAAA
CTCACGGTCTGGGGCATTAAACAGCTCCAGGCAAGAGTCCTGGCTGTGGAAAGATACCTA
AGGGATCAACAGCTCCTAGGAATTTGGGGCTGCTCTGGAAAGCTCATCTGCACCACTAAT
GTACCCTGGAACTCTAGCTGGAGTAATAAATCTTACAGTGAGATATGGGACAACATGACC
TGGCTACAATGGGATAAGGAAGTTAGCAATTACACACAGATAATATATCAACTAATTGAA
GAATCGCAGAACCAGCAGGAAAAGAATGAACAAGACTTACTGGCGTTGGACAAGTGGGCA
AGTCTGTGGAATTGGTTTAACATATCAAATTGGCTGTGGTATATAAAAATATTTATAATG
ATAATAGGAGGCTTAATAGGATTAAGAATAGTTTTTATTGTAATCTCTGTAATAAATAGA
GTTAGGCAGGGCTACTCACCTTTGTCATTCCAGATCCATACCCCAGCCCCAGTGGATCTC
GACAGGCCCGGAAGAATCGAAGAAGAAGGTGGAGAGCAAGGCAGAGGCAGATCAATTCGA
TTAGTGAGCGGATTCTTAGCGCTTGCCTGGGACGATCTGAGGAACCTGTGCCTCTTCAGC
TACCACCGATTGAGAGACTTAATCTTGATTGCTGCAAGGACCGTGGAACTTCTGGGACAC
AGCAGTCTCAAGGGGTTGAGACTAGGGTGGGAAGGCCTGAAGTATCTGTGGAATCTCCTG
TTATATTGGGGTCGGGAACTAAAGAATAGTGCTATTAATTTGTTTGATACCATAGCAATA
GCAGTAGCTGGCTGGACAGATAGGATTATAGAAATAGGACAAAGAATTGGTAGAGCTATT
CTTAATATACCTACAAGAATCAGACAGGGCTTCGAAAGGGCTTTGCTTTAA
>HM215299
ATGAGAGTGATGGGGATACAGAGGAATTGTCAACACTTATTGAGGTGGGGGATTATGATC
TTGGGGATAATAATAATCAGTAGTACTGCAGAGAACTTGTGGGTTACTGTTTACTATGGG
GTACCCGTGTGGAAAGACGCAGAGACTACTTTATTTTGTGCATCAGATGCTAAAGCGCAT
GATACAGAAAAGCATAATGTCTGGGCTACACATGCCTGTGTACCCACAGACCCCAACCCA
CAAGAGATACATTTGGAAAATGTGACAGAAAATTTTAACATGTGGAAAAATAACATGGTA
GATCAGATGCATACAGATATAATCAGTCTATGGGACCAAAGTCTAAAGCCATGTGTACAG
TTAACCCCTCTCTGCGTCACTTTAAATTGTAACCATAATGTCACCACCAATAACAATACC
AATATCACCAGTGAAATGAGAGAAGAAATAAGAAACTGCTCTTTCAATGTGACCACAGTA
CAAAGGGATAAGAAACAAAAAGTATATTCACTTTTTTATAGGCTTGATATAGTACAAATG
AATGAGGGTAATAATAGTAGCAATAATAGTGCCAATGAGTATAGATTAATAAATTGTAAT
ACCTCAGCCATTACACAAGCTTGTCCAAAGGTATCCTTTCAGCCAATTCCCATACATTAT
TGTGCTCCAGCTGGTTTTGCGATTCTAAAGTGTAGGGATAAGGAGTTCAATGGAACAGGG
GTATGCAAGAATGTCAGCACAGTACAATGCACACATGGAATCAAGCCAGTAGTATCAACT
CAACTGCTGTTAAATGGCAGTCTAGCAGAAGAAAAGGTAATGATTAGAACTGAAAATATT
ACAGACAATGCCAAAACCATAATAGTACAACTTAACAAGACTGTGACAATTAATTGTACC
AGACCTGGCAACAATACAAGAAAAAGTATACATATAGGACCAGGACAAGCATTCTATGCA
ACAGGAGACATAATAGGGGGTATAAGACAAGCACATTGTAATGTCAGTAGAAAAGATTGG
AATGACACTTTACAACGGGTAGTTGAACAATTAGGAAATCACTTTAACAAAACAATAATC
TTTGATAAACCCTCAGGAGGGGATATAGAAATTACAACACACAGTTTTAATTGTGGAGGA
GAATTTTTCTATTGCAACACATCAGGTCTGTTTAATAGCACTTGGAAGTTTAATGGCACT
TGGAATAGTACTGATCTGGAGTCAAATAACACTGTTATAACTCTCCCATGCAGAATAAAG
CAAATTATAAATATGTGGCAGAGAGTAGGACAAGCAATGTATGCCCCTCCCATCAAAGGA
GTAATAAGGTGTGAATCAAGCATAACAGGACTATTATTAACAAGAGATGGTGGAGAGAAT
AACAGTACCGAAATCTTTAGACCTGGAGGAGGAGATATGAGAGACAATTGGAGAAGCGAA
TTATATAAATATAAAGTAGTAAAAATTGAGCCACTAGGAGTAGCACCCTCTAAGGCAAAG
AGAAGAGTGGTGGAGAGAGAAAAAAGAGCAATTGGAATGGGAGCTGTCTTCCTTGGGTTC
TTAGGAGCAGCAGGAAGCACTATGGGCGCAGCGTCACTAACGCTGACGGTACAGGCCAGA
CAATTATTGTCTGGCATAGTGCAGCAGCAAAGCAATTTGCTGAGAGCTATAGAGGCTCAA
CAACAACTGTTGAGACTCACGGTCTGGGGCATTAAACAGCTCCAGGCAAGAGTCCTGGCT
GTAGAAAGATACCTAAAGGATCAACAGCTCCTAGGAATTTGGGGTTGCTCTGGAAAACTC
ATCTGCACCACTAGTGTACCTTGGAACTCTAGTTGGAGTAATAAATCTTATGATGAGATA
TGGGGCAATATGACCTGGCTGCAATGGGATAAAGAAGTTAGTAATTACACACAGATAATA
TATAGCCTAATTGAAGAATCGCAGAACCAACAGGAAAAGAATGAACAAGAATTATTGGCA
TTGGACAAGTGGACAACTCTGTGGAGTTGGTTTGACATATCAAATTGGCTGTGGTATATA
AGAATATTTATAATAATAGTAGGAGGCTTAATAGGATTAAGAATAGTTTTTGCTGTGCTT
TCTGTAATAAATAGAGTTAGGCAGGGCTACTCACCTTTGTCGTTTCAGACCCTTATCCCA
CAGACGGGGGATCTCGACAGGCCCGGAAGAATCGAAGAAGAAGGTGGAGAGCAAGGCAGA
GACAGATCGATACGATTAGTAAGCGGATTCTTAGCGCTTGCCTGGGACGACCTGAGGAGC
CTGTGCCTTTTCAGCTACCACCGATTGAGAGACTTCATCTTGATTGTAGCGAGGACTGTG
GAACTTCTGGGACAAGGCAGTCTCAAGGGGTTGAGACTGGTGTGGGAGGGTCTCAAGTAT
CTGTGGAGTCTCCTGTTATATTGGAGTCAGGAACTAAAATTTAGTGCTATTAATTTGCTT
GATACCATAGCAATAACAGTAGCTGGCTGGACAGATAGAGCTATAGAAATAGGAATAAGA
ATTGGTAGAGCTATTATCCACATACCTAGAAGAATCAGACAGGGCGCAGAAAGAGCTTTA
CAATAA
>HM215306
ATGAAAGTGAAGGGGATACAGAGGAACTATCAACACTTATTGACATGGGGGACTATGATT
TTGGGGATGCTAATAATCTGTAGTGCTGCAGAAAACTTGTGGGTCACTGTTTATTATGGG
GTGCCTGTGTGGAAAGATGCAGAAACCACCCTATTTTGTGCATCAGATGCTAGAGCATAT
GAGAAAGAAGCGCATAATATCTGGGCTACGCATGCATGTGTACCCACCGACCCCGACCCA
CAAGAATTATATTTGGAAAATGTGACAGAAGAATTTAACATGTGGAAAAATAACATGGTA
GAGCAGATGCATACAGATATAATTAGTCTATGGGACCAAAGCCTAAAACCCTGTGTACAG
TTAACCCCTCTCTGCGTTACTTTAAATTGTAACGATGTCACCAATAATGGCACCAATGTT
GCTAACATCAGCATTGACATGAAAGGAGAAATAAAAAACTGCTCTTTCAACATGACCACA
GAATTAAGGGATAAGAAACAGAAAGTATATTCACTTTTCTATAAACTTGATGTAGTACAA
ATGAATAGTAGTCAGTATAGATTAATAAATTGTAATACCTCAGCCATTAAACAAGCTTGT
CCAAAGGTATCCTTTGAGCCAATTCCCATACATTATTGTGCTCCAGCTGGTTTTGCGATT
CTAAAATGTAGGGATGAGGAGTTCGATGGAACAGGGCCATGCACTAATGTCAGTACAGTA
CAATGCACACATGGAATCAAGCCAGTAGTATCAACTCAACTGCTGTTAAATGGCAGTCTA
GCAGAAAAAAGGGTAATGGTTAGGTCTGAAAATATCACAAACAATGTCAAAAACATAATA
GTACAATTTAATGAGACTGTAAACATAACTTGTATCAGACCTAACAACAATACAAGAAAA
AGTGTACATATAGGGCCAGGACAAGCATTCTATGCAACAGGTGACATAATAGGGAATATA
AGAAAAGCACATTGTCATGTTAATAAAACAGAATGGAATAGAATGTTGGCAAAGGCAGCC
CAACAATTAATTAACCACTTTAACAAAACAATAACCTTTAAGAACTCCTCAGGAGGGGAT
CTAGAAATTACATCACATAGTTTTAATTGTGGAGGAGAATTTTTCTATTGTGACACATCA
AGCCTGTTTAATATCACTTGGGATAGAAGTAACGTCACGCAGGAGTTAAATAACACAAAG
TTAAATGACACTATAATTCTCCAATGCAGGATAAAGCAAATTATAAATATGTGGCAGAGA
GCAGGACAAGCAATGTATGCCCCTCCCATCCCAGGAATAATAAAGTGTGAATCAAACATT
ACAGGACTAATATTAACAAGAGATGGGAGTGAGAATGAAACTGAAACCTTCAGACCTGGA
GGAGGAGACATGAGGGACAATTGGAGAAGTGAGTTATATAAGTATAAAGTGGTAAAAATT
GAACCACTAGGAGTAGCACCCACCAAGGCAAGGAGAAGAGTGGTGGAGAGAGAGAAAAGA
GCAGTCGGACTAGGAGCTGTCTTCCTTGGGTTCTTAGGAGCAGCAGGAAGCACTATGGGC
GCAGCGTCAATAACGCTGACGGTACAGGTCAGACAATTGTTGTCTGGCATAGTGCAACAG
CAAAACAATTTGCTGAGGGCTATAGAAGCTCAACAGCATCTGTTGAAGCTCACGGTCTGG
GGCATTAAACAGCTCCAGGCAAGAGTCCTGGCTGTGGAAAGATACCTAAAGGATCAACAG
CTCCTAGGAATTTGGGGCTGCTCTGGAAAACTCATCTGCACCACTAATGTGCCCTGGAAC
AATAGTTGGAGTAATAAATCCCTAGAGGATATATGGGAGAATATGACCTGGATGCAATGG
GACAAGGAAATTAACAATTACACACATCTGATATATAATCTAATTGAAGAATCGCAGTAC
CAGCAGGAAAAGAATGAAAAAGAGTTATTAGAATTGGACAAGTGGGCTAATCTGTGGAAT
TGGTTTGATATATCAAACTGGCTGTGGTATATAAGGATATTTATAATGATAGTAGGAGGC
TTAATGGGCTTAAGAATAGTTTTTGCAGTACTTTCTGTAATAAATAGAGTTAGGCAGGGG
TACTCACCTGTGTCATTTCAGATCCACCACCCAAACCCAGGGGATCTCGACAGGCCCGGA
AGAATCGAAGAAGAAGGTGGAGAGCAAGGCAGAGGCAGATCGATTCGATTAGTGAGCGGA
TTCTTAGCACTTGCCTGGGACGATCTACGGAGCCTGTGCCTTTTCAGCTACCACCGATTG
AGAGACTTCATCTTGATTGCCACGAGGACTGTGAAACTTCTGGGACACAACAGTCTCAAG
GGATTGAGACTGGGGTGGGAAGGCCTCAAGTATCTGTGGAATCTCCTGGCATATTGGGTT
CGGGAACTGAAAATTAGTGCTGTTAACTTGTTTGATACCATAGCAATAGCAGTAGCTGGC
TGGACAGATAGGATTATAGAACTAGGACAAAGACTTTGTAGAGCTTTTCTTAACATACCT
AGAAGAATCAGACAGGGATTTGAAAGGGCTTTGCTGTAA
>HM215312
ATGAGAGCGAGGGGGATACAGAGGAATTGGCAACAATGGTGGATATGGGGCATCTTAGGC
TTTTGGACGGTAATGATTTGTAATGTGATGGGAAATTTGTGGGTCACAGTATATTATGGG
GTGCCTGTGTGGAAAGACGCAGAGACCACCCTATTTTGTGCATCAGATGCGAAAGCATAT
CATACAGAAGTGCATAATGTCTGGGCTACGCATGCCTGTGTACCCACAGACCCCAACCCA
CAAGAAATAAATTTGGAAAATGTGACAGAAGAGTTTAACATGTGGAAAAATAAAATGGTA
GAGCAGATGCATACAGATATAATCAGTTTATGGGATCAAAGCCTAAAGCCATGTGTACAG
TTAACCCCTCTCTGTGTTACTTTAGATTGTCAATATAATGTCACCAATATCAATAGCACC
AGTGACATGGCAAGAGAAATAAACAACTGCTCTTACAATATAACCACAGAATTAAGGGAT
AGGGAACAGAAAGTATATTCACTTTTTTATAGATCTGATATAGTACAAATGAATAGTGAT
AATAGTAGTAAGTATAGATTAATAAATTGTAATACCTCAGCCATTAAACAGGCTTGTCCA
AAGGTAACCTTTGAGCCAATTCCCATACATTATTGTGCTCCAGCTGGTTTTGCAATTCTA
AAGTGTAAAGATAAAGAGTTCAATGGAACAGGACCATGCAAGAATGTCAGCACAGTACAA
TGCACACATGGAATCAAGCCAGTAGTATCAACTCAACTGCTGTTAAATGGCAGTCTAGCA
GAAGAGAAGGTAATGATTAGATCTGAAAATATCACAGACAATGCCAAAAACATCATAGTA
CAATTTAAGGAGCCTGTAAAAATTAATTGTACCAGACCTAACAATAATACAAGAAAAAGT
GTACGTATAGGACCAGGACAAACATTCTATGCAACAGGTGAAATAATAGGAGATATAAGA
CAAGCACACTGCAATGTCAGTAAAGCACACTGGGAGAACACGTTGCAAGAGGTAGCCAAC
CAATTAAAATTAATGATACACTCTAACAAAACAATAATCTTTGCTAACTCCTCAGGAGGG
GATCTAGAAATTACAACACATAGTTTTAATTGTGGAGGAGAGTTTTTCTATTGCTACACA
TCAGGCCTGTTTAATTATACCTTTAATGATACCAGCACAAATAGCACGGAGTCGAAGTCA
AATGACACTATAACTCTCCAATGCAGAATAAAGCAAATTATAAATATGTGGCAGAGAGCA
GGACAAGCAGTATATGCCCCTCCCATACCAGGGATAATAAGGTGTGAATCAAACATTACA
GGACTAATATTAACAAGAGATGGTGGGAATAATAATAGTAATACAAATGAAACCTTCAGA
CCTGGAGGAGGAGATATGAGGGACAATTGGAGAAGTGAATTATATCGGTATAAAGTAGTA
AAAATTGAACCAATAGGAGTAGCACCTACCACGGCAAAGAGAAGAGTGGTGGAGAGAGAA
AAAAGAGCAGTTGGAATAGGAGCTGTCTTCCTTGGGTTCTTAGGAGCAGCAGGAAGCACT
ATGGGCGCGGCGTCAATAACGCTGACGGTACAGGCCAGACAATTATTGTCTGGCATAGTG
CAACAGCAAAGCAATTTGCTGAGGGCTATAGAGGCTCAACAGCATCTGTTGAAACTCACG
GTCTGGGGCATTAAACAGCTCAAGGCACGAGTCCTGGCTGTGGAAAGATACCTAAAGGAT
CAACAGCTCCTAGGAATTTGGGGCTGCTCTGGAAAACTCATATGCACCACTAATGTGCCC
TGGAACTCTAGTTGGAGTAATAAATCCCTGGGGGAAATATGGGACAACATGACCTGGTTG
CAATGGGATAAAGAAATCGAGAATTACACACAGATAATATATGAGCTAATTGAAGAATCG
CAGAACCAGCAGGAAAAGAATGAACAAGATTTATTGGCATTGGACAAGTGGGCAAGTCTG
TGGAATTGGTTTGAAATATCAAGGTGGCTGTGGTATATAAAAATATTTATAATGGTAGTA
GGA
>HM215347
ATGAGAGTGATGGGGATACAGAGGAATTGTCAAGACTTATTGAAATGGGGGGCTATGATC
TTGGGAATGATAATGATCTGTAGTACTGCAGAAAACTTGTGGGTTACTGTCTACTATGGG
GTACCTGTGTGGAAAGAGGCAGAGACCACCTTATTTTGTGCCTCAGATGCTAAAGCATAT
GAGACAGAAATGCATAATGTCTGGGCTACACATGCTTGTGTACCCACAGACCCCAACCCA
CAAGAAATATATTTGGGAAATGTGACAGAAGAGTTTAACATGTGGAAAAATAAGATGGTA
GAGCAGATGCATACAGATATAATCAGTCTATGGGACCAAAGCCTAAAGCCATGTGTAAAG
CTAACCCCTCTCTGCGTTACTTTAAATTGTAGCAATGTCAATGGCACGAACAGTGCCAAT
GGCACGGACAATGTCAATGTCACAGGCAGTGAAGAAATGAAAAATTGCTCTTTCAATATG
ACCACAGAGCTAAGGGATAAGAGAAAGAGGGTCTATTCACTATTTTATAGACTTGATATA
GTAAAAATTGATGATAATAGTAGTAACCATGAGTATAGATTAATAAATTGTAATACCTCA
GCCATTACACAGGCCTGCCCAAAGATAACTTTTGAGCCAATTCCCATACATTATTGTGCC
CCAGCTGGTTTTGCGATCCTAAAGTGTAATGATGAAGAGTTCAATGGAACAGGGCCATGC
AAAAATGTCAGCACAGTACAATGCACACATGGAATTAAGCCAGTAGTATCAACTCAACTG
TTGTTAAATGGTAGTCTAGCACAAACAGAGGTAAAAATTCGATCTGAAAATATCACAAAC
AATGCCAAAACTATAATAGTACAATTTGTCAAGCCTGTGCAAATTAATTGTACCAGACCT
AACAACAATACAAGACAAAGTATACGTATAGGACCAGGACAAGCATTCTATGCACACGGT
GAGATAATAGGGGATATAAGACAAGCATATTGTAATGTCAGTGGATCAGCATGGAATGTA
ACTTTAAAACAGGTAGTTGAACAATTAAGAAAACACTTTGGGAACAAAACAATAATATTT
ACTAACTCCTCAGGAGGGGATCTAGAAATCACAACACATAGTTTTAATTGTGGAGGAGAA
TTTTTCTATTGTAATACATCAGGCCTGTTTAATAGCACTTGGCTATTTAACAAGTCAAAT
GAGAATAAGTCAAATGAGTCAGATGTCAATATAACACTCCCATGCAGAATAAAGCAAATT
ATAAATATGTGGCAGAGAGCAGGACAAGCAATGTATGCCCCTCCCATCCCAGGAGTAATA
AAGTGTGAATCAAACATTACAGGACTACTATTAACAAGAGATGGTGGGAATAACAACAAT
TCAAATGAGACCTTCAGACCTGGAGGAGGAGATATGAGGGACAATTGGAGAAGTGAATTA
TATAAGTATAAAGTAGTCAAAATTGAACCACTAGGAGTAGCACCCACCAGGGCAAGGAGA
AGAGTGGTGGGAAGAGAAAAAAGAGCAGTTGGAATAGGAGCTGTTTTCCTTGGGTTCTTA
GGAGCAGCAGGAAGCACTATGGGCGCGGCGTCAATAACGCTGACGGTACAGGCCAGACAA
TTATTGTCTGGCATAGTGCAACAGCAAAGCAATTTGCTGAGGGCTATAGAGGCTCAACAA
CATCTGTTGAAACTCACAGTCTGGGGCATTAAACAGCTCCAGGCAAGAGTCCTGGCTGTG
GAAAGATACCTAAGGGATCAACAGCTCCTAGGAATTTGGGGCTGCTCTGGAAAACTCATC
TGCACCACTAATGTGCCCTGGAACTCTAGTTGGAGTAATAAATCTCAGACTGAGATATGG
GACAATATGACCTGGCTGCAATGGGATAAAGAAATTAGCAATTACACACAACTAATATAT
AACCTAATTGAAGAATCGCAGAATCAGCAGGAAAAGAATGAACTAGACTTATTGGCATTG
GACAAGTGGGCAGATCTGTGGAATTGGTTTGACATAACAAATTGGCTGTGGTATATAAAA
ATATTTATAATAATAGTAGGAAGCTTAATAGGATTAAGAATAGTTTTTGCTGTGCTGTCA
GTTATAAATAGAGTTAGGCAGGGGTACTCACCTCTATCGTTTCAGATCCATGCCCCAGCC
CCAAGGGATCTCGACAGGCCCGGAAGAATCGAAGAAGAAGATGGAGAGCAAGGCAGAGAC
AGATCGATTCGATTAGTGAGCGGATTCTTAGCACTTGCCTGGGACGATCTACGGAGCCTG
TGCCTTTTCAGCTACCACCGCTTGAGAGACTTCATCTTGATTGCCACGAGGACTGTGGAA
CTTCTGGGACACAGCAGTCTCAAGGGGTTGAGACTGGGGTGGGAAGGCCTCAAATATCTG
TGGAACCTCCTGATATACTGGGTCAGGGAACTAAAAATTAGTGTTATTAATTTGGTTGAT
ACTATAGCAATAACAGTAGCTGGCTGGACAGATAGGGCTATAGAAGTAGGACAAAGAATT
GGTAGAGCTATCCTCCACATACCTAGAAGAATTAGACAGGGCTTTGAAAGAGCTTTGCAA
TAA
>HM215350
ATGAGAGTGAGGGGGATACAGAGGAATTGTCAAAACTTATGGAGATGGGGGGCCATGGTT
TTGGGGATGATAATAATTTGTAGTGCTGCAGACAACTTGTGGGTTACTGTCTACTATGGG
GTACCTGTGTGGAGAGACGCAGAAACCACCTTATTTTGTGCATCAGATGCAAAAGCATAT
GAAAAAGAAGTGCATAATATCTGGGCTACGCATGCCTGTGTACCTACAGACCCCAACCCA
CAAGAAATACATTTGGAAAATGTGACAGAAGAGTTTAACATGTGGAAAAATAACATGGTA
GAGCAGATGCATACAGATATAATCAGTCTATGGGACCAAAGCCTAAAGCCATGTGTAAAG
TTAACCCCTCTCTGCGTTACTTTAAATTGTAGCCAGTATGTCAGTAGCCATGTCAATAAC
CATAATAACAGTAGCCATAATGTCAGTAGCCATAGTGGCAATATCACCAGTGACATGAAA
ATCTGCTCTTTCAATACAACTACAGAAGTAAGGGATAAGAAACAGAAAGTATATTCACTT
TTTTATAAGTTGGATGTAGTACCAATCAGTAATGACAGTAGTCAGTATAGATTAATAAAT
TGTAATACCTCAGCCATTACACAGGCTTGTCCAAAGGTAACCTTTGAGCCAATTCCTATA
CATTATTGTGCCCCTGCTGGTTTTGCGATTTTAAAGTGTAAGGATAAGGAGTTCAATGGA
ACAGGGCTATGCAAGAATGTCAGCACAGTACAATGCACACATGGAATCAAGCCAGTAGTA
TCAACTCAACTGCTGTTAAATGGCAGTCTAGCAGAAGGAACGGTAAGGATTAGATCTGAA
AATATCACAAACAATGCCAAAAACATACTAGTACAACTTACCAGGCCTGTAAACATTAAT
TGTACCAGACCTAACAACAATACAAGAAAAAGTGTACATATAGGACCAGGACAAGCATTC
TATGCAATAGGAGCTATAATAGGAAATATAAGACAAGCACATTGTAATGTCAGTAAAGCA
AGTTGGAATAGCGCTTTGCAAGAGGTAGCCCAACAGTTAAAAACACACTTTGGGAACAAA
ACAATAATCTTTGCTAACTCCACAGGGGGGGATCCAGAAATAACAACACATAGTTTTAAT
TGTGGAGGAGAATTTTTCTATTGTAACACATCAAGCCTATTTAATAGCATTTGGAATGGC
AGTAAATCAAATAACACGGAGCCAGATAGCACCATAACTCTCCAATGCAGAATAAAGCAA
ATTATAAATATGTGGCAGAGAGTAGGACAAGCAATGTATGCCCCTCCCATCCAAGGAGTA
ATAAGGTGTGAGTCAAACATTACAGGGCTAATATTAACAAGAGATGGTGGGAGTAATAGC
AGTAGTACAAATGAAACCTTCAGACCTGGAGGAGGAGATATGAGAGACAATTGGAGAAGT
GAATTATATAAGTACAAAGTAGTAAAAATTGAACCACTAGGAGTAGCACCCACCAAGGCA
AAGAGAAGAGTGGTGGAAAGAGAAAAAAGAGCAGTTGGAATAGGAGCTGTTTTCCTTGGG
TTCTTAGGAGCAGCAGGAAGCACTATGGGCGCAGCGTCAATAACGCTGACGGTACAGGCC
AGACAATTATTGTTTGGCATAGTGCAACAGCAAAGTAATTTGCTGAGGGCTATAGAGGCT
CAACAGCATCTGTTGAAACTCACGGTCTGGGGCATTAAACAGCTCCAGGCAAGAGTCCTG
GCTGTGGAAAGATACCTAAGAGATCAACAGCTCCTAGGAATTTGGGGCTGCTCTGGAAAA
CTCATCTGCACCACTAATGTGCCCTGGAACTCTAGTTGGAGTAATAAAACTCAGAGTGAG
ATATGGGACAACATGACCTGGATGCAATGGGATAAAGAAATTAACAATTACACACAGTTA
ATATATGGTCTACTTGAAGAGTCGCAGAACCAGCAGGAAAAGAATGAACAAGACTTGTTG
GCATTGGACAAGTGGGCAGATCTGTGGAATTGGTTTGACATATCAAAATGGCTGTGGTAT
ATAAAAATATTTATAATGATAGTAGCAGGCTTAATAGGATTAAGAATAGTTTTTGCTGTG
CTTGCTATAATAAATAGAGTTAGGCAGGGATACTCACCCTTGTCGTTCCAGACCCATACC
CCGAACCCAGAGGGACTCGACAGGCCCGGAAGAATCGAAGAAGAAGGTGGAGAGCAAGGC
AGAGACAAATCCATTCGATTAGTGAACGGATTCTTAGCGCTTGCCTGGGACGACCTGCGG
AGCCTGTGCCTTTTCTGCTACCACCGATTGAGAGACTTCATCTTGATTGCAGCGAGGGCT
GTGGAACTTCTGGGACACCACAGTCTCAAGGGGCTGAGACTGGTGTGGGAAGGCCTAAAA
TACCTGAAGAATCTTCTAGCCTATTGGAGTCAGGAACTAAAAAATAGTGCTATTAACTTG
CTTGATACCATAGCAATAGTAGTAGCTGGGTGGACAGACAGGGTCATAGAAGTAGGACAA
AGACTTTGTAGAGTTATTTTACACATACCTAGAAGAATCAGACAGGGCTTAGAAAGGGCT
TTGCTATAA
>EU513183
ATGAAAGTGATGGGGACACAGAGGAATTGGCCACACTTGTGGAAAGGGGGAACTTTGATC
CTTGGGTTGGTGATAATGTGTAGTGCCTCAACCAACTTGTGGGTTACAGTCTATTATGGG
GTTCCTGTGTGGAAAGATGCAGATACCACCCTATTTTGTGCATCAGATGCCAAAGCATAT
GATAAAGAAGTGCATAATGTCTGGGCCACGCATGCCTGTGTACCCACAGACCCTAACCCA
CAAGAAATAAAATTGACCAATGTGACAGAAAATTTTAACATGTGGAAGAATCACATGGTA
GAGCAGATGCATACAGATATAATCAGCTTATGGGATCAAAGTCTAAAGCCATGTGTAAAG
TTAACTCCTCTCTGTGTTACTTTAAATTGTACCAATGCTACCACTAATGGCACTATAGAA
GACGGAGCAAAAAACTGCTCGTTTAATATGACCACAGAACTAAGAGATAAGCAAAAAAAG
GTATATTCTTTTTATAAGCTTGATATAGTAAAAATTAGGGAAAATAATAATAGTGATAAT
TATACTTATAGATTAATAAATTGTAATACCTCAACCATTACACAGGCTTGTCCAAAGGTG
ACCTTTGAGCCAATTCCCATACATTATTGTGCCCCAGCTGGTTTTGCGATTCTAAAGTGT
ACAGATAAAAAGTTCAATGGAACAGGGCCATGTAGTAATGTCAGCTCAGTACAATGTACA
CATGGAATTAAGCCAGTGGTATCAACTCAATTGCTGTTAAATGGCAGTCTAGCAAAAGAA
GGAATAATAATCAAATCTGAAGATATCACTAACAATGCAAAAACCATAATAGTACAGTTG
ACCAAGCCTGTAAATATTACTTGTGTCAGACCTAACAACAATACAAGAAGAGGTATACAT
ATAGGACCAGGACAAGCCTTCTATGCAAGAGATAGCATAATAGGAGATATAAGACAAGCA
TATTGCAATGTCAGTAAAGCAGAATGGAATGAAACTTTACAACAGGTAGCAAAGAAATTA
AGAGACAACTATGGGAACAAAACAATAATCTTCACTAGCTCCTCAGGAGGGGATTTAGAA
ATTACAACACATAGTTTTAATTGTGGAGGAGAATTTTTCTATTGCAATACATCAAGCCTG
TTTAATAGCACTTGGAATTGGAATGGCACTAGCATACAGGGGCCAAATGACACGCAGTCA
AATGGCACTATAACACTCCCATGCAGAATAAAACAAATTGTAAATATGTGGCAGAGAGCA
GGACAAGCAATGTATGCCCCTCCCATCCCAGGAATAATAAAGTGTGAGTCAAACATTACA
GGACTACTATTGGTAAGAGATGGTGGGAATAATAGTGGTTCAAATGAAACCTTCAGACCT
ACAGGAGGAGATATGAGAGACAATTGGAGAAGTGAACTATATAAATATAAAGTAGTAGAA
ATTGAACCACTAGGAGTAGCACCCACCAGGGCAAAAAGAAGAGTGGTGGAGAGAGAAAAA
AGAGCAGTTGGATTGGGAGCTGTCTTCCTTGGGTTCTTAGGAGCAGCAGGAAGCACTATG
GGCGCGGCGTCAATAACGCTGACGGTACAGGCCAGACAATTATTGTCTGGCATAGTGCAA
CAGCAAAGCAATTTGCTGAGGGCTATAGAGGCTCAACAACATCTGTTGAAACTCACGGTC
TGGGGCATTAAACAGCTCCAGGCAAGAGTCCTGGCTGTGGAAAGATACCTAAAGGATCAA
CAGCTTCTAGGAATTTGGGGCTGCTCTGGAAAACTCATCTGCACCACTAATGTGCCCTGG
AACTCTAGTTGGAGTAACAAATCTCAGGAAGAGATATGGGGAAACATGACCTGGCTACAA
TGGGATAAAGAAATTAGCAATTACACAAGCATAATATATAGCCTAATTGAAGAATCGCAG
AACCAGCAGGAAAAAAATGAACAAGAATTATTAGCGTTGGACAAGTGGGCAAGTCTGTGG
AATTGGTTTGACATATCAAATTGGCTGTGGTATATTAAAATATTTATAATGATAGTAGGA
GGCTTGATAGGATTAAGAATAGTTTTTACTATACTTTCTATAGTATATAGAGTTAGGCAG
GGATACTCACCTTTGTCATTTCAGACCCTTACCCACCACCGGAGGGAACCCGACAGGCCC
GAAGGAATCGAAGAAGGAGGTGGAGAGCAAGACAGAGACAGATCCGTGAGATTAGTGAAC
GGATTCTTAGCGCTTGCCTGGGAAGACCTACGGAACCTGTGCCTCTTCAGTTACCACCGC
TTGAGAGACTTTGTCTTGATTGCTGTGAGGGGAGTGGAACTTCTGGGACACAGCAGTCTC
AAGGGATTGAGACTAGGGTGGGAAGCCCTCAAACTTCTGGGGAACCTTCTATCATACTGG
GGTCAGGAACTAAAGAATAGTGCTATTAATTTGCTTGATACCTTAGCAATAGCAGTAGCT
AACTGGACAGATAGAGTTCTAGAAGTAGGACAAAGAACTGGTAGAGCTATTCGTAATATA
CCTAGAAGAATCAGACAGGGCTTAGAAAGGGTTTTGTTATAA
>HM215266
ATGAGAGTGATGGAGAGACTGAGGAATTATCCAAACTTGGGTACTATAATCTTGGGAATG
ATATTGATCTGTAGTGCTACAGAAAACTTGTGGGTGACTGTCTACTATGGGGTACCTGTG
TGGAGAGATGCAGAGACCACCTTATTTTGTGCATCAGATGCTAAAGCATACGACACAGAA
ATGCATAATGTCTGGGCTACACATGCCTGTGTGCCCACAGACCCCAACCCACAAGAAATA
GATTTGGAAAATGTGACAGAAAAGTTTAACATGTGGAAAAATAATATGGTAGAGCAGATG
CATACAGATATAATCAGTCTATGGGACCAAAGCCTAAAGCCATGTGTAAAATTAACCCCT
CTCTGTGTTACTTTAAACTGTACTGCCATAACAAATGACACGAGAGGAAATGAAACAGGA
ATAAACAGGACAGTAGAAACAACTGAAATGACAAACTGCTCTTTCAATATGACCACAGAA
TTAAGGGATAGGAAAAAGAAAGTAAATGCACTTTTTTATAAACTTGATATAGTACAAATT
GGTGAAAACAGTAGTAGTCAGTATAGATTAATAAATTGTAATACCTCAGTCATTACACAA
GCTTGTCCAAAGGTAACCTTTGAGCCAATTCCTATACATTATTGTGCCCCAGCTGGTTTT
GCGATCCTAAAGTGTAAGGATAAGGAGTTCAATGGAACAGGGACATGCAGGAATGTCAGC
TCAGTACAATGCACACATGGAATCAAGCCAGTAGTATCAACTCAACTGCTGTTAAATGGC
AGTCTGGCAGAAGGACAGGTAAAAATTAGATCTGAAAATATTTCAGACAATGCTAAAACC
ATAATAGTACAACTTAATGAGTCTGTACCAATTAATTGTACCAGACCTAACAACAATACA
AGACGAGGTATACATTTAGGACCAGGACAGACATTCTTTGCAACAGACATAATAGGGGAT
ATAAGGCAAGCACATTGTAATGTCAGTGAGTCAAAATGGAATAAAGCTTTACAAGAGGTA
GTTAAACAATTAAGACAACACTGGAACAAAACAATAATCTTTAAAAGCTCCTCAGGAGGG
GATCTAGAAATTACAACACATAGTTTTAATTGTGGAGGAGAATTTTTCTACTGTAATACA
TCAGGCCTGTTTAATAGCACTTGGAACATTGCTGGGAACAGGACAAATGACACGAAGTCA
AATGAAACTATAACTCTCCCATGCAGAATAAAGCAAATTGTAAATGTGTGGCAGAGAGTA
GGACAAGCAATATATGCCCCTCCCATCGCAGGAGTAATAAGATGTAACTCAAACATTACA
GGATTACTATTAGTAAGAGATGGTGGAGCTACTAACAATACTGATGAAACCTTCAGGCCT
GGAGGAGGAAATATGAGGGACAATTGGAGAAGTGAATTATATAAGTATAAAGTAGTAAAA
ATTGAACCACTAGGAGTAGCACCCACCAGGGCAAGGAGAAGAGTGGTGGAGAGAGAAAAA
AGAGCAGTTGGACTGGGAGCTGTATTCATTGGGTTCTTAGGAGCAGCAGGAAGCACTATG
GGCGCGGCGTCAGTGACGCTGACGGTACAGGCCAGACAATTATTGTCTGGCATAGTGCAA
CAGCAAAGCAATTTGCTGAGGGCTATAGAGGCTCAACAGCATCTGTTGAAGCTCACGGTC
TGGGGCATTAAACAGCTCCAGGCAAGAGTCCTGGCTGTGGAAAGATACCTAAAGGATCAA
CAGCTCCTAGGAATTTGGGGCTGCTCTGGAAAACTCATCTGCCCCACTACTGTGCCCTGG
AACTCTAGTTGGAGTAATAAATCTCAGAATGAGATATGGGATAACATGACCTGGTTGCAA
TGGGATAAAGAAATTAGCAATTACACACAATTAATATATAGCCTAATTGAAGAATCACAG
AACCAGCAGGAAAAGAATGAACAAGAGTTATTGGCATTGGACAAGTGGGCAAGTCTATGG
AATTGGTTTGACATATCAAAATGGCTGTGGTATATAAGGATATTTATAATGATAGTAGGA
GGCTTAATAGGATTAAGAATAGTTTTTACTGTGCTTTCTATAATAAATAGAGTTAGGCAG
GGATACTCACCTTTGTCGTTTCAGACCCATCCCCCAAGCCCAACGGGTCCCGACAGACCC
GGAAGAATCGAAGAAGAAGGTGGAGAGCAAGGCAGAGACAGATCGACGCGATTAGTGAGC
GGATTCTTAGCACTTGCCTGGGACGACCTGAGGAGCCTGTTCCTCTTCAGCTACCACCAC
TTGAGAGACTTAATCTTGATTGTTGCGAGGGCTGTGGAACTTCTGGGACACAACAGTCTC
AAGGGATTGAAACTGGGCTGGAATCTTCTGCTGTACTGGAGTCGGGAACTAAAAATTAGT
GCTCTTAATTTGCTTGACACTATAGCAATAGCAGTAGCTGGCTGGACAGATAGGGTCATA
GAAATAGGACAAAGAATTTGCAGAGCTATTCGCAACATACCTAGAAGAATTAGACAGGGC
GCCGAAAGGGCTTTTCTATAA
>HM215279
ATGAGAGCGAGGGGGATGCTGAGGACTTGGCAACACTGGTGGATATGGGGAATCTTAGGC
TTTTGGATGCTAATGATTTGTAATATGCAGGATTTGTGGGTTACTGTATACTATGGGGTA
CCTGTGTGGAAAGATGCCAAAACTACTCTATTTTGTGCATCAGATGCTAAAGCATATGAA
AAAGAAGTGCATAATGTTTGGGCTACACATGCCTGTGTACCCACAGACCCCAACCCACAA
GAAATAGTTATGGCAAATGTAACAGAAGAATTTAACATGTGGAAAAATAACATGGTAGAA
CAGATGCATACAGATATAATCAGTTTATGGGATCAAAGCTTAAAGCCATGTGTAAAGCTA
ACCCCTCTCTGCGTTACTTTAGATTGTAAAGATTATAATTATAGTATCACCAACAACAGC
ACTGGCATGGAAGGAGAAATAAAAAACTGCTCTTACAATATAACCACAGAATTAAGGGAT
AAAAGACAGAAAGTATATTCACTTTTTTATAGACTTGATGTAGTACAAATTAATGATAGT
AATGATAGGAATAATAGTCAGTATAGATTAATAAATTGTAATACCACAACCATGACACAA
GCCTGTCCAAAGGTCACTTTTGACCCAATTCCTATACATTATTGTGCCCCAGCTGGTTTT
GCGATTCTAAAGTGTAATAATAAAACATTCAATGGGAAAGGACCATGCAATAATGTCAGC
TCAGTACAATGTACACATGGAATTAAGCCAGTGGTATCAACTCAACTACTGTTAAATGGT
AGCCTAGCAGAAAAAGAGATAGTAATTAGATCTGAGAATCTGACAGACAATGTCAAAACA
ATAATAGTACATCTTAATGAATCTGTAGAAATTAATTGTACAAGACCCAATAATAATACA
AGGAAAAGCGTGAGGATAGGACCAGGACAAACATTCTATGCAACAGGTGACATAATAGGG
AACATAAGACAAGCACATTGTACGGTTAATAAAACAGAATGGAATACAGCCTTAACAAGG
GTAAGTAAAAAATTAAAAGAATACTTCCCTAATAAAACAATAGCTTTTCAACCGTCCTCA
GGAGGGGACCTAGAAATTACAACATTTAGCTTTAATTGTAGAGGAGAATTTTTCTATTGC
AATACATCAGACCTATTTAATGGCACGTTTAATGAGACATCAGGCCAGTTTAATAGCACA
TTTAATAGTACACTCCAGTGCAGAATAAAACAAATTATAAACATGTGGCAGGAAGTCGGA
CAAGCAATGTATGCCCCTCCCATTGCAGGAAGCATAACATGTATATCGAATATCACAGGA
CTAATATTAACAAGAGATGGTGGGAATACTAACAGTACAAAGGAAACCTTCAGACCTGGA
GGAGGAAATATGAGGGACAATTGGAGAAGTGAATTATATAAGTATAAAGTAGTAAAAATT
GAACCACTAGGAGTAGCACCCACCAAGGCAAGGAGAAGAGTGGTGGAGAGAGAAAAAAGA
GCAGTAGGAATAGGAGCTGTCTTCATTGGGTTCTTAGGCGCAGCAGGAAGCACTATGGGC
GCGGCGTCAATAACGCTGACGGTACAGGCCAGACAATTATTGTCTGGTATAGTGCAACAG
CAAAGCAATTTGCTGAGGGCTATAGAGGCTCAACAGCATCTGTTGAAACTCACGGTCTGG
GGCATTAAACAGCTCCAGGCAAGAGTCCTGGCTGTGGAGAGATACCTAAAGGATCAACAG
CTCCTAGGAATTTGGGGCTGCTCTGGAAAACTCATCTGCACCACTAATGTGCCCTGGAAC
TCTAGTTGGAGTAATAAATCCCAGGATGAAATATGGGATAACATGACCTGGCTGCAATGG
GATAAAGAAATTAGCAATTACACACAGATAATATATAACCTAATTGAAGAATCGCAGACC
CAGCAGGAATTAAATGAACGAGACCTATTAGCATTGGACAAGTGGGCAAATCTGTGGAAT
TGGTTTGACATAACAAAATGGCTGTGGTATATAAAAATATTCATAATGATAGTAGGAGGC
TTAATAGGTTTAAGAATAATTTTTGCTGTGCTTTCTATAGTAAATAGAGTTAGGCAGGGA
TACTCACCTTTGTCGTTCCAGACCCTTACCCCAAACCCGAGGGGACCCGACAGGCCCGGA
GGAATCGAAGAAGAAGGTGGAGAGCAAGGCAGAAACAGCTACACTCGATTAGTGAGCGGA
TTCTTACCACTTGCCTGGGACGATCTGCGGAGCCTGTGCCTCTTCAGCTACCACCTATTG
AGAGACTTCATATTGATTGCAGCGAGAGCAGCGGAACTGCTGGGACGCAGCAGTCTCAGG
GGACTACAGAGGGGGTGGGAAACCCTTAAATATTTGGGAAGTCTTGTGCAATATTGGGGT
CTGGAGCTAAAAAAGAGTGCTATTAGTCTGCTTGATACCATAGCAATACAAGTAGCTGAG
GGAACAGATAGAATTATAGAATTGATACAAGGAATTTATAGAGCTATCCGCAACATACCT
AGAAGAATAAGACAGGGCGCTGAAACAGCTTTAGTATAA
>HM215294
ATGAGAGTGAAGGGGATACAGAGGAACTCTCAACACTTATTGAAATGGGGAATGATAATC
CTGGGTATGATGATAATCTGTAGTGCTACAGAAAAGTTGTGGGTTACTGTCTACTATGGG
GTACCTGTGTGGAGGGAAGCAAAAGCTACTCTATTTTGTGCATCAGATGCTAAAGCATAT
GATACAGAAGTGCATAATGTATGGGCTACACATGCCTGTGTTCCCACAGACCCCAACCCA
CAAGAAATAATTTTGGAAAATGTAACAGAGAATTTTAACATGTGGAAAAATAACATGGTG
GAACAGATGCATGAGGATATAATCAGTTTATGGGATCAAAGTCTAAAGCCATGTGTAAAG
TTGACCCCACTCTGTGTCACTTTAAACTGTACAGATGTGACAGTTAATGGTACTATTGTG
AAAGTTAATAGTACTGGAATGAAAAACTGCTCTTTCAATATAACCACAGAAATAAGAGAT
AAGAAGAAAAAAGAAAGTGCACTTTTTTATAGACTTGATATAGTACCACTTGATGAGAGT
AGTGACAGCTCTAGCAACTATAGTGAGTATAGATTAATAAGTTGTAATACCTCAACCATA
ACACAAGCCTGTCCAAAGGTCACTTTTGACCCGATTCCTATACATTATTGTGCTCCAGCT
GGTTATGCGATTCTAAAGTGTAATAATAAGACATTCAATGGATTAGGACCATGCAATAAT
GTCAGCACAGTGCAATGTACACATGGAATTAAGCCAGTGGTATCAACTCAACTACTATTA
AATGGTAGCCTAGCAGAAGAAGAAATAATAATTAGATCTGAAAATCTGACAGACAATGTC
AAAACAATAATAGTACATCTTAATGACTCTGTACCAATTACGTGTACAAGACCCAACAAT
AATACAAGAAAAAGCATGAGGATAGGACCAGGACAAACGTTCTATGCAACAGGAGAAATA
ATAGGAGATATAAGACAGGCACATTGTAACATTACTAGAAATAAGTGGAATGAAACCTTA
GAAAGAATAAAGAGAAAATTAAGAGAACACTTCCCTAATAAAACAATAGAATTTAAACCA
TCCTCAGGAGGGGATCCAGAAATTACAACACATAGTTTTAATTGTAATGGAGAATTTTTC
TATTGCAATACATCAGGCCTGTTTAATGCAGAAGAAGCAAACATCACAGACATCACACTC
CCATGCAGAATAAGACAAATTATAAACATGTGGCAAGGGGTAGGACGAGCAATATATGCC
CCTCCCATTGCTGGAAACATAACATGCACATCGGATATCACAGGACTACTGTTGACACGT
GATGGAGGTAGTGATGGAAATAGCACGAAGGAGACATTCAGGCCTGGAGGAGGAGATATG
AGGGATAACTGGAGAAGTGAATTATATAAATATAAAGTGGTAGAAATTAAGCCATTAGGA
GTAGCACCCACTAAGGCAAAAAGGAGAGTGGTGGAGAGAGAAAAAAGAGCAGTGGGAATA
GGAGCTGTGTTCTTTGGGTTCTTAGGAGCAGCAGGAAGCACTATGGGCGCAGCATCAATA
ACGCTGACGGTACAGGCCAGACAATTATTGTCTGGTATAGTGCAACAGCAAAGTAATTTG
CTGAGGGCTATAGAGGCGCAACAGCATATGTTGCAGCTCACAGTCTGGGGCATTAAACAG
CTTCAGACAAGAGTCCTGGCTATAGAAAGATACCTAAAGGATCAACAGCTCCTAGGAATT
TGGGGCTGCTCTGGGAAACTCATCTGCACCACTACTGTGCCTTGGAACTCTAGTTGGAGT
AATAAAACTCAAAATGATATTTGGGATAACATGACCTGGATGCAGTGGGATAGGGAAATT
AATAATTACACAAACACAATATACAGGTTGCTTGAAGAATCACAAAACCAGCAGGAAAAG
AATGAACAAGACTTATTGGCATTAGACAAATGGGACAATTTGTGGAGTTGGTTTAGCATA
ACAAAGTGGCTGTGGTATATAAAAATATTCATAATGATAGTAGGAGGTTTGATAGGTTTA
AGAATAATTTTTGCTGTGCTTTCTATAGTGAATAGAGTTAGGCAGGGATACTCACCTTTA
TCGTTTCAGACCCTTATCCCAAGCCCGAGGGAACCCGACAGGCCCGGAAGAATCGAAGAA
GAAGGTGGAGAGCAAGACAGAAACAGATCCACTCGATTAGTGAGCGGATTCTTAGCACTT
GCCTGGGACGACCTGCGGAGCCTGTGCCTCTTCAGCTACCACCTATTGAGAGACTTCATA
TTGATTGCAGCGAGAACAGTGGAACTACTGGGACGCAGCAGTCTCAGGGGACTACAGAGA
GGGTGGGAAACCCTTAAGTATTTGGGAAGTCTTGTGCAGTATTGGGGTCTGGAGTTAAAA
AAGAGTGCTATTAGTCTGTTTGATACCATAGCAATACACGTAGCTGAGGGAACAGATAGG
ATTATAGAATTAGTACAAGGAATTTGTAGAGCTATCTACAACATACCTGTAAGAATAAGA
CAGGGCTTTGAAGCAGCTTTGCAATAA
>HM215295
ATGAGAGTGAAGGGGATACAGAGGAACTCTCAACACTTATTGAAATGGGGAATGATAATC
CTGGGTATGATGATAATCTGTAGTGCTACAGAAAAGTTGTGGGTTACTGTCTACTATGGG
GTACCTGTGTGGAGGGAAGCAAAAGCTACTCTATTTTGTGCATCAGATGCTAAAGCATAT
GATACAGAAGTGCATAATGTATGGGCTACACATGCCTGTGTTCCCACAGACCCCAACCCA
CAAGAAATAATTTTGGAAAATGTAACAGAGAATTTTAACATGTGGAAAAATAACATGGTG
GAACAGATGCATGAGGATATAATCAGTTTATGGGATCAAAGTCTAAAGCCATGTGTAAAG
TTGACCCCACTCTGTGTCACTTTAAACTGTACAGATGTGACAGTTAATGGTACTATTGTG
AAAGTTAATAGTACTGGAATGAAAAACTGCTCTTTCAATATAACCACAGAAATAAGAGAT
AAGAAGAAAAAAGAAAGTGCACTTTTTTATAGACTTGATATAGTACCACTTGATGAGAGT
AGTGACAGCTCTAGCAACTATAGTGAGTATAGATTAATAAGTTGTAATACCTCAACCATA
ACACAAGCCTGTCCAAAGGTCACTTTTGACCCGATTCCTATACATTATTGTGCTCCAGCT
GGTTATGCGATTCTAAAGTGTAATAATAAGACATTCAATGGATTAGGACCATGCAATAAT
GTCAGCACAGTGCAATGTACACATGGAATTAAGCCAGTGGTATCAACTCAACTACTATTA
AATGGTAGCCTAGCAGAAGAAGAAATAATAATTAGATCTGAAAATCTGACAGACAATGTC
AAAACAATAATAGTACATCTTAATAACTCTGTACCAATTACGTGTACAAGACCCAACAAT
AATACAAGAAAAAGCATGAGGATAGGACCAGGACAAACGTTCTATGCAACAGGAGAAATA
ATAGGAGATATAAGACAGGCACATTGTAACATTACTAGAAATAAGTGGAATGAAACCTTA
GAAAGAATAAAGAAAAAATTAAGAGAACACTTCCCTAATAAAACAATAGAATTTAAACCA
TCCTCAGGAGGGGATCCAGAAATTACAACACATAGTTTTAATTGTAATGGAGAATTTTTC
TATTGCAATACATCAGGCCTGTTTAATGCAGAAGAAGCAAACATCACAGACATCACACTC
CCATGCAGAATAAGACAAATTATAAACATGTGGCAAGGGGTAGGACGAGCAATATATGCC
CCTCCCATTGCTGGAAACATAACATGCACATCGAATATCACAGGACTACTGTTGACACGT
GATGGAGATAGTGATGGAAATAGCACGAAGGAGACATTCAGGCCTGGAGGAGGAGATATG
AGAGATAACTGGAGAAGTGAATTATATAAATATAAAGTGGTAGAAATTAAGCCATTAGGA
GTAGCACCCACTAAGGCAAAAAGGAGAGTGGTGGAGAGAGAAAAAAGAGCAGTGGGAATA
GGAGCTGTGTTCTTTGGGTTCTTAGGAGCAGCAGGAAGCACTATGGGCGCAGCATCAATA
ACGCTGACGGTACAGGCCAGACAATTATTGTCTGGTATAGTGCAACAGCAAAGTAATTTG
CTGAGGGCTATAGAGGCGCAACAGCATATGTTGCAGCTCACAGTCTGGGGCATTAAACAG
CTTCAGACAAGAGTCCTGGCTATAGAAAGATACCTAAAGGATCAACAGCTCCTAGGAATT
TGGGGCTGCTCTGGGAAACTCATCTGCACCACTACTGTGCCTTGGAACTCTAGTTGGAGT
AATAAAACTCAAAATGATATTTGGGATAACATGACCTGGATGCAGTGGGATAGGGAAATT
AATAATTACACAAACACAATATACAAGTTGCTTGAAGAATCACAAAACCAGCAGGAAAAG
AATGAACAAGACTTATTGGCATTAGACAAATGGGACAATTTGTGGAGTTGGTTTAGCATA
ACAAAGTGGCTGTGGTATATAAAAATATTCATAATGATGGTAGGAGGTTTGATAGGTTTA
AGAATAATTTTTGCTGTGCTTTCTATAGTGAATAGAGTTAGGCAGGGATACTCACCTTTA
TCGTTTCAGACCCTTATCCCAAGCCCGAGGGAACCCGACAGGCCCGGAAGAATCGAAGAA
GAAGGTGGAAAGCAAGACAGAAACAGATCCACTCGATTAGTGAGCGGATTCTTAGCACTT
GCCTGGGACGACCTGCGGAGCCTGTGCCTCTTCAGCTACCACCTATTGAGAGACTTCATA
TTGATTGCAGCGAGAACAGTGGAACTACTGGGACGCAGCAGTCTCAGGGGACTACAGAGA
GGGTGGGAAACCCTTAAGTATTTGGGAAGTCTTGTGCAGTATTGGGGTCTGGAGTTAAAA
AAGAGTGCTATTAGTCTGTTTGATACCATAGCAATACACGTAGCTGAGGGAACAGATAGG
ATTATAGAATTAGTACAAGGAATTTGTAGAGCTATCTACAACATACCTGTAAGAATAAGA
CAGGGCTTTGAAGCAGCTTTGCAATAA
>HM215304
ATGAGAGTGAGGGGGATGCAGAGGAATTATCAGCACTTATGGAGATGGGGAATTATAATC
TTGGGGATGATAATAATCTGTAGTACTACAGACAAATTGTGGGTCACAGTCTATTATGGG
GTACCTGTATGGAAAGACGCAAAAACTACCCTATTCTGTGCATCAGATGCTAAAGCATAT
GAGAGAGAAGTGCATAATGTCTGGGCTACACATGCCTGTGTACCAACAGACCCCAACCCA
CAAGAAATATATTTGGAAAATGTGACAGAAGAGTTTAACATGTGGAAAAATGACATGGTG
GATCAGATGCATGAGGATATAATCAGTTTATGGGATCAAAGCCTACAGCCATGTGTAAGG
TTGACCCCAATCTGTGTCATGTTAAACTGTACTGATGTTATCCATAATGGTACTCAGGAC
CCCAATAATATCACAGATACAGATATGAGAAATTGCTCTTTCAATGCATCCACAGAAATA
AGGGGTAAAAAACATAGAACGTATGCACTTTTTTATAAATTAGACATAGTATCACTTAAT
AACGGTATTAATAACAGTGAATATAGATTAATAAATTGTAATACCTCAGCCATAACACAA
GCCTGTCCAAAGGTCACTTTTGACCCAATTCCTATACATTATTGTGCTCCAGCTGGTTAT
GCGATTTTAAAGTGTAATAATAAAACATTCAATGGGACAGGACCATGCAATAATGTCAGC
ACAGTACAATGTACACATGGAATTAAGCCAGTGGTATCAACTCAATTACTGTTAAATGGT
AGCCTAGCAGAAGGAGAGATAATAATTAGATCTAAAAATCTGACAGACAATGCCAAAACT
ATAATAGTACAACTTGACAGTCCTGTGAAAATCAATTGTACCAGACCTAACAACAATACA
AGAAAGAGTATACGCATAGGACCAGGACAAGCATTCTTTGCAACAGGTGAAATAATAGGG
AAGATAAGACAAGCATATTGTAATGTCAGTAGAACAGACTGGAATACAACCTTACAAAAG
GTAGCTATACAATTAAGAAAACACCTTAATAAATCTACAATAGAATTTGCTAAACACTCA
GGAGGGGATCTGGAAATCACAACACATAGTTTTAATTGTGGAGGAGAATTTTTCTATTGT
AATACATCAAGCCTGTTTAATAGCACTTGGGACAACAGTAGCATCACACAGAATTACACG
GAGTCAAATGAGACTATAACTCTCCAGTGCAGAATAAAACAAATTGTAAACGCGTGGCAG
AGAGTAGAACAAGCAATATATGCCCCTCCCATCCAAGGAGTAATAAGGTGTGACTCAAAC
ATTACAGGACTACTATTAACAAGAGATGGTGGTGGTAATAACAGTAGTGAAAACGAAACC
TTTAGACCTGGAGGAGGAGATATGAGGGACAATTGGAGAAGTGAATTATATAAGTATAAA
GTAGTAAAACTTGAACCACTAGGAGTAGCACCTACCAAGGCAAAAAGAAGAGTGGTGGAA
AGAGAAAAAAGAGCAGTCGGAATAGGAGCTGTTTTCCTTGGGTTCTTAGGAGCAGCAGGA
AGCACTATGGGCGCGGCGTCAATGACGCTGACGGTACAGGCCAGACAATTATTGACTGGC
ATAGTGCAACAGCAAAGCAATTTGCTGAGGGCTATAGAGGCTCAACAACACCTGTTGAAA
CTCACGGTCTGGGGCATTAAACAGCTCCAGGCAAGAGTCTTGGCTGTGGAAAGATACCTA
AAGGATCAACAGCTCCTAGGAATTTGGGGCTGCTCTGGAAAACTCATCTGCACCACTAAT
GTGCCCTGGAACTCTAGCTGGAGTAATAAATCTTACGATGATATATGGGACAACATGACC
TGGTTACAATGGGATAAGGAAATTAGCAATTACACAGAGGTAATATATAATCTAATTGAA
CAATCGCAGAACCAGCAAGAAAAGAATGAACAAGATTTATTGGCATTGGACAAGTGGGCA
AATCTATGGAATTGGTTTAATATATCAAACTGGCTGTGGTATATAAAAATATTTATAATG
ATAGTAGGAGGCTTAATAGGATTAAGGATAATTTTTACTGTGCTTTCTGTAATAAATAGG
GTTAGGCAGGGTTACTCACCTTTGTCGTTCCAGATCCATACCCCAAACCCAAGGGGACTC
GACAGGCCCGGAAGAATCGAAGAAGAAGGTGGAGAGCAAGACAGAGACAGATCGATTCGA
TTAGTGAGCGGATTCTTAGCGCTTGCCTGGGACGATCTGCGGAGCCTGTGCCTCTTCTGC
TACCACCGATTGAGAGACTTCATATTGCTGACAGCGAGAGTGGTGGAACTTCTGGGACGC
AGGGGGTGGGAAGCCCTTAAGTATCTGGGAAGTCTTGTGCAGTATTGGGGTCTTGAGCTA
AAAAAGAGTGCTATTAATCTGCTTGATACCTTAGCAATAGTAGTAGCTGGCTGGACAGAT
AGGATTATAGAAATAGGACAAAGAATTGGTAGAGCTATTCTCCACATACCTAGAAGAATC
AGACAGGGTTTTGAAAGGGCTTTGCAATAA
>HM215315
ATGAAAGTGAAGGGGATATTGAGGAATTGTCAACAATGGTGGATATGGGGCATCTTAGGC
TTTTGGATGCTGATAATTAGTAGTGCTACAGAACGCTTGTGGGTCACAGTCTATTATGGG
GTGCCTGTGTGGAAAGAAGCAAAAACTACTTTATTCTGTGCATCAGATGCTAAAGCATAT
AACAGAGAGGTGCATAATGTATGGGCTACACATGCCTGTGTACCAACAGACCCCAACCCA
CAAGAAATACATTTGGAAAATGTAACAGAAAATTTTAACATGTGGAAAAATGATATGGTA
GATCAGATGCATGAGGATATAATCAGTTTATGGGACCAAAGCCTAAAACCATGTGTAAAG
TTGACCCCACTCTGTGTCACTTTAAATTGTAGCAATATCAGTAGAAATGTCAGTAATCCT
AATGTCACCAATGATAGTAATATGAAAAATTGCTCTTTCAATATAACCTCAGAAATCAGG
GATAAAAAACAGAGAGTATATTCACTTTTTTATAAGCTTGATATAGTAGAAATAAATAAG
GGTAATAGTAGTAGCAATAGTAGTAGTAATGAGTATGTATTAATAAATTGTAATACCTCA
GCCATTACACAGGCTTGCCCAAAGGTAACCTTTGAGCCAATTCCCATACATTATTGTGCT
CCAGCTGGTTATGCGATTCTAAAGTGTAATAATAAGACATTCAATGGGACAGGACCATGC
AATAATGTCAGCACAGTACAATGTACACATGGAATTAAGCCAGTGGTATCAACTCAACTA
CTGTTAAATGGTAGCCTAGCAGAAGAGATAATAATTAGATCTGAAAATCTGACAAACAAT
GCCAAAACCATAATAGTACAACTTGCCAGTCCTGTGAAAATCAATTGTAGCAGACCTAAC
AACAATACAAGAAAGAGTATACGTATAGGGCCAGGACAATCATTCTTTGCAACAGGTGCC
ATAATAGGAGATATAAGGCAAGCCCATTGTAACATCAGTAAAATGGAATGGAATACAACC
TTACACAAAGTAGCTGGAAAACTAAGAAAATACTTTGGGGAGAATAGAACAATAGTATTT
GCTAACTCCTCAGGAGGGGATCTAGAGATCACAACACATAGTTTTAATTGTGGAGGAGAA
TTTTTCTATTGTGATACATCAGCCCTGTTTAATAGCACTTGGAATAACAGCACGAGGAAC
AGCATGGAGTGGTTAAATGACACTATAACTCTCCAATGCAAAATAAAGCAAATTATAAAT
ATGTGGCAGAGAGCAGGACAAGCTATGTACGCCCCTCCCATCCAAGGAACAATAAGTTGT
AACTCAAACATTACAGGACTACTGTTAACAAGAGATGGGGGGAAGGACACCACAAATGAA
ACCTTTAGACCTGGAGGAGGAGACATGAGGAACAATTGGAGAAGTGAATTATATAAGTAT
AAAGTAGTAAAACTTGAACCACTAGGAGTAGCACCTACCAAGGCAAAAAGAAGAGTGGTG
GAGAGAGAAAAAAGAGCAGTTGGAATAGGAGCTGTCCTCATTGGGTTCTTAGGAGCAGCA
GGAAGCACTATGGGCGCGGCGTCAATAACGCTGACGGTACAGGCCAGACAATTATTGTCT
GGTATAGTGCAACAGCAAAGCAATTTGCTGAGGGCTATAGAGGCTCAACAGCAACTGTTG
AAACTCACGGTCTGGGGCATTAAACAGCTCCAGGCAAGAGTCCTGGCTGTGGAAAGATAC
CTAAGGGATCAACAACTCCTAGGAATATGGGGCTGCTCTGGAAGACTCATCTGCACCACT
AATGTGCCCTGGAATTCTAGCTGGAGTAATAAATCTTACAATGAGATATGGGACAACATG
ACCTGGCTGCAATGGGATAAGGAAATTAGCAATTACACAGAGATAATATATAACCTAATT
GAAAAATCACAGAACCAGCAGGAAAAGAATGAACAAGATTTATTGGCACTGGACAAGTGG
GCAAACCTGTGGAATTGGTTTGACATATCAAATTGGTTGTGGTATATAAAAATATTTATA
ATAATAGTAGGAGGCTTAGTAGGGTTAAGAATAGTTTTTACTGTACTTTCAATAGTGAAT
AGAGTTAGGCAGGGATACTCACCTTTGTCGTTTCAGACCCTTACCCCAAACCCGAGGGGA
CCAGACAATCTCGAAAGAATCGAAGAAGAAGGTGGAGAGCAAGACAGAGGCAGATCAATT
CGATTGGTGAACGGATTCTTAGCACTTGCCTGGGACGATCTGAGGAGCCTGTGCCTCTTC
TGCTACCACCAATTGACAAACTTCATATTGGTGACAACGAGGGCTGCAGAACTTCTGGGA
CGCCACAGCCTCAAGGGGTTGAGACTGGGGTGGAAAGGCCTCAAACATCTGTGGAATCTC
CTACTATATTGGAGTCAGGAGCTAAAAAAGAGTGCTATTAATCTGACTGATACCATAGCA
ATAGTAGTAGCTGGCTGGACAGATAGGATTATAGAACTAGGACAAGGAATTGGTAGAGCT
ATTTTCCACATACCTACAAGAATAAGACAGGGCTTTGAAGCAGCTTTGCAATAA
>HM215321
ATGAGAGTGATGGGGACACAGAGGAATTGTCAGCACTTATTAAGATGGGGAATTATGATC
TTGGGGGTGATAATAATCTGTAGTACTGCAGACAACTTGTGGGTTACTGTTTACTATGGG
GTACCTGTGTGGAAAGATGCAGAGACCACCTTATTTTGTGCATCAGATGCTAAAGCACAA
GAGACAGAAAAGCATAATGTCTGGGCTACGCATGCCTGTGTACCCACAGACCCCGACCCA
CAAGAAATACTGTTGGAAAATGTGACAGAAAGGTTTAACATGTGGAAAAATAGTATGGTA
GATCAGATGCATGCAGATATAATCAGTCTATGGGACCAAAGCCTAAAGCCATGTGTAAAG
TTAACCCCTCTCTGCGTCACTTTAAATTGTCATAATGTTAATGCCACCAATGCCACTATC
ACCAACAATGCCAGTATCACTAATGATATGGAGGGAGAAATAAAAAACTGCTCTTTCAAT
GTGACCACAGCACAAAGGGACAAGAGACAGCAAGTATATTCACTTTTTTATAGACTTGAT
ATAGTACAAATGAATAAGGATAATAGTAGTAATAATAGGAATAACACTGAGTATAGATTA
ATAAATTGTAATACCTCAGCCATTACACAAGCTTGTCCAAAGGTATCCTTTGAGCCAATT
CCCATACATTATTGTGCTCCAGCTGGTTTTGCGATTCTAAAGTGTAGGGATGAGATGTTC
AGTGGAACGGGGTTATGTAAGAATGTCAGCACAGTACAATGCACACATGGAATCAAGCCA
GTAGTATCAACTCAACTGCTGTTAAATGGCAGTCTAGCAGAAAAAGAGACAATGGTTAGA
TCTGAAAATATTACAAACAATGCCAAAACCATAATAGTGCAATTTGCCGAGCCTGTGATA
ATTAATTGCATCAGACCTAACAACAATACAAGAAAAAGTGTAGCTATAGGACCAGGACAA
GCATTCTATGCAACAGGAGACATAATAGGAAATATAAGACAAGCACATTGTGATATCAAT
AGGACACAATGGAATGACAATTTACGGAAGGTAGCTAAAAAATTAGGAGAAGAATACTTT
AAGTACAAAAATATAACCTTTACTAACTCCTCAGGAGGGGATCTAGAAATTACAACACAT
AGTTTTAATTGTGGAGGAGAATTTTTCTATTGCAACACAACAGGCCTGTTTAATAGCACC
TGGAATGCCAATAATTGGAACACAACTAGTACGGGGTCAAATGACACTATAACACTCCCA
TGCAGAATAAAGCAAATCATAAATATGTGGCAGAGAGTAGGACAAGCAATGTACGCCCCT
CCCATCAAAGGAGTAATAAGGTGTGAATCAAACATAACAGGACTAATGTTAACAAGAGAT
GGTGGGAATGACAGTAATGAAACTTTTAGACCTGGGGGAGGAGATATGAGAGACAATTGG
AGAAGTGAATTATATAAGTATAAAGTAGTAAAAATTGAGCCACTAGGAGTAGCACCCACT
AGGGCAAAGAGAAGAGTGGTGGAGAGAGAAAAAAGAGCAGTTGGAATAGGAGCTGTCTTC
CTTGGGTTCTTAGGAGCAGCAGGAAGCACTATGGGCGCGGCGTCAATAACGCTGACGGTA
CAGGCCAGACAATTATTGTCTGGTATAGTGCAACAGCAAAACAATTTGCTGAGGGCTATA
GAGGCTCAACAACAACTGTTGAGACTCACGGTCTGGGGCATTAAACAGCTTCAGGCAAGA
GTCCTGGCTGTGGAAAGATACCTAAAGGATCAACAGCTCCTAGGAATTTGGGGCTGCTCT
GGAAAACTCATCTGCACCACTACTGTGCCCTGGAACTCTAGCTGGAGTAATAAATCATAC
ACTGAGATATGGGACAATATGACCTGGATGCAATGGGATAAGGAGATTAGCAATTACACA
CAGATAATATATAACCTAATTGAAGAATCGCAGAACCAACAGGAAAAGAATGAACAAGAC
TTATTAGCATTGGACAAGTGGACAACTCTGTGGAATTGGTTTGACATATCAAATTGGCTG
TGGTACATAAGAATATTTATAATGATAGTAGGAGGCTTAATAGGACTAAGAATAATTTTT
GCTGTGCTTTCTATAGTAAATAGAGTTAGGCAGGGGTACTCACCTTTGTCGTTTCAGACC
CTTACCCCAAACCCGAGGGGACCCGACAGGCCAGGAAGAATCGAAGAAGAAGGTGGAGAG
CAAGACAGAGACAGATCCACGCGATTAGTGAGCGGATTCTTAGCACTTGTCTGGGACGAT
CTGCGGAGCCTGTGCCTCTTCAGTTACCACCGCTTGAGAGACTTAATCTTGATTGCAGCG
AGGACTGTGGAACTTCTGGGACGCAGCAGTCTCAGGGGACTACAGAGGGGGTGGGAAATC
CTTAAGTATCTGGGAAGTCTTGTGCAGTATTGGGGTATAGAGCTAAAAAAGAGTGCTATT
AGTCTGCTTGATACCCTAGCAATAGCAGTAGCTGAGGGAACAGATAGGATTCTAGAATTT
ACACAAAGAATTTGTAGAGCTATCTACAACATACCTAGAAGAATAAGACAGGGCTTTGAA
GCAGCTTTGCAATAA
>HM215330
ATGAAAGTGAAGGGGATACTGAGGAATTGTCAACAATGGTGGATATGGGGCATCTTAGGC
TTTTGGATGGTAATGACTTATAGTGTGGTGGGAAACTTGTGGGTCACAGTCTATTATGGG
GTGCCTGTGTGGAAAGACGCAGAGACCACCCTATTCTGTGCATCAGATGCTAAAGCATAT
GAGAGAGAAGTGCATAATGTTTGGGCTACACATGCCTGTGTACCCACAGACCCCAACCCA
CAAGAAGTAATTATGGAAAATGTAACAGAAAATTTTAACATGTGGAAAAATAACATGGTG
GATCAGATGCATGAGGATGTAATTAGTTTATGGGATCAGAGCCTAAAGCCATGTGTAAAG
TTGACCCCACTCTGTGTCACTTTAGACTGTAAAAATGTTAATGATACCAGGAATGGTAAT
GTTACCTACAATAATACCATGAATGAAGAAATAAAAAATTGCTCTTTTAATATGACCACA
GAATTAAGAGATAAGAAACAGAAAGTGTCTGCACTTTTCTATAGAATTGATATAGTATCA
CTTAACAGTAACTCTAGTGACTATAGATTAATAAATTGTAATACCTCAGCCATAACACAA
GCCTGTCCAAAAGTTTCTTTTGAACCAATTCCCATACATTATTGTGCTCCAGCTGGTTAT
GCGATTCTAAAGTGTAATAATGAGACATTCAATGGAACAGGACCATGCCATAATGTCAGC
ACAGTACAGTGTACACATGGAATTAAGCCAGTAGTATCAACTCAACTGTTGCTAAATGGT
AGTCTAGCAAAAAACCAGGTAATGATTAGATCTGAACATATCGGAAACAGTGCCAAAAAC
ATAATAGTACAATTTACTGAGCCTGTAAAAATCAATTGTACCAGACCTAATAACAATACA
AGAAAAAGTGTACATATAGGACCAGGACAAGCATTCTATGCAACAGGTGACATAATAGGG
AATATAAGACAAGCCTATTGTACTGTCAATAGGACAGCATGGAATAACACTTTGCAAAAG
GTAGTCACCCGATTGAGAACATACTTTGGGAACAAAACAATAATCTTTAAAAACTCCTCA
GGAGGGGATATAGAAATTACAACACATAGTTTTAATTGTGCAGGAGAATTTTTCTATTGT
AACACATCATCCCTGTTTAATAGTACTTGGCCGGTCAGCGGGCAGGGGTTAAATAGCACG
GAGTTAGGTGACACTATAACTCTCCAATGCAGAATAAAGCAAATTATAAATATGTGGCAG
AGAGCAGGACAAGCAATATATGCCCCTCCCATCCCAGGAGTAATAAGGTGCGAATCAAAC
ATAACAGGACTAATATTAACAAGTGATTATGGGAATAATAACAGTGACAATGAAATCTTC
AGACCTACAGGAGGAGATATGAGGGACAATTGGAGAAGTGAATTATATAAGTATAAAGTA
GTGAAAATTGAACCAATAGGAGTAGCACCCACCAAAGCAAGAAGAAGAGTGGTGCAGAGA
GAAAAAAGAGCAGTTGGACTGGGAGCTGTCTTCATTGGGTTCTTAGGAGCAGCAGGAAGC
ACTATGGGCGCGGCGTCAGTGACGCTGACGGTACAGGCCAGACAATTATTATCTGGCATA
GTGCAACAGCAAAGCAATTTGCTGAGGGCTATAGAGGCTCAACAGCATATGTTGAAACTC
ACAGTCTGGGGCATTAAACAGCTCCAGGCAAGAGTCCTGGCTGTGGAAAGATACCTAAGA
GATCAACAGCTCCTAGGAATTTGGGGCTGCTCTGGGAAACTCGTCTGCAACACTAATGTG
CCCTGGAACTCTAGTTGGAGTAATAAATCCCTGAGTGAGATATGGGAAAACATGACCTGG
TTGCAATGGGATAAAGAAATTAACAATTACACACAGATAATATATACTTTAATTGAAGAA
TCGCAGACCCAGCAGGAAAAAAATGAACAAGAATTATTGGCATTGGACAAGTGGGCAAAT
CTGTGGAATTGGTTTGACATATCAAACTGGCTGTGGTATATAAGGATATTTATCATGATA
GTAGGAGGTCTCATAGGATTAAGAATAGTTTTTGTAGTGCTTGCTGTAATAAATAGAGTT
AGGCAGGGGTACTCACCTTTGTCATTTCAGACCCATACCCCAAGCCCAGCGGGACCCGAC
AGGCCCGGAAGAATCGAAGAAGAAGGTGGAGAGCAAGGCAGAGGCAAATCGATTCGATTA
GTGAGCGGATTCTTAGCACTTGCCTGGGAGGACCTGCGGAGCCTGTGCCTTTTCAGCTAC
CACCGATTGAGAGACTTCATATTGATTGCAGCGAGAGTGGTGGAAGTTCTGGGACGCAGC
AGTCTCAGGGGACTACAGAGGGGGTGGGAAGCCCTTAAGTATCTGGGAAGTCTTGTGCAG
TATTGGGGTTTGGAGCTAAAAAAGAGTGCTATTAGTCTGCTTGATACCGTAGCAATAGCA
GTAGCTGAAGGAACAGATAGGATTATAGAATTCATACAAGGAATTTGTAGGGCTATCCGC
AACATACCTAGAAGAATCAGACAGGGCTTTGAAGCAGCTTTGCAATAA
>HM215331
ATGAAAGTGAAGGGGATACTGAGGAGTTGTCAACAATGGTGGATATGGGGCATCTTAGGC
TTTTGGATGGTAATGACTTATAGTGTGGTGGGAAACTTGTGGGTCACAGTCTATTATGGG
GTGCCTGTGTGGAAAGACGCAGAGACCACCCTATTCTGTGCATCAGATGCTAAAGCATAT
GAGAGAGAAGTGCATAATGTTTGGGCTACACATGCCTGTGTACCCACAGACCCCAACCCA
CAAGAAGTAATTATGGAAAATGTAACAGAAAATTTTAACATGTGGAAAAATAACATGGTG
GATCAGATGCATGAGGATATAATTAGTTTATGGGATCAGAGCCTAAAGCCATGTGTAAAG
TTGACCCCACTCTGTGTCACTTTAGACTGTAAAAATGTTAGTGATACCAGGAATGGTAAT
GTTACCTACAATAATACCATGAATGAAGAAATAAAAAATTGCTCTTTTAATATGACCACA
GAATTAAGAGATAAGAAACAGAAAGTGTCTGCACTTTTCTATAGAATTGATATAGTATCA
CTTAACAGTAACTCTAGTGACTATAGATTAATAAATTGTAATACCTCAGCCATAACACAA
GCCTGTCCAAAAGTTTCTTTTGAACCAATTCCCATACATTATTGTGCTCCAGCTGGTTAT
GCGATTCTAAAGTGTAATAATGAGACATTCAATGGAACAGGACCATGCCATAATGTCAGC
ACAGTACAGTGTACACATGGAATTAAGCCAGTAGTATCAACCCAACTGTTGCTAAATGGT
AGTCTAGCAAAAAACCAGGTAATGATTAGATCTGAACATATCGAAAACAATGCCAAAAAC
ATAATAGTACAATTTACTGAGCCTGTAAAAATCAATTGTACCAGACCTAATAACAATACA
AGAAAAAGTGTACATATAGCACCAGGACAAGCATTCTATGCAACAGGTGACATAATAGGG
AATATAAGACAAGCCTATTGTACTGTCAATAGGACAGCATGGAATAACACTTTGCAAAAG
GTAGTCACCCGATTGAGAACATACTTTGGGAACAAAACAATAATCTTTAAAAACTCCTCA
GGAGGGGATATAGAAATTACAACACATAGTTTTAATTGTGCAGGAGAATTTTTCTATTGT
AACACATCATCCCTGTTTAATAGTACTTGGCAGGTCAGCGGGCAGGGGTTAAATAGCACG
GAGTTAGGTGACACTATAACTCTCCAATGCAGAATAAAGCAAATTATAAATATGTGGCAG
AGAGCAGGACAAGCAATATATGCCCCTCCCATCCCAGGAGTAATAAGGTGCGAATCAAAC
ATAACAGGACTAATATTAACAAGTGATTATGGGAATAGTAGCAGTGACAATGAAACCTTC
AGACCTACAGGAGGAGATATGAGGGACAATTGGAGAAGTGAATTATATAAGTATAAAGTA
GTGAAAATTGAACCAATAGGAGTAGCACCCACCAAAGCAAGAAGAAGAGTGGTGCAGAGA
GAAAAAAGAGCAGTTGGACTGGGAGCTGTCTTCATTGGGTTCTTAGGAGCAGCAGGAAGC
ACTATGGGCGCGGCGTCAGTGACGCTGACGGTACAGGCCAGACAATTATTATCTGGCATA
GTGCAACAGCAAAGCAATTTGCTGAGGGCTATAGAGGCTCAACAGCATATGTTGAAACTC
ACAGTCTGGGGCATTAAACAGCTCCAGGCAAGAGTCCTGGCTGTGGAAAGATACCTAAGA
GATCAACAGCTCCTAGGAATTTGGGGCTGCTCTGGGAAACTCGTCTGCAACACTAATGTG
CCCTGGAGCTCTAGTTGGAGTAATAAATCCCTGAGTGAGATATGGGAAAACATGACCTGG
TTGCAATGGGATAAAGAAATTAACAATTACACACAGATAATATATACTTTAATTGAAGAA
TCGCAGACCCAGCAGGAAAAAAATGAACAAGAATTATTGGCATTGGACAAGTGGGCAAAT
CTGTGGAATTGGTTTGACATATCAAACTGGCTGTGGTATATAAGGATATTTATCATGATA
GTAGGAGGTCTCATAGGATTAAGAATAGTTTTTGTAGTGCTTGCTGTAATAAATAGAGTT
AGGCAGGGGTACTCACCTTTGTCATTTCAGACCCATACCCCAAGCCCAGCGGGACCCGAC
AGGCCCGGAAGAATCGAAGAAGAAGGTGGAGAGCAAGGCAGAGGCAAATCGATTCGATTA
GTGAGCGGATTCTTAGCACTTGCCTGGGAGGACCTGCGGAGCCTGTGCCTTTTCAGCTAC
CACCGATTGAGAGACTTCATATTGATTGCAGCGAGAGTGGTGGAAGTTCTGGGACGCAGC
AGTCTCAGGGGACTACAGAGGGGGTGGGAAGCCCTTAAGTATCTGGGAAGTCTTGTGCAG
TATTGGGGTTTGGAGCTAAAAAAGAGTGCTATTAGTCTGCTTGATACCGTAGCAATAGCA
GTAGCTGAAGGAACAGATAGGATTATAGAATTCATACAAGGAATTTGTAGGGCTATCCGC
AACATACCTAGAAGAATCAGACAGGGCTTTGAAGCAGCTTTGCAATAA
>HM215332
ATGAGAGTGAAGGGGATATTGAGGAATTGTCAACAATGGTGGATATGGGGCATCTTAGGC
TTTTGGATGGTAATGACTTATAGTGTGGTAGGAAACTTGTGGGTCACAGTCTATTATGGG
GTGCCTGTGTGGAAAGACGCAGAGACTACTCTATTCTGTGCATCAGATGCTAAAGCATAT
GAGAGAGAAGTGCATAATGTTTGGGCTACACATGCCTGTGTACCCACAGACCCCAACCCA
CAAGAAGTAATTATGGAAAATGTAACAGAAAATTTTAACATGTGGAAAAATAACATGGTG
GATCAGATGCATGAGGATATAATTAGTTTATGGGATCAAAGCCTAAAGCCATGTGTAAAG
TTGACCCCACTTTGTGTCACTTTAGACTGTAGAAATGTTAGTGATACCAGGAATGGTAAT
GTTACCTACAATAATACCATGAATGAAGAAATAAAAAATTGCTCTTTTAATATGACCACA
GAATTAAGAGATAAGAAACAGAAAGTGTCTGCACTTTTCTATAGAATTGATATAGTATCA
CTTAACAGTAACTCTAGTGACTATAGATTAATAAATTGTAATACCTCAGCCATAACACAA
GCCTGTCCAAAAGTTTCTTTTGAACCAATTCCCATACATTATTGTGCTCCAGCTGGTTAT
GCGATTCTAAAGTGTAATAATGAGACATTCAATGGAACAGGACCATGCCATAATGTCAGC
ACAGTACAGTGTACACATGGAATTAAGCCAGTTGTATCAACTCAACTGTTGTTAAATGGT
AGTCTAGCAAAAGAACAGGTAATGATTAGATCTGAAGATATCACAAACAGTGTCAAAAAC
ATAATAGTACAATTTACTGAGCCTGTAAAAATCAATTGTACCAGACCTAATAACAATACA
AGAAAAAGTGTACATATAGCACCAGGACAAGCATTCTATGCAACAGGTGACATAATAGGG
AATATAAGACAAGCCTATTGTACTGTCAATAGGACAGCATGGAGTAACACTTTGCAAAAG
GTAGTCACCCGATTGAGAACATACTTTGGGAACAAAACAATAATCTTTAAAAACTCCTCA
GGAGGGGATATAGAAATTACAACACATAGTTTTAATTGTGCAGGAGAATTTTTCTATTGT
AACACATCATCCCTGTTTAATAGTACTTGGCAGGTCAGCGGGCAGGGGTTAAATAGCACG
GAGTTAGGTGACACTATAACTCTCCAATGCAGAATAAAGCAAATTATAAATATGTGGCAG
AGAGCAGGACAAGCAATATATGCCCCTCCCATCCCAGGAGTAATAAGGTGCGAATCAAAC
ATAACAGGACTAATATTAACAAGTGATTATGGGAATAGAAGCAGTGACAATGAAACCTTC
AGACCTACAGGAGGAGATATGAGGGATAATTGGAGAAGTGAATTATATAAGTATAAAGTA
GTGAAAATTGAACCAATAGGAGTAGCACCCACCAAAGCAAGAAGAAGAGTGGTGCAAAGA
GAAAAAAGAGCAGTTGGACTGGGAGCTGTCTTCATTGGGTTCTTAGGAGCAGCAGGAAGC
ACTATGGGCGCGGCGTCAGTGACGCTGACGGTACAGGCCAGACAATTATTGGCTGGCATA
GTGCAACAGCAAAGCAATTTGCTGAGGGCTATAGAGGCTCAACAGCATATGTTGAAACTC
ACAGTCTGGGGCATTAAACAGCTCCAGGCAAGAGTCCTGGCTGTGGAAAGATACCTAAGA
GATCAACAGCTCCTAGGAATTTGGGGCTGCTCTGGGAAACTCGTCTGCAACACTAATGTG
CCCTGGAACTCTAGTTGGAGTAATAAATCCCTGAGTGAGATATGGGAAAACATGACCTGG
TTGCAATGGGATAAAGAAATTAACAATTACACACAGATAATATATACTTTAATTGAAGAA
TCGCAGACCCAGCAGGAAAAAAATGAACAAGAATTATTGGCATTGGACAAGTGGGCAAAT
CTGTGGAATTGGTTTGACATATCAAACTGGCTGTGGTATATAAGGATATTTATCATGATA
GTAGGAGGTCTCATAGGATTAAGAATAGTTTTTGTAGTGCTTGCTGTAATAAATAGAGTT
AGGCAGGGGTACTCACCTTTGTCATTTCAGACCCATACCCCAAGCCCAGCGGGACCCGAC
AGGCCCGGAAGAATCGAAGAAGAAGGTGGAGAGCAAGGCAGAGGCAAATCGATTCGATTA
GTGAGCGGATTCTTAGCACTTGCCTGGGAGGACCTGCGGAGCCTGTGCCTTTTCAGCTAC
CACCGATTGAGAGACTTCATATTGATTGCAGCGAGAGTGGTGGAAGTTCTGGGACGCAGC
AGTCTCAGGGGACTACAGAGGGGGTGGGAAGCCCTTAAGTATCTGGGAAGTCTTATGCAG
TATTGGGGTTTGGAGCTAAAAAAGAATGCTATTAGTCTGCTTGATATCGTAGCAATAGCA
GTAGCTGAAGGAACAGATAGGATTATAGAATTCATACAAGGAATTTGTAGGGCTATCCGC
AACATATCTAGAAGAATCAGACAGGGCTTTGAAGCAGCTTTGCAATAA
>HM215260
ATGAGAGTGATGGGGATACAGATGAATTGGCAACAATGGTGGATATGGGGCATCTTAGGC
TTTTGGATGCTAATGGTTTGTAATGGAACGGGGAAATGGGTCACAGTGTATTATGGGGTA
CCTGTATGGAAAGAAGCAACCACTACTCTATTTTGTGCATCAGATGCTAAATCATATGAA
ACAGAGGCACATAATGTCTGGGCTACACATGCCTGCGTACCCACAGACCCCAACCCACAA
GAAATACCCTTGGTAAATGTGACAGAAAATTTTAACATGTGGAAAAATAACATGGTAGAG
CAGATGCAGACAGATATAATCAGTCTATGGGACCAAAGCCTACAGCCATGTGTAAAGTTA
ACCCCTCTCTGCGTTACTTTAAATTGTAGCGATATTGACAACAATAGAAACAATAGCACT
GTCACCAATAGCACTGTCACCAATAGCACTGCTGACATGAAAAACTGCTCTTTCAGAGTA
CCCACAGCAATAAGGGATAGGAAACAGAAAGTATATTCACTTTTTTATAGACTTGATATA
GTACAAATTGATAAAAAGAAGAATGATAGTAATAATAGTAATATTACTCAGTATAGATTA
ATAAATTGTAATACATCAGCCATTACACAGGCTTGTCCAAAGATATCCTTTGAGCCAATC
CCCATACACTATTGTGCTCCAGCTGGTTTTGCGATTCTAAAGTGTAGGGATAAGGAGTTC
AATGGAACAGGGCCATGCAAGAATGTCAGCACAGTACAATGCACACATGGAATCAGGCCA
GTAGTATCAACTCAACTGCTGTTAAATGGAAGTCTAGCAGAAGGCAAGATAATGATTAGA
TCTGAAAATATCACAAACAACGGCAAAAACATAATAGTACAATTTAATGAGACTGTAAAA
ATTAATTGTACCAGGCTTAACAACAATACAAGAAAAAGTATATCTATAGGACCAGGACAA
GCATTCTATGCAACAGGGGATATAATAGGAGATATAAGACAAGCACATTGTAATGTCAGT
AGAGCAGAATGGAATGAAACCTTGCGAAAGGTAGCCGAAGAATTAAGAACATACTTTAAG
AACAAAACAATACACTTTAATAAATCCGCAGGAGGGGATCTAGAAGTTACAACGCATAGC
TTTAATTGTGGGGGAGAATTTTTCTATTGTAACACATCAAAGTTGTTTGACAGCAGTTGG
CCAAAAACAAATAGCACGGTGCAGGAGTCAAATAGCACAGACAATATAACGCTCCAATGT
AGAATAAAGCAAATTATAAATATGTGGCAGAGAGTAGGACAAGCAATGTATGCCCCTCCC
ATTGCAGGAGTAATAAGGTGTGAATCAAACATTACAGGACTAATACTAACAAGAGATGGT
GGAAGTAATACCAATGCAAGTGAAACCTTCAGACCTGGAGGAGGAGATATGAGGGACAAT
TGGAGAAGTGAATTATATAAGTACAAAGTAGTAAAAATTGAACCACTAGGAGTAGCACCC
ACCAGGGCAAAGAGAAGAGTGGTGGAGAGAGAAAAAAGAGCAGTTGGAATAGGAGCTGTA
TTCATTGGGTTCTTAGGAGCAGCAGGAAGCACTATGGGCGCAGCGTCAATAACGCTGACG
GTACAGACCAGACAATTATTGGCTGGCATAGTGCAACAGCAAAGTAATTTGCTGAGGGCT
ATAGAGGCTCAACAGCATCTGTTGAAACTCACGGTCTGGGGCATTAAACAGCTCCAGGCA
AGAGTCCTAGCTGTGGAAAGATACCTAAAGGATCAACAGCTCCTAGGAATTTGGGGCTGC
TCTGGAAAACTCATCTGCACCACTACTGTGCCCTGGAACGATAGTTGGAGTAATAAATCC
CTGGATGAGATATGGAATAACATGACCTGGTTGCAATGGGATAAAGAAATTAACAATTAC
ACACAGATAATATATGGCCTAATTGACAAAGCGCAGAACCAGCAGGAAAAAAATGAACAA
GAATTATTGGCATTGGACAAGTGGGCAAGTCTGTGGAATTGGTTTGACATATCAAGATGG
CTGTGGTATATAAAAATATTTATAATGATAGTAGGAGGCTTGATAGGTTTAAGAATAATT
TTTGCTGTGCTTTCTATAGTGAATAGAGTTAGGCAGGGATACTCACCATTATCGTTTCAG
ACCCTCTTCCCAGTCCCGAGGGGACCCGACAGGCCCGAAGGAATAGAAGAAGAAGGTGGA
GAGCAAGGCAGAGACAGATCCATTCGATTGGTGAACGGATTCTCAGCACTTATCTGGGAC
GACCTGAGGAACCAGTGTCTCTTCAGCTACCACCGCTTGAGAGACTTAATCTTAATTGTG
ACGAGGATTGTGGAACTTCTGGGACGCAGGGGGTGGGAGGCAGTCAAATATCTGGGGAGT
CTCCTGCAATATTGGATTCAGGAACTAAAGAATAGTGCTGTTAGCTTATTTGATACCATA
GCAATAGCAGTAGCTGAGGGGACAGATAGGGTCATAGAAATAGTACAAAGAGCTGTTCTT
AACATACCCAGACAAATATAA
>HM215288
ATGAGAGTGAAGGGGATACTGAGGAATTATCAACAATGGTGGATATGGGGCATCTTAGGC
TTTTGGATGCTAATGAATTGTAATGGGAACACATGGGTCACAGTCTATTATGGGGTACCT
GTGTGGAAAGAAGCAAAAACTACTCTATTTTGTGCATCAGATGCTAAAGCATATGATAAA
GAAGTGCATAATGTCTGGGCTACACATGCCTGTGTACCCACAGACCCCAACCCACAAGAA
ATAGTTTTGGAAAATGTAACAGAAAATTTTAACATGTGGAAAAATGACATGGTGGATCAG
ATGCATGAGGATATAATCAGTTTATGGGATGAAAGCCTAAAGCCATGTGTAAAGCTGACC
CCACTCTGTGTCACTTTAAACTGTACTAATGTGAATAGTACTACCAACAATACTGAGAAT
AGTAACATCAACAATAATAGTGAAATGAAAAACTGCTCTTTCAATATAACCACAGAAATA
AGAGATAAGCAGAAAAATGTAAATGCACTTTTTTATAAGCTTGATATAGTATCACTTAAG
AATGATAATAACAGTTATAGATTAATAAGTTGTAATACCTCAACCACAACACAAGCCTGT
CCAAAGGTCACTTTTGACCCAATCCCTATAAATTATTGTGCTCCAGCTGGTTATGCGATT
CTAAAGTGTAATAATAAGACATTCAATGGAACAGGGCCATGCAATAATGTCAGCACAGTA
CAATGTACACATGGAATTAGGCCAGTAGTATCAACTCAACTACTGTTAAACGGTAGTCTA
GCAGAAGAGGAGATAATAATTAGGTCTGAAAATCTGACAGACAATGTTAAAACAATAATA
GTACATCTTAATGAATCTGTAAACATTGTGTGTACAAGACCCAGCAATAATACAAGAAAA
AGTGTGAGGATAGGACCAGGACAAACGTTCTATGCAACAGGAGAAATAATAGGAGATATA
AGACAAGCACATTGTAACATTAGTGAAGCTAAATGGAATAAAACTTTACAAAGGGTAAGT
GAAAAATTACAAAAACACTTCCCTAATAAAACAATAAAGTTTGAACCATCCTCAGGAGGG
GACCTAGAGGTTACAACACATAGCTTTAATTGTAGGGGAGAATTTTTCTATTGCAACACA
TCACGCCTGTTTAATGGTACATACAATGATACAGGCACAACTAAGAATAGTAACAGTACC
ATCACACTCCAATGTAGGATAAAACAGATTGTAAACATGTGGCAGGGGGTAGGAAGAGCA
ATGTATGCCCCTCCCATTGCAGGAAACATAACATGTAACTCAAGTATCACAGGACTAATA
TTAACAAGAGATGGTGGGAAGAACGGGACATGTGACAACAACAAGACATGTGAAACCTTT
AGACCTGGAGGAGGAAACATGAGGGACAATTGGAGGAGTGAATTATATAAGTACAAAGTG
GTAGAAATTAAGCCATTAGGAATTGCACCCACTAAGGCAAAAAGGAGAGTGGTGGAGAGA
GAAAAAAGAGCAGTGGGAATAGGAGCTGTGCTCCTTGGGTTCTTGGGAGCAGCTGGAAGC
ACTATGGGCGCAGCGTCAATAACGCTGACGGTACAGGCCAGACAATTGTTGTCTGGTATA
GTGCAACAGCAAAGCAATTTGCTGAGGGCTATAGAGGCTCAACAGCAACTGTTGAAACTC
ACGGTCTGGGGCATTAAACAGCTCCAGGCAAGAGTCCTGGCTGTGGAAAGATACCTAAAG
GATCAACAGCTCCTAGGGCTTTGGGGCTGCTCTGGAAAACTCATCTGCACCACTAATGTG
CCCTGGAACAATAGTTGGAGTAATAAAAGCCAGGAAGAAATATGGGGTAACATGACCTGG
ATACAATGGGAAAAAGAAATTGACAATTACACACAAGAAATATATAATCTACTTGAGAAA
TCGCAGAACCAGCAGGAAATGAATGAACAAGAATTATTGGCATTGGACAAGTGGGCAAAT
CTGTGGACTTGGTTTGATATATCAAATTGGCTGTGGTATATAAAAATATTTATAATGATA
GTAGGAGGCTTAATAGGCTTAAGAATAGTTTTTACTGTGCTTTCTTTAGTAAACAAGGTT
AGGCAGGGATATTCACCTCTGTCATTTCAGACCCTCCTCCGAAGCCCGAGGGGACCCGAC
AGGCCCGAAGGAATAGAAGAAGAAGGTGGAGAGCAAGGCAGAGACAGATCAATTCGATTA
GTGAGCGGATTCTTAGCACTTGCCTGGGACGACCTACGGAACCTGTGCCTCTTCAGCTAC
CACCACTTGAGAGACTTAATCTTAATTGCAACGAGGATTGTGACACTTCTGGGACAAAGG
GGGTGGGAAGCCCTCAAATACTTGTGGAATCTCCTACAATACTGGACCCAGGAACTAAAG
AATAGCGCTATTAGCTTGTTTAATACCACAGCAATAGCAGTAGCTGAGGGGACAGATAGG
GTTATAGAAATAGGACAGAGATTTTGTAGAGCTATTCTTAACATACCTAGAAGAATCAGA
CAGGGCTTTGAAAGAGCTTTGCTATAA
>HM215323
ATGAGAGTGATGGGGATATTGAGGAGTTGTCAACGATGGTGGATATGGGGCATCTTAGGC
TTTTGGATGTTAATGATCTGTAGGACTGCAGAGAACTCGTGGGTCACAATCTATTATGGG
GTACCTGTGTGGAAAGAAGCAAAAACTACTCTATTTTGTGCATCAGATGCTAAATCATAT
GAGGCAGAGGCACATAATATCTGGGCTACACATGCCTGTGTACCAACAGACCCCAATCCA
CAAGAAATAGAACTAGAAAATGTCACAGAAAATTTTAACATGTGGAAAAATAACATGGTG
GAGCAGATGCATGAGGATATAATCAGTTTATGGGATCAAAGCCTAAAACCATGTGTGAAA
TTAACCCCACTCTGTGTCACTTTAAACTGCTCTAATAATGGCACTACTGCCAATATAACT
GATAGTGGCATAGAAATAAAAAACTGTTCTTTCAATATAACCACAGAAGTAAGAGATAGG
AAGAAGCAAGTATATGCACTTTTTTATAAACTTGATGTAGTACCATTAGATACAGATACT
AATACCAGCAACTATAGATTAATAAATTGTAATACCTCAGCCATTACACAGGCATGTCCA
AAGGTAACCTTTGAGCCAATTCCTATACATTATTGTGCCCCAGCTGGATATGCGATTCTA
AAATGTAATGATAAGACATTCAATGGGACGGGTCCATGCAAAAATGTCAGCACAGTACAA
TGTACACATGGAATTAAACCAGTAGTGTCAACTCAACTGTTGTTAAATGGCAGTCTAGCA
GAAGAAGAAGTAATAATTAGATCTGAAAATCTCACAAATAATGCTAAAATTATAATAGTG
CAGCTTAATGAGTCTGTAGAAATTACTTGCATGAGGCCCTACAACAATACAAGGCAAGGT
GTACACATAGGACCAGGGCGAGCATACTATACAACAAACATAATAGGAAATATAAGACAA
GCATATTGTAACATTAGTAGTAAAAATTGGAATAAAACGTTACAACAGGTAGCTAAAAAA
TTAGGAGGCCTTGTTAACAAGACAACAATACTTTTTAAACCACCCTCGGGAGGGGACCCA
GAGATTACAACACACAGCTTTAATTGTGGAGGGGAATTTTTCTATTGTAATACATCAGGC
CTGTTTAATAGCACGTGGAACAATAGCATGTGGAACAACATGCTGACTTGGAATGCCACG
GGGAATGACATTATGACTCTCCCATGTAAAATAAAACAAATTATAAATATGTGGCAGGGA
GTAGGAAAAGCAATGTATGCCCCTCCCATTGAAGGACTAATTCAATGCTCATCAAATATT
ACTGGACTATTATTAACAAGAGATGGGGGTGTAAATAATGATAGTCAGAGTGAGACCTTC
AGACCTGGAGGGGGAGATATGAGAGACAATTGGAGAAGTGAATTATACAAATATAAAGTA
GTAAGAATTGAACCAATAGGTCTGGCACCTACCAGGGCAAAAAGAAGAGTGGTGGAAAGA
GAAAAAAGAGCAATAGGACTGGGAGCTATGTTCCTTGGGTTCTTGGGAGCAGCAGGAAGC
ACGATGGGCGCAGCGTCACTGACGCTGACGGTACAAGCCAGAGAGTTATTGTCTGGTATA
GTGCAACAGCAAAATAATTTGCTGAGAGCTATAGAGGCGCAACAGCATCTGTTGCAACTC
ACTGTCTGGGGCATTAAACAGCTCCAGGCAAGAGTCCTGGCTGTAGAAAGCTACCTAAAG
GATCAACAGCTCCTAGGAATTTGGGGTTGCTCTGGAAAACACATTTGCACCACTACTGTG
CCCTGGAACTCTAGCTGGAGTAATAAATCTGTAGAGGAAATTTGGAAGAACATGACCTGG
ATGGAATGGGAAAGAGAAATTGACAATTACACAGGTTTAATATACAGCTTAATTACAGAA
TCGCAAACCCAGCAAGAAAAGAATGAACAAGAACTATCGCAGTTGGACAAATGGGCAAGT
TTATGGAATTGGTTTAACATAACAAAATGGCTGTGGTATATAAAAATATTCATAATGATA
GTAGGAGGCTTAATAGGTTTAAGAATAGTTTTTGCTATGCTTTCTTTAGTAAATAGAGTT
AGGCAGGGATACTCACCTCTCTCGTTTCAGACCCTTTTCCCAGCCCCGAGGGGACCCGAC
AGGCCCGAAGAAACAGAACAAGAAGGTGGAGAGCAAGACAGAGACAGATCGATTCGATTA
GTCAGCGGATTCTTAGCACTTGCCTGGGACGATCTGCGGAGCCTGTGCCTCTTCAGCTAC
CACCGCTTGAGAGACTTAATATTAATTGCAGCGAGGACTGTGGAACTTCTGGGACACAAC
AGTCTCAAGGGGTTGAAACTGGGATGGGAAGGCCTCAAGTATCTGTGGAATCTCCTGTTA
TATTGGGGGAGGGAACTAAAAACTAGTGCTATTAAGGCGTTTGATATCACAGCAATAGCA
GTAGCTGGCTGGACAGATAGGGTTATAGAAATAGGACAAAGAATTGGTGGAGCAGTTCTA
CACATACCTAGAAGAATTAGACAGGGCTTAGAAAGGGCTTTACTATAA
>AF407156
ATGAGAGTGATGGGGATACAGAGGAACTATCAGCACTTATGGAGATGGGGTACCATGCTC
CTTGGAATGTTGATGACATGTAGTGTTACAGGACAGTGGGTCACAGTATACTATGGAGTA
CCTGTATGGAAAGATGCAGAGACCACCCTATTTTGTGCATCAGATGCTAAAGCATATGAG
ACAGAAAAGCATAATGTCTGGGCTACACATGCCTGTGTACCCACAGACCCCAACCCACAA
GAAATACGTTTGGAAAATGTAACAGAAGATTTTAACATGTGGAAAAATAGCATGGTGGAG
CAGATGAATGAGGATATAATTAGTCTATGGGATCAAAGCCTAAAACCATGTGTAAAATTA
ACCCCACTCTGTGTCACTCTAAACTGTACTGACTGGACCAATAATGCCACTAGTACGAAC
CAAACCACTCCTGCCACTAGTGAGGAGACAGGAGTGAAAAACTGCTCTTTCAATATAACC
ACAGAACTAAGAGATAAGAAACAGAAAGTCTATTCACTGTTTTATAAACTTGATGTAGTA
CAAATTAGTGAAAATAATAGTAGTAACAGTAGTAATTTTACTCAGTATAGACTAATAAAT
TGTAATACCTCAGCCATCACACAGGCTTGCCCAAAGGTATCCTTTGAGCCAATTCCTATA
CATTATTGTGCCCCAGCTGGATTTGCGATTCTAAAATGTAATGATAGTGTATTCAATGGA
ACAGGGCCATGCAAGAATGTCAGCACAGTACAATGCACACATGGAATCAAGCCAGTAGTA
TCAACTCAACTGNTGTTAAATGGCAGTTTAGCAGAAAGAAAGGTAATGATTAGATCTGAA
AATATTACAAACAATGCCAAAAACATAATAGTACAATTTACCAAGCCTGTGAATATTACT
TGTATCAGACCTGGCAACAATACAAGAAAAAGTGTACGCATAGGACCAGGACAAGCATTC
TATGCAACAGGTGACATAACAGGGGACATAAGAAACGCACATTGTGTTGTCAATAGAACA
GAGTGGAATAACACTTTACAAAAGGTAGTTGAACAATTAAGAGAATACTTCCCTAATAAA
ACAATAATCTTTACTAACTCCTCAGGGGGGGACATAGAAATTACAACACATAGTTTTAAT
TGTGGAGGAGAATTTTTCTATTGCAATACATCAAAACTGTTTAATAGCAGGTGGGAGAAC
AATGGCACCGCCAACATGTTGAAGAATGACACAGGGTCAAATGAGACTACTCTGATTCTC
CGATGCAGAATAAAACAAATTATAAATATGTGGCAGAGAGTAGGACAAGCGATGTATGCC
CCTCCCATCCAAGGAGTAATAAATTGTACATCAAACATCACAGGACTAATATTAACAAGA
GATGGTGGTGGTGAAAACGATACAGAGACCTTCAGACCTGGAGGAGGAGATATGAGGGAC
AATTGGAGAAGTGAATTATATAAGTATAAAGTAGTAAAACTTGAACCACTAGGAGTAGCA
CCCACCATGGCAAAGAGAAGAGTGGTGGAGAGGGAAAAAAGAGCAGTTGGAATGGCAGCT
GTCTTCCTTGGGTTCTTGGGAACAGCAGGGAGCACTATGGGCGCGGCGTCACTAACGCTG
ACGGTACAGGCCAGACAATTATTGTCTGGCATAGTGCAACAGCAAAGCAATTTGCTGAAG
GCTATAGAGGCTCAACAGCATCTGTTGAGACTCACGGTCTGGGGCATTAAACAGCTCCAG
GCACGAGTCCTTGCTGTGGAAAGATACCTAAAGGATCAACAGCTCCTGGGAATTTGGGGC
TGCTCTGGAAAACTCATCTGCACCACTTCTGTGCCTTGGAACTCTAGTTGGAGTAATAAA
ACTCAGCAGGAGATTTGGAACAACACGACCTGGTTACAATGGGATAAAGAAATTAGCAAT
TACACAGGCACAATATACAGGCTACTTGAAGAATCGCAGAACCAGCAGGAAAAGAATGAA
CAAGACTTATTGGCATTAGATAAGTGGGCAAATCTGTGGAATTGGTTTGACATATCAAAA
TGGCTGTGGTATATAAAAATATTTATCATGGTAGTAGGAGGCTTAATAGGATTAAGAATA
GTGTTTGCTATAATTTCTGTAGTGAATAGAGTTAGGCAGGGATACTCACCTTTGTCATTT
CAGATCCCTACCCCAAACCCAGAGGGTCTCGACAGGCCCGGAAGAATCGAAGAAGGAGGT
GGAGAGCAAGACAGAACCAGATCGATTCGATTAGTGAGCGGATTCTTAGCACTTGCCTGG
GACGATCTGCGGAGCCTGTGCCTCTTCAGCTACCACCGATTGAGAGACTTCATCTTGATT
GTAGCGAGGACTGTGGAACTTCTGGGACACAGCAGTCTCAAGGGGTTGAGACTGGGGTGG
GAAGGCCTCAAGTATCTGGGGAATCTTCTATCATATTGGGGTCAGGAACTGAAAAATAGT
GCTACTAATTTGCTTGATACCACAGCAATAGCAGTAGCTGGCTGGACAGATAGGGCTATA
GAAATAGTACAAAGAATTGTTAGAGCTATTCTCCACATACCTAGAAGAATAAGACAGGGA
TTCGAAAGGGCTTTGCTATAA
>HM215261
ATGAGAGCGAGGGAGATGAAGAGGAATTGTCAAAATTTGTGGAAATGGGGCATCATGCTC
CTTGGAATATTGATGATTTGTAGTGCTGCAAGCAACTTGTGGGTTACTGTCTACTATGGG
GTACCTGTGTGGAAAGAGGCAGACACCACCTTATTTTGTGCATCAGATGCTAAAGCATAT
GAGACAGAAATGCATAATGTCTGGGCTACACATGCCTGCGTACCCACAGACCCCAACCCA
CAAGAAATATATTTACAAAATGTGACAGAAAATTTTAACATGTGGAAAAATAACATGGTG
GAACAAATGCATGCAGATATAGTCAGTCTATGGGATCAAAGTCTAAAGCCCTGTGTAAAG
TTAACCCCTCTCTGCGTTACTTTAGAGTGTAACAACACCATGGTCAATGGCACGGAGGAC
AGGAAAAACTGCTCTTTCAATATGACCACAGAACTAATAGATAAGAAACAGAGAGTGTAT
TCTCTTTTTTATAAACTTGATATAGTAAAAATGGGTACAGATAATAGTAGTAATCAGTAT
AGATTAATAAATTGTAATGTCTCAACCATTACACAAGCTTGTCCAAAGGTATCCTTTGAG
CCAATTCCCATACATTTTTGTGCTCCAGCTGGTTTTGCAATTCTAAAGTGTAATGATGAA
AAGTTCAATGGAACAGGGCCATGCAAGAATGTCAGCTCAGTACAATGCACACATGGAATC
AGGCCAGTGGTATCAACTCAACTGTTGTTAAATGGCAGTCTAGCAGAAAAAGAGATAATG
ATTCGATCTGAAAATATCACAGACAATGGCAAAAACATAATAGTACAACTTAATGAGTCT
GTGCCAATTAATTGTACCAGACCTCAAAATAATACAAGAAGAGGTGTACATATAGGACCA
GGACAAACATTCTATGCAACAGGTGTCATAATAGGGAATATAAGACAAGCGCATTGTAAT
GTCAGTAAATCACAATGGAATAAAACTTTAGAGGAGGTAGCTAGACAATTAAGAGCACAC
TTTGGAAACAAAACAATAATCTTTAATAGCTCCTCAGGAGGGGATCTAGAAATTACAACA
CATAGTTTTAATTGTGGAGGAGAATTTTTCTATTGTAACACATCAGGCCTGTTTAGCAGC
ATTAGCCGATTTAATAACAATAGCGAAATAAATAGCACAGGGTTAAACGGCACTATAACT
CTCCAATGCAAAATAAAGCAAATTATAAGAATGTGGCAGAGAACAGGACAAGCAATGTAT
GCCCCTCCCATCCCAGGAGTAATAAGGTGTCAATCAAACATTACAGGAATAATATTAACA
AGAGATGGTGGGATTAATAACACAAATGAAACCTTCAGACCTGGGGGAGGAGATATGAGG
GACAATTGGAGAAGTGAATTATACAAATATAAAGTAGTAAAAATTGAACCAATAGGAGTA
GCACCCACCAGGGCAAAGAGAAGAGTGGTGGAGAGAGAAAAAAGAGCAGTTGGAATAGGA
GCTGTCTTCATTGGGTTCTTAGGAGCAGCAGGAAGCACTATGGGCGCGGCGTCAATAACG
CTGACGGTACAAGCCAGACAATTATTGTCTGGTATAGTGCAACAGCAAAGTAATTTGCTG
AGGGCTATAGAAGCTCAACAGCATCTGTTGAAACTCACAGTCTGGGGCATTAAACAGCTC
CAGGCAAGAGTCCTGGCTGTGGAAAGATACCTAAGGGATCAACAGCTCCTAGGAATTTGG
GGCTGCTCTGGAAAACTCATCTGCACCACTAATGTGCCCTGGAACTCTAGTTGGAGTAAT
AAATCCCAGGAGGAGATATGGGGAAACATGACCTGGCTGCAATGGGATAAAGAGGTCAGC
AATTACACACAGATAATATATGATCTAATTGAAGAATCGCAGAACCAGCAGGAAAAGAAT
GAACAAGACTTATTAGCATTGGACAAATGGGCAAGTCTGTGGAATTGGTTTGACATATCA
AACTGGCTGTGGTATATAAAAATATTTATAATGATAGTAGGAGGCTTAATAGGATTAAGA
ATAGTTTTTGCTGTGCTTTCTTTAGTAAATAGAGTTAGGCAGGGATATTCACCTCTGTCA
TTTCAGACCCTCCTCCCAGCCCCGAGGGGACCCGACAGGCCAGAAGAAATAGGAGAAGAA
GGTGGAGAGCAAGGCAGAGACAGATCAATTCGATTGGTGAACGGATTCTCAGCACTTATC
TGGGACGATCTGCGGAACCTGTGCCTCTTCAGCTACCACCGATTGAGAGACTTAATCTTA
ATTGCAGCGAGGATTGTGGAGCTTCTGGGACGCAGGGGGTGGGAAGCACTCAAATATCTG
TGGAATCTCCTACAATATTGGAGTCGGGAACTGAGAAATAGTGCTATTAACTTGTTTAAT
ACCATAGCAATAGCAGTAGCTGGCTGGACAGATAGGGTTATAGAACTAGCACAGGGAATT
TGTAGAGCTCTTTTGCACATACCTAGAAGAATCAGACAAGGAGCAGAAAGGCTTTTGTTA
TAA
>HM215301
ATGAGAGTGAAAGTGATAAAGAGGAATTATCAGCAATTTTGGAGATGGGGCACCGTGCTC
CTTGGGATGTTGATGATATGTAGTGTTACAGGAAATTTGTGGGTCACAGTTTATTATGGG
GTGCCTGTGTGGAGAGAAGCAACCACTACTCTATTTTGTGCATCAGATGCTAAATCATAT
GAAAAGGAGGCACATAATGTCTGGGCTACACATGCCTGTGTACCCACAGACCCCAACCCA
CAAGAAATACATATGGAAAATGTGACAGAAGAGTTTAACATGTGGAAAAATAGCATGGTA
GAGCAGATGCATACAGATATAATCAGTCTATGGGACCAAAGCCTAAAGCCATGTGTAAAG
TTAACTCCTCTCTGCGTTACATTACAATGTAGCGATGTCAATGTCACCACCAACGGCACT
GCCAACAACACTGTCACTGACAACAGCAGGGAAGAAATAAAAAACTGCTCTTTCAATATG
ACCACAGAGTTAAGGGATAAGGAACGGAAAGTACATTCACTTTTTTATAGACTTGATATA
GTACAAATTGATAAAAATAATAAAAATAATGGGTATAGATTAATAAATTGTAATACCTCA
GCCATTACCCAAGCCTGTCCAAAGGTATCTTTTGAACCAATTCCAATACATTATTGTGCC
CCAGCTGGTTTTGCGATTCTAAAGTGTAAGGATAAGGAGTTCAATGGAAAAGGGCAATGT
AAGAATGTCAGCACAGTACAATGCACACATGGAATCAAGCCAGTAGTATCAACTCAACTG
CTGATAAATGGCAGTCTAGCAGAAAAAGAAGTAATAATTAGATCTGAAAATATCACAAAC
AATGCCAAAACTATAATAGTACAACTTGCCAAGCCTGTGAATATTACTTGTATCAGACCT
AATAACAATACAAGAAAAAGTGTACGTATAGGACCAGGACAAGCATTCTATACAAGTGAT
ATAATAGGAAATATAAGACAAGCATATTGTAATGTCAGTGGAACAGAATGGAATGATGCT
TTAAAACAAGTAGCGATACAATTAGGAAAACACTTTAATAGAACAATAATATTTGCTAAC
GCCTCAGGAGGAGATCTAGAAGTCACAACACATAGTGTTAATTGTGGAGGAGAATTTTTC
TATTGTAATACATCAGGCCTGTTTAGTAGCACTTGGAATGTCACTTACAATAATAACACT
TGGAATGCCACTCAGGTGTCAAATAGCACAGAGCCAAATGGCACTATAGTGATCCCATGC
AGAATAAAGCAAATTATAAATATGTGGCAGAGAACAGGACAAGCAATGTATGCCCCTCCC
ATTCCAGGAAAAATACAGTGCATATCAAACATTACAGGACTACTATTAACAAGAGATGGT
GGGGACACTAGCAGTATGAATGAAACCTTCAGACCTGGAGGAGGAGATATGAGGGACAAT
TGGAGAAGTGAATTATATAAATATAAAGTAGTAAAAATTGAACCATTAGGAGTAGCACCC
ACCAGGGCGCAGAGACGAGTGGTGGGAAGAGAAAAAAGAGCAGTTGGACTGGGAGCTGTC
TTCCTTGGGTTCTTAGGAGCAGCAGGAAGCACTATGGGCGCAGCGTCACTGACGCTGACG
GTACAGGCCAGACAATTATTGTCTGGCATAGTGCAGCAGCAAAATAATTTGCTGAGGGCT
ATAGAGGCTCAACAACAACTGTTGAAACTCACAGTCTGGGGCATTAAGCAGCTCCAGGCA
AGAGTCCTGGCTGTGGAAAGATACCTAAGGGATCAACAGCTCCTAGGAATTTGGGGCTGC
TCTGGAAAACTCATCTGCACCACTAATGTGCCCTGGAACTCTAGTTGGAGTAATAAATCT
TATAATGAGATATGGGATAACATGACCTGGATGCAATGGGATAAAGAGGTGAGCAAGTAC
ACAGAAACAATATATGGCCTAATTGAAGAGGCGCAGAACCAGCAGGAAAAGAATGAACAA
GACTTATTGGCATTAGACAAGTGGGCAAATTTGTGGAATTGGTTTAACATATCAAACTGG
CTGTGGTATATAAGAATATTCATAATGATAGTAGGAGGCTTGATAGGTTTAAGAATAGTT
TTTGCTGTACTTTCTTTAGTAAATAGAGTTAGGCAGGGATATTCACCTCTGTCATTCCAG
ACCCTCCTCCCAGTCCCGAGGGGACCCGAAAGGCCCGAAGGAATAGAAGAAGAAGGTGGA
GAGCAAGGCAGAGGCAGATCCATTCGATTGGTGAACGGATTCTTCTCACTTATCTGGGAC
GATCTGAGGAACCTGTGCCTCTTCAGCTACCACTGCTTGAGAGACTTAGCCTCAACTGCA
ACGAGGACTGTGGAGATTCTGGGACGCAGGGGGTGGGAAGCTGTCAAATATCTGTGGAAC
CTCCTCCAATATTGGATTCAGGAACTAAAGAATAGTACTATTAGATTGTTTGATATCGTA
GCAATAGCAGTAGCTGAGGGGACAGATAGGGTTATAGAAATAGTACTAAGAGCTGGTAGA
GCTATTTTTAACATACCTACTAGAATAAGACAGGGCGCTGAAAGGGCTTTCTTATAA
>HM215273
ATGAGAGTGAGGGGGATAGAGAGGAATTATCAGCACTTATGGAGATGGGGCATCATGCTC
CTTGGGATGTTGATGATATGTAGTGCTACAGAAAAGTTGTGGGTTACAGTTTATTATGGG
GTACCTGTGTGGAAAGAAGCAACCACTACTCTATTTTGTGCATCTGATGCTAAGGCATAT
AAAGCAGAGGCACACAATATCTGGGCTACACATGCCTGTGTACCAACAGACCCCAACCCA
CGAGAAGTACTACTAGAAAATGTCACAGAAAACTTTAACATGTGGAACAATACCATGGTG
GACCAGATGCATGAGGATATAATCAGTCTATGGGACCAAAGTCTAAAACCATGTGTAAAG
TTAACCCCTCTCTGCGTTACTTTAAACTGCACTGATTTCAATGGCACCAATAGCAGCAAT
GGCACTGAAACCAATAGCACCAATAGCCCCTGGGTGAACGAAACGCCAGGAGAAATAAAA
AACTGCTCTTACAATATAACCACAGAATTAAGGGATAAGAAACAGAAAATGTATTCACTT
TTTTATAGACCTGATATAGTACCACTTAATGAAGATGAGGATAAGGAGAATAGTAGCAGG
GAGTATAGATTAATAAATTGTAATACCTCAGCCATTACACAAGCTTGTCCAAAAGTATCC
TTTGAGCCAATTCCCATACATTATTGTGCCCCAGCTGGGTTCGCGATTCTAAAGTGTAAC
GATACAGAGTTCAATGGAACAGGACCATGCAGGAATGTCAGCACAGTACAATGCACACAT
GGAATCAAGCCAGTAGTATCAACTCAGCTGCTGTTAAATGGCAGTCTATCAGAAAAAGAA
ATAAGGATTAGATCTGAAAATATTACAAACAATGTCAAAACCATAATAGTGCAACTTAGC
AGTCCTGTAAACATTACTTGTATCAGACCTAACAACAATACAAGAAAAAGTGTACACATA
GGACCAGGACAAGCATACTATGCGACAGGTGAAATAATAGGGAACATAAGACAAGCACAC
TGTAATGTCAGTAGAAAACAATGGGAGGACACCTTACAAAAGGTAGCAGAAGAACTAAGA
AAGCACTTTAATAACAAAACAATCATCTTCACTAATTCCTCAGGGGGGGATTTAGAAATT
ACAACACATAGTTTTAATTGTGGAGGAGAATTTTTCTATTGTAATACATCAGGATTGTTT
AATAGCACTCATCCTATCAACAGGACGACAAATAGCACAGAGAACAATGGAACTATAACT
CTCCCATGCAGAATAAAACAAATTATAAATATGTGGCAGAGGGCAGGACAAGCAATATAT
GCCCCTCCCATCCCAGGAATAATAAGGTGTACATCAAACATTACAGGACTATTATTAACA
AGAGATGGTGGGAATCATAATGATACTAACAATACTGAAACCTTCAGACCTGGAGGAGGA
GATATGAAAGATAATTGGAGAAGTGAACTGTATAAATATAAAGTAGTAAAAATTGAACCA
CTAGGTCTAGCACCCACCAAGGCAAAAAGAAGGGTGGTGAAAAGAGAAAAAAGAGCAATA
GGACTAGGAGCTTTGTTCCTTGGGTTCTTGGGAGCAGCAGGAAGCACGATGGGCGCAGCG
TCACTGACGCTGACGGTACAGGCCAGACAAGTACTGTCTGGTATAGTGCAACAGCAAAAC
AATTTGCTGATGGCTATAGAGGCGCAACAGCATCTGTTGCAACTCACAGTCTGGGGCATT
AAACAGCTCCAAGCCAGAATCCTGGCTGTGGAAAGTTACCTAAAGGATCAACAGCTCCTA
GGAATTTGGGGTTGCTCTGGAAGACACATTTGCACCACCAATGTGCCCTGGAACACTAGC
TGGAGTAATAAATCTATGGAGGAGATTTGGAATAACATGACCTGGATGGAGTGGGAAAGA
GAAATTGGCAAGTACACAGGTCAAATATACAAATTAATTGAGGAATCGCAAACACAGCAA
GAAAAGAATGAACAAGAACTATTGCAATTGGACAAATGGGCAAGTTTGTGGAATTGGTTT
AGCATAACAAAATGGCTGTGGTATATAAAAATATTTATAATGATAGTAGGAGGCTTGATA
GGTTTAAGAATAGTTTTTGCTGTGCTTTCTATAATAAATAGAGTTAGGCAGGGATACTCA
CCTTTGTCGTTTCAGACCCATACCCCAAACCTCAGGGGTCTCGACAGGCCCGGAGAAATC
GAAGAAGAAGGTGGAGAGCAAGGCAGAGACAGATCGATTCGATTAGTAAGCGGATTCTTA
GCACTTGCCTGGGACGACCTGCGGAGCCTGTGCCTCTTCAGCTACCACCACTTGAGAGAC
TTCATATTGATTCTGGGACACAGCGTTCTCAAGGGGCTGAGACTGGGGTGGGAAGGCCTC
AAGTATCTGGGGAATAGTCTGATATATTGGGGTCGAGAACTAAAAATTAGTGCTATTAGT
TTGCTTGATACCATAGCAATAGTAGTAGCTGGCTGGACAGATAGTGTTATAGAAATAGTA
CAAGGAATTGGTAGGGCTATCTACAACATACCTAGAAGAATTAGACAAGGCTTAGAAAGG
GCTCTGCTATAA
>HM215280
ATGAGAGTGAGGGGGATAAAGAGGAATTATCAACACTTGTGGATATGGGGCACCATGCTC
CTTGGAATGTGGATGATATGTAATGGTGCAGAACAGTTGTGGGTCACAGTCTACTATGGG
GTACCTGTGTGGAAAGATGCAGAGACCACCTTATTTTGTGCATCAGATGCGAAAGCATAT
GATACAGAAGTGCATAATGTCTGGGCTACACATGCCTGTGTACCTACAGATCCCAATCCA
CAAGAAATAAAAATGGAAAATGTGACAGAAACGTTTAACATGTGGAAAAATAACATGGTA
GAGCAGATGCATACAGATATAATCAGTCTATGGGATCAAAGCCTAAAGCCATGTGTAAAG
TTAACCCCTCTCTGCGTTACTTTAAACTGTAGCCATAAGGTCATCAATCAGGTCAACAAT
AACAATAGTGACATTGACATGAAAAACTGCTCTTTCAATGTAACCACAGTAATAAGAGAT
AAGAAGAAGAAAGAATATGCACTTTTTTATAAACTTGATGTGACATCAATAGATGAGGCC
AGTAATGACAGTAGGAATGGTAGTAGGGACAATTATAGACTAATAAATTGTAATACCTCA
GCCATTACACAGGCTTGTCCAAAAGTATCCTTTGAGCCAATTCCCATACATTATTGTGCC
CCAGCTGGTTTTGCGATTCTAAAGTGTAATGAAAAGAAGTTCAAGGGAACAGGTTCATGC
CGCAACGTTAGTACAGTACAATGTACACATGGAATTAAGCCAGTGGTGTCAACTCAACTG
CTGTTGAATGGCAGTTTAGCAGAAGAAGAGATAATGATTAGATCTGAAAATTTTACAAAC
AATGCTAAAAACATAATAGTACAGTTAAATGAGACTGTAAAGATTAATTGTACAAGGCCT
AACAACAATAAAAGACAAAGTATACATATAGGACCAGGGCAAGCACTCTATACAACACAG
ATAATAGGAGATATAAGACAAGCATCTTGTGAGATTAATGGAACAGAATGGAGTAAAACT
TTACACAGAGTAGCTATAAAATTAAAAGACCTTCTTAACAAAACAACAATAAAGTTTAAC
TCATCTGTAGGAGGGGACCTAGAAATTACAACACACAGCTTTAATTGTGAAGGGGAATTT
TTCTACTGCAATACATCACAACTGTTTAATACTACATGGAGTAAAAATGGTACATCAAAT
AGTACAGGGTCAAATAATAGTACAATCATACTCCCATGCAGAATAAAACAAATTATAAAT
ATGTGGCAGAGAACAGGACAAGCAATGTATGCCCCTCCCATCCCAGGAGTAATAAGGTGT
GTATCAAACATTACAGGACTAATTTTAACAAGAGATGGTGGAAATAATAACAAAACAGAT
GAAACTCTCAGACCTGGAGGTGGAGATATGAGGGACAATTGGAGAAGTGAATTATATAAG
TATAAAGTAGTAAAACTTGAACCACTAGGAGTAGCACCCACCAGGGCAAAGAGAAGAGTG
GTGGGGAGAGAAAAAAGAGCAGTTGGAATAGGAGCTGTTTTCATTGGGTTCTTAGGAGCA
GCAGGAAGCACTATGGGCGCAGCGTCAGTAACGCTGACGGTACAGGCCAGACAATTATTG
TCTGGCATAGTGCAACAGCAAAGCAATTTGCTGAGGGCTATAGAGGCTCAACAGCATATG
TTGAAACTCACGGTCTGGGGCATTAAACAGCTCCAGGCAAGAGTCCTGGCTGTGGAAAGA
TACCTACATGATCAACAGCTCCTAGGAATTTGGGGCTGCTCTGGAAAACTCATCTGCACC
ACTGATGTGCCCTGGAAAACTGAGTGGGGTAATAAATCCCACAGTGAGATATGGGAAAAC
ATGACCTGGCTGCAATGGGATAAAGAAATTAGTAATTACACACAGGAAATATATAGGCTA
ATTGAAGAATCGCAGAACCAACAGGAAAAGAATGAACAAGACTTATTGGCGTTGGACAAG
TGGGCAAGTCTGTGGAGTTGGTTTGACATATCAAATTGGCTGTGGTATATAAAAATATTC
ATAATGATAGTAGGAGGCTTGATAGGTTTAAGAATAGTTTTTGCTGTGCTTTCTGTAGTA
AATAGAGTTAGGCAGGGATATTCACCTCTGTCATTTCAGACCCTCCTCCCAGCCCCGAGG
GGACCAGACAGGCCCGAAGGAATAGAAGAAGAAGGTGGAGAACAAGGCAGAGACAGATCC
GTTCGATTGGTGAACGGATTATCAGCACTTATCTGGGACGATCTGAGGAACCTGTGCCTC
TTCAGCTACCACCGCTTGAGAGACTTAGTCTTAATTGCAGCGAGGATTGTGGAACTGCTG
GGACGCAGGGGTTGGGAAGCTCTCAAATATCTGTGGAACATCCTGCAGTATTGGATTCAG
GAACTGAAGAATAATGCTATTAGCTTGTTCAATGCCACAGCAATAGCAGTAGCTGAGGGG
ACAGATAGGATTATAGAAGTAATACAAAGAGCTGGCAGAGGTATTCTTAACATACCCAGA
CGCATAAGACAAGGCTTGGAAAGGGCTTTAATATAA
>HM215264
ATGAAAGTGATGGGGACACAGAAGAATTATCCCTCCTTATGGAGATGGGGTATGATAATA
TTTTGGATAATGATAATTTGTAAAGCTGAAAACTTATGGGTCACGGTCTACTATGGGGTA
CCTGTGTGGAGAGACGCAGAGACCACCCTATTTTGTGCATCAGATGCTAAAGCATATGAT
ACAGAGGCACATAATGTTTGGGCTACACATGCCTGTGTACCCACAGACCCTGACCCACGA
GAAATACGTTTGGAAAATGTAACAGAAAATTTTAACATGTGGAAAAACAACATGGTAGAG
CAGATGCATGAAGATATAATTAGTCTATGGGACCAAAGCCTAAAACCATGTGTAAAGTTA
ACCCCTCTCTGCGTTACTTTAGAGTGTCAGGACTTCAATAAAACTAGCCAAAATACAACA
ATAGATAGTGACATGAAAGGAGAAATAAAAAACTGCTCTTTCAATACGACCACAGAACTA
AGAGATAAGAGCCAGAAAGTGTATGCACTCTTTTATAAACCTGATGTAGTACAAATTGAT
AGAAATGGGACTAACAGCAGTTATTATAGGTTAATAAATTGTAATATCTCAACCATTACA
CAGGCTTGTCCAAAGGTAACCTTTGAGCCAATTCCCATACATTATTGTACCCCAGCTGGT
TTTGCAATTCTAGAGTGTAAGGATAAGAGTTTCAATGGAACAGGACTATGCCACAATGTC
AGCTCAGTACAATGCACACATGGAATCAAGCCAGTAGTATCAACTCAACTGCTGTTAAAT
GGCAGTCTAGCAGAAGAAGAAATAATGATTAGATCTGAAAATATCACAAACAATGCCAAA
ACTATAATAGTACAGTTAACAAAGCCTGTACAAATTAATTGTACCAGACCTGGCAACAAT
ACAAGAAAAAGTGTCCGTATAGGACCAGGGCAAACATTCTATGCAACAGGTGACATAGTA
GGGAATATAAGACAAGCACATTGTATTGTCAACAGAACAGAATGGAATGAAACTCTATAC
AATGTGGCTACAAAATTAAGGCAGTATTTTAATACAACAACAATAATCTATGCTAACTCC
TCAGGAGGGGATTTAGAAGTTACAACACATAGTTTTAATTGTGGAGGAGAATTTTTCTAT
TGCAATACATCAGAACTGTTTAATAGCACTTGGACTAGCAATAACACTTGGGGTAGCAGT
AGCTTAAATCACACAAATATAACTCTCCAATGCAGAATAAAGCAAATTATAAGAATGTGG
CAGAGAGTAGGACAAGCAATGTATGCCCCTCCTATCAAAGGGGAAATAAGGTGTGAATCA
AACATTACTGGACTACTATTAATAAGAGATGGAATTGTTAATAGTACAAATGAGACCTTC
AGGCCTGGAGGAGGAGATATGAGGGACAATTGGAGAAGTGAATTATATAAATATAAAGTA
GTAAAAATTGAACCACTAGGGGTAGCACCTAACCGTGCAAAAAGAAGAGTGGTGGAGAGA
GAAAAAAGAGCAGTTGGACTGGGAGCTTTCTTTCTTGGGTTCTTAGGAGCAGCAGGAAGC
ACTATGGGCGCGGCGTCAATGACGCTGACGGTACAGGCCAGACAATTATTGTCCGGTATA
GTGCAACAGCAGAGCAATTTGCTGAAGGCTATAGAGGCTCAACAACATCTGTTGAGACTC
ACGGTCTGGGGCATTAAACAGCTCCAGGCAAGAATCCTGGCTCTGGAAAGATACCTAAAG
GATCAACAGCTCCTAGGAATTTGGGGCTGCTCTGGAAAGCTCATCTGCACCACTAATGTA
CCCTGGAACTCTAGTTGGAGTAATAAAACTTTTACTGACATATGGGATAACATGACCTGG
TTGGAATGGGATAAAGAGATTAGCAATTACACAAGCATAATATATGAGTTAATTGAACAA
TCGCAAACCCAGCAGGAAAAGAATGAACAAGACTTATTGGCATTGGACAAGTGGGAAAGC
CTGTGGAATTGGTTTAACATAACAAAATGGCTATGGTATATAAAAATATTTATAATGATA
GTAGGAGGTCTGATAGGTTTAAGACTAGTTTTTGCTGTACTTACTATAATAAATAGAGTT
AGGCAGGGATACTCACCTTTGTCATTCCAGATCCTTACCCACCACCAGAGGGAACCCGAC
AGAGCCGAAAGAATCGAAGAAGGAGGTGGCGAGCAAGACAGAGACAGATCCGTGCGATTA
GTGAGCGGATTCTTAGCACTTGCCTGGGACGACCTGAGGAGCCTGTGCCTCTTCCTCTAC
CACCGATTGAGAGACTTTGTCTTGATTGCAACGAGGACTGTGGAACTTCTGGGACGCAGC
AGTCTCAAGGGACTGAGACTGGGGTGGGAAGCCCTCAAATATCTGTGGAATCTTCTATCA
TACTGGGGTCAGGAGCTAAAGAATAGTGCTATTAATTTGCTTGATACAACAGCAATAGCA
GTAGCTAACTGGACAGACAGAGTTATAGAAATAGGACAAAGAGTTGGTAGAGCTATCCTC
AACGTACCTGTAAGAATCAGACAAGGTCTAGAAAGGATTTTGCTATAA
>HM215281
ATGAGAGTGATGGGGATACAGAGGAGATATCCAGGCTTATGGAGATGGGGTATGACAATA
TTTTGGATGATAATAATTTGTAATGCTAATAAGTTGTGGGTCACAGTCTATTATGGGGTA
CCTGTGTGGAAAGAAGCAGATACCACCCTATTTTGTGCATCAGATGCAAGAGCTTATGAG
ACAGAAGTGCATAATGTTTGGGCCACACATGCCTGTGTACCCACAGACCCTAACCCACAA
GAAATGCATTTGAAAAATGTAACAGAAAATTTTAACATGTGGAAAAATAACATGGTAGAG
CAGATGCAAGAAGATATAATTAGTCTATGGGACCAAAGCCTAAAGCCATGTGTACAGTTA
ACCCCTCTCTGCGTTACTTTAGATTGTCATAATGTCAATAGTACATCCAACAACTCTAGC
CGCAGCAACATAACTTATAATGAAATGCAAGGGGAAATAAAAAACTGCTCTTTCAATATG
ACCACAGAAGTGAAAGATAAGAAACAGAAAGTGTATGCACTTTTTTATAGACTTGATATA
GTACAAATGAATAACAGTACTTATAGATTAATAAATTGTAATACCTCAGCCATTACACAA
GCTTGTCCAAAGGTATCCTTTGAGCCAATTCCCATACATTATTGTGCTCCAGCTGGTTTT
GCAATTCTAAAATGTAATGATAAGAATTTCAATGGAACAGGGCAATGCAAGAATGTCAGC
ACGGTACAGTGCACACATGGAATTAAACCAGTAGTATCAACTCAACTGCTGTTAAATGGC
AGTCTAGCAGAAGAAGACATAGTGATTAGATCTGAAAATATCACAGACAATGCCAAAACC
ATAATAGTACATTTAAATGAGACTGTAAGAATTAATTGTACCAGACCTAACAACAATACA
AGAAAAAGTGTACGTATAGGACCAGGACAAACATTCTATGCAACAGGTGACATAATAGGG
GATATAAGGCAAGCACATTGTAATGTCAGTAGAAAAGAATGGAATGTCACTTTACAAAGG
GTAGCTATGAAATTAAGAGAGTACTTTAACAAAACAATAATATTTGATAAACACTCAGGA
GGGGATGTAGAAATTACAACACATAGTTTTAATTGTGGAGGAGAATTTTTCTATTGCAAT
ACAACACCACTGTTTAATAGCACTTGGTACAGCAATAACACTGCCAATAGCTCAAACAGC
ACAGAGTTAAATGGAACTATAACTCTCCAATGCAGAATAAAGCAAATTGTAACTATGTGG
CAAAGGGTAGGACAGGCAATGTATGCCCCTCCCATCCCAGGAGAAATAAGGTGTGAATCA
AACATTACTGGACTACTATTAACAAGAGATGGAGGGGGGAATAATACAAATACAAATGAG
ACCTTTAGGCCTGGAGGAGGAGATATGAGGGACAATTGGAGAAGTGAATTATATAAGTAT
AAAGTAGTAAAAATTGAACCACTAGGTGTAGCACCCACCCCTGCAAAAAGAAGAGTGGTG
GAGAGAGAAAAAAGAGCAGTTGGACTGGGAGCTGTCTTCTTTGGGTTCTTAGGAGCAGCA
GGAAGCACTATGGGCGCGGCGTCATTAACGCTGACGGTACAGGCCAGACAATTATTGTCC
GGTATAGTGCAACAGCAAAGTAATTTGCTGAAGGCTATAGAGGCTCAACAACATCTGTTG
AAACTCACAGTCTGGGGCATTAAACAGCTCCAGGCAAGAGTCCTGGCTCTGGAAGGATAC
CTAAAGGATCAACAGCTCCTAGGAATTTGGGGCTGCTCTGGAAAACTCATCTGCACCACT
AATGTACCCTGGAACTCTAGTTGGAGTAATAAAACTTATAATGACATATGGAATAACATG
ACCTGGCTGCAATGGGATAAAGAAATTAGCAATTACACTAGCACAATATATGATCTAATT
GAAGAATCGCAGAACCAGCAGGAAAAGAATGAGCAAGACTTATTGGCATTGGACAAGTGG
GCAAGTCTATGGACTTGGTTTGACATATCAAATTGGCTATGGTATATAAGAATATTTATA
ATAATAGTAGGAGGTTTGATAGGTTTAAGAATAGTTTTTGCTGTACTTGCTATAATAAAT
AGAGTTAGGCAGGGATACTCACCTTTGTCGTTCCAGACCCTTACCCACCACCAGAGGGAA
CCCGACAGGCCCGGAAGAATCGAAGAAGAAGGTGGCGAGCAAGACAGAGACAAATCCGTG
CGCTTAGTGAGCGGATTCTTAACACTTGCCTGGGACGATCTCAGGAACCTGTGCCTCTTC
AGCTACCACCGATTGAGAGACTTCGTCTTGATTGCAGTGAGGGCTGTGGAACTTCTGGGA
CACAGCAGCCTCAAGGGCCTGAGACTGGGGTGGGAAGCCCTCAAATATCTGTGGAATCTT
CTATCATACTGGGGTCAGGAACTAAAGAATAGTGCTATTAATTTGCTTGATACAATAGCA
ATAGCAGTAGCTAGCTGGACAGACAGAGTTATAGAAATAGGACAAAGAATTGGTAGAGCT
ATTCGCAACATACCTAGAAGAATCAGACAGGGTCTCGAAAGGGCTTTGCTATAA
>HM215282
ATGAGAGTGAAGGGGATACAGAAGAATTGTCCACGCTTATGGAGATGGGGTATGATAATA
TGGGGTATGATAATATTTTGGACAATGATAATTTGTAATGCTGAAAATTTGTGGGTCACG
GTCTACTATGGGGTACCTGTGTGGAGAGACGCAGAGACCACCCTATTTTGTGCATCAGAT
GCTAAAGCATATACTAAAGAAGTACATAATGTCTGGGCTACACATGCCTGTGTACCCACA
GACCCTAACCCACAAGAAATACATTTGGAAAATGTAACAGAAAAGTTTAACATGTGGAAA
AATAGCATGATAGATCAGATGCATGAAGATATAATCAGTCTATGGGACCAAAGCTTAAAG
CCATGTGTAAAGTTAACCCCTCTCTGTGTTACTTTAAACTGTAGTAACCCCATCAGCAAT
GCCAGCAGCAATGACACAGGGGACATGAGAGAAGAAATGAAAAACTGCTCGTTCAACATA
ACCACAGAAATAAGAGATAAGAGACAGAAAGTATATTCACTTTTTTATAAACTTGATGTA
GTACCAATTAATAAAAATAATAATAGTGAGTATAGACTAATAAATTGTAATACCTCAGCC
ATTACACAGGCTTGTCCAAAAGTATCCTTTGAGCCAATTCCTATACATTACTGTGCCCCG
GCTGGTTTTGCGATTCTAAAATGTAAGGATAAGGAGTTCAATGGAACAGGGCCATGCAAG
AATGTTAGCACAGTACAATGCACTCATGGAATCAAGCCAGTAGTATCAACTCAACTGCTG
TTAAATGGCAGTTTAGCAGAAGAAAAGATAGCGATTAGATCTGAAAATATCACAAACAAT
GCCAAAAACATAATAGTACAGTTGGTTAAACCTGTAGAAATTAATTGTACCAGACCTGCC
AACAATACAAGAAAAAGTGTACGTATAGGACCAGGACAAACGTTCTATGCAACAGACATA
ATAGGGGATATAAGACAAGCATATTGTAATGTCAGTAGAAAAGACTGGAATAACACTTTA
CAACAGGTGGCTGCACAATTAGGGAAGTACTTTCAGAATGCTACAGCAATAATCTTTGCT
AACTCCTCAGGAGGGGATGTAGAGATTACAACACATAGTTTTAATTGTGGAGGAGAATTT
TTCTATTGTAATACATCAAGCCTGTTTAATAGCACTTGGTATAACAATAGCAATAACAAC
AATGCCAGCTCAAACCCCACAGAGTTAAATGGCACTATAACTCTCCCATGCAGAATAAAG
CAAATTGTAAATATGTGGCAGAAAGTAGGACAAGCAATGTATGCCCCTCCCATCCCAGGA
ATAATAGAGTGTAAATCAAACATTACAGGATTGTTATTAACAAGAGATGGAGGGAATAGT
AATGGTGCAAATGAAACTTTCAGGCCTGGAGGAGGAGATATAAGGGACAATTGGAGAAGT
GAATTATATAAGTATAAAGTAGTAAAAATTGAACCACTAGGTGTAGCACCCACCCATGCA
AGAAGAAGAGTGGTGGGGAGAGAAAAAAGAGCAGTAGGACTGGGAGCTGTCATCTTTGGG
TTCTTAGGAGCAGCAGGAAGCACTATGGGCGCGGCGTCAATAACGCTGACGGTACAGGCC
AGACAATTATTGTCTGGTATAGTGCAACAGCAAAGCAATTTGCTGCAGGCTATAAAGGCT
CAACAACATCTGTTGAGGCTCACGGTCTGGGGCATTAAACAGCTTCAGGCAAGAGTCCTG
GCTCTGGAAAGATACCTACAGGATCAACAGCTCCTAGGAATTTGGGGCTGCTCTGGAAAA
CTCATCTGCACCACTGCTGTACCCTGGAACGCTAGTTGGAGTAATAAAACTTATCATGAA
ATATGGGATAATATGACCTGGCTGCAATGGGATAAAGAAATTAGCACTTACACAGGCATA
ATATATGGTTTAATTGAAGAATCGCAGAACCAACAGGAAAAGAATGAACAAGATTTATTG
GCATTGGACAAATGGGCAAGTCTGTGGAATTGGTTTGACATAACAAGTTGGTTATGGTAT
ATAAAAATATTTATAATGATAGTAGGAGGTTTAATAGGTTTAAGAATAGTTTTTGCTGTG
CTGACTATAATAAATAGAGTTAGGCAGGGATACTCACCCTTGTCGTTTCAGACCCTTACC
CACCACCAGAGGGAACCCGACAGACCCGAAAGAACCGAAGAAGGAGGTGGCGAGCAAGAC
AGAGACAGATCAGTGCGATTAGTGAGCGGATTCTTAACACTTGCCTGGGACGATCTGAGG
AACCTGTGCCTCTTCAGCTACCACCGATTGAGAGACTTTGTCTTGATTGCAGCGAGGACT
GTGGAACTTCTGGGACACAGCAGTCTCAAGGGATTGAGACTGGGGAGGGACGCCCTCAAG
TACCTGTGGAATCTTCTATCATACTGGGGTCAGGAACTAAAGAATAGTGCTATTAATTTG
CTTAATACAGTAGCAATAGCAGTAGCTAATGGGACAGACAGAGTTATAGAAATAGGACAA
AGAGCTGGTAGAGCTATTCACAACATACCTAGAAGAATCAGACAGGGCTTCGAAAGGTCC
TTACTATAG
>HM215290
ATGAGAGTGATGGGGATACAGAAGAATTATCCACTCTTATGGAGATGGGGCATGATAATA
TTTTGTTTAATGATGATTTGTAATGCTAACAATTTGTGGGTCACGGTCTACTATGGGGTA
CCTGTGTGGAAAGACGCAGAGACCACTCTATTTTGTGCATCAGATGCTAAAGCATATGGG
ACAGAAGCACATAATGTCTGGGCTACACATGCCTGTGTACCCACGGACCCTAACCCACAA
GAAATGTATTTAAAAAATGTAACAGAAGACTTTAACATGTGGAAAAATAACATGGTAAAG
CAGATGCATGAAGATATAATTAGTCTATGGGACCAAAGCCTAAAACCATGTGTAAAGTTA
ACCCCTCTCTGCGTTACTTTAAATTGTCATGAATACAACAGCAGCAATGGCAACACCTCT
AGTTTTAACAACAGCAGCACTAATGACATGCAAAGGATGAACTGCTCTTTCAATATGACC
ACAGTATTAAGAGATAAAAAACAGCAAATGTCTGCACTTTTCTATAAACTTGATGTGGTA
CCAATTGAGAAGAATGATACTAGTCAGTATATGTTAATAAATTGTAATACCTCAGCCATT
ACACAGGCTTGTCCAAAGATATCCTTTGAGCCAATTCCCATACATTATTGTGCTCCAGCT
GGTTTTGCGATTCTAAAGTGTAATAATGAGGAGTTCAATGGAACAGGGCCATGCAATAAT
GTCAGTACAGTACAATGCACACATGGAATCAAGCCAGTAGTATCAACTCAACTGCTGTTA
AATGGCAGCCTAGCAGAAGGAGGCATAAGAATTAGATCTGAAAATTTCACAAACAATGCT
AAAACCATAATAGTACAGTTGGATGGGCCTGTAGAAATTAAGTGTATCAGACCTGGCAAC
AATACAAGAAAAAGTGTACGTATAGGACCAGGGCAAACATTCTATGCAAACGGCATAATA
GGGAATATAAGACAAGCACATTGTAATATCAGTAGAGCAGATTGGAATAACACTTTACAA
AAGATAGCTAATCAATTAAGGAAGAACTTTAACAATCACACAACAATAATCTTTGCTAGC
CACTCAGGGGGGGATGTAGAAATTACAACACATAGTTTTAATTGTGGAGGAGAATTTTTC
TATTGTAATACATCAGCACTGTTTAATAGCACTTGGAATGGCACTGACAGTGCAAACAAG
ACAAAGTCAAATGAAACTATAACTCTCCAATGCAAAATAAAGCAAATTATAAATATGTGG
CAGAGAGTAGGACAAGCAATGTATGCCCCTCCCATCCAAGGAGAAATAAAGTGTACATCA
AACATTACAGGACTACTACTAACAAGAGATGGAGGGAATACTAGTGGTGCAAATGAGACT
TTCAGGCCTGGAGGAGGAGACATGAGGGACAATTGGAGAAGTGAGTTATATAAATATAAA
GTAGTAAAAATTGAGCCACTAGGTGTAGCACCCACCCCTGCAAAAAGAAGAGTGGTGGGG
AGAGAAAAAAGAGCAGTTGGACTGGGAGCTGTCTTCCTTGGGTTCTTAGGAGCAGCAGGA
AGCACTATGGGCGCGGCGTCAATAACGCTGACGGTACAGGCCAGACAATTATTGTCTGGC
ATAGTGCGACAGCAGAGCAATCTGCTGAGGGCTATAGAGGCTCAACAACATCTGTTGAAA
CTCACGGTCTGGGGCATTAAACAGCTCCAGGCAAGAGTCCTGGCTCTGGAAAGATACCTA
AGGGATCAACAGCTCCTAGGAATTTGGGGTTGCTCTGGAAAACTCATCTGTACCACTACT
GTGCCCTGGAACTCTAGTTGGAGTAATAAAACTTATAAGTACATATGGGAGAACATGACC
TGGCTGCAATGGGATAAAGAAATTAGTAATTACACAGACATAATATATGCTCTAATTGAA
GAATCGCAGAACCAGCAGGAAAAGAATGAACAAGACTTATTGGCACTGGACAAGTGGGAA
AGTCTGTGGAATTGGTTTAACATAACAAACTGGCTATGGTATATAAAAATATTTATAATG
ATAGTAGGAGGCTTAATAGGATTAAGAATAGTTTTTGCTGTGCTTTCTATGATAAATAGA
GTTAGGCAGGGGTACTCACCTCTATCATTTCAGACCCATACCCCAAACCCAGGGGGACTC
GGCAGGCCCGAAAGAATCGAAGAAGAAGGTGGAGAGCAAGACAGAACCAGATCGACTCGA
TTAGTGAGCGGATTCTTAGCACTTGTCTGGGACGACCTACGGAGCCTGTGCCTCTTCAGC
TACCACCGCTTGAGAGACTTCACATTGATTGCAGCGAGGACTGTGGAACTTCTGGGACAC
AACAGTCTCAAGGGACTGAGACTGGGGTGGGAGGGCCTTAAATATCTGTGGAATCTTCTG
TTATATTGGGGGAGGGAACTAAAAAACAGTGCTATTACTTTGCTTAATGCTATATCAATA
GCAGTAGCTGAGGGGACAGATAGGATTATAGAAGTAGGACAAAGAGCTGGTAGAGCTCTT
CTCCACATACCTAGAAGAATCAGACAGGGCTTGGAAAGGGCTTTGCTATAA
>HM215291
ATGAGAGTGATGGGGATACAGAGGAATTATCTACCCTTATGGAGATGGGGAATTATGATG
TTTTGGTTAATGATGGTTTGTAGTGATGAAAACTTGTGGGTCACAGTCTACTATGGGGTA
CCGGTGTGGAGAGAAGCAAAGACCACCCTATTTTGTGCATCAGATGCTAAAGCATATAAT
CCAGAGGCACATAATATCTGGGCTACACATGCCTGTGTACCCACAGACCCCAGCCCACAA
GAAATATATTTGAAAAATGTAATAGAAAATTTTAACATGTGGGAAAATGACATGGTAGAG
CAGATGCATACAGATATAATTAGTCTATGGGACCAAAGCCTAAAGCCATGTGTAAAGTTA
ACCCCTCTCTGCGTAACTCTAGATTGTCATAGTTACAACAGCAACAACAGCAGCAACAGC
AGCGCCTTTGCCAACAGTAGCATGATTGGACAGGAAATGAAAAACTGCTCTTTCAATATG
ACCACAGAAATAAGAGATAAGAAAAAGAAAGTGAATTCACTTTTCTATAAACTTGATATA
GTACCAATAGATGGTAATAGTAGTCAGTACAGATTAATAAATTGTAATACCTCAAGCATT
ACACAGGCTTGTCCAAAGACATCCTTTGAGCCAATTCCCATACATTTTTGTGCCCCAGCT
GGTTTTGCGATTCTAAAATGCAATGATAAGAGTTTCAATGGAACAGGGCCATGCGAAAAT
GTCAGCACAGTACAATGCACACATGGAATCAAACCAGTGGTATCAACTCAACTGCTCCTA
AATGGCAGTCTAGCAGAAGGAGAGGTTGTGATTAGATCTAAAAATATCTCAAACAATGCC
AAAACCATAATAGTACAGTTGACTGAACCTGTAAAAATTAATTGTACCAGACCTGGCAAC
AATACAAGAAAAGGTATACATTTAGGACCAGGACAAACATTCTATGCAAGAGGAGACATA
ACAGGGGATATAAGACAAGCACATTGTAATGTCAGTAAGACAGAATGGAATAAAACTTTA
CAACAGGTAGCTACACAATTAAGAAAGTATTTTAGTAATAAAACAATAATCTTTGCTAAC
TCCTCAGGAGGGGATATAGAAATTACAACACATAGTTTTAATTGTGGAGGAGAATTTTTC
TATTGCAATACATCAAAACTATTTAATAGCACTTGGAATAGCACTGAAAATAACAATACC
AGTGACACAAATGGTATTATAACTCTCCAATGCAGAATAAAGCAAATTGTAAATATATGG
CAGAGAGTAGGACAAGCAATGTATGCCCCTCCTATCCAAGGAGTAATAAGGTGTGAATCA
AACATTACAGGACTACTATTAACAAGAGATGGAGGGGATAATGATAGTACAAATGAGACC
TTCAGGCCTGGAGGAGGAGATATGAGGGACAATTGGAGAAGTGAATTATATAAGTATAAG
GTAGTACAAGTTGAACCACTAGGTGTGGCACCCACCCATGCAAGAAGAAGAGTGGTGGAG
AGAGGAAAAAGAGCAGTTGGAGTGGGAGCTGTTTTCCTTGGGTTCTTAGGAGCAGCAGGA
AGCACTATGGGCGCGGCGTCAATAACGCTGACGGTACAGGCCAGACAATTATTGTCTGGT
ATAGTGCAACAGCAGAGCAATTTGCTGAAGGCTATAGAGGCTCAACAACATCTGTTGAAA
CTCACGGTCTGGGGCATTAAACAGCTCCAGGCAAGAGTCCTGGCTCTGGAGAGATACCTA
AGGGATCAACAGCTCCTAGGAATTTGGGGCTGCTCTGGAAAACTCATCTGCACCACTAAT
GTGCCTTGGAACTCTAGTTGGAGTAATAGAACTCATGATGACATATGGAATAACATGACC
TGGTTGCAATGGGATAGAGAAATTGACAATTACACACAGACAATATATAGGCTGATTGAA
GAATCGCAAAACCAGCAGGAAAAGAATGAACAAGACTTATTGTCATTGGACGAGTGGGCA
AGTCTGTGGAATTGGTTTGACATATCAAGATGGCTATGGTATATAAAAATATTTATAATG
ATAGTAGGAGGTTTGATAGGTTTAAGAATAGTTTGTGCTGTGCTTAATGTAATAAATAGA
GTTAGGCAGGGATACTCACCTTTGTCATTCCAGACCCTTACCCACCACCAGAGGGAACCC
GACAGGCCCGGAAAAATCGAAGAAGAAGGTGGCGAGCAAGACAGAGACAGATCAGGGAGA
TTAGTGAGCGGATTCTTAGCACTTGCCTGGGAAGATCTGCGGAGCCTGTTCCTCTTCAGT
TACCACCGATTGAGAGACTTTGTCTTGATTGCTGCGAGGGGTGTGGAACTTCTGGGACAC
AGCAGTCTCAAGGGACTGAGACTAGGGTGGGAAGCCCTCAACCTTCTGTGGAATCTTCTA
TCATACTGGGGTCAGGAACTAAAGAATAGTGCTATTAATTTGCTTGATACAATATCAATA
GCAGTAGCTAACTGGACAGACAGAGTTATAGAAGTAGGACAAAGAGCTGGTAGAGCTGTT
ATCCACATACCTAGAAGAATAAGACAGGGTTTTGAAAGGGCTTTGCTATAA
>HM215292
ATGAGAGTGAAGGGGATACAGAAGAATTATCCCTTCTTGTGGAGATGGGGTCTGATAATA
TTGTGGATATTGCTAATTTGTAATGCTGAAAAGTTGTGGGTCACGGTCTACTATGGGGTG
CCTGTGTGGAGAGACGCAGAGACCACCCTATTTTGTGCATCAGATGCTAAAGCATATGAT
ACAGAGGTACATAATGTCTGGGCTACACATGCCTGTGTACCCACAGACCCTAACCCACAA
GAAGTACATTTGGAAAATGTAACAGAAAAGTTTAACATGTGGAAAAATAACATGGTAGAA
CAGATGCATGTAGATATAATTAGTCTATGGGATCAGAGCCTAAAGCCATGTGTAAAGTTA
ACCCCTCTCTGTGTTACTTTAGATTGTCATAATATCACCACCAATACCACCAATAACATA
ACTAACGAAACTAGAGAAGCGATAGGAGAAATGAAAAACTGCTCTTTCAATATATCCTCA
GATGTAAGAGATAAGAAACAGAAAGCGTATGCAACTTTTTATAACCTTGATATAGTACAA
ATAATTGATGCAACTAACAGTAGTCAATATAGGTTAATAAATTGTAATACCTCAGCCATT
ACACAGGCTTGTCCAAAGGTAACCTTTGAGCCAATTCCCATACATTATTGTGCTCCAGCT
GGTTTTGCAATTCTAAAGTGTAGAGATAAGGAGTTCAATGGAACAGGGGAATGCAAGAAT
GTCAGCACAGTACAATGCACACATGGAATCAAGCCAGTAGTATCAACTCAACTGCTGCTA
AATGGCAGTCTAGCAGAAGAAGATGTAGTGATTAGATCTGAAAATATCACCAACAATGCC
AAAACCATAATAGTACAGTTGGATAAACCTGTAAGAATTAATTGTACCAGACCTAACAAC
AATACAAGAAAAAGTATACGTATAGGACCAGGACAAACATTCTATGCAACAGGTGAAATA
ATAGGGAATATAAGACAAGCACATTGTAATATTAGTAGAAAAGAATGGACTAACACTTTA
CAACAGGTAGGTGAAAAATTAAGGGAGTACTTTAAAAATAAAACAATAATCTTTGATAAA
TCATCAGGAGGGGATTTAGAAATTACAACACATAGTTTTAATTGTGGAGGAGAATTTTTC
TATTGCGATACATCAAAACTGTTTAATAGCACTTGGACCAAAAATAGCACTTGGAACACT
ACAGAATTAGGTGGCAATATAACGCTCCAGTGCAAAATAAAGCAAATTATAAATACGTGG
CAAAAAGTAGGACTAGCAATGTATGCCCCTCCCATCCAAGGAATAATAAGGTGTGATTCA
AACATTACAGGACTACTATTAACAAGAGATGGAGGGAATAATAATGCAAGTGAGACTGAG
ACCTTCAGGCCTGGAGGAGGAGATATGAGGGACAATTGGAGAAGTGAATTATATAAATAC
AAAGTAGTAAAAATTAAACCACTAGGTGTCGCACCCACCCATGCAAAAAGAAGAGTGGTG
GAGAGAGAAAAAAGAGCAGTTGGACTGGGAGCTGTTTTCCTTGGGTTCTTAGGAGCAGCA
GGAAGCACTATGGGCGCGGCGTCAATAACGCTGACGGTACAGGCCAGACAATTATTGTCC
GGTATAGTGCAACAGCAGAGCAATTTGCTGCAAGCTATAGAGGCTCAACAACATCTGTTG
AAACTCACGGTCTGGGGCATTAAACAGCTCCAGGCGAGAGTCCTGGCTCTGGAAAGATAC
CTAGGTGATCAACAGCTCCTAGGAATGTGGGGCTGCTCTGGAAAACTCATCTGCACCACT
ACTGTACCTTGGAACTCTAGTTGGAGTAATAAAACTTATGATAGCATATGGGATAACATG
ACCTGGCTGCAATGGGATAAAGAAATTAGCAATTACACAAGCATAATATATACTCTAATT
GAAGAATCGCAGAACCAGCAGGAAAAGAATGAACAAGATTTGTTGGCATTGGACAAGTGG
GCAAGTCTGTGGACTTGGTTTGACATAACACACTGGCTGTGGTATATAAAAATATTTATA
ATGATAGTAGGAGGTTTAATAGGCTTAAGAATAGTTTTTGCTGTGCTTACTATAATAAAT
AGAGTTAGGCAGGGATACTCACCTTTATCGTTCCAGACCCTTACCCACCACCAGAGGGAA
CCCGACAGACCCGAAAGAATCGAAGAAGAAGGTGGCGGAAAAGACAGAGGCAGATCAGTG
CGATTAGTGAACGGATTCTTAGCTCTTGCCTGGGACGACCTACGGAGCCTGTGCCTCTTC
AGCTACCACCGATTGAGAGACTTAGTCTTAATTGCAGCGAGGGCTGTGGAACTTCTGGGA
CACAGCAGTCTCAAGGGATTGAGACTGGGGTGGCAAGCCCTCAAATATCTGGGGAATCTT
CTATCATACTGGGGTCAGGAACTAAAGAATAGTGCTATTAATTTGCTTGATACAATAGCA
ATAGCAGTAGCTAACTGGACAGACAGAGTTATAGAAATAGGACAAAGAATTGGTAGAGCA
ATTTGCAACATACCTAGAAGAATCAGACAAGGCGCAGAAAGAGCTTTGCAATAA
>HM215293
ATGAGAGTGAAGGGGATACAGAAGAGCTATCCCTTATTTTGGAAATGGGGCACAATAATA
TTGTGGATGATGACAATTTGTAATGCTGCTGACAATTTGTGGGTCACGGTCTACTATGGG
GTACCTGTGTGGAGAGATGCAGAGACCACCTTATTCTGTGCATCAGATGCTAAAGCATAT
GATCCAGAAGTACACAATGTCTGGGCTACACATGCCTGTGTACCCACAGATCCTAAACCA
CAAGAAATGCCTTTGGCAAATGTAACAGAAAATTTTAATATGTGGAAAAATAACATGGTA
GAGCAGATGCATGAAGATATAATTAGTCTATGGGACCAAAGCCTAAAGCCATGTGTAAAG
TTAACCCCTCTCTGCGTTACTTTAGATTGTCATGATAACGTCAACATCCGCAATTACACC
ACCCCTAATGACAACATCACCTCTCTCAGCAACATTACTAGCGACATAAAAAACTGCTCT
TTCAATTCGACTACAGAATTAAGAGATAAGAATCAGAAAGTGTATGCACTTTTTTATAAA
ATTGATATGGTATCACTTAATGAGAATAACAATAGTTATAGGTTGATTAATTGTAATACC
TCAGCAATCACACAGGCTTGTCCAAAGGTAACTTTTGAACCAATTCCCATACATTATTGT
GCTCCAGCTGGTTTTGCAATTCTAAAGTGTAATGATAAAATGTTCAATGGAACAGGGCCA
TGCAAGAATGTCAGCGCAGTACAATGCACACATGGAATCAAGCCAGTAGTGGCAACTCAA
CTGCTGTTAAATGGCAGTTTAGCAGAGAGAAATGTAACAATTAGATCTGAAAATATCACA
AATAATGCCAAAACTATAATAGTACAGTTGGCTAAACCTGTAGGAATTACTTGTATTAGA
CCTGGCAACAATACAAGAAAAAGTGTTCGTATAGGACCGGGGCAAACATTCTATGCAATG
GGAGACATAATAGGAGATATAAGACAAGCACATTGTAAAGTCAATAAAACAGAATGGAAT
GACACTTTACAACAGGTAGTTACACAATTAAGAAGGTATTTTAATAACAAAACAATAATC
TTTGAGCAACCCTCACCAGGAGGGGATTTAGAAATTAGGACACATAGCTTTAATTGTGGA
GGGGAATTTTTCTATTGCAATACATCAAAGCTGTTTAATAGCACTTGGGGTAACAATACC
ACTAACAGCTCATCAGAATCAAATAACAATGACACTCTAATTCTCCAATGCAGAATAAGA
CAAATTGTAAGGATGTGGCAGAGAGTAGGACAAGCAATGTATGCCCCTCCCATCAGAGGA
GAAATAAGGTGTGAGTCAAACATTACAGGGCTACTATTAACAAGAGATGGAGGGATTAAT
AATACAAATAATGAGACCTTCAGGCCTGGAGGAGGAGATATGAGGGACAATTGGAGAAGT
GAATTATATAAGTATAAAGTAGTAAAAATTGAACCACTAGGTGTAGCACCTACCCATGCA
AAAAGAAGAGTGGTGGAGAGAGAAAAAAGAGCAGTTGGACTGGGAGCTTTCTTCCTTGGG
TTCTTAGGAGCAGCAGGAAGCACTATGGGCGCGGCGTCAATAACGCTGACGGTACAAGCC
AGACAATTACTGTCTGGTATAGTGCAACAGCAGAGCAATCTGCTGAGAGCAATTGAGGCT
CAACAACATCTGTTGAGACTCACGGTCTGGGGCATTAAACAGCTCCAGGCAAGAGTCCTG
GCTCTGGAAAGATACCTAAGTGATCAACAGCTCCTAGGAATGTGGGGCTGCTCTGGAAAA
CTCATCTGCACCACTACTGTACCCTGGAATTCTAGTTGGAGTAATAAAAATTATACTGAC
ATATGGGATAATATGACCTGGCTACAATGGGACAAAGAAATTAACAATTACACAGACATA
ATATATACTCTAATTGAAGAATCGCAACTCCAGCAGGAAAAGAATGAAAAAGATTTATTG
GCATTGGACAAATGGGCAAGTCTGTGGAATTGGTTTAGCATAACAAATTGGCTATGGTAT
ATAAGAATATTTATAATAATAGTAGGAGGTTTGATAGGTTTAAGAATAGTTTTTGCTGTG
CTTAATATAATAAATAGAGTTAGGCAGGGATACTCACCCTTGTCATTCCAGATCCTCCAC
CATCAGCAGAGGGAACCAGACAGGCCCGAAAGAATCGAAGAAGGAGGTGGCGAGCAAGAC
AGAGACAGATCAGTGCGCTTAGTGAGCGGTTTCTTTGCGCTTGCCTGGGACGACCTGCGG
AACCTGTGCCTCTTCAGCTACCACCGATTGAGAGACTTAGCCTTGATTCTGGGACACAGC
AGTCTCAAGGGACTGAGACTGGGGTGGGAAGCCCTCAACTATCTGTGGAATCTTCTATCA
TACTGGAGGCAGGAGATAAAGAATAGTGCTATTAATTTGCTTGACACAATAGCAATAGCA
GTAGCTAACGGGACAGACAGAGTTATAGAAATAGGACAAAGAGCTGGTGGAGCTATTCTC
AACATACCTAGAAGGATCAGACAGGGCTTTGAAAGAGCTTTGCTGTAA
>GQ855764
ATGAGAGTGAAGGGGATCAGGAAGAATTGTCAGCACTTGTGGAAATGGGGCACGATGCTC
CTTGGGATGTTAATGATCCGTAGTGCTGCAGAACAATTGTGGGTCACAGTCTATTATGGG
GTACCTGTGTGGAAAGAAGCAACCACCACTCTATTTTGTGCATCAGATGCTAAAACATAT
GATACAGAGGTACATAATGTTTGGGCCACACATGCCTGTGTACCCACAGACCCCAACCCA
CAAGAAATAGAATTGGTAAATGTGACAGAAAATTTTAACATGTGGAAAAATAACATGGTA
GAACAAATGCAGGAGGATATAATCAGTTTATGGGATCAAAGCCTAAAGCCATGTGTAAAA
CTAACCCCTCTCTGTGTTACTTTAAACTGCACTGATATCAGTAATAACAGTAATACCACT
AATACCAGTAATCCTATTATCGGGGAAAAGATGGAGAAGGGGGAAATAAAAAACTGCTCT
TTCAATATCACCACAAACATAAGAAATAAGATGCAGAGCACATATGCACTTTTTTATAAA
CTTGATGTAGAACCAATAGATAAAAATAAGAATACTACTAGATATAGGTTAATAAGTTGT
AACAACTCAGTCATTACACAGGCCTGTCCAAAGGTATCCTTTGAGCCAATTCCCATACAT
TATTGTGCCCCGGCTGGTTTTGCGATTCTAAAGTGTAACAATAAGACGTTCAATGGAACA
GGACCATGTAATAAGGTCAGCACAGTACAATGTACACATGGAATTAGGCCAGTAGTATCA
ACTCAACTACTGTTAAATGGCAGTCTAGCAGAAGAAGGGGTAGTAATTAGATCTGAAAAT
TTCACGGACAATGCTAAAACCATATTAGTACAGCTGAAAGAACCAGTAGAAATTAATTGT
ACAAGACCCAACAACAAGGCAAGAAGACGTATACGTATAGGACCAGGGAGAACATTTTAT
ACAGGAAAAATAGTAGGAGATATAAGACAAGCATATTGTAACATTAGTAGAGCTAAATGG
AATAACACTTTAAACCAGATAGTTACAAAATTAAGAGAAATTGAACAATTTAAGAATAAA
ACAATAGTCTTTAATCAATCCTCAGGAGGGGACCCAGAAATTGTAATGCACAGTTTTAAC
TGTAGAGGGGAATTTTTCTACTGTAATTCAACACAACTGTTTAACAGTACTTGGAATAGT
ACTTGGAATGTTGATGAAAGATCAAATGACACTACAACACTCAAACTCCCATGCAGAATA
AAACAATTTGTAAACATGTGGCAGGAAGTAGGAAAAGCAATGTATGCCCCTCCCATCGAT
GGGCAAATTAGTTGTTCATCAAATATTACAGGGTTACTATTAACAAGAGATGGTGGTAAT
AACACAAACGAGACTGAGACCTTCAGACCTGGAGGAGGAGATATGAGGGACAATTGGAGA
AGTGAATTATATAAATATAAAGTAGTAAAAGTTGAACCATTAGGAGTAGCACCCACCAGG
GCAAAGAGAAGAGTGGTGCAAAGAGAAAAAAGAGCAGTGGGAATAGGAGCTGTGCTCCTT
GGGTTCTTGGGAGCAGCAGGAAGCACTATGGGCGCAGCGTCACTGACGCTGACGGTACAG
GCCAGACAATTATTGTCTGGTATAGTGCAACAGCAAAACAATTTGCTGAGGGCTATTGAG
GCGCAACAGCATCTGTTGCAACTCACAGTCTGGGGCACCAAGCAGCTCCAGGCAAGAGTC
CTGGCTGTGGAAAGATACCTAAGGGATCAACAGCTCCTGGGAATTTGGGGTTGCTCTGGA
AAACTCATTTGCACCACTGCTGTGCCTTGGAATACTAGTTGGAGTAATAGATCTCATGAT
AGCATTTGGAATAACATGACCTGGATGCAGTGGGAAAGAGAAATTGACAATTACACAGGC
TTAATATACACCTTAATTGAAGAATCGCAAAACCAACAAGAAAAGAATGAACAAGAATTA
TTGGAATTAGATAAATGGGCAAGTTTGTGGAATTGGTTTAACATAACACAGTGGCTGTGG
TATATAAAAATATTCATAATGGTAGTAGGAGGTTTAATAGGTTTAAGAATAATTTTTGCT
GTACTTTCTATAGTAAATAGAGTTAGGCAGGGATACTCACCATTATCGTTTCAGACCCTC
CTCCCAACCCCGAGGGAACCCGACAGGCCCGGAGGAATCGAAGAAGAAGGTGGAGAGAGA
GACAGAGACAGATCCGTGCGACTAGTGGATGGATTCTTAGCACTCATCTGGGAAGATCTG
CGGAACCTGTGCCTCTTCAGTTACCACCGCTTGAGAGACTTACTCTTGATTCTAACGAGG
ATTGTGGAACTTCTGGGACGCAGGGGGTGGGAAATCCTCAAATATTGGTGGAATCTCCTG
CAGTATTGGAGTCAGGAACTAAAGAATAGTGCTGTTAGCTTGCTCAACGCCACAGCCATA
GCAGTAGCTGAGGGGACAGATAGGGCTATAGACATATTACAAAGAGCTTATAGAGCTATT
ATCCACATACCTACAAGAATAAGACAGGGCTTGGAAGGGGCTTTGCTATAA
>GQ855765
ATGAAAGTGAAGGAGACCAGGAAGAATTATCAGCACTTGTGGAAATGGGGCACCATGCTC
CTTGGGATGTTAATGATCTGTAGTGCTGCAGACCAATTGTGGGTCACAGTCTATTATGGG
GTACCTGTGTGGAAAGATGCAACTACCACTCTGTTCTGTGCATCAGATGCTAAAGCATAT
GATAAAGAAGTACATAATGTTTGGGCCACACATGCCTGTGTACCCACAGACCCCAACCCA
CAAGAAGTAGTATTGGGAAATGTGACAGAAAATTTTAACATGGGGAAAAATAACATGGTA
GAACAGATGCATGAAGATATAATCAGTTTATGGGATCAAAGCCTAAAGCCATGTGTAAAA
TTAACCCCACTCTGTGTTACTTTAAATTGCACTGAGTTGAAGAATAGTACTGATACCAAT
TTGGGAACACAAGAAATAAAAAACTGCTCTTTCAACATCACCACAAGTGTAAGAAATAAG
ATGAAGAGAGAATATGCACTTTTTTATAGTCTTGATATAGTACCAATAGATAATGATAAT
ACTAGCTATAGGTTAAGAAGTTGTAATACCTCAATCATTACACAGGCCTGTCCAAAGGTA
TCCTTTGAGCCAATTCCCATACATTTTTGTGCCCCGGCTGGTTTTGCGATTCTAAAGTGT
AACAATAAAACGTTCAATGGAACAGGACCATGTACAAATGTCAGCACAGTACAATGTACA
CATGGAATTAGGCCAGTAGTATCAACTCAACTGCTGTTAAATGGCAGCCTAGCGGAAGAA
GAGGTAGTAATTAGATCTGAAAATTTCACAAACAATGCTAAAACCATAATAGTACAGCTA
AATGAATCTGTAGAAATTAATTGTACAAGACCCAACAACAATACAAGAAAAAGTATACAT
ATAGGACCAGGGAGAGCATTTTATACAACAGGAGATATAATAGGAGATATAAGACAAGCA
CATTGTAACATTAGTAGAACAAACTGGACTAACACTTTAAAAAGGGTAGCTGAAAAATTA
AGAGAAAAATTTAATAATACAACAATAGTCTTTAATCAATCCTCAGGAGGGGACCCAGAA
ATTGTAATGCACAGTTTTAATTGTGGAGGGGAATTTTTCTACTGTAATACAACACAACTG
TTTAATAGTACTTGGAATGAAACTAACAGTGAAGGAAATATCACCAGTGGAACTATAACA
CTCCCATGCAGAATAAAACAAATTATAAACATGTGGCAGGAAGTAGGAAAAGCAATGTAT
GCCCCTCCCATCGGAGGGCAAATTAAATGTTTATCAAACATCACAGGGCTGTTATTAACA
AGAGATGGTGGTAGTGATAACAGTAGTAGTGGGAAAGAGATCTTCAGACCTGGAGGGGGA
GATATGAGGGACAATTGGAGAAGTGAATTATATAAATATAAGGTAGTAAAAATTGAACCA
TTAGGAATAGCACCCACCAAGGCAAAGAGAAGAGTGGTGCAGAGAGAAAAAAGAGCAGTG
GGAATAGGAGCCATGTTCCTTGGGTTCTTGGGAGCAGCAGGAAGCACTATGGGCGCAGCG
TCACTAACGCTGACGGTACAGGCCAGACAATTATTGTCTGGTATAGTGCAGCAGCAAAAC
AATTTGCTGAGGGCTATTGAGGCGCAACAGCACCTGTTGCAACTCACAGTCTGGGGCATC
AAGCAGCTCCAGGCAAGAGTCCTGGCTCTGGAAAGATACCTACAGGATCAACGGTTCCTA
GGGATGTGGGGTTGCTCTGGAAAACTCATCTGCACCACTGCTGTGCCTTGGAATGCTAGT
TGGAGTAATAAAAATCTGAGTCAGATTTGGGATAACATGACCTGGATGGAGTGGGAGAGA
GAAATAAGCAATTACACAGAGATAATATACAGCTTAATTGAAGAATCGCAGAACCAACAA
GAAAAGAATGAACTAGACTTATTACAATTGGATAAGTGGGCAAGTTTGTGGAATTGGTTC
AACATAACAAATTGGCTGTGGTATATAAAAATATTCATAATGATAGTAGGAGGCTTGATA
GGTTTAAGAATAGTTTTTACTGTACTTTCTATAGTGAATAGAGTTAGGCAGGGATACTCA
CCATTATCATTCCAGACCCGCCTCCCAGTTCCGAGGGGGCCCGACAGGCCCGAAGGAATC
GAAGAAGAAGGTGGAGAGAGAGACAGAGACAGATCCACACGATTAGTAACTGGATTCTTA
CCACTCATCTGGGACGACCTGCGGAGCCTGTTCCTCTTCAGCTACCACCGCTTGAGAGAC
TTACTCTTGATTGTAGCAAGGATTGTGGAACTTCTGGGACGCAGGGGGTGGGAGATCCTC
AAATATTGGTGGAATCTCCTGCAGTATTGGAGTCAGGAACTAAAAAATAGTGCTGTCAGT
TTGCTTAACGCTACAGCTATAGCAGTAGCTGAGGGGACAGATAGGGTTATAGAAGTAGTA
CAAAGAATTTGGAGAGGTATTCTCCACATACCTACAAGAATTAGACAGGGCTTCGAAAGG
GCTTTGCTATAA
>AY835444
ATGAGAGTGACGGGGATCAGGAAGAATTATCAGCACTCGTGGAGATGGGGCATGATGCTC
CTTGGGATGTTGATGATCTGTAGTGCTGAAGAAAAGTTGTGGGTCACAGTCTATTATGGG
GTACCTGTGTGGAAAGAAGCAACCACCACTCTATTTTGTGCATCAGATGCTAAAGCATAT
AATACAGAGGTACATAATGTTTGGGCCACACATGCCTGTGTACCCACAGACCCCAACCCA
CAAGAAGTAGGATTGGAGAATGTGACAGAAAATTTTAACATGTGGAAAAACAACATGGTA
GAACAGATGCATGAGGATATAATTAGTTTATGGGATCAAAGCCTCAAGCCATGTGTAAAA
TTAACCCCACTCTGTGTTACTTTAAATTGCAGTGATTTGAGGAATGCTACTAATACCACT
AATCCCACTGTTAGTAGCAGGGTAATAAAGAAGGAAATGATGGGAGAAGTAAAAAATTGC
TCTTTCAATGTCACCACAGACATAAGAGATAGAATGCAGAAAGTATATGCGCTTTTTTAT
AGACCTGATGTAGTACCAATACAAGACCATACTATAGAAAACAATAATACAATAGAAAAC
AATACTACTTATAGGTTGATAAGTTGTAACACCTCAGTCATTACACAAGCCTGTCCAAAG
ATATCCTTTGAGCCAATTCCCATACATTATTGTACCCCGGCTGGTTTTGCGATTCTAAAG
TGTAATGATAAGAAGTTCAATGGATCAGGACCATGTACAAATGTCAGCACGGTACAATGT
ACACATGGAATTAGGCCAGTAGTATCAACTCAATTGCTGTTAAATGGCAGTCGAGCAGAA
GAAGAAGTAATAATTAGATCTGAAAATTTTACAAACAATGCTAAAACCATAATAGTGCAG
CTGAATAAAACTGTAGAAATTAATTGTACAAGACCCAACAACAATACAAGAAAAAGTATA
TCTATAGGACCAGGGAGAGCATTTTATGCAACAGGGGACATAATAGGAGATATAAGACAA
GCACATTGTAACCTTAGTAGAGCAGAATGGAATAAAACTTTAAAATATATAAGTACAAAA
TTAAGAGAACAATTTGGGAACAAAACAATCATCTTTAATGGATCCTCAGGAGGGGACCCA
GAAATTGTAACACACAGTTTTAATTGTGGAGGGGAATTTTTCTACTGTAATACAACAAAA
CTGTTTAATAGTACTTGGGATGCTAATGGTAATTGCACCGGTTGTGATGAAAGTGATGGA
AATAACACTATCACACTTCCATGCAGAATAAAACAAATTGTAAACATGTGGCAGGAAGTA
GGCAAAGCAATGTATGCCCCTCCCATCAAGGGACTAATTAAATGTACATCAAACATTACA
GGGCTGCTATTAACAAGAGATGGTGGTGCTAATAATACAAACGAGACCTTCAGACCTGGA
GGAGGAGATATGAGGGACAATTGGAGAAGTGAATTATATAAATATAAAGTAGTACAAATT
GAACCATTAGGAATAGCACCCACCAGGGCAAGGAGAAGAGTGGTGCAGAGAGAAAAAAGA
GCAGTGGGAACACTAGGAGCTATGTTCCTTGGGTTCTTGGGGGCAGCAGGAAGCACTATG
GGCGCAGCGTCAGTGACGCTGACGGTACAGGCCAGACAATTGTTGTCTGGTATAGTGCAA
CAGCAGAACAATCTGCTGAAAGCTATTGAGGCGCAACAGCATATGTTGCAACTCACGGTC
TGGGGCATCAAACAGCTCCAGGCAAGAGTCCTGGCTATAGAAAGATACCTAAAGGATCAA
CAGCTCCTAGGGATTTGGGGTTGCTCTGGAAAACTCATCTGCACCACTGCTGTGCCTTGG
AACACTAGTTGGAGTAATAAATCTTTTAATAAAATTTGGGACAACATGACCTGGATGGAG
TGGGAAAGAGAAATTGACAATTACACAGGCTTAATATACAACTTACTTGAAGAATCGCAA
AACCAACAAGAAAAGAATGAACAAGATTTATTGGCATTAGATAAATGGGAAAGTTTGTGG
AATTGGTTTAGCATAACAAAATGGCTGTGGTACATAAAAATATTCATAATGATAGTAGGA
GGCTTGATAGGTTTAAGAATAGTTTTTGCTGTACTTTCTATAGTAAATAGAGTTAGGCAG
GGATACTCACCTTTATCATTTCAGACCCACCTCCCAACATCGAGGGGACCCGACAGGCCC
GAAGGAATCGGAGGAGAAGGTGGAGAGAGAGACAGAGACAGATCCGGTCCCTTAGTGGAT
GGATTCTTAGCAATTATCTGGGTCGACCTGCGGAGCCTGTTCCTCTTCAGCTACCACCGC
TTGACAGACTTACTCTTGATTCTAACAAGGATTGTGGAACTTCTGGGACGCAGGGGGTGG
GAAGCCCTCAAATATTGGTGGAATCTCCTGCAGTATTGGAGCCAGGAACTAAGGAATAGT
GCTGTTAGCTTGCTTAATGCCACAGCAATAGCAGTAGCTGAAGGGACAGATAGGATTATA
GAAGTAGTACAGAGAACTTTTAGAGCTATTATTCACATACCTAGAAGAATAAGACAGGGC
TTGGAAAGGCTTTTGCTATAA
>AY835445
ATGAGAGCGAAGGGGATCAGGAAGAATTGTCAGCACTTGTGGATATGGGGCACGATGCTC
CTTGGGATGTTAATGATCTATAGTGCTGCAGAACAAGGACAATTGTGGGTCACAGTCTAT
TATGGGGTACCTGTGTGGAAAGACGCAAGCACCACTCTATTTTGTGCATCAGATGCTAAA
GCATATGATACAGAGGTACATAATGTTTGGGCCACACATGCCTGTGTACCCACAGACCCC
AACCCACAAGAAGTAGTATTGGGAAATGTGACAGAAAATTTTAACATGTGGAAAAATAAC
ATGGTAGATCAGATGCATGAGGATATAATCAGTTTATGGGATCAAAGCCTAAAGCCATGT
GTGAAACTAACCCCACTCTGTGTTACTTTAAATTGTACTGATAATATTACTAATACTAAT
ACCAATAGTTCAAAGAATAGTTCTACTCATTCTTATAATAATAGTTTGGAAGGAGAAATG
AAAAACTGCTCTTTCAATATCACCGCAGGAATAAGGGATAAGGTAAAGAAAGAATATGCA
CTTTTTTATAAACTTGATGTAGTACCCATAGAGGAGGATAAGGATACTAATAAAACCACC
TATAGGTTGAGAAGTTGTAATACCTCAGTCATTACACAGGCCTGTCCAAAGGTAACCTTT
GAGCCAATTCCCATACATTATTGTGCCCCGGCTGGTTTCGCAATTCTAAAGTGTAATGAT
AAGAAATTCAATGGAACAGGGCCATGTACAAATGTCAGCACAGTACAATGTACACATGGA
ATTAGGCCAGTAGTGTCAACTCAACTGCTGTTAAATGGCAGTCTAGCAGAAGAAGAGGTA
GTAATTAGATCTGAAAATTTCACGAACAATGCTAAAACCATAATAGTACAGCTTAATGAA
TCTATAGCAATTAATTGTACAAGACCCAATAACAATACAAGAAGAAGTATACATATAGGA
CCAGGGAGAGCATTTTATGCAACAGGAGACATAATAGGAGATATAAGGCAAGCACATTGT
AACATTAGTAGAACAGAATGGAATAGCACTTTAAGACAGATAGTTACAAAATTAAGAGAA
CAATTGGGGGATCCTAATAAAACAATAATCTTTAATCAATCCTCAGGAGGGGACACAGAA
ATTACAATGCACAGTTTTAATTGTGGAGGGGAATTTTTCTACTGTAATACAACAAAACTG
TTTAATAGTACCTGGAATGGGAATAATACTACAGAATCAGATAGCACAGGAGAAAATATC
ACACTCCCATGCAGAATAAAACAGATTATAAACCTGTGGCAAGAAGTAGGAAAAGCAATG
TATGCCCCTCCTATCAAAGGACAAATTAGTTGTTCATCAAATATTACAGGGCTACTATTA
ACAAGAGATGGTGGAAATAACAATAGCAGCGGGCCCGAGACCTTTAGACCTGGAGGAGGA
AATATGAAGGACAATTGGAGAAGTGAATTATATAAATATAAAGTAATAAAAATTGAACCA
TTAGGAGTAGCACCCACCAGGGCAAAGAGAAGAGTGGTGCAAAGAGAAAAAAGAGCAGTG
GGAACACTAGGAGCTATGTTCCTTGGTTTCTTGGGAGCAGCAGGAAGCACTATGGGCGCA
GCGTCAGTGACGCTGACGGTACAAGCCAGACTACTGTTGTCTGGTATAGTGCAGCAGCAG
AACAATTTGCTGAGAGCTATTGAGGCGCAACAGCATATGTTGCAACTCACAGTCTGGGGC
ATTAAGCAACTCCAGGCAAGAGTCCTGGCTGTGGAAAGATACCTAAGGGATCAACAGCTC
CTAGGGATCTGGGGTTGCTCTGGAAAACTCATTTGCACCACTAATGTGCCTTGGAATGCT
AGTTGGAGTAATAAATCTCTTAATAACATTTGGGAAAACATGACATGGATGGAGTGGGAA
AGAGAAATTGACAATTACACAGACTTAATATACATCTTACTTGAAAAATCACAGATACAA
CAAGAAAAGAATGAACAAGAATTATTGGAATTAGATAGTTGGGCAAGTTTGTGGAATTGG
TTTGACATATCAAAGTGGCTGTGGTATATAAAAATATTCATAATGATAGTAGGAGGCCTG
GTAGGTTTAAGAATAGTTTTTGCTGTGCTTTCTATAGCAAATAGAGTTAGGCAGGGATAC
TCACCATTGTCATTTCAGACCCGCCTCCCAACCCCGAGGGGACCCGACAGGCCCGAAGGA
ATCGAAAAAGAAGGTGGAGGGAGAGACAGAGACGGATCCAGGCCATTAGTGCATGGATTA
TTAGCACTCATCTGGGACGATCTACGGAGCCTGTGCCTCTTCAGCTACCACCGCTTGAGA
GACTTACTCTTGATTGTAACGAGGACTGTGGAACTTCTGGGACGCAGGGGGTGGGAACTC
CTCAAATATTGGTGGAATCTCCTGCAGTATTGGAGTCAGGAACTAAAGAATAGTGCTGTT
AGTTTACTCAATACCACAGCTATAGCAGTAGCTGAGGGGACAGATAGGGTTATAGAAGTA
GTACAAAGAGCTTTTAGAGCTATTCTCCACATACCTGCAAGAATAAGACAGGGCTTAGAA
AGGGCTTTGCTGTAA
>EF210725
ATGAAAGTGAAGGGGACCAGGACGAATTGGCAACACTTATGGAAATGGGGCACGATGCTC
CTTGGAATGTTGATGATCTGTAGTGTTGCAGGAAACTGGGTCACAGTCTATTATGGGGTA
CCTGTGTGGAAAGAAGCAACCACCACTCTATTTTGTGCATCAGATGCTAAAGCATATGAT
ACAGAGGTACATAATGTTTGGGCTACACATGCCTGTGTACCCACAGACCCCAACCCACAA
GAAGTAAAATTGAAAAATGTGACAGAAGAATTTAACATGTGGAAAAATAACATGGTAGAA
CAGATGCATGGGGATATAATCAGTTTATGGGATCAAAGTCTAAAGCCATGTGTAAAATTA
ACTCCACTCTGTGTTACTTTAAATTGCACTGATGTTAATACCACCAGGACTAATAGCACC
AGTCCCAGGAATACTAGCATCAGTAATGATACCTTTATAGAGGACATAGGAGAAATAAAA
AATTGCACTTTCAATGTCACTGGAGGCATAAGAGATAAGATACAAAAAGAATATGCACTG
TTTTATAGACTTGATGTAGTAAAAATAGATAATAGTGATAATAGTAGTAACTATAGGTTA
GTAAGTTGTAACACCTCAGTCATTACACAGGCTTGTCCAAAGGTATCCCTTGAGCCAATT
CCCATACATTTTTGTACCCCGGCTGGTTTTGCGCTTCTAAAGTGTAAAGATAAAAAGTTC
AATGGAACAGGAACATGTAGGAATGTCAGTACAGTACAATGCACACATGGAATTAGGCCA
GTAGTGTCAACTCAACTGCTGTTAAATGGCAGTGTAGAAGAAGAAGGGGTAGTAATTAGA
TCTTCCAATTTCACAGACAATGCTAAAACCATAATAGTACAGCTAAAAGAGCCTGTACAA
ATAAATTGTACAAGGCCCAACAATAATACAAGAAGAAGTATAGCTATAGGGCCAGGGAAA
GCAATTTTTCAAGCAGGAGACATAATAGGGGATATAAGAAAAGCACATTGTAACATAACT
AATACCACAAAATGGAATGACACTCTACACCAACTAGTTCAAGTATTAAGAAAACAATTT
GGTGAGAATAAAACAATAAACTTTACGCAACCCTCAGGAGGGGACCCAGAAGTAGTGTTT
CACAGTTTTAATTGTGGAGGAGAATTTTTCTACTGTAATACATCAAATTTGTTTAATACT
TCTTGGAATATTAATATTACAAAGTCAGAAAATAACTATACAACAAATGGAACTATCACT
CTCCCATGTAGAATAAAACAAGTTATAAACATGTGGCAGGAAGTAGGAAAAGCAATGTAT
GCCCCTCCCATCAAAGGACAAATTAGTTGTTTGTCAAATATCACAGGGTTGCTATTAACA
AGAGATGGAGGTAAGCGCAATGACAGTAATGAGACAGAGGTCTTTAGACCTGGAGGAGGA
GATATGAGGGACAATTGGAGAAGTGAATTATATAAATATAAAGTAGTAAAAATTGAACCA
ATAGGAATAGCACCCACCAAGGCAAAGAGAAGAGTGGTGCAAAGAGAAAAAAGAGAGCTG
GGAACGCTAGGAGCTATGTTCATTGGGTTCTTGGGAGCAGCAGGAAGCACTATGGGCGCA
GCGTCAGTGACGCTGACGGTACAAGCCAGACAATTATTGTCTGGTATAGTGCAACAGCAG
AACAATCTGCTGAAGGCTATTGATGCGCAACAGCATCTGTTGCAACTCACAGTCTGGGGC
ATCAAGCAGCTCCAGGCAAGAGTCCTTGCTGTGGAAAGATTCCTATATGATCAACAGCTC
CTAGGGATTTGGGGTTGCTCTGGAAAACTCATTTGCACCACTGCTGTGCCTTGGAATAAT
AGTTGGAGTAATAAAACTCTGGATTACATTTGGGATAACATGACCTGGATGCAGTGGGAA
AAAGAAATTGACAATTACACAGGATACATATACAGCTTACTTGAAGAATCGCAGAACCAA
CAAGAAAAGAATGAACATGAATTATTGGAATTGGATAAGTGGGCAAGTCTGTGGAATTGG
TTTAACATAACACAATGGCTGTGGTATATAAAAATATTCATAATGATAGTAGGAGGCTTG
ATAGGTTTAAGAATAATTTTTGCTGTACTTTCTATAGTAAATAGAGTTAGGCAGGGATAC
TCACCTTTATCATTTCAGACCCACCTCCCAACCCCGAGGGGACCCGACAGGCCCGAAGGA
ATCGAAGAAGACGGTGGAGAGCAAGGCAGAGGCAGATCAATAAGATTAGTGGATGGATTC
TTAGCACTCATCTGGGACGACCTGCGGAACCTGTGCCTCTTCAGCTACCACCGCTTGAGA
GACTTACTCTTGATTGTGGAGATTCTGGGACGCAGGGGGTGGGAGATCCTCAAATACTTG
TGGAACCTCCTGCAGTATTGGAGTCAGGAACTAAAGAATAGTGCTGTCAGCTTGCTCAAC
GCAACAGCTATAGCAGTAGCTGAGGGGACAGATAGGATTATAGAAGTAGGACAAACAATT
GGTAGAGCTATTCTCCACATACCTAGAAGAATAAGACAGGGCTTGGAAAGGCTTTTGCTA
TAA
>EF210726
ATGAGAGCGACGGGGACCAGGAAGAATTATCAGCACTGGTGGAGAGGGGGCATCTTGCTC
CTTGGGATGTTAATGATATGTAGTACTACAGAACAATTGTGGGTCACGGTATATTATGGG
GTACCTGTGTGGAAAGAAGCAACCACCACTCTATTTTGTGCATCAAATGCTAAAGCATAT
AGTACAGAGAAACATAATGTTTGGGCCACACATGCCTGTGTACCCACAGACCCCAACCCA
CAAGAAGTAGTATTGGAAAATGTGACAGAAAATTTTAACATGTGGAAAAATAGCATGGTA
GACCAGATGCAAGAGGATATAATCAGTTTATGGGATCAAAGCCTGAAGCCATGTGTAAAA
CTAACTCCACTCTGTGTTACCTTAAATTGTACTGATAGGCTAAATGCCACTAGAACTAAT
GCCACCACTGATGCCCATATTACCAATGAAATAAAAAACTGCTCTTTCAATGTCACCGCA
AGCATAAGAGATAAGGTAAAGACAGAATATGCACTTTTTTATAGCCTTGATGTAGTACCC
ATAGAGGATAATGATAATACCAGCTATAGGTTGAGAAGTTGTAACACCTCAGTCATTACA
CAGGCCTGTCCAAAGGTAACCTTTGAGCCAATTCCCATACATTATTGTACCCCGGCTGGT
TTTGCACTCCTAAAGTGTAATGATAAGAAGTTCAATGGAACAGGACCATGTACAAATGTT
AGCACAGTACAATGTACTCATGGAATTAAGCCAGTAGTATCAACTCAACTGCTGTTAAAT
GGCAGTTTAGCAGAAGAAGAGGCAGTAATTAGATCTGAAAATTTCACGAACAATGCTAAA
ACCATAATAGTACAACTGAAAGAACCTGTAGAGATTAATTGTACAAGACCCAATAACAAT
ACAAGAAAAAGTATACATATAGGGCCAGGGAGAGCATTTTATGCAACAGGAGACATAATA
GGAGATATAAGGCAAGCACATTGTAACATTAGTAGAGCAAAATGGAATAGCACTTTAACA
CAGATAGTGGGAAAATTAAGAGAACAATTTGGGAATAAAACAATAATCTTTAATCAATCC
GCAGGAGGGGACCCAGAAATTACAATGCACAGTTTTAATTGTGGAGGGGAATTTTTCTAC
TGTAATACAACACCACTATTTAATACTACTTGGGTTAATGAGACTGGGCCTAATAATACC
CAGGGGAATGATACCATCACACTCCAATGCAGAATAAAACAAATTATAAACCTGTGGCAG
AAAGTAGGAAAAGCAATGTATGCCCCTCCTATCAGAGGACGAATTAGATGTTCATCAAAT
ATTACAGGACTACTATTAACAAGAGATGGTGGGAATAACAATACTAATGAGACCTTCAGA
CCGGGAGGAGGAGATATGAGGGACAATTGGAGAAGTGAATTATATAAATATAAAGTAGTA
CAAGTTGAACCATTAGGATTAGCACCCACCAAGGCAAGGAGAAGAGTGGTGCAGAGAGAA
AAAAGAGCAGTGGGACTGGGAGCTGTGTTCCTTGGGTTCTTGGGAGCAGCAGGAAGCACT
ATGGGCGCAGCGTCAATGGCGCTGACGGTACAGGCCAGACAATTATTGTCTGGTATAGTG
CAGCAGCAGAACAACATGCTGCGGGCTATTGAGGCGCAACAGCACCTGTTGCAACTCACA
GTCTGGGGCATTAAGCAGCTCCAGGCAAGAGTCCTGGCTGTGGAAAGATACCTAAGGGAT
CAACAGCTCCTAGGGATTTGGGGTTGCTCTGGAAAACTCATTTGCACCACTAATGTGCCT
TGGAATGCTAGTTGGAGTAATAAATCTCTGGATGAGGTTTGGGGCAACATGACATGGTTA
CAGTGGGAAAGAGAAATTGACAATTACACAAGCTTAATATACACATTACTTGAAGAATCA
CAGAACCAGCAAGAAAAGAATGAAAAAGAATTACTAGAACTAGATAAGTGGGCAAGTCTG
TGGAATTGGTTTGACATAACAAAATGGCTGTGGTATATAAAAATATTCATAATGATAGTA
GGAGGCTTGGTAGGTTTAAGGATAATTTTTGCTGTGCTTTCTATAGTGAATAGGGTTAGG
CAGGGATACTCACCATTATCGTTGCAGACCCACCTCCCAGCACCGAGGGGACCCGAAAGG
CCCGGAGGAATCGAAGAAGAAGGTGGAGAGAGAGACAGAGACGGATCAACTCGATTAGTG
CATGGATTCTTAGCACTCGTCTGGGACGATCTGCGGAGCCTGTGCCTATTCAGCTACCAC
CGCTTGAGAGACTTACTCTTGATTGTAGCGAGGATTGTGGAACTTCTGGGACGCAAGGGG
TGGGGGGCTCTCAAGTATTGTTGGAATCTCTTACAGTACTGGAGTCAGGAGCTAAAGAAT
AGTGCTGTTAGCTTGCTCAATACTACAGCTATAGTAGTAGCTGAAGGGACAGATAGGGTG
CTAGAAGCGGGGCAAAGAATTTTTAGAGCTTTTATCCACATACCTAGAAGAATAAGACAA
GGCTTAGAAAGAATTTTGCTATAA
>EF210727
ATGAAAGTGAAGGAGATCAGGAAGAATTATCAACACTTGTGGAGATGGGGCACCATGCTC
CTTGGGATATTGATGATCTGTAGTACTGCAGGAAAATTGTGGGTAACAGTCTATTATGGG
GTACCTGTGTGGAAAGAAGCAACCACTACTCTATTTTGTGCATCAGATGCTAAAGCATAT
GATACAGAGAAACATAATGTTTGGGCCACACATGCCTGTGTACCTACAGACCCCAACCCA
CAAGAAATGGTATTGGAAAATGTGACAGAAGATTTTAACGTGTGGAAAAATAACATGGTA
GAACAGATGCATGAGGATATAATCAGTTTGTGGGATGAAAGCCTAAAGCCATGTGTAAAG
TTAACCCCACTCTGTGTTAATTTAAATTGCACTGATGTTAAAATTAATAGTACTTCCCCT
AATAATACTGTTGGTTCTTCCATTAATAGTAGCATGATAGAAGAAATGAAAAACTGCTCT
TTCAATATCTCCACAAAAATAAAAGATAAGGCGCAAAAAGAATATGCACTTTTTTATAAA
CTTGATATAGCACAAATAGATAATAGTACTGGATATAGGTTGATAAGTTGTAACACCTCA
GTCATTACACAGGCCTGTCCAAAAGTATCTTTTGAGCCAATTCCAATACATTATTGCACC
CCGGCTGGTTTTGCGCTTCTGAAATGTAATGATAAGAAGTTCAATGGAACGGGACCATGT
ACAAATGTCAGCACAGTACAATGTACACATGGAATTAGACCAGTGGTATCAACTCAATTG
CTGGTAAATGGCAGTCTAGCAGAAGAAGAGGTAGTAATTAGATCTGAAAATATCACGGAC
AATATTAAAACCATAATAGTACAGCTGAATGAATCTGTAGAAATTAATTGTACAAGACCC
AGCAACAATACAAGAAAAAGTATACAATTAGGACTAGGGAGAGCATGGTATGCAACAGGA
GCAATAATAGGAGATATAAGAAAAGCATATTGTGAGGTTAATGCAGGAAAATGGAACAAA
ACCTTAAAAATGGTAGCTAGAAAATTAAACGAACTTATTAACAAAACAATAGTCTTCAAT
CAATCTTCAGGAGGGGATCCAGAAATTGTAATGTACAGTTTTAATTGTGGAGGGGAATTT
TTCTACTGTAACTCTACACAGCTGTTTAATAGTACTTGGAACAGCAGCAATTGGAATTGG
AATGATACTGAAAAGACAAATAAAAGTATCACACTCCCATGCAGAATAAAACAAATTATA
AACATGTGGCAGGAAGTAGGAAAAGCAATGTATGCCCCTCCCATCAGAGGACAAATTAGA
TGTTCATCAAATATTACAGGGCTGATGCTAACAAGGGATGGTAGTAATGAGAGTCACAGT
GAGATCTTCAGACCAGGAGGAGGAAATATGAGGGATAATTGGAGAAGTGAATTATATAAA
TATAAAGTAGTAAAAATTGAACCATTAGGAGTAGCACCCACCAAGGCAAAGAGAAGAGTG
GTGCAGAGAGAAAAAAGAGCAGTAGTGGGGATAGGAGCTGTGTTCCTTGGGTTCTTGGGA
GCAGCAGGAAGCACTATGGGCGCAGCGTCAATGATGCTGACGGTACAGGCCAGACAATTA
TTGTCTGGTATAGTGCAACAGCAGAACAATTTGCTGAGGGCTATTGAGGCGCAACAGCAT
ATGTTGCAACTCACAGTCTGGGGCATCAAGCAGCTCCAGGCAAGAGTCCTGGCTGTGGAA
AGATACCTAAAGGATCAACAGCTCCTAGGAATTTGGGGTTGCTCTGGAAAGCTCATCTGC
CCCACTGCTGTGCCTTGGAATACTAGTTGGAGCAATAAATCTCAGGATGAGATTTGGAAG
AACATGACCTGGATGCAGTGGGAAAGAGAAATTGATAACTACACAAATGAAATATATAGC
TTAATTGCAGAGTCGCAAAACCAACAAGACAAGAATGAACAAGAATTATTGGAATTGGAT
AAATGGGCAGGTTTGTGGGATTGGTTTAGCATAACAAACTGGCTGTGGTATATAAAAATA
TTCATAATAATAGTAGGAGGTTTAATAGGTTTAAGAATAGTTTTTACTGTACTTTCTATA
GTGAATAGAGTTAGGCAGGGATACTCACCATTGTCATTCCAGACCCACCACCCAGCTCCG
AGGGGACCAGACAGGCCCGAAGGAATCGAAGAAGAAGGTGGAGAGAGAGACAGAGACAGA
TCCGGTCCATTAGTGAACGGACTCTTAGCACTCATCTGGGTCGACCTGCGGAGCCTGTTC
CTCTTCAGCTACCACCGCTTGAGAGACTTACTCTTGATTGCAACGAGGATCGTGGAACTT
CTGGGACGCAGGGGGTGGGAAACCCTCAAATACTGGTGGAATCTCCTGCAGTATTGGAGT
CAGGAACTAAAGAATAGTGCTATTAGCTTGCTCAATGCCACAGCCATAACAGTAGCCGAG
GGGACAGATAGGGTTATAGAAGTAGCACAAAGAATTGTTAGGGCTATTCTCCACATACCT
AGGAGAATAAGACAGGGCTTGGAAAGGGCTTTGCTATAA
>EF210728
ATGAAAGTGATGGAGACCAGGAAGAATTATCAACACTTATGGAAATGGGGCACGATGCTC
CTTGGAATGTTGACGATCTGTAGTGCTGCAGAAGACTTGTGGGTCACAGTCTATTATGGG
GTACCTGTGTGGAAAGACGCAAGTACCACTCTATTCTGTGCATCAGAGGCTAAAGCATAT
GATACAGAGGCACATAATGTTTGGGCCACACATGCCTGTGTACCCACAGACCCCAACCCA
CAAGAAATAGTATTGCAAAATGTGACAGAAGGTTTTAACATGTGGAAAAATAACATGGTA
GAACAAATGCATGAGGATATAATCAGTTTATGGGATCAAAGTCTAAAGCCATGTGTAAAA
TTAACCCCACTCTGTGTTACTTTAAACTGCACTACTGCTAATGCCAATAGTACTGCTAAT
GCCACTAGTACTACTAGTACCACTAGTACTGACATGAAAAACTGCTCTTTCAACATCACC
ACAGACATGAGAGACAAGGTGCAGAAACAACATGCACTTTTTTATAGCCTTGATGTAGTA
CCAATAGACAATAGTAATAATAGCTATAGGTTGATAAGTTGTAACACCTCAGTCATTACA
CAGGCCTGTCCAAAGATATCCTTTGAGCCAATTCCTATACATTATTGTGCCCCAGCTGGT
TTTGCGATTATAAAGTGTAATGACAAGAATTTCGCTGGAATAGGAACATGTAAAAATGTC
AGCACAGTACAATGTACACATGGAGTTAGGCCAGTAGTGTCAACTCAACTGCTGTTAAAT
GGCGGTCTAACAGAAGGAGAGGTAGTAATTAAATCTGCCAATTTCTCAGACAATACTAAA
ACCATAATAGTACAGCTATCGGAATCTATAGAAATAAATTGTACAAGACCCAGCAATAAT
ACAAGAAAAAGTATAACTATAGGACCAGGGAGAGCATTTTATACAACAGGAGATATAATA
GGAGATATAAGACGAGCACATTGTAATATTAGTGGAGCAAAATGGAATAACACTTTACGC
AGGATAGCTGAAAAATTAAAAGTCCAATATGAAAATAGAACAATAGTCTTTAATGCATCC
TCAGGAGGGGACCCAGAAGTTGTGATGCACACCTTTAATTGTGGAGGAGAATTTTTCTAC
TGTAATACAACACAACTGTTTAATAGTACGTTTAATAGTACTTGGGAGAGAGAGACAAAT
ACAACTGAGCTAAATACAAATATCACTATCACTCTCCCATGTAGAATAAAACAAATTATA
AATATGTGGCAGGAAGTAGGAAAAGCAATGTATGCCCCTCCCATCCGGGGACAAATTAGA
TGTTCATCAAATATTACAGGGCTGCTCTTAACAAGAGATGGTAGTCATAATAATAATACT
ACCGAAACCTTCAGACCTGGAGGAGGAGATATGAGAGACAATTGGAGAAGTGAATTATAT
AAATATAAAGTAGTAAAAATTGAACCATTAGGAATAGCACCCACCAAGGCAAAGAGAAGA
GTGGTGCAAAGAGAAAAAAGAGCAGTGGGACTGGGAGCTGTGTTCCTTGGGTTCTTGGGA
GCAGCAGGAAGCACTATGGGCGCAGCGTCAATAACGCTGACGGTACAGGCCAGACAATTA
TTGTCTGGTATAGTGCAACAGCAGAGAAATTTGCTGAATGCTATTGAGGCGCAACAACAC
CTGTTGCAACTCACAGTCTGGGGCATCAAGCAGCTCCAGGCAAGAGTCCTGGCTATAGAA
AGATACCTTAAGGATCAACAGCTCCTAGGGATATGGGGTTGCTCTGGAAAACTCATTTGC
ACCACTGCTGTGCCTTGGAATGCTAGTTGGAGTAATAAAAATCTGAGCCAAATTTGGGAC
AACATGACCTGGATGGAGTGGGAAAAAGAAATTGACAATTACACAGGATTAATATACAAC
TTACTTGAAATATCGCAAAACCAACAAGAAAAGAATGAACAAGAATTATTGGAATTGGAT
AAATGGGCAAGTCTGTGGAATTGGTTTGACATAACAAGCTGGCTGTGGTATATAAAAATA
TTCATAATAATAATAGGAGGCTTGATAAGTTTAAGAATAATTTGTGCTGTAATTAATATA
GTAAATAAAGTTAGGCAAAGATATTCACCATTGTCATTTCAGACCCTCCTCCCAACCCCG
AGGGGACCCGACAGGCCCGAAAGAATCGAAGAAGAAGATAGAGACAGAGACAGAGACACA
TCCGTGCGATTAGTAACTGGCTTCTTAGCACTTATCTAG
>EF210729
ATGAAAGTGAAGGAGACCAAGAAGAATTGTCAGCACTGGTGGTGGACATGGGGCATGATG
CTCCTTGGAATGTTGATGATCTGTAGTGCTGAAGACAAATTGTGGGTCACAGTCTATTAT
GGGGTACCTGTGTGGAAAGAAGCAACTACCACTCTATTTTGTGCATCAGATGCTAAAGCA
TATAACACAGAGGTACATAATGTTTGGGCCACACATGCCTGTGTACCCACAGACCCTAAC
CCACAAGAAGTAAAATTGGAAAATGTGACAGAAAATTTTAATATGTGGAAAAATAACATG
GTAGAACAAATGCATGAGGATATAATCAGTTTATGGGATCAAAGCCTAAAGCCATGTGTA
AAATTAACCCCACTCTGTGTTGCTTTAAACTGCAGTGCGCTTGCGCCAAGTCTTTGCACT
AATAATGTTACTAATGCCAATAGTACTACATCGAATAGTACTACTAATGCCACTAATACA
GATTGTGAAAACCTGAGGCGAGAAATGACAAACTGTTCTTTTAATGCTACCACAGGCATA
ACAAATAAGATGAAAAAAGAATATGCACTTTTTGATAGACTTGATGTAATACCAATAGAT
AATAGTTCAATATATGCATTGATAAATTGTAATACCTCAGTCATTAAACAGGCCTGTCCA
AAGGTAACCTTTGAACCAATTCCCATACATTATTGTGCCCCGGCTGGTTTTGCGATTCTA
AAGTGTAATGATAAGAAGTTCAATGGAACAGGCATGTGTACAAATGTTAGTACAGTACAA
TGTACACATGGAATTAGGCCAGTAGTATCAACTCAATTGCTGCTAAATGGCAGTCTAGCA
GAAGGAGATGTAGTACTTAAATCTGAAAATTTCACAAACAATGCTAAAACCATACTAGTA
CAGCTGAATAATTCTGTAACAATTAATTGTACAAGACCCTACAACAATACGAGAAGAGGT
GTACATATGGGACCGGGGCAAGCACTTTTTGCAACAGGGGCAATAATAGGAGACATAAGA
CAAGCACATTGTAACATTAGTAGAAAAGATTGGAATGACACTTTAAAACAGATAGTTACA
AAATTAGGAGAACAATTTGGGAAAAGTAAAACAATAGTCTTTAATCAATCCTCAGGAGGA
GACCCAGAGATTGTAATGCACAGCTTTAATTGTGGAGGGGAATTCTTTTATTGTAATACA
ACACGGCTGTTTAATAGTACTTGGAAGAATAATACTTGGACTAAGAATCATATTGAGAAC
GAGACTGAAACAATCACACTCCCATGCAAAATAAAACAAATTATAAACAGGTGGCAGGAA
GTAGGACAAGCAATGTATGCCCCTCCCATCCCAGGATGGATTAACTGTTCATCAAATATT
ACAGGGCTACTATTAACAAGAGATGGTGGTGAAAACGGAACCACCGAGACCGAGACCTTC
AGACCTGGAGGAGGAGATATGAGGGACAATTGGAGAAGTGAATTATATAAATATAAAGTA
GTTGAAATTCAACCATTAGGAGTAGCACCCACCACAGCAAAGAGAAGAGTGGTGCAGAGA
GAAAAAAGGGCAGTAACACTAGGAGCTATGTTCCTTGGGTTCTTGGGAACAGCAGGAAGC
ACTATGGGCGCAGCGTCGCTGACGCTGACGGTACAGGCCAGACAATTATTGACTGGTATA
GTGCAACAGCAGAACAATCTGCTGAGGGCTATTGAGGCGCAACAGCATATGTTGCAACTC
ACAGTCTGGGGCATTAAACAGCTCCAGGCAAGAGTCCTGGCTGTGGAAAGATACCTAAAG
GATCAACAGCTCCTAGGGATTTGGGGCTGCTCTGGAAAACTCATCTGCACCACTGCTGTG
CCTTGGAATGCTAGTTGGAGTAATAAATCTATAGAAAAAATTTGGAATAACATGACCTGG
ATGCAGTGGGAGAGAGAAATTGACAATTACACAGACTTAATATACAATTTACTTGAACAA
TCGCAGAACCAGCAAGAAAAGAATGAACAAGAATTATTGGAATTGGATAAATGGGCAAGT
TTGTGGAATTGGTTTGATATATCACACTGGCTGTGGTATATAAAAATATTCATAATGATA
GTAGGAGGCTTGGTAGGTTTAAGAATAGTTTGTGCTGTAATTTCTATAGCAAATAGAGTT
AGGCAGGGATACTCACCATTATCATTGCAGACCCTCCTCCCAGCTCCGAGGGGACCCGAC
AGGCCCGACGGAATCGAAGAAGAAGGTGGAGACAGAGACAGTCACAGATCCAGAAGATTA
GTGGTTGGATTTTTACCACTTATCTGGGACGACCTGAGGAGCCTGTGCCTCTTCAGCTAC
CACCGCTTGAGAGACTTACTCTTGATTGCAGCGAGGATTGTGGAACTTCTGGGACGCAGG
GGGTGGGAAGTCCTCAAGTATTGGTGGAATCTCCTACAGTATTGGATTCAGGAACTAAAG
AATAGTGCTGTTAGTTTGCTTAATGCCACAGCTATAGCAGTAGCTGAGGGAACAGATAGG
GTTATAGAAACATTACAAGGAATTGGTAGAGCTATTCTAAACGTACCTAGAAGAATAAGA
CAGGGCTTTGAGAGGGCTTTACTATAA
>EF210730
ATGAAAGCGAAGGAGACCAGGAAGAATTGGCAGCACTTGTGGAAATGGGGCATCATGCTC
CTTGGGATGTTGATGATCTGTAGTGCTGCAGAAGACAGGTGGGTCACAGTCTATTATGGG
GTACCAGTGTGGAAAGAAGCAACCACCACTCTATTCTGTGCATCAGATGCTAAAGCATAT
GATACAGAGGTACATAATGTTTGGGCCACACATGCCTGTGTACCCACAGACCCCAACCCA
CAAGAGTTAAGATTGGAAAATGTGACAGAAGAGTTTAACATATGGAAAAATGACATGGTA
GAACAGATGCATGAGGATATAATTAGTTTATGGGATCAAAGCCTAAAGCCATGTGTAAAA
TTAACTCCACTCTGTGTTACTTTAAATTGCACTAAGATTACCATGAAAAGTACTAATAAT
ACTAATACTAATACTAGTTGGGAAAGGGGGGAAGAAATGAAAAATTGCTCTTTCAATGTC
AGCTCAAGCGTAAGAGACAAGATGAAGAGAGAATATGCACTTTTTTATAAACTTGATATA
GTACCAATAGATGATAGTAATAGTAGCAGCAGTAACTATAGTAGCTATAGGTTGATAAAT
TGTAACACCTCAGTCATTACACAGGCTTGTCCAAAGGTAACCTTTGAGCCAATTCCCATA
CATTATTGTACCCCGGCTGGTTTTGCGCTTTTAAAGTGTAATGATAAAAGGTTCAATGGA
ACAGGAAAATGTACAAATGTCAGTACAGTACAATGCACACATGGAATTAAGCCAGTAGTG
TCAACTCAACTGCTGTTAAACGGCAGTCTAGCAGAAGAAGAGGTAATACTTAAATCTGCC
AATATCACAGACAATGCTAAGACCATAATAGTGCAGCTAAATGAAACTGTAGAAATAAAT
TGTACAAGACCCAACAATAATACAAGAAAAAGTATACCTATAGGGCCAGGGAGAGCATTT
TATACAACAGGAGATATAATAGGAGATATAAGGCAAGCACATTGTAACATTAGTAGAGCA
AAATGGAATCTAACTTTACACCGTATAGCTACAGCATTAAAAGCCAAGTTTAATGATAAT
ACAATAGTCTTTAATCAATCCTCAGGAGGGGACCCAGAAGTTGTGATGCACACTTTTAAT
TGTGGAGGAGAATTTTTCTACTGTAATACATCACAACTGTTTAATAGTACTTGGAATGGA
ACAGAGCCAACTAATAGCAATAAAGAAAATGGAACTATCACACTCCCATGTAGAATAAAA
CAAATTGTAAACATGTGGCAGGAAGTAGGAAAAGCAATGTATGCCCCTCCCATCAGAGGA
CAAATTAGATGTTCATCAAATATTACAGGGCTACTCTTAACAAGAGATGGTGGTAATAGC
AGTACCGAGACCTTCAGACCTGGAGGAGGAGATATGAGGGACAATTGGAGAAGTGAATTA
TATAAATATAAAGTAGTAAAAATTGAACCATTAGGAGTAGCCCCCACCAAGGCAAAAAGA
AGAGTGGTGCAGAGAGAAAAAAGAGCAGTGACACTAGGAGCTATGTTCCTTGGGTTCTTG
GGAGCAGCAGGAAGCACTATGGGCGCAGCGTCAATGACGCTGACGGTACAGGCCAGACAA
TTATTGTCTGGTATAGTGCAACAGCAGAACAATTTGCTGAAGGCTATTGAGGCGCAACAG
CATCTGTTGCAACTCACAGTCTGGGGCATCAAGCAGCTCCAGGCAAGAGTCCTGGCTGTG
GAAAGATACCTACAGGATCAACAGCTCCTGGGAATTTGGGGTTGCTCTGGAAAACTCATT
TGCACCACTTCCGTGCCTTGGAATACTAGTTGGAGTAATAAATCTCAGGAACAAATTTGG
AATAACATGACTTGGATGGAGTGGGAAAAAGAAATTGACAATTATACAGGATTAATATAC
AACTTACTTGAAAAATCGCAGAACCAGCAGGAAAAGAATGAACAGGAATTATTGGAATTG
GATAAGTGGGCAAGTCTGTGGAATTGGTTTGACATAACACAATGGCTGTGGTATATAAAA
ATATTCATAATGATAGTAGGAGGCTTGATAGGTTTAAGAATAGTTTTTGCTGTACTTTCT
ATAGTAAATAGAGTTAGGCAGGGATACTCACCATTATCATTTCAGACCCACCTCCCAACA
CCGAGGGGACCCGACAGGCCCGAAGGAATAGAAGAAGAAGGTGGAGAGCGAGGCAGAGAC
AAATCAATTCGATTAGTAGCTGGATTCTCAGCACTCATCTGGGACGACCTGCGGAGCCTG
TGCCTCTTCAGCTACCACCGCTTGAGAGACTTACTCTTGATAACAACGAGGATTGTGGAA
CTTCTGGGACGCAGGGGGTGGGAAATCCTCAAATATTGGTGGAATCTTCTCCAGTATTGG
AGTCAGGAAATAAAGAATAGTGCTATTAGCTTGCTCAACGCCACAGCTATAGCAGTAGCT
GAGGGGACAGATAGGATTATAGAAGTAGGACAAAGAGCTGGTAGAGCTATCCTCCACATA
CCTAGAAGAATAAGACAGGGCTTAGAAAGGCTTTTGCTATAA
>EF210734
ATGAAAGTGAGGGAGATCATGAAGAATTGGCAGCACTTGTGGAAATGGGGCATGATGCTC
CTTGGAATGCTGATGATCTATAGTGCTGCAGAAGACAGGTGGGTCACAGTCTATTATGGG
GTACCTGTGTGGAAAGAAGCAACCACCACTCTATTTTGTGCATCAGATGCTAGAGCATAT
AGTACAGAGATGCATAATGTTTGGGCCACACATGCCTGTGTACCCACCGACCCCAACCCA
CAAGAATTAGTACTGGAAAATGTAACAGAAAATTTTAACATGTGGAAAAATGATATGGTA
GAACAGATGCATGAGGATATCATCAGTCTATGGGATCAAAGCCTAAAGCCATGTGTAAAA
TTAACCCCACTCTGTGTTACTTTAAATTGTACTACTCCTGCTTTAAATTGTACTACTAAT
AATAATGCTACTAATAGTAATGATACTTCTTCTACTAATAATACTAGTTGTGAGAGGATG
GAAAAAGAAATAAAAAATTGCTCTTTCGAGGTCACCGCAGGCATAATAGACAGACCACAG
AAAGACTATGCACTCTTTTATAGCCTTGATATAGTACCAATAGAGGGTACTAATGGTAGC
TATAGGTTGATAAATTGTAACACCTCAGTCATTAAGCAGGCTTGTCCAAAGGTATCCTTT
GAGCCAATTCCCATACATTATTGTACCCCGGCTGGTTTTGCGATTCTAAAATGTAATGAT
AAGGATTTCAATGGAACAGGAACCTGTAGAAATGTCAGCACAGTACAATGCACACATGGA
ATTAGGCCGGTAGTGTCAACTCAACTGCTGTTAAATGGCAGTCTAGCAGAAAAAAAGGTA
GTACTTAGATCTGCCAATTTCACGGACAATGCTAAAACCATAATAGTACAGCTAAATGAA
ACTGTAGAAATAACTTGTACAAGACCCAACAATAATACAAGAAAAAGTATAAATATAGGG
CCAGGGAGAGCATTTTATGCAACAGGACAGATAACAGGAGATATAAGACAAGCATATTGT
AACATTAGTAGAGCAAAATGGAATAAAACTTTACAACACCTAGTCACAGCATTACGAAGT
CAATTTAACAAGAGTACAATAGTCTTTAAGCAACCCGCAGGAGGGGACCCAGAAGTTGTG
ATGCACAGTTTTAATTGTGGAGGAGAATTTTTCTACTGTAATACATCACAACTGTTTAAT
AGTACTTGGAATGTTACAAAGCCATTTAATGGCACTCAAGAAAATGAAAATATCACACTC
CCATGTAGAATAAAACAAATTATAAACATGTGGCAGGAGGTAGGAAAAGCAATGTATGCC
CCTCCCATCAAAGGAATAATTAAATGTTCATCAAACATTACAGGACTGCTCCTAATAAGA
GATGGTGGTAATAGTAATGGTAATGGAAGTAACAATAGCGAGACCTTCAGACCTGGAGGA
GGAGATATGAAGGACAATTGGAGAAGTGAATTATATAAATATAAAGTAGTAAAAGTTGAA
CCAGTAGGACTAGCACCCACCAAGGCAAAGAGAAGAGTGGTGCAGAGAGAAAAAAGAGCA
GTGACACTAGGAGCTGTGTTCCTTGGGTTCTTGGGAGCAGCAGGAAGCACTATGGGCGCA
GCGTCAGTGACGCTGACGGTACAGGCCAGACAATTACTGTCTGGTATAGTGCAACAGCAG
AGCAATATGCTGAAGGCTATTGAGGCGCAACAACATCTGTTGCAACTCACAGTCTGGGGC
ATCAAGCAGCTCCAGGCAAGAGTCCTGGCTGTGGAAAGATACCTAAAGGATCAACAGCTC
CTGGGGATTTGGGGTTGCTCTGGAAAACTCATCTGCACCACTACAGTGCCTTGGAATATG
AGTTGGAGTAATAAAACTAATGAACAAATTTGGGATAACATGACCTGGATGCAGTGGGAA
AAAGAAATTAGCAATTATACAGATTTAATATACAACTTACTTGAAAAATCGCAGAACCAG
CAAGAAAAGAATGAACAAGAATTATTGGAATTGGATAAGTGGGCAAGTCTGTGGAATTGG
TTTGACATAACAAATTGGCTGTGGTATATAAAATTATTCATAATGATAGTAGGAGGCTTG
GTAGGTTTAAGAATAGTTTTTGCTGTACTTTCTATAGTAAACAGAGTTAGGCAGGGATAC
TCACCATTGTCATTTCAGACCCACCTCCCAACCCCGAAGGGACCCGACAGGCCCGAAGGA
ACAGAAGAAGAAGGTGGAGAGCGAGGCAGAGACAGATCAGTTCGATTAGTAGCTGGATTC
TCAGCACTCATCTGGGACGACCTGCGGAGCCTGTGCCTCTTCAGCTACCACCGCTTGAGA
GACTTACTCTTGATAATAACGAGGATTGTGGAACTTCTGGGACGCAGGGGGCGGGAAATC
CTCCAATATTGGTGGAGTCTCCTACAATATTGGAGTCAGGAACTAAAGAATAGTGCTATC
AGCTTGCTCAACGCCACCGCCATAGCAGTAGCTGAGGGGACAGATAGGATTATAGAAGTA
GGACAAATAGCTGGTAGAGCTCTTCTCCACATACCTAGAAGAATAAGACAGGGCTTAGAA
AGGTGTTTGCTATAA
>EF210733
ATGAGAGTGACGGGGATCATGAGGAATTGTCAGCACTTGTGGAAGTGGGGCATGATGCTC
CTTGGGATGTTGATGATCTGTAGTGCTGCAGAAAAATTGTGGGTCACAGTCTATTATGGG
GTACCTGTGTGGAAAGAAGCAACCACCACTCTATTTTGTGCATCAGATGCTAAGGCATAT
GACACAGAGGTACATAATGTATGGGCCACACATGCCTGTGTACCCACAGACCCTAACCCA
CAAGAAGTACTATTAGAAAATGTGACAGAAGAATTTAATATGTGGAAAAATAGCATGGTA
GAACAGATGCATGAGGATATAATCAGTTTATGGGACCAAAGCCTAAAACCATGTGTAAAA
TTAACCCCATTCTGTGTTACCTTGAACTGCACAAATTATAACGGAACCAATGGGAATACA
ACTGTAACCAATAATAGTACGGGGGATGGAGATATAAAGCAATGCTCTTTCAATATCACC
ACAGAAATAGAAGATAAAGACGGAAGTAAGAGAAGGAACGAATCTGCACTTTTTAGTAAA
CTTGATCTAGAACCAATAAATAATAGTAATACAAGCTATAGGTTAATAAAATGTAACACC
TCGGTCATTAAGCAGGCCTGTCCAAAGGTATCCTTTGAACCAATTCCCATACATTATTGT
GCCCCGGCTGGTTTTGCGATTCTAAAGTGTAATGACAAAAGGTTTAATGGAACAGGACCA
TGTAAAAATGTCAGCACAGTACAATGTACACATGGAATCAAGCCAGTAGTGTCAACTCAA
CTGCTGTTAAATGGCAGTCTAGCAGAGGAAGAGGTAGTAATTAGATCTGAAAATCTCACA
AACAATGCTAAAAACATAATAATACAGCTGAATGAATCTGTAGTCATTACTTGTGAAAGA
CCCAACAACAATACAAGAAAAAGGGTAACTCTAGGACCAGGGAAAGTACTTTATACAACA
GGAGAGATAATAGGAAATATAAGAAAAGCACATTGTAACATTAGTAAAACAAATTGGACT
AGAACTTTAGAAAGGATAGTTATAAAATTAAGAGAACAATTTAAGAATAAAACAATAGTC
TTTAATCAATCCTCAGGAGGAGATTTAGAAATTGTCATGCACGTTTTCAATTGTGGAGGG
GAATTTTTCTACTGTAATACAACACAGCTGTTTAATAGTACTTACAATAGTACTTGGAAT
TACAATAGTACTCGGAATACTACAGATTCAATTATCACACTCCCATGCAGAATAAAGCAA
ATTATAAACAGGTGGCAAGAAGTAGGAAAAGCAATGTATGCCCCTCCCATCGCAGGACAA
ATCAGATGTCAATCAAATATTACAGGGCTAATATTAACAAGAGATGGTGGTGGTAATGGA
ACGAACGGGACCGAGGTCTTTAGACCTGCAGGAGGAGATATGAAGGACAATTGGAGAAGT
GAACTATATAAATATAAAGTAGTAAGAATTGAGCCCTTAGGAATAGCACCCACCAAGGCA
AAGAGACGAGTGGTGCAGCGAGAAAAAAGAGCAGTGGGAATGCTAGGAGCTATGTTCCTT
GGGTTCTTGGGAGCAGCAGGAAGCACTATGGGCGCAGCGTCACTGACGCTGACGGTACAG
GCCAGACAATTATTGTCTGGTATAGTGCAACAGCAGAACAACTTGCTGAGAGCTATTGAG
GCGCAACAGCATATGTTGCAACTCACAGTCTGGGGCATCAAGCAGCTCCAGGCAAGAATC
CTGGCTGTGGAAAGATACCTAAAGGATCAACAGCTCCTAGGGATTTGGGGTTGCTCTGGG
AAGCTCATCTGCACCACTGCTGTGCCTTGGAATACTAGTTGGAGTAATAAAAATCTGACT
CAGATTTGGGATAACATGACCTGGATGGAATGGGAGAGAGAAATTGACAATTACACAAGT
ATAATATACACCTTAATTGAAGAATCGCAGAACCAACAAGAAAAAAATGAACAAGAATTA
TTGGAATTGGGTAAGTGGGCAAGTTTGTGGAATTGGTTTGACATATCACGATGGCTGTGG
TACATAAAAATATTTATAATGATAATAGGAGGCTTAGTAGGTTTAAGAATAGCTTTTATA
GTACTTTCTTTAGTGAATAGAGTTAGGAAGGGATACTCACCATTATCATTCCAGACCCAC
CTCCCAGCTCCGAGGGGACCCGACAGGCCCGAAGGAATCGAAGAAGAAGGTGGAGAGCGA
GACAGAGACAGATCAAGTCCATTAGTAACTGGATTATTAGCACTCAAAGGGTCAAGAC
>EF210731
ATGAGAGTGAGGGAGATGAGGAGGAATTATCAGCAATCGTGGAGAGGGGGCATCTTGCTC
CTTGGGATGTTAATGATATGTAGTGCTGCAAAAGAATTGTGGGTCACAGTCTATTATGGG
GTACCTGTGTGGAAAGATGCAACCACTACTCTATTTTGTGCATCAGATGCTAAAGGATAT
GATACAGAGGTACACAATGTTTGGGCCACACATGCCTGTGTACCCACAGACCCCAACCCA
CAAGAAGTACTATTGGAAAATGTGACAGAATACTTTAACATGTGGAAAAATGACATGGTA
GAACAGATGCAGGAGGATATAATCAGCTTATGGGATCAAAGTCTAAAACCATGTGTAAAA
CTAACCCCACTCTGTGTTACTTTAAACTGTACTGATTTGAATGTTACTAAGACTGATTTG
AATGTTACTAAGACTAATAATAGTAGTGAAACAACAATAGAAAAGGGAGAAATGAAAAAC
TGCTCTTTCAATGTCACCAAAGACTGGAATGGTAGAGGGCAGAAAGAGTATGCAGTTTTT
CAAAAACTTGATGTAGTACCAATAGAGAATAATAATGGTAGTAATAATACCTATAGGTTG
ATAAGTTGTAACACCTCAGTTGTTACGCAAGCCTGTCCAAAGATATCTTTTGATCCAATT
CCCATACATTATTGTGTTCCTGCTGGTTTTGCGATTGTAAAGTGTAATGATAAAAAGTTC
AATGGAACAGGACCATGTAAAAATGTCAGCACAGTACAATGTACTCATGGAATTAAGCCA
GTAGTATCAACTCAACTGTTGTTAAATGGCAGCCTAGCAGAAGAAGAGGTAGTAATTAAA
TCTGCCAATTTCACAAACAATGCTAAAATCATAATAGTACAACTGAAAGAAGCTGTAACC
ATTACTTGTACAAGACCCAACAATAATACAAGAAAAAGTGTACATATGGGACCCGGGAAA
GCATTTTATTTAACAGATGTAATAGGAGATATAAGACAAGCATATTGTAACATTAGCGGT
AAAAAATGGAATGACACTTTAAGACAGGTAGCTGAAAAATTAAGCAAACAATTTAAGAAT
AAAACAATAACCTTTAATCAATCTTCAGGAGGGGACCCAGAAATTGTAATGCACAGTTTC
AATTGTAGAGGGGAATTTTTCTACTGTAATCTATCAAAATTGTTTAATAGTACATGGAAT
GATACTACTTGGAACACGACTGATGAGTCAAATGACACTTACATCCTGCTCCCATGTAGG
ATAAAACAAATTATAAACATGTGGCAGACAGTAGGAAAAGCAATGTACGCCCCTCCCATC
AAAGGAAAAATTAGTTGTTCATCAAATATTACAGGGCTGCTATTAACAAGAGATGGAGGG
AATGACAACAGGACTCAGGGGGTCGAGATCTTCAGACCTGGAGGAGGAGATATGAGAGAT
AATTGGAGAAGTGAATTATATAAATATAAAGTAGTAAAAATTGAACCATTAGGAATAGCA
CCCACCGAGGCAAAAAGAAGAGTGGTGCAGAGAGAAAAAAGAGCAGTGGGAATAGGAGCT
GTGTTCCTTGGGTTCCTGGGAGCAGCAGGAAGCACTATGGGCGCAGCGGCAGTGACGCTG
ACGGTACAGGCCAGACAATTATTGTCTGGTATAGTGCAACAGCAGAACAATCTGCTAAAG
GCCATTGAGGCGCAACAGCATCTGTTGCAACTCACAGTCTGGGGCATCAAGCAGCTCCAG
GCAAGGGTCCTGGCTGTGGAAAGATACCTATATGATCAACAGCTCCTGGGACTGTGGGGT
TGCTCTGGAAAACTCATTTGCACCACTACTGTGCCTTGGAATACTAGTTGGAGTAATAAA
TCTCGGTGGGAAATTTGGGAGAACATGACCTGGATGGAATGGGATAAAGAAATTAGCAAT
TACACAGAATTAATATATAACTTACTTGAACAATCGCAAAACCAACAAGAAAAGAATGAA
CAGGAATTATTGGCACTCGATAAATGGTCAAATTTGTGGAATTGGTTTGACATATCAAAT
TGGCTATGGTATATAAAAATATTCATAATGGTAGTAGGAGGCTTGATAGGCTTAAGAATA
ATTTTTACTGTGCTATCTATAGTGAATAGAGTTAGGCAGGGGTACTCACCATTATCATTT
CAGACCCACCACCCAACACAGGGGGGACCCGGCGGGCCCGAAGGAATCGAAGAAGACGGT
GGAGAGAGAGACAGAGGCAGATCCGGGATATTAGTGGATGGATTCTTAGCACTTATCTGG
GTCGATCTCAGGAACCTGTGCCTCTTCAGCTACCACCGCTTGAGAGACTTACTCTTGATT
GTGACAAGGATTGTGGAACTTCTGGGACGCAGGGGGTGGGAAGCCCTCAAGTATTGGTGG
AATCTCCTGCAGTATTGGAGCCAGGAACTAAAGAATAGTGCTGTTAGCTTGCTTAATGCC
ACAGCCATAGCAGTAGCTGAGGGGACAGATAGGATTATAGAAGGCTTACAACGAATTGGT
AGAGCTATCCTCCACATACCTAGAAGAATAAGACAGGGCTTAGAAAGGGCTTTGCAATAA
>EF210735
ATGAAAGTGAGGGGGACCAGGAAGAGCTGTCAGCACTTGTGGAAATGGGGCACAATGCTC
CTTGGAATGTTGATGATCTGTAGTGCTGCAGAAAACTTGTGGGTTACAGTCTATTATGGG
GTACCTGTGTGGAAAGAAGCAAACACCACTTTATTTTGTGCATCAGATGCTAGAGCATAT
GATACAGAGGTACATAATGTTTGGGCCACACATGCCTGTGTACCCACAGACCCCAACCCA
CAAGAAATAGCATTGGGAAATGTGACAGAAGATTTTAACATGTGGAAAAATAACATGGTA
GAACAAATGCATGAGGATGTAATCAGTTTATGGGATCAAAGCCTAAAGCCATGTGTAAAA
CTAACCCCACTCTGTGTAACTTTAAGTTGTACTGATGTCAATAGTACTGATACTAAGGGC
AATAATACTGGTAGTAATAGTACTAGTGGGGAAATGATGGAGAAAGGAGAAATAAAAAAT
TGCTCTTTCAATGCTACAACAAGCATGCAAGACAAGATAAAGAAAAACTATGCACTGTTT
TATAGCCTTGATATAGTACCAATAGACAATACTAGCTATAGGTTAATCAGTTGTAACACC
TCAATCATTACACAGGCCTGTCCAAAGGTATCCTTTGAGCCAATTCCCATACATTATTGT
GCTCCGGCTGGTTTTGCGATTCTAAAATGTAGTGATAAGGGATTCAATGGAACAGGAAAA
TGTACAAATGTCAGCACAGTACAATGCACACATGGGATTAGGCCAGTAGTGTCAACCCAA
CTGCTGTTAAATGGCAGTCTAGCAGAAGAAGAGGTAGTACTTAGATCTGCCAATTTCTCA
GACAATACTAAAACCATAATAGTACAGCTAAAGGAGCCTGTAGAAATAAATTGTACAAGA
CCCAACAATAATACAAGAAAAAGTATACCTATAGGGCCAGGGCGAGCATTTTATGCAACA
GGAGAAATAATAGGAGATATAAGAAAAGCACATTGTAACATTAGTAGAGCAAAATGGAAT
AAAACTTTACACCAGATAGCTACCAAATTAAGAGCCCAATATAATAAAACAATAGCCTTT
AATAAATCCTCAGGAGGGGACCTAGAAATTGTGATGCATACTTTTAATTGTGGAGGAGAA
TTCTTCTACTGTAACACATCACACCTATTTAATAGTACTTGGAATGATACTAGTAGTTGG
GATAATAGCACTGAAGGAAATATCACACTCCAATGTAGAATAAAACAAATCATAAACAGG
TGGCAGGAAGTAGGAAAAGCAATGTATGCCCCTCCCATTGCAGGACAAATTAGATGCTCA
TCAAATATTACAGGGCTGCTATTAACAAGAGATGGTGGTCAGGGCAGTAACGAGACCGAG
GTCTTTAGACCTGGAGGAGGAAATATGAAGGACAATTGGAGAAGTGAACTATATAAATAT
AAAGTAGTAAAAGTTGAACCATTAGGAATAGCACCCACCAAGGCAAGGAGAAGAGTGGTG
CAGAAAGAAAAAAGAGCAATAACACTAGGAGCTATGTTCCTTGGTTTCTTGGGAGCAGCA
GGAAGCACTATGGGCGCAGCGTCGATAACGCTGACGGTACAGGCCAGACAATTATTGTCT
GGTATAGTGCAGCAGCAGAATAATTTGCTGAGGGCTATTGAGGCGCAACAGCATATGTTG
CAACTCACAGTCTGGGGCATCAAACAGCTCCAGGCAAGAGTCCTGGCTGTGGAAAGATAC
CTACAGGATCAACAGCTCCTAGGGATCTGGGGTTGCTCTGGGAAACTCATTTGCGCCACT
AATGTGCCCTGGAACACTAGTTGGAGTGAGAATATGACTAGTAATATATCTCTGAACCAA
ATTTGGGATACAATGACCTGGATGCAGTGGGAAAAAGAAATAGAAAGGTACACAGAAGAC
ATATACACCTTACTTGAAAAATCGCAGAACCAGCAGGAAAAGAATGAACAAGAATTATTG
AAATTGGATGAGTGGGCAAGCCTGTGGAACTGGTTTGACATATCAAAATGGCTGTGGTAT
ATAAAAATATTCATAATGATAGTAGGAGGTTTGGTAGGTTTAAGAATAATTTTTGCTGTA
CTTTCTATAGTGAATAGAGTTAGGCAGGGATACTCACCAATATCATTGCAGACCCTCCTC
CCAACCCCGAGGGGACCCGACAGGCCCGAAGGAACCGAAGAAGAAGGTGGAGAGCAAGGC
AGAGACAGATCACCTCGATTAGTGAATGGATTCTTAGCACTTATCTGGGACGACCTGCGG
AGCCTGTGCCTCTTCAGCTACCACCGCTTGAGAGACTTTCTCTTGATTCTAACGAGGATC
GTGGAACTGCTGGGACACAGGGGGTGGGAGATCCTCAAATATTGGTGGAACATCCTACAA
TATTGGAGTCAGGAACTAAAGAATAGTGCTGTCAGCTTGCTCAATGTCACAGCAATAGCA
GTAGCCGAGGGGACAGATAGGATTATAGAAGTAGTACAAATAGCTGGTAGAGCTATTCTC
CACATACCTAGAAGAATAAGACAAGGCTTGGAAAGGTGTCTGCTATAA
>EF210732
ATGAAAGTGAAGGGGATCAGGAGGAACTATCAGCTCTTGTGGAGAGGGGGCACCTTGCTC
CTTGGGATATTAATGATATGTAGTGCTGCAGATGATTTATGGGTCACAGTCTATTATGGG
GTACCTGTGTGGAAAGAAGCAATCACCACCCTATTTTGTGCATCAGATGCTAAAGCATAT
AAAACAGAGGCACATAATATTTGGGCCACACATGCCTGCGTACCCACAGACCCCAACCCA
CAAGAGGTAATATTGGAAAATGTGACAGAAAATTTTAACATGTGGAAAAATAACATGGTA
GACCAAATGCATGAGGATATAATCAGTTTATGGGATCAAAGCCTAAAGCCATGTGTAAAG
TTAACTCCACTCTGTGTTACTTTAAAGTGCACTAATGTCAATAGTACTACTAGCACCAAT
AGTAGCGAGGAAGGGATAGGGGAAATGAAAAACTGCTCTTTCAATATCACCACAAGCGTA
AAAGACAAAGTACAAAAAGAATATGCACTTTTTTATAGACTTGATATAGTACCAATAGAT
AATACCAGCTATAGGTTAGTAAAGTGTAACACCTCAGTCATTACACAGGCCTGTCCAAAG
GTATCCTTTGAGCCAATTCCCATACATTATTGTGCCCCAGCTGGTTTTGCGATTTTAAAA
TGTAGAGATAAGAAATTCAATGGAACAGGACCATGTAAAAATGTCAGTACAGTACAATGT
ACACATGGAATTAGGCCAACAGTATCAACTCACTTGCTGTTAAATGGCAGTCTAGCAGAA
GAAGAGGTAGTAATTAGATCTGAAAATTTCACAAAAAATGAGAAAACCATAATAGTACAG
CTGAATCAATCTGTAGAAATTACGTGTATAAGACCCTACAACAATACGAGAAAAAGTATA
CATATGGGACCAGGAAGAGCATTTTATGCAACAGGAGAAATAATAGGAGATATAAGAAAA
GCACATTGTAATGTTAATAAAACAAAATGGCATGAGGCTTTAAAAAAGATAGCTAAAAAA
TTAGAAGAACAATATAATAATAATAAAACAATAAGTTTTAATCAATCCACAGGAGGGGAC
CCAGAAACTGCAATGTTTACCTTTAATTGTGGAGGGGAATTTTTCTACTGTAATTCATCA
CAACTGTTTAACAGTACTTCAAAACAACTGTTTAACAGTACTTGGAATAATACAAATGCA
AATATCGAACTCCCGTGCAGAATAAGACAAATTGTAAATATGTGGCAGAGAATAGGAAAA
GCAATGTACGCCCCTCCCATCAGTGGACAAATTAACTGTACATCAAATATTACAGGACTG
CTATTAACAAGAGATGGTGATAAGAACAACAAGTCCACCGAGGTCTTCAGACCTATAGGA
GGAGAAATGAGGGACAATTGGAGAAGTGAATTATATAAATATAAGGTAGTACAAATTGAA
CCATTAGGAGTAGCACCCACCAGGGCAAAAAGAAGAGTGGTGCAGAGAGAAAAGAGAGCA
GTGGGAATAGGAGCTGTGTTCCTTGGGTTCTTGGGAGCAGCAGGAAGCACTATGGGCGCA
GCGGCAGTGACGCTGACGGTACAGGCCAGACTATTATTGTCTGGTATAGTGCAACAGCAA
AGCAATTTGCTGAGGGCTATTGAGGCGCAACAGCATCTGTTGCAACTCACAGTCTGGGGC
ATCAAGCAGCTCCAGGCAAGAGTCCTGGCTGTGGAAAGATACCTACAGGATCAACAGCTC
CTGGGGATTTGGGGTTGCTCTGGAAAACTCATTTGCACCACTTCTGTGCCTTGGAATGCT
AGTTGGAGTAATAAATCTATGAGTGAGATTTGGGAGAACATGACCTGGATGGAGTGGGAA
AAAGAAATTAGCAATTACACAGGCTTAATATATAACTTAATTGAAAAATCGCAAAACCAG
CAAGAACAGAATGAACAAGAATTATTGGCATTAGATAAATGGGCAAGTTTGTGGAATTGG
TTTGACATATCAAACTGGCTGTGGTATATAAAAATATTCATAATGATAGTAGGAGGCTTA
GTAGGTTTAAGAATAGTTTTTGCTATACTGTCTATAGTAAATAGAGTTAGGCAGGGATAT
TCACCATTATCGTTGCAGACCCACTTCCCAGTCCCGAGGGGACCCGACAGGCCAGAAGGA
ATCGAAGAAGAAGGTGGAGAGAGAGACAAAGACAGATCCACTCGATTAGTGAACGGATTC
TTGCCACTTTTTTGGGACGATCTGAGGAGCCTGTTCCTCGTCAGCTACCACCGCTTGAGA
GACTTACTCTTGATTGTAACGAGGATTGTGGAACTTCTGGGACGCAGGGGGTGGGAACTC
CTCAAATATTGGTGGAATCTTCTAAAGTATTGGAGTCAGGAACTAAAGAATAGTGCTATT
AGCTTGCTTGATGCCACAGCTATAGCAGTAGCTGAGGGGACAGATAGGATTATAGAAGTA
GCACAAAGAACTTATAGAGGCATTCTTAACATACCTACCAGAATAAGACAGGGCTTGGAA
AGGGCTTTGCTATAA
>HM215431
ATGAAAGTGAAGGGGACCATGAAGAATTATCAGCACTTGTGGAGATGGGGCATCATGCTC
CTTGGGATGTTGATGATCTGTAAAGCTGCAGACCAATTGTGGGTCACAGTGTATTATGGG
GTACCTGTGTGGAAAGAAGCAACTACCACTCTATTTTGTGCATCAGATGCTAAAGCATAT
GATACAGAGGCACATAATGTTTGGGCCACACATGCCTGTGTACCCACAGATCCCAGTCCA
CAAGAATTGGTATTGGGAAATGTGACAGAAAATTTTAACATGTGGAAAAATGACATGGTA
GACCAGATGCATGAGGATATAATCAGTTTATGGGATCAAAGTCTAAAGCCATGTGTAAAA
TTAACCCCACTCTGTGTCACTTTAAATTGCACTACTATCACTAATAGTAGTACTACCACT
AATAGTAATACTACCGCTAATAGTAGTAGGATAGTAGAGGAAGAAATGAAAAACTGCTCT
TTCAATATCACTGCAAGCATAAGAGATAAGGTTCAGAAAGAATATGCACTTTTTCATACA
CTTGATGTAGTACCAATAAATGAAGGTGGTAGTAACAGTACATATAGGATGATACATTGC
AACACCTCAGTCATTACACAGTCCTGTCCAAAGGTATCATTTGAGCCAATTCCCATACAT
TATTGTGCCCCAGCTGGTTTTGCGATTCTAAAGTGTAATAATAAGACGTTCAATGGAAGT
GGACCATGTACAAATGTCAGCACAGTACAATGTACACATGGGATCAAGCCAGTAGTGTCA
ACCCAACTGCTGTTAAATGGCAGTCTAGCAGAAGAAGAGATAGTAATTAGATCTGAAAAT
ATCTCAGACAATACTAAAACCATAATAGTACACCTGAATAAATCTGTATACATTAATTGT
ACAAGACCCAACAACAATACAAGGAGAAGTATACATATAGGACCAGGGAGAGCATTTTAT
ACAACAGACATAATAGGAAATATAAGAGCAGCACATTGTACCATTAATAAAACACAATGG
AGTGACACTCTAAAAAAGATAGTTATAAAATTAGGACAACATTTTAAAAATAAAACAATA
GTCTTTAATCACTCCTCAGGAGGGGACCCAGAAATTGTAATGCACAGTTTTAATTGTAGA
GGGGAATTTTTCTACTGTGACTCAACACCACTGTTTAATAGTACTTGGAAGAATATTACA
GAGTTAGATGCTACAAAGTTAGATAACGCTACAGAAAAAGGAAATATCACACTCAAATGT
AGAATAAAACAAATTATAAACATGTGGCAGGGAGTAGGAAAAGCAATGTATGCCCCTCCT
ATCAGTGGACCAATTAGCTGTTTATCAGAAATTACTGGGCTACTATTAACAAGAGATGGT
GGTGTCACTAAGAATAATGAGACCAATGGGACCACTGGGAATGATAAGACCGAGGTCTTC
AGACCTGGAGGAGGAGACATGAGGGACAATTGGAGAAGTGAATTATATAAATATAAAGTA
GTACAAATTAAGCCATTAGGAATAGCACCCACCAAGGCAAAGAGGAGAGTGGTGCAGAGA
GAAAAAAGGGCAGTGACATTTGGAGCTATGTTCCTTGGGTTCTTGGGAGCAGCAGGAAGC
ACTATGGGCGCAGCGTCAATAGCGCTGACGGGACAGGCCAGACAATTATTGTCTGGTATA
GTGCAACAGCAGAATAATCTGCTGAGGGCTATTGAGGCGCAACAGCATCTGTTGCAACTC
ACTGTCTGGGGCATCAAGCAACTCCAGGCAAGAATCCTGGCTGTGGAAAGATACCTACAG
GATCAACAGCTCCTAGGGATTTGGGGTTGCTCTGGAAAACTCATCTGCACCACTACTGTG
CCTTGGAATGCTAGTTGGAGTAATAAAACTTTAAAGAATATTTGGGGTAACATGACCTGG
ATGCAGTGGGAAGAAGAGATTGACAATTACACAGACTTGATATACACTTTAATTGAAGAA
TCGCAAGTCCAGCAAGAAAATAATGAAAAAGAATTATTAGAATTGGATAAGTGGGCAAGT
TTGTGGAATTGGTTTAACATAACACACTGGCTGTGGTACATAAAAATATTCATAATAATA
GTAGGAGGCTTAATAGGTTTAAGAATAGTTTTTACTGTGCTTTCTATAGTGAATAGAGTT
AGGCAGGGATACTCACCATTGTCATTCCAGACCCTCCTCCCAGTTCCGAGGGGACCCGAC
AGGCCAGAAGGAATCGAAGGAGAAGGTGGAGAGAGAGACAGAGACAGATCCGGACGTTCG
GCCAACAGCTTCTTGATACTTATTTGGGACGATCTGTGGAGCCTGTGCCTCTTCAGTTAC
CGCCGCTTGAGAGACTTACTCTTGACTGCAGCGAGGATTGTGGAACTTCTGGGACACAGG
GGGTGGGAAATCCTCAAATATTGGTGGAGTCTCCTGCAGTATTGGAGCCAGGAACTAAAG
AATAGTGCTGTCAGCTTGCTGAATGCCACAGCTATAGCAGTAGCTGAGGGAACAGATAGG
ATTATAGAAGTAGTACAGAGAGCTTGTAGAGCTATTATCCACATACCTAGAAGAGTGAGA
CAGGGCTTAGAAAGGGCTTTAATATAA
>HM215435
ATGAGAGTGAAGGGGATCAGGAAGAATTGTCAGCGCTTGTGGAGATGGGGCATCATGCTC
CTTGGGATGTTAATGATCAGTAATGCTGTAGAACAATTGTGGGTCACAATCTATTATGGA
GTACCTGTGTGGAAAGAAGCAACCACTACTCTATTTTGTGCATCAGATGCTAAAGCATAT
GAGACAGAGGTACATAATGTTTGGGCCACACATGCCTGTGTACCCACAGATCCCAACCCA
CAAGAAGTAGTACTGGGAAATGTGACAGAAGATTTTAACATGTGGAAAAATAACATGGTA
GAACAAATGAATGAGGATGTAATTAGCTTATGGGATCAAAGCCTAAAGCCATGTGTAAAA
TTAACCCCACTTTGTGTTACTTTAAATTGCAGTAAGGTGAACAATACTACTCATAACATT
ACTAATGATGAGGCAGGATTAAAAAACTGCTCTTTCAATATCACCACAAACATGAAAGAT
AAGGTGCAGAAGGAACGTGCACTTTTTTATGATCTTGATATAATAGCAATAGATAATGAT
AAGAATAGTAGTAAGAGTAATAGTAGTTATAGGTATAGGTTAAGAAGTTGTAATACCTCA
GTCATTACACAGGCCTGTCCAAAGGTATCCTTTGAGCCAATTCCCATACATTATTGTACC
CCAGCTGGTTTTGCGATTCTAAAGTGTAATGATAAGAAGTTCAATGGAACAGGACCATGT
ACAAATGTCAGCACAGTACAGTGTACACATGGAATTAGGCCAGTAGTGTCAACTCAACTA
CTGTTAAATGGCAGTCTAGCAGAAAAAGACATAATAATTAGATCCGAAAATATCACGAGT
AACAGTAGAAATATAATAGTACAGCTGAACGAAACTGTAAAAATTAATTGTACAAGACCC
AACAACAATACAAGAAAAAGTATATCTATAGGACCAGGGAGAGCATGGTATGCAACAGGA
GATATAGTAGGAGATATAAGACAAGCACATTGTAACATTAGTGAAGCAGAATGGGAGAAA
ACTTTAAAGAGGGTAGCTGAAAAATTAAAAGAACAATTTGATAATACAACAATATTCTTT
AATCAATCCGCAGGAGGGGACCCCGAAATTGCAATGCACAATTTTAATTGCAGAGGGGAA
TTTTTCTACTGTAATACATCACAACTGTTTAATAGCACTTGGCTTAATAACAATTCAACT
AATGGAACTATCATACTCCCATGCAGAATAAAACAATTTATAAACATGTGGCAGGAAGTA
GGAAAAGCAATGTATGCCCCTCCCATCAGCGGAAATATTAGCTGTTCATCAAATATTACA
GGGCTGCTATTAACAAGAGATGGTGGTAATGGCAAAAACACCAACTCCTCTGAAACCTTC
AGACCTGGAGGAGGAGATATGAGGGACAATTGGAGAAGTGAATTATATAAATACAAAGTA
GTAAGAATTGAACCACTAGGAATAGCACCCACCAAGGCAAGGAGAAGAGTGGTGCAGAGA
GAAAAAAGAGCGGTAATAGGAGCTATGTTCCTTGGGTTCTTGGGAGCAGCAGGAAGCACT
ATGGGCGCAGCGTCAGTGACGCTGACGGTACAGGCCAGACTATTATTGTCTGGTATAGTG
CAACAGCAGAACAATCTGCTGAGAGCTATTGAGGCGCAACAGCATATGTTGCAACTCACA
GTCTGGGGCATCAAGCAGCTCCAGGCAAGAGTCCTGGCTTTGGAAAGATACCTAAGGGAT
CAACAGCTCCTAGGAATTTGGGGTTGCTCTGGAAAACTCATCTGCACCACTAATGTGCCT
TGGAATACTAGTTGGAGCAATAAAAGTCTAAGTGAGATTTGGGACAACATGACCTGGATG
CAGTGGGAGAGAGAAATTGACAATTACACAGGCTTAATATACAACTTACTTGAAAAATCG
CAAAACCAACAAGAAAAGAATGAACAAGATTTATTGGCATTAGATAAATGGGCAAATTTG
TGGAGTTGGTTTGACATATCAAATTGGCTGTGGTACATAAAAATATTCATAATGATAGTA
GGAGGCTTGGTAGGTTTAAGAATAGTTTTTGTTATACTTTCTATAGTAAATAGAGTTAGG
CAGGGATACTCACCCTTATCGTTCCAGACCCGCCTCCCAGCCCAGAGGGGACCAGACAGG
CCCGAAGGAATCGAAGAAGAAGGTAGAGAGAGAGACAGAGACACATCCGGACACTCAGTG
GATGGATTCTTAGCAATTATCTGGGTCGACCTGCGGAGCCTGTTCCTCTTCAGCTACCAC
CGCTTGAGAGACTGCCTCTCGATTGTAACGAGGATTGTGGAACTTCTGGGACGCAGGGGG
TGGGAAGCCCTCAAGTATTGGGAGAATCTCCTGCAGTACTGGAGTCAGGAACTAAAGAAT
AGTGCTATTAGTTTGCTTAACGCCGCGGCTATAGCAGTAGCTGAGGGGACAGATAGGATT
GTAGAAGTATTACAAAGAATTGGTAGAGCTATTATCCACATACCTAGAAGAATAAGACAG
GGCTTCGAAAGGGCTTTGGTATAA
>AY835440
ATGAGAGTGAAGGAGATCAGGAGGAATTGTCAGCGCTTGCGGAGATGGGGCACCATGCTC
CTTGGGATGTTGATGATCTGTAGTGCTACAGAACAATTGTGGGTCACAGTCTATTATGGG
GTACCTGTGTGGAAAGAAGCAACCACCACTCTATTTTGTGCATCAGATGCTAAAGCATAT
GTTACAGAAAAACATAATGTTTGGGCCACACATGCCTGTGTACCCACAGACCCCAACCCA
CAAGAAGTAGTATTGGAAAATGTGACAGAAAATTTTAACATGTGGAAAAATAACATGGTA
GAACAGATGCATGAGGATATAATCAGTTTATGGGAACAAAGCCTAAAGCCATGTGTAAAA
TTAACCCCACTTTGTGTTACCTTAAATTGCACTGATAAGTTGAGAAATGATACAAGTGGC
ACTAACAGTAGCAGCTGGGAAAAGGTACAGAAAGGAGAAATAAAAAACTGCTCTTTCAAT
ATCACCACAGGCATAAGAGGTAGGGTACAAGAATACTCACTTTTTTATAAACTTGATGTA
ATACCAATAGATAGTAGGAATAATTCTAATAATAGTACTGAGTTTAGTAGCTATAGATTA
ATAAGTTGTAATACCTCAGTCATTACACAGGCCTGTCCAAAGATATCCTTTGAACCAATT
CCCATACATTATTGTGCCCCGGCTGGTTTTGCGATTCTAAAATGTAATGATAAGAAGTTC
AATGGAACAGGACCATGTAAGAATGTCAGCACAGTACAATGTACACATGGAATTAAACCA
GTAGTGTCAACTCAACTACTATTAAATGGCAGTCTAGCAGAAGAAGAGGTAGTAATTAGA
TCTGAAAATTTCACGAACAATGTAAAAAGCATAATAGTACAGTTGAATAAATCTGTAGTA
ATTAATTGTACAAGACCCAACAACAATACAAGAAAAAGTATACATATAGGAGCAGGGAAA
GCATTATATACAGGGGAAATAATAGGAGATATAAGACAAGCACATTGTAACCTTAGTAGA
GCACAATGGAATAACACCTTAAAACAGATAGTTATAAAATTAAGAGAACAATTTGGGAAT
AAAACAATAGTCTTTAATCAATCCTCAGGAGGGGACGTAGAAATTGTAATGCACAGTTTT
AATTGTGGAGGGGAATTTTTCTACTGTAATTCAACACAACTGTTCAATAGTACTTGGAAT
GGGAATGATACTTGGAATGATACTTGGAAGGATACTACAAATGACAATATCACACTCCCA
TGCAGAATAAAACAAATTGTAAACATGTGGCAGAAAGTAGGCAAAGCAATGTATGCCCCT
CCCATCAGAGGACAAATTAGATGTTCATCAAAAATTACAGGGCTGATATTAACAAGGGAT
GGTGGTACTAACGGGACCAACGAGACCGAGACCTTCAGACCTGGAGGAGGAAATATGAAG
GACAATTGGAGAAGTGAATTATATAAATATAAAGTAGTAAAAATTGAACCATTAGGAATA
GCACCCACCAAGGCAAAGAGAAGAGTGGTGCAGAGAGAAAAAAGAGCAGTGGGAACAATA
GGAGCTATGTTCCTTGGGTTCTTGGGAGCAGCAGGAAGCACTATGGGCGCAGCGTCACTG
ACGCTGACGGTACAGGCCAGACTATTATTGTCTGGTATAGTGCAACAGCAGAACAATCTG
CTGAGGGCTATTGAAGCGCAACAGCATCTGTTGCAACTCACGGTCTGGGGCATCAAACAG
CTCCAAGCAAGAGTCCTGGCTGTAGAAAGATACCTAAGGGATCAACAGCTCCTGGGGATT
TGGGGTTGCTCTGGAAGACTCATTTGCACCACTAATGTGCCTTGGAACACTAGTTGGAGT
AATAGATCTCTTAATTATATTTGGGATAACATGACCTGGATGCAGTGGGATAGAGAAATT
AACAATTACACAGACTACATATACACCTTACTTGAAGATGCGCAAAACCAGCAAGAAAAG
AATGAACAAGAATTATTAGAATTGGATAAGTGGGCAAGTTTGTGGAATTGGTTTGACATA
ACAAATTGGCTGTGGTATATAAAAATATTCATAATGATAGTAGGTGGCCTGATAGGTTTA
AGAATAGTTTTTGCTGTGCTTTCTATAGTGAATAGAGTTAGGCAGGGATACTCACCATTG
TCATTACAGACCCACCTCCCAGCCAGGAGGGGACCCGACAGGCCCGAAGGAATCGGAGAA
GAAGGTGGAGAGAGAGACAGAGACAGATCAGTTCGATTAGTGCATGGATTCTTAGCACTC
GTCTGGGAAGATCTGCGGAGCCTGTGCCTCTTCAGCTACCACCGCTTGAGAGACTTACTC
TTGATTGTAGCAAGGACTGTGGAAATTCTGGGACAGAGGGGGTGGGAAGCCCTCAAGTAT
TGGTGGAATCTCCTGCTGTATTGGAGTCTGGAACTAAAGAATAGTGCTGTTAGCTTGGTT
GATACCATAGCTATAGCAGTAGCTGAGGGGACAGATAGGATTATAGAAATAGCAAGAAGA
ATTTTTAGAGCTTTCCTTCACATACCTACAAGAATAAGACAGGGCTTGGAAAGGGCTTTG
CTATAA
>AY835439
ATGAGAGTGAAGGGGATCAGGAGGAATTGGCAGGGCTTGTGGAGATGGGGCACGATGCTC
CTTGGAATGTTGATGATCTGTAGGGCTGCAGAAAACTTGTGGGTCACAGTCTATTATGGG
GTACCTGTGTGGAAAGAAGCAACCACCACTTTATTTTGTGCATCAGATGCTAAAGCATAT
GAGACAGAGAAACATAATGTCTGGGCCACACATGCCTGTGTACCCACAGACCCCAACCCA
CAAGAAGTAGTATTGGGAAATGTGACAGAAAATTTTAACATGTGGAAAAATAACATGGTA
GAACAGATGCATGAGGATATAATCAGTTTATGGGATGAAAGCCTAAAGCCATGTGTAAAA
TTAACCCCACTCTGTGTTACTTTGAACTGCACTGATGAAGTGAAGACTAGTTATGCTAAT
AAGACTTCTAATGAGACTTATAAGACTTCTAATGAGACTTTTGGAGAAATAAAAAACTGC
TCTTTCAGTGTCCCCACAGGCATAAAAGATAAGGTGCAGAATGTATATGCACTTTTTTAT
AAACTTGATGTAATACCAATAGATGATAATAATAATAGTAGCAAGAATAATAACGGTAGC
TATAGTAGCTATAGATTGATAAATTGTAATACCTCAGTCATTACACAGGCCTGTCCAAAG
GTGTCCTTTGAACCAATTCCCATACATTATTGTGCCCCGGCTGGTTTTGCAATTCTAAAA
TGTAATAATAAGACATTCAATGGAACAGGACCATGTACAAATGTCAGCACAGTACAATGT
ACACATGGGATTAGACCAGTAGTGTCAACTCAACTGCTGTTAAATGGCAGTCTAGCAGAA
GAAGAGGTAGTAATTAGATCTGAAAATTTCACGAACAATGCTAAAACCATAATAGTACAT
CTGAAGAAATCTGTAGAAATTAATTGTACAAGGCCCGGCAACAATACAAGAAAAAGCATA
CATATAGGACCAGGGAGAGCATTTTATGCTACAGGAGACATAATAGGAGATATAAGACAA
GCACATTGTAACCTTAGTAGTGTACAATGGAATGACACTTTAAAACAGATAGTTATAAAA
TTAGGAGAACAATTTGGGACTAATAAAACAATAGCCTTTAATCAATCCTCAGGAGGGGAC
CCAGAAATTGTAATGCACAGTTTTAATTGTGGAGGAGAATTTTTCTACTGTAATACAACA
CAACTATTTAATAGTACTTGGGAGTTTCATGGTAATTGGACAAGGTCAAATTTCACAGAA
TCAAATAGCACAACTATCACACTCCCATGTAGAATAAAACAAATTGTAAACATGTGGCAG
GAAGTAGGCAAAGCAATGTATGCCCCTCCCATCAGAGGACAAATTAGATGTTCATCAAAT
ATCACGGGGCTGCTATTAACAAGAGATGGTGGCGTGAACGGGACCCGCGAGACCTTTAGA
CCTGGAGGAGGAGATATGAGGGACAATTGGAGAAGTGAATTATATAAATATAAAGTGGTA
AAAATTGAGCCATTAGGAGTAGCACCCACCAAGGCAAAGAGAAGAGTGGTGCAGAGAGAA
AAAAGAGCAGTGGGAACAATAGGAGCTATGTTCCTTGGGTTCTTGGGAGCAGCAGGAAGC
ACTATGGGCGCAGCGTCAATAACGCTGACGGTACAGGCCAGACAATTATTGTCTGGTATA
GTGCAACAGCAAAACAATTTGCTGAGAGCTATTGAGGCGCAACAGCATATGTTGCAACTC
ACGGTCTGGGGCATCAAACAGCTCCAAGCAAGAGTCCTGGCTGTGGAAAGATACCTAAGG
GACCAACAGCTCCTAGGGATTTGGGGTTGCTCTGGAAAACTCATTTGCACCACTGCTGTG
CCTTGGAATGCTAGTTGGAGTAATAAATCTCAAGATTACATTTGGAATAACATGACCTGG
ATGCAGTGGGATAAAGAGATTAACAATTACACAAACTTAATATACTCCTTACTTGAAGAC
TCGCAAAACCAGCAAGAAAAGAATGAACATGAATTATTAGAATTGGACAAATGGGCAAGT
TTGTGGAATTGGTTTGACATAACAAGATGGCTGTGGTATATAAAAATATTCATAATGATA
GTAGGAGGCTTGATAGGTTTAAGAATAGTTATTGCTGTAGTTTCCATAGTGAATAGGGTT
AGGCAGGGATACTCACCAATATCATTACAGACCCACTTCCCAGCACCGCGGGGACCCGAC
AGGCCCGAAGGAATCGAAGAAGGAGGTGGAGACAGAGACAGAGACAGATCACTGCGATTA
GTGCATGGATCCTTAGCACTCATCTGGGACGATCTGAGGAGCCTGTGCATCTTCAGCTAC
CACCGCTTGAGAGACTTACTCTTGATTGTAGCGAGGGTTGTGGAAATTCTGGGACGCAGG
GGGTGGGAAGCCCTCAAGTATTGGTGGAATCTCCTGCAGTATTGGAGTCAGGAACTGAAG
AATAGTGCTGTTAGCTTGCTTGATGCCACAGCTATTGCAGTAGCTGAGGGGACAGATAGG
ATTATAGAAATAATACGAAGAGCTTTTAGAGCTATCCTCCACATACCTACAAGAATAAGA
CAGGGCTTGGAAAGGGCTTTGCTATAA
>EU289200
ATGAGAGTGAAGGAGACAAGGAGGAATTGGCAGCACTTGTGGAAATGGGGCACGATGCTC
CTTGGGATGTTGATGATCTGTAGTGCTGCAGGAAATTTGTGGGTCACAGTCTATTATGGG
GTACCTGTGTGGAAAGAAGCGACCACCACTCTATTTTGTGCATCAGATGCTAAAGCATAT
GATACAGAGGTACATAATGTCTGGGCCACACATGCCTGTGTACCCACAGACCCCAACCCA
CAAGAAGTAGTATTGGGAAATGTGACAGAAAATTTTAACATGTGGAAAAATAACATGGTA
GAACAGATGCATGAGGATATAATCAGTTTATGGGATCAAAGCCTAAAGCCATGTGTAAAA
TTAACCCCACTCTGTGTTACTTTAAATTGTACTGATGTGAATGGTACTAGTGCTAATGTC
ACTAGTATAGAAAAAGGAGAAATAAAAAACTGCTCTTTTAATATCACCACAACAATAAGA
GATAAGGTGCAGAAAGCATATGCAACTTTTTATAGCCTTGATGTAGTACCAATAGATAAT
GATCAAGATAATAGTAGCAGTAGCTATAGGTTGACAAATTGTAATACCTCAGTCATTACA
CAGGCCTGTCCAAAGGTGTCCTTTGAACCAATTCCCATACATTATTGTGCCCCGGCTGGT
TTTGCGCTTCTAAAATGTAATGATAAAAAGTTCAATGGAACAGGACCATGTACAAATGTC
AGCACAGTACAATGTACACATGGAATTAGACCAGTAGTGTCAACTCAACTGTTGTTAAAT
GGCAGTCTAGCAGAAGAAGAGGTAGTAATTAGATCTGAAAATTTCACAGACAATGCTAAA
ACCATAATAGTACAGCTGAATAACTCTGTAGTAATTAATTGTACAAGACCCAACAATAAT
ACAAGAAAAAGTATACCTATAGGACCAGGGAGTGTATTTTATACAGGAGAAATAATAGGA
GATATAAGACAAGCACATTGTAACCTTAGTAATACAGATTGGAATAACACTTTAAAACAG
GTAGTTATAAAATTAAGAGAACAATTTGAGAATAAAACAATAGTCTTTAATCAATCCGCA
GGAGGGGATCCAGAAATTGTATTGCACAGTTTTAATTGTGGAGGGGAATTTTTCTACTGT
AATGCAACACAACTGTTTAATAGTACTTGGAATATTAATGGTACTTGGAATGGTACGAAT
GGTACTACAGAGTCAAATGACACTATCACACTCCCATGCAGAATAAAACAAATTATAAAC
ATGTGGCAGGAAGTAGGCAAAGCAATGTATGCCCCTCCCATTAGAGGACAGATTAGATGT
TCATCAAATATTACAGGATTACTATTAACAAGAGACGGTGGTAATAATAACACGAGTGAC
ACCGAGATCTTCAGACCTGGAGGAGGAGATATGAGGGACAATTGGAGAAGTGAATTATAT
AAATATAAAGTAGTAAAAATTGAACCATTAGGAATAGCACCCACCAAGGCAAAGAGAAGA
GTGGTGCAGAGAGAAAAAAGAGCAGTGGGAACAATAGGAGCTATGTTCCTTGGGTTCTTG
GGAGCAGCAGGAAGCACTATGGGCGCAGCATCATTAACGCTGACGGTACAGGCCAGACTA
TTATTGTCTGGTATAGTGCAACAGCAGAACAATCTGCTGAGGGCTATTGAGGCGCAACAG
CATCTGTTGCAACTCACGGTCTGGGGCATCAAACAGCTCCAGGCAAGAGTCCTGGCTGTG
GAAAGATACCTAAGGGATCAACAGCTCCTGGGGATTTGGGGTTGCTCTGGAAAACTCATT
TGCACCACTACTGTGCCTTGGAATGCTAGTTGGAGTAATAAATCTTTGAATTATATTTGG
GATAACATGACCTGGATGCAGTGGGATAGAGAAATTAACAATTACACAACCCTCATATAC
ACCTTACTTGAAGATGCGCAGAACCAGCAAGAAAAGAATGAACACGAATTATTAGAATTG
GATAAGTGGGCAAGTTTGTGGAATTGGTTTGACATAACACATTGGCTGTGGTATATAAAA
ATATTCATAATGATAGTAGGTGGTCTGATAGGTTTAAGAATAGTTTTTGCTGTGCTTTCT
ATAGTGAATAGAGTTAGGCAGGGATACTCACCATTATCATTTCAGACCCACCTCCCAGCC
AGGAGGGAACCCGACAGGCCCGAAGGAATCGAAGGAGAAGGTGGAGAGAAAGACAAAGAC
AGATCAGTTCGATTAGTGCATGGATTCTTAGCACTCATCTGGGACGACCTACGGAGCCTG
TGCCTCTTCAGCTACCACCTCTTGAGAGACTTACTCTTGATTGTAACGAGGATTGTGGAA
ACTCTGGGACGCAGGGGGTGGGAAGTCCTCAAGTATTGGTGGAATCTCCTTCAGTATTGG
AGTCAGGAACTAAAGAATAGTGCTGTTAGCTTGTTTGATGCCATAGCTATCGCAGCAGCT
GAGGGGACAGATAGGGCTATAGAAGTAGTGCGAAGACTTTTTAGAGCTTTTCTCCACATA
CCTACAAGAATCAGACAGGGATTGGAAAGGGCTTTGTTATAA
>AY835441
ATGAGAGTGAGGGAGACCAGGAGGAATTGGCAGCACTGGTGGAAATGGGGCACGATGCTC
CTTGGGATGTTGATGATCTGTAGTGCTACAGAAAAATTGTGGGTCACAGTCTATTATGGG
GTACCTGTATGGAAAGAAGCGACCACCACTCTATTTTGTGCATCAGATGCTAAAGCATAT
GAAACAGAGAAACATAATGTCTGGGCCACACATGCCTGTGTACCCACAGACCCCGATCCA
CAAGAAGTAGTGTTGGGAAATGTGACAGAAAATTTTAACATGTGGAAAAATAACATGGTA
GAACAAATGCATGAGGATATAATAAGTTTATGGGATCAAAGCCTAAAGCCATGTGTAAAA
TTAACCCCACTCTGTGTTACTTTAAATTGCACGGATGAGTTGAGGAATGGTACTTATGCT
AATGTCACTGTCACTGAGAAAGGAGAAATAAAAAACTGCTCTTTCAATATCACCACAGCA
ATAAGAGATAAGGTACAGAAAACATATGCACTTTTTTATAGACTTGATGTAGTACCAATA
GATAATAATCATGGTAATAGTAGCAGTAACTATAGCAACTATAGATTAATAAATTGTAAT
ACCTCAGTCATTACACAGGCCTGCCCAAAAGTATCCTTTGAACCAATTCCCATACATTAT
TGTGCCCCAGCTGGTTTTGCGATTCTAAAATGTAATAATAAGAAGTTCAATGGAACAGGA
CCATGTAAAAATGTCAGCACAGTACAATGTACACATGGAATTAGACCAGTAGTGTCAACT
CAACTGCTGTTAAATGGCAGTCTAGCAGAAGAAGAGGTAGTAATTAGATCTGAAAATTTC
ACAGACAATGCTAAAACCATAATAGTACAACTGAATGACTCTGTAATAATTAATTGTACA
AGACCCAACAACAATACAAGAAAAGGTATAACTATAGGACCAGGGAGAGTATTTTATACA
GGAGAAATAGTAGGAGATATAAGACAAGTACATTGTAACCTTAGTAGTGCAAAATGGAAT
AGCACTTTGAAACAGGTAGTTACAAAATTAAGAGAACAATTTGGGAATAAAACAATAGTC
TTTAATCAATCCTCAGGAGGGGATCCAGAAATTGTAATGCACAGTTTTAATTGTGGAGGG
GAATTTTTCTTCTGTAATACAACACAATTGTTTAACAGTACCTGGAATATTAATGGTACT
TGGCATGGTACTACAGTGTCAAATAAAACTATCATACTCCCATGCAGAATAAAACAAATT
ATAAACATGTGGCAGGAAGTAGGCAAAGCAATGTATGCCCCTCCTATTAGAGGACAAATT
AGATGTTCATCAAATATTACAGGATTACTATTAACAAGAGACGGTGGTAATAATAACAGC
ACCACCGAGATCTTCAGACCTGGAGGAGGAGATATGAGGGACAATTGGAGAAGTGAATTA
TATAAATATAAAGTAGTAAAAATTGAACCATTAGGAATAGCACCCACCAAGGCAAGGAGA
AGAGTGGTGCAAAGAGAAAAAAGAGCAGTGGGAACAATAGGAGCTATGTTCCTTGGGTTC
TTGGGAGCAGCAGGAAGCACTATGGGCGCAGCATCAGTAACGCTGACGGTACAGGCCAGA
CTATTATTGTCTGGTATAGTGCAACAGCAGAACAATCTGCTGAGGGCTATTGAGGCGCAA
CAGCATCTGTTGCAACTCACAGTCTGGGGCATCAAACAGCTCCAAGCAAGAGTCCTGGCT
GTAGAAAGATACCTAAGGGATCAACAGCTCCTGGGGATTTGGGGTTGCTCTGGAAGACTC
ATTTGCACCACTAATGTGCCTTGGAACACTAGTTGGAGTAATAAATCTCTTAATGATATT
TGGGATAACATGACTTGGATGGAGTGGGATAGAGAAATCAACAATTACACAAGCCTCATA
TACAACTTACTTGAAGATGCGCAAAACCAGCAAGAAAAGAATGAACAAGAATTATTAGAA
TTGGATAAGTGGGCAAGTTTGTGGAATTGGTTTGACATAACACATTGGCTGTGGTATATA
AAAATATTCATAATGATAATAGGTGGCCTGATAGGTTTAAGAATAGTTTTTGCTGTGCTT
TCTATAGTAAATAGAGTTAGGCAGGGATACTCACCATTGTCATTTCAGACCCACCTCCCA
GCCAGGAGGGAACCCGACAGGCCCGAAGGAACAGAAGGAGAAGGTGGAGAGAAAGACAGA
GACAGATCAGTTCGATTAGTGCATGGATTCTTAGCACTCATCTGGGACGATCTACGGAGC
CTGTGCCTCTTCAGCTACCACCGCTTGACAGACTTACTCTTGATTGTAACGAGGATTGTG
GGACTTCTGGGACGCAGGGGGTGGGAAGCCCTCAAGTATTGGTGGAATCTCCTACAATAC
TGGAGTCAGGAACTAAAGAATAGTGCTGTTAGCTTGCTTGATACCATAGCTATCGCAGTA
GCTGAGGGGACAGATAGGGTTATAGAAGCAGTGCGAAGAATTTTTATAGGTGTTCTCCAC
ATACCTAGAAGAATCAGACAGGGCTTTGAAAGGGCTTTGTTATAA
>EU577190
ATGAGAGTGAAGGAGACCAAGAGGAATTGGCAGCACTTGTGGAAATGGGGCACGATGCTC
CTTGGGATGTTAATGATCTGTAGTGCTGCAGAAAATTTGTGGGTCACAGTCTATTATGGG
GTACCTGTATGGAAAGAAGCGACCACCACTCTATTTTGTGCATCAGATGCTAAAGCATAT
GATACAGAGGTACATAATGTCTGGGCCACACATGCCTGTGTACCCACAGACCCCGACCCA
CAAGAAGTAGAATTGGAAAATGTGACAGAAAATTTTAACATGTGGAAAAATAACATGGTA
GAACAGATGCAGGAGGATATAATCAGTTTATGGGATCAAAGCCTAAAGCCATGTGTAAAA
TTAACCCCACTCTGTGTTACTTTAAATTGCACTGATGAGTTGAATAATAGTAATGGCACT
AGGGTTAATATCACTGACAAAGGAGAAATAAAAAACTGCTCTTTCAATGTCACCACAGCA
GTAAGAGATAAGGTGCAAAAAACATATGCATTGTTTTATAGACTTGATGTAGTACCAATA
GATGATAAGCATAATAATAGTAGCAGTAATAATAGTAGCAGGAAATATAGATTGATAAAT
TGTAATACCTCAGTCATTACACAGGCCTGTCCAAAGGTATCCTTTGAACCAATTCCCATA
CATTATTGTGCCCCGGCTGGTTTTGCGCTTCTAAAATGTAATGACAAGAAGTTCAATGGA
ACAGGACCATGTACAAATGTCAGCACAGTACAATGTACACATGGAATTAGACCAGTAGTG
TCAACTCAACTGCTGTTAAATGGCAGTCTAGCAGAAGAAGAGGTAGTACTTAGATCTGAA
AATTTCACAAACAATGCTAAAACCATAATAGTACATCTGAATGACTCTGTAGTAATTAAT
TGTACAAGACCCAATAACAATACAAGAAAAAGTGTACATATAGGACCAGGGAAGGTATTT
TATGCAGGAGAAATAATAGGAGATATAAGACAAGCACATTGTAACCTTAGTAGTACAAGA
TGGAATAACACTTTAAAACAGATAGTTATAAAATTAAGAGAACAATTTGGGAATAAAACA
ATAATCTTTAATCAATCCTCAGGAGGGGATCCAGAAATTGTAATGCACAGTTTTAATTGT
GGAGGGGAATTTTTCTACTGTAATACAACAAAACTGTTTAATAGTGCTTGGAATATTAAT
GGTACTTGGAGTGGTACTACAGAGTCAAATGACACTATCACACTCCCATGCAAAATAAAA
CAAATTATAAACATGTGGCAGGAGGTAGGCAAAGCAATGTATGCCCCTCCCATTAGAGGA
CAAATTAAATGTTCATCAAATATTACAGGATTACTATTAACAAGAGACGGTGGTAATAAT
AACCCGAATGGCACCGAGATCTTCAGACCTGGAGGAGGAGATATGAGGGACAATTGGAGA
AGTGAATTATATAAATATAAAGTAGTACAAATTGAACCACTAGGAATAGCACCCACCAAG
GCAAAGAGAAGAGTGGTGCAGAGAGAAAAAAGAGCAGTGGGAACAATAGGAGCTATGTTC
CTTGGGTTCTTGGGAGCAGCAGGAAGCACTATGGGCGCAGCATCAATAACGCTGACGGTA
CAGGCCAGACTATTATTGTCTGGTATAGTGCAACAGCAGAACAATCTGCTGAGGGCTATT
GAGGCGCAACAGCATCTGTTGCAACTCACAGTCTGGGGCATCAAACAGCTCCAGGCAAGA
GTCCTGGCTGTGGAAAGATACCTAAGGGATCAACAGCTCCTGGGGATTTGGGGTTGCTCT
GGAAAACTCATTTGCACCACTACTGTGCCTTGGAATGTTAGTTGGAGTAATAAATCTCAT
GATGATATTTGGAATAACATGACCTGGATGCAGTGGGATAGGGAAATTAACAATTACACA
AACTACATATACACCTTACTTGAAGATGCGCAGTACCAGCAAGAAAAGAATGAACACGAA
TTATTAGAATTGGATAAGTGGGCAAGTTTGTGGAATTGGTTTGACATATCAAACTGGCTG
TGGTATATAAAAATATTCATAATGATAGTAGGTGGCCTGATAGGTTTAAGAATAGTTTTT
GCTGTGCTTTCTATAGTGAATAGAGTTAGGCAGGGATACTCACCATTATCATTTCAGACC
CACCTCCCAGCCAGGAGGGAACCCGACAGGCCCGGAGAAACCGGAGGAGAAGGTGGAGAG
AGAGACAACGACAGATCCGTTCGATTAGTGCATGGCTTCTTAGCACTCATCTGGGACGAT
CTACGGAGCCTGTGCCTCTTCAGCTACCACCGCTTGAGAGACTTACTCTTGATTGTAACG
AGGATTGTGGAACTTCTGGGACGCAGGGGGTGGGAAGTCCTCAAGTATTGGTGGAATCTC
CTACAGTATTGGAGTCAGGAGCTAAAGAAGAGTGCTGTTAGCTTGCTTGATACTATAGCT
ATCGCAGTAGCTGAGGGGACAGATAGGGTTATAGAAGTAGTGCAAAGAATTTTTAGAGCT
TTTCTCCACATACCTACAAGAATCAGACAGGGCTTGGAAAGAGCTTTGTTATAA
>EU577213
ATGAGAGTGAAGGAGACCAAGAGGAATTGGCAGCACTTGTGGAAATGGGGCACGATGCTC
CTTGGGATGTTAATGATCTGTAGTGCTGCAGAAAATTTGTGGGTCACAGTCTATTATGGG
GTACCTGTATGGAAAGAAGCGACCACCACTCTATTTTGTGCATCAGATGCTAAAGCATAT
GATACAGAGGTACATAATGTCTGGGCCACACATGCCTGTGTACCCACAGACCCCGACCCA
CAAGAAGTAGTATTGGAAAATGTGACAGAAAATTTTAACATGTGGAAAAATAACATGGTA
GAACAGATGCAGGAGGATATAATCAGTTTATGGGATCAAAGCCTAAAGCCATGTGTAAAA
TTAACCCCACTCTGTGTTACTTTAAATTGCACTGATGAGTTGAATAATAGTAATGGTACT
AGGGTTAATATCACTGACAAAGGAGAAATAAAAAACTGCTCTTTCAATGTCACCACAGCA
ATAAGAGATAAGGTGCAAAAAACATATGCATTGTTTTATAGACTTGATGTAGTACCAATA
GATGATAAGCATGATAATAGTAGCAGTAATAATAGTAGCAGGAAATATAGATTGATAAAT
TGTAATACCTCAGTCATCACACAGGCCTGTCCAAAGGTATCCTTTGAACCAATTCCCATA
CATTATTGTGCCCCGGCTGGTTTTGCGCTTCTAAAATGTAATGATAAGAAGTTCAATGGA
ACAGGACCATGTACAAATGTCAGCACAGTACAATGTACACATGGAATTAGACCAGTAGTG
TCAACTCAACTGCTGTTAAATGGCAGTCTAGCAGAAGAAGAGGTAGTAATTAGATCTGAA
AACTTCACAAACAATGCTAAAACCATAATAGTACATCTGAATGACTCTGTAGTAATTAAT
TGTACAAGACCTAACAACAATACAAGAAAAAGTGTACATATAGGACCAGGGAAGGTATTT
TATGCAGGAGAAATAATAGGAGATATAAGACAAGCACATTGTAACCTTAGTAGTACAAGC
TGGAATAACACTTTAAAACAGATAGTTATAAAATTAAGAGAACAATTTGGGAATAAAACA
ATAATCTTTCATCAATCCTCAGGAGGGGATCCAGAAATTGTAATGCACAGTTTTAATTGT
GGAGGGGAATTTTTCTACTGTAATACAACAAAACTGTTTAATAGTACTTGGAGTATTAAT
GGTACTTGGAATGGTACTACAGAGTCAAATGACACTATCACACTCCCATGCAAAATAAAA
CAAATTATAAACATGTGGCAGGAAGTAGGCAAAGCAATGTATGCCCCTCCCATTAGAGGA
CAAATTAAATGTTCATCAAATATTACAGGATTACTATTAACAAGAGACGGTGGTAATAAT
AACCCGAATGGCACCACCGAGATCTTCAGACCTGGAGGAGGAGATATGAGGGACAATTGG
AGAAGTGAATTATATAAATATAAAGTAGTACAAATTGAACCACTAGGAATAGCACCCACC
AAGGCAAAGAGAAGAGTGGTGCAGAGAGAAAAAAGAGCAGTGGGAACAATAGGAGCTATG
TTCCTTGGGTTCTTGGGAGCAGCAGGAAGCACTATGGGCGCAGCATCAATAACGCTGACG
GTACAGGCCAGACTATTATTGTCTGGTATAGTGCAACAGCAGAACAATCTGCTGAGGGCT
ATTGAGGCGCAACAGCATCTGTTGCAACTCACGGTCTGGGGCATCAAACAGCTCCAGGCA
AGAGTCCTGGCTGTGGAAAGATACCTAAGGGATCAACAGCTCCTGGGGATTTGGGGTTGC
TCTGGAAAACTCATTTGCACCACTACTGTGCCTTGGAACGCTAGTTGGAGTAATAAATCT
CATGATGATATTTGGAATAACATGACCTGGATGCAGTGGGATAGGGAAATTAACAATTAC
ACAAACTACATATACACCTTACTTGAAGATGCGCAGTACCAGCAAGAAAAGAATGAACAC
GAATTATTAGAATTGGATAAGTGGGCAAGTTTGTGGAATTGGTTTGACATATCAAACTGG
CTGTGGTATATAAAAATATTCATAATGATAGTAGGTGGCCTGATAGGTTTAAGAATAGTT
TTTGTTGTGCTTTCTATAGTGAATAGAGTTAGGCAGGGATACTCACCATTATCATTTCAG
ACCCACCTCCCAGTCAGGAGGGAACCCGACAGGCCCGAAGGAACCGAAGAAGAAGGTGGA
GAGAGAGGCAACGACAGATCCGTTCGATTAGTGCATGGATTCTTAGCACTCATCTGGGAC
GATCTACGGAGCCTGTGCCTCTTCAGCTACCACCGCTTGAGAGACTTACTCTTGATTGTA
ACGAGGATTGTGGAACTTCTGGGACGCAGGGGGTGGGAAGTCCTCAAGTATTGGTGGAAT
CTCCTACAGTATTGGAGTCAGGAGCTAAAGAATAGTGCTGTTAGCTTGCTTGATACTATA
GCTATCGCAGTAGCTGAGGGGACAGATAGGGTTGTAGAAGTAGTGCAAAGAATTTTTAGA
GCTTTTCTCCACATACCTACAAGAATCAGACAGGGCTTGGAAAGAGCTTTGTTATAA
>EU289183
ATGAGAGTGATGGGGATCAGGAGGAATTATCAACACTTATGGAGATGGGGCATCATGCTC
CTTGGGATATTGATGATCTGTAGTGCTGCAGAGAAATGGGTCACAGTCTATTATGGGGTA
CCTGTGTGGAAAGAAGCAACCACCACTCTATTTTGTGCATCAGATGCTAAAGCATATGAT
ACAGAGGTACATAATGTTTGGGCCACACATGCCTGTGTACCCACAGACCCCAACCCACAA
GAAATAGTATTGGGAAATGTGACAGAAAATTTTAACATGTGGAAAAATGACATGGTAGAA
CAAATGCATGAGGATATAATCAGTTTATGGGATCAAAGCCTAAAGCCATGTGTAAAATTA
ACTCCACTCTGTGTTACTTTAAATTGCACTGATGATTTGGGGAATAATAGTACTAACAAC
AGTAGTTGGGACAAGGGAGAGATGAAAAAATGCTCTTTCAATATCACCACAAGCATAAGA
GGTAAGATGCAGAAAGAATATGCACTTTTTTATAAACTTGATATAGTACCAATAGATAAT
GGTAAGAATGATAGTACCAATACCAGCTATAGGTTGATAAACTGTAACACCTCAGTCATT
ACACAGGCCTGTCCAAAGATAACCTTTGAGCCAATTCCAATACATTACTGTGCCCCGGCT
GGTTTTGCGATTCTAAAGTGTAACAATAAGACGTTCAATGGAACAGGACCATGTACAAAT
GTCAGCACAGTACAATGTACACATGGAATTAAGCCAGTAGTGTCAACTCAACTGCTGTTA
AATGGCAGTCTAGCAGAAGAAGATATAGTAATTAGATCTGAGAATTTCACGAACAATGCT
AAAACCATAATAGTACAGCTGAAAGAATCTGTACAAATTAATTGTACAAGACCTAACAAC
AATACAAGAAAAGGTATACATATAGGACCAGGGAGAGCATTTTATGCAACAGGACAAATA
ATAGGAGATATAAAAAGAGCATATTGTAACATTAGTAGAACAAAGTGGAACAACACTTTA
ATACAGGTAGTTAGAAAATTAAGAGAACAATTTGGGAATAAAACAATAGTCTTTAATCAA
TCCTCAGGAGGGGACCCAGAAATTGTAATGCACAGCTTTAATTGTGGAGGGGAATTTTTC
TACTGTAATACAACACAACTGTTTAATAGTACTTGGAATGCTAATGTTACTGCAAATAGC
ACGGAAGGAAATGACACCCTCATACTCCCATGCAAAATAAAACAAATTATAAACATGTGG
CAAGAGGTAGGAAAAGCAATGTATGCCCCTCCCATCCAAGGGATAATTAGCTGTTCATCA
AATATCACAGGGCTATTATTAACAAGAGATGGTGGAAGTGAAAACAGGCCTAACGAGACC
TTCAGACCTGGAGGAGGAGATATGAGGGACAATTGGAGAAGTGAATTATATAAATATAAA
GTAGTACAAATTGAACCACTAGGAGTAGCACCCACCAAGGCAAAAAGAAGAGTGGTGCAG
AGAGAAAAAAGAGCAATAGGAATGGGAGCGTTGTTCCTTGGGTTCTTGGGAGCAGCAGGA
AGCACTATGGGCGCAGCGTCAGTGACGCTGACGGTACAGGCCAGACAATTATTGTCTGGT
ATAGTGCAACAGCAAAACAATTTGCTGAAGGCTATTGAGGCGCAACAGCATCTGTTGCAA
CTCACAGTCTGGGGCATCAAGCAGCTCCAGGCAAGAGTCCTGGCTTTGGAAAGATACCTA
AAGGATCAACAGCTCCTAGGGATGTGGGGTTGCTCTGGAAAACTCATCTGCACCACTACT
GTGCCTTGGAATGATAGTTGGAGTAATAAATCTCTAAGTGATATTTGGGATAACATGACC
TGGATGGAGTGGGAAAGAGAAATTAACAATTACACAAGTTTAATATACACCTTAATTCAA
GAATCGCAGAGCCAACAAGAAAAAAATGAACTAGAATTATTGGCATTGGATAAGTGGGCA
AGCCTGTGGAATTGGTTTGACATATCAAAATGGCTGTGGTATATAAAAATATTCATAATG
ATAGTAGGAGGCTTAATAGGTTTAAGAATAGTTTTTACTGTGCTTTCTATAGTGAATAGA
GTTAGGCAGGGATACTCACCATTGTCATTTCAGACCCACCTCCCAGCTCCAAGGGGACCC
GACAGGCCCGAAGGAATCGAAGAAGAAGGTGGAGAGAGAGACAGAGACACATCCAGGCAA
TTAGCAGCTGGATTCTTAGCACTTCTCTGGGTCGACCTACGGAGCCTGTGCCTCTTCCTC
TACCACCGCTTGAGAGACTTACTCTTGATTGTAGCGAGGATTGTGGAACTTCTGGGACGC
AGGGGGTGGGAAGCCCTCAAGTATTGGTGGAATCTCCTGCAGTATTGGAGTCAGGAACTA
AAGAATAGTGCTGTTAGCTTGTTCAATGCTACAGCAATAGCAGTAGCTGAGGGGACAGAT
AGGATTATAGAAGCAGTACAAAGAACTCTTAGAGCTATTCGCCACATACCTACAAGAATA
AGACAGGGCTTTGAAAGGGCTTTGCTATAA
>EU289184
ATGAGAGTGAAGGGGATCAGGAAGAATTATCAGCACTTGTGGAGATGGGGCACCATGCTC
CTTGGGATATTGATGATCTGTAGTGCTGCAGCACAATTGTGGGTCACAGTCTATTATGGG
GTACCTGTATGGAAAGAAGCAACCACCACTCTATTTTGTGCATCAGATGCTAAAGCATAT
GATACAGAGGTACATAATGTTTGGGCCACACATGCCTGTGTACCCACAGACCCCAACCCA
CAAGAACTAGTATTGGCAAATGTGACAGAAAATTTTAACATGTGGAATAATACCATGGTA
GAACAGATGCATGAGGATATAATCAGTTTATGGGATCAAAGTCTAAAGCCATGTGTAAAA
TTAACCCCACTCTGTGTTACTTTAAATTGCACTGATGTAACGAATGCTACTAATATCAAT
GCTACTAATATCAATAATAGTAGCGGGGGAGTGGAGAGTGGAGAAATAAAGAACTGCTCT
TTCAACATCACCACAAGCGTAAGAGATAAGGTGCAGAAAGAATATGCACTTTTTTATAAA
CTTGATATAGTACCAATAACAAATGAGAGTAGCAAATATAGGTTGATAAGTTGTAACACC
TCAGTCCTTACACAGGCCTGTCCAAAGGTATCCTTTGAGCCAATTCCCATACATTATTGT
GCCCCGGCTGGTTTTGCGATTCTAAAGTGTAACAATGAAACGTTCAATGGGAAAGGACCA
TGTATAAATGTCAGCACAGTACAATGTACACATGGAATTAGGCCAGTAGTATCAACTCAA
CTGCTGTTAAATGGCAGTCTAGCAGAAAAAGAGGTAATAATTAGATCTGACAATTTCTCG
GACAATGCTAAAAACATAATAGTGCAACTGAAAGAATATGTAAAAATTAATTGTACAAGA
CCCAACAACAATACAAGAAAAAGTATACATATAGGACCAGGGAGAGCATTTTATGCAACA
GGAGAAATAATAGGAAATATAAGACAAGCACATTGTAACATTAGTAGATCAAAATGGAAT
GACACTTTAAAACAGATAGCTGCAAAATTAGGAGAACAATTTAGGAATAAAACAATAGTC
TTTAATCCATCCTCAGGAGGGGACCTAGAAATTGTAACGCACAGTTTTAACTGTGGAGGG
GAATTTTTCTACTGTAATACAACAAAACTGTTTAATAGTACTTGGATTAGGGAGGGTAAT
AATGGTACTTGGAATGGTACTATAGGGTTAAATGACACTGCAGGAAATGACACAATCATA
CTCCCATGTAAAATAAAACAAATTATAAACATGTGGCAGGAAGTGGGAAAAGCAATGTAT
GCCCCTCCCATCAGAGGACAAATTAGATGTTCATCAAATATTACAGGGCTGATATTAACA
AGAGATGGCGGTAAGGACGATAGTAATGGGAGTGAGATCCTCGAGATCTTCAGACCTGGA
GGAGGAGATATGAGGGACAATTGGAGAAGTGAATTATATAAATATAAAGTAGTAAGAATT
GAACCATTAGGAGTAGCACCCACCAGGGCAAGGAGGAGAGTGGTGCAAAAAGAAAAAAGA
GCAGTGGGATTAGGAGCTATGTTCCTTGGGTTCTTAGGAGCAGCAGGAAGCGCTATGGGC
GCAGCGTCAATGACGCTGACGGTACAGGCCAGACAATTACTGTCTGGTATAGTGCAACAG
CAGAATAATTTGCTGAGGGCTATTGAGGCGCAACAGCATATGTTGCAACTCACAGTCTGG
GGCATCAAGCAGCTCCAGGCAAGAGTCCTAGCTGTGGAAAGATACCTAAAGGATCAACAG
CTCCTGGGGATTTGGGGTTGCTCTGGAAAACTCATATGCACCACTGATGTGCCTTGGGAT
ACTAGTTGGAGTAATAAAACTCTGGATGATATTTGGGGTAGTAACATGACCTGGATGGAG
TGGGAAAGAGAAATTGACAATTACACAAGCACAATATACACCTTACTTGAAGAAGCACAG
TATCAACAGGAAAAGAATGAAAAAGAATTATTGGAATTGGATAAATGGGCAAGTTTGTGG
AATTGGTTTGACATAACAAACTGGCTGTGGTATATAAGAATATTCATAATGATAGTAGGA
GGCTTGGTAGGTTTAAGAATAGTTTTTGCTGTACTTTCTATAGTAAATAGAATTAGGCAG
GGATACTCACCATTATCGTTCCAGACCCACCACCCAGCCCCGAGGGGACCCGACAGGCCC
GAAGGAATCGAAGAAGAAGGTGGAGAGAGAGACAGAGACAGATCCGGTCGATTAGTGAAC
GGATTCTTAGCACTTATCTGGGTCGATCTGCGGAGCCTGTGCCTCTTCAGCTACCACCGC
TTGAGAGACTTACTCTTGATTGTAACGAGGATTGTGGAACTTCTGGGACGCAGGGGGTGG
GAAGTCCTCAAATATTGGTGGAATCTCCTACAGTATTGGAGTCAGGAACTAAAGAATAGT
GCTGTTAGCTTGCTCAATGTCACGGCCATAGCAGTAGCTGAGGGGACAGATAGGATTATA
GAAGTAGCACAAAGAATTGGTAGAGCTATCCTCCACATACCTACAAGAATAAGACAGGGC
TTAGAAAGGGCTTTGCTATAA
>EU575148
ATGAGAGTGATGGGGATCAGGAAGAATTGTCAACACTTGTGGAAATGGGGAGCCTTGATC
TTTGGGATATTGATGATCTGTAGTACTGCAGGACAATTGTGGGTCACAGTCTATTATGGG
GTACCTGTGTGGAAAGAAGCAACCACCACTCTATTTTGTGCATCAGATGCTAAAGCATAT
GATACAGAGGTACATAATGTTTGGGCCACACATGCCTGTGTACCTACAGACCCCAACCCA
CAAGAAGTAGTATTGGAAAATGTGACAGAAAATTTTAACATGTGGAAAAATAACATGGTA
GAACAGATGCAGGAGGATGTAATCAGTTTATGGGATCAAAGCCTAAAGCCCTGTGTAAAA
TTAACCCCACTCTGTGTTACTTTAAATTGCACTGATGTGAATACTAATGGCACCACTAAT
ACTACTGCCACCACCACTAATAGTAGCGGGGAAATAGAGGAGAAAGGAGAAATAAAAAAC
TGCTCTTTCAATGTCACCTCAGGCATAAGAGATAAGATGCAAAAAGAATATGCATTCTTT
TATAAACTTGATGTAGTACCAATAGATAATCATAGTAATAATGATAGTAGTAGCTATAGG
AGCTATAGGATGATAAGTTGTAATACCTCAGTCATTACACAGGCCTGTCCAAAGGTATCC
TTTGAGCCAATTCCCATACATTATTGTGCCCCGGCTGGTTTTGCGATTCTGAAATGTAAT
AATAAGACGTTCAATGGAAAAGGAGAATGCAAAAATGTCAGCACAGTACAATGTACACAT
GGAATTAGGCCAGTAGTATCAACTCAATTGCTGTTAAATGGCAGTCTAGCAGAAGAAGAT
GTGGTAATTAGATCTGACAATTTCACAGACAATGCTAAAACCATAATAGTACAGCTAAAA
GACCCTGTACCAATTTATTGCGAAAGACCCAACAACAATACAAGAAGAAGTATACATATA
GGACCAGGGAGAGCATTTTATGCAGGAGAAATAATAGGGAACATAAGAAAAGCATATTGT
AAGCTTAATAAAACAAATTGGAATAACGCTTTAGAACAAATAGTTAAAAAATTAAAAGAA
CAATTTCAACCTAAAACAATAAATACAATAAATTTTACTCAATCCTCAGGAGGGGACCCA
GAAATTGTAATGCACAGTTTTAATTGTGGAGGAGAATTTTTCTACTGTAATACAACACCA
TTATTTAATAGTACTTGGGGAGCTAATAGTAATTGGACTTGGAATAATACTCAAGAGTTA
AATGGCACTCAAGGAAATATCACACTCCAATGCAGAATAAAACAAATTATAAACATGTGG
CAGGAGGTAGGAAAAGCCATGTATGCCCCTCCCATCAGAGGACTAATTAGTTGTTCATCA
AATATTACAGGGTTGCTATTAACAAGAGATGGTGGTAATAACAACGCCACCAACAATGGC
ACAGAGATCTTCAGACCTGGAGGGGGAGATATGAGGGACAATTGGAGAAGTGAATTATAT
AAATATAAAGTAGTAAAAATTGAACCAGTAGGATTAGCACCAACCAAGGCAAAGAGAAGA
GTGGTGCAGAGAGAAAAAAGAGCAGTGGGACTAGGAGCGCTTTTCCTTGGGTTCTTGGGA
GCAGCAGGAAGCACTATGGGCGCAGCGTCAATGACGCTGACGGTACAGGCCAGACAATTA
TTGTCTGGTATAGTGCAACAGCAGAACAATTTGCTGAGAGCTATTGAGGCGCAACAGCAT
ATGTTGCAACTCACAGTCTGGGGCATCAAGCAGCTCCAGGCAAGAGTCCTAGCTGTGGAA
AGATACCTAAAGGATCAACAGCTCCTGGGGATTTGGGGTTGCTCTGGAAAACTCATCTGC
ACCACTGCTGTGCCTTGGAATGCTAGTTGGAGTAATAAATCTGTGAATGAGATTTGGGAT
AACATGACCTGGATGCAGTGGGAAAGAGAAATTGACAACTACACAGGCTTGATATACACC
TTACTTGAAGAATCGCAGAACCAGCAAGAAAAAAATGAACAGGAATTATTGGAATTGGAT
AAATGGGCAAGTTTGTGGAATTGGTTTTCCATAACAAAATGGCTGTGGTATATAAAAATA
TTCATAATGATAGTAGGAGGCTTGGTAGGTTTAAGAATAATTTTTGCTGTACTTTCTATA
GTGAATAGAGTTAGGCAGGGATACTCACCATTATCGTTTCAGACCCTCCTCCCAGCCCCG
AGGGGACCCGACAGGCCCGAAGGAATCGAAGGAGAAGGTGGAGAGAGAGACAGAAACACA
TCAGGACGCTCAGTGGATGGCTTCTTAGCAATTATCTGGATCGATCTACGGAGCCTGTGC
CTCTTCATCTACCAGAGCTTGAGAGACTTACTCTTGATTGTAGCGAGGAGTGTGGAACTT
CTGGGACGCAGGGGGTGGGAAGCCCTCAAATATTGGTGGAATCTCCTACAGTATTGGAGT
CAGGAGCTAAAGAATAGTGCTGTTAGCTTGCTCAATGCCACGGCCATAACAGTAGCTGAA
GGGACAGATAGGGTTATAGAAATATTGCAAAGAGCTTATAGAGCTATCCTCCACATACCT
ACAAGGATAAGACAGGGCTTGGAAAGGGCTTTGCTATAA
>EU575170
ATGAGAGTGATGGGGATCAGGAAGAATTATCAACACTTGTGGAAATGGGGAGCCTTGATC
TTTGGGATATTGATGATCTGTAGTGCTACAGAACAATTGTGGGTCACAGTCTATTATGGG
GTACCTGTGTGGAAAGAAGCAACCACCACTCTATTTTGTGCATCAGATGCTAAAGCATAT
GATACAGAGGTACATAATGTTTGGGCCACACATGCCTGTGTACCTACAGACCCCAACCCA
CAAGAAGTAGTATTGGAAAATGTGACAGAAAATTTTAACATGTGGAAAAATAACATGGTA
GAACAGATGCAGGAGGATGTAATCAGTTTATGGGATCAAAGCCTAAAGCCCTGTGTAAAA
TTAACCCCACTCTGTGTTACTTTAAATTGCACTGATGTGAATACTAATGTCACCACTAAT
ACTACTGGCACCACTACTAATAGTAGCGGGGAAATAGAGGAGAAAGGAGAAATAAAAAAC
TGCTCTTTCAATGTCACCTCAGGCATAAGAGATAAGATGCAAAAAGAATATGCATTCTTT
TATAAACTTGATGTAGTACCAATAGATAATAATAGTAGAAATAGTAACTATAGTAGCTAT
AGGATGATAAGTTGTAATACCTCAGTCATTACACAGGCCTGTCCAAAGGTATCCTTTGAG
CCAATTCCCATACATTATTGTGCCCCGGCTGGATTTGCGATTCTAAAGTGTAATAATAAG
ACGTTCAATGGAAAAGGAGAATGCAAAAATGTCAGCACAGTACAATGTACACATGGAATT
AGGCCAGTAGTATCAACTCAATTGCTGTTAAATGGCAGTCTAGCAGAAGAAGATGTGGTA
ATTAGATCTGACAATTTCTCAGACAATGCTAAAACCATAATAGTACAGCTAAAAGACCCT
GTACCAATTTATTGTGTAAGACCCAACAACAATACAAGAAGAAGTATAACTATAGGACCA
GGGAGAGCATTTTATACAGGAGAAATAATAGGGAACATAAGAAAAGCATATTGTAAGCTT
AATAAAACAGATTGGAATAAAGCTTTAGAACAAATGGTTAAAAAATTAAGAGAACAATTT
CAACCTAAAACAATAAATACAATAAATTTTACTCAATCCTCAGGAGGGGACCCAGAAATT
GTAATGCACAGTTTTAATTGTGGAGGAGAATTTTTCTACTGTAATACAACACCATTATTT
AATAGTTCTTGGGGAGCTAATAGTAATTGGACTTTGAATAATACTCAAGAGGGAGAGATC
ACACTCCAATGCAGAATAAAGCAAATTATAAACATGTGGCAGGAGGTAGGAAAAGCAATG
TATGCCCCTCCCATCAGAGGACTAATTAATTGTTCATCAAATATTACAGGGTTGCTATTA
ACAAGAGATGGTGGTAGGGGCAATGACAGGGACACAGAGATCTTCAGACCCGGAGGGGGA
GATATGAGGGACAATTGGAGAAGTGAATTATATAAATATAAAGTAGTAAAAATTGAACCA
GTAGGATTAGCACCAACCAAGGCAAAGAGAAGAGTGGTGCAGAGAGAAAAAAGAGCAGTG
GGACTAGGAGCGCTTTTCCTTGGGTTCTTGGGAGCAGCAGGAAGCACTATGGGCGCAGCG
TCAATGACGCTGACGGTACAGGCCAGACAATTATTGTCTGGTATAGTGCAACAGCAGAAC
AATTTGCTGAGAGCTATTGAGGCGCAACAGCATATGTTGCAACTCACAGTCTGGGGCATC
AAGCAGCTCCAGGCAAGAGTCCTAGCTGTGGAAAGATACCTAAAGGATCAACAGCTCCTG
GGGATTTGGGGTTGCTCTGGAAAACTCATCTGCACCACTGCTGTGCCTTGGAATGCTAGT
TGGAGTAATAAATCTGTGAATGAGATTTGGGATAACATGACCTGGATGCAGTGGGAAAGA
GAAATTGACAACTACACAGGCTTGATATACACCTTACTTGAAGAATCGCAGAACCAGCAA
GAAAAAAATGAACAGGAATTATTGGAATTGGATAAATGGGCAAGTTTGTGGAATTGGTTT
TCCATAACAAAATGGCTGTGGTATATAAAAATATTCATAATGATAGTAGGAGGCTTGGTA
GGTTTAAGAATAATTTTTGCTGTACTTTCTATAGTGAATAGAGTTAGGCAGGGATACTCA
CCATTATCGTTTCAGACCCTCCTCCCAGCCCCGAGGGGACCCGACAGGCCAGAAGGAATC
GAAGGAGAAGGTGGAGAGAGAGACAGAAACACATCCGGACGCTCAGTGGATGGCTTCTTA
GCAATTATCTGGATCGATCTACGGAGCCTGTGCCTCTTCATCTACCAGAGCTTGAGAGAC
TTACTCTTGATTGTAGCGAGGAGTGTGGAACTTCTGGGACGCAGGGGGTGGGAGGTCCTC
AAATATTGGTGGAATCTCCTACAGTATTGGAGTCAGGAGCTAAAGAATAGTGCTGTTAGC
TTGCTCAATGCCACGGCCATAGCAGTAGCTGAAGGGACAGATAGGGTTATAGAAATATTG
CAAAGAGCTTATAGAGCTATCCTCCACATACCTACAAGGATAAGACAGGGCTTGGAAAGG
GCTTTGCTATAA
>EU289185
ATGGAGATCAGGAGGAATTATCAGCACTTGTGGAGATGGGGCACCATGCTCCTTGGGTTA
TTGATGATCTGTAATGCTGCAGAACAGTTGTGGGTCACAGTATATTATGGGGTACCTGTG
TGGAGAGAAGCAAACACCACTCTATTTTGTGCATCAGATGCTAAATCCTATGATACAGAG
GTACATAATGTTTGGGCCACACATGCCTGTGTACCTACAGACCCTAACCCACAAGAAGTG
GTAATGGGAAATGTGACAGAAAGTTTTAACATGTGGAAAAATCACATGGTAGAACAGATG
CATGAGGATATAATTAGTTTATGGGATCAAAGCCTAAAGCCATGTGTAAGATTAACCCCA
CTTTGTGTTACTTTAAATTGCAGTAATTATGCTGGAACTAATACCACTGCTATTAATACT
AATACCACTGTCTGGGGGGAAAAGATGGACCCAGGAGAAATAAAAAACTGCTCTTTCAAT
ATCGCCACACCCATAAAAGATAAGAGGCATCAAGAATATGCATTGTTTTATAAAAGTGAT
GTAGTACCAATAGATGAGGATAATGATACTACCAGTTATAGGTTGATAAGTTGTAACACC
TCAGTCATTACACAGGCCTGCCCAAAGGTATCCTTTGAACCAATTCCAATACATTATTGT
GCCCCAGCTGGTTTTGCGATTCTAAAGTGTAATAATAAGACGTTCAATGGAAGTGGACCA
TGTACAAATGTCAGCACAGTACAATGTACACATGGAATTAAGCCAGTGGTATCAACTCAA
CTGCTGCTAAATGGCAGTCTAGCAGAGGAGGAGGTAGTAATTAGATCTGCAAATTTCACG
GACAATGCTAAAACTATAATGATACAGCTGAAAGACCCTGTAGAAATTAGTTGTACAAGA
CCCAATAACAATACAATAAAAGGTATACATATAGGACCAGGGAGAGCATTTTATACAACA
GGACAAGTAATAGGAGATATAAGAAAAGCATATTGTAACATTAGTAGAGCAAAATGGAAT
CACACTTTAAGTCAGGTAGTTGAAAAATTAAGATTACAATTTCAGAATAAAACAATAGTC
TTTAATCAATCCTCAGGAGGGGACCCAGAAATTGTAATGCACACTTTCAATTGTGGAGGG
GAGTTTTTCTATTGCAACTCAACACCACTGTTTAATAGTACTTGGAATGATACAAAAGGG
TCAAATAACACAGTAGGAAATGACACAATCATACTTCAATGCAGGATAAAACAAATTATA
AACATGTGGCAGGAAGTAGGCAAAGCAATGTATGCCCCTCCCATCAAAGGAAACATTAGC
TGTTCATCAAATATTACAGGGCTGCTATTAACAAGAGATGGTGGTATTGTGGACAATAAC
GATACCGAGACCTTCAGACCTGGAGGAGGAGATATGAGGGACAATTGGAGAAGTGAATTA
TATAAATATAAAGTAGTAAAAATTGAACCATTAGGAATAGCACCCACCAAGGCAAAGAGA
AGAGTGGTGCAGAGAGAAAAAAGAGCAATAGGAATAGGAGCTATGTTCCTTGGGTTCTTA
GGAGCAGCAGGAAGCACTATGGGCGCAGCGTCAATGACGCTGACGGTACAGGCCAGACAA
TTATTGTCTGGTATAGTGCAACAGCAGAACAATTTGCTGAGGGCTATTGAGGCGCAACAG
CATCTGTTGCAACTCACAGTCTGGGGCGTCAAGCAGCTCCAGGCAAGAGTCCTGGCTGTG
GAAAGATACCTAAAGGATCAACAGCTCCTGGGGATTTGGGGTTGCTCTGGAAAACTCATC
TGCACCACTACTGTGCCTTGGAATGTTAGTTGGAGTAATAAATCTCTGGATAATATTTGG
AATGAAATGACCTGGATGGAGTGGGAGAGAGAAATTGACAATTACACAGACATAATATAC
TCCTTAATTGAAGAATCACAGAACCAACAAGACAAGAATGAAAAAGAATTGTTGGAATTG
GATAAATGGGACAGTTTGTGGAATTGGTTTAGCATAACAAAGTGGCTGTGGTATATAAGA
ATATTCATAATGATAGTAGGAGGCTTGGTAGGTTTAAGAATAGTTTTTGCTGTACTTTCT
ATAGTGAATAGAGTTAGGCAGGGATACTCACCCTTATCGTTTCAGACCCGCCTCCCAACC
CCGAGGGGACCCGACAGGCCCGAAGGAATCGAAGAAGAAGGTGGAGACAGAGACAGAGAC
AGATCCACGACATTAGTGCAAGGATTCTTAGCACTTATCTGGGTCGACCTGAGGAGCCTG
TGCATTTTCATCTACCACCGCTTGAGAGACTTACTCTTGATTGTAACGAGGATTGTGGAA
CTTCTGGGACGCCGGGGGTGGGAACTCCTCAAATATTGGTGGAATCTCCTACAATATTGG
AGTCAGGAACTAAAGAATAGTGCTGTTAGCTTGCTCAACACCACAGCCGTAGCAGTAGCT
GAGGGGACAGATAGGGTCATAGAAGCATTACAAAGAGTTGGTAGAGGTATCCTTCATATA
CCTACAAGAATAAGACAGGGCTTAGAAAGGGCTTTGCTATAA
>EU289186
ATGGAGATCAGGAAGAATTATCAGCACTTGTGGAGATGGGGGATCATGCTCCTTTGGTTA
TTAATGAGCTGTAGTGCTGAAGAAGAAGCGTGGGTCACAGTTTATTATGGGGTACCTGTG
TGGAAAGAAGCAGTCACCACTCTATTTTGTGCATCAGACGCAAAAGCATATGATACAGAG
GTACATAATGTTTGGACCACACATGCCTGTGTACCCACAGACCCCGACCCACAAGAAGTA
CACATGGAAAATGTGACAGAAGATTTTAACATGTGGAAAAATAACATGGCAGATCAGATG
CATGAGGATATAATCAGTTTATGGGATCAAAGTCTAAAGCCATGTGTAAAATTAACCCCA
CTCTGTGTTACTTTAAATTGTGCTGATTGGAAGAATAATACTGATACCAATACCAATAGT
AGTGTGAGAATAATGGAGAAAGGAGAAATAAAAAACTGCTCTTTCAATATCACCACAAAC
ATAAGAGATAAGTATCAGAAAGCATATGCACTTTTTTATAAACTTGATGTAGTACCAATA
GATGATGATAATGCAACAGGTAATAATGATACTAGAAACTATAGGTTGATAAGTTGTAAC
ACCTCAGTCATTACACAGGCCTGTCCAAAGGTATCCTTTGAACCAATTCCCATACATTAT
TGTGCCCCGGCTGGTTTTGCGATTTTAAGGTGTAATAATAAGACATTCAGTGGAAAAGGA
CAATGTACAAATGTCAGCACAGTACAATGTACACATGGAATTAAGCCAGTAGTATCAACT
CAACTGCTATTAAATGGCAGTCTAGCAGAAGAAGAGGTAATAATTAGATCTGACAATTTC
TCGGACAATGCTAAAACCATAATAGTACATCTAAACAGCTCTGTAGACATTAATTGTACA
AGACCAGGCAACAATACAAGAAAAAGTATAACTATAGGACCAGGGAGGGCATTTTATGCA
ACAGGAGACATAATAGGAGATATAAGACAAGCACATTGTAACATTAGTGGAGAAAAATGG
AATAACACTTTAAAACAGGTAGTTAAAAAATTAAGAGAACAATTTGGGAATAAAACAATA
GTCTTTAATCAATCCTCAGGAGGGGACCCAGAAATTACAATGCACACTTTTAATTGTGGA
GGGGAATTCTTCTACTGTAATACAGCACAACTGTTTAATAGTACTTGGGAAGCTAATAGT
ACTTGGGAAAATGATAATGAAAGGGTAGGTCACAGTAACAAGACTATCATACTACAATGC
AGAATAAAACAAATTATAAACATGTGGCAGGAAGTAGGAAAAGCAATGTATGCCCCTCCC
ATCAGCGGACAGATTAGATGTTCATCAAATATTACGGGGCTGCTATTAACAAGAGATGGT
GGTAACGGTAACGAGACCAACCGGACCGAGGTCTTCAGACCTGGAGGAGGAAATATGAAA
GATAACTGGAGAAGTGAATTATATAAATATAAAGTAGTAAAAATTGAACCATTAGGAGTA
GCACCCACCAGGGCAAAGAGAAGAGTGGTGCAAAGAGAAAAAAGAGCAGTGGGAATGGGA
GCTTTGTTCATTGGGTTCTTGTCAGCAGCAGGAAGCACTATGGGCGCAGCGTCAATGACG
CTGACGGTACAGGCCAGACAATTATTGTCTGGTATAGTGCAACAGCAGAGCAATTTGCTG
AGAGCTATTGAGGCGCAACAACATCTGTTGCAACTCACAGTCTGGGGCATCAAGCAGCTC
CAGGCAAGAGTCCTGGCTGTGGAAAGATACCTAAAGGATCAACAGCTCCTAGGGATTTGG
GGTTGCTCTGGAAAACTCATTTGCACCACTACAGTGCCTTGGAATTATAGTTGGAGTCCT
AATAAAACTATGGATGACATTTGGGGTAACATGACCTGGATGCAATGGGAAAGAGAAATT
GACAATTATACAGGCATAATATACAGATTAATTGAAATATCGCAAAACCAGCAAGAAAAG
AATGAACAAGAATTATTGGAATTAGATAAATGGGCAAGTTTGTGGAATTGGTTTGACATA
ACAAAGTGGCTGTGGTATATAAAAATATTCATAATGATAATAGGAGGCTTAGTAGGTTTA
AGAATAGTCTTTACTGTGCTTTCTATAGTAAATAGAGTTAGGCAGGGATACTCACCATTA
TCGTTTCAGACCCGCTTCCCAGCCCCAGGGGGACCCGACAGGCCCGAAGGAACAGAAGAA
GAAGGTGGAGAGAGAGACAGAGACAGATCCAGTCGATCAGCGGATGGATTCTTAGCAATT
ATCTGGGTCGATCTGAGGAGCCTGTGCCTGTTCATCTACCACAGCTTGAGAGACTTACTC
TTGATTGTAGCAAGGATTGTGGGACTTCTGGGACGCAGGGGGTGGGAACTCCTCAAATAT
TGGTGGAATCTCCTCCAGTATTGGAGTCAGGAACTAAAGAATAGTGCTGTTAGCTTGCTG
AATGCCACAGCTATAGCAGTAGCTGAGGGGACAGATAGGGTTATAGACATAGTACAAAGA
ATTTGCAGAGCTATCCTCCACATACCTAGAAGAATAAGACAGGGCTTTGAAAGGGCTTTG
CTATAA
>AY835434
ATGAGAGCGAAGGAGATGAGGAAGAGTTGTCAGCACTTGTGGAAATGGGGCATCTTGCTC
TTTGGAATGTTGATGATCTGTAGTGCTGAAGAAAAGTTGTGGGTCACAGTCTATTATGGG
GTACCTGTGTGGAAAGAAGCAACCACCACTCTATTTTGTGCATCAGATGCTAAGGCACAT
CATGCAGAGGCACATAATGTTTGGGCCACACATGCCTGTGTACCCACAGACCCTAACCCA
CAAGAAGTAATATTGGAAAATGTGACAGAAAAATTTAACATGTGGAAAAATAACATGGTA
GACCAGATGCATGAGGATATAATCAGTTTATGGGATCAAAGCCTAAAGCCATGTGTAAAA
TTAACCCCACTCTGTGTTACTTTAAATTGCACTAATGCGACGTATACTAATAGTGACAGT
AAGAATAGTACCAGTAATAGTAGTTTGGAAGACAGTGGGAAAGGAGACATGAACTGCTCT
TTCGATGTCACCACAAGCATAGATAAAAAGAAGAAGACAGAATATGCAATTTTTGATAAA
CTTGATGTAATGAATATAGGTAATGGAAGATATACATTACTAAATTGTAACACCTCAGTC
ATTACACAGGCCTGTCCAAAGATGTCCTTTGAACCAATTCCCATACATTATTGTACCCCG
GCTGGTTATGCGATTCTAAAGTGTAATGATAATAAGTTCAATGGAACAGGACCATGTACA
AATGTCAGCACAATACAATGTACACATGGAATTAAGCCAGTAGTGTCAACTCAACTGCTG
TTAAATGGCAGTCTAGCAGAAGGAGGAGAGGTAATAATTAGATCTGAAAATCTCACAGAC
AATGCTAAAACCATAATAGTACAGCTCAAGGAACCTGTAGAAATCAATTGTACAAGACCC
AACAACAATACAAGAAAAAGTATACATATGGGACCAGGAGCAGCATTTTATGCAAGAGGA
GAAGTAATAGGAGATATAAGACAAGCACATTGCAACATTAGTAGAGGAAGATGGAATGAC
ACTTTAAAACAGATAGCTAAAAAATTAAGAGAACAATTTAATAAAACAATAAGCTTTAAC
CAATCCTCAGGAGGGGACCTAGAAATTGTAATGCACACTTTTAATTGTGGAGGGGAATTT
TTCTACTGTAATACAACACAGCTGTTTAATAGTACTTGGAATGAGAATGATACTACCTGG
AATAACACAGCAGGGTCAAATAACAATGAAACTATCACACTCCCATGTAGAATAAAACAA
ATTATAAACAGGTGGCAGGAAGTAGGAAAAGCAATGTATGCCCCTCCCATCAGTGGACCA
ATTAATTGTTTATCAAATATCACAGGGCTATTATTAACAAGAGATGGTGGTGACAACAAT
AATACAATAGAGACCTTCAGACCTGGAGGAGGAGATATGAGGGACAATTGGAGAAGTGAA
TTATATAAATATAAAGTAGTAAGAATTGAGCCATTAGGAATAGCACCCACCAAGGCAAAG
AGAAGAGTGGTGCAAAGAGAAAAAAGAGCAGTGGGAATAGGAGCTATGTTCCTTGGGTTC
TTGGGAGCAGCAGGAAGCACTATGGGCGCAGCGTCAGTGACGCTGACGGTACAGGCCAGA
CTATTATTGTCTGGTATAGTGCAACAGCAAAACAATTTGCTGAGAGCTATTGAGGCGCAA
CAGCATCTGTTGCAACTCACAGTCTGGGGCATCAAGCAGCTCCAGGCTAGAGTCCTGGCT
ATGGAAAGATACCTAAAGGATCAACAGCTCCTAGGGATTTGGGGTTGCTCTGGAAAACTC
ATTTGCACCACTAATGTGCCTTGGAATGCTAGTTGGAGTAATAAATCTCTGGACAAGATT
TGGCATAACATGACCTGGATGGAGTGGGACAGAGAAATTGACAATTACACAAAATTAATA
TACACCTTAATTGAAGCATCGCAGATCCAGCAGGAAAAGAATGAACAAGAATTATTTGAA
TTGGATAGTTGGGCAAGTTTGTGGAGTTGGTTTGACATCTCAAAATGGCTGTGGTATATA
AGAGTATTCATAATAGTAATAGGAGGTTTAGTAGGTTTAAAAATAGTTTTTGCTGTACTT
TCTATAGTAAATAGAGTTAGGCAGGGATACTCACCATTATCATTTCAGACCCGCCTCCCA
GCCCCGCGGGGACCCGACAGGCCCGAAGGAATCGAAGAAGGAGGTGGAGAGAGAGACAGA
GACAGATCCGATCAATTAGTGACTGGATTCTTAGCACTCATCTAGGACGATCTGCGGAGC
CTGTGCCTCTTCAGCTACCACCGCTTGAGAGACTTACTCTTGATTGTAGCGAGGATTGTG
GAACTTCTGGGACGCAGGGGGTGGGAAGCCCTGAAGTATTGGTGGAATCTCCTGCAATAT
TGGATTCAGGAACTAAAGAATAGTGCTGTTAGTTTGCTTAACGCCACAGCTATAGCAGTA
GCTGAGGGGACAGATAGGATTATAGAAGTAGTACAAAGGATTGGTAGAGTTATTCTCCAC
ATACCTAGAAGAATAAGACAGGGCTTAGAAAGGGCTTTGCTATAA
>EU289189
ATGAGAGTGAGGGAGATCAGGAGGAATTATCAGCACTTGTGGAAATGGGGCATCATGCTC
CTTGGGATATTAATGATATGTAGTGCTACAGAAAAGTTGTGGGTCACAGTCTATTATGGG
GTACCTGTGTGGAAAGAAGCAACCACCACACTGTTTTGTGCGTCAGATGCTAAGGCATAT
GATACAGAGGTACATAATGTTTGGGCCACACATGCCTGTGTACCCACAGACCCCAACCCA
CAAGAAGTAGATTTGGAAAATGTGACAGAAAATTTTAATATGTGGAAAAATAACATGGTA
GAACAGATGCATGAGGATATAATCAGTTTATGGGATGAAAGCCTAAAGCCATGTGTAAAA
TTAACCCCACTCTGTGTTACTTTAAATTGCACTAATGCCACTAGTACTAATTTCACTGCC
AAAAACGAGGGAGGAATAAAAAACTGCTCTTTCAATATCACCACAGAAAGAAGAGGTAGG
AAGAAGACAGAATATGCAACTTTTTATGAAACTGATCTAGTACTAATAAATGATGATAAT
ACTACCAGCTATAGGTTGATAAGTTGTAATACCTCAGTCATTAAACAGGCCTGTCCAAAG
GTAACCTTTGAGCCAATTCCCATACATTATTGTGCCCCGGCTGGTTTTGCGATTCTAAAA
TGTAAAGATAAAAAGTTCAATGGAACAGGAGCATGTACAAATGTCAGCACAGTACAATGT
ACACATGGAATTAGGCCAGTAGTATCAACTCAACTGCTGTTAAATGGCAGTTTAGCAGAA
GAAGAGGTAGTAGTTAGATCTGAAAAGTTCGCAAACAATGCTAAAATCATAATAGTACAG
CTGAATGAATCTGTAGAAATTAATTGTACAAGACCCAACAACAATACAAGAAAAAGCATA
CATATAGGACCAGGGCAAGCATTTTATACAACAGGAGCAATAATAGGAGATATAAGACAA
GCATATTGTAACATCAGTAGAGCAAAATGGAATGACACTTTAAAACAGATAGCTATAAAA
TTAAGAGAAAAATTTGGAAATAATAAAACAATAGTCTTTAATCAATCCTCAGGAGGGGAC
CCAGAAGTTGTAATGCATATTTCTAATTGTGGAGGGGAATTTTTCTACTGTAATACAACA
AAACTGTTTAATAATACTTGGAATAGTAATGATACTTGGACTAATACTGAAGAGTCAAAT
GAAACTGAAATCAGGCTCCCATGCAGAATAAAACAAATTATAAACATGTGGCAGGAAGTA
GGAAAGGCAATGTATGCCCCTCCCATCCAAGGACAAATAAGATGTTCATCAAATATTACA
GGGCTGCTACTAACAAGAGATGGGGGTAACAACACGAACAATACCGAGGTCTTCAGACCT
GGAGGAGGAGATATGAGAGATAATTGGAGAAGTGAATTATATAAATATAAGGTAGTAAAA
ATTGAACCATTAGGAGTAGCACCCACTAAGGCTAAGAGAAGAGTGGTGCAGAGAGAAAAA
AGAGCAGTGGGACTAGGAGCTTTGTTCCTTGGGTTCTTGGGAGCAGCAGGAAGCACTATG
GGCGCAGCGTCAGTGACGCTGACGGTACAGGCCAGACAATTATTGTCTGGTATAGTGCAA
CAGCAGAGCAATTTGCTGAGGGCTATTGAGGCGCAACAGCATCTGTTGCAACTCACAGTC
TGGGGCATCAAGCAGCTCCAGGCAAGAGTCCTGGCTGTGGAAAGATACCTAAAGGATCAA
CAGCTCCTAGGGATTTGGGGTTGCTCTGGAAAACTCATTTGCACCACTGCTGTGCCTTGG
AATGCTAGTTGGAGTAATAAATCTCTGAATGACATTTGGAATAACATGACCTGGATGGAG
TGGGAAAGAGAAATTAACAATTACACAAGCTTAATATACAACTTAATTGAAGAATCGCAG
AACCAGCAAGAAAAGAATGAACTAGAATTATTGGAATTAGATAAATGGGCAAGTTTGTGG
AATTGGTTTGACATAACCAACTGGCTGTGGTATATAAAAATATTCATAATGATAGTAGGA
GGCTTGATAGGTTTAAGAATAGTTTTTACTGTATTTTCTATAGTGAATAGAGTTAGGCAG
GGATACTCACCATTATCGTTGCAGACCCGCTTCCCAGCTCCGAGGGAACCCGACAGGCCA
GAAGGAATCGAAGAAGAAGGTGGAGAGAGAGACAGAGACAGATCCGGTCGATCAGTGAAC
GGATTATTAGCACTTATCTGGGACGACTTGAGGAACCTGTGCCTTTTCAGCTACCACCGC
TTGAGAGACTTACTCTTGATTGTAACGAGGATTGTGGAGATTCTGGGACGCAGGGGTTGG
GAAGTCCTCAAATATTGGTGGAATCTCCTGCAGTATTGGAGTCAGGAACTAAAGAATAGT
GCTGTTAGCTTACTTAATGTCACAGCCATAGCAGTAGCTGAGGGAACAGATAGGATTATA
GAAGTATTACAAAGAACTTATAGGGCTATTCTCCACATACCTGTAAGAATAAGACAGGGC
TTGGAAAGGGCTTTGCTATAA
>EU289190
ATGAGAGTGAAGGGGATCAGGAAGAATTATCAGCACTTGTGGAGATGGGGCATCTGGAGA
TGGGGCATCATGCTCCTTGGGACATTGATGATCTGTAGTGCTACAGAAAAATTGTGGGTC
ACAGTCTATTATGGGGTACCTGTGTGGAAAGAAGCAACCACCACTCTATTTTGTGCATCA
GATGCTAAAGCATATTCCCCAGAGAAACATAATATTTGGGCCACACATGCCTGTGTACCC
ACAGACCCCAACCCACAAGAACTAGTATTGGGAAATGTGACAGAAGATTTTAACATGTGG
AAAAATAACATGGTAGAACAGATGCATGAGGATATAATCAGCTTATGGGATCAAAGTCTA
AAACCATGTGTAAAATTAACCCCACTCTGTGTTACTTTAAATTGCACTGATCTGAAAAAT
AGTGCCACTGATACCAATGGTACCAGTGGTACCAATAATAGGACTGTTGAACAAGGTATG
GAGACAGAAATAAAAAACTGCTCTTTCAATATCACCACAGGAATAGGAAATAAGATGCAA
AAAGAATATGCACTTTTTTATAAACTTGATGTAGTACCAATAGATAGTAATAATAATAGT
GATAATACTAGCTATAGGCTGATAAGTTGTAACACCTCAGTCGTTACACAGGCTTGTCCA
AAGACATCCTTCGAGCCAATTCCCATACATTATTGTGCCCCGGCTGGTTTTGCGATTCTA
AAATGTAACAATAAGACGTTCAGTGGAAAAGGACCATGTAAAAATGTCAGCACAGTACAA
TGTACACATGGAATTAGGCCAGTAGTATCAACTCAACTGCTGTTAAATGGCAGTCTAGCA
GAAGAAGAGATAGTAATTAGATCTGAAAATTTCACAAACAATGCTAAAACCATAATAGTA
CAACTAAATGAATCTGTAATAATTAATTGTACAAGACCCAACAACAATACAAGAAAAGGT
ATACATATAGGACTAGGAAGAGCATTATATGCAACAGGAGATATAATAGGAGATATAAGA
CAAGCACATTGTAATCTTAGTAGCAAAAGTTGGAATAAAACTTTACAACAGGTAGTTAGA
AAATTAAGAGAGCAATTTGGGAATAAAACAATAGCCTTTAATCAATCCTCAGGAGGGGAC
CAAGAAATTGTAAAGCACAGTTTTAATTGTGGAGGGGAATTTTTCTACTGTGATACAACA
CAGCTGTTTAATAGTACTTGGTCGTCTAATGATACTTGGAATAGTACTGGAGTGCAAGAT
AACAATATCACACTCCCATGCAGAATAAAACAAATTATAAACATGTGGCAGGAAGTAGGA
AAAGCAATGTATGCCCCTCCCATCCAAGGACTAATTAGCTGTTCATCAAATATTACAGGG
CTGCTATTAACAAGAGATGGTGGTACTAACAATACCAATGCCACCGAGATCTTCAGACCA
GGAGGAGGAGATATGAGGGACAATTGGAGAAGTGAATTATATAAATATAAAGTAGTAAAA
ATTGAACCATTAGGAATAGCACCCACCAAGGCAAAGAGAAGAGTGGTGCAAAGAGAAAAA
AGAGCAGTGGGACTAGGAGCTGTGTTCATTGGGTTCTTGGGAGCAGCCGGAAGCACTATG
GGCGCAGCGTCCGTGACGCTGACGGTACAGGCCAGACAATTACTGTCTGGTATAGTGCAA
CAGCAGAACAATCTGCTGAGAGCTATTGAGGCGCAACAACATATGTTGCAACTCACAGTC
TGGGGCATCAAGCAGCTCCAGGCAAGAATTCTGGCTGTAGAAAGATACCTAAAGGATCAA
CAGATCCTGGGAATTTGGGGTTGCTCTGGAAAACTCATTTGCCCCACTGCTGTGCCTTGG
AATGCTAGTTGGAGTAATAAATCTCTGACTGCTATTTGGAATAACATGACCTGGATGGAG
TGGGAAAGAGAAATTGACAATTACACAGGCTTAATATACTCCTTAATTGAAGAATCGCAA
ATCCAACAAGAACAGAATGAAAAAGAATTATTGGAATTGGATAAGTGGGCAAGTTTGTGG
AATTGGTTTGACATAACAAAATGGCTGTGGTATATAAAAATATTCATAATGATAGTAGGA
GGTTTAGTAGGTTTAAGAATAGTTTTTACTGTACTTTCTATAGTGAATAGAGTTAGGCAG
GGATACTCACCATTATCGTTTCAGACCCGCCTCCCAGCCCAGCGGGGACCCGACAGGCCC
GAAGGAATCGAAGAAGAAGGTGGAGAGAGAGACAGAGGCAGATCCAATCTCTTAGTGGAT
GGATTCTTAGCAATTTTCTGGGTCGACCTGCGGAACCTGTGCCTCTTCAGCTACCACCGC
TTGAGAGACTTACTCTTGATTGTAACGAGGATTGTGGAACTTCTGGGACGCAGGGGGTGG
GAGGCCCTGAAATATTGGTGGAATCTCCTGCAATATTGGGGTCAGGAACTAAAGAGTAGT
GCTGTTAGCTTGTTTAATGCCATAGCCATAGCAGTAGCTGAGGGGACAGATAGGGCTATA
GAAATATTACAAGGAATTTTTAGAGGTATTCTCCACATACCTACAAGAATAAGACAGGGC
TTGGAAAGGGCTTTGCTATAA
>EU289191
ATGACAGTGAAGGGGATCAGGAAGAATTATCAGCACTTATGGAAATGGGGCATCATGCTC
CTTGGGATATTGATGATCTGTAGTGCTGAAGAAGATACGTGGGTCACAGTCTATTATGGG
GTACCTGTGTGGAAAGAAGCAACCACCACTCTATTTTGTGCATCAGATGCTAAAGCATAT
GATACAGAGGTACATAATGTTTGGGCTACACATGCCTGTGTACCCACAGACCCCAACCCA
CAAGAAGTAGTATTGGGAAATGTGACAGAAAATTTTAACATGTGGAAAAATAACATGGTA
GAACAGATGCATGAGGATATAATCAGTTTATGGGATCAAAGCCTAAAGCCATGTGTGAAA
CTAACTCCACTCTGTGTTACCTTAAATTGTACTGATTATTGGAATACTAATAACACCAAT
ACTACTGCCAGTACTACTACTACCAGTACTCCTACTTCCAGTAATATAGGAGGAATGATG
AAAAAAGGGGAAATACAACAATGCTCTTTCAATATTACCACAACCATAAAAGATAAAGTG
CAGAAAGAATATGCTCTTTTTTATAGAACAGATGTAGTACCAATAAATGATGATGTTAAA
AATAATAATAATGATAGTGTTAAGAATAGTACCAAATATACCAACTATAGGTTGATAAAT
TGTAACACCTCAGTCATTACACAGGCCTGTCCAAAAATAACCTTCGAGCCAATTCCCATA
CATTATTGTGCCCCGGCTGGTTTTGCGATTCTAAAGTGTAACAATAAGACGTTCGAGGGA
AAAGGACCATGCACGAATGTCAGCACAGTACAGTGTACACATGGAATTAGACCAGTAGTA
TCAACTCAACTGCTGTTAAATGGCAGTCTAGCAGAGGAAGAAATAGTAATTAGATCTGAC
AATTTCTCGAACAATGCTAAAATCATAATAGTACAGTTGAATGAATCTGTAGTGATTGAT
TGTACAAGACCCAGCAACAATACAAGGAAAAGTATACATATGGGACCAGGGGGAGCATTT
TATGCAACAGGGAGCATAATAGGAGATATAAGACAAGCACATTGTAACATTAGTAGAGCA
AAATGGAATGACACTTTAAATCAGATAGCTATAAAATTAAGAAAACAATTTAATAAAACA
ACAATAATATTTAAGCAATCCTCAGGAGGGGACCCAGAAATTGTAATGCACAGCTTTAAT
TGTGGAGGAGAATTTTTCTACTGTAATACATCACAACTGTTTAATAGTACTTGGAATGGT
ACTGAAGGGTTTAATAGTACTGGGAGTGAAAATATCACACTCCCATGCAGAATAAGACAA
GTTGTAAACCTGTGGCAGGAAGTAGGAAAAGCAATGTATGCCCCTCCCATCAGGGGAGTA
ATTAAATGTTCATCAAACATTACAGGGGTACTATTAACAAGAGATGGTGGTTATGATGAT
AATAATACCGCAAACACCAACGAGACCTTCAGACCAGGAGGAGGAGATATGAGGGACAAT
TGGAGAAGTGAATTATATAAATATAAAGTAGTAAGAATTGAACCATTAGGAGTAGCACCC
ACCAGGGCAAAGAGAAGAGTGGTGCAGAGAGAAAAAAGAGCAGTGACACTAGGAGCTTTG
TTCCTTGGGTTCTTGGGAGCAGCAGGAAGCACTATGGGCGCAGCGTCACTGACGCTGACG
GTACAGGCCAGACTCTTGTTGTCTGGTATAGTGCAGCAGCAGAACAATCTGCTGAGGGCT
ATTGAGGCGCAACAACATCTGTTGCAACTCACCGTCTGGGGCATCAAGCAGCTCCAGGCA
AGAGTCCTGGCTGTGGAAAGATACCTAAGAGATCAACAGCTCCTGGGAATTTGGGGTTGC
TCTGGAAAACTCATTTGCACCACTACTGTGCCTTGGAATGCTAGCTGGAGTAATAGATCT
ATAGATCAAATTTGGGATAACATGACCTGGATGCAATGGGAAAACGAAATTAGCAACTAC
ACTGACTTAATATATTCCTTAATTGAAAAATCGCAAAACCAACAGGAACAGAATGAACAA
GACTTATTGAAATTGGATGAATGGGCAAGTTTGTGGAATTGGTTTGACATATCAAAATGG
CTGTGGTATATAAAAATATTCATAATGATAGTAGGAGGCTTGATAGGTTTAAGAATAATT
TTTACTGTAGTTAATATAGTGTATAGAGCTAGGCAGGGATACTCACCATTATCATTTCAG
ACCCACCTCCCAGTTCCGAGGGGACCCGACAGGCCCGAAGGAATCGAAGAAAACGGTGGA
GACAGAGACAGAGACAGATCCGGTCACTTAGTGGATGGATTATTAACTCTTATCTGGGTC
GACCTACGGAGCCTGTGCATTTTCAGCTACCACCGCTTGAGAGACTTACTCTTGATTGTG
ACAAGGATTGTGGAACTTCTGGGACGCAGGGGGTGGGAACTCCTCAAATATTGGTGGAAC
CTCCTCCAGTATTGGAGTCAGGAACTAAAGAATAGTGCTGTTAGTTTGCTCAACGCCACA
GCAGTAGCAGTAGCTGAGGGAACAGATAGGGTTATAGAAGTAGTACAAAGATTCTGTAGA
GGTGTTCTCCACATACCTAGAAGAATAAGACAGGGCTTGGAAAGGGCTTTACTATAA
>AY835438
ATGAAAGTGAAGGGGACCAGGAAGAATTATCAGCGCTTGTGGAGATGGGGCAACATGCTC
ACGATGCTCCTTGGGATGTTGATGATCTGTAGTGCTACAGAAAAGTTGTGGGTCACAGTC
TATTATGGGGTACCTGTGTGGAAAGAGGCAACCACCACTCTATTTTGTGCATCAGAAGCT
AAAGCATATGATACAGAGGTACATAATGTTTGGGCCACGCATGCCTGTGTACCCACAGAC
CCCAACCCACAAGAAGTAGAATTAGGAAATGTGACAGAAAATTTTAACATGTGGAAAAAT
GACATGGTAGAACAGATGCATGAGGACATTATCAGTTTATGGGATCAAAGCCTAAAGCCA
TGTGTAAGATTAACCCCACTCTGTGTTACTTTAGATTGCACTGATTTGAATAATACTACT
AATACCAATAATACTACTAATACCAATAGTAGTAAGATAGAGGGAGGAGAAATGAAAAAC
TGCTCTTTCAATATCACCACAAACAGAGGAGACAAGAGGCAGAAAGAATATGCTCTTTTG
TATAGAACTGATATAGTATCAATAGAGAATACTAGCTCTAGCTATAGGTTGATAAGTTGT
AATACCTCAGTCATTACACAGGCCTGTCCAAAGGTAACCTTTGAGCCAATTCCCATACAT
TATTGTGCCCCAGCTGGTTTTGCGATTCTAAAGTGTAATGAGGACAAGTTCAATGGAACA
GGACCATGTAAAAATGTCAGCACAGTACAATGTACACATGGAATTAGGCCAACAGTGTCA
ACTCAACTGCTGTTAAATGGCAGTCTAGCAAAAGAAGAGGTAATAATTAGGTCTGCCAAT
CTCTCGGACAATGCTAAAATCATAATAGTACAGCTGAAGGACCCTGTAGAAATTAATTGT
ACAAGACCCAACAACAATACAAGAAAAAGTATAAATTTAGGACCAGGGAGAGCATTTTAT
GCAACAGGAGATATAATAGGAGATATAAGACAAGCACATTGTAACATTAGTAGAGCAAAA
TGGAATGACACTTTAAGAGAGATAGCTAAAAAATTAGCAGAACAATTTAATAATAGGACA
ATAGTCTTTAACCAATCCTCAGGAGGGGACCCAGAAATTGTAATGCACAGTTTTAATTGT
GCAGGGGAATTTTTTTACTGTGATACATCACAACTGTTTAATAGTACTTGGAATTCTAAT
AGTACTTGGAATGATACTAACAATAATAATAGCACTGAAAAGATTATACTCTCATGTAGA
ATAAGACAAATTATAAACAGGTGGCAGGAAGTAGGAAAAGCAATGTATGCCCCTCCCATC
AGCGGACCAATTAAGTGTTCATCAAATATTACAGGGCTGCTATTAGCAAGAGATGGTGGA
AATGAGACTAATGTGACCGAGACCTTCAGACCTGCAGGAGGAGATATGAGGGACAATTGG
AGAAGTGAATTATATAAATATAAAGTAGTACAAATTGAACCATTAGGAATAGCACCCACC
AAGGCAAAGAGAAGAGTGGTGCAGAGAGAAAAAAGAGCAGTGGGAATGCTAGGAGCTATG
TTCCTTGGGTTCTTGGGAGCAGCAGGAAGCACTATAGGCGCAGCGTCAATGACGCTGACG
GTACAGGCCAGACAATTATTGTCTGGCATAGTGCAACAGCAAAACAATTTGCTGAGGGCT
ATTGAGGCGCAACAACATATGTTGCAACTCACAGTCTGGGGCATCAAGCAGCTCCAGGCA
AGAGTCCTTGCTGTAGAAAGATACCTAAAGGATCAACAGCTCCTAGGGATTTGGGGGTGC
TCGGGAAAACTCATCTGCACCACTGCTGTGCCTTGGAATACTAGTTGGAGTAATAAATCT
CTGAATTACATTTGGGATAATATGACCTGGATGGAGTGGGAAAGAGAAATTGACAATTAC
ACAAGCTTAATATACACCTTAATTGAAGAATCGCAAAACCAACAAGAAAAGAATGAATTA
GAATTATTGGAATTAGATAAGTGGGGAAGTTTGTGGAATTGGTTTAGCATATCAAACTGG
CTGTGGTATATAAGAATATTCATAATAATAGTAGGAGGCTTGGTAGGTTTAAGAATAGTT
TTTACTGTACTTTCTATAGTAAATAGAGTTAGGCAGGGATATTCACCATTATCATTTCAG
ACCCGCCTCCCAGCAACCCAGAGGGGACAACCCGACAGGCCAGAAGGAATCGAAGAAGAA
GGTGGAGAAAGAGACAGAGCCAGATCCATTCGATTAGTGGACGGATTCTTAGCACTGTTC
TGGGACGACCTGCGGAGCCTGTGCCTCTTCAGCTACCACCGCTTGAGAGACTTACTCTTG
ATTGTAGCGAGGATTGTGGAGCTTCTGGGACACAGGGGGTGGGAGATCCTCAAGTATTGG
TGGAATCTCCTACAGTATTGGAGGCAGGAACTAAAGAAAAGTGCTGTTAGCTTGCTCAAT
ACAACAGCTATAGTAGTAGCTGAGGGGACAGATAGGATTATAGAGGTAGTACAAAGAGCT
TATAGAGCTTTTCTCCACATACCTAGAAGAATAAGACAAGGCTTAGAAAGGGCTTTGCTA
TAA
>EU289193
ATGAGAGTGATGGGGATCAGGAAGAATTATCAGCACTTGTGGAGAGAGGGCATCTTGCTC
TTGGGGATATTAATGATCTGTAGTGCTGCAGACAACTTGTGGGTCACAGTCTATTATGGG
GTACCTGTGTGGAGAGAAGCAACCACTACTCTATTTTGTGCATCAGATGCTAAAGCATAT
GATACAGAGGCACATAATGTTTGGGCCACACACGCCTGTGTACCCACAGACCCCAACCCA
CAAGAAGTAGAATTAAAAAATGTGACAGAAAATTTTAATATGTGGGAAAATAACATGGTA
GAACAGATGCATGAGGATATAATCAGTTTATGGGATCAAAGCTTAAAACCATGTGTAAAA
TTAACTCCACTCTGTGTTACTTTAAATTGCACTGATTTAGGGAATGTTACTAATACCACT
AATAGTAACGGGGAAATGATGGAGAAGGGAGAAGTAAAAAACTGTTCTTTCAAGATCACC
ACAGACATAAAAGATAGAACGCGGAAGGAATATGCACTTTTTTATAAACTTGATGTAGTA
CCAATAAATGATACCAGATATAGGTTAGTAAGCTGTAACACCTCAGTCATTACACAGGCC
TGTCCAAAGGTATCCTTTGAGCCAATTCCTATACATTATTGTGCCCCGGCTGGTTTTGCG
ATTCTAAAGTGTAATGATAAGCAATTCATTGGAACAGGACCATGTACAAATGTCAGCACA
GTACAATGTACACATGGAATTAGGCCAGTAGTATCAACTCAACTGCTGTTAAATGGCAGT
TTAGCAGAAGAAGAGGTAGTAATTAGATCAGTCAATTTCAGTGACAATGCTAAAACAATA
ATAGTACAACTGAATAAATCTGTAGAAATTACTTGCACAAGACCCAACAACAATACAAGA
AAAAGTATACCCATGGGACCAGGGAAAGCATTTTATGCAAGAGGAGACATAACAGGAGAC
ATAAGAAAAGCATATTGTGAAATTAATGGAACAGAATGGCATAGCACTTTAAAACTGGTA
GTTGAAAAATTAAGAGAACAATATAATAAAACAATAGTCTTTAATCGCTCCTCAGGAGGG
GACCCAGAAATTGTAATGTACAGTTTCAATTGCGGAGGGGAATTTTTCTACTGTAATTCA
ACAAAGCTGTTTAATAGTACTTGGCCTTGGAATGATACTAAAGGGTCACATGACACTAAT
GGCACACTCATACTCCCATGCAAAATAAAACAAATTATAAACATGTGGCAGGGAGTAGGA
AAAGCAATGTATGCCCCTCCCATCGAAGGAAAAATTAGATGCTCATCAAACATTACAGGA
CTGTTATTAACAAGAGATGGTGGTTACGAGAGCAATGAGACTGATGAGATCTTCAGACCT
GGAGGAGGAGATATGAGGGACAATTGGAGGAGTGAATTATATAAATATAAAGTAGTAAAA
ATTGAACCATTGGGAGTAGCACCTACCAAGGCAAAGAGGAGAGTGGTGCAGAGGGAAAAA
AGAGCATTTGGACTAGGAGCTGTGTTCCTTGGGTTCTTGGGAGCAGCAGGAAGCACTATG
GGCGCAGCATCAATAACGCTGACGGTACAGGCCAGACAATTATTGTCTGGTATAGTGCAA
CAGCAGAACAATTTGCTGAGGGCTATTGAGGCGCAACAGCATCTGTTGCAACTCACAGTC
TGGGGCATTAAGCAGCTCCAGGCAAGAGTCCTGGCTGTGGAAAGATACCTAAAGGATCAA
CAGCTCCTGGGGATTTGGGGTTGCTCTGGAAAACTCATCTGCACCACTACTGTGCCTTGG
AATACTAGTTGGAGTAATAAATCTCTGGAACAGATTTGGGATAACATGACATGGATGGAG
TGGGAAAGAGAAATTGACAATTATACAGGCTACATATACCAATTAATTGAAGAATCGCAG
AACCAACAAGAAAAGAATGAACAAGAATTATTGGCATTGGATAAATGGGCAAGTTTGTGG
AATTGGTTTGACATAACAAACTGGCTGTGGTATATAAAAATATTCATAATGATAGTAGGA
GGCTTAATAGGTTTAAGAATAGTTTTTACTGTACTTTCTATAGTGAATAGAGTTAGGCAG
GGATACTCACCATTATCATTTCAGACCCACCTCCCAGCCCAGAGGGGACCCGACAGGCCC
GAAGGAATCGGAGAAGAAGGTGGAGAGAGAGACAGAGACAGATCCGATCCATTAGTGAAC
GGATTCTTAGCACTTATCTGGAGCGATCTACGGAGCCTGTGCCTCTTCAGCTACCACCGC
TTGAGAGACTTACTCTTGATTGTAACGAGGATTGTGGAACTTCTGGGACGCAGGGGGTGG
GAAGTCCTCAAATATTGGTGGAATCTCCTACAGTATTGGAGTCAGGAACTAAAGAATAGT
GCTGTTAGCTTGCTCAACGCCACAGCCATAGCAGTAGCTGAGGGGACAGATAGGGTTATA
GAAGTAGTACAAAGAGCTTGTAGAGCTATTCTCCACATACCTAGAAGAATAAGACAGGGC
TTGGAAAGGGCTTTGCTATAA
>EU575786
ATGACAGTGATGGAGATCAAGAAGAATTATCAGCACTGGTGGAGATGGGGCATCATGCTC
CTTGGGATATTGATGATTAGTAGTGCTGCAGAAGAATCGTGGGTCACAGTCTATTATGGG
GTACCTGTGTGGAGAGAAACAACCACCACTCTATTTTGTGCATCAGATGCTAAAGCATAT
GATACAGAGGTACATAATGTTTGGGCCACACATGCCTGTGTACCCACAGACCCCAGCCCA
CAAGAAGTAGAGTTGGAAAATGTGACAGAAAATTTTAACATGTGGAAAAATAATATGGTA
GATCAAATGCATGAGGATATAATCAGTTTATGGGATCAAAGCCTAAAGCCATGTGTAAAA
CTAACTCCACTCTGTGTTACTTTAAATTGCACTGATGATATTGAGGCCACTAATATTACT
AGTACCAAAAAGACTGATAATGGCACTAATACCACTAATCCCACTAATAGTAGTTGGGAA
AAGATGGAGAAAGGAGAAATAAAAAACTGCTCTTTTAATATTACCACAAACATAAGAGAT
AAGTTACAGAAAACATATGCACTTTTTTATAAACTTGATGTAGTACCAATAGATGATAAT
AAAGATAGGAGCAACAACTATAGCAACTATAGGTTGATAAGTTGTAACACCTCAGTCATT
ACACAAGCCTGTCCAAAGGTATCCTTTGAGCCAATTCCCATACATTATTGTGCTCCAGCT
GGTTATGCGATTCTAAAGTGTAAAGATAAGACATTCAATGGATCAGGACCATGTACAAAT
GTCAGCACAGTACAATGTACACATGGAATTAAGCCAGTAGTATCAACCCAACTGCTGTTA
AATGGCAGTCTAGAAGAAGAGGTAGTAATTAGATCTGAAAATTTCACAAACAATGCTAAA
ACCATACTAGCACAGTTGAAAACACCTGTAGACATTACTTGTATGAGACCAAACAACAAT
ACAAGAAAAAGTATAAATATAGGACCAGGAAGAGCATTCTATGCAACAGGGGACATAATA
GGAGACATAAGACAAGCACATTGTAACGTTAGTAATACAGATTGGTATGACACTTTAAAA
CAGATAGCTGGAAAATTAGGAGAACAATTTGAGAATAAATCAATAGTCTTTAATCACTCC
TCAGGAGGGGACCCAGAAATTGTAATGCACAGTTTTAATTGTGGAGGGGAATTTTTCTAC
TGTAATACAACAAAGCTGTTTAATAGTACTTGGAATAATACTAATGGTGATTGGAATCTT
GCTAGTGAAGGATCAAATAACACTGCAGTAAATGGCAGTATCATACTTCCATGCAGAATT
AAACAAATTATAAACATGTGGCAGGAAGTAGGAAAAGCAATGTATGCCCCTCCCATCAAA
GGACAAATTAGATGTTCATCAAATATTACAGGGCTGATATTAACAAGAGATGGTGGTGTT
AATGCGACCAATGCCACTGAGATCTTCAGACCAGGAGGAGGAGATATGAGGGACAATTGG
AGAAGTGAATTATACAAATATAAAGTAGTACAAATTGAACCATTAGGAGTAGCACCTACC
AAGGCAAAGAGAAGAGTGGTGCAGAGAGAAAAAAGAGCAGCATTGGGAATAGGAGCTCTG
TTCCTTGGGTTCTTGGGAGCAGCAGGAAGCACTATGGGCGCAGCGTCGATAACGCTGACG
GTACAGGCCAGACAATTATTGTCTGGTATAGTGCAACAGCAGAACAACTTGCTGAGAGCT
ATTGAGGCGCAACAGCATCTGTTGCAGCTCACAGTCTGGGGCATCAAGCAGCTCCAGGCA
AGACTCCTGGCTGTAGAAAGATACCTAAAGGATCAACAGCTCCTGGGAATTTGGGGTTGC
TCTGGAAAGCTCATCTGCACCACTGCTGTGCCTTGGAATAGTAGTTGGAGTAATAAATCT
CTGGGTGAAATTTGGGATAACATGACCTGGATGCAGTGGGATAAAGAAATTAACAATTAC
ACAAGCATAATATATGACTTAATTGAGAAATCGCAGAACCAGCAGGAAAAGAATGAACAA
GAATTGTTGGAATTGGATAAATGGGCAAATTTGTGGAATTGGTTTAGCATATCAAATTGG
CTGTGGTATATAAGGATATTCATAATGATAGTAGGAGGCTTGATAGGTTTAAGAATAGTG
TTTACTGTAATTTCTATAGTGAGTAGAGTTAGGCAGGGATACTCACCATTGTCATTTCAG
ACCCACTTCCCAGCCCCGAGGGGACCCGACAGGCCAGAAGGAATCGAAGGAGAAGGTGGA
GAGAGAGACAGAGACAGATCCAATCAATTAGTGGATGGATTCTTAGCAATCGTCTGGGTC
GATCTTCGGAACCTGTGCCTCTTCAGCTACCACCAATTGAGAGACTTTCTCTTGATAACA
GCGAGGATTGTGGAACTTCTGGGACGCAGGGGGTGGGAGATCCTCAAATATTGTTGGAAT
CTCCTACAGTATTGGAGCCAGGAACTAAAGAATAGTGCTGTTAGCTTGCTCAACGCCACA
GCAATAACAGTAGCTGAGGGAACAGATAGGATTATAGAAGCATTGCAAAGAGCTGGTAGA
GGGATCCTCCACATACCTAGGCGAATAAGACAGGGCTTGGAAAGGGCTTTGCTATAA
>EU575870
ATGAGAGTGAAGGGGATCAGGAAGAATTACTGGTGGAAATGGGGCACCTTGCTCCTTGGG
ATGTTGATGATCTGTAGTGCTGAAGAACAATTGTGGGTCACAGTCTATTATGGGGTACCT
GTGTGGAGAGAAGCAACCACCACTCTATTTTGTGCATCAGATGCTAAAGCATATGAGAAA
GAGATGCATAATGTTTGGGCCACACATGCCTGTGTACCCACAGACCCCAACCCACAAGAG
GTAGCATTGGTAAATGTGACAGAAAAATTTAACATGTGGAAAAATAACATGGTAGAACAA
ATGCATGAGGATATAATCAGTTTATGGGATCAAAGCCTAAAGCCATGTGTAAAACTAACC
CCACTCTGTGTTACTTTAAATTGTACTAATTTGAGTATAAGTACCAATGCTACTAATACC
AATGCTACTAGCAACACTACTTCCCCTGAAAGCGAAAAAAAGGAAGAAATGAGAAACTGC
TCTTTCAATATCACCACAGTTATAAGAGATAGGGTGCAGAAACAATATGCACTTTTTGAT
AAACTTGATGTAGTACCAATAGATAATAATAGTACCGACTATAGGTTGATAAATTGTAAT
ACCTCAGTCATTACACAGGCCTGTCCAAAGGTATCCTTTGAGCCAATTCCCATACATTAT
TGTGCCCCGGCTGGTTTTGCGATTCTAAAGTGTAGAGATAAGAAGTTCAGTGGAAAAGGA
GAGTGTAAAAATGTCAGCACAGTACAATGTACACATGGAATTAAGCCAGTAGTATCAACT
CAACTGCTGTTAAATGGCAGCCTAGCAGAAGAAGAAGTAGTAATTAGATCTGACAATTTC
TCGGACAATGCTAAAACCATAATAGTACAGCTGAAAGAACCTGTAGAAATTAATTGTTCA
AGGCCCAACAATAATACAAGAAGAAGTATACATATAGGACCAGGGAGAGCATTTTATGCA
ACAGGAGACATAACAGGAGACATAAGAAAAGCACATTGTAACATTAGTAGTACAAAATGG
AATAGCACTTTAGGTCAGGTAGTTAAAAAATTAAGAGAACAATTTGAGAATAAAACCATA
ACCTTTAATCACTCCTCAGGAGGGGACCCAGAAATTGTAATGCACAGTTTTAATTGTGGA
GGGGAATTTTTCTACTGTAACTTAACAAGGCTGTTTAATAATACTTGGTATAATGAGAGC
AGTAGTACTTGGAATGTAAATGGCACCATCACACTCCCATGCAGGATAAAACAAATTATA
AACATGTGGCAGGAAGTAGGAAAAGCAATGTATGCCCCTCCCATCATGGGATCAATTAAC
TGTTCATCAAATATTACAGGGCTACTATTAACAAGAGATGGTGGTAACCATAACAATGAC
AGCAACGAGACCTTCAGACCTGGAGGAGGAGATATGAGGGACAATTGGAGAAGTGAATTA
TATAAATATAAAGTAGTAAAAATTGAACCATTAGGAGTAGCACCCACCAAGGCAAAGAGA
AGAGTGGTGCAAAGAGAAAAAAGAGGAGTGACACTAGGAGCTATGTTCCTTGGGTTCTTG
GGAGCAGCAGGAAGCACTATGGGCGCAGCGTCAATGGCGCTGACGGTACAGGCCAGACAA
TTATTGTCTGGTATAGTGCAACAGCAGAACAATTTGCTGAGGGCTATTGAGGCGCAACAG
CATATGTTGCAACTCACAGTCTGGGGCATCAAGCAGCTCCAGGCAAGAGTCCTGGCTGTG
GAAAGATACCTAAAGGATCAACAGCTCCTGGGGATTTGGGGTTGCTCTGGAAAACTCATT
TGCACCACTAATGTGCCTTGGAATGCTAGTTGGAGTAATAAATCTCTGAATAAAATTTGG
GATAACATGACCTGGATGGATTGGGATAGAGAAATTAACAATTATACAGAATTAATATAC
AACTTAATTGAACAATCGCAGACCCAGCAAGAAAAGAATGAGCAAGAATTATTGGCATTG
GATAAATGGGCAAGTTTGTGGACTTGGTTTGACATATCAAATTGGCTGTGGTATATAAAA
ATATTCATAATGATAATAGGAGGCTTGGTAGGTTTAAGGATAGTTTTTACTGTACTTTCT
ATAGTGAATAGAGTTAGGCAGGGATACTCACCATTATCGTTCCAGACCCACCTCCCAGCC
CCGAGGGGACTCGACAGGCCCGAAGGAATAGAAGAAGAAGGTGGAGAGAGAGACAGAGAC
AGATCCGGAAGATTAGTGGGTGGATTCTTCACACTTATCTGGATCGATCTGCGGAGCCTG
TGCCTCTTCAGCTACCACCTCTTGAGAGACTTACTCTTGATTGTGACGAGGATTGTGGAA
CTTCTGGGACGCAGGGGGTGGGAAGCCCTCAAATATTGGTGGAATCTCCTGCAATATTGG
AGTCAGGAACTAAAGAGTAGTGCTATTAGCTTGCTCAACGCTACAGCCATAGCAGTAGCT
GAGGGGACAGATAGGGTTATAGAAGTAATACAAAGATTTTGTAGAGGTATCCTCCACATA
CCTAGAAGAATAAGACAGGGCTTTGAAAGGGCTTTGCTATAA
>EU289196
ATGAGAGTGAAGGGGATCAGGAAGAATTGTCAGCAGCACTTATGGAGATGGGGCACCATG
CTCCTTGGGATATTAATGATTTGTAGTGCTGCAGAAAACTTGTGGGTCACAGTCTATTAT
GGGGTACCTGTGTGGAAAGAAGCAACCACCACTCTATTTTGTGCATCAGATGCTAAAGCA
TATGATACAGAGGTACACAATGTTTGGGCCACACATGCCTGTGTACCCACAGACCCCAAC
CCACAAGAAATGGTATTAGAAAATGTGACAGAATATTTTAACATGTGGAAAAATAACATG
GTAGAACAGATGCATGAGGATATAATCAGTTTATGGGATCAAAGCCTAAAGCCATGTGTA
AAATTAACCCCACTCTGTGTTACTTTAACTTGCACTGATTATGAATGGAATTGTACTGGT
ATCAGAAATAGTATCTGTAAATATAATAATATGACTAATAATAGTAGCTCAGGGAATTAT
ACTGGATGGGAAAGGGGAGAAATAAAAAACTGCTCTTTCAATAGCACCATCTCGGGCATA
AGAGATAAGGTGCGGAAAGAGTATGCACTTTTGTATAAAATAGATCTAGTATCAATAGAT
GGAAGTAATACAAGCTATAGGATGATAAGTTGTAACACCTCAGTCATTACTCAGTCCTGT
CCAAAGATATCCTTCGAGCCAATTCCCTTACATTATTGTACCCCGGCTGGTTTTGCGCTT
CTAAAGTGTAATGATAAGAAGTTCAATGGAACAGGGCTATGTCACAATGTCAGCACAGTA
CAATGTACACATGGAATTAAGCCAGTAGTATCAACTCAACTACTGTTAAATGGCAGCCTA
GCAGAAGAAGAGGTAGTAATCAGATCTAAAAATTTCACGGACAATGCTAAAATCATAATA
GTACAGCTAAATGAAACTGTAGAAATTAATTGTACAAGACCCGGCAACAACACAAGAAAA
AGTATACATATAGCACCAGGGAGAACATTCTATGCAACAGGAGAAATAATAGGAGATATA
AGACGAGCACATTGTAACATTAGTAGAGAAAAATGGAATACCACTTTACATAGGATAGCT
ACAAAATTAAGAGAACAATATAATAAAACAATAGTCTTTAATCAATCCTCAGGAGGGGAC
CCAGAAATTGTAATGCACAGTGTCAATTGTGGAGGGGAATTTTTCTACTGTAATACATCA
AAACTGTTTAATAGTACTTGGAATAGTACTGGAGGGTCCATTTCTGAAGACTCAGAAAAT
ATCACACTCCCATGCAGAATAAAACAAATTGTAAACATGTGGCAGGAGGTAGGAAAAGCA
ATGTATGCCCCTCCCATCAGAGGACAGATCAGATGTTCATCAAATATTACAGGGCTGCTA
TTAACAAGAGATGGTGGTATAAATCAGAGCATCAGCGAGACCTTCAGACCGGGAGGAGGA
GATATGAGGGACAATTGGAGAAGTGAATTATACAAATATAAAGTAGTAAAAATTGAACCA
TTAGGAATAGCACCCACCAAGGCAAGGAGAAGAGTGGTGCAAAGAGAAAAAAGAGCAGTG
GGAATAGGAGCTGTGTTCCTTGGGTTCTTGGGAGCAGCAGGAAGCACTATGGGCGCAGCG
TCACTGACGCTGACGGTACAGGCCAGACTATTATTGTCTGGTATAGTGCAACAGCAGAAC
AATCTGCTGAGGGCTATTGAGGCGCAACAGCATATGTTGCAACTCACAGTCTGGGGCATC
AAGCAGCTCCAGGCAAGAGTCCTGGCTCTGGAAAGATACCTAAGGGATCAACAGCTCATG
GGGATTTGGGGTTGCTCTGGAAAACTCATTTGCACCACTGCTGTGCCTTGGAATGCTAGT
TGGAGTAATAAATCTCTGAATGATATTTGGAATAACATGACCTGGATGCAATGGGAAAGA
GAAATTGACAATTACACAGGACTAATATACAGCTTACTTGAGGAATCGCAAAACCAACAA
GAAAAGAATGAACAAGATTTATTGGCATTAGATAAATGGGCAAATTTGTGGACTTGGTTT
GATATATCAAATTGGCTGTGGTATATAAAAATATTCATAATGATAGTAGGAGGCTTGGTA
GGTTTAAGAATAGTTTGTACTGTATTTTCTATAGTGAATAGAGTTAGGCAGGGATACTCA
CCACTATCGTTGCAGACCCGCTTCCCAGTTCCGAGGGGACCCGACAGGCCCGAAGGAACA
GAAGAAGAAGGTGGAGAGAGAGACAGAGACAGATCCGGCTGTGTAGTGAATGGATTCTTG
GAACTTATCTGGATCGACCTGCGGAGCCTGTGCCTCTTCAGCTACCACCGCTTGAGAGAC
TTACTCTTGATTGTGACGAGGATTGTGGAACTTCTGGGACGCAGGGGGTGGGAAATCCTC
AAATACTGGTGGAATCTCCTGCAGTATTGGAGTCAGGAACTAAAGAATAGTGCTATTAGC
TTGCTCAATGCCACAGCCATAGCAGTAGCTGAGGGGACAGATAGGATTATAGAAGTATTA
CAAAGACTTTTTAGAGCTTTTCTCAACATACCTAGAAGAATAAGACAGGGCTTAGAAAGG
GCTCTTCTATAA
>AY835446
ATGAGAGTGAGGGAGACCAGGAAGAATTATCAGCACTTGTGGTGGAAATGGGGCATGATG
CTCCTTGGGATGTTGATGATCTGTAGTGCTGTAGAACAAACGTGGGTCACAGTCTATTAT
GGGGTACCTGTGTGGAAAGAAGCAAACACCACTTTATTTTGTGCATCAGATGCTAAAGCA
TATAATACAGAGGTACATAATGTTTGGGCCACACATGCCTGTGTACCCACAGACCCCAAC
CCACAAGAAGTAGAATTGGAAAATGTGACAGAAAATTTTAACATGTGGAAAAACAACATG
GTAGATCAGATGCATGAGGATATAATCAGTTTATGGGATCAAAGCCTAAAGCCATGTGTA
AAATTAACTCCACTCTGTGTTACTTTAAGTTGCACTGATAATGTGGGAAATGATACTAGT
ACCAATAATAGTAGATGGGATAAAATGGAAAAAGGAGAAATAAAGAACTGCTCTTTCAAT
ATCACCACAAACATGAGAGATAAGATGCAGAAACAATATGCACTTTTTTATAAACTTGAT
GTAGTACCAATAGAGGAAGGTAAGAATAATAACAGTAGTTTTACCGACTATAGGTTGATA
AGTTGTAACACCTCAGTCATTACACAGGCCTGTCCAAAGGTAACCTTTGAGCCAATTCCC
ATACATTATTGTGCCCCAGCTGGTTTTGCGCTTCTAAAATGTAAGGATAAGAAATTCAAT
GGAACAGGACCATGTAAAAATGTTAGCACAGTACAATGTACACATGGAATTAAGCCAGTA
GTATCAACTCAGCTGCTATTAAATGGCAGTCTAGCAGAAGAAGAGGTAGTAATAAGATCT
GAGAATTTCTCGAACAATGCTAGAACCATAATAGTACAGCTGAATACATCTGTAGAAATA
AAGTGTATAAGACCCAACAACAATACAAGAAAAGGTATACATATAGGACCAGGGAGAGCA
TTTTATACAACAGGAGATATAATAGGAGATATAAGACAAGCACATTGTAACATTAGTAGA
CAAAATTGGAATAACACTTTAAAACAGATAGCTGAAAAGTTAAGAGAACAATTTGGGAAT
AAAACAATAGTCTTTAGAAACTCCTCTGGAGGGGATCCAGAAATTGTAATGCACACTTTT
AATTGTGCAGGGGAATTTTTCTACTGTAATACAGCAGAACTGTTTAATAGTACTTGGTAT
GCAAATGGCACAATTAGTATTGGAGGGGGAAACAAGACTAATATCATACTCCCATGCAGA
ATAAAACAATTTATAAACATGTGGCAGGAAGTAGGAAAAGCAATGTATGCCCCTCCCATC
AGTGGACAGATTAGATGTTCATCAAATATTACAGGACTGCTATTAACAAGAGATGGTGGT
AGGGGCAATCAGACCGACAACCAGACTGAGATCTTCAGACCTGTAGGAGGAGATATGAAA
AACAATTGGAGAAGTGAATTATATAAATATAAAGTAGTAAGAATTGAACCATTAGGAATA
GCACCCACCAGGGCAAAAAGGAGAGTGGTGCAGAGAGAAAAAAGAGCAGTGGGAATAGGA
GCTTTGTTCCTTGGGTTCTTGGGAGCAGCAGGAAGCACTATGGGCGCAGCGTCAATGACG
CTGACGGTACAGGCCAGACTATTATTGTCTGGTATAGTGCAACAGCAGAACAATCTGCTG
AGGGCTATTGAGGCGCAACAGCATCTGTTGCAACTCACAGTCTGGGGCATCAAGCAGCTC
CAGGCAAGAGTCCTGGCTGTGGAAAGATACCTACGTGATCAACAGCTCCTGGGAATTTGG
GGTTGCTCTGGAAAACTCATCTGCACCACTGCTGTGCCTTGGAATGTTAGTTGGAATAAT
AGATCTGTGGATGACATTTGGGAAAACATGACCTGGATGCAGTGGGATAGAGAAATTAGT
AATTACACAAGTTTAATATACACCTTAATTGAAGAATCGCAGAATCAGCAAGAAAAGAAT
GAACAAGAATTATTGGCATTAGATAAATGGGCAAATTTGTGGAATTGGTTCAACATAACA
GAATGGCTGTGGTATATAAAAATATTCATAATGATAGTAGGAGGCTTGGTAGGTTTAAGA
ATAGTTTTTGCTGTGCTTTCTATAGTGAATAGAGTTAGGCAGGGATACTCACCATTATCG
TTTCAGACCCACCTCCCAGCTCAGAGGGGACCCGACAGGCCCGGAGGAATCGAAGAAGAA
GGTGGAGAGAGCGACAGAGACAGATCCGGAAGATTAGTGAATGGATTCTTAGCAATTATC
TGGATCGACCTGCGGAGCCTGTGCCTTTTCAGCTACCACCACTTGAGAGACTTACTATTG
ATTGTAACGAGGATTGTGGAAATTCTGGGACGCAGGGGGTGGGAAATCCTCAAGTATTGG
TGGAATCTCCTGCAGTATTGGATTCAGGAACTAAAAAATAGTGCTGTTAGCTTGCTCAAC
GCCATAGCCATAGCAGTAGGTGAGGGGAAAGATAGGATTATAGAAGCATTTAGAAGCATT
TTTAGAGCTATTCTCCACATACCTACAAGAATAAGACAGGGCTTGGAAAGGTCTTTGCTA
TAA
>DQ318211
ATGAGAGTGACGGAGATCAGGAAGAGTTATCAGCACTGGTGGAGATGGGGCATCATGCTC
CTTGGGATGTTAATGATCTGTAATGCTGAAGAAAAATTGTGGGTCACAGTCTATTATGGG
GTACCTGTGTGGAAAGAAGCAACCACCACTCTATTTTGTGCATCAGATGCTAAAGCATAT
GATACAGAGGTACATAATGTTTGGGCCACACATGCCTGTGTACCCACAGACCCCAACCCA
CAAGAAGTAAAAATGGAAAATGTGACAGAAAATTTTAACATGTGGAAAAATAACGTGGTA
GAACAGATGCATGAGGATATAATCAGTTTATGGGATCAAAGCCTAAAGCCATGTGTAAAA
TTAACCCCACTCTGTGTTACTTTAAATTGCACTGATTTGAAGAATGCTACTAATGGGAAT
AACACTAATACCACTAGTAGTAGCGGGGGAATGATGGGGGGAGGAGAAATGAAAAATTGC
TCTTTCAATATCACCACAAACATAAGAGGTAAGGTGCAGAAAGAATATGCACTTTTTTAT
GAACTTGATATAGTACCAATAGATAATAAAATTGATAGCTATAGGTTGATAAGTTGTAAC
ACCTCAGTCATTACACAGGCCTGTCCAAAGGTATCCTTTGAGCCAATTCCCATACATTAT
TGTGCCCCGGCTGGTTTTGCGATTCTAAAGTGTAAAGATAAGAAATTCAATGGAAAAGGA
CCATGTTCAAATGTCAGCACAGTACAATGTACACATGGGATTAGGCCAGTAGTATCAACT
CAACTGCTGTTAAATGGCAGTCTAGCAGAAGAAGAGGTAGTAATTAGATCCGAAAATTTC
ACGAACAATGCTAAAATCATAGTAGTACAGCTGAATGAATCTGTAGAAATTAATTGTACA
AGACCCAACAACAATACAAGAAAAAGTATACATATAGGACCAGGCAGAGCATTTTATACA
ACAGGAGAAATAATAGGAGATATAAGACAAGCACATTGTAATCTTAGTAGAGCAAAATGG
AATGACACTTTAAATAAGATAGTTATAAAATTAAGAGAACAATTTGGGAATAAAACAATA
GTCTTTAAGCATTCCTCAGGAGGGGACCCAGAAATTGTGACGCACAGTTTTAATTGTGGA
GGGGAATTTTTCTACTGTAATTCAACACAACTGTTTAATAGTACTTGGAATGTTACTGAA
GAGTCAAATAACACTGTAGAAAATAACACAATCACACTCCCATGCAGAATAAAACAAATT
ATAAACATGTGGCAGGAAGTAGGAAGAGCAATGTATGCCCCTCCCATCAGAGGACAAATT
AGATGTTCATCAAATATTACAGGGCTGCTATTAACAAGAGATGGTGGTCCTGAGGACGAC
AAGACCGAGGTCTTCAGACCTGGAGGAGGAGATATGAGGGACAATTGGAGAAGTGAATTA
TATAAATATAAAGTAGTAAAAATTGAACCATTAGGAGTAGCACCCACCAAGGCAAAGAGA
AGAGTGGTGCAGAGAGAAAAAAGAGCAGTGGGAATAGGAGCTGTGCTCCTTGGGTTCTTG
GGAGCAGCAGGAAGCACTATGGGCGCAGCATCAATGACGCTGACGGTACAGGCCAGACTA
TTATTGTCTGGTATAGTGCAACAGCAGAACAATCTGCTGAGAGCTATTGAGGCGCAACAG
CATCTGTTGCAACTCACAGTCTGGGGCATTAAGCAGCTCCAGGCAAGAGTCCTGGCTGTG
GAAAGATACCTAAGGGATCAACAGCTCCTGGGGATTTGGGGTTGCTCTGGAAAACTCATC
TGCACCACTGCCGTGCCTTGGAATGCTAGTTGGAGTAATAAATCTCTGAATAAGATTTGG
GATAACATGACCTGGATGGAGTGGGACAGAGAAATTAACAATTACACAAGCATAATATAC
AGCTTAATTGAAGAATCGCAGAACCAACAAGAAAAGAATGAACAAGAATTATTAGAATTA
GATAAATGGGCAAGTTTGTGGAATTGGTTTGACATAACAAAATGGCTGTGGTATATAAAA
ATATTCATAATGATAGTAGGAGGCTTGATAGGTTTAAGAATAGTTTTTTCTGTACTTTCT
ATAGTGAATAGAGTTAGGCAGGGATACTCACCATTATCGTTTCAGACCCACCTCCCAGCC
TCGAGGGGACCCGACAGGCCCGGAGGAATCGAAGAAGAAGGTGGAGAGAGAGACAGAGAC
AGATCCGGTCCATTAGTGAACGGATTCTTAACACTTATCTGGGTCGATCTGCGGAGCCTG
TTCCTCTTCAGCTACCACCGCTTGAGAGACTTACTCTTGATTGTGACGAGGATCGTGGAA
CTTCTGGGACGCAGGGGGTGGGAAGTCCTCAAATATTGGTGGAATCTCCTACAGTATTGG
AGTCAGGAACTAAAGAATAGTGCTGTTAGCTTGCTCAATACCATAGCCATAGCAGTAGCT
GAAGGGACAGATAGGGTTATAGAAGTAGTACAAAGAGCTGTTAGAGCTATTCTCCACATA
CCTAGAAGAATAAGACAGGGCTTGGAAAGGGCTTTGCTA
>AY835443
ATGAGAGTGAAGGGGATCATGAAGAATTGTCAGCACTTGTGGAGGTGGGGCATCATGCTC
CTTGGGATATTGATGATCTGTAGTGCTACAGAAAAATTGTGGGTCACAGTCTATTATGGG
GTACCTGTGTGGAAAGAAGCAACCACCACTCTATTTTGTGCTTCAGATGCTAAAGCATAT
GAGACAGAGGTACATAATGTTTGGGCCACACATGCCTGTGTACCCACAGACCCCAACCCA
CAAGAAGTAAAATTGGAAAATGTGACAGAAGATTTTAATGTGTGGAAAAATGACATGGTA
ACCCAGATGCATGAGGATATAATCAGTTTATGGGATCAAAGCCTAAAGCCATGTGTAAAA
TTAACACCACTCTGTGTAACTTTACATTGCACTGATGTGAATACTACTTGTATCACAACC
AATAATAGTACCATGACCAATAGTAGTAATAGTAGTACTGAGGGAAACTGCTCTTCCTAT
AATTATAATGGGAGGGAAGAACTGAGAAACTGCTCTTTCAATATCACCACAAGCATACAA
GATAAGGTGCAAGACTATGCAATTTTTTATAAACTAGATATAGTACCAATAAAAAGTGAT
AATAGTGATAATACTAGCTACAGGTTGATAAATTGTAACACCTCAGTCATTACACAGGCC
TGTCCAAAGATATCCTTTGAACCAATTCCCATACATTATTGTGCCCCGGCTGGTTTTGCG
ATTCTAAAGTGTAATGATAAGAAGTTCAGTGGAAAAGGAACTTGTAACAATGTCAGCACA
GTACAATGTACACATGGAATTAGGCCAGTAGTGTCACTCACTGTTGTTAATGGCAGTCTA
GCAGAAGAAGGGGTAGTACTTAGATCTGAAAATTTCACGAACAATGCTAAAACCATAATA
GTACAATTGAAGGATCCTGTAAAAATTGAGTGTGAAAGACCCAACAACAATACAATAAAA
AGTATACATCTAGGACCAGGGAGAGCATGGCATGCAACAGGACAAATAATAGGAGATATA
AGAAAAGCATTTTGCACCCTTAATAGCACAAACTGGACTAACACTCTAAAGCAGATGGTT
GAAAAATTAAGAGAACAATTTGAGAATAAAACAATAGCCTTTAATCAATCCACAGGAGGG
GACCCAGAAATTGTAATGCACACCTTTAATTGTGGAGGGGAATTTTTCTACTGTAATACA
ACACAGCTGTTTAATAGTATTTGGTATAATACTACAAATAGTTCTTGGAATAATAAGACA
TGGTCAAATAACACGATCACACTCCCATGTAGAATAAAACAAATTATAAACATGTGGCAG
CAAGTAGGAAAAGCAATATATGCCCCTCCCATCAAAGGAAAAATTAAATGTATATCAAAT
ATTACAGGGCTGCTATTAACAAGAGATGGTGGTGATACCAATAATGGGACAGAGATCTTC
AGACCTGGAGGAGGAGATATGAGGGATAATTGGAGAAGTGAATTATATAAATATAAAGTA
GTACAAATTGAACCATTAGGAGTAGCACCCACCAAGGCAAAGAGAAGAGTGGTGCAAAGA
GAAAAAAGAGCAGTGGGATTAGGAGCTATGTTCCTTGGGTTCTTGGGAGCAGCAGGAAGC
ACTATGGGCGCAGCATCAATAACGCTGACGGTACAGGCCAGACAATTGTTGTCTGGTATA
GTGCAACAGCAGAACAATCTGCTGAGAGCTATTGAGGCGCAACAGCATCTGTTGCAACTC
ACAGTCTGGGGCATCAAACAGCTCCAGGCAAGAGTCCTGGCTGTGGAAAGATACCTAAAG
GATCAACAGCTCCTGGGGATTTGGGGTTGCTCTGGAAAACTCATTTGCACCACTGCTGTG
CCTTGGAATGCTAGTTGGAGTAATAAATCTCAGGAGGAGATTTGGGATAACTTGACCTGG
ATGCAGTGGGAAAAAGAAATTAACAATTACACAAGTGTAATATACACCTTACTTGAACAA
TCGCAGAACCAACAAGAAAAGAATGAACAAGAATTATTGGAATTAGATAAATGGGCAAGT
TTGTGGAATTGGTTTGACATAACAAAATGGCTGTGGTATATAAGAATATTCATAATGATA
GTAGGAGGCTTGATAGGTTTAAGAATAGTTTTTGCTGTAATCTCTATAGTAAATAGAGTT
AGGCAGGGATACTCACCATTATCGTTACAGACCCGCTTCCCAGCTCCGAGGGGACCAGAC
AGGCCCGAAGGAATCGAAGAAGAAGGTGGAGGGAGAGACAGAAACATCTCCACTCGATTA
GTGAGCGGATTCTTGCCACTTATCTGGGACGATCTACGGAGCCTGTGCCTCTTCAGCTAC
CACCGCTTGAGAGACTTTCTCTTGATTGTAGCGAGGATTGTGGAACTTCTGGGACGCAGG
GGGTGGGAAGCCCTCAAGTATTGGTGGAATCTCCTACAGTATTGGAGTCAGGAACTAAAG
AATAGTGCTGTTAGCTTGCTCAATACTACAGCTATAGTAGTAGCTGAGGGGACAGATAGG
ATTATAGAAGCATTGCAAAGAATTTGTAGAGCTATTCTCCATATACCCACAAGAATAAGA
CAGGGCTTTGAAAGGGCTTTGCTATAA
>EU576296
ATGAGAGCGAAGGAGATCAGGAAGAATTGTCAGCGCTTGTGGAGATGGGGCACCATGCTC
CTTGGGATGTTGATGATCTGTAGTGCTGCAGGCAATTTGTGGGTCACAGTCTATTATGGG
GTACCTGTGTGGAAAGAAGCAACCACCACTCTATTTTGTGCATCAGATGCTAAAGCATAT
GATACAGAGGTACATAATGTTTGGGCCACACATGCCTGTGTACCCACAGACCCCAACCCA
CAAGAAGTAGTACTGAAAAATGTGACAGAAGATTTTAACATGTGGAAAAATAACATGGTA
GAACAGATGCATGAGGATATAATCAGTTTATGGGATCAAAGCCTAAAGCCATGTGTAAAA
CTAACTCCACTCTGTGTTACTTTAAATTGCACTGATCATTTGTGGAATGTTACTAATACC
ATGAGGAATGCTACTAATACCACTAGTAGTAAGGAGGGAGAAATGAGAGGAGAAATAAAA
AACTGCTCTTTCAATGTCACCACAAGCATAAGAGATAAGGTGCAGAAAGAATATGCACTT
TTTTATAAACTTGATGTAGTACCAATAGATAATGATAATGATAATACTAGCTATAGGTTG
ATAAATTGTAATACCTCAGTCATTACACAAGCCTGTCCAAAAGTATCTTTTGAGCCAATT
CCCATACATTATTGTACCCCGGCTGGTTTTGCAATTCTAAAGTGTAAAGATAAGAAATTC
AATGGAACAGGACAATGTGAAAATGTCAGCACAGTACAATGTACACATGGAATTAGACCA
GTAGTGTCAACTCAACTGTTGTTAAATGGCAGTCTAGCAGAAGAAGAGGTAGTAATTAGA
TCTGAAAATTTTACGAACAATGCTAAAACCATAATAGTACAGCTGAATGAAACTGTAGAA
ATTAATTGTATAAGACCCAACAACAATACAAGAAAAGGTATACATATAGGACCAGGGAGA
ACATTTTATACAACAGGAGATATAATAGGAGATATAAGGCAAGCATATTGTAACCTTAGT
AGAACAAAATGGGAAGACACTTTAAAAAAGATAGTCACAAAATTAGGAGAACAATATGGG
AATAATAAAACAATAGTCTTTAATCACTCCTCAGGAGGGGACCCAGAAATTGTAATGCAC
AGTTTTAATTGTGGAGGGGAATTTTTCTACTGTAATTCAACACAACTGTTTAATAGTACT
TGGAAGTTTAATAATAGTACTTGGAATTTTAATAGTACTTGGAATAATACTGAAAGGACA
AATAACACAATCACACTCCCATGCAGAATAAAACAAATTATAAACATGTGGCAGGAAGTA
GGAAAAGCAATGTATGCCCCTCCCATCAGAGGACAAATTAGATGTTCATCTAATATTACA
GGGCTGCTATTAACAAGAGATGGTGGGAATAATGAGAACAAGACCACTGAGATCTTCAGA
CCTGGAGGGGGAGATATGAGGGACAATTGGAGAAGTGAACTATACAAATATAAAGTAGTA
AAAATTGAACCATTAGGAGTAGCACCTACCAAGGCAAAGAGAAGAGTGGTGCAAAGAGAA
AAAAGAGCGGTGGGAGCAATAGGAGCTATGTTCCTTGGGTTCTTGGGAGCAGCAGGAAGC
ACTATGGGCGCAGCGTCAATGGCGCTGACGGTACAGGCCAGACAATTATTGTCTGGTATA
GTGCAACAGCAGAACAATTTGCTGAGGGCTATTGAGGCGCAACAGCATCTGTTGCAACTC
ACAGTCTGGGGCATCAAGCAGCTCCAGGCAAGAGTCCTGGCTGTGGAAAGATACCTAAGG
GATCAACAGCTCCTAGGGATTTGGGGCTGCTCTGGAAAACTCATTTGCACCACTACTGTG
CCTTGGAATACTAGTTGGAGTAATAAATCTCTGGATGATATTTGGCATAACATGACCTGG
ATGCAGTGGGAAAAAGAGATTAACAATTACACAGATTTAATATACACCTTAATTGAAGAA
TCGCAAAACCAACAAGAAAAGAATGAACAAGAATTATTGGAATTAGATAAATGGGACAGT
TTGTGGAATTGGTTTAACATAACAAACTGGCTGTGGTATATAAAAATATTCATAATGATA
GTAGGAGGCTTGATAGGTTTAAGAATAGTTTTTATTGTACTTTCTGTAGTGAATAGAGTT
AGGCAGGGATACTCACCATTATCATTTCAGACCCGCCTCCCAGTCCCGAGGGAACCCGAC
AGGCCCGGAGGAACAGAAGAAGAAGGTGGAGAGAAAGACAGAGGCAGATCCGGACGTTTA
GTGGATGGATTCTTAGCACTTATCTGGGACGATCTGCGGAGCCTGTTCCTCTTCAGCTAC
CAGCGCTTGAGAGACTTACTCTTGATTGTAGCGAGGATTGTGGAACTTCTGGGACGCAGG
GGGTGGGGAGTTCTCAAATATTGGTGGAATCTCCTGCAGTATTGGAGTCAGGAACTAAAG
AATAGTGCTGTTAGCTTGCTCAATGCCACAGCTATCGCAGTAGCTGAGGGGACAGATAGG
GTTATAGAAGTATTACAAAGAATTTATAGAGCCTTTCTCCACATCCCTAGAAGAATAAGA
CAGGGCTTCGAAAGGGCTTTGTTATAA
>EU576299
ATGAGAGCGAAGGAGATCAGGAAGAATTGTCAGCGCTTGTGGAGATGGGGCACCATGCTC
CTTGGGATGTTGATGATCTGTAGTGCTGCAGGCAATTTGTGGGTCACAGTCTATTATGGG
GTACCTGTGTGGAAAGAAGCAACCACCACTTTATTTTGTGCATCAGATGCTAAAGCATAT
GATACAGAGGTACATAATGTTTGGGCCACACATGCCTGTGTACCCACAGACCCCAACCCA
CAAGAAGTAGTACTGAAAAATGTGACAGAAAATTTTAACATGTGGAAAAATAACATGGTA
GAACAGATGCATGAGGATATAATCAGTTTATGGGATCAAAGCCTAAAGCCATGTGTAAAA
CTAACTCCACTCTGTGTTACTTTAAATTGCACTGATTATTTGAATAATGCTACTAATACC
ACTAGTAGTAAGGAGGGAGAAATGAGAGGAGAAATAAAAAAATGCTCTTTCAATGTCACC
ACAAGAATAAGAGATAAGGTGCAGAAAGAATATGCACTTTTTTATAAACTTGATGTAGTA
CCAATAGGTAATGGTAATACTAGCTATAGGTTGATAAATTGTAATACCTCAGTCATTACA
CAGGCCTGTCCAAAGGTATCCTTTGAACCAATTCCCATACATTATTGTACCCCGGCTGGT
TTTGCAATTCTAAAGTGTAAAGATAAGAAGTTCAATGGAACAGGATCATGTAAAAATGTC
AGCACAGTACAATGTACACATGGAATTAGACCAGTAGTGTCAACTCAACTGTTGTTAAAT
GGCAGTCTAGCAGAAGAAGAGGTAGTAATTAGATCTGAAAATTTTACGAACAATGCTAAA
ACCATAATAGTACAGCTGAACGAAACTGTAGAAATTAATTGTACAAGACCCAACAACAAT
ACAAGAAAAAGTATACATATAGGACCAGGGAGAACATTTTATACAACAGGAGACATAATA
GGAGATATAAGGCAGGCATATTGTATCCTTAGTAGAGCAAAATGGGAAGACACTTTACAA
AAGATAGTCACAAAATTAGGAGAACAATATGGGAATAATAAAACAATAGTCTTTAATCAC
TCCTCAGGAGGGGACCCAGAAATTGTAATGCACAGTTTTAATTGTGGAGGGGAATTTTTC
TACTGTAATTCAACACAACTGTTTAATAGTACTTGGAGTTTTAATAGTACTTGGAATAAG
AATTTTAATAGTACTTGGAATATTACTGAAGGGACAAATAACACTGAAATCACACTCCCA
TGTAGAATAAAACAAATTATAAACATGTGGCAGGAAGTAGGAAAAGCAATGTATGCCCCT
CCCATCAGAGGACAAATTAAATGTTCATCTAACATTACAGGGCTGCTATTAACAAGAGAT
GGTGGGGGTAATGGGAGCGGGACCACTGAGGTCTTCAGACCTGGAGGGGGAGATATGAGG
GACAATTGGAGAAGTGAATTATACAAATATAAAGTAGTAAAAATTGAACCATTAGGAGTA
GCACCTACCAAGGCAAAGAGAAGAGTGGTGCAAAGAGAAAAAAGAGCAGTGGGAGCAATA
GGAGCTATGTTCCTTGGGTTCTTGGGAGCAGCAGGAAGCACTATGGGCGCAGCGTCAGTG
GCGCTGACGGTACAGGCCAGACAATTATTGTCTGGTATAGTGCAACAGCAGAACAATTTG
CTGAGGGCTATTGAGGCGCAACAGCATCTGTTGCAACTCACAGTCTGGGGCATCAAGCAG
CTCCAGGCAAGAGTCCTGGCTGTGGAAAGATACCTAAAGGATCAACAGCTCCTAGGGATT
TGGGGTTGCTCTGGAAAACTCATTTGCACCACTACTGTGCCTTGGAATACTAGTTGGAGT
AATAAATCTCTGGATGATATTTGGCATAACATGACCTGGATGCAGTGGGAAAAAGAGATT
AACAATTACACAGACTTAATATACACCTTAATTGAAGAATCGCAAAACCAACAAGAAAAG
AATGAACAAGAATTATTGGAATTAGATAAATGGGACAGTTTGTGGAATTGGTTTAACATA
ACAAACTGGCTGTGGTATATAAAAATATTCATAATGATAGTAGGAGGCTTGATAGGTTTA
AGAATAGTTTTTATTGTACTTTCTGTAGTGAATAGAGTTAGGCAGGGATACTCACCATTA
TCATTTCAGACCCGCCTCCCAGTCCCGAGGGAACCCGACAGGCCCGAAGGAACAGAAGAA
GAAGGTGGAGAGAAAGACAGAGGCAGATCCGGACGTTTAGTGGATGGATTCTTAGCACTT
ATCTGGGACGATCTGCGGAGCCTGTTCCTCTTCAGCTACCACCGCTTGAGAGACTTACTC
TTGATTGTAGCGAGGATTGTGGAACTTCTGGGACGCAGGGGGTGGGGAGTTCTCAAATAT
TGGTGGAATCTCCTGCAGTATTGGAGTCAGGAACTAAAGAATAGTGCTGTTAGCTTGCTC
AATGCCACAGCTATCGCAGTAGCTGAGGGGACAGATAGGGTTATAGAAATATTACAAAGA
ATTTATAGAGCTTTTCTCCACATACCTAGAAGAATAAGACAGGGCCTCGAAAGGGCTTTG
TTATAA
>AY835452
ATGAGAGTGAAGGAGATCAGGAAGAACTATCGGCACTTGTGGAAATGGGGCATCATGCTC
CTTGGGATGTTGATGATCTGTAGTGCTACAGAAAATTTGTGGGTCACAGTCTATTATGGG
GTACCTGTGTGGAAAGAAGCAACCACCACTCTATTTTGTGCATCAGATGCTAAAGGATAT
GAGAAAGAGGTACATAATGTTTGGGCCACACATGCTTGTGTACCCACAGACCCCAACCCA
CAAGAAGTAGTATTGGAAAATGTGACAGAAAATTTTAACATGTGGAAAAATAACATGGTA
GAACAGATGCATGAGGATATAATCAGTTTGTGGGATCAAAGCCTAAAGCCATGTGTAAAG
TTAACCCCGCTCTGTGTCACTTTAAACTGCAGTGATGTGAATACCACTAGTGTTAATACC
ACTGCTAGTAGCATGGAGGGGGGAGAAATCAAAAACTGCTCTTTCAATACCACCACAAGC
ATGAGTGATAAAATGCAGAAAGAATATGCACTTTTTTATACACTTGATGTAGTACCAATA
GTTAAGGAAAATAATACCTATAGGTTGATAAGTTGTAACACCTCAGTCATTACACAGGCC
TGTCCAAAGGTATCCTTTGAACCAATTCCCATACATTATTGTGCCCCGGCTGGTTTTGCG
ATTCTAATGTGTAATAATAAGACATTCGATGGAAAAGGGCCATGTAATAATGTCAGCACA
GTACAATGTACACATGGAATTAAGCCAGTAGTATCAACTCAACTGCTGTTAAATGGCAGT
CTAGCAGAAGAAGAAGTAGTAATTAGATCTGACAATTTCACGGACAATGCTAAAACCATA
ATAGTACATCTGAATGAATCTATAGAAATTACTTGTACAAGACCCAACAACAATACAAGC
AAGAGTATAACTATAGGACCAGGGAGAGCATTTTATGCAACAGGAAGGATAATAGGAGAT
ATAAGGAAGGCACACTGTAACATTAGTGGAGAAAAATGGCATAACGCTTTAGAACAGATA
GTTAAAAAATTAGGAGAAAAATTTGAGAATGCAACAACAATAAGATTTAATCAATCCTCA
GGAGGAGACCAAGAAATTGTAATGCACACTTTTAATTGTGGAGGGGAATTTTTTTACTGT
AACTCAACACAGCTGTTTAATAGTACTTGGTGGCCTAATGGTACTACGACTGAATGGTCA
AATGAAACGTCAAATGGGACTATCACACTCCCATGCAGAATAAAACAAATTATAAACATG
TGGCAGGAAGTAGGAAAAGCAATGTATGCCCCTCCTATCAGCGGACCAATTAGCTGTTCA
TCGAATATTACAGGGCTGCTATTAGTAAGAGATGGTGGTAATGACAATGAGACTAACGGG
ACTGAGACCTTCAGACCTGGAGGAGGAGATATGAGAGACAATTGGAGAAGTGAATTATAT
AAATATAAAGTAGTAAAAATTGAACCATTAGGAGTAGCACCCACCAAGGCAAAGAGAAGA
GTGGTGCAAAGAGAAAAAAGAGCAGTGGGACTAGGAGCTATGTTCCTTGGGTTCTTGGGA
GCAGCAGGAAGCACTATGGGCGCAGCGTCAATAACGCTGACGGTACAGGCCAGACTATTA
TTGTCTGGTATAGTGCAACAGCAAAACAACTTGCTGAGAGCTATTGAGGCGCAACAGCAT
CTGTTGCAACTCACAGTCTGGGGCATCAAGCAGCTCCAGGCTAGAGTCCTGGCTATAGAA
AGATACCTAAAGGATCAACAGCTCCTGGGGATTTGGGGTTGCTCTGGAAAACTCATTTGC
ACCACTGCTGTGCCTTGGAATAGTAGTTGGAGTAACAAATCTCTGAAATGGATTTGGGAC
AACATGACCTGGATGGAGTGGGAAAAAGAAATTGACAATTACACAGGCATAATATACAAC
TTACTTGAAGAATCGCAAAACCAACAAGACAAAAATGAAAAAGAATTATTGGAATTAGAT
AAATGGGCAAGTTTGTGGACTTGGTTTGACATAACAAACTGGCTGTGGTATATAAAGATA
TTCATAATGATAGTAGGAGGCTTGGTAGGCTTAAGAATAGTTTTTGCTGTACTTTCTATA
GTGAATAGAGTTAGGCAGGGATACTCACCATTGTCGTTTCAGACCCGCCTCCCAGCCCCG
AGGGGGCTCGACAGGCCCGAAGGAACAGAAGAAGAAGGTGGAGACAGAGACAAAGACAGA
TCCATTCGATTAGTGGATGGATTCTTAGCACTCATCTGGGACGACCTACGGAGCCTGTGC
CTCTTCAGCTACCACCGCTTGAGAGACTTACTCTTGATTGTAGCGAGGGTTGTGGAAATT
CTGGGACACAGGGGGTGGGAAATCCTCAAGTATTGGTGGAATCTCCTGCAATATTGGAGT
CAGGAACTGAAAAATAGTGCTGTTAGCTTGCTCAACGCCACGGCCATAGCAGTAGCTGAG
GGGACAGATAGGATCATAGAAGTATTACAAAGAATTGGTAGAGCTATTCTCCACATACCT
ACAAGAATAAGACAGGGCTTAGAAAGGGCTTTGCTATAA
>EU289197
ATGGAGATCAGGAAGAATTATCAGCACTTGTGGAGATGGGGCACCATGCTCCTTGGGATG
TTAATGATCTGTAGTGCTGCAGAAGAACAATTGTGGGTCACAGTCTATTATGGGGTACCT
GTGTGGAAAGAAGCAGACACCACTCTATTTTGTGCATCAGATGCTAAAGCATATGATACA
GAGGTGCATAATGTTTGGGCCACACATGCCTGTGTACCCACAGACCCCAGCCCACAAGAA
CTAGTATTGGAAAATGTGACAGAAAAATTTAACATGTGGAAAAATAACATGGTAGAACAG
ATGCATGAGGATATAATCAGTTTATGGGATCAAAGCCTAAAGCCATGTGTAAAATTAACC
CCACTCTGTGTTACTTTAAACTGCACTGATTTGAATAATACTAATAATGATAATGGTATT
AGTAGTAGTAATAATAGTAATAGCTGGGGAAAGATGGAGAGAGGAGAAATAAAAAACTGC
TCTTTCAATATTACCACAAGCATAAAAGGTAAGATGCAGAAAGAATATGCACTTTTTTAT
AAGCTTGATATAGTGCCAATAGATAATAGCAGCTATAGATTGATAAGTTGTAATACCTCA
GTCATTACACAGGCCTGTCCAAAGGTATCCTTTGAGCCAATTCCCATACATTATTGTGCC
CCGGCTGGTTTTGCGATTCTAAAATGTAATGATAAGAAGTTCAATGGAACAGGACCATGT
ACAAATGTCAGCACAGTTCAATGTACACATGGAATTAGGCCAGTAGTATCAACTCAACTG
CTGTTAAATGGCAGTCTAGCAGGAGAAGAGGTAGTAATTAGATCTGAAAATTTCACGAAC
AATGCTAGAACCATAATAGTACAGCTGAATGAATCTGTAGTAATTAATTGCACAAGACCC
AATAACAATACAAGAAAAAGTATACCTATAGGACCAGGCAGAGCATTTTATACAACAGGA
GAAATAATAGGAGATATAAGACAAGCACATTGTACCCTTAGTAAAGCAAGATGGGATAAA
ACTTTAAAACAGATAGCTAGCAAATTAATAGAACAATATAATAAAACAATAGTCTTTAAT
CAATCCTCAGGAGGAGACCCAGAAATTGTAATGCACAGTTTTAATTGTGGAGGGGAATTT
TTCTACTGTGATTCATCACCACTGTTTAATAGTACTTGGGAGAATGATACAGAAGTGTTA
AATAACACTGTGGGAAATGAAACAATCACGCTCCCATGCAAAATAAAACAAATTATAAAC
TTGTGGCAGGAAGTAGGGAAAGCAATGTATGCCCCTCCCATCAGAGGACAAATTAAATGT
TCATCAAATATTACAGGGCTACTATTAACAAGAGATGGTGGTACTAACGGGGACAATACC
ACTGAGACCTTCAGACCTGGAGGAGGAGATATGAGGGACAATTGGAGAAGTGAATTATAT
AAATATAAAGTAGTAAAGATTGAACCATTAGGAGTAGCACCCACCAAGGCAAAGAGAAGA
GTGGTGCAAAGAGAAAAAAGAGCAGTGGGATTAGGAGCTCTGTTCCTTGGGTTCTTGGGA
GCAGCAGGAAGCACTATGGGCGCAGCGTCAGTGACGCTGACGGTACAGGCCAGACAATTA
CTGTCTGGTATAGTGCAACAGCAGAACAATCTGCTGAGGGCTATTGAAGCGCAACAGCAT
CTGTTGCAACTCACAGTCTGGGGCATCAAGCAGCTCCAGGCAAGAGTCCTGGCTGTGGAA
AGATACCTAAAGGATCAACAGCTCCTGGGAATTTGGGGTTGCTCTGGAAAACTCATTTGC
ACCACTGCTGTGCCTTGGAATACTAGTTGGAGTAATAAATCTCTAAATCAGATTTGGAAT
AACATGACCTGGATGCAGTGGGAATCAGAAATTGACAATTACACAAGTGTAATATACACC
TTACTTCAAGAATCGCAGTACCAGCAGGAAAAGAATGAACAAGAATTATTGGAATTGGAT
AAATGGGCAGGTTTGTGGAATTGGTTTGACATAACAAACTGGCTGTGGTATATAAAAATA
TTCATAATGATAGTAGGAGGCTTGGTAGGTTTAAGAATAATTTTTACTGTACTCTCTTTA
GTGAATAGAGTTAGGCAGGGATATTCACCATTATCGTTGCAGACCCACCTCCCAGCCAGG
AGGGGACCCGACAGGCCCGAAGGAATCGAAGAAGAAGGTGGAGAGCGAGACAGAGACAGG
TCCGGCAGATTAGTGGATGGATTCTTAGCACTTATCTGGGTCGACCTGCGGAGCCTGTGC
CTCTTCAGCTACCACCGCTTGAGAGACTTACTCTTGATTGTAACGAGGATTGTGGAACTT
CTGGGACGCAGGGGGTGGGAAGCCCTCAAATATTGGTGGAATCTCCTACAGTACTGGGGT
CAGGAACTAAAGAATAGTGCTATTAACTTGCTCAATGCCACAGCCATAGCAGTAGCTGAA
GGGACAGATAGGGTTATAGAAGGATTACAAAGAGCTTTTAGAGCTATTCTCCACATACCT
AGAAGAATAAGACAGGGCTTGGAAAGGGCTTTGCAATAA
>AY835449
ATGAAAGTGAAGGGGATCAGGAGGAATTATCAGCACTTGTGGAGATGGGGCATCATGCTC
CTTGGGATATTGATGATCTGTAGTGCTACAGAAAAATTGTGGGTCACAGTGTATTATGGG
GTACCTGTGTGGAAAGAAGCAACCACCACTTTATTCTGTGCATCAGATGCTAAAGCATAT
GACCAAGAGATACATAATATTTGGGCCACACATGCCTGTGTACCCACAGACCCCAACCCA
CAAGAAGTAGAATTAAAAAATGTGACAGAAAATTTTAACATGTGGAAAAGTAACATGGTA
GAACAGATGCATGAGGATATAATCAGTTTATGGGATCAAAGCCTAAAGCCATGTGTAAAA
TTAACCCCACTCTGTGTTACTTTAAAGTGTACTGATTTGAATGTTACCAATAGCAATAGC
ACTGATCATAGCACTAATAGTAGCTTGGAAGCGAAGGGAGAAATAAAAAACTGCTCGTTC
AATATCACCACAACTCCAAGAGATAAGATACAGAAAGAATATGCAATTTTTTATAAACAG
GATGTAGTACCAATAAAAAATGATAATATTAGTTATAGGCTGATAAGTTGTAACACCTCA
GTCATTACACAGGCCTGTCCAAAGGTAACCTTTGAGCCAATTCCCATACATTATTGTGCC
CCGGCTGGTTTTGCGATTCTAAAATGTAATGATAAGGGGTTCAATGGAACAGGACCATGT
ACAAATGTCAGCACAGTACAATGTACACATGGAATTAGGCCAGCAATATCAACTCAACTA
CTGTTGAATGGCAGTCTAGCAGAAGACAAGGTAGTAATTAGATCTGAAAATTTCACGGAC
AATGCTAAAATCATAATAGTACATCTGAATGAAACTGTAAAGATTAATTGTACAAGACCC
AACAACAATACAAGAAAAAGTATACATATAGCACCGGGGAGAGCATTTTATGCAACAGGA
GAAATAATAGGAGATATAAGAAAAGCATATTGTACCATTAATGAATCAGAATGGAATAAC
ACTTTACAAAAGATAGTTGTAACATTAAGAGAACAATTTAGGAATAAAACAATAGTCTTT
AATCAATCCTCAGGAGGGGACCCAGAAGTTACAATGCACACTTTTAATTGTGGAGGGGAA
TTTTTCTACTGTAATACAGCACAACTGTTTAATAGTAGTTGGGATACTAATACTAATGGG
AATGATACTCAAGGGCCAAGTGAAAATAACACAATCATACTCCCATGCAGAATAAAACAA
ATTATAAACATGTGGCAGAGAGTAGGAAAAGCAATATATGCCCCTCCCATCAGTGGACAA
ATTAGATGTTTATCAAATATTACAGGGCTGATATTAACAAGAGATGGTGGTAATAGTAGC
CTAAGCAGCCCCGAGATCTTCAGACCTGGAGGAGGAGATATGAGGGACAACTGGAGAAGT
GAATTATATAAATATAAAGTAGTACAAATTGAACCATTAGGAATAGCACCCACCAGGGCA
AAGAGAAGAGCGGTGCAGAGGGAAAAAAGAGCAGTGGGAATAGGAGCTCTGTTCCTTGGG
TTTCTGGGAGCAGCAGGAAGCACTATGGGCGCAGCGTCAGTGACGCTGACGGTACAGGCC
AGACAGTTGTTGTCTGGTATAGTGCAACAGCAGAGCAATCTGCTGAGAGCTATTGAGGCG
CAACAGCATCTGTTGCAACTCACAGTCTGGGGCATTAAACAGCTCCAGGCAAGAGTCCTG
GCTATGGAAAGTTACCTAAAGGATCAACAGCTCCTGGGAATTTGGGGTTGCTCTGGAAAA
CTCATCTGCACCACTACTGTGCCTTGGAATACTAGTTGGAGTAATAAATCTCTGGATCAG
ATTTGGAATAACATGACCTGGAGGGAGTGGGAAAAAGAAATTGACAATTACACAGACCTA
ATATACACCTTAATTGAAAAATCGCAAAACCAACAAGAAAAGAATGAACAAGAATTATTG
GAATTGGATAAATGGGCAAGTTTGTGGAATTGGTTTGACATAACAAATTGGCTGTGGTAT
ATAAAAATATTCATAATGGTAGTAGGGGGCTTGGTAGGTCTAAGAATAGTTTTTGCTGTA
CTTTCTATAATAAATAGAGTTAGGCAGGGATACTCACCATTATCGTTTCAGACCCACCTC
CCAGCCCCGAGGGGACCAGACAGGCCCGAAGGAATCGGAGAAGAAGGTGGAGAGAGAGAC
AGCGACAGATCAGGAAGATCAGTGGATGGATTCTTACCACTTATCTGGGTCGATCTGAGG
AGCCTGTTCCTCTTCAGTTACCACCGCTTGACAGACTTACTCTTGATTGTGACGAGGATT
GTGGAACTTCTGGGACGCAGGGGGTGGGGAATCCTCAAATACTGGTGGAGTCTCCTACAG
TATTGGAGTCAGGAACTAAAGAATAGTGCTGTTAGCTTGCTCAACGCCACAGCCATTGCA
GTAGCTGAGAGGACAGATAGGATTATAGAAATAGTACAAAGAGTTTTTAGGGCTCTTCTC
CACATACCTAGAAGAATAAGGCAGGGCTTTGAAAGGGCTTTGCTATAA
>AY835447
ATGAGAGTGATGGGGATCAGGAAGAATTATCAGCACTTGTGGAAATGGGGGACCATGCTC
CTTTGGTTATTAATGATCTGTAGTGCTGCAGACCAATTATGGGTCACAGTCTATTATGGG
GTACCTGTGTGGAAAGAAGCAAACACCACACTATTTTGTGCATCAGATGCAAAAGCATAT
GATACAGAAGCACATAATGTTTGGGCCACACATGCCTGTGTACCCACAGACCCCAATCCA
CAAGAAGTAGTATTGGAAAATGTGACAGAAAATTTTAACATGTGGAAAAATCATATGGTA
GAACAGATGCATGAGGATATCATCAGTTTATGGGATCAAAGCCTAAAGCCATGTGTAAAA
TTAACCCCACTCTGTGTTACTTTAAACTGCACTGATCTTGTGAATAGTAATATTACTCGT
GTTGACAATACTACGGAAAAGGAAATGAAAAACTGCTCTTTCAATGTCACCTCAGGCATA
AGAGATAAGGTGCAGAAAGAATATGCACTTTTGTATAAACTTGATATAGTACAAATAGAT
AATGATAATACTAGCCATAGGGATAATACTAGCTATAGGTTGATAAGTTGTAATACCTCA
GTCATTACACAGGCCTGTCCAAAGATATCCTTTGAGCCAATTCCCATACATTTTTGTGCC
CCGGCTGGTTTTGCGATTCTAAAGTGTAATGATAAGAAGTTCAATGGAACAGGACCATGT
ACAAATGTCAGCACAGTACAATGTACACATGGAATCAGGCCAGTAGTATCAACTCAACTG
CTGTTAAATGGCAGTCTAGCAGAAGAAGAGGTAGTAATTAGATCTGAAAATTTCACGAAC
AATGTTAAAAACATAATAGTACAGCTGAATGAATCTGTACAAATTAATTGTACAAGACAC
AATAACAATACAAGAAAAAGTATCAATATAGGACCAGGGAGAGCATTTTATGCAACAGGA
AAAATAATAGGAGATATAAGACAAGCACATTGTAACATTAGTAGAGAAAAATGGCAGAAC
ACTTTAAAACAGATAGTTAAAAAATTAAGAGAACAATTTAAGAATAAAACAATAGCCTTT
GCTCCATCCTCAGGGGGGGACCCAGAAATTGTAATGCACAGTTTTAATTGTAATGGGGAA
TTTTTCTACTGTAATACAACAAAATTGTTTACTAGTACTTGGAATAGTACTTGGAATAGT
ACTTGGAATAATACTGAAGGGTCAAATAGCACTGTTATCACCCTGCCATGCAGAATAAGA
CAAATCATAAACATGTGGCAGGAAGTAGGAAAAGCGATGTATGCCCCTCCCATCCAAGGA
CAAATTAAATGTTCATCAAATATTACAGGGCTGTTATTAACAAGAGATGGTGGTGTCGAC
ACCACAAAAGAGACCTTCAGACCTGGAGGAGGAAATATGAAGGACAATTGGAGAAGTGAA
TTATACAAATATAAAGTAGTAAGAATTGAGCCATTAGGAGTAGCCCCCACCAAGGCAAAA
AGAAGAGTGGTGCAGAGAGAAAAAAGAGCAGTGGGAATAGGAGCTATGTTCCTTGGGTTC
TTAGGAGCAGCAGGAAGCACTATGGGCGCAGCGTCAATAACGCTGACGGTACAGGCCAGA
CTACTATTGTCTGGTATAGTGCAACAGCAGAGCAATCTGCTGAGGGCTATTGAGGCGCAA
CAGCATCTGTTGCAACTCACAGTCTGGGGCATCAAGCAGCTCCAGGCAAGAGTCCTGGCT
GTGGAAAGATACCTAAAGGATCAACAGCTCCTGGGGATTTGGGGTTGCTCTGGAAAACTC
ATCTGCACCACTGCTGTGCCTTGGAATGCTAGTTGGAGTAATAAATCTCAGGATACGATT
TGGGGAAACATGACTTGGATGCAGTGGGAAAGAGAAATTGACAATTACACAGACTTAATC
TACAACTTACTTGAAGAATCGCAGAACCAACAAGAGAAAAATGAACAAGAATTATTGGCA
TTGGATAAATGGGCAAGTTTGTGGAGTTGGTTTAGCATAACACACTGGCTGTGGTATATA
AAAATGTTCATAATGATAGTAGGAGGCTTGGTAGGTTTAAGAATAGTTTTTGCTGTACTT
TCTATAGTGAATAGAGTTAGGCAGGGATACTCACCATTATCGTTTCAGACCCGCTTCCCA
GCCCCGAGGGGACCCGACAGGCCCGAAGGAATCGAAGAAGAAGGTGGAGAGCGAGACAGA
GACAGATCAGGGAGATCAGCAGATGGATTCTTAGTACTCGTCTGGGTCGATCTGCGGAAC
CTTTGCCTCTTCAGCTACCACCGCTTGAGAGACTTACTCTTGATTGTAACGAGGACTGTG
GAACTTCTGGGACGCAGGGGGTGGGAAGCCCTCAAATATTGGTGGAATCTCCTACAGTAT
TGGAGCCAGGAACTAAAGAAGAGTGCTGTTAGTTTGCTTGATGCCATAGCCATAGCAGTA
GCTGAGGGAACAGATAGGATTATAGAACTATTACAAAGAATTTTTAGAGCTTTTCTCCAC
ATACCTACAAGAATAAGACAGGGCTTGGAAAGGGCATTGCAATAA
>EU123924
ATGAGAGTGAAGGGGATCAGGAAGAATTATCAGCACTTGTGGAGAGGGGGCACCTTGCTC
CTTGGGATGTTGATGATCTGTAGTGCTGTAGAAAAATTGTGGGTCACAGTCTATTATGGG
GTACCTGTGTGGAAAGAAGCAACCACCACTCTATTTTGTGCATCAGATGCTAAAGCCTAT
GACACAGAGGTACATAATGTCTGGGCCACACATGCCTGTGTACCCACAGACCCTAACCCA
CAAGAAATAGTATTGGAAAATGTGACAGAAAATTTTAACATGTGGAAAAATAACATGGTA
GAACAGATGCATGAGGATATAATCAGTTTATGGGATCAAAGTCTAAAGCCATGTGTAAAG
TTAACCCCACTCTGTGTTACTCTACATTGCACTAATTTGAAGAATGCTACTAATACCAAG
AGTAGTAATTGGAAAGAGATGGACAGAGGAGAAATAAAAAATTGCTCTTTCAAGGTCACC
ACAAGCATAAGAAATAAGATGCAGAAAGAATATGCACTTTTTTATAAACTTGATGTAGTA
CCAATAGATAATGATAATACAAGCTATAAATTGATAAATTGTAACACCTCAGTCATTACA
CAGGCCTGTCCAAAGGTATCCTTTGAACCAATTCCCATACATTATTGTGCCCCGGCTGGT
TTTGCGATTCTAAAGTGTAATGATAAGAAGTTCAATGGATCAGGACCATGTACAAATGTC
AGCACAGTACAATGTACACATGGAATTAGGCCAGTAGTGTCAACTCAATTGCTGTTAAAT
GGCAGTCTAGCAGAAGAAGGGGTAGTAATTAGATCTGAAAATTTCACAGACAATGCTAAA
ACTATAATAGTACAGCTGAAGGAATCTGTAGAAATTAATTGTACAAGACCTAACAATAAT
ACAAGAAAAAGTATAACTATAGGACCGGGGAGAGCATTTTATGCAACAGGAGACATAATA
GGAGATATAAGACAAGCACATTGTAACATTAGTGGAGAAAAATGGAATAACACTTTAAAA
CAGATAGTTACAAAATTACAAGCACAATTTGGGAATAAAACAATAGTCTTTAAGCAATCC
TCAGGAGGGGACCCAGAAATTGTAATGCACAGTTTTAATTGTGGAGGGGAATTTTTCTAC
TGTAATTCAACACAGCTTTTTAATAGTACTTGGAATAATACTATAGGGCCAAATAACACT
AATGGAACTATCACACTCCCATGCAGAATAAAACAAATTATAAACAGGTGGCAGGAAGTA
GGAAAAGCAATGTATGCCCCTCCCATCAGAGGACAAATTAGATGCTCATCAAATATTACA
GGACTGCTATTAACAAGAGATGGTGGTAAAGAGATCAGTAACACCACCGAGATCTTCAGA
CCTGGAGGTGGAGATATGAGGGACAATTGGAGAAGTGAATTATATAAATATAAAGTAGTA
AAAATTGAGCCATTAGGAGTAGCACCCACCAAGGCAAAGAGAAGAGTGGTGCAGAGAGAA
AAAAGAGCAGTGACGCTAGGAGCTATGTTCCTTGGGTTCTTGGGAGCAGCAGGAAGCACT
ATGGGCGCAGCGTCACTGACGCTGACGGTACAGGCCAGACAATTATTGTCTGGTATAGTG
CAACAGCAGAACAATTTGCTGAGAGCTATTGAGGCGCAACAGCATCTGTTGCAACTCACA
GTCTGGGGCATCAAGCAGCTCCAGGCAAGAGTCCTGGCTGTGGAAAGATACCTAAAGGAT
CAACAGCTCCTAGGGATTTGGGGTTGCTCTGGAAAACTCATTTGCACCACTGCTGTGCCT
TGGAATGCTAGTTGGAGTAATAAATCTCTGGATCAGATTTGGAATAACATGACCTGGATG
GAGTGGGAGAGAGAAATTGACAATTACACAAACTTAATATACACCTTAATTGAAGAATCG
CAGAACCAACAAGAAAAGAATGAACAAGAATTATTAGAATTGGATAAGTGGGCAAGTTTG
TGGAATTGGTTTGACATATCAAAATGGCTGTGGTATATAAAAATATTCATAATGATAGTA
GGAGGTTTAGTAGGTTTAAGGATAGTTTTTACTGTGCTTTCTATAGTGAATAGAGTTAGG
CAGGGATACTCACCATTATCATTTCAGACCCGCTTCCCAGCCCCAAGGGGACCCGACAGG
CCCGAAGGAATCGAAGAAGAAGGTGGAGAGAGAGACAGAGACAGATCCAGTCCATTAGTG
CATGGATTATTAGCACTCATCTGGGACGATCTACGGAGCCTGTGCCTCTTCAGCTACCAC
CGCTTGAGAGACTTAATCTTGATTGCAGCGAGGATTGTGGAACTTCTGGGACGCAGGGGG
TGGGAAGCCCTCAAGTATTGGGGGAATCTCCTGCAGTATTGGATTCAGGAACTAAAGAAT
AGTGCTGTTAGTTTGTTTGATGCCATAGCTATAGCAGTAGCTGAGGGGACAGATAGGATT
ATAGAAGTAGCACAAAGAATTGGTAGAGCTTTTCTCCACATACCTAGAAGAATAAGACAG
GGCTTTGAAAGGGCTTTGCTATAA
>AY835442
ATGAGAGTGAAGGAGACCAGGAAGAATTGTCAGAACTTATGGAAAGGGGGCACCCTGCTC
CTTGGGATATTGATGATCTGTAGTGCTGAAGACAATTTGTGGGTCACAGTCTATTATGGG
GTACCTGTGTGGAAGGAAGCAACCACCACTCTATTTTGTGCATCAGATGCTAAAGCATAT
GATACAGAAAAGCATAATGTTTGGGCCACACATGCCTGTGTACCCACAGACCCCAACCCA
CAAGAAATAGTATTGAAAAATGTGACAGAAAATTTTAACATGTGGAAAAATAACATGGTA
GAACAGATGCATGAGGATATAATCAGTTTATGGGATCAAAGCCTAAAGCCATGTGTAAAA
TTAACCCCACTCTGTGTTACTCTAAATTGTACTGATTATTTTGGAAATACTACCAATAAT
AGTAGCAGGGAAGCGATGATGAAAAAATGCTCTTTCAATATCACCACAAATATAAGAGAT
AAGGGGCAGAAAGAATATGCTCTTTTTTATAAAACTGATGTAGTGCCAATAGATAATGAT
AATACCAGCTATAGGATGATAAGTTGTAACACCTCAGTCATTACACAGGCCTGTCCAAAG
ATATCCTTTGAACCAATTCCCATACATTTTTGTGCCCCGGCTGGTTTTGCGATTCTAAAA
TGTTTTAATAAGACATTCAATGGAACAGGACCATGTACAAATGTCAGCACAGTACAATGT
ACACATGGAATTAGACCAGTAGTATCAACTCAACTGCTGTTAAATGGCAGTTTGGCAGAA
GAAGAGGTAGTAATTAGATCTGAAAATCTCACAGACAATACTAAAATCATAATAGTACAG
CTGAACAAATCTGTAGTAATTAATTGTACAAGACCCAACAACAATACAAGAAAAAGTATA
CATATAGGACCAGGGAGAGCATTTTATGCAACAGGAGGAGTAATAGGAGATATAAGACAA
GCACATTGTAACATTAGTAGAAAAGACTGGTATGAAGCTTTACAACAGATAGCTATCAAA
TTAAGAGAGCAATTTGAGAATAGAACAATAGCCTTTAATCGATCCTCGGGAGGAGATCCA
GAAATTGTAACACACAGTTTTAATTGTGCAGGGGAATTTTTCTACTGTAATACAACACAA
CTGTTTAATAATACTTGGAATGGTACTGGATGGTCAGATAACTCAGAGAACACTACAGGA
AACGGAACTATCACACTCCCATGCAGAATAAAACAAATTGTTAACCTGTGGCAGGAAGTA
GGAAAAGCAATGTATGCCCCTCCCATCAGAGGACTAATTAGATGTTCATCAAATATTACA
GGGCTGCTATTAACAAGAGATGGAGGTAATAATACCACCACGAACGGGACTCAGACTGAG
ATATTCAGACCTGGAGGAGGAGATATGAGGGACAATTGGAGAAGTGAATTATATAAATAT
AAAGTAGTAAAAATTGAACCATTAGGAGTAGCACCCACTAGGGCAAAGAGAAGAGTGGTG
CGGAGAGAAAGAAGAGCAGCACTAGGAGCTTTGTTCCTTGGGTTCTTGGGAGCAGCAGGA
AGCACTATGGGCGCAGCGTCAATGACGCTGACGGTACAGGCCAGACTATTATTGTCTGGT
ATAGTGCAACAGCAGAATAATTTGCTGAGGGCTATTGAGGCGCAACAGCATCTGTTGCAA
CTCACAGTCTGGGGCATCAAGCAGCTCCAGGCAAGAGTCCTGGCTCTGGAAAGATACCTA
AGGGATCAACAGCTCCTGGGAATTTGGGGTTGCTCTGGAAAACTCATTTGCACCACTTCT
GTGCCTTGGAATACTAGTTGGAGTAATAAATCCTATAAAGAGATATGGGAGAACATGACC
TGGATACAATGGGAAAGAGAAATTGACAATTACACAGGCATAATATATGAATTAATTGAA
GAATCGCAGAACCAGCAAGAAAAGAATGAACAAGAATTATTGGAATTGGATAAATGGGAA
AATTTGTGGAATTGGTTTAGCATAACAAATTGGCTGTGGTATATAAAAATATTTATAATG
GTAGTAGGAGGCTTGGTAGGTTTAAGAATAGTTTTTTCTGTACTTTCTATAGTGAAGAGA
GTTAGGCAGGGATACTCACCCTTATCGTTTCAGACCCACCACCCAGCTCCGAGGGGACCC
GACAGGCCCGAAGGAATCGAAGAAGAAGGTGGAGAGAGAGACAGAGACACATCCGGACCA
TTAGTGGGTGGATTCTTAACACTTATCTGGGTCGATCTGAGGAGCCTGTTCCTCTTCAGC
TACCACCGCTTGAGAGACTTACTCTTGATTGTAACGAGGATTGTGGAACTTCTGGGACGC
AGGGGGTGGGAAGCCCTCAAGTACTGGTGGAATCTCCTACAGTATTGGGGTCAGGAACTA
AAGAATAGTGCTGTTAGCTTGCTCAATGCCACAGCAATAACAGTAGCTGAGGGGACAGAT
AGGATTTTAGAACTATTACAAAGAGTTTGTAGAGCTATTCGCCACATACCTAGAAGAATA
AGACAGGGCTTGGAAAGGATTTTGCTATAA
>EU577073
ATGAAAGTGAAGGGGATCAGGAAGAATTACTTTTGGAGATGGGGCATCTTGCTCCTTGGG
ATGTTAATGATCTGTAGTGCTACAGAAAATTTGTGGGTCACAGTCTATTATGGAGTACCT
GTGTGGAAAGAAGCAACCACCACTCTATTTTGTGCATCAGATGCTAAAGCATATGATACA
GAAGTACATAACGTTTGGGCCACACATGCCTGTGTACCCACAGACCCCAACCCACAAGAA
GTAGTATTGGAAAATGTGACAGAAAACTTTAACATGTGGAAAAATAACATGGTAGAACAG
ATGCATGAGGATATAATCAGTTTATGGGATCAAAGCCTACAACCATGTGTAAGATTAACT
CCACTCTGTGTTACTTTAAATTGCACTGATTATGTCAAGAATGTTACTAATGCCACTAGT
ACTAATGCCACTAGTAGCGAGGGAGGAGAAATGAAAAACTGCTCTTTCAATGTCACCACA
AACATGAGAGATAAGAAGCAAAAAGAATATGCACTTTTTTATAACCTTGATATAGTACAA
ATAGATAATGATAATGCTAATAACAGCTATAGGTTGATAAGTTGTAACACCTCAGTCATT
ACACAGGCCTGTCCAAAGGTATCCTTTGAGCCAATTCCCATACATTATTGTGCCCCGGCT
GGTTTTGCGATTCTAAGGTGTAATGATAAGAAGTTCAATGGAACAGGACCATGTACAAAT
GTCAGCACAGTACAATGTACACATGGAATCAGGCCAGTAGTATCTACTCAACTGCTGTTA
AATGGCAGTCTAGCAGAAGAAGAAGTAGTAATTAGATCTAAAAATTTCACGAACAATGCT
AACATCATAATAGTACAGCTGAATGACTCTGTAGAAATTAATTGTACAAGACCCAACAAC
AATACAAGAAAAAGTATACCTATAGGACCAGGGAGAGCATTTTATACAACAGGAGAAATA
ATAGGAGATATAAGACAAGCACATTGTAACATTAGTAAAAGCAAATGGAATGACACTTTA
CAACAAATAGTTAAAAAATTAAGAGAACAATTTAAGAATAAAACAATAGTCTTTACTCAT
TCCTCAGGAGGGGACCCAGAAATTGTAATGCACAGTTTTAATTGTGGAGGGGAATTTTTC
TATTGTAATACAACACAACTGTTTAATAGTACTTGGTATATTAATAATACTGGGAATGGT
GCTAAAGGGTCAGATAACACTGACACTATCAAACTCCCATGCAGAATAAAACAAATTATA
AACATGTGGCAGGAGGTAGGAAAAGCAATGTATGCCCCTCCCATCAGAGGACAAATTAGA
TGTTCCTCAAATATTACAGGACTGATATTAACAAGAGATGGGGGTAATAACAATGATACC
AACAATGATACCGAGGTCTTCAGACCTGGAGGAGGAGATATGAGAGACAATTGGAGAAGT
GAATTATATAAATATAAAGTAGTAAAAATTGAACCATTAGGAGTAGCACCCACTAAGGCA
AAGAGAAGAGTGGTGCAGAGAGAAAAAAGAGCAGTGGGAATAGGAGCCTTGTTCCTTGGG
TTCTTGGGAGCAGCAGGAAGCACTATGGGCGCAGCGTCAGTGACGCTGACGGTACAGGCC
AGACAATTGTTGTCTGGTATAGTGCAACAGCAGAACAATTTGCTGAAGGCTATTGAGGCG
CAACAGCATCTGTTGCAACTCACAGTCTGGGGCATCAAACAGCTCCAGGCAAGAGTCCTG
GCTGTAGAAAGATACCTAAAGGATCAACAGCTCCTGGGAATTTGGGGTTGCTCTGGAAAA
CTCATCTGCACCACTGCTGTGCCTTGGAATGCTAGTTGGAGTAATAAATCTCTGAACGAG
ATCTGGGATAACATGACCTGGATGCAGTGGGAAAAAGAAATTGACAATTACACAAGTTTA
ATATACACCTTACTTGAACAATCGCAAAACCAACAAGAAAAGAATGAACAAGAGTTATTG
GAATTGGATAAATGGGCAAGTTTGTGGAATTGGTTTGACATAACAAATTGGCTGTGGTAT
ATAAAAATATTCATAATGATAGTAGGAGGCTTGGTAGGTTTAAGAATAGTTTTTACTGTA
CTTTCTATAGTAAATAGAGTTAGGCAGGGATATTCACCATTATCGTTCCAGACCCGCCTC
CCAGTTCCGAGGGGACCCGACAGGCCCGAAGGAATCGAAGAAGAAGGTGGAGACAGAGAC
AGAGACAGATCCAGTCGCTTAGTGGATGGATTCTTAGCACTCATCTGGGAAGACCTGCGG
AGCCTGTGCCTCTTCAGCTACCACCGCTTGAGAGACTTACTATTGATTGTAACGAGGATT
GTGGAACTTCTGGGACGCAGGGGGTGGGAACTCCTCAAATATTGGTGGAATCTTCTACAG
TATTGGAGCCAGGAACTAAAGAGTAGTGCTGTTAGTTTGCTTAATGCCACAGCTATAGCA
GTAGCTGAGGGGACAGATAGGATTATAGAAGGATTACAAAGAGCTTTTAGAGCTATTCTC
AACATACCTACAAGAATAAGACAGGGCTTGGAAAGGGCTTTACTATAA
>AY835448
ATGAGAGTGAAGGGGATCAAGAAGAGCTTTCAGCACTGGTGGAAATGGGGCACCATGCTC
CTTGGGATATTGATGATATGTAGTGCTACAGACAAATTGTGGGTCACAGTTTATTATGGG
GTACCTGTGTGGAAAGAAGCAGTCACCACTCTGTTTTGTGCATCAGATGCTAAAGCATAT
GATACAGAAGTACATAATGTTTGGGCCACACATGCCTGTGTACCCACAGACCCCGACCCA
CAAGAAGTAGTACTGGAAAATGTGACAGAAAATTTTAACATGTGGAAAAACAACATGGTA
GAACAGATGCATGAGGATATAATTAGTTTATGGGATCAAAGCCTAAAGCCATGTGTAAAA
TTAACCCCACTCTGTGTTACTTTAAATTGCACTGATTATAACAATACTGCTACTAATACC
ACCAGTAGTGCTACTACTACCGCCAGTAGTGCTAATAAAACAGCAAAGGAGGAAGCAGTA
ATGAAAAATTGCTCTTTTAATATCACCACAAACGTGAGAGATAAAGTAAAGAGAGAATAT
GCCTTGTTTTATAACCTTGATGTAGTAAAACTAGAAGAGGGTGAAACCAGCTATAGGTTG
GTAAGTTGTAACACCTCAGTCGTTACACAGGCCTGTCCAAAAATAACCTTTGAGCCAATT
CCCATACACTATTGTGCCCCGGCTGGTTTTGCGATTCTAAAGTGTAATAATAAGACGTTC
AATGGAACAGGACCATGTACAAATGTCAGCACAGTACAATGTACACATGGAATTAAGCCA
GTAGTATCCACTCAACTGCTGTTAAATGGCAGTCTGGCAGAAGGAGGCGAGGTAATGATT
AGGTCTGCCAATTTCACAAACAATGCTAAAACCATAATAGTACAGCTGAGTAAATCTGTA
GCAATTAATTGTACAAGACCAAACAACAATACAAGTAAAAGTATACATATGGGACCAGGG
GGAGCATTTTTTGCAACAGGAAGAATAATAGGAGATATAAGAAAAGCATATTGCACTGTT
AATGGAACAGAATGGAATACAACTTTAAGACAGATAGTTGAAAAATTCAAAAAACAATTT
GGGGAGAATAAAACAATAGTCTTTAAGCCATCCGCAGGAGGGGACCCAGAAATTGTAACA
CACAGTTTTAATTGTGGAGGGGAATTTTTCTACTGTAATACAACAAACCTGTTCAATAGT
AGTTCAACAGAACTTAATAGTACTTGGAGTGGTAATAGTAATGACACAGGAAAAAATGAT
ACAATCACACTCCCATGCAGAATAAAACAAATTATAAACATGTGGCAGCAAGTAGGAAAA
GCAATGTATGCCCCTCCCATCAGTGGAAAAATTAACTGTTTATCAAATATTACAGGGCTG
CTATTAACAAGAGATGGGGGTAGTGATGGGGGTAGTAAGAACAGTAGTAAGAATGAGACC
GGTACTGAGATCTTCAGACCTGGAGGAGGAGATATGAGGGACAATTGGAGAAGTGAATTA
TATAAATATAAAGTAGTAAGAATTGAACCATTAGGAGTAGCGCCCACCAAGGCAAAGAGG
AGAGCGGTACAGAGAGAAAAAAGAGATCTGGGACTAGGAGCTTTGTTCCTTGGGTTCTTG
GGAGCAGCAGGAAGCACTATGGGCGCAGCGTCAGTGACGCTGACGGTACAGGCCAGGCAG
TTATTGTCTGGTATAGTGCAACAGCAGAACAATCTGCTGAGAGCTATTGAGGCGCAACAG
CACCTGTTGCAACTCACAGTCTGGGGCATCAAGCAGCTCCAGGCAAGACTCCTGGCTGTG
GAAAGATACCTAAAGGATCAACAGCTCCTAGGGATTTGGGGTTGCTCTGGAAAACTCATT
TGCACCACTACTGTGCCTTGGAATAATAGTTGGAGTAAAAATAAAACTTATGAGTACATT
TGGAATAACATGACCTGGATAGAGTGGGAAAGAGAAATTGACAACTACACAGGCTTAATA
TACAATTTAATTGAAAAATCGCAGAACCAGCAGGAAAAGAATGAAAAAGAATTATTGGAA
TTGGATAAATGGGACAGTTTGTGGAGTTGGTTTAGCATAACAAATTGGCTGTGGTATATA
AAAATATTCATAATGATAGTAGGAGGCTTGATAGGTTTAAGAATAGTTTTTGCTGTACTT
TCTATAGTGAATAGAGTTAGGCAGGGGTACTCACCATTATCGTTTCAGACCCGCCTCCCA
GCCCCGAGGGGACCCGACAGGCCCGAAGGAATCGAAGAAGAAGGTGGAGAGAGAGACAGA
GACAGATCCGGACCATTAGTGAACGGATTCTTGGCACTTATCTGGGTCGATCTGCGGAGC
CTGTGCCTCTTCAGCTACCACCGCTTGAGAGACTTACTCTTGATTGTAGCGAGGATTGTG
GAACTTCTGGGACTCAGGGGGTGGGAAGCCCTCAAATATTGGTGGAACCTCCTGCAGTAT
TGGAGTCAGGAACTAAAGAATAGTGCTGTTAGCTTGCTAAACGCCACAGCTATAGCAGTA
GCTGAGGGGACAGATAGGATTATAGAAATATTACAAAGAGTTGGTAGAGCTATCCTCCAC
ATACCTACAAGAATAAGACAGGGCCTTGAAAGAGCTTTGCTATAA
>AY835450
ATGAGAGTGATGGGGATCAGGAAGAATTATCAGCACTTGTGGAGATGGGGCACCATGGGC
ATGATGCTCCTTGGGATATTGATGATCTGTAATGCTACAGAAAAATTGTGGGTCACAGTT
TATTATGGGGTACCTGTGTGGAAAGAAGCAACCACCACTTTATTTTGTGCATCAGATGCT
AAAGCTTATGAGACAGAGGTACATAATGTTTGGGCCACACATGCCTGTGTACCCACAGAC
CCCAACCCACAAGAATTAGTATTGGAAAATGTAACAGAATATTTTGACATGTGGAAAAAT
AACATGGTAGAACAGATGCATGAAGATATAATTAGTTTATGGGATCAAAGCCTAAAACCA
TGTGTAAAACTAACCCCACTCTGTGTCACTTTAAATTGCACTGATTGGACGAATGGCACT
GATTGGAATACCACTAATAGTAATAATACCACTATTAGTAAAGAGGAAACGATAGAGGGA
GGAGAAATGAAAAACTGCTCTTTCAATATCACCACAGCAACGGGAGATAAGAAAAAAGAA
CGTGCATTTTTTTATAAGCTTGATGTAGCACCAATAGATAATAGTAATACCAGCTATAGG
TTGATAAGTTGTAATACTTCAGTCATTACCCAGGCATGTCCAAAGATATCCTTTGAGCCA
ATTCCCATACATTATTGTGCCCCGGCTGGTTTTGCGATTCTAAAATGTAATGATAAGAAG
TTCAATGGAACAGGATCATGTACAAATGTCAGCACAGTACAATGCACACATGGAATTAGG
CCAGTAGTATCAACTCAACTGCTGCTAAATGGCAGTCTAGCAGAAGAAGAGGTAGTAATT
AGATCTAAAAATTTCTCGGACAATGCTAAAATCATAATAGTACAACTAAATGAATCTGTA
CCAATTAATTGTACAAGACCCCACAACAATACAAGGAAAAGTATACATATAGGACCAGGG
AGAGCCTGGTATGCAACAGGAGATATAATAGGAGATATAAGAAAAGCATATTGTAACATT
AGTGAAGCAAAATGGAATAACACTTTAAAACAGATAACTGAAAAATTAAAAGAACAATTT
AATAAAACAATAATAGTCTTTAATCAACCCTCAGGAGGGGACCCAGAAGTTACAATGCAC
AGTTTTAACTGTGGAGGGGAATTTTTCTACTGTAATACATCAAAACTGTTTAATGGAACC
TGGAATAGTACTAAAAGAGCAAATAACACGGAAGGGATTATCATACTCCAATGCAGAATA
AAACAAATTATAAATAGGTGGCAAGAAGTAGGAAAAGCAATGTATGCCCCTCCCATCGAA
GGACAAATTAAATGCTCATCAAATATTACAGGGTTGCTATTAACAAGAGATGGTGGTAAA
ACCGCCAACAACACCACAGAATTCTTCAGACCTGGAGGAGGAAATATGAAAGATAATTGG
AGAAGTGAATTATATAAATATAAAGTAGTAAGAATTGAACCATTAGGAGTAGCACCCACC
AAGGCAAAGAGAAGAGTGGTGCAGAGAGAAAAAAGAGCAATAGGAATAGGAGCTGTGTTC
CTTGGGTTCTTAGGAGCAGCAGGAAGCACTATGGGCGCAGCGTCAATAACGCTGACGGTA
CAGGCCAGAAAATTATTGTCTGGTATAGTGCAACAGCAGAACAATCTGCTGAGGGCTATT
GAGGCGCAACAGCATCTGTTGCAACTCACAGTCTGGGGCATCAAGCAGCTCCAGGCAAGA
GTCCTGGCTGTAGAAAGATACCTAAGGGATCAACAGCTCCTAGGGATTTGGGGTTGCTCT
GGAAAACTCATTTGCACCACTGCTGTGCCTTGGAATAGTAGTTGGAGTAATAAATCTCTG
GATACAATTTGGAATAACATGACCTGGATGCAGTGGGAAAAAGAAATTGACAATTACACA
GGGTTAATATACACCTTAATTGAAGAATCGCAGATCCAACAAGAAAAGAATGAACTAGAC
TTATTGAAATTGGATCAATGGGCAAGTTTGTGGAATTGGTTTGACATAACAAATTGGCTG
TGGTATATAAAAATATTCATAATGATAGTAGGGGGCTTGGTAGGTTTGAGAATAGTTTTT
GCTGTACTTTCTATAGTGAATAGAGTTAGGCAGGGATACTCACCTTTGTCGTTCCAGACC
CACCTCCCAAACTCGAGGGGACCCGACAGGCCCGGAGGAATCGAAGAAGAAGGTGGAGAG
AGAGACAACGGCAGATCCAGACCATTAGTGGATGGATTCTTAGCAATTATCTGGGTCGAC
CTGCGGAGCCTGTGCCTCTTCAGCTACCACCACTTGAGAGGCTTACTCTTGATTGCAGCG
AGGATTGTGGAACTTCTGGGACGCAGGGGGTGGGAAGCCCTCAAATATTGGTGGAATCTC
CTGCAGTATTGGGGTCAGGAACTAAGGAATAGTGCTGTTAGTTTGCTTAATGCTACAGCT
ATAGCAGTAGCTGAGGGGACAGATAGGATTATAGAAGTAGTGCAAAGAATTGGTAGAGCT
ATTCTCAACATACCTAGAAGAATAAGACAGGGCGCAGAAAGGGCTTTGCAATAA
>EU289202
ATGAGAGTGAAGGGGATCAGGAAGAATTATCAGCACTTGTGGAAATGGGGCATCATGCTC
CTTGGGATATTGATGATCTGTAGTGCTGCAGAAAACTTGTGGGTCACAGTCTATTATGGG
GTACCTGTGTGGAAAGAAGCAACCACCACTCTATTTTGTGCATCAGATGCTAAAGCATAT
GATACAGAAGTACATAATGTTTGGGCCACACATGCCTGTGTACCCACAGACCCCAACCCA
CAAGAAGTAGTATTGGAAAATGTGACAGAAAATTTTAACATGTGGAAAAATAACATGGTA
GAACAGATGCATGAAGATATAATTAGTTTATGGGATCAAAGCCTAAAACCATGTGTAAAA
TTAACCCCACTCTGTGTTACTTTAAATTGCACTAATGTGAATGTGACTAATTTGAAGAAT
GAGACTAATACCAATAGTAGTAGTGGAGGGGAAAAGATGGAGGAGGGAGAAATGAAAAAC
TGCTCTTTCAATGTCACCACACTCATAAGAAATAAGAGAAAGACTGAATATGCACTTTTT
TATAAACTTGATGTAATGCCAATAGATCATGATAATACAAGCTATACGTTGATAAATTGT
AACTCCTCAACCATTACACAGGCCTGTCCAAAGGTATCCTTTGAACCAATTCCCATACAT
TATTGTGCCCCGGCTGGTTTTGCGATTCTAAAGTGTAATGATAAGAAGTTCAATGGAAAG
GGACCCTGTAAAAATGTCAGCACAGTACAATGTACACACGGAATTAGACCAGTAGTGTCA
ACCCAATTGCTGTTAAATGGCAGTCTAGCAGAAGAAGACATAGTAATTAGATCTGAAAAT
TTCACGGACAATGCTAAAAACATAATAGTACAGCTGAATGTATCCATAGAAATTAATTGT
ACAAGACCCAACAACAATACAAGAAAAAAGATAACTTTAGGACCAGGGAGAGTACTTTAT
ACAACAGGAGAAATAATAGGAGATATAAGACGAGCACATTGTAACCTTAGTAGAACAAGT
TGGAATAACACTTTAAAACAGATAGTTGAAAAATTAAGAGAAATAAAACAATTTAAGAAT
AAAACAATAGTTTTTAAACAATCCTCAGGAGGGGACCCAGAAATTGTAATGCACAGTTTT
AATTGTGGAGGGGAATTTTTCTACTGTAATTCAACACAGCTGTTTAATAGTACTTGGCAT
GCTAATGGTACTTGGAAGAATACTGAAGGGGCAGATAACAATATCACACTCCCATGCAGA
ATAAAACAAATTATAAACAGGTGGCAGGAAGTAGGAAAAGCAATGTATGCCCCACCCATC
GAAGGACAAATTAGATGTTTATCAAATATTACAGGGTTACTATTAACAAGAGATGGTGGT
AGTAGTGAAGAGAACCAGACCGAGATCTTCAGACCTGGAGGAGGAAATATGAAGGATAAT
TGGAGAAGTGAATTATATAAATATAAAGTAGTAAAAATTGAACCATTAGGAGTAGCACCC
ACCAAGGCAAAGAGAAGAGTGGTGCAGAGAGAAAAAAGAGCAGTGGGAATGCTAGGAGCT
ATGTTCCTTGGGTTCTTGGGAGCAGCAGGAAGCACTATGGGCGCAGCGTCAATGACGCTG
ACGGTACAGGCCAGACTATTATTGTCTGGTATAGTGCAACAGCAGAACAATCTGCTGAGG
GCTATTGAGGCGCAACAGCATCTGTTGCAACTCACAGTCTGGGGCATCAAACAGCTCCAG
GCAAGAGTCCTGGCTGTGGAAAGATACCTAAAGGATCAGCAGCTCCTGGGGATTTGGGGT
TGCTCTGGAAAACTCATCTGCACCACTACTGTGCCTTGGAATGCTAGTTGGAGTAATAGA
TCTCAGGATTACATTTGGAATAACATGACCTGGATGGAGTGGGAGAGAGAAATTAACAAT
TACACAGGCTTAATATACAACTTAATTGAAGAATCGCAGAACCAACAAGAAAAAAATGAG
CAAGAATTATTGGAATTGGATAAATGGGCAAGTTTGTGGACTTGGTTTGACATATCAAAC
TGGCTGTGGTATATAAAAATCTTCATAATGATAGTAGGAGGCTTGATAGGTTTAAGAATA
GTTTTTACTGTACTTTCCATAGTAAATAGAGTTAGGCAGGGATACTCACCATTGTCATTT
CAGACCCACCTCCCAGCCCCGAGGGGACCCGACAGGCCCGAAGGAATCGAAGAAGAAGGT
GGAGAGAGAGACAGAGACAGATCCGGAAGATTAGTGGATGGATTCTTAACACTTATCTGG
GTCGACCTACGGAGCCTGTGCCTCTTCCTCTACCACCGCTTGATCGACTTACTCTTGATT
GCAAAGAGGATTGTGGAACTTCTGGGACGCAGGGGGTGGGAAGCTCTCAAATATTGTTGG
AATCTCCTGCAGTATTGGAGCCAGGAACTAAAGAATAGTGCTGTTAGTTTGCTTAATGCC
ACAGCTATAGCAGTAGCTGAGGGGACAGATAGGGTTATAGAAATAGTGCAAAGAACTTGT
AGAGCTATTCTCCACATACCTAGAAGAATAAGACAGGGCTTAGAAAGGGCTTTGCTATAA
>AY835451
ATGAAAGTGATGGGGACCAAGAAGAATTATCAGCACTTGTGGAGATGGGGCATCATGCTC
CTTGGGATGTTAATGATGAGTAGTGCTGCAGAACAATTGTGGGTTACAGTCTATTATGGG
GTGCCTGTGTGGAGGGAAGCAAACACCACTCTATTTTGTGCATCAGATGCTAAAGCATAT
GATACAGAGGTACATAATGTTTGGGCCACACATGCCTGTGTACCCACAGACCCCAACCCA
CAAGAAGTAGTAATGGGAAATGTGACAGAAGATTTTAACATGTGGAAAAATAACATGGTA
GAACAGATGCATGAGGATATAATCAGTTTATGGGATCAAAGCCTAAAGCCATGTGTAAAA
TTAACCCCGCTCTGTGTTACTTTACATTGCACTAATGTGACTATCAGTAGTACTAATGGT
AGTACCGCTAATGTTACTATGAGGGAAGAAATGAAAAATTGCTCTTTTAATACTACCACA
GTCATAAGAGATAAGATACAGAAAGAATATGCACTTTTTTATAAACTTGATATAGTACCA
ATAGAAGGAAAGAATACCAATACCGGCTATAGGTTGATAAATTGTAACACCTCAGTCATT
ACACAAGCCTGTCCAAAGGTATCCTTTGAACCAATTCCCATACATTATTGTGCCCCGGCT
GGTTTTGCGATTCTAAAGTGTAATAATAAGACATTCAATGGAAAGGGACCATGTAGAAAT
GTCAGTACAGTACAATGTACACATGGAATTAAGCCAGTAGTATCAACTCAACTATTGCTA
AATGGCAGTCTAGCAGAAGAAGACATAATAATCAGATCTGAAAATTTCACAAACAATGGT
AAAAACATAATAGTACAGCTGAAGGAACCTGTAAAAATCAATTGTACAAGACCCGGCAAC
AATACAAGGAGAAGTATAAATATAGGACCAGGGAGAGCATTTTATGCAACAGGGGCCATA
ATAGGAGATATAAGAAAAGCACATTGTAACATAAGCACAGAACAATGGAATAACACTTTA
ACACAAATAGTTGACAAGTTAAGAGAACAATTTGGGAATAAAACAATAATCTTTAACCAA
TCCTCAGGAGGGGATCCAGAAGTTGTAATGCACACTTTTAATTGTGGAGGGGAATTTTTC
TACTGTAATTCAACACAACTGTTTAATAGTACTTGGTTTAATAATGGTACTAGTACTTGG
AATAGTACTGCAGACAATATCACACTCCCATGTAGAATAAAACAAGTTATAAACATGTGG
CAGGAAGTAGGAAAAGCAATGTATGCCCCTCCCATCAGAGGACAAATTGATTGTTCATCA
AATATTACAGGGTTGATATTAACAAGAGATGGTGGTAGTAACAGTAGCCAGAACGAAACC
TTCAGACCTGGAGGAGGAAATATGAAGGACAATTGGAGAAGTGAATTATATAAATATAAA
GTAGTAAAAATTGAACCATTAGGAATAGCACCCACCAGGGCAAAGAGAAGAGTGGTGCAG
AGAGAAAAAAGAGCAGTGACGCTGGGAGCTGTGTTCCTTGGGTTCTTGGGAGCTGCAGGA
AGCACTATGGGCGCAGCGTCACTGACGCTGACGGTACAGGCCAGACTATTATTGTCTGGT
ATAGTGCAACAGCAGAGCAATCTGCTGAGAGCTATTGAGGCGCAACAACATATGTTGCAA
CTCACAGTCTGGGGCATTAAACAGCTCCAGGCAAGAGTCCTGGCTATAGAAAGATACTTA
AAGGATCAACAGCTCCTAGGAATTTGGGGTTGCTCTGGAAAACTCATCTGCACCACTACT
GTGCCTTGGAATACTAGTTGGAGTAATAAATCTTATGATTACATTTGGAATAACATGACC
TGGATGCAGTGGGAAAGAGAAATTGACAATTACACAGGCTTCATATACACCTTAATTGAA
GAATCGCAGAACCAACAAGAAAAAAATGAACTAGAATTATTGGAACTAGATAAGTGGGCA
AGTTTGTGGAATTGGTTTAACATAACAAATTGGCTGTGGTATATAAAATTATTCATAATG
ATAATAGGAGGCTTGGTAGGTTTAAGAATAGTTTGTGCTGTACTTTCTATAGTGAATAGA
GTTAGGCAGGGATACTCACCATTATCATTTCAGACCCGCCTCCCAAACCCGAGGGGACCC
GACAGGCCAGAAGAAACAGAAGGAGAAGGTGGAGAGAGAGACAGAGACAGATCCGCACGA
TTAGTGAACGGATTCTTAGCAATCATCTGGGACGATCTGCGGAGCCTGTGCCTCTTCAGC
TACCACCGCTTGAGAGACTTACTCTTGATTGTAGCGAGGGTTGTGGAGATTCTGGGACGC
AGGGGGTGGGAAATCCTCAAATATTGGTGGAATCTCCTGAAGTATTGGAGTCAGGAACTA
AAGAATAGTGCTGTCAGCTTGCTTAACGTCACAGCTATAGCAGTAGCTGAGGGAACAGAT
AGAGTTATAGAAATAGTGCAAAGAGCTGTTAGAGCTATTCTCCACATACCTACAAGAATA
AGACAGGGCTTCGAAAGGGCTTTACTATAA
>HM215428
ATGAGAGTGACGGGGATCAGGAAGAACTATCAGCATTTATGGAGATGGGGCACCTTATGG
AGATGGGGCACCATGCTCCTTGGGATGTTGATGATCTGTAGTGCTGCAGAAAACTTGTGG
GTCACAGTCTATTATGGGGTACCAGTATGGAGAGATGCAAATACCACCTTATTTTGTGCA
TCAGATGCTAAAGCATATGATACAGAGGTACATAATGTTTGGGCCACACATGCCTGTGTA
CCCACAGACCCCAACCCACAAGAAGTAGTCTTGGGAAATGTGACAGAAAACTTTAACATG
TGGACAAATAACATGGTAGAACAGATGCATGAAGATATAATCAGTTTATGGGACCAAGGC
CTAAAGCCATGTGTAAAATTAACCCCACTCTGTGTTGCTTTAGATTGCACCAATTTGAAT
ACTACTAATACCACTAATTTGAATACTACTGAGACCAGTAATAGTACCATTAGTCCAACA
GAGGGAGGAGAAATGAAAAATTGCTCTTTCAATATCACCACAAGCATAGGAACTAAGAAA
GACTATGCATATTTGTATAAACTTGATATAGTACAGATAGATAATGGTGATAATAATAGT
AACAGATATAGGTTGATAAGTTGTAACACCTCAGTCATTACACAAGCTTGTCCAAAGGTA
TCCTTTGAGCCAATTCCCATACATTATTGTACCCCGGCTGGTTTTGCGATTCTAAAGTGT
AACAATAAAACGTTCAATGGAACAGGACCATGTACAAATGTCAGTACAGTACAATGTACA
CATGGAATTAGGCCAGTAGTATCAACTCAACTGCTGTTAAATGGCAGTTTAGCAGAAGAA
GAGGTAGTAATTAGATCCAGCAACTTCACAAACAATGCTGGAGTCATAATAGTACAACTG
AATGAATCTGTAGAAATTAATTGTACAAGACCCAGCAACAATACAAGAAAAAGTATACAT
CTAGGACAAGGGAGAGCATGGTATACAACAGGAAAGATAATAGGAGATATAAGACAAGCA
CATTGTAACATTAGTGGAATAAAATGGAATAACACTCTAAAATATATAACTGAAAAATTA
AGAGAACAATATGGGAATAAAACAATAATCTTTAATCAGTCTACAGGGGGGGACCCAGAG
ATTGTAATGCACAATTTTAATTGTGGAGGGGAATTTTTCTACTGTAATACATCACAACTG
TTTAACAGTACTTGGTATGTGAATGGTACTTGGAGTGGTACTACAGAAAATGGCACTATC
ACACTCCCTTGCAGAATAAAACAAATTGTAAACATGTGGCAGGCAGTAGGGAAAGCAATG
TATGCCCCTCCCATTGCAGGAAAAATTAGATGTTCATCAAATATTACAGGGCTGCTATTA
ACAAGAGATGGTGGTATTAATGTGAGCAATGACACAGAGACCTTCAGACCTGGAGGAGGA
AATATGAAAGACAATTGGAGAAGTGAATTATATAAATATAAAGTAGTAAGAATTGAACCA
TTAGGAGTAGCACCCACCAAGGCAAAGAGAAGAGTGGTGCAGAGAGAAAAAAGAGCAGTG
GGAACAATAGGAGCTATGTTCCTTGGGTTCTTGGGAGCAGCAGGAAGCACTATGGGCGCA
GCGTCAATAACGCTGACGGTACAGGCCAGACAATTGTTGTCTGGTATAGTGCAACAGCAG
AGAAATTTGCTGATGGCTATTGAGGCGCAACAGCATATGTTGCAACTCACAGTCTGGGGC
ATCAAACAGCTCCAGGCAAGAGTCTTGGCTGTGGAAAGATACCTAAAGGATCAACAGCTC
CTAGGGCTTTGGGGTTGCTCTGGAAAACTCATTTGCACCACTGCTGTGCCTTGGAATGCT
AGTTGGAGTAATAAAAATCTGAGTGAGATTTGGAATAACATGACTTGGATGCAGTGGGAA
CGGGAAATTGGAAATTACACAAAAGAAATATACAACTTAATTGAAGAATCGCAGAACCAA
CAAGAAAAGAATGAACTAGAACTATTGGAATTGGATAAGTGGGCAAGTTTGTGGAATTGG
TTTAACATAACACAATGGCTATGGTATATCAAAATATTCATAATGATAGTAGGAGGCTTG
ATAGGTTTAAGAATAGTCTTTGCTGTACTTTCTATAGTAAATAGAGTTAGGCAGGGATAC
TCACCATTGTCATTACAGACCCACTTCCCAACCCAGAGGGGACCCGGCAGGCCCGAAGGA
ACCGAAGAAGAAGGTGGAGAGCGAGACAGAGACAGATCCGAGAAATTAGTGAACGGATTC
TTGACACTTTTCTGGGAGGATCTACGGAGCCTGTGCCTCTTCAGCTACCACCGCTTGAGA
GACTTACTCTTGATTGTAGCAAGGATTGTGGAACTTCTGGGACGCAGGGGGTGGGAAGCA
CTCAGATACGGGTGGAATCTCCTGCAGTATTGGATTCAGGAACTAAAGAATAGTGCCATT
AGCTTGCTTAACGCCACAGCCATAGCAGTAGCTGAGGGGACAGATAGGGTTATAGAAGTA
GCACAAAGAGCCTGTAGGGCTATTCTTAACATACCCAGAAGAATCAGACAGGGCTTCGAA
GGGGCTTTGCTATAA
>HM215398
ATGAGAGTGACGGGGATCAGGAAGAATTATCAGCATTTATGGAGATGGGGCACCATGCTC
CTTGGGATGTTGATGATCTGTAGTGCTGCAGAAAAATTGTGGGTTACAGTCTATTATGGG
GTACCTGTATGGAAAGAAGCAAATACCACTTTATTTTGTGCATCAGATGCTAAAGCATAT
GATACAGAGGTACATAATGTTTGGGCCACACATGCCTGTGTACCCACAGACCCCAGCCCA
CAAGAAGTATTCTTGGAAAATGTGACAGAAAACTTTAACATGTGGAAAAATGACATGGTA
GAACAGATGCATGAAGATATAATCAGTTTATGGGATCAAAGCCTAAAGCCATGTGTAAAA
GTAACCCCACTCTGTGTTACTTTAAATTGCACTAATTTGGGGAATACTACTAATACCAGT
AGTAATGCCAGTAGTATGATAGAGGGAGGAGAAATAAAAAACTGCTCTTTCAATATTACC
ACAAGCATGAGAACTAAGGTGAAAGATTATGCATTATTTTATAAACTTGATATAGTACCA
ATAGATAATAAGGATAATACCAGCTATAGGTTGATAAATTGTAACACCTCAGTCATTACA
CAAGCTTGTCCAAAGGTATCCTTTGAGCCAATTCCCATACATTATTGTACCCCGGCTGGT
TTTGCGATTCTAAAGTGTAACGATAAAACGTTCAATGGAACAGGACCATGTACAAATGTC
AGTACAGTACAATGTACACATGGAATTAGGCCAGTAGTATCAACCCAACTGCTGTTAAAT
GGCAGTTTAGCAGAAGAAGAGGTAGTAATTAGATCTAGCAATTTCACGAACAATGCTAAA
GTCATAATAGTACAGCTGAATGAATCTGTAATAATTAATTGTACAAGACCCAACAACAAT
ACAAGAAAAAGTATACATCTAGGACAAGGGCGAGCATGGTATACAACAGGACAAATAATA
GGAGATATAAGACAAGCACATTGTAACCTTAGTAGAACAGAATGGAATAACACTTTAAAG
CAGATAGCTAAAAAATTAAGAGAACAATTTGGGAACAAAACAATAATCTTTAATCAATCT
TCAGGAGGGGACCCAGAGATTGTAATGCACAGTTTTAATTGTGGAGGGGAATTTTTCTAC
TGTAATACATCACAACTGTTTAATAGTACTTGGAATAATAATAGTACTTGGAATGATACT
AGTATTTGGAATGATACTACAGGAAATGACAATATCACGCTCCCTTGCAGAATAAAACAA
ATTATAAACATGTGGCAGGAAGTAGGGAAAGCAATGTATGCCCCTCCCATTGCAGGACAA
ATTAGATGTTCATCAAATATTACAGGGTTACTATTAACAAGAGATGGTGGTACTAATGAA
AGCGAGACCACCGAGATCTTCAGACCTGCAGGAGGAGACATGAGAGACAATTGGAGAAGT
GAATTATATAAATATAAAGTAGTGAAAATTGAACCAATAGGAATAGCACCCACCAAGGCA
AAGAGAAGAGTGGTGCAGAGAGAAAAAAGAGCAGTGGGAACGATAGGAGCTATGTTCCTT
GGGTTCTTGGGAGCAGCAGGAAGCACTATGGGCGCAGCGTCAATGACGCTGACGGTACAG
GCCAGACAATTGATGTCTGGTATAGTGCAACAGCAGAGAAATTTGCTGAGGGCTATTGAG
GCGCAACAGCATCTGTTGCAACTCACAGTCTGGGGCATCAAGCAGCTCCAGGCAAGAGTC
TTGGCTGTGGAAAGATACCTAAAGGATCAACAGCGCCTAGGGATTTGGGGTTGCTCTGGA
AAACTCATTTGCACCACTGCTGTGCCTTGGAATAGTAGTTGGAGTAATAAAAATCTGAGT
GAGATTTGGGATAAAATGACTTGGATGCAGTGGGAAAGAGAAATTGACAATTACACAAGA
GAAATATACACCTTAATTGAAAAATCGCAGAACCAACAAGAAAAGAATGAACTAGAACTA
TTGGAATTGGATAAGTGGGCAAGCTTGTGGAATTGGTTTGACATAACACAATGGCTGTGG
TATATCAAGATATTCATAATGATAGTAGGAGGCTTGGTAGGTTTAAGAATAGTTTTTACT
GTACTTTCTCTAGTAAATAGAGTTAGGCAGGGATACTCACCATTGTCATTACAGACCCGC
TTCCCAACCCAGAGGGGACCCGGCAGGCCCGAAGGAATCGAAGAAGAAGGTGGAGAGCGA
GACAGAGACAGATCCGAGAGATTAGTGACCGGATTCTTGACATTTTTCTGGGAGGATCTA
CGGAGCCTGTGCCTCTTCAGCTACCACCGCTTGAGAGACTTACTCTTGATTGTAACAAGG
ATTGTGGAACTTCTGGGACGCAGGGGGTGGGAAGCCCTCAAATATTGGTGGAATCTCCTG
CAGTATTGGATTCAGGAACTAAAGAATAGTGCTATTAGCTTGCTTAACGCCACAGCCATA
GCAGTAGCTGAGGGGACAGATAGGGTTATAGAAATAGCACAAAGAGCTTTTAGGGCTATT
CTCCACATACCTACGAGAATCAGACAGGGCTTTGAAAGGGCTTTGCTATAA
>HM215399
ATGAGAGTGAAGGGGATCAGGAAGAATTATCAGCATTTATGGAGATGGGGCACCATGCTC
CTTGGAATGTTGATGATCTGTAGTGCTGCAGAAAACTTGTGGGTCACAGTCTATTATGGG
GTACCTGTATGGAAAGAAGCAACTACCACTCTATTTTGTGCATCGGATGCTAAAGCATAT
GATACAGAGGTACATAATATTTGGGCCACACATGCCTGTGTACCCACAGACCCCAACCCA
CAAGAAGTAGTCTTGGGAAATGTGACAGAAAACTTTAACATGTGGAAAAATGACATGGTA
GAACAGATGCATGAAGATATAATCAGTTTATGGGATCAAAGCCTAAAGCCATGTGTAAAA
TTAACCCCACTCTGTGTTACTTTAAATTGCACTAATTTGAGGAATACTAATAATACCAGT
AGTAATACCAGTAATATGACAGAGGGGGGAGAAATAAAAAACTGCTCTTTCGATATCACC
ACAAGCATAAGAACTAAGGTGAAAGACTATGCACTTTTTTATGAACTTGATATAGTAGCA
ATAGATAATACCAGCTATAGGTTGAGACAATGTAACACCTCAGTCATTACACAAGCTTGT
CCAAAGATATCCTTTGAGCCAATTCCCATACATTATTGTACCCCGGCTGGTTTTGCGATT
CTAAAGTGTAACAATAAAACGTTCAATGGAACAGGACCATGTACAAATGTCAGTACAGTA
CAATGTACACATAGAATTAGGCCAGTAGTATCAACTCAACTGCTGTTAAATGGCAGTTTA
GCAGAAGAAGAGGTAGTAATTAGATCTAGCAATTTCACAGACAATGCTAAAGTCATAATA
GTACAGCTGAAGGAATCTGTAGAAATTAATTGTACAAGACCCAACAACAATACAAGAAAA
AGTATACCTCTAGGACCAGGGAAAGCTTGGTATACAACAGGACAAATAATAGGAGATATA
AGACAAGCACATTGTAACCTTAGTAGAGCAAAATGGGAAAACACTTTACAGCAGATAACT
AAAAAATTAAGAGAACAATTTGGAAATAAAACAATAATCTTCAATCAATCCTCAGGAGGG
GACCCAGAGGTTGTAACACACAGTTTTAATTGTGGAGGGGAATTTTTCTACTGTAATACA
TCACAACTGTTTAATAGTACTTGGTATAATAATAGTACTTGGAATGATACTAATGATACT
ACAGAAAATAGCACTATCACGCTCCCTTGCAGAATAAAACAAATTGTAAACATGTGGCAG
GAAGTAGGGAAAGCAATGTATGCCCCTCCCATTAGAGGACAAATTAGATGTTCATCAAAT
ATTACAGGGTTACTACTAACAAGAGATGGTGGTAAGAATGAGAGCAATACCACCGAGACC
TTCAGACCTGGAGGAGGAGATATGAGAGACAATTGGAGAAGTGAACTATATAAATATAAA
GTAGTAAAAATTGAACCATTAGGAGTAGCACCCACCAGGGCAAAGAGAAGAGTGGTGCAG
AGAGAAAAAAGAGCAGTGGGAACGATAGGAGCTATGTTCCTTGGGTTCTTGGGAGCAGCA
GGAAGCACTATGGGCGCAGCGTCAATAACGCTGACGGTACAGGCCAGACAATTGTTGTCT
GGTATAGTGCAACAGCAGAGAAATCTGCTGAGGGCTATTGAGGCGCAACAGCATCTGTTG
CAACTCACAGTCTGGGGCATCAAGCAGCTCCAGGCAAGAGTCTTGGCTGTGGAAAGATAC
CTAAAGGATCAACAGCTCCTAGGGATTTGGGGTTGCTCTGGAAAACTCATCTGCACCACT
GCTGTACCTTGGAATGTTAGTTGGAGCAATAGATCTCTGAGTGAGATTTGGGATAACATG
ACTTGGATGGAGTGGGAAAGAGAAATTGGCAATTACACAAAACAAATATACTCCTTAATT
GAAGAATCGCAGAACCAACAAGAAAAGAATGAACTAGAACTATTGGAATGGGATAAGTGG
GCAAGTTTGTGGAATTGGTTTAACATAACAAATTGGCTGTGGTATATCAAAATATTCATA
ATGGTAGTAGGAGGCTTGGTAGGTTTAAGAATAATTTTTGCTGTACTTTCTATAGTAAAT
AGAGTTAGGCAGGGATACTCACCATTGTCGTTACAGACCCGCTTCCCAACCCAGAGGGGA
CCCGGCAGGCCCGGAGGAATCGAAGAAGAAGGTGGAGAGCGAGACAGAGACAGATCCGAG
AGATTAGTGAACGGATTCTTGACATTTTTCTGGGAGGATCTACGGAGCCTGTGCCTCTTC
AGCTACCACCGCTTGAGAGACTTACTCTTGATTGTAGCAAGGATTGTGGAACTTCTGGGA
CGCAGGGGGTGGGAAGCCCTCAGATATTGGTGGAATCTCCTTCAGTATTGGATCCAGGAA
CTAAAGAGTAGTGCTATTAGCTTGCTTAACGCCACAGCCATAGCAGTAGGTGAGGGGACA
GATAGGATTATAGAAGTAGCACAAAGAATTTATAGGGCTATTCTCAACATACCTACAAGA
ATCAGACAGGGCCTCGAAAGGGCTTTGGTATAA
>HM215400
ATGAGAGTGACGGGGATCAGGAAGAATTATCAGCATTTATGGAGATGGGGCACCATGCTC
CTTGGGATGTTGATGATCTGTAGTGCTGTAGAAAATTTGTGGGTCACAGTCTATTATGGG
GTACCTGTATGGAAAGATGCAACTACCACTCTATTTTGTGCATCAGATGCTAAAGCATAT
GATACAGAGGTACATAATGTTTGGGCCACACATGCCTGTGTACCCACAGACCCCAACCCA
CAAGAAGTAGTCTTGGGAAATGTGACAGAAAACTTTAACATGTGGAAAAATAACATGGTA
GAACAGATGCATGAAGATATAATCAGTTTATGGGATCAAAGCCTGAAGCCATGTGTAAAA
TTAACCCCACTCTGTGTTACTTTAAATTGCGCTAATTTGGGGAATACTACTAATACCAGT
AGTAATACCAGTAGCACGACAGAGGGAGGAGAAATAAAAAACTGCTCTTTCAATATCAAC
ACAAACATAAGAACTAAGGTAAAAGACTATGCACTTTTTTATAAACTTGATGTAGTACCA
ATAGATAATGATAATACCAGCTATAGGTTGAGACATTGTAACACCTCAGTCATTACACAA
GCTTGTCCAAAGGTATCCTTTGAGCCAATTCCCATACATTATTGTACCCCGGCTGGTTTT
GCGATTCTAAAGTGTAACAATAAAACATTCAATGGAACAGGACCATGTACAAATGTCAGT
ACAGTACAATGTACACATGGAATTAGGCCAGTAGCATCAACTCAACTGCTGTTAAATGGC
AGTTTAGCAGAAGAAGAGGTAGTAATTAGGTCTAGCAATTTCACGAACAATGCTAGAGTC
ATAATAGTACAGCTGAATGAATCTGTAGAAATTAATTGTATAAGACCCAACAACAATACA
AGAAAAAGTATACCTCTAGGACAAGGGCGAGCATGGTATACAACAGGACAAATAATAGGA
GATATAAGACAAGCACATTGTAACCTTAGTAGAACAAAATGGAATGACACTTTAAAACAG
ATAACTGAAAAATTAAGAGAACAATTTGGGAACAAAACAATAATCTTTAATCAATCTTCA
GGAGGGGACCCAGAGATTGTAATGCACAGTTTTAATTGTGGAGGGGAATTTTTCTACTGT
AATACATCACAACTGTTTAATAGTACTTGGAATGCTAGTAGTACTTGGAATGATACTACA
GAAAATATCACGCTCCCTTGCAGAATAAAACAAATTGTAAACATGTGGCAGGAAGTAGGG
AAAGCAATGTATGCCCCTCCCATTAGAGGACAAATTAGATGTTCATCAAATATTACAGGG
TTGCTATTAACAAGAGATGGTGGTGATAATGAGAACACGACCACCGAGACCTTCAGACCT
GGAGGAGGAGATATGAGAGACAATTGGAGAAGTGAATTATATAAATATAAAGTAGTAAAA
ATTGAACCATTAGGAGTAGCACCCACCAAGGCAAAGAGAAGAGTGGTGCAGAGAGAAAAA
AGAGCAGTGGGAACGATAGGAGCTATGTTCCTTGGGTTCTTGGGAGCAGCAGGAAGCACT
ATGGGCGCAGCGTCAATAACGCTGACGGTACAGGCCAGACAAATGTTGTCTGGTATAGTG
CAACAGCAGAGAAATTTGCTGAGGGCTATTGAGGCGCAACAGCATCTGTTGCAACTCACA
GTCTGGGGCATCAAGCAGCTCCAGGCAAGAGTCTTGGCTGTGGAAAGATACCTAAAGGAT
CAACAGCTCCTAGGGATTTGGGGTTGCTCTGGAAAACTCATTTGCCCCACTGCTGTGCCT
TGGAATGTTAGTTGGAGTAATAAATCTCTGGGTGAGATTTGGAATAACATGACTTGGATG
GAGTGGGAAAGAGAAATTGGCAATTACACAAGACAAATATACACCTTAATTGAAGAATCG
CAGAACCAACAAGAAAAGAATGAACTAGAACTATTGGAATTGGATAAGTGGGCAAGTTTG
TGGAATTGGTTTGACATAACAAAATGGCTGTGGTATATCAAAATATTCATAATGATAGTA
GGAGGCTTGGTAGGTTTAAGAATAGTTTTTGCTGTACTTTCTATAGTAAATAGAGTTAGG
CAGGGATACTCACCATTGTCATTACAGACCCGCTTCCCAACCCAGAGGGGACCCGGCAGG
CCCGAAGGAATCGAAGAAGAAGGTGGAGAGCGAGACAGAGACAGATCCGAGAGATTAGTG
AACGGATTCTTGACACTCTTCTGGGAGGATCTACGGAACCTGTGCCTCTTCAGCTACCAC
CGCTTGAGAGACTTACTCTTGATTGTAGCAAGGATTGTGGAACTTCTGGGACGCAGGGGG
TGGGAAGCCCTGAGATATTGGTGGAATCTCCTGCAGTATTGGATTCAGGAACTAAAGAAT
AGTGCTGTTAGCTTGCTTAACGCCACAGCCATAGCAGTAGCTGAGGGGACAGATAGGGTT
ATAGAAGTAGCACAAAGAACTTATAGGGCTATTCTCAATATACCTAGAAGAATCAGACAG
GGCCTCGAAAGGGCTTTGCTATAA
>HM215397
ATGAGAGTGACGGGGATCAGGAACAATTATCAGCACTTATGGAAATGGGGCACCATGCTC
CTTGGGATGTTGATGATCTGTAGTGCTGCAGAAAACTTGTGGGCCACAGTCTATTATGGG
GTACCTGTATGGAAAGAAGCAACTACCACTCTATTTTGTGCATCAGATGCTAGAGCATAT
GATACAGAGGTACATAATATTTGGGCCACACACGCCTGTGTACCCACAGACCCCAACCCA
CAAGAAGTAGTATTGGGAAATGTGACAGAAAACTTTAACATGTGGATAAATGACATGGTA
GAACAAATGCATGAAGATATAATCAGTTTATGGGATCAAAGCCTAAAGCCATGTGTAAAA
TTAACCCCACTCTGTGTTACTTTAAATTGCTCTAATTTGAATACTACTAATACCAGTAGT
ACAATAGAGGGAGGAGAAATAAAAAACTGCTCTTTCAATATCACCACAAGCATAAGCACT
AAGGTAAAAGACTATGCAATTTTTAATAAGCTTGATATAGTACCAATAGGTAATGATACT
ACCAGCTATATATTAATAAATTGTAACACCTCAGTCATTACACAAGCTTGTCCAAAGGTA
TCCTTTGAGCCAATTCCCATACATTATTGTACCCCGGCTGGTTTTGCGATTCTAAAGTGT
AACAATAAAACGTTCCAGGGAACAGGACCATGTACAAATGTCAGTACAGTACAATGTACA
CATGGGATTAGGCCAGTAGTATCAACTCAACTGCTGTTAAATGGCAGTTTAGCAGAGGAA
GAGGTAGTAATTAGATCTAGCAATTTCTCGAACAATGCTAAAGTCATAATAGTACAGCTG
AATAAATCTGTAGAAATTAATTGTACAAGACCCAACAACAATACAAGAAAAAGTATATCT
CTAGGACCAGGGAGAGCATGGTATGCAACAGGGCAAATAATAGGAAATATAAGACAAGCA
CATTGTAACCTTAGTAGAACAGAATGGAATAACACTTTAAAACAAATAGTTAACAAATTA
AGAGAACAATATGGGAACAAAACAATAATCTTTAATCAATCTTCAGGAGGGGACCTAGAG
ATTGTAATGCACAGTTTTAATTGTGGAGGGGAATTTTTCTACTGTAATACATCACAACTG
TTTAATAGTACTTGGAATGTTACTGGTACTGTGAATGGTACTACAGGAAATGGCACTATC
ACGCTCCCTTGCAGCATAAAACAAATTGTAAACAGGTGGCAGGAAGTAGGGAGAGCAATA
TATGCCCCTCCCATTAGAGGACAAATTAGATGTTCATCAAATATTACAGGGTTGCTATTA
ACAAGAGATGGTGGTAATGAGAGCACGACCACCGAGACCGAGACCTTCAGACCTGCAGGA
GGAGATATGAGAGACAATTGGAGAAGTGAATTATATAAATATAAAGTAGTAAAAATTGAA
CCATTAGGAGTAGCACCCACCAAGGCAAAGAGAAGAGTGGTGCAGAGAGAAAAAAGAGCA
GTGGGAACGATAGGAGCTATGTTCCTTGGGTTCTTGGGAGCAGCAGGAAGCACTATGGGC
GCAGCGTCAATCACGCTGACGGTACAGGCCAGACAATTGTTGTCTGGTATAGTGCAACAG
CAGAGAAATTTGCTGAGGGCTATTGAGGCGCAACAGCATCTGTTGCAACTCACAGTCTGG
GGCATCAAGCAGCTCCAGGCAAGAGTCTTGGCTGTGGAAAGATACCTGAAGGATCAACAG
CTCCTAGGGATTTGGGGTTGCTCTGGAAAACTCATTTGCACCACTACTGTGCCTTGGAAT
AGTAGTTGGAGTAATAAATCTCTGAGTGAGATTTGGGATAACATGACTTGGATGGAATGG
GAAAGAGAAATTGCCAATTACACAAGAGAAATATACACCTTAATTGAAGAATCGCAAAAC
CAACAGGAAAAGAATGAACTAGAATTATTGGAATTGGATAAGTGGGCAAGCTTGTGGAAT
TGGTTTGACATAACAAAATGGCTGTGGTATATCAGAATATTCATAATGATAGTAGGAGGC
TTAGTAGGTTTAAGAATAGTTTTTGCTGTACTTTCTATAGTAAATAGAGTTAGGCAGGGG
TACTCACCATTGTCATTACAGACCCACTTCCCAGCCCAGAGGGGACCCGGCAGGCCCGAA
GGAATCGAAGAAGAAGGTGGAGAGCAAGACAGAGACAGGTCCGAGCGATTAGTGAACGGA
TTATTGACACTTTTCTGGGAGGATCTACGGAACCTGTGCCTCTTCAGCTACCACCGCTTG
AGAGACTTACTCTTGATTGTAGCAAGGATTGTAGAACTTCTGGGACGCCGGGGGAGGGAA
GCTCTCAGATATTGGTGGAATCTCCTGCAGTATTGGAGTCAGGAACTAAAGAATAGTGCA
ATTAGCTTGCTTAACGCCACAGCCATAGCAGTAGCTGAGGGGACAGATAGGGTTATAGAA
GTAATACAAAGAGTTTATAGGGCTATTCTTAACATACCTACAAGGATAAGACAGGGCCTC
GAAAGGGCTTTGCTATAA
>HM215420
ATGAGAGTGATGGGGATCAGGAAGAATTATCAGCATTTATGGAGATGGGGCACCATGCTC
CTTGGAATGTTGATGATCTGTAGTGCTGCAGAAAAATTGTGGGTCACAGTCTATTATGGG
GTACCTGTATGGAAAGAAGCAACTACCACTCTATTTTGTGCATCAGATGCTAAAGCATAT
GATGCAGAGGTACATAATGTTTGGGCCACACATGCCTGTGTACCCACAGACCCCAACCCA
CAAGAAGTAGTCTTGGGAAATGTGACAGAAACCTTTGACATGTGGAAAAATAACATGGTA
GAACAGATGCATGAAGATATAATTAGTTTATGGGACCAAAGCCTAAAGCCATGTGTAAAA
TTAACCCCACTCTGTGTTGTTTTAAATTGCACTAATCCTACTAATACCAGTAGTAGGACC
AATAGTACGACAGACATGAAAAACTGCTCTTTCGATGTCACCACAAACATACAAACTAAG
GTGAAAGAATATGCACTTTTTTATAAGCTTGATGTAATACCAATAGATGATAATAATAAT
ATCAGCTATAGGTTGAGACATTGTAACACCTCAGTCATTACACAAGCTTGTCCAAAGGTA
TCCTTTGAGCCAATTCCCATACATTATTGTGCCCCGGCTGGTTTTGCGATTATAAAGTGT
AACAATAAAATGTTCAATGGAACAGGACCATGTACAAATGTCAGTACAGTACAATGTACA
CATGGAATTAGGCCAGTAGTATCAACTCAACTGCTGTTAAATGGCAGCTTAGCAGAAGAA
GAGGTAGTAATTAGATCTCGCAATTTCACGGACAATGCTAGAGTCATAATAGTACAGCTG
AACGACTCTGTAGAAATTAATTGTACAAGACCCAACAACAATACAAGAAAAAGGGTAACT
CTAGGACCAGGGCGAGTATGGTATACAACAGGACAAATAATAGGAGATATAAGAAAAGCA
CATTGTAACCTTAGTATAGCAAAATGGAATAACACTTTAAAAAAGATAACTGAAAAATTA
AAAGAACAATTTGGGAACAAAACAATAATCTTTAAGCAACCTTCAGGAGGGGACCTAGAG
GTTGTAATGCACAGTTTTAATTGTGGAGGGGAATTTTTTTATTGTAATACATCACAACTG
TTTAATGAAACTTGGACTTGGAATAATAGTACTAGGAATGATAATACAGGAAATGGCACT
ATCACGCTCCCTTGCAGAATAAAACAAATTGTAAACATGTGGCAGGAAGTAGGGAAAGCA
ATGTATGCCCCTCCCATTAGAGGACAAATTAGATGTTCATCAAATATTACAGGGTTACTA
TTAACAAGAGATGGTGGTAATAATACCGACAAAAACACCGAGATCTTCAGACCTGGAGGA
GGAAACATGAGAGACAATTGGAGAAGTGAATTATATAAATATAAAGTAGTAAAAATTGAA
CCATTAGGAGTAGCACCCACCAAGGCAAAGAGAAGAGTGGTGCAGAGAGAAAAAAGAGCA
GTGGGAATAGGAGCTGTGTTCCTTGGGTTCTTGGGAGCAGCAGGAAGCACTATGGGCGCA
GCGTCAATAACGCTGACGGTACAGGCCAGACAATTGTTGTCTGGTATAGTGCAGCAGCAG
AGAAATTTGCTGATGGCTATTGAGGCGCAACAGCATCTGTTGCAACTCACAGTCTGGGGC
ATCAAGCAGCTCCAGGCAAGAGTCCTGGCTGTGGAAAGATACCTAAAGGATCAACAGCTC
CTAGGGATTTGGGGTTGCTCTGGAAAACTCATTTGCACCACTGCTGTGCCTTGGAATACT
AGTTGGAGTAATAAATCTCTAAGTCAGATCTGGGATAACATGACTTGGATGGAGTGGGAA
AGAGAAATTGACAATTACACAAGAGAAATATATACCTTAATCGAACAATCGCAGAACCAA
CAAGAAAAGAATGAACTAGAACTATTGGAATTGGATAAGTGGGCAAGTTTGTGGAATTGG
TTTGACATAACAAAATGGCTGTGGTATATCAAAATATTCATAATGATAGTAGGAGGCTTG
GTAGGTTTAAGAATAGTTTTTGCTGTACTTTCTATAGTGAATAGAGTTAGGCAGGGATAC
TCACCATTGTCGTTACAGACCCACCTCCCAACCCAGAGGGGACCCGACAGGCCCGAAGGA
ACCGAAGAAGAAGGTGGAGAGCGAGACAGAGACAGATCCACAAGATTAGTGAACGGATTC
TTAGCACTTTTCTGGGAGGATCTACGGAGCCTGTGCCTCTTCAGCTACCACCACTTGAGA
GACTTACTCTTGATTGTAGCACGGATTGTGGAACTTCTGGGACGCAGGGGGTGGGAAGCC
CTCAGATATTGGTGGAATCTCCTGCAGTATTGGAGTCAGGAACTAAAGAATAGTGCTATT
AGCTTGCTTAACGCCACAGCCATAGCAGTAGCTGAGGGGACAGATAGGGTTATAGAAGTA
GCACGAAGAGTTTATAGGGCTATTCTTAATATACCTACAAGAATCAGACAGGGACTCGAA
AGGGCTTTGCTATAA
>HM215413
ATGAGAGTGAAGGGGATCAGGAAGAATTATCAGCCTTTATGGAGATGGGGCACCTTGCTC
CTTGGGATGTTGATGATCTGTAGTGCTGAAGAAAAATTGTGGGTCACAGTCTATTATGGG
GTACCTGTATGGAAAGAAGCAACCACCACTCTATTTTGTGCATCAGATGCTAAAGCATAT
GATCCAGAGGTACATAATATTTGGGCCACACATGCCTGTGTACCCACAGACCCCAACCCA
CAAGAAGTAGTCTTGGGAAATGTGACAGAAAACTTTAACATGTGGAAAAATGACATGGTA
GAACAGATGCAGGAAGATATAATCAGTTTATGGGATCAAAGCTTACAGCCATGTGTAAAA
TTAACCCCACTCTGTGTCAATTTAACTTGCACTAATGCCACAGCTACCAATGCCACAGCT
ACCAATAGTACGGTGGCCCCAGCTCCCAATAGTACGGCGGCCCGCACGATGACAGACTAT
GAAATGAAAAACTGCTCTTTCAATATCACCACCAGCACAAGCACTAAGATGACAGGCTAT
GCAGTTTTTTATAACCTTGATGTAGTACCAATAGGTAAGGGTAATGATACTAAAAGCTAT
AGGTTGCTAAAGTGTAACACCTCAGTCATTACACAAGCTTGTCCAAAGGTATCCTTTGAA
CCAATTCCCCTACATTATTGTGCCCCGGCTGGTTTTGCGATTCTAAAGTGTAACAACAAA
ACGTTCAGTGGAACAGGACCATGTACAAATGTCAGTACAGTACAATGTACACATGGAATT
AGGCCAGTAGTATCAACTCAACTTCTGTTGAATGGCAGTTTAGCAGAAGAAGAGGTAGTA
ATTAGATCTAGCAATTTCTCGAACAATGCTAAAACCATAATAGTACAGCTGAAGGAACCT
GTAGAAATTAATTGTACAAGACCCAACAACAATACAAGAAAAAGTATGACTCTAGGACCA
GGGCGAGCATGGTATACAACAGGACAAATAATAGGAGATATAAGAAAAGCACATTGTAAC
CTTAGTAGCACAAAATGGCATGACACTTTAAGACAAATAGCTAAAAAATTAAGTAAACAA
TTTGGGAACAAAACAGTAGTCTTTAATCAATCCTCAGGAGGAGACCCAGAGATTGTAATG
CACAGTTTTAATTGTGGAGGGGAATTTTTCTACTGTAATACAGCACAACTGTTTAATAGT
ACTTGGAATACTACTAAGATTTGGGGGAATACTACAGAAGGTAACAATAGCACTATCATG
CTCCCTTGCAAAATAAAGCAAATTATAAACCTGTGGCAGGAAGTAGGAAAAGCAATATAT
GCCCCTCCCATCGCAGGGCGAATTAGATGTGTATCAAATATTACAGGGTTGCTATTAACA
AGAGATGGTGGTCATAATGGGAACGGGTCCAACGAGACCGAGACCTTCAGACCTGCAGGA
GGAGATATGAGGGACAATTGGAGAAGTGAATTATATAAATATAAAGTAGTAAAAATTGAA
CCAATAGGATTAGCACCCACCAAGGCAAAGAGAAGAGTGGTGCAGAGAGAAAAAAGAGCA
ATGGGAATAGGAGCTATGTTCCTTGGGTTCTTGGGAGCAGCAGGAAGCACTATGGGCGCA
GCGTCAATAACGCTGACGGTGCAGGCCAGACGATTATTGTCTGGTATAGTGCAACAGCAA
AGAAATTTGCTGAGGGCTATTGAGGCGCAACAACATCTGTTGCAACTCACCGTCTGGGGC
ATCAAGCAGCTCCAGGCAAGAGTCTTGGCTGTGGAAAGATACCTAAAGGATCAACAGCTC
CTAGGGATTTGGGGTTGCTCCGGAAAACTCATCTGCACCACTGCTGTGCCTTGGAATGAT
AGTTGGAGTAGGAATAAAACTCTGAAGGACATTTGGAATAACATGACTTGGATGCAGTGG
GAAAGAGAAATTGACAATTACACAAGTGAAATATACACCTTAATTGAGGAATCGCAGAAC
CAACAAGAAAAGAATGAACTAGAATTATTGGAATTGGACAAGTGGGCAAGTTTGTGGAAT
TGGTTTGACATAACACAATGGCTGTGGTATATAAAAATATTCATAATGATAGTAGGAGGC
TTGGTAGGTTTAAGAATAGTTTTTGCTGTACTTTCACTAGTAAATAGAGTTAGGCAGGGA
TACTCACCATTGTCATTACAGACCCGCTTCCCAGCCCAGAGGGGACCCGACAGGCCCGGA
GGAATCGGAGAAGAAGGTGGAGAGCGAGACAGAGACAGATCCGAGAGATTAGTGACCGGA
TTCTTGCCACTTATCTGGGAGGATCTACGGAGCCTGTGCCTCTTCAGCTACCACCTCTCG
AGAGACTCACTCTTGATTGTAGCAAGGATTGTGGAACTTCTGGGACGCAGGGGGTGGGAA
GCCCTCAGATATTGGTGGAATCTCCTGCAGTATTGGATACAGGAACTAAGGAATAGTGCT
GTTAGCTTGCTCAATGCCACAGCTATAGCAGTAGCTGAGGGGACAGATAGGGTTATAGAA
GTAGTACAAAGAGCTTGTAGAGCTATTCTCCACATACCCACAAGAATAAGACAGGGTCTT
GAAAGGGCTTTGCTATAA
>HM215423
ATGAGAGTGAAGGGGATCAGGAAGAATTATCAGCACTTATGGAGATGGGGCACGATGCTC
CTTGGGATGTTGATGATCTGTAGTGCTGCAGAAAATTTGTGGGTCACAGTCTATTATGGG
GTACCTGTATGGAAAGAAGCAACCACCACTCTATTTTGTGCATCAGATGCTAAAGCATAT
GATACAGAGGTGCATAATGTCTGGGCCACACATGCCTGTGTACCCACAGACCCCAACCCA
CAAGAAGTAGTCTTGGGTAATGTGACAGAAGATTTTAACATGTGGGAAAATAACATGGTA
GACCAGATGCATGAAGATATAATTAGTTTGTGGGATCAAAGCCTAAAGCCATGTGTAAGA
TTAACCCCACTCTGTGTTACTTTAAATTGCACTAATTGGAATGCTACTAATTTGGGAAAT
GATACTAATACCATTAGTATGATAAAGGAAGGAGAAATAAAAAACTGCTCTTTCAATATC
ACAACAAACATAAGAACTAAGGTGAGAGATTATGCACTTTTTTATGCACTTGATGTAGTA
CCAATAGATAATGCTAGCTGGAGGTTGACAAGTTGTAACACCTCAGTCATTACACAAGCT
TGTCCAAAGGTATCCTTTGAGCCAATTCCCATACATTATTGTACCCCAGCTGGTTTTGCG
ATTCTAAAGTGTAATGATAAAAAGTTCAATGGAACAGGACCATGTACAAATGTTAGTACA
GTACAATGTACACATGGAATTAGGCCAGTAGTATCAACTCAACTGCTGTTAAATGGCAGT
TTAGCAGAAGAAGAGATAGTAATTAGATCAAGCAACCTCTCGATAAATCATAAAAACATA
ATAGTGCAGCTGAATAAATCTGTAGAAATTAATTGTACAAGACCCAACAACAATACATTA
AAAAGTATACAGCTAGGACTAGGGCGAGCATGGCATGCAACAGGACAGATAATAGGAGAT
ATAAGGCAAGCACATTGTAACCTTAGTGGCACAGATTGGAATAACACTTTAAACCTGATA
ACTGAAAAATTAAGAGAACAATTTGGGAGCAAAACAATAGTCTTTAAGCCACACGTAGGA
GGGGACCCAGAGGTTGTGATGCACAATTTTAATTGTGGAGGGGAATTTTTCTACTGTAAT
ACATCACAACTATTTAATAGTACTTGGCATGTTAATGGTACTTGGAATGGTACTACAGAA
AATGGCACTATCACGCTCCCTTGCAGAATAAAACAAATTGTAAACATGTGGCAGGAAGTA
GGAAAAGCAATGTATGCCCCCCCCATTAGCGGGAAAATCAGATGTTCATCAAAAATTACA
GGGTTGCTATTAACAAGAGATGGTGGTGCTAATGAAAGCGACCTCATCTTCAGACCTACA
GGAGGAGATATGAGGGACAATTGGAGAAGTGAATTATATAAATATAAAGTAGTAAAAATT
GAACCATTAGGAATAGCACCCACCAAGGCAAAGAGAAGAGTGGTGCAGAGAGAAAAAAGA
GCAGTGGGAACAATAGGAGCTATGTTCCTTGGGTTCTTGGGAGCAGCAGGAAGCACTATG
GGCGCAGCGTCGGTAACGCTGACGGTACAGGCCAGACAATTGTTGTCTGGTATAGTGCAA
CAGCAGAGAAATCTGCTGATGGCTATTGAGGCGCAACAGCATTTGTTGCAACTCACCGTC
TGGGGCATCAAGCAGCTCCAGGCAAGAGTCCTGGCTATAGAAAGATACCTAAAGGATCAA
CAGCTCCTAGGGATTTGGGGTTGCTCTGGAAAACTCATTTGTACCACTGCTGTGCCTTGG
AATACTAGTTGGAGTGATAAATCTTTGGAGGAGATTTGGGATAACATGACTTGGATGCAG
TGGGAAAAAGAAATTAATAATTACACAAAAGAAATATACACCCTAATTGAACAATCGCAG
AACCAACAAGAAAAGAATGAACTAGAATTATTGGAATTGGATAAGTGGGCAAGCTTGTGG
AATTGGTTTGACATAACAAACTGGCTGTGGTATATAAAAATATTCATAATGATAGTAGGA
GGCTTAGTAGGTTTAAGAATAGTTTTTGCTATACTTTCTATAGTAAATAGAGTTAGGCAG
GGTTACTCACCATTGTCATTGCAGACCCGCTTCCCAGCCCAGAGGGGACCCGGCAGGCCC
GAAGGAATCGAAGAAGAAGGTGGAGAGCGAGACAAAGACAGATCCGAGAGATTAGTGAAC
GGATTCTTGACACTTATCTGGGAGGATCTAAGGAGCCTGTGCCTCTTCAGCTACCACCGC
TTGAGAGACTTACTCTTGATTGTGACAAGGATTGTGGAACTTCTGGGACGCAGGGGGTGG
GAAGCCCTCAGATATTGGTGGAATCTTCTACAGTATTGGAGTCAGGAACTAAAGAATAGT
GCTGTTAGCTTGCTCAATGCTACAGCTATAGCAGTAGCTGAGGGGACAGATAGGATTATA
GAAGTAATACAAAGAGCTTATAGAGCTATTCTCCACATACCTAGAAGAATAAGACAGGGC
CTCGAAAGGAGTTTGCTATAA
>HM215401
ATGAGAGTGAGGGGGACACTGAGGAATTATCAACAATGGTGGATATGGACCGTCTTGGGC
TTTTGGCTGTTCATGATTTGTAATGTGGGAGGAAACTTGTGGGTCACAGTCTATTATGGG
GTACCTGTGTGGAGAGAAGCAAAAACTACCCTATTCTGTGCGTCAGATGCGAAAGCATAT
GACACAGAAGTGCATAATGTCTGGGCTACACATGCCTGTGTACCCACAGACCCCAACCCA
CAAGAAATGGATTTGGAAAATGTAACAGAAAATTTTAACATGTGGAAAAATGAAATGGTG
AATCAGATGCATGAGGATGTAATCAGTTTATGGGATCAAAGCCTAAAGCCATGTGTAAAG
TTGACCCCACTCTGTGTCACGTTAGAATGTAAGGATGCGAATGCTACCAGAAACCATACG
ATTGCCAATGAGACACAGGGGGAAATAAAAAATTGCTCTTTCAATGCAACCACAGAAGTA
AAAGATAAGAAGCAGAAAGTGTATGCACTTTTTTATAGACTTGATATAGTACCACTTAAT
GGCAAATCTGATACGTATACGTATAGATTAATAAACTGTAATACCTCAGCCATAACACAA
GCCTGTCCAAAGGTCACTTTTGATCCAATTCCTATACACTATTGTGCTCCAGCTGGTTAT
GCGATTCTAAAATGTAAAGATAAGACATTCAATGGGATAGGATCATGCCATAATGTTAGC
ACAGTACAATGTACACATGGAATTAAGCCAGTAGTATCAACTCAACTACTGTTAAATGGT
AGCCTAGCAGAAAGTGAGATAATAATTAGATCTGAAAATCTGACAGACAATGTCAAAACA
ATAATAGTACATCTTAATCAATCTGTAGAAATTGTATGTACAAGACCCAACAATAATACA
AGAAAAAGTATAAGGATAGGACCAGGACAAATATTCTATGCAACAGGAGACATAATAGGA
GACATAAGACAAGCACATTGTAGCATTAATGCAGGAAAATGGGATGAAACTTTACAAAGG
GTAAGTGAAAGGTTAAAAGAGCACTTCCCTAATAAAACAATAAAATTTGAACCATCCTCA
GGAGGGGACCTAGAAATTACAACACATAGCTTTAATTGTAGAGGAGAATTTTTCTATTGT
AATACATCAGGACTGTTTAATGGTACATACAACATGACTAATGGTACATCAGATAATTCA
ACCATCATAATCCCATGTAGAATAAAGCAAATTATAAACATGTGGCAAGAGGTAGGACGA
GCAATGTATGCCCCTCCCATTGAAGGAAACATAACATGTAAATCAAATATCACAGGACTA
TTACTGGTACGTGATGGAGGAAATGAGGACAAAAATAATACAGAGATATTCAGACCTGGA
GGAGGAGATATGAGGGACAATTGGAGAAGTGAATTATATAAATATAAAGTGGTAGAAATT
AAGCCATTGGGAATAGCACCCACTGAAGCAAAAAGGAGAGTGGTGGAAAGAAAAAAAAGA
GCAGTGGGAATAGGAGCTGTGTTCCTTGGGTTCTTGGGAGCAGCAGGAAGCACTATGGGC
GCGGCGTCAATAACGCTGACGGTACAAGCCAGACAATTGTTGTCTGGTATAGTGCAACAG
CAAAGCAATTTGCTGAGGGCTATAGAGGCGCAACAGCATATGTTGCAACTCACAGTCTGG
GGCATTAAGCAGCTCCAGACAAGAGTCCTTGCTATAGAAAGATACCTAAAGGATCAACAG
CTCCTAGGGATTTGGGGCTGCTCTGGAAAACTCATCTGCACTACTGCTGTACCTTGGAAC
TCCAGTTGGAGTAACAGATCTCTAAGTGAGATTTGGGATAACATGACCTGGATGCAGTGG
GATAAGGAGATTAATAATTACACAGACACAATATACAGGTTGCTTGAAGTCTCGCAAACC
CAGCAGGAGCAAAATGAAAAAGATTTATTAGCATTGGACAGTTGGAAAAATCTATGGAGT
TGGTTTGACATAACAAATTGGCTGTGGTATATAAGGATATTCATAATGATAGTAGGAGGC
TTGATAGGTTTAAGAATAATTTTTGCTGTGCTCTCTGTAGTGAATAGAGTTAGGCAGGGA
TACTCACCTCTATCGTTGCAGACCCTTATCCCGAACCCAGGGGGACCAGACAGGCTCGGA
AGAATCGAAGAAGAAGGTGGAGAGCAAGGCAGAGACAGATCCATTCGATTAGTGAACGGA
TTCTTAGCGCTTGCCTGGGACGACCTGCGGAGCCTGTGCCTCTTCAGCTACCACCGCTTG
AGAGACTTACTCTTGATTGTAGCAAGGATTGTGGAACTTCTGGAACGCAGGGGGTGGGAA
GTCCTCAAATACGGGTGGAATCTCCTGCAGTATTGGATTCAGGAACTAAAGAATAGTGCT
GTTAGCTTGCTCAATACCACAGCTATAGCAGTAGCTGAAGGAACAGATAGGATTATAGAG
GTAGTACAAGGAATTTGTAGAGCTATCCGCAACATACCTAGAAGAATAAGACAAGGCTTT
GAAGCTGCTTTGCAATAA
>HM215402
ATGAGAGTGAAGGGGACATTGAGGAATTATCAACAATGGTGGACATGGGGCGTATTAGGC
TTTTGGATGTTAATGATTTGTAATGGGGGAGGAAACTTTTGGGTCACAGTCTATTATGGG
GTACCAGTATGGAAAGAAGCAACCACCACTCTATTTTGTGCATCAGATGCTAAAGCATAT
GAGACAGAGGTACATAATGTTTGGGCCACGCATGCCTGTGTACCCACAGACCCCAACCCA
CAAGAAATGGTTTTGGGAAATGTGACAGAAAATTTTAACATGTGGAAAAATGACATGGTA
GAACAGATGCAGGAAGATATAATCAGTTTGTGGGATGAAAGCCTAAAGCCATGTGTAAAG
TTGACACCACTCTGTGTCACTTTAAATTGTAGCAATGTTACACACAGTGGAATTGATAGC
AAGAGTACCTACAAGGAGGAGGGTATGAAGGAAGTAAAAAATTGTTCTTTCAATGCGACC
ACAGAAATGAAAGATAGGAAGCAGAAAGTGTATGCACTTTTTTATAGACTTGATATAGTA
CCACTTAATAACAATTCTAGTAAAAATCCTAAGGAATATTATAGATTAATAAATTGTAAT
ACCTCAGCCATAGCACAAGCCTGTCCAAAGGTTACTTTTGATCCAATTCCTATACACTAT
TGTACTCCAGCTGGTTATGCGCTTCTAAAGTGTAATAATAAGACATTCAATGGGACAGGA
CCATGCCATAATGTTAGCACAGTACAATGTACACATGGAATTAAGCCAGTAGTGTCAACT
CAACTACTGTTAAATGGTAGCCTAGCAGAAGAAGAAATAATAATCAGATCTGAAAATATA
ACAGACAATGTCAAAACAATAATAGTACAGCTTAATCAATCTGTAGAAATTGTATGTACA
AGACCCAACGATAATAGAAGAAAAAGTATAAGGATAGGACCAGGACAAGCATTCTATGCA
ACAGGAGAAATAATAGGAGACATAAGACAAGCATATTGTAACATTAGTAAAGCTCAATGG
CATGGAACTTTACAAAATGTAAGTAAAAAATTAGCAGAGTACTTCCCTCCTCCTAAAACA
ATACAATTTGAACCATCCTCAGGAGGGGACCTAGAAGTTACAACACATAGCTTTAATTGT
GGAGGAGAATTTTTCTATTGTAATACATCAGGCCTGTTTAATGGTACATACAATATGACT
AACGATACAAATAGTCATTCAAATTCAATCATCAGGCTCCCATGCAGAATAAAACAAATT
ATAAACATGTGGCAGAAGGTAGGCCGAGCAATGTATGCCCCTCCCATTGAAGGAAACATA
ACATGTAAATCAAACATCACAGGACTACTATTGGTACGTGATGGAGGAGAACCTAATAAT
ATAGAGATATTCAGACCTGGAGGAGGAGATATGAGGGACAATTGGAGAAGTGAATTATAT
AAATATAAAGTAGTGAAAATTGAACCATTAGGAGTAGCACCCACCAAGGCAAAAAGAAGA
GTGATGCAGAAAGAAAAAAGAGCAGTGGGAATAGGAGCTGTGTTCCTTGGGTTCTTGGGA
GCAGCAGGGAGCACTATGGGCGCGGCGTCAGTAACGCTGACGGTACAAGCCAGACAATTG
TTGTCTGGTATAGTGCAACAGCAAAGCAATTTGCTGAGGGCTATAGAGGCGCAACAGCAT
ATGTTGCAACTCACAGTCTGGGGCATCAAGCAGCTCCAGGCAAGAGTCCTTGCTATAGAA
AGATACCTAAAGGATCAACAGCTCCTAGGGATTTGGGGTTGCTCTGGAAAACTCATCTGC
ACTACTTCTGTACCTTGGAACTCCAGTTGGAGTAACAAAACCCAAGAAGAGATTTGGGAT
AACATGACCTGGATGCAGTGGGATAAGGAAATTAGTAATTACACAGACACAATATACAGG
TTGCTTGAAGACTCGCAAAACCAGCAGGAAACAAATGAAAAGGCTTTATTAGAATTGGAC
AGTTGGAAAAATCTATGGAATTGGTTTGACATATCAAATTGGCTGTGGTATATAAGAATA
TTCATAATGATAGTAGGAAGCTTGATAGGTTTAAGAATAATTTTTGCTGTGCTCTCTGTA
GTGAATAGAGTTAGGCAGGGATACTCACCTTTGTCGTTTCAGACCCCTACCCCGAACCCA
GGGGGACCCGACAGGCTCGGAAGAATCGAAGAAGAAGGTGGAGAGCAAGACAGAGACAGA
TCCATTCGATTAGTGAGCGGATTCTTAGCACTTGCCTGGGACGATCTGCGGAGCCTGTGC
CTCTTCAGCTACCACCGCTTGAGAGACTTACTCTTGATTGTAGCAAGGATTGTGGAACTT
CTGGGACGCAGGGGGTGGGAAGCCCTCAAATATTGGGGGAATCTCCTGCAGTATTGGAGT
CAGGAACTAAAGAATAGGGCTGTTAGCTTGCTCGATGCCACAGCAATAGCAGTAGCTGAG
GGAACAGATAGGATTATAGAGGTAATACAAGGAATTTGTAGAGCTATCTGCAACATACCT
AGAAGAATAAGACAGGGCTTTGAAGCTGCTTTGCAATAA
>HM215404
ATGAGAGTGAAGGGGATCATGAAGAATTATTGGCCTTTATGGAAATGGGGCACGATGCTC
CTGGGGATGTTAATGATCTGTAAGGCTGCAGAAAACTTGTGGGTCACAGTCTATTATGGG
GTACCTGTATGGAAAGAAGCAACTACCACTCTGTTTTGCGCATCAGATGCTAAAGCATAT
GAGACAGAGGTACATAATGTTTGGGCCACACATGCCTGTGTACCCACAGACCCCAACCCA
CAAGAAGTAGTCTTGGGAAATGTGACAGAAACTTTTAACATGTGGAAAAATAGCATGGTA
GAACAAATGCAAGAAGATATAATCAGTTTATGGGATCAAAGCCTAAAGCCATGTGTAAAG
TTGACCCCACTCTGTGTCACTTTAGAATGTAGAAATGTTAATAATACAAATGTTACTAGT
GACGAAATGGGAGTAAAAAATTGCTCTTTCAATGCGACCACAGCAGTAAGAGATAAGAAG
CAAAAAGTGTATGCATTTTTTTATAGACTTGATATAGTACCACTTAATAAGGAGTCCAGT
AACTCTAGTGAGTATTATAGATTAATAAATTGTAATACCTCAGCCATAACACAAGCTTGT
CCAAAGGTTACTTTTGACCCAATTCCTATACACTATTGCGCTCCAGCTGGTTATGCGATT
CTAAAGTGTAATAATAAGACATTCAATGGGACAGGACCATGCAATAATGTTAGCACAGTA
CAATGTACACATGGAATTAAGCCAGTGGTATCAACTCAATTATTGTTAAATGGTAGCCTG
GCAGAAGAAGAAATAATAATTAGATCTGAAAATCTGACAGATAGTGCCAAAACAATAATA
GTACATCTTAATCAATCTGTAGAAATTGTATGCACAAGACCCAACAACAACACAAGAAAA
AGTATAAGGATAGGACCAGGACAAACATTCTATGCAACAGGAGACATAACAGGAGACATA
AGACAAGCACATTGTAACATTACTAAATGGAATGAAACTTTACAAAGGGTAAGTGCAAAA
TTAGAAGAACACTTCCCTAATAAAACAATACAATTTAAACCATCCTCAGGAGGGGACCTA
GAAATTACAACACATAGCTTTAATTGTGGAGGAGAATTTTTCTATTGTAATACAACAGAC
CTGTTTAATAGTATCTGGGGTAATGGTACAGAAAGTAATCCAAACAACAACAACACCATC
CCATGTAGGATAAAGCAAATTATAAACATGTGGCAGGAGGTAGGACGAGCAATGTATGCC
CCTCCCATTGAAGGAAACATAACATGTAAATCAAATATCACAGGACTACTATTGGTACGT
GATGGAGCAACAGATGAAGCAAAACAGGGTAATAAAGAGATATTCAGACCTGGAGGAGGA
GATATGAGAGACAATTGGAGAAGTGAATTATATAAATATAAAGTAGTAAAAATTGAACCA
TTAGGAGTAGCACCCACCAAGGCAAAGAGAAGAGTGGTGCAGAGAGAAAAAAGAGCAGTG
GGAACGCTAGGAGCTATGTTCCTTGGGTTCTTGGGAGCAGCAGGAAGCACTATGGGCGCA
GCGTCCATAACGCTGACGGTACAAGCTAGACAATTATTGTCTGGTATAGTGCAGCAGCAG
AGAAATTTGCTGAGGGCTATTGAGGCGCAACAGCATATGTTGCAACTCACAGTCTGGGGC
ATCAAGCAGCTCCAGGCAAGAGTCTTAGCTGTGGAAAGATACCTAAAGGATCAACAGCTC
CTAGGGATTTGGGGTTGCTCTGGGAAACTCATTTGCACCACTGCTGTGCCTTGGAATGCT
AGTTGGAGTAATAAATCTCTGAATGAGATTTGGGATAATATGACTTGGATGGAGTGGGAA
AAAGAAATTGGTAATTACACAAGAGAAATATACACTTTAATTGAAGAATTGCAGAACCAA
CAAGAAAAGAATGAACTAGAATTATTGGAATTGGACAAGTGGGCAAGTTTGTGGAATTGG
TTTGACATAACAAACTGGCTGTGGTATATAAAAATATTCATAATGATAGTAGGAGGCTTG
GTAGGTTTAAGAATAGTTTTTGCTGTGCTTTCTATAATAAATAGGGTTAGGCAGGGATAC
TCACCATTGTCATTGCAGACCCGCTTCCCAGCCCAGAGGGGACCCAACAGGCCCGAAGGA
ATCGAAGAAGAAGGTGGAGAGCGAGACAGAGACAGATCCGAGAGATTAGTGAACGGATTC
TTGACACTTATCTGGGAGGACCTAAGGAGCCTGTGCCTCTTCAGCTACCGCCGATTGAGA
GACTTACTCTTGATTGTAGCGAGGATTGTGGAACTTCTGGGACGCAGGGGGTGGGAAGCC
CTCAAATATTGGTGGAGTCTCCTACAGTACTGGACTCAGGAACTAAAGAATAGTGCTGTT
AGCTTGCTCAATGTCACAGCGATAGCAGTAGCTGAGGGGACAGATAGGGTTATAGAAATA
GTACAAAGAGCCTGTAGAGCTATTATCCACATACCTAGAAGAATAAGACAGGGCCTTGAA
AGGGCTTTGATATAA
>HM215414
ATGAGAGTGACGGGGATCAGGAGGAATTGTCGGCATTTATGGAGATGGGGCACCATGCTC
CTTGGAATGTTGATGATCTGTAGTGCTGTAGGAAACTTGTGGGTCACAGTCTATTATGGG
GTACCTGTATGGAAAGAGGCAACCACCACTTTATTTTGTGCATCAGATGCTAAAGCATAT
GATACAGAGGTACATAATGTTTGGGCCACACATGCCTGTGTACCCGCAGACCCCAACCCA
CAAGAAATGCTTTTGAAAAATGTAACAGAAAATTTTAACATGTGGAAAAATGAAATGGTA
AATCAGATGCATGAAGATGTGATCAGTTTATGGGATCAAAGCCTAAAGCCATGTGTAAAG
TTGACCCCACTCTGTGTCACTTTAAACTGTACAAATGTTAAAATAAATAGTACCAGCAAT
GAGACCTGCATTGATAGCGGGAATAATAGTACCTGCAATGAGACCTACAAGGAAATGAGA
AATTGCTCTTTCAATGCAACCACAGTAGTAAGAGATAAGCAGCAGAAAATGTATGCACTT
TTTTATAAACTTGATATAGTACCACTTAACTCTGGCTATAAAAACTCTAGTGATGAAACA
TATAGATTAATAAATTGTAATACCTCAGCCATAACACAAGCCTGTCCAAAGGTCTCTTTT
GATCCAATTCCTATACACTATTGCACCCCTGCTGGTTATGCACTTCTAAAGTGTAATAAT
AAGACATTCAATGGGACAGGACCATGCAATAATGTTAGCACAGTACAATGTACACATGGG
ATTAAGCCAGTGGTATCAACTCAACTACTGTTAAATGGTAGCCTAGCAGAAGAAGAAATA
ATAATTAGATCTGAAAATCTGACAAACAATGCCAAAACAATAATAGTACATCTTAAGGAA
CCTGTAAACATTACATGTGAAAGGCCCAACAATAATACTAGAAAAAGTATAAGGATAGGA
CCAGGACAAACATTCTATGCAACAGGAGACATAATAGGAAACATAAGAGAAGCACACTGT
AACATTAGTAGAAGTCAATGGAATAAAACTTTACAGGGGGTAGGTGAAAAATTAGCAGAA
CTCTTCCCTAATAAAACAATAGTATTTAAAAATTCCTCAGGAGGGGACCTAGAAATTACA
ACACATAGCTTTAATTGTAGAGGAGAATTTTTCTATTGTAATACAACAGACCTGTTTAAT
AGTACATACTGGTCTAATGGTACATACATAACACAAAGTAATTCCTCAAGCATCAACATC
ACACTCCCATGCAGAATAAAGCAAATTATAAACATGTGGCAGGAGGTAGGACGAGCGATA
TATGCCCCTCCCATTGCAGGACAAATAACATGTATATCAAATATCACAGGACTACTATTG
TTACGAGATGGAGGAAAGGAAGCAAACGGTACAGAGATATTCAGACCTGGAGGAGGAGAT
ATGAGAGACAATTGGAGAAGTGAATTATATAAATATAAAGTGGTAGAAATTAAACCATTG
GGAGTAGCACCCACTAAAGCAAAAAGGAGAGTGGTGGAGAGAGAAAAAAGAGCAGTGGGA
ATAGGAGCTGTGTTCCTTGGGTTCTTGGGAGCAGCAGGAAGCACTATGGGCGCGGCGTCA
ATAACGCTGACGGTACAGGCCAGACAATTGCTGTCTGGTATAGTGCAACAGCAAAGCAAT
TTGCTGAAAGCTATAGAGGCGCAACAGCATCTGTTGCAACTCACAGTCTGGGGCATTAAG
CAGCTCCAGACAAGAGTCCTGGCTATAGAAAGATACCTAAAGGATCAACAGCTCCTAGGG
ATTTGGGGCTGCTCTGGAAAACTCATCTGCACAACTGCTGTACCTTGGAACTCCAGTTGG
AGTAACAAATCTCAAACAGAGATTTGGAATAACATGACCTGGATGCAGTGGGATAGAGAA
ATTAATAATTACACAGACATAATATACAGGTTGCTTGAGGAATCGCAAAACCAGCAGGAG
AACAATGAAGAAGATCTATTAGCATTGGACAGTTGGAAAAATTTATGGAATTGGTTTAAC
ATAACAAATTGGCTGTGGTACATAAAAATATTCATAATAATAGTAGGAGGCTTGATAGGT
TTAAGAATAATTTTTACTGTGCTCTCTGTAGTAAATAGAGTTAGGCAGGGATACTCACCT
TTGTCGTTGCAGACCCTTATCCCGACCCCAGGGGGACCCGACAGGCTCGGAAGAATCGAA
GAAGAAGGTGGAGAGCAAGACAGAAACAGATCCATTCGCTTAGTGAGCGGATTCTTAGCG
ATTGCCTGGGACGACCTGCGGAACCTGTGCCTCTTCAGCTACCACCGCTTGAGAGACTTC
ACATTAGTGACAGCGAGAGTGGTGGAACTTCTGGGACGCAGCTGTCTCAAGGGACTACAG
AGGGGGTGGGAAGCCCTGAAATATCTGGGAAGTCTTGTGCAGTACTGGGGTCAGGAGCTA
AAAAAGAGTGCTATTAGTCTGCTTGATACTATAGCAATAGCAGTAGCCGAAGGAACAGAT
AGAATTATAGAATTAATACAAGGACTTTGTAGAGCTATCCGCAACATACCTAGAAGAATA
AGACAGGGCTTTGAAGCAGCTTTGCAATAA
>HM215425
ATGAGAGTGAGGGGGACACGGAGGAATTATCCACAATGGTGGATATGGGGCATCTTAGGC
TTTTGGATGTTAATGAATTATAATGTGGGAGGAAACTTGTGGGTTACAGTTTATTATGGG
GTACCTGTGTGGAAAGAAGCAAAAACTACTCTATTTTGTGCATCAGATGCTAAAGCATAT
GAAACAGAGGCACATAATGTCTGGGCTACACATGCCTGTGTACCCACAGACCCCAACCCA
CAAGAAATGTTTTTGGAAAATGTAACAGAAAATTTTAACATGTGGAAAAATGACATGGTG
GAACAGATGCATGAGGATGTAATCAGTTTATGGGATCAAAGCCTAAAGCCATGTGTAAAG
TTAACCCCACTCTGTGTCACTTTAGAATGTACCAACAATGTAACCTACATTAATGTTACC
AGCAATGGGACCTACCATATGAGTGTGAATGAGACGGAAATGAAAAATTGCTCTTTCAAT
GCAACCACAGTAGTAAAAGATAGGAAGCAGGCAATGTATGCACTTTTTTATAAACTTGAT
ATAGTACCACTTAATGAGAAAAGCCCTAGTGAGAACTCTAGTGGGTATTATAGATTAATA
AATTGTAATACCTCAGCCATAACACAAGCCTGTCCAAAGGTCTCTTTTGATCCAATTCCT
ATACACTATTGCACTCCAGCTGGTTATGCGATTCTAAAGTGTAATAATAAGACATTCAAT
GGGACAGGACCATGCTCTAATGTTAGCACAGTACAATGCACACATGGAATTAAGCCAGTG
GTATCAACTCAACTACTGTTAAATGGTAGCCTAGCAGAAGAAGAAATAATAATTAGATCT
GAGAATGTGACAAACAATGTCAAAACAATAATAGTGCATCTTAATCAATCTGTAGAAATT
GTATGTACAAGACCCAACAATAATACAAGAAAAAGTATAAGGATAGGACCAGGACAAACA
TTCTATACAACAGGAGACATAATAGGAGACATAAGACAAGCACATTGTAACATTAGTAAA
AATAGATGGAATGAAACTTTACAAAGGGTAAGTAGAAAATTAGCAGAACACTTCCCTAAT
AGAACAATACAATTTGCACCATCCTCAGGAGGGGACCTAGAAATTACAACACATAGCTTT
AATTGTAGAGAAGAATTCTTCTATTGTAATACATCAAAACTGTTTAATAGTACATGGCTT
AATGGTACATACATGTCTAATGGTACTAATGATACAATTAGTAATTCAAGCTTAGACATC
ACAATCCCATGCAGAATAAAGCAAATTATAAACATGTGGCAGGAGGTAGGACGAGCAATG
TATGCCCCTCCCATTGCAGGAAACATAACATGTAAATCAAATATCACAGGACTACTATTG
GTACGTGATGGAGGAACAAATGAGACAAAGGAGATATTCAGACCTGGAGGAGGAGATATG
AGGGACAATTGGAGAAGTGAATTATATAAATATAAAGTAGTACAAATTGAACCAATAGGA
GTAGCACCCACCAAGGCAAAGAGAAGAGTGGTGCAGAGAGAAAAAAGAGCAGTGGGAACG
ATAGGAGCTATGTTCCTTGGGTTCTTGGGAGCAGCAGGAAGCACCATGGGCGCAGCGGCA
ACGACGCTGACGGTACAGGCCAGACAATTGCTATCTGGTATAGTGCAACAGCAAAGAAGT
TTGCTGAGGGCTATTGAGGCGCAACAGCATATGTTGCAACTCACAGTCTGGGGCATCAAG
CAGCTCCAGGCAAGAGTCCTGGCTGTGGAAAGATACCTAAAGGATCAACAGCTCCTAGGG
ATTTGGGGTTGCTCTGGAAAACTCATCTGCACCACTGCTGTGCCTTGGAATGCTAGTTGG
AGTAATAAATCTCTGGAGAAGATTTGGGATAAAATGACTTGGATGGAGTGGGAAAGAGAG
ATTGACAATTACACAAAAGAAATATACAACTTAATTGAAGAATCGCAGAACCAACAAGAA
AAGAATGAACTAGACTTATTGGAATTGGATAAGTGGGCAAGTTTGTGGAATTGGTTTGAC
ATAACACGATGGCTGTGGTATATAAAAATATTCATAATGATAGTAGGAGGCTTGATAGGT
TTAAGAATAGTTTTTGCTGTACTTTCTATAGTAAATAGGGTTAGGCAGGGATACTCACCT
TTGTCATTGCAGACCCGCCTCCCAGCCCAGAGGGGACCCGGCAGGCCCGAAGGAATCGAA
GAAGAAGGTGGAGAGAGAGACAGAGACAGATCCGAGCTATTAGCGACCGGATTCTTGACA
CTTATCTGGGAAGACCTCAGGAGCCTGTGCCTCTTCAGCTACCACCGATTGAGAGACTTA
CTCTTGATTGTAGCAAGGATTGTGGAACTTCTGGGACGCAGGGGGAGGGAAGCCCTCAGA
TATTGGTGGAATCTCCTACAGTATTGGATTCAGGAACTAAAGAATAGTGCTGTTAGCTTG
TTCAACGCCACAGCAATAGCAGTAGCAGAGGGGACAGATAGGGTTATAGAAGCAGTACAA
AGAACCTTTAGAGCTATTATCCACATACCTAGAAGAATCAGACAGGGCCTTGAAAGAGCT
TTGTTATAA
>HM215426
ATGAGAGTGAAGGGGATCAGGAAGAATTATCGGCATTTATGGAAATGGGGCACCATGCTC
CTTGGGATATTAATGATCTGTAGTGCTGCAGAAAACTTGTGGGTCACAGTCTATTATGGG
GTACCTGTATGGAAAGAAGCAAACACCAATCTATTTTGTGCATCAGATGCCAAAGCATAT
GAGACAGAGGTACATAATGTTTGGGCCACACATGCCTGTGTACCCACAGACCCCAACCCA
CAAGAAGTATTCTTGGAAAATGTGACAGAAAATTTTAACATGTGGAAAAATAACATGGTA
GAACAGATGCATGAAGATATAATCAGTTTATGGGATCAAAGCCTAAAGCCATGTGTAAAG
TTGACCCCTCTCTGTGTCACTTTAAACTGTACAAATGTTACCACAAATGGTACCAGTACA
AATGTTACCGACGTGCAGGAAATGAAAAATTGCTCTTTCAATGCGACCACAGAAGTAAGA
GATAGGAAGCACAAAGAGTATGCACTTTTTTATAGACTTGATATAGTACCACTTGATAAG
GAGAACTCTAGTAGTAAGGAGAACTCTAGTAGTGAGTATTATAGATTAATAAATTGTAAT
ACCTCAGCCATAACACAAGCTTGTCCAAAGGTTACTTTTGATCCAATTCCTATACATTAT
TGCACCCCAGCTGGTCATGCGATTCTAAAGTGTAATGATAAGACATTCAATGGGACAGGA
CCATGCCCTAATGTTAGCACAGTACAATGTACACATGGAATTAAGCCAGTGGTATCAACT
CAACTACTGTTAAATGGTAGCCTAGCAGAGAACATAACAATTAGATCTGAAGATCTGGCA
AACAATGTCAAAACAATAATAGTACATCTTGATCAAGCTGTAGAAATTGTATGTACAAGA
CCCAACAATAATACAAGAAAAAGTATAAGGATAGGACCAGGACAAACATTTTATGCAACA
GGAAAAATAATAGGAAACATAAGAGAAGCACATTGCAACATTAGTAAATGGAATGAAACC
TTACTAAGGGTAAGTAAAAAATTAGCAGAACACTTCCCTAATAGAACAATAAAATTTGAA
CCATCCTCAGGAGGGGACCTAGAAATTACAACACATAGCTTTAATTGTAGAGGAGAATTT
TTCTATTGTAATACATCACAACTGTTTAATAGTATATACCAGCCTAATGATACATACATG
CATAATGGTGCAGGAAATAATTCAGACATCACAATTCCATGCAGAATAAAGCAAATTATA
AACATGTGGCAGGAGGTAGGACGAGCAATGTATGCCCCTCCCGTTGAAGGAAACATAACA
TGTAAATCAAATATCACAGGATTATTATTGTTACGTGATGGAGGGATAAATGGGACAAAT
AATACAGAGATATTCAGACCTGGAGGAGGAGATATGAGGGACAATTGGAGAAATGAATTA
TATAAATATAAAGTAGTAAAAATTGAACCATTAGGAGTAGCACCCTCCAGGGCAAAGAGA
AGAGTGGTGCAGAGAGAAAAAAGAGCAGTGGGAACGATAGGAGCTATGTTCCTTGGGTTC
TTGGGAGCAGCAGGAAGCACCATGGGCGCAGCGTCAGTAACGCTGACGGTACAGGCCAGA
CAATTGTTGTCTGGTATAGTGCAACAGCAAAGAAATTTGCTGAGGGCTATTGAGGCGCAA
CAGCATATGTTGCAACTCACAGTCTGGGGCATCAAACAGCTCCAGGCAAGAGTCCTGGCT
GTGGAAAGATACCTAAAGGATCAACAGCTCCTAGGGATTTGGGGTTGCTCTGGAAAACTC
ATTTGCACCACTGCTGTGCCTTGGAATACTAGTTGGAGTAATAAATCTATGAATGAGATT
TGGGATAACATGACTTGGATGCAGTGGGAAAGAGAAATTAACAATTACACAAAAGAAATA
TACACCTTAATTGAAGAATCGCAGAACCAACAAGAAAAGAATGAACTAGAATTATTGGAA
TTGGATAAGTGGGCAAGTTTGTGGAATTGGTTTGACATAACAAAATGGCTGTGGTATATA
AAAATATTCATAATGATAGTAGGAGGTTTGGTAGGTTTAANAATAGTTTTTGCTGTACTT
TCTATAGTAAATAGGGTTAGGCAGGGATACTCACCATTGTCATTGCAGACCCGCTTCCCA
GCCCAGAGGGGACCCGACAGGCCAGAAGGAATCGAAGAAGAAGGTGGAGAGCGAGACAGA
GGCAGATCCGGGACATTAGTGAACGGATCCTTGACACTTATCTGGGAAGACCTAAGGAGC
CTGTGCCTCTTCAGCTACCACCGCTTGAGAGACTTACTCTTGATTGTAG
>U15121
GAGTGGAGGGGATACAGAGGAATTGGAAACAATGGTGGATATGGGGCATCTTAGGCTTTT
GGATGGTAATGATTTATAATGTAAGGGGGAACTTGTGGGTCACGGTATATTATGGGGTAC
CTGTGTGGAAAGAAGCAAAAACTACTCTATTTTGTGCATCAGACGCTAAAGCATATGATA
CAGAAGTGCATAATGTCTGGGCTACACATGCCTGTGTACCCACAGACCCCAATCCACAAG
AAATGGTTTTGGAAAATGTAACAGAAAATTTTAACATGTGGGAAAATGACATGGTGGAAC
AGATGCATCAGGATATAATCAGCTTATGGGATCAAAGCCTAAAGCCATGTGTAAAGTTGA
CCCCACTCTGTGTTACGTTACACTGCAGTAACAGAACTATTGACTACAATAACAGAACTG
ATAACATGGGGGGAGAAATAAAAAATTGTTCTTTCAATATGACCACAGAAGTAAGAGATA
AGAGAGAGAAGGTACATGCACTTTTTTATAGACTTGATATAGTACCACTTAAGAATGAGA
GTAGTAACACTTCTGGTGATTATAGATTAATAAATTGTAATACCTCAGCCATAACACAAG
CCTGTCCAAAGGTCTCTTTTGACCCAATTCCTATACATTATTGTGCTCCAGCGGGTTATG
CGATTCTAAAGTGTAATAATAAGACATTCAATGGAACAGGACCATGCAATAATGTCAGCA
CAATACAGTGTACACATGGAATTAAGCCAGTAATGTCAACTCAACTACTGTTAAATGGTA
GTCTAGCAGAAGAAGAGATAATAATTAGATCTAAAAATCTAACAGACAATGTCAAAACAA
TAATAGTACATCTTAACGAATCTGTAGGGATTAATTGTACGAGACCCAACAATAATACAA
GAAAAAGTATAAGGATAGGACCAGGACAAGCATTCTATGCAACAGGAGAAATAATAGGAG
ATATAAGACAAGCACATTGTAACATTAGTAGAACAGCATGGAACAAAACTTTACAAGAGG
TAGGTAAAAAATTAGCAGAGCACTTCCTTAATAAAGCAATAAAATTTGCAAAGCACTCAG
GAGGGGACCTAGAAATTACAACACATAGCTTTAATTGTAGAGGAGAATTTTTCTATTGCA
ATACATCAAGCCTGTTTAATAGTACATACACACCTAATAGTACAGAAAACATTACTGGAA
CAGAAAATTCAATCATCACAATCCCATGCAGAATAAAACAAATTATAAATATGTGGCAGG
GGGTCGGACGAGCAATGTATGCCCCTCCCATTGAAGGAATAATAACATGTAGATCAAATA
TCACAGGATTACTACTGACACGGGATGGAGGTACAGGTATGCATGACACAGAGATATTCA
GGCCTGAAGGAGGAGATATGAGGGACAATTGGAGAAGTGAATTATATAAATATAAAGTGG
TAGAAATTAAACCATTAGGAATAGCACCCACTAAGGCAAAAAGGAGAGTGGTGGAGAGAG
AAAAAAGAGCAGTGGGAATAGGAGCTGTGTTCCTTGGGTTCCTGGGAGCAGCAGGAAGCA
CTATGGGCGCAGCATCAATAACGCTGACGGTACAGGCCAGACAATTATTGTCTGGGATAG
TGCAACAGCAAAGCAATTTGCTGAGAGCTATAGAGGCGCAACAGCATATGTTGCAACTCA
CGGTCTGGGGCATTAAGCAGCTTCAGACAAGAGTCCTGGCTATAGAAAGGTACCTAAAGG
ATCAACAGCTCCTAGGGATTTGGGGCTGCTCTGGAAAACTCATCTGCACCACTACTGTGC
CTTGGAATTCTAGTTGGAGTAATAGATCTCAAGAGGATATTTGGAATAACATGACCTGGA
TGCAGTGGGATAGAGAAATTAGTAATTACACAAACACAATATACAGGTTGCTTGAAGACT
CGCAAAACCAGCAGGAAAAAAATGAACAGGACTTATTAGCATTGGACAAGTGGCAAAATC
TGTGGACTTGGTTTGGCATAACAAATTGGCTGTGGTATATAAAAATATTCATAATGATAG
TAGGAGGCTTGATAGGTTTAAGAATAATTTTTGCTGTGCTCTCTATAGTGAATAGAGTTA
GGCAGGGATACTCACCCTTGTCGTTTCAGACCCTTACCCCAAACCCGAGGGGACCAGACA
GGCTCGGAGGAATCGAAGAAGAAGGTGGAGAGCAAGACAGAGACAGATCCATTCGATTAG
TGAGCGGATTCTTAGCACTTGCGTGGGACGACCTGCGGAGCCTGTGCCTTTTCAGCTACC
ACCGATTGAGAGACTTAATATTAATTGCAGCGAGAGCGGTGGAACTTCTGGGACGCAGCA
GCCTCAGGGGAATACAGAGAGGGTGGGAAATCCTTAAGTATTTGGGAAGCCTTGTGCAGT
ATTGGAGTCTAGAGTTAAAAAAGAGTGCTATTAGTCTGTTTGATACCATAGCAATAGCAG
TAGCTGAAGGAACAGATAGGATTATAGAAGTCATACAAGGAATTTGGAGAGCTATCTGCA
ACATACCTAGAAGAATAAGACAGGGCTTTGAAGCAGCTTTGCAATAA
>HM215403
ATGAGAGTGAGGGTGACACTGAGGAATTATCCACAATGGTGGATATGGGGCGTCTTAGGC
TTTTGGATGGTAATGATTTGTAATGTGGGAGGAAACTTGTGGGTCACAGTTTATTATGGG
GTACCTGTGTGGAAAGAAGCAAAAACTACTCTATTTTGTGCATCAGATGCTAAAGCATAT
GAGACAGAGGTACATAATGTCTGGGCTACACATGCCTGTGTACCCACAGACCCCAACCCA
CAAGAAATGGTTTTGGGAAATGTAACAGAAAATTTTAATATGTGGAAAAATGACATGGTG
AATCAGATGCATGAGGATGTAATTAGTTTATGGGATCAAAGCCTAAAGCCATGTGTAAAG
TTGACCCCACTCTGTGTCACTTTAGAATGTACAGATGTAAATGTTACTAATGTAAATGTT
ACTATGAGCAATGGTACTATGAGCAATGATACTATGAGCAATAGTACACAAGTAAATGTT
ACTATGAACAATGGGAGTTGGATTACGGATGGGATGCAAAATTGCTCTTTCAATGCAACC
ACAGAATTAAGAGATAAGAAGAATAAAGTGTTTGCACTTTTTTATAAACTTGATATAGTG
CCACTTAGTGAGACAAACTCTAGTAACTATTATAGATTAATAAATTGTAATACCTCAGCC
ATAACACAAGCCTGTCCAAAAGTCACTTTTGATCCAATTCCTATACACTATTGCACTCCA
GCTGGTTATGCGCTTCTAAAGTGTAATGCAAAAGATTTCAATGGGACAGGACCATGCAGT
AATGTTAGCACAGTACAATGTACACATGGAATTAAGCCAGTAGTATCAACTCAGCTACTG
TTAAATGGTAGCCTAGCAGAAGAAGACATAATAATTAGATCTGAAAACCTGACAGACAAT
GCCAAAACAATAATAGTACATCTCAATAAATCTGTAGAAATTGTATGTACAAGACCCAGC
AATAATACAAGGAAAAGTATAAGGATAGGACCAGGACAAACATTCTATGCAACAGGAGAC
ATAATAGGGGACATAAGACAAGCACATTGTAACATTAGTAAAGGAAAATGGAATGACACT
TTACAAAGGGTAGGTATAAAATTAGCAGAATACTTCCCGAATAAAACAATAAATTTTACC
TCATCCTCAGGAGGGGACCTAGAAATTACAACACATAGCTTTAATTGTGGAGGAGAATTT
TTCTATTGTAATACATCAAGCCTGTTTAATGGCACATACAATGGCACATACATGACTAAT
ATGGCTAATGATTCATCAGAAATCACAATCCCATGCAGAATAAAGCAAATTGTAAACATG
TGGCAGGAGGTAGGACGAGCAATGTATGCCCCTCCCATTGCAGGAAACATAACATGTAGA
TCAAATATCACAGGACTATTATTGGTACGTGATGGAGGACGATCAGAGGTGTCAAATACT
ACAGAGACATTCAGACCTCAAGGGGGAGATATGAGGGACAATTGGAGAAGTGAATTATAT
AAATATAAAGTGGTAGAAATTAAGCCATTAGGAATAGCACCCACTGGAGCGAAAAGGAGA
GTAGTGGAGAGAGAAAAAAGAGCAGCGGGAATAGGAGCTGTGTTCCTTGGGTTCTTGAGT
GCAGCCGGAAGCACTATGGGCGCGGCGTCATTAACGCTGACGGTACAGGCCAGACAATTG
CTGTCTGGTATAGTGCAACAGCAAAGCAATTTGCTGAGGGCTATAGAGGCGCAACAGCAT
ATGTTGCAACTCACAGTCTGGGGCATTAAGCAGCTCCAGACAAGAGTCCTGGCTATAGAA
AGATACCTAAAGGATCAACAGCTCCTAGGGATTTGGGGCTGCTCTGGAAAACTCATCTGC
ACTACTGCTGTACCTTGGAACTCCAGTTGGAGTAACAGAACTCAAGATGAGATTTGGGAT
AACATGACCTGGATGCAGTGGGATAAAGAAATTAATAACTACACAGACACAATATACAGA
CTGCTTGAAGAATCGCAAAACCAGCAGGAGAAAAATGAAAAAGATTTATTAGCATTGGAC
AGTTGGAAAAATCTATGGAATTGGTTTGGCATAACAAAGTGGCTGTGGTATATAAAAATA
TTCATAATGATAGTAGGAGGCTTGATAGGCTTAAGAATAATTTTTGCTGTGCTTTCTATA
GTAAATAGAGTTAGGAAGGGATACTCACCTTTGTCATTTCAGACCCATACCCCGAACCCA
GGGGGACTCGACAGGCTCGGAAGAATCGAAGAAGAAGGTGGAGAGCAAGACAGAGACAGA
TCCGTTCGATTAGTGAGCGGATTCTTATCACTTGCCTGGGACGACCTACGGAACCTGTGC
CTCTTCAGCTACCACCGATTGACAGACTTCATATTAGTGACAGCGAGAGTGGTGGAACTT
CTGGGACGCAGCAGTCTCAGGGGACTACAGAAGGGGTGGGAAGCTCTTAAATACCTGGGA
AGTCTTGTGCAGTATTGGGGTCTGGAGCTAAAAAAGAGTGCTATTAGTCTGTTTGATACC
ATAGCCATAGCAGTAGCTGAAGGAACAGATAGGATTATAGAATTAGTACTCAGCATTTGT
AGAGCTATCCGCAACATACCTAGAAGAATAAGACAGGGCTTTGAATTAGCTTTGCAATAA
>HM215408
ATGAGAGTGAGGGGGACACTGAGGAGTTATCAACACTGGTGGATATGGGGAATCTTAGGC
TTTTGGATGCTAATGATTTGTAATGGGGAAGGAAACTTGTGGGTCACAGTTTATTATGGG
GTACCTGTGTGGAAAGAAGCAAAAACTACTCTATTCTGTGCGTCAGATGCTAAAGCACAT
GAGACAGAAGTGCATAATGTCTGGGCTACACATGCCTGTGTACCCACAGACCCCAACCCA
CAAGAAATAGTTCTGGGAAATGTAACAGAAAATTTTAATATGTGGAATAATGATATGGCA
GATCAGATGCATGAGGATGTAATCAGTTTATGGGATCAAAGCCTAAAGCCATGTGTAAAG
TTGACCCCACTCTGTGTCACTTTAAATTGTACAGATGTTAACAATAGTAGCCTTGCTAAT
AACAATGGTAGCATTGCTAATAGAACTATTGATGAGGAGGCCTTCAAAGAGATAAAAAAC
TGCTCTTTCAATGCAACCACATTATTAAGAGATAAGAAGAAGACAGAGTATGCACTTTTT
TATAGAGTTGATATAGTACCACTTAATGAAGGGAACTCTGGTAAGAACTTTAGTAACTTT
AGTAAGTATAGATTAATAAATTGTAATACCTCAGCCATAACACAAGCCTGTCCAAAGGTT
AATTTTGATCCAATTCCTATACACTATTGTACTCCAGCTGGTTATGCGATTCTAAAATGT
AAGGATAAGACATTCAATGGGACAGGGCCATGCCATAATGTTAGCACAGTACAATGTACT
CATGGAATTAAGCCAGTGGTATCAACTCAACTACTGTTAAATGGTAGCCTAGCAGAAGAA
GAGATACTAATTAAATCTGAAAATCTGACAGACAATGCCAAAACAATAATAGTACATCTT
AATGAATCTGTAGAAATTGTATGCACAAGACCCAACAATAATACAAGGAAAAGTATAAGG
ATAGGACCAGGGCAAACATTCTATGCAACAGGAGACATCATAGGAGACATAAGACAAGCA
CATTGTAACATTAGTAAACATAAATGGAAAGAAGCTTTACAGAACATAAGTAAAAAATTA
GCAGAACACTTCCCTAATAAAACAATAAACTTTACATCATCCTCAGGAGGGGACCTAGAA
ATCACAACACATAGCTTTAATTGTAGAGGAGAATTTTTCTATTGTAATACATCAAGACTG
TTTAATAGTACATACAGCAATGGTACACTCAGGTTTAATGGTACAGACTTTAATGGTACA
ATGGATAATTCAAGCTCAACCATCACAATCCCATGCAGAATAAAGCAATTTATAAACATG
TGGCAGGAAGTAGGAAGAGCAATGTATGCCCCTCCCATTGAAGGAAACATAACATGTAGA
TCAAATATCACAGGACTACTATTGGTACGTGATGGAGGAACAAATTTAACAGCAGAATTA
AATCAGACAGAGATATTTAGACCTGAAGGAGGAAATATGAGGGACAATTGGAAAAATGAA
TTATATAAATATAAAGTGGTAGAAATTAAGCCATTGGGACTAGCACCCACTGGAGCAAAA
AGGAGAGTGGTGGAGAGACAAAAAAGAGCAGTGGGAATAGGAGCTGTAATCTTTGGGTTC
TTGGGAGCAGCCGGAAGCACTATGGGCGCGGCGTCAATGGCGCTGACGGTACAGGCCAGA
CAATTGTTGTCTGGTATAGTGCAACAGCAAAGCAATTTGCTGAGGGCTATAGAGGCGCAA
CAGCATCTGTTGCAACTCACGGTCTGGGGCATTAAGCAGCTACAGACAAGAGTTCTGGCT
ATAGAAAGATACCTAAAGGATCAACAGCTCCTAGGGATTTGGGGCTGCTCTGGAAAACTC
ATCTGCACTACTGCTGTACCTTGGAACTCCAGTTGGAGCAACAAGTCTCAAACAGAGATT
TGGGATAACATGACCTGGATGCAGTGGGATAAGGAAATTAGTAATTACACAAACACAATA
TACAGTTTGCTTGAGGAATCGCAAAACCAGCAGGAAAGAAATGAAAAGGATTTATTAGCA
TTGGACAGCTGGAAAAATCTATGGAGTTGGTTTGACATTTCAAATTGGCTGTGGTATATA
AAAATATTCATAATGATAGTAGGAGGCTTGATAGGTTTAAGAATAATTTTTGCTGTGCTT
TCTGTAGTGAATAGAGTTAGGCAGGGATACTCACCTTTGTCGTTCCAGATCCCTACCCCA
AACCCAGGGGAACCAGACAGGCTCAGAGGAATCGAAGAAGAAGGTGGAGAGCAAGACAAA
ACCAGATCCATTCGATTAGTCAACGGATTCTTAGCACTTGCCTGGGACGACCTGCGGAGC
CTGTGCCTCTTCAGTTACCACCGCTTGAGAGACTGCATATTACTGACAGCGAGGGGGTTG
GAACTTCTGGGACGCAGCAGCCTCAGGGGAATACAGACGGGGTGGGAAGCCCTTAAATAT
CTGGGAAGTCTTGTGCAGTATTGGGGTCTGGAACTAAAAAAAAGTGCTATTAGTCTGCTT
GATACCATAGCAATAGCAGTAGCTGAAGGAACAGATAGTATTATAAACATAGTGCAAAGA
ATTTGTAAAGCTATCCGCAACATACCTAGAAGAATAAGACAGGGCTTAGAAGCAGCTTTG
CAATAA
>HM215411
ATGAAAGTGAGGGGGACACGGAGGAATTATCCACAATGGTGGATATGGGGCGTCTTAGGC
TTTTGGATGTTAATAACTTGTAATGTGGGAGGAAACTTGTGGGTCACAGTCTATTATGGG
GTACCTGTGTGGAAAGACGCAAAAACTACTCTATTCTGTGCGTCAGATGCTAAAGCATAT
GAGACAGAAGTGCATAATGTCTGGGCTACACATGCCTGTGTACCCACAGACCCCAACCCA
CAAGAAATATTTATGGAGAATGTAACAGAAGATTTTAACATGTGGAAAAATGATATGGTG
AATCAGATGCATGAGGATGTAATCAGTTTATGGGATCAAAGCCTAAAGCCATGTGTAAAG
TTGACCCCACTCTGTGTCACTTTAGAATGTGGAAATGTGAGTGTTAGCAGTAATGGTACT
GTTGCCTCCAATAAGACCTATGTGGAGGAAATGAGAAATTGCTCTTTCAATACAACCACA
TTCATAAGCGATAAGCATAAGAAGGAGCATGCACTTTTTTATAGACTTGATATAGTACCA
CTTGATGATGAGAACTCTAATAAAAACTGTAGTAAGAACTCTGGTCAGAACTGTAGTGAG
TATTATAGATTAATAAATTGTAATACCTCAGCCATAACACAAGCCTGTCCAAAGGTCTCT
TTTGATCCCATTCCTATACACTATTGCACTCCAGCTGGTTATGCGCTTCTAAAGTGTAAT
AATAAGACATTCAATGGGACAGGACCATGCCATAATGTTAGCACAGTACAATGTACACAT
GGAATTAAGCCAGTGGTATCAACTCAACTACTGTTAAATGGTAGCCTAGCAGAAGGAGAG
ATAATAATTAGATCTGAAAATCTGACAAACAATGCCAAAACAATAATAGTACATCTTAAT
CAATCTGTAGAAATTGTATGTACAAGACCCAACAATAATACAAGAAGAAGTATAAGGATA
GGACCAGGACAAACATTCTTTGCACACGGAGAGATCATAGGAGACATAAGACAAGCACAT
TGTAATATTAGTAGAAATAACTGGACTGAAACCTTACAGAGGGTAAGTAGGAAATTAGCA
GAACACTTCCCTAATAAAACAATAAACTTTACATCATCCTCAGGAGGGGACCTAGAAATT
ACAACACATAGCTTTAATTGTAGAGGAGAATTTTTCTATTGTAACACATCAGACCTGTTT
AATTCTACATACATGTCTAATGGTACATTCAGGTTTAATGGTACAGTGTTTAATGGTACA
GGAGGTGATTCAAGCATAAACATCACAATCCCATGCAGAATAAAGCAAATTATAAACATG
TGGCAGGAAGTAGGACGAGCAATGTATGCCCCTCCCATTGCAGGAAATATAACATGTAAA
TCAAATATCACAGGACTACTATTGGTACGTGATGGAGGAACAACAAATAATACAAATAAT
ACAGAGATATTCAGACCTGGAGGAGGAGATATGAGGGACAATTGGAGAAGTGAATTATAT
AAATATAAAGTGGTAGAAGTTAAACCATTGGGAATAGCACCCACTACAGCAAAAAGGAGA
GTGGTAGAGAGAGAAAAAAGAGCAGTGGGACTAGGAGCTGTGTTCCTTGGGTTCTTGGGA
GCAGCAGGAAGCACTATGGGCGCAGCGTCAATAACGCTGACGGTACAGGCCAGACAATTG
CTGTCTGGTATAGTGCAACAGCAAAGCAATTTGCTGAAAGCTATAGAGGCGCAACAGCAT
CTGTTGCAACTCACGGTCTGGGGCATTAAACAGCTACAGACAAGAGTCCTGGCTATAGAA
AGATACCTAAGGGATCAACAGCTCCTAGGGATTTGGGGCTGCTCTGGAAAACTCATCTGC
ACTACTGCTGTACCTTGGAACTCCAGTTGGAGTAACAAATCTTACAACGAGATTTGGGAA
AACATGACCTGGATGCAGTGGGATAAGGAAGTTAGTAATTACACAGACACAATATACAGG
TTGCTTGAAGAATCGCAAAACCAGCAGGAAAGAAATGAACAGGATTTATTAGCATTGGAC
AGTTGGAAAAATCTATGGAATTGGTTTAACATATCAAATTGGCTGTGGTATATAAGAATA
TTCATAATGATAGTAGGAGGCTTGATAGGTTTAAGAATAATTTTTGCTGTGCTTTCTATA
GTGAATAGAGTTAGGCAGGGATACTCACCTTTGTTGTTTCAGACCCCTACCCCGAACCCA
GGGGGACCAGGCAGGCTCAGAGGAATCGAAGAAGAAGGTGGAGAGCAAGACAACATCAGA
TCCATTCGATTAGTGAACGGATTCTTAGCACTTGCCTGGGACGACCTGCGGAACCTGTGC
CTCTTCAGTCACCACCGCTTGAGAGACTTCATATTACTGACAGCGAGGGGGGTGGAACTT
CTGGGACGCACCAGCCTCAGGGGACTACAGACGGGGTGGGAAGCCCTTAAATATCTGGGA
AGTCTTGTGCAGTATTGGGGTCTGGAGCTAAAAAAGAGTGCTATTAATCTGCTTGATATC
ATAGCAATAGCAGTAGCTGAAGGAACAGATAGGATTATAAACTTAGTACAAGGAATTTGT
AGAGCTATCTGTAACATACCTAGAAGAATAAGACAGGGCTTTGAAGCAGCTTTGCAATAA
>HM215412
ATGTTAATGATGTGTAATGGGGGAGAAAACTTGTGGGTCACAGTCTATTATGGGGTACCT
GTGTGGAAAGAAGCAAAAACTACTCTATTCTGTGCGTCAGATGCTAAAGCATATGAGACA
GAAGTACATAATATCTGGGCTACACATGCCTGTGTACCCACAGACCCCAACCCACAAGAA
ATAGTGATGGAAAATGTAACAGAAAATTTTAATATGTGGAACAATGATATGGTGGATCAG
ATGCATGAGGATGTGATCAGTTTATGGGATCAAGGCCTAAAGCCATGTGTAAAGTTGACC
CCACTCTGTGTCACTTTAAAGTGTGGAAATACTACTAAAAGTACTACTAAGCATAGTTTC
CTCAATGAGACCTACAAGGGGGAGATAAAAAATTGTTCTTTCAATGCAACCACATTATTA
AAAGATAAACAGAAGACAGTGTATGCACTTTTTTATAGACTTGATATAGTACCACTGAAT
GATGATAAGAACTCTAGTGACAACTCTAGTGGGTATTATAGATTAATAAATTGTAATACC
TCAGCCATTACACAAGCCTGTCCAAAGGTCTCTTTTGATCCAATTCCTATACACTATTGC
GCCCCAGCTGGTTATGCGATTCTACAGTGTAATAATAAGACATTCAATGGGACAGGACCA
TGCCATAATGTTAGCACAGTACAATGTACACATGGAATTACGCCAGTGGTATCAACACAA
CTACTGTTAAATGGCAGCCTAGCAGAAGGAGAGATAGTCATTAGATCTAAAAATCTGACA
GACAATGCCAAAACAATAATAGTACATCTTAATGAATCTGTAGAAATTGTATGTACAAGA
CCCAACAATAATACAAGGAAAAGTATAAGGATAGGACCTGGACAAACATTCTATGCCACA
GGAGACATCATAGGAAACATTAGACTGGCATATTGTAACATTAGTGAAGAGAAGTGGAAT
AAAACTTTACAGAGGGTAAGTAAAAAATTAGCAGAACACTTCCCTAATAAAACAATAAAA
TTTAAAGCATCCTCAGGAGGGGACCTAGAAATTACAACACATAGCTTTAATTGTAGAGGA
GAATTTTTCTATTGTAATACAACACGCCTGTTTAATGGTACATACAATAGTACAACAGGT
ACATACAATGGTATAACAGGTAGTCCAAATTCAACCATCATAATCCCATGCAGAATAAAG
CAAATTATAAACATGTGGCAGGAGGTAGGAAGAGCAATATATGCCCCTCCTATTGAAGGA
AACATAACATGTAAATCAAATATCACAGGAATACTATTGGTACGTGATGGAGGAAAAACA
AATAAGACAGAAGAGATATTCAGACCTGAAGGAGGAGATATGAGGGACAATTGGAGAAGT
GAATTATATAAATATAAAGTGGTAGAAATTAACCCATTGGGAGTAGCACCCACTCCAGCA
AAAAGGAGAGTAGTGGAGAGAGAAAAAAGAGCAGTGGGAATAGGAGCTGTGTTCCTTGGG
TTCTTGGGAGCAGCAGGAAGCACTATGGGCGCGGCGTCACTGACGCTGACGGTACAAGCC
AGACAATTGTTGTCTGGTATAGCGCAACAGCAAAGCAATTTGCTGAGAGCTATAGAGGCG
CAACAACATATGTTGCAACTCACGGTCTGGGGCATTAAGCAGCTACAGACAAGAGTCCTG
GCTATAGAAAGATACCTAAAGGATCAACAGCTCCTAGGGATTTGGGGCTGCTCTGGAAAA
CTCATCTGCACTACTGCTGTACCTTGGAACTCCAGTTGGAGTAACAAATCTCAACAAGAG
ATTTGGGAGAACATGACCTGGATGCAGTGGGATAAGGAAATTAGTAATTACACAAACACA
ATATACAGGTTGCTTGAAGACTCGCAAAACCAGCAGGAAAAGAATGAACAAGATTTATTA
GCATTAGACAAGTGGGACAATCTATGGAGTTGGTTTAACATAACAAAATGGCTGTGGTAT
ATAAAAATATTCATAATGATAGTAGGAGGCTTGATAGGTTTAAGAATAATTTTTGCTGTG
CTTTCTATAGTAAATAGAGTTAGGCAGGGATACTCACCTTTGTCGTTGCAGACCCTTATC
CCGAACCCAGGGGGACCAGACAGGCCCAGAGGAATCGAAGAAGAAGGTGGAGAGCAAGAC
AGAACCAGATCCATTCGATTAGTCAACGGATTCTTAGCGATTGCCTGGGACGACCTGCGG
AACCTGTGCCTCTACAGCTACCACCTCTTGAGAGACTTCATATTACTGACAGCGAGGGGG
GTGGAACTTCTGGGACGCAACAGCCTCAGGGGACTACAGAGGGGATGGGAAGCCCTTAAA
TATCTGGGAAGTCTTGTGCAGTATTGGGGTCTGGAACTAAAAAAGAGTGCTATTAGTCTG
CTTGATACCATAGCAATAGCAGTAGCTGAAGGAACAGATAGGATTATAGACTTAGTGCAA
GGAATTTGTAGAGCTATCCGCAATATACCTAGAAGAATAAGACAGGGCTTTGAAGTAGCT
TCGTTTCAATAA
>HM215416
ATGAGAGTGAGGGGGACACTGAGGAATTATCAACAATGGTGGATATGGGGCGTCTTAGGC
TTCTGGATGTTAATAATGTGTAATGTGAAAGGAAACTTGTGGGTCACAGTCTATTATGGG
GTACCTGTGTGGAGAGACGCAAAAGCTACTCTATTCTGTGCGTCAGATGCTAAAACATAT
GAGACAGAAGTGCATAATGTCTGGGCTACACATGCCTGTGTACCCACAGACCCCAACCCA
CAAGAAATATTTATGGAAAATGTAACAGAAAATTTTAACATGTGGAAAAATGATATGGTG
GATCAGATGCATGAGGATGTAATCAGTTTATGGGATCAAAGTCTAAAGCCATGTGTAAAG
TTGACCCCACTCTGTGTCACTTTAGAATGTACAAATGCAAATGTCAGCATTAATGGTACC
TACAATATGTACAATGAGAGCATGAGCGGGGTAAAAAATTGCTCTTTCAATACAACCACA
GTATTAGCAGATAGGAAGCAGAAAGAGCATGCACTTTTTTATAGACTTGATTTAGTACCC
CTTAATGATGATAAGAATTCTAGTAAGAACTCTACTAAGTATATATTAATACATTGTAAT
ACCTCAGCCATAACACAAGCCTGTCCAAAGGTCACTTTTGATCCAATTCCTATACACTAT
TGTACTCCAGCTGGTTATGCGCTTCTAAAGTGTAATAATAAGACATTCAATGGGACAGGA
CAATGCCAGAATGTTAGCACGGTACAATGTACACATGGAATTAAGCCAGTGGTATCAACT
CAACTACTGTTAAATGGTAGCCTAGCAGAAAAGGATATAGTAATTAGATCTGAAAATCTG
ACAAACAATGCCAAAACAATAATAATACATCTTAATCAATCTATAGAAATTAATTGTACA
AGACCCAACAATAATACAAGAAAAAGGATAGGGATAGGACCAGGACGAACACTCTATGCA
ACAAGAGCCATCATAGGAGACATAAGACAAGCACATTGTAACATTAGTAAGGAAAAATGG
AATGAAGCTTTACAGAATGTAAGTAAAGAATTAGCAAAACACTTCCCTAATAAAACAATA
ACATTTAATTCATCCTCAGGAGGGGACCTAGAAGTTACAACACATAGCTTTAATTGTAGA
GGAGAATTTTTCTATTGTAATACATCAGGCCTGTTTAATAGTACGTACAATGGTACATAC
AGGGGTACAGGAGATAATTCAAGCTCAATCATCACAATCCCATGCAGAATAAGGCAAATT
ATAAACATGTGGCAGAAGGTAGGACGAGCAATGTATGCCCCTCCCATTGAAGGAAACATA
GCATGTAACTCAAGTATCACAGGACTACTGTTGGTACGTGATGGAGGAAGCCCAAATAAT
CCAGAGATTCCAAATAATACAGAGATATTCAGACCTGGAGGAGGAGACATGAAGGACAAT
TGGAGAAATGAATTATATAAATATAAAGTGGTAGAAATTCAACCATTGGGAGTAGCACCC
ACTGAAGCAAAAAGGAGAGTGGTGCAGAGAGAAAAAAGAGCAGTGGGAATAGGAGCTGTG
TTCCTTGGGTTCTTGGGAGCAGCAGGAAGCATTATGGGCGCGGCGTCAATAACGCTGACG
GTACAAGCCAGACAACTGTTGTCTGGTATAGTGCAACAGCAAAGCAATTTGCTGAGAGCT
ATAGAGGCGCAACAGCACATGTTGCAACTCACGGTCTGGGGCATTAAGCAGCTACAGACA
AGAGTCCTGGCTATAGAAAGATACCTAAAGGATCAACAGCTCCTAGGGATTTGGGGCTGC
TCTGGAAAACTCATCTGCACTACTACTGTACCTTGGAACTCCAGTTGGAGTAACAAATCT
CTTGGTGAGATTTGGGATAACTTGACCTGGATGCAGTGGGATAGGGAAATTAGTAATTAC
ACAGACACAATATACAGGTTGCTTGAAGAATCGCAAAACCAGCAGGAAATAAATGAAAAA
GATCTATTAGCATTGGACAGTTGGAAAAATCTATGGAGTTGGTTTGACATATCAAATTGG
CTGTGGTATATAAAAATATTCATAATGATAGTAGGAGGCCTGATAGGTTTAAGAATAATT
TTTGCTGTGCTTTCTATAGTGAATGGAGTTAGGCAGGGATACTCACCTTTGTCATTTCAG
ACCCTTACCCCGAACCCAGGGGGACCAGACAGGCTCGGAAGAATCGAAGAAGAAGGTGGA
GAGCAAGACAAAGAGAGATCCATTCGATTAGTGAGCGGATTCTTAGCGCTTGCCTGGGAC
GACCTGCGGAACCTGTGCCTCTTCAGTTACCACCGCTTGAGAGACTTCATATTACTGACA
GCGAGGGGGGTGGAACTTCTGGGACGCAGCAGCCTCAGGGGACTACAGAAGGGGTGGGAA
GCCATTAAATATCTGGGAAGTCTTGTGCAGTATTGGGGCTCGGAGCTAAAAAAGAGTGTT
ATTAGTCTGTTTGATGCCTTTGCAATAACAGTAGCTGAAGGAACAGATAGGATTATAAAC
ATAGTACAAGGAATTTGTAGAGCTATCCGCAACATACCTAGAAGAATAAGACAGGGCTTT
GAAGCAGCTTTGCAATAA
>HM215417
ATGAGAGTGAAGGGGACACTGAGGAATTATCAACAATGGTGGATATGGGGCGTCTTAGGC
TTTTGGATGTTAATAACTTGTAAGGTGGGAGGAAACTTGTGGGTCACAGTCTATTATGGG
GTACCTGTGTGGAAAGAAGCAAAAACTACTCTATTCTGTGCATCAGATGCTAAAGCACAT
GAGACAGAAGTGCATAATGTCTGGGCTACACATGCCTGTGTACCCACAGACCCCAGCCCA
CAAGAAATAGTTATGGAAAATGTAACAGAAGATTTTAACATGTGGAATAATGATATGGTG
AATCAGATGCATGAGGATGTAATCAGTTTATGGGATCAAAGCCTAAAGCCATGTGTAAAG
TTGACCCCACTCTGTGTCACTTTGGAATGCAGAAATGTTAGCAGTAATGGTACCTACAAT
GAGACCTACAATGAGATAAAAAACTGCTCTTTCAATGCAACCACATTATTAAGAGATAAG
CCGAAGAAAGTGTATGCACTTTTTTATAGACTTGATATAGTACCACTTAATGGTGAGAAC
TCTAGTGGGAAGTATAGATTAATAAATTGTAATACCTCAGCCATAACACAAGCCTGTCCA
AAGGTCTCTTTTGATCCAATTCCTATACATTATTGCACTCCAGCTGGTTATGTGATTCTA
AAGTGTAATGATAAGACATTCGATGGGACAGGACAATGCCATAATGTTAGCACGGTACAA
TGTACACATGGAATCAAGCCAGTGGTATCAACTCAACTACTGCTAAATGGTAGCCTAGCA
GAAGAAGAGATAATAATTAGATCTGAAAATCTGACAAACAATGCCAAAACAATAATAGTA
CATCTTAATGAATCTGTAGAAATTATATGTACAAGACCCAACAATAATACAAGAAAAAGT
ATAAGGATAGGACCAGGACAAACATTCTATGCAACAGGAGACATCATAGGAGACATAAGA
CAAGCACATTGTAACATTAGTGAAAGTAGATGGAGTAAAACTTTATACAATGTAAGTAAG
AAATTAGCAGAACACTTCCCTAAGAAAACAATAAACTTTACATCATCCTCAGGAGGGGAC
CTAGAAATTACAACACATAGCTTTAATTGTAGAGGAGAATTTTTTTATTGTAATACATCA
AGGCTGTTTAATAGTACATACAATGGAACATACATGTTTAATGGTATATATAATACAACA
GATAATGCAAGTTCAATCATCACAATCCCATGCAGAATAAAGCAAATTATAAACATGTGG
CAGGAGGTAGGACGAGCAATGTATGCCCCTCCCATTGAAGGAAACATAACATGTAACTCA
AGTATCACAGGATTACTATTGGTACGTGATGGAGGATCACAGCCAAATAACACAGAGACA
TTCAGACCTGGAGGAGGAGATATGAGAGACAATTGGAGAAGTGAATTATATAAATATAAA
GTAGTAGAAGTTAAGCCATTGGGAGTAGCACCCACTGAAGCAAAAAGGAGAGTGGTGGAG
AGAGAAAAAAGAGCAGTGGGACTAGGAGCTGTGTTCCTTGGGTTCTTGGGAGCAGCAGGA
AGCACTATGGGCGCGGCGTCAATGACGCTGACGGTACAAGCCAGACAATTGTTGTCTGGT
ATAGTGCAACAGCAAAGCAAGTTGCTGAGAGCTATAGAGGCGCAACAGCATCTGTTGCAA
CTCACGGTCTGGGGCATTAAGCAGCTACAGACAAGAGTCCTGGCTATAGAAAGATACCTA
AAGGATCAACAGCTCCTAGGGATTTGGGGCTGCTCTGGAAAACTCACCTGCACTACTGCT
GTACCTTGGAACTCCAGTTGGAGTAACAAATCTCTATCAGAGATTTGGGATAACATGACC
TGGATGCAGTGGGATAAGGAAATTAGTAATTACACAAACACAATATACAGGTTGCTTGAA
GACTCGCAAAGCCAGCAGGAAAGAAATGAAAAGGATTTATTAGCATTGGACAGTTGGAAA
AATCTATGGAGTTGGTTTGACATAACAAATTGGCTGTGGTATATAAGAATATTCATAATG
ATAGTAGGAGGCTTGATAGGTTTAAGAATAATTTTTGCTGTGCTCTCTATAGTGAATAGA
GTTAGGCAGGGATACTCACCTTTGTCGTTTCAGACCCTTACCCCGAACCCAGGGGGACCA
AGCAGGCTCAGAAGAATCGAAGAAGAAGGTGGAGAGCAAGACAAAATCAGATCCGTGCGA
TTAGTAACCGGATTCTTAGCACTTGCCTGGGACGACCTGCGGAACCTGTGCCTCTTCAGT
TACCACCGCTTGAGAGACTTAATATTACTGACAGCGAGAGGGGTGGAACTTCTGGGACGC
AACAGCCTCAGGGGACTACAGAGGGGGTGGGAAGCCCTTAAATATCTGGGAAGTCTTGTG
CAGTATTGGGGTCTGGAGCTAAAAAAGAGTGCTATTAGTCTGGTTGATACCATAGCAATA
GCAGTAGCTGAAGGAACAGATAGGATTATAAACGTAGTACAAAGAATTTGTAGGGCTATC
TGCAGCATACCTAGAAGAATAAGACAGGGCTTTGAAGCAGCTTTGCAATAA
>HM215421
ATGAGAGTGAGGGGGACACTGAGGAATTGTCAACAATGGTGGATATGGGGCGTATTAGGC
TTTTGGATGTTAATGATTTGTAATGTGGGAGGAAACATGTGGGTCACAGTTTATTATGGG
GTACCTGTGTGGAAAGAAGCAAAAACTACTCTATTTTGTGCCTCAGATGCTAAAGCATAT
GAGACAGAGGTACATAATGTCTGGGCTACACATGCCTGTGTACCCACAGACCCCAACCCA
CAAGAAATGGTTTTGGAAAATGTAACAGAAAATTTTAACATGTGGAAAAATGAAATGGCG
ACTCAGATGCATGAGGATGTAATCAGTTTATGGGATCAAAGCCTAAAGCCATGTGTAAAG
TTGACCCCACTCTGTGTCACTTTAGACTGTAAAAATGTCACTTTAAATTGTGGAAATGAC
ACTTCAGGAAATGACACTTTAGAATGTGAAAAGGGTACCAACAATGAGACCTATGATGAG
AGTGTGAAGGAATTAAGAAATTGCTCTTTCAATGCAACCACAGAAGTAAGAGATAAGAAG
CAGAAAAAGTATGCACTTTTTTATAGCCTTGATATAGTGCCACTTAAGAACTCTAGTGAA
CAGTATAGATTAATAAGTTGTGATACCTCAGCCATAACACAAGCCTGTCCAAAGGTTACT
TTTGATCCAATTCCTATACACTATTGCACTCCAGCTGGTTATGCGATTCTAAAGTGTAAT
AATAAAACATTTAATGGGACAGGACCATGCAATAATGTTAGCACAGTACAATGTACACAT
GGAATTAAGCCAGTGGTATCAACTCAACTACTGTTAAATGGTAGCCTAGCAGAGGAAGAA
ATAATAGTTAGATCTGAAAATATAACAAACAATGTCAAAACAATAATAGTACATCTTAAT
CAATCTGTAGAAATTGTATGTACAAGACCCAACAATAATACAAGAAAAAGTATAAGGATA
GGACCAGGACAAACCTTCTATGCAACAGGAGAAATAATAGGGGACATAAGACAAGCACAT
TGTAACATTACTAAAAGTAACTGGCATAAAACTTTACAAGAGGTAAGTAAAAAATTAGCA
GGATACTTTCCTAATAAAACAATAATATTTAACTCATCCTCAGGAGGGGACCTAGAAATT
ACAACACATAGCTTTAATTGTAGAGGAGAATTTTTCTATTGTAATACATCAAGCCTGTTT
AATAGCACATACATGTCTAATGGCACATACATGTTTAATGACATGTCTAATGGTACAGAA
AGGAATTCAAGCTCAATCATCGCAATTCCATGCAGAATAAAGCAAGTTATAAACATGTGG
CAGGAGGTAGGACGAGCGATGTATGCCCCTCCCATTGCAGGAAAATTAACATGTAGATCA
AATATCACAGGACTACTATTGGTACGTGATGGAGGAACAAATAATGCTACAACAGAGACA
TTCAGACCTGGAGGAGGAGATATGAGGAACAATTGGAGAAGTGAATTATACAAATATAAA
GTGGTAGAAATTAAGCCATTGGGAGTAGCACCCACTGAGGCAAAAAGGAGAGTGGTGGAG
AGAGAAAAAAGAGCAGTGGGAATAGGAGCTGTGTTCCTTGGGTTCTTGGGTGCAGCCGGA
AGCACTATGGGCGCGGCGTCAATAACGCTGACGGTACAGGCCAGACAATTGCTGTCTGGT
ATAGTGCAACAGCAAAGCAATTTGCTGAGGGCTATAGAGGCGCAACAGCATATGTTGCAA
CTCACGGTCTGGGGCATTAAGCAGCTCCAGACAAGAGTCCTGGCTATAGAAAGATACCTA
AAGGATCAACAGCTCCTAGGGATTTGGGGCTGCTCTGGAAAGCTCATCTGCACTACTGCT
GTACCTTGGAACTCCAGTTGGAGTAACAAATCTCACGAAGAAATTTGGAATAACATGACC
TGGATGCAGTGGGATAGAGAGATTAGTAATTACACAAACATAATATACAACTTGCTAGAG
GAATCGCAAAACCAGCAGGAAAGAAATGAAAAAGATTTATTAGCATTGGACAGTTGGAAA
AATCTATGGAATTGGTTTAACATAACAAATTGGCTGTGGTATATAAAACTATTCATAATG
ATAGTAGGAGGCTTGATAGGTTTAAGAATAATTTTTGCTGTGCTTTCTATAGTAAATAGA
GTCAGGCAGGGATACTCACCTTTGCCGTTTCAGATCCGTACCCCGAACCCAGGGGGACCC
GACAGGCTCGGAAGAATCGAAGAAGATGGTGGAGAGCAAGACAAAGACAGATCCATTCGC
TTAGTGAGCGGATTCTTAGCTCTTGCCTGGGACGATCTGCGGAGCCTGTGCCTCTTCAGC
TACCACCGATTGAGAGACTTCATATTAGTGACAGCAAGAGTGGTGGAACTTCTGGGACGC
AGCAGTCTCAGGGGACTACAGAAGGGGTGGGAAGCTCTTAAATATCTGGGAAGTCTTGTG
CAGTATTGGGGTCTGGAGCTAAAAAAGAGTGCTACTAGTCTGTTTGATACCATAGCCATA
GCAGTAGCTGAAGGAACAGATAGGATTATAGAATTAGGACTCAGCATTTGTAGAGCTATC
CGCCACATACCTAGAAGAATAAGACAGGGCTTTGAAGCAGCTTTGCAATAA
>EF117267
ATGAGAGTGAAGGGGATACTGAGGAATTATCAACAATGGTGGATATGGAGCATCTTGGGC
TTTTGGATGTTAATGAACTGTAATGTGGGAGGAAACTTGTGGGTCACAGTCTATTATGGG
GTACCTGTGTGGAAAGAAGCAAAAACTACTCTATTCTGTGCATCAGATGCTAAAGCATAT
GAGAAAGAAGTGCATAATGTCTGGGCTACACATGCCTGTGTACCCACAGACCCCAACCCA
CAAGAAATGGTTTTGGAAAATGTAACAGAAAACTTTAACATGTGGGAAAATGACGTGGTG
GATCAGATGCATGAGGATGTAATCAGTTTATGGGATCAAAGCCTAAAACCATGTGTAAAG
TTGACCCCACTCTGTGTCACTTTAAACTGTAGCAAGGCTAAGAATATCACCGAGGAGGTA
ATAAAAAATAATACCTACAAGGAGGACATAAGAAATTGCTCTTTCAATGCAACCACAGAA
GTAAAAGATAAGAAGCAGAAAGTGCATGCACTTTTTTATAGACTTGATATAGTACCACTT
AATAAAAGGAACTCTAGTGAGTCTGAGGAGGAGAACTCTAGTGGATATTATAGATTAATA
AATTGTAATACCTCAGCCGTAACACAAGCCTGTCCAAAGGTCACTTTTGATCCAATTCCT
ATACACTATTGTACTCCAGCTGGTTATGCGATTCTAAAGTGTAATGAGGAGACATTCAAT
GGAACAGGACCATGCCATAATGTTAGCACAGTACAATGTACACATGGAATTAAGCCAGTG
GTATCAACTCAACTACTGTTAAATGGTAGCCTAGCAGAAGGAGAGATAATAATTAGATCT
AAAAATCTGACAGACAATGCCAAAACAATAATAGTACATCTTAATCAATCTGTAGAAATT
GTGTGTACAAGACCCAACGAGAATAGAAGAAAAAGTATAAGGATAGGGCCAGGACAAGCA
TTCTATGCAACAGGAGACATAATAGGAGATATAAGACAAGCACGTTGTAACATTAGTGAA
GAAAAATGGAATGAAACTTTACAAAGGGTAGGTAGAAAATTAGCAGAACACTTCCCTAAT
AAAACAATAAAATTTAAATCATCCTCAGGAGGGGACCTAGAAATTACAACACATAGCTTT
AATTGTAGAGGAGAATTTTTCTATTGTAATACATCAGGCCTGTTTAATGGTACATATATG
CCTACATACATGCCTAATAGTACAAACAGTAATTCAAGCTCAAACATCACAATCCCATGC
AGAATAAAGCAAGTTATAAACATGTGGCAGGAGGTAGGAAGAGCAATGTATGCCCCTCCC
ATTGAAGGAGAAATAACATGTAAATCAAATATCACAGGACTACTATTGGTACGTGATGGA
GGAAATGGAAATGATACAAATAAAACAGAGATATTCAGACCTGAAGGAGGAGATATGAGG
GACAATTGGAGAAGTGAATTATATAAATATAAAGTGGTAGAAATTAAGCCATTGGGAATA
GCACCCACTGAAGCAAAAAGGAGAGTGGTGGAGAGAGAAAAAAGAGCAGTGGGAATAGGA
GCTGTGATCCTTGGGTTCTTGGGAGCAGCAGGAAGCACTATGGGCGCGGCGTCAATAACG
CTGACGGCACAGGCCAGACAATTGTTGTCTGGTATAGTGCAACAGCAAAGCAATTTGCTG
AAGGCTATAGATGCGCAACAGCATCTGTTGCAACTCACAGTCTGGGGCATTAAGCAGCTC
CAGGCAAGAGTCCTGGCTGTAGAAAGATACCTAAAGGATCAACAGCTCCTAGGGATTTGG
GGCTGCTCTGGAAAACTCATCTGCCCTACTAATGTACCTTGGAACTCCAGTTGGAGTAAC
AAATCTAAAGAATATATTTGGAATAACATGACCTGGATGCAGTGGGATGGCGAAATTAGT
AATTATACAGACATAATCTACGGGTTGCTTGAAGACTCGCAAATCCAGCAGGAAAAAAAT
GAAAAGGATTTATTAACATTGGACAGTTGGAAAAATCTATGGAATTGGTTTGACATAACA
AAGTGGCTGTGGTATATAAAAATATTCATAATGATAGTAGGAGGCTTGATAGGTTTAAGA
ATAATTTTTGCTGTACTCTCTATAGTGAATAGAGTTAGGCAGGGATACTCACCTTTGTCG
TTTCAGACCCTTATCCCGAACCCAAGGGGACCCGACAGGCTCGGAAGAATCGAAGAAGAA
GGTGGAGAGCAAGACAGAGACAGATCCGTTCGATTAGTGAACGGATTCTTAGCGCTTGCC
TGGGACGACCTGCGGAACCTGTGCCTCTTCAGCTACCACCGATTGAGAGACTTCATATTA
GTGGCAGCGAGAGTGGTGGAACTTCTGGGACGCAACAGTCTCACGGGACTACAGAAGGGG
TGGGAAGCCCTCAAATATCTGGGAAGTCTTGTGCAGTATTGGGGTCTGAAGCTAAAAAAG
AGTGCTGTTAGTCTGCTTGATACCATAGCAATAGCAGTAGCTGAAGGAACAGATAGGATT
ATAGAATTAGGACAAAGAATTTGGAGAGCTATTTGCAACATACCTAGAAGAATAAGACAG
GGCTTTGAAGCAGCTTTGCAATAA
>EF117266
ATGAGAGTGAGGGGGATACTGAGGAATTATCAGCAATGGTGGATGTGGGGCGTCTTAGGC
TTTTGGATGTTAATGATTTGTAATGGGGTAGAAAACTTGTGGGTCACAGTCTATTATGGG
GTACCTGTGTGGAAAGAAGCTAGAACTACTCTATTCTGTGCATCAGATGCTAAAGCATAT
GAGACAGAAGTGCATAATGTCTGGGCTACACATGCCTGTGTACCCACAGACCCCAACCCA
CAAGAAATGGTTTTGGGAAATGTAACAGAAAATTTTAACATGTGGAAAAATGACATGGTG
GATCAGATGCATGAGGATGTAATCAGTTTATGGGCTCAAAGCCTAAAGCCATGTGTAAAG
TTGACCCCACTCTGTGTCACTTTAGAATGTACCCAGGTTAATGCTACCCAGGGTAATACT
ACCCAGGTTAATGTTACCCAGGTTAATGGGGATGAAATGAAAAATTGCTCTTTCAATACA
ACCACAGAAATAAGAGATAAGAAGCAGAAAGCATATGCACTTTTTTATAGACTTGATCTA
GTACCACTTGAGAGAGAGAATAGGGGCGACTCTAACAGCGCTAGTAAGTATATATTAATA
AATTGTAATACCTCAGCCATAACACAAGCCTGTCCAAAGGTCAATTTTGATCCAATTCCT
ATTCACTATTGTACTCCAGCTGGTTATGCGATTCTAAAGTGTAACAATAAGACATTCAAT
GGAACAGGATCATGCAATAATGTCAGCACAGTACAATGTACACATGGAATTAAGCCAGTA
GTATCAACTCAACTACTGTTAAATGGTAGCCTAGCAGAAGAAGAGATAATAATTAGATCT
GAAAATCTGACAGACAATGTAAAAACAATAATAGTACATCTTGATCAATCTGTAGAAATT
GTATGTACAAGGCCCAACAATAATACAAGAAAAAGTATAAGGATAGGACCAGGACAAACA
TTCTATGCAACAGGGGATATAATAGGAAACATAAGAGAAGCACATTGTAACATTAGTGAA
AAGAAATGGCATGAAATGTTACGCAGGGTAAGTGAAAAATTAGCAGAACACTTCCCTAAT
AAAACAATAAAATTTACATCATCCTCAGGAGGGGACCTAGAAATTACAACACATAGCTTT
AATTGTAGAGGAGAATTTTTCTATTGCAATACATCAGGCCTGTTTAATAGTACATATATG
CCTAATGGTACATATATGCCTAATGGTACAAATAATTCAAACTCAACCATCATCCTCCCA
TGCAGAATAAAACAAATTATAAACATGTGGCAGGAGGTAGGACGAGCAATGTATGCCCCT
CCCATTGCAGGAAACATAACATGTAACTCAAATATCACAGGACTACTATTGGTACGAGAT
GGAGGAAAGAACAATAATACAGAGATATTCAGACCTGGAGGAGGAGATATGAGGGACAAT
TGGAGAAGTGAATTATATAAATATAAAGTAGTGGAGATTAAGCCATTGGGAGTAGCACCC
ACTAGAGCAAAAAGGAGAGTGGTGGAGAGAGAAAAAAGAGCAGTGGGACTGGGAGCTGTG
TTCCTTGGGTTCTTGGGAGCAGCAGGAAGCACTATGGGCGCGGCGTCAATAACGCTGACG
GTACAGGCCAGACAATTGTTGTCTGGTATAGTGCAACAGCAAAGCAATTTGCTGCAGGCT
ATAGAGGCGCAACAGCATCTGTTGCAACTCACGGTCTGGGGCATTAAGCAGCTCCAGACA
AGAGTCCTGGCTATAGAAAGATATCTAAAGGATCAACAGCTCCTAGGGATTTGGGGCTGC
TCTGGAAAACTCATCTGCACCACTGCTGTACCTTGGAACTCCAGTTGGAGTAACAAATCT
CTAACAGATATTTGGGATAACATGACCTGGATGCAGTGGGATAGAGAAGTTAGTAATTAC
ACAGGCATAATATACAGGTTGCTTGAAGACTCGCAAAACCAGCAGGAAAGAAATGAACAA
GATTTATTAGCATTGGACAGTTGGAAAAATCTGTGGAGTTGGTTTGACATATCAAATTGG
CTGTGGTATATAAAAATATTCATAATGATAGTAGGAGGATTGATAGGTTTAAGGATAATT
TTTGCTGTGCTTTCTATAGTGAATAGAGTTAGGCAGGGATACTCACCTTTGTCGTTCCAG
ACCCTTACCCCGAACCCCACGGGACCCGACAGGCTCGGAAGAATCGAAGAAGAAGGTGGA
GAGCAAGACAGAGACAGATCCGTGCGATTAGTGAACGGATTCTTAGCACTTGCCTGGGAC
GACCTGAGGAGCCTGTGCCTCTTCTGCTACCACCGATTGAGAGACTTCATATTAGTGATA
GCGAGAGCGGTGGAACTTCTGGGACGCAGCAGTCTCAGGGGACTACAGAGGGGGTGGGAA
GCCCTTAAATATCTGGGAAGTATTGTGCAGTATTGGGGTTTGGAGCTAAAAAAGAGTGCT
ATTAGTCTGCTTGATGTCATAGCAATAGCAGTAGCTGAAGGAACAGATAGGATTATAGAC
TTAGTACTAAGAACTTGTAGAGCTATCCGCAACATACCTAGAAGACTAAGACAGGGCTTT
GAAACAGCTTTGCTATAA
>EF117265
ATGAGAGTGAGGGGGATACGGAGGAATTATCAACATTGGTGGATATGGGGCATCTTAGGC
TTTTGGATGTTAATGATTTGTAAAGGGGGAAGAGAAGACTTGTGGGTCACAGTCTATTAT
GGGGTACCTGTGTGGAAAGAAGCAAAAACTACTCTATTCTGTGCATCAGATGCTAAAGCA
CATGAAAGAGAAGTGCATAATGTCTGGGCTACATATGCCTGTGTACCCACAGACCCCAAC
CCACAAGAAATAGTTTTGAAAAATGTAACAGAAAATTTTAACATGTGGGAAAACGACATG
GTGGATCAGATGCAGGAGGATGTAATCAGTTTATGGGATCAAAGCCTAAAGCCATGTATA
AAGTTGACCCCACTCTGTGTCACTTTAGAATGTACAAATGTTAATATTATAAATGGTACT
ATCCACAATGAGACCTACGAGAGCATGAAAAATTGCTCTTTCAATACAACCACAGAACTA
AAAGATAAGAAGCAGTCAGTGTATGCACTTTTTTATAGATTAGATATAGTGCCACTTAAC
AACTCTAATGAGTATTATAGATTAATAAATTGTAATACCTCAGCCATAAAACAGGCCTGT
CCAAAGGTCACTTTTGACCCAATTCCTATACACTATTGTGCTCCAGCTGGTTATGCGATT
CTAAAGTGTAATGATAAGACATTCAGTGGGACAGGACCATGCCATAATGTCAGCACAGTA
CAATGTACACATGGAATTAAGCCAGTGGTATCAACTCAACTACTGTTAAATGGTAGCCTA
GCAGAAGGAGAGATAATAATTAGATCTAAAAAACTGGACGACAACGCCAACACAATAATA
GTACATCTTGATGAACCTGTAAAAATTGAGTGTACAAGACCCAACAATAATACAAGAAAA
AGTATAAGGATAGGACCAGGACAAACATTCTATGCAACAGGAGAAATAATAGGAAACATA
AGGCAAGCACATTGTGACATTAGTGAAGATCAGTGGAATGAAACTTTGCAAAGGGTAGGT
AAAAAATTAGCAGAACTCTTCCCTAATAAAACAATAACCTTTAATTCATCCTCAGGAGGG
GATCTAGAAATCACAACACATAGCTTTAATTGTAGAGGAGAATTTTTCTATTGCAACACA
TCAAGCCTGTTTAAGGGTACATATAGGCCTAATGGTACAAGTAATTCCACTTCAGGCTCT
ATCATCACACTCCCATGCTACATAAAACAAGTTATAAACTTGTGGCAGGAGGTAGGACGA
GCAATATATGCCCCTCCCATTGAAGGAAACATAACATGTATATCAAATATCACAGGACTA
CTATTGGTAAGAGATGGAGGAAATCATGAAGAGGCAAATACGACAGAGACATTCAGACCT
GGAGGAGGAAATATGAGAGACAATTGGAGAAGTGAATTATATAAATATAAAGTAGTAGAA
ATTAAGCCATTGGGAGTAGCACCCACTAAAGCAAGAAGGAGAGTGGTGGAGAGAGAAAAA
AGAGCAGTGGGAGTAGGAGCTGTTATGTTCCTTGGGTTCTTGGGAGCAGCAGGAAGCACT
ATGGGCGCGGCGTCAATAACGCTGACGGTACAGGCCAGACAATTGCTGTCTGGTATAGTG
CAACAGCAAAGCAATTTGCTGAAGGCTATAGAGGCGCAACAGCATCTGTTGCAACTCACG
GTCTGGGGCATTAAGCAGCTCCAGACAAGAGTCCTGGCTATAGAAAGATACCTAAAGGAT
CAACAGCTCCTAGGGATTTGGGGCTGCTCTGGAAAACTCATCTGCACCACTTCTGTACCT
TGGAACTCTAGTTGGAGTAACAACAGATCTCAAGACGATATTTGGGAGAACATGACCTGG
ATGCAGTGGGATAGAGAAATTAGTAATTACACAAACACAATATACAGGTTGCTTGAAGAC
TCGCAAAACCAGCAGGAAAATAATGAAAAAGATTTATTAGCATTGGACAGTTGGAAAAAT
CTGTGGAGTTGGTTTGATATAACAAATTGGCTGTGGTATATAAGAATATTCATAATAATA
GTAGGAGGCTTGATAGGGTTAAGAATAATTTTTGCTGTGCTTTCTATAGTGAATAGAGTT
AGGCAGGGATACTCACCTTTGTCGTTTCAGACCCTTACCCCGAACCCAGGGGGACTCGAC
AGGCTCGGAAGAATCGAAGAAGAAGGTGGAGAGCAAGACAAAACCAGATCCATTCGATTA
GTGAGCGGATTCTTAGCACTTGCCTGGGACGACCTGCGGAGCCTGTGCCTCTTCAGCTAC
CACCGATTGAGAGACTTCATATTAGTAACAGCGAGAGCGGGGGAACTTCTGGGACGCAGC
AGTCTCTGGGGACTACAGAAGGGGTGGGAAGCCCTTAAATATCTGGGAAGTCTTGTGCAG
TATTGGGGTCTGGAACTAAAAAAGAGTGCTATTAATCTGCTTGATATCACAGCAATAGCA
GTAGCTGAAGGAACAGATAGGATTATAGAATTAGTGCAAAGAATTTATAGAGCTATCCGC
AACATACCTAGAAGAATAAGACAGGGCTTTGAAGCAGCTTTGCAATAA
>EF117268
ATGAGAGTGAGGGGGATACTGAGGAATTATCAACAATGGTGGATATGGGGCATCTTAGGC
TTTTGGGTGTTAATGATTTGTAATGGAAACTTGTGGGTCACAGTCTATTATGGGGTACCT
GTATGGAAAGAAGCAAAAACTACTCTATTCTGTGCTTCAGATGCTAAAGCATATGAGAAA
GAAGTGCATAATGTCTGGGCTACACATGCCTGTGTACCCACAGACCCCAACCCACAAGAA
ATGGTTTTGGAAAATGTAACAGAAAACTTTAACATGTGGAAAAATGACATGGTGGAACAG
ATGCATGAGGATGTCATCAGTTTATGGGACCAAAGCCTAAAGCCATGTGTAAAGTTGACC
CCACTCTGTGTCACTTTAGAATGTAGACAGGTTAATACTACCAATGCTACCAGTAGCGTT
AATGTTACCAATGGGGAAGAAATAAAAAATTGCTCTTTCAATGCAACCACAGAAATAAGA
GATAAGAAGCAGAAAGTATATGCGCTTTTTTATAGACTTGATATAGTACCACTTGAAGAG
GAGAGGAAGGGAAACTCTAGCAAGTATAGATTAATAAATTGTAATACCTCAGCCATAACA
CAAGCCTGTCCAAAGGTTACTTTTGATCCAATTCCTATACACTATTGTGCTCCAGCTGGT
TATGCGATTCTAAAGTGTAATAATAAGACATTCAATGGGACAGGACCATGCAATAATGTT
AGCACAGTACAATGTACACATGGAATTAAGCCAGTGGTATCAACTCAACTACTGTTAAAT
GGTAGCCTAGCAGAAGGAGAGATAATAATTAGATCTGAAAATCTGACAAACAATGTCAAA
ACAATAATAGTACATCTTAATGAATCTGTAGAAATTGTGTGTACAAGACCCAACAATAAT
ACGAGGAAAAGTATAAGGATAGGACCTGGACAAACATTCTATGCAACAGGGGACATAATA
GGAAACATAAGACAAGCATATTGTAACATTAAAAAGGATGACTGGATTAGAACTTTACAA
AGGGTAGGTAAAAAATTAGCAGAACACTTCCCTAGGAGAATAATAAATTTTACATCACCC
GCAGGAGGGGACCTAGAAATCACAACACATAGCTTTAATTGTAGAGGGGAATTTTTCTAT
TGCAATACATCAAGCCTGTTTAACAGTACATACAATCCTAATGATACAAACAGTAATTCA
AGCTCAAGTAATTCAAGCTTAGACATCACAATCCCATGCAGAATAAAACAAATTATAAAC
ATGTGGCAGGAGGTAGGACGAGCAATGTATGCCCCTCCTATTGAAGGAAACATAACATGT
AAATCAAATATCACAGGACTACTATTGGTACGTGATGGAGGAGTAGAGTCAAATGAAACA
GAGATATTCAGACCTGGAGGGGGAGATATGAGGAACAATTGGAGAAGTGAATTATATAAA
TATAAGGTGGTGGAAATTAAGCCATTGGGAATAGCACCCACTGCAGCAAAAAGGAGAGTG
GTGGAGAGAGAAAAAAGAGCAGTGGGACTGGGAGCTGTGATCTTTGGGTTCTTGGGAGCG
GCAGGAAGCACTATGGGCGCGGCGTCAATAACGCTGACGGTACAGGCCAGACAATTGTTG
TCTGGTATAGTGCAACAGCAAAGCAATTTGCTGAAGGCTATAGAAGCGCAACAACATTTG
TTGCAGCTCACGGTCTGGGGCATTAAGCAGCTCCAGACAAGAGTCCTGGCCATAGAAAGA
TACCTAAAGGATCAACAGCTCCTAGGGATTTGGGGCTGCTCTGGAAAACTCATCTGCACT
ACTGCTGTACCTTGGAACTCCAGTTGGAGTAACAAATCTCATGACGAGATTTGGGGTAAC
ATGACCTGGATGCAGTGGGATAGAGAAATTAGTAATTACACAAACACAATATACAGGTTG
CTTGAAGACTCGCAAAACCAGCAGGAACAAAATGAAAAAGATTTATTAGCATTGGACAGT
TGGGAAAATCTATGGAATTGGTTTAGCATAACAAAGTGGCTGTGGTATATAAAAATATTC
ATAATGATAGTAGGAGGCTTGATAGGTTTAAGAATAATTTTTGCTGTACTCTCTGTAGTG
AATAGAGTTAGGCAGGGATACTCACCTTTGTCGTTTCAGACCCTTATCCCGAACCCAAGG
GGACCCGACAGGCCCGGAAGAATCGAAGAAGAAGGTGGAGAGCAAGACAGAGGCAGATCC
ACTCGCTTAGTGAGCGGATTCTTAGCGCTTGTCTGGGACGACCTGCGGAGCCTGTGCCTT
TTCAGCTACCACCGATTGAGAGACTTCACATTAGTGGCAGCAAGAGTGGTGGAACTTCTG
GGACGCAGCAGTCTCAAGGGACTACAGAAGGGGTGGGAAGCCCTTAGATATCTGGGAAGT
CTTGTGCAGTATTGGGGTCTGGAGCTAAAAAAGAGTGCTATTAGTCTATTTGATACCATA
GCAATCGCAGTAGCTGAAGGAACAGATAGGATTATAGAATTAGCACAAGGAATTGGTAGA
GCTATCATCAACATACCTAGAAGAATAAGACAGGGCTTTGAAGCAGCTTTGCAATAA
>EF117269
ATGAGAGTGAGGGGGATGCTGAGGAATTATCAACAATGGTGGATATGGGGCGTCTTAGGC
TTTTGGATGTTAATGAATTGTAATGTGGGAGGAAACTTGTGGGTCACAGTTTATTATGGG
GTACCTGTGTGGAGAGAAGCAAAAACTACTCTATTCTGTGCATCAGATGCTAAAGCATAT
GAGAAAGAAGTGCATAATGTCTGGGCTACACATGCCTGTGTACCCACAGACCCCAACCCA
CAAGAAATAGATTTGAATGTAACAGAAAATTTTAACATGTGGAAAAATGACATGGTGGAG
CAGATGCATGAGGATGTAATCAGTTTATGGGATCAAAGCCTAAAGCCATGTGTAAAGTTG
ACCCCAATTTGTGTCACTTTAGAATGTACAGATGCTAATATTACCTGCAATAGTACTACT
AGCAGTAATAATTGTACCAGCTATGAGATCAACAAGGAGGACATGGGGGAAATAAAAAAT
TGCTCTTTCAATACAACCACAGAATTAATAGATAAGCAGAAGAAAGTGCATGCACTCTTT
TATAGACTTGATATAGTATCACTAGAAAAGGACAACTCTAGTAAGAAGAACGACTCTAAT
GAGTATTATAGATTAATAAATTGTAATACCTCAGCCATAACACAAGCCTGTCCAAAGGTC
ACTTTTGACCCAATTCCTATACACTATTGTGCTCCGGCTGGTTATGCGATTCTAAAGTGT
AAAAATAAGACATTCAATGGGACGGGACCATGCAATAATGTTAGCACAGTACAATGTACA
CATGGAATTAAGCCAGTAGTATCAACTCAACTACTGTTAAATGGTAGCCTAGCAGAAGAA
GAGATAATAATTAGATCTGAAAATCTGACAAACAATGCCAAAATAATAATAGTACATCTT
AATCAAGCTGTAGAAATTGTATGTACAAGACCTGGCAATAATACAAGAAAAAGTATAAGG
ATAGGGCCAGGACAAACATTCTATGCAACAGGAGACATAATAGGAGACATAAGACAAGCA
CATTGTAACATTAGTGAAGCTAAGTGGAATAAAACCTTGCGAGAGGTAAGTAAAAAATTA
GCAGAACACTTCCCTAATAAAACAATAATATTTAACTCATCCTCAGGAGGGGACCTAGAA
ATTACAACACATAGCTTTAATTGTGGAGGAGAATTTTTCTATTGTAATACATCAAGCCTG
TTTAATAGTACATTTAATAGTACATACATGACTAATGATACAGACATGAATTCAAACTCA
ACCATCTCAATCCCATGCCGCATAAAACAAATTATAAACATGTGGCAGGAGGTAGGACGA
GCAATGTATGCCCCTCCCATTGCAGGAAACATAACATGTAAATCAAATATCACAGGACTA
CTATTGGTACGAGATGGAGGAAACTCAAATGATACAAATGAGCCAGAGATATTCCGACCT
CAAGGAGGAGATATGAGGGACAATTGGAGAAGTGAATTATATAAATATAAAGTGGTAGAA
ATTAAGCCATTGGGAGTAGCACCCACTGCAGCAAAAAGGAGAGTGGTGGGGAGAGAAAAA
AGAGCAGTGGGACTAGGAGCTATGATCCTTGGGTTCTTGGGAGCAGCCGGAAGCACTATG
GGCGCGGCGTCAATAACGCTGACGGTACAGGCCAGACAATTGTTGTCTGGTATAGTGCAA
CAGCAAAGCAATTTGCTGAGGGCTATAGAGGCGCAACAGCATATGTTGCAACTCACGGTC
TGGGGCATTAAACAGCTCCAGACAAGAGTCCTGGCTATAGAAAGATACCTAAAGGATCAA
CAGCTCCTAGGGATTTGGGGCTGCTCTGGAAAACTCATCTGCACTACTGCTGTACCTTGG
AACTCCAGTTGGAGTAACAAATCTCAAGACCAGATTTGGAATGATACGACCTGGATGCAG
TGGGATAAAGAAATTAGTAATTACACAGACATAATATACACGTTGCTTGAAAAATCGCAA
AACCAGCAGGAAATAAATGAAAAGGATTTATTAGCATTGGACAGTTGGAACAGTCTATGG
AATTGGTTTGACATAACAAAGTGGCTGTGGCATATAAAAATATTCATAATGATAGTAGGA
GGCTTGATAGGTTTAAGAATAATTTTTGCTGTGCTTTCTATAGTGAATAGAGTTAGGCAG
GGATACTCACCTTTGTCGTTTCAGACCCTTACCCCGAACCCAGGGGGACCAGACAGGCTC
GGAGGAATCGAAGAAGAAGGTGGAGAGCAAGACAAAAGCAGATCCATTCGATTAGTGAAC
GGATTCTTAGCACTTGCCTGGGACGACCTGCGGAACCTGTGCCTCTTCAGCTACCACCGA
TTGAGAGACTTCATATCAGTGACAGCGAGAGTGGTGGAACTTCTGGGACGCAGCAGTCTC
AGGGGACTACAGAAGGGGTGGGAAGCCCTTAAATATCTAGGAAGTCTTGTGCAGTATTGG
GGTCTGGAACTGAAAAAGAGTGCTATTAGTCTGTTTGATACCATAGCAATAGCAGTAGCT
GAAGGAACAGATAGGCTTATAGAATTCATACAAAGAACTGGTAGAGCTATCTGCAACATA
CCTAGAAGAATAAGACAGGGTTTTGAAGCAGCTTTGCAATAA
>EF117270
ATGAGAGTGAGGGGGATACTGAGGAATTATCGACAATGGTGGATATGGGGCGTCTTAGGC
TTTTGGATAATGAGTTGTAATGTGGTAGGAAACTTGTGGGTCACAGTCTATTATGGGGTA
CCTGTGTGGAAAGAAGCAAAAACTACTCTATTCTGTGCATCAGATGCTAAAGCATATGAG
ACAGAAGTACATAATGTCTGGGCTACACATGCCTGTGTACCCACGGACCCCAACCCACAA
GAATTGGTTTTGGAAAATGTAACAGAAAATTTTAACATGTGGAGAAATGACATGGTGGAT
CAGATGCATGAGGATGTAATCAGTTTATGGGATCAAAGCCTAAAGCCATGTGTAAAGTTG
ACCCCACTCTGTGTCACTTTAGAGTGTCGTAATGCTACCAGTAAGATGGTTAATGATACC
AGGAATGTGGAAGAAATGAAAAATTGCTCTTTCAATACAACCACAGAACTAAGGGATAGG
AAGCAGACAGTGTATGCCTCTTTTTATAAACTTGATATAGTACCACTTAATGAGAATAAG
AGCACCTCTAGTGAGAATTATAGATTAATAAATTGTAATACCTCAGCCATAACACAAGCC
TGTCCAAAGGTCAATTTTGATCCAATACCTATACATTATTGTACCCCAGCTGGTTATGCG
ATTCTAAAGTGTAATAATAAGACATTCAATGGGACAGGACCATGCAGTAATGTCAGCACA
GTACAATGTACACATGGAATTAAGCCAGTGGTATCAACTCAATTACTGTTAAATGGTAGC
CTAGCAGAAGAAGGGATAATAATTAGATCTGAAAATCTGACAGACAATGTCAAAACAATA
ATAGTACATCTTGAGGAACCTGTAGAAATTGTGTGTACAAGACCCAACAATAATACAAGG
AAAAGTGTAAGGATAGGACCAGGACAAACATTCTATGCAACAGGAGAAATAATAGGAGAC
ATAAGACAGGCACATTGTAACATTAGTGAAGCCAAATGGAATGAAACTTTACAAAATGTG
ACTAAAAAATTAAAAGAACACTTCCCTAATAAAACAATAATATTTAACTCATCCTCAGGA
GGGGACCTAGAAATTACAACACATAGCTTTAATTGTAGAGGAGAATTTTTCTATTGCAAT
ACATCAAAACTGTTTAATGGTATATACAATGGTACACAAAGTAATTCAAGTAATTCAAAC
TCAACCATCATAATCCCATGCAAAATAAAACAAATTGTAAACATGTGGCAGAAGGTAGGA
CGGGCAATGTATGCCCCTCCCATTGCAGGAAACATAACATGTACATCAAATATCACAGGA
CTACTACTGGTACGTGATGGAGGACCAGATAATGTTACAGAGATATTCAGACCTGGAGGA
GGAGATATGAGGGACAATTGGAGAAGTGAATTATATAAATATAAAGTGGTAGAAATTAAG
CCATTGGGAATAGCACCCACTGGGGCAAAAAGGAGAGTGGTGGAGAGAGAAAAAAGAGCA
GTGGGATTAGGAGCTGTGTTCCTTGGGTTCTTGGGAGCAGCCGGAAGCACTATGGGCGCA
GCGTCAATAACGCTGACGGTACAGGCCAGACAATTGTTGTCTGGTATAGTGCAACAGCAA
AGCAATTTGCTGAGGGCTATCGAGGCGCAACAGCATATGTTGCAACTCACGGTCTGGGGC
ATTAAGCAGCTCCAGACAAGAGTCCTGGCTATAGAAAGATACCTAAAGGATCAACAGCTC
CTAGGGATTTGGGGCTGCTCTGGAAAACTCATCTGCACCACTGCTGTACCTTGGAACGCC
AGTTGGAGTAACAGATCTCACGATGATATTTGGAATAACATGACCTGGATGCAGTGGGAT
AGAGAAATTAGTAATTACACAAACACAATCTACAGGTTGCTTGAAGAATCGCAAAACCAG
CAGGAAAGGAATGAAAAAGATTTATTAGCATTGGACAGCTGGGGAAATTTGTGGAATTGG
TTTAGCATAACAAATTGGCTGTGGTATATAAAAATATTCATAATGATAGTAGGAGGCTTG
ATAGGTTTGAGAATAATTTTTGCTGTGCTCTCTATAGTGAATAGAGTTAGGCAGGGATAC
TCACCTTTGTCGTTTCAGACCCCTACCCCCAACCCAAGGGAAGCCGACAGGCTCGGAGGA
ATCGAAGAAGAAGGTGGAGAGCAAGACAGAACCAGATCCATTCGATTAGTGAACGGATTC
TTAGCGCTTGCCTGGGACGACCTGCGGAGCCTGTGCCTCTTCAGCTACCACCGATTGAGA
GACTTCATATTAGTGGTAGCGAGAGCGGTGGAACTTCTGGGACGCAGCCTTCTCAGGGGA
CTACAGAAGGGGTGGGAAGCCCTTAAATATTTGGGAGGTCTCGTGCAGTATTGGGGTCTG
GAGCTAAAAAAGAGTGCTATTAGTCTGCTTGATACCACAGCAATAGCAGTAGCTGAAGGA
ACAGATAGAATTATAGCAGTGATACAAGGAATTTGTAGAGCTATCCGCAACATACCTAGA
AGAATAAGACAGGGCTTTGAAACAATTTTGCAATAA
>EF117271
ATGAGAGTGAGGGGGACACTGAGGAATTATCAACAATGGTGGATATGGGGCGTCTTGGGC
TTTTGGATGTTAATGATTTGTAATGTGGGAGGAAACTTGTGGGTCACAGTCTATTATGGG
GTACCTGTGTGGAAAGAAGCAACAACTACTCTATTCTGTGCATCAGATGCTAAAGCATAT
GACAAAGAAGTGCATAATGTCTGGGCTACACATGCCTGTGTACCCACAGACCCCAACCCA
CAAGAAATGGTTTTGGGAAATGTAACAGAAAATTTTAACATGTGGAAAAATGAAATGGTG
AATCAGATGCATGAGGATGTAATCAGTCTATGGGATCAAAGCCTAAAGCCATGTGTAAAG
TTAACCCCACTCTGTGTCACTTTAGAATGTAGCAATGTTACCTACAATGAGAGCATGAAG
GAAGTAAAAAATTGCTCTTTCAATCTAACCACAGAACTAAGAGATAAAAAGCAGAAAGTG
CATGCACTCTTTTATAGACTTGATATAGTACCACTTAATGATACTGAGAAGAAGAATTCT
AGTAGGCCTTATAGATTAATAAATTGTAATACCTCAGCCATAACACAAGCCTGTCCAAAG
GTCACTTTTGATCCAATTCCTATACACTATTGTACTCCGGCTGGTTATGCGATTCTAAAG
TGTAATGATAAGAAATTCAATGGGACAGGACCATGCCATAAGGTTAGCACAGTACAATGT
ACACATGGAATTAAGCCAGTAGTATCAACACAACTACTGTTAAATGGTAGCCTAGCAGAA
GGAGAGATAATAATTAGATCTGAAAATTTGACAAACAATGCCAAAACAATAATAGTACAT
CTTAATCAATCTGTAGAAATTGTGTGTGCAAGACCCAGCAATAATACAAGAACAAGTATA
AGGATAGGACCAGGACAAACATTCTATGCAACAGGAGCCATAACAGGAGACATAAGACAA
GCACATTGTAACATTAGTAAAGATAAATGGAATGAAACTTTACAAAGGGTAGGTGAAAAA
TTAGCAGAACACTTCCCTAATAAAACAATAAAATTTAATTCATCCTCAGGAGGGGACCTA
GAAATTACAACACATAGCTTTAATTGTAGAGGAGAATTTTTCTATTGTAATACATCAGGC
CTGTTTAATGGTACATTTAATGGTACATACGTGTCACCTAATAGTACAGACAGTAATTCA
AGTTCAATCATCACGATCCCCTGCAGAATAAAGCAAATTATAAACATGTGGCAGGAGGTA
GGACGAGCAATGTATGCCCCTCCCATTGCAGGAAACATAACATGCAAATCAAATATCACA
GGACTACTATTGGTACGCGATGGGGGAACAGGGTCAGAGTCAAATAAGACAGAGATATTC
AGACCTGGAGGAGGAGATATGAGGGACAATTGGAGAAGTGAATTATATAAATATAAAGTG
GTAGAAATTAAGCCATTGGGAGTAGCACCCACTAAAGCAAAAAGGAGAGTGGTGGAGAGA
GAAAAAAGAGCAGTGGGAATAGGAGCTGTGTTCCTTGGGTTCTTGGGAGCAGCAGGAAGC
ACTATGGGCGCGGCGTCAATAACGCTGACGGTACAGGCCAGACAATTGTTGTCTGGTATA
GTGCAACAGCAAAGCAATTTGCTGAGGGCTATAGAAGCGCAACAGCATCTGTTGCAACTC
ACGGTCTGGGGCATTAAGCAGCTCCAGACAAGAGTCCTGGCTATAGAAAGATACCTAAAG
GATCAACAGCTCCTAGGGATTTGGGGCTGCTCTGGAAAGCTCATCTGCACTACTGCTGTA
CCTTGGAACTACAGTTGGAGTAACAGATCTCAAGACGATATTTGGGATAACATGACCTGG
ATGCAGTGGGATAAAGAAATTAGTAATTACACAAACACAATATACAAGTTGCTTGAAGAC
TCGCAAATCCAGCAGGAAAAAAATGAAAAAGATTTATTAGCATTGGACAGTTGGGAAAAT
CTATGGAATTGGTTTAACATAACAAATTGGCTGTGGTATATAAAAATATTCATAATAATA
GTAGGAGGCTTGATAGGTTTAAGAATAATTTTTGCTGTGCTCCCTATAGTGAATAGAGTT
AGGCAGGGATACTCACCTTTGTCGTTTCAGACCCATACCCCGACTCCAGGGGGACCCGAC
AGGCTCGGAAGAATCGAAGAAGAAGGTGGAGAGCAAGACAACGTCAGATCCATTCGCTTA
GTGAACGGGTTCTTAGCGCTTGCCTGGGACGACCTGCGGAACCTGTGCCTCTTCAGCTAC
CACCGATTGAGAGACTTCATATTAGTGGCAGCGAGAGTGGTGGAACTTCTGGGACGCAAC
AGTCTCAGGGGACTACAGAAGGGGTGGGAAGCCCTTAAATATCTGGGAAGTCTTGTGCAG
TACTGGGGTCTGGAGCTAAAAAGGAGTGCTATTAGTCTGCTTGATACCATAGCAATAGCA
GTAGCTGAGGGAACAGATAGGATTATACAATTAGGACAAGGAATTTGTAGAGCTATCTGC
AACATACCTAGAAGAATAAGACAGGGCTTGGAAGCAGCTTTGCAATAA
>EF117272
ATGAGAGTGAAGGGGACACGGAAGAGTTATCAACAATGGTGGATATGGGCCGTCTTAGGC
TTTTGGATGCTAATGATTTGTAATGTGGGAGGAAACTTGTGGGTCACAGTCTATTATGGG
GTACCTGTGTGGAAAGAAGCAAAAACTACTCTATTTTGTGCATCAGATGCTAAAGGATAT
GACAAAGAAGTGCATAATGTCTGGGCTACACATGCCTGTGTACCCACAGACCCCAACCCA
CAAGAAATGCCTTTGGAAAATGTAACAGAAAATTTTAACATGTGGGAAAATGACATGGTG
AATCAGATGCATGAGGATGTAATCAGTTTATGGGATGAAAGCCTAAAGCCATGTGTAAAG
TTGACCCCACTCTGTGTCACTTTAAATTGTACAGATGTTAATAAAAATGTTAGCAGTAGT
GATACTGATAATTACAAAGAGACCATGAAGGAAAGGAAAAATTGCACTTTCAATATGACT
ACAGAACTAAGAGATAAGAATCAGAAAAAGTATGCACTTTTTTATAAACTTGATATAGTA
CCACTTGATGACAATGATAATGCTAGTTATAGATTAATAAATTGTAATACCTCAACTCTA
ACACAAGCCTGCCCAAAGGTCTCTTTTGACCCAATTCCTATACATTATTGTGCTCCAGCT
GGTTATGCGATTCTAAAGTGTAAAAATAAGACATTCAATGGGATAGGACCATGCAATAAG
GTTAGCACAGTACAATGTACACATGGAATTAAGCCAGTGGTATCAACTCAACTACTGTTA
AATGGTAGCCTAGCAGAAGAAGACATAGTAATTAGATCTGAAAATATAACAGACAATGCC
AAAACAATAATAGTACATCTTAATGAATCTGTAGAAATTGTGTGTATAAGACCCAACAAT
AATACAAGAAAAAGCATAAGGATAGGACCAGGACAAACATTCTATGCAACAGGAGACATA
GTAGGAGACATAAGACAAGCATACTGTAACATTAGTGAAGGTAAATGGAATAAAACTTTA
CAAAGGGTAAGTGAAAAATTAGCAGAACACTTCCCTAATAGCACAATAAATTTTAACTCA
TCCTCAGGAGGGGACCTAGAAATTACAACACATAGCTTTAATTGTGGAGGAGAATTTTTC
TATTGTAATACATCAGGCTTGTTTAATGGTACATACATGAATAATGATACAAAAAGTAAT
GATACAAAAAGTAATTCAAGCTCCATCATCACAATCCCATGCAGAATAAAGCAAATTATA
AACATGTGGCAAGAGGTAGGACGAGCAGTGTATGCCCCTCCCATTGCAGGAAACATAACA
TGTAAATCAAATATCACAGGAATACTATTGACACGAGATGGAGGACGAGGAGAAGAGGTA
AAAAATGATACAGAGACATTCAGACCTGGAGGAGGAAATATGAAGGACAATTGGAGAAGT
GAATTATATAAATACAAAGTAGTAGAAATTAAGCCATTAGGAGTAGCACCAACTGCAGCA
AAAAGGAGAGTGGTGGAGAGAGAAAAAAGAGCAGTGGGACTAGGAGCTGTACTCCTTGGG
TTCTTGGGAGCAGCAGGAAGCACTATGGGCGCGGCGTCAATAACGCTGACGGTACAGGCC
AGACAATTGTTGTCTGGAATAGTGCAACAGCAAAGCAATTTGCTGAGAGCTATAGAGGCG
CAACAGCATATGTTGCAACTCACAGTCTGGGGCATTAAGCAGCTCCAGGCAAGAGTCCTG
GCTATAGAAAGATACCTAAAGGATCAACAGCTCCTAGGGATTTGGGGCTGCTCTGGAAAA
CTCATCTGCACCACTGCTGTACCTTGGAACTCCAGTTGGAGTAACAAAAATCAAACAGAA
ATTTGGGACAAAATGACCTGGATGCAATGGGATAGAGAAATTAGTAATTACACAGACACA
ATATACAGGTTGCTTGAAGACTCGCAAAACCAGCAGGAAAAGAATGAAAAGGATTTATTA
GAATTGGACAAGTGGCAAAATCTATGGAGTTGGTTTAACATAACAAATTGGCTGTGGTAT
ATAAGAATATTCATAATGATAGTAGGAGGCTTAATAGGTTTAAGAATAATTTTTGCTGTG
CTTTCTATAGTGAATAGAGTTAGGCAGGGATACTCACCTTTGTCGTTTCAGACCCTTGCC
CCGAACCCAAGGGGACTCGACAGGCTCGGAAGAATCGAAGAAGAAGGTGGAAAAGAAGAC
AGAAACAGATCGATTCGCTTAGTGCACGGATTCTTAGCACTTGCCTGGGACGACCTGAGG
AGCCTGTGCCTCTTCAGCTACCACCGATTGAGAGACTTAATATTGCTGATAGCGAGAGCG
GTGGAGCTTCTGGGACAGAGGGGGTGGGAAGCCCTTAAATATCTGGCAGGTATTGTGCAG
TATTGGGGTCTGGAACTAAAAAAGAGTGCTGTTAGTCTGTTTGATACTATAGCAATAGCA
GTAGCTGAGAGAACAGATAGGATTATAGGATTAATACAAGGAATTTGTAGAGCTATCTGC
AACATACCTAGAAGAATAAGACAGGGCTTTGAAGCAGCTTTGCAATAA
>EF117273
ATGAGAGTGAGGGGGACATTGAGGAATTATCAACAATGGTGGATATGGGGCGTCTTGGGC
TTTTGGATGTTAATGGTTTGTAATGTGGTAGGAAACTTGTGGGTTACAGTCTATTATGGG
GTACCTGTGTGGAAAGAAGCAAAAGCTACTCTATTCTGTGCATCAGATGCTAAAGCATAT
GAGACAGAAGTGCATAATGTCTGGGCTACACATGCCTGTGTACCCACAGACCCCAACCCA
CAAGAAATAGTTTTGGAAAATGTAACAGAAAATTTTAACATGTGGGAAAATGACATGGTG
AATCAAATGCATGAGGATGTAATCAGTTTATGGGATCAAAGCCTAAAGCCATGTGTAAAG
TTGACCCCACTCTGTGTCACTTTAGACTGTGAAAATGTTGATGGTAATGATACCTACAAT
GGGACCAATGAAATGAAAAATTGCTCTTTCAATACAACCACAGAGCTAAGAGATAAGAAG
CAGAAAGTGTCTGCACTCTTTTATAGACTTGATATAGTACCACTTAATAGGAGCTCTAGT
AGTAACTCTAGTGATTATTATAGATTAATAAGTTGTAATACCTCAGCCATAACACAAGCC
TGTCCAAAGGTCACTTTTGATCCAATTCCCATACACTATTGTGCTCCAGCTGGTTTTGCG
ATTCTAAAGTGTAATAATAAGACATTCAATGGGACAGGACCATGCCATAATGTTAGCACA
GTACAATGTACACATGGAATTAAGCCAGTGGTATCAACTCAACTACTGTTAAATGGTAGC
CTAGCAGAAAAAGAGATAATAATTAGATCTAAAAATCTGTCAGACAATGTCAAAACAATA
ATAGTACATCTTAATGAATCTGTAGAAATTGTGTGTACAAGACCCAACAATAATACAAGA
AAAAGTATAAGGATAGGACCAGGACAAACATTCTATGCAACAGGAGCCATAATAGGAAAC
ATAAGAGAAGCACATTGTAACATTAGTAGAGATAAGTGGAATGAAACTTTACAAAGGGTA
GGTAAAAAATTAGAAGAACAGTTCCCTAATAAAACAATAAACTTTACATCATCCTCAGGA
GGGGACCTAGAAATTACAACACATAGCTTTAATTGTAGAGGAGAATTTTTCTATTGTAAT
ACATCAAAACTGTTTAATAGTACATACATACCTACATACAGGCCTAATAATACACAAGGT
AATTCAAGCTCAACCATCACAATCCCATGTAGAATAAAGCAAATTATAAACATGTGGCAG
GAGGTAGGACGAGCAATGTATGCCCCTCCCATTGCAGGAAACATAACATGTAAATCACAT
ATCACAGGACTACTATTGGTACGGGATGGAGGAACAGGGCTAAATAGTAGTACAGAGACA
TTTAGACCTGGAGGAGGGGATATGAGGGACAATTGGAGAAGTGAATTATATAAATATAAA
GTAGTAGAAATTAAGCCATTGGGAGTGGCACCAACTGCAGCAAAAAGAAGAGTGGTGCAG
AGAGAAAAACGAGCAGTGGGATTAGGAGCTGTGTTCCTTGGGTTCTTGGGAGCAGCAGGA
AGCACTATGGGCGCAGCGTCAATAACGCTGACGGTACAGGCCAGACAATTGTTGTCTGGT
ATAGTGCAACAGCAGAGCAATCTGCTGAGGGCTATAGAGGCGCAACAGCATATGTTGCAA
CTCACAGTCTGGGGCATTAAGCAGCTCCAGACAAGAGTCCTGGCTATAGAAAGATACCTA
AAGGATCAACAGCTCCTAGGGATTTGGGGCTGCTCGGGGAAACTCATCTGCACCACTGCT
GTACCTTGGAACACCAGTTGGAGTAACAGATCTCAAGCAGATATTTGGGGAAACATGACT
TGGATGCAGTGGGATAGAGAAATTAGTAATTACACAAACACAATATTTAGGTTGCTTGAA
GACTCGCAAATCCAGCAGGAAAGCAATGAAAAAGATTTATTAGCATTGGACAGTTGGAAA
AATCTGTGGAGTTGGTTTGACATAACAAATTGGCTGTGGTATATAAAAATATTCATAATG
ATAGTAGGAGGCTTGATAGGCTTAAGAATAATTTTTGCTGTGCTCTCTATAGTGAATAGA
GTTAGGCAGGGATACTCACCTTTGTCATTTCAGACCCTTATCCCGAACCCACGGGGACCC
GACAGGCTCGGAAGAATCGAAGAAGAAGGTGGAGAGCAAGACAGAGACAGATCCATTCGA
TTAGTGAACGGATTCTTAGCACTTGCCTGGGACGACCTGCGGAGCCTGTGCCTCTTCTGC
TACCACCAATTGAGAGACTTCATATCAGTAACAACGAGGGCGGTGGAACTTCTGGGACGC
AGCAGTCTCAGGGGACTACAGAGGGGGTGGGAAGCCCTTAAATATCTGGGAAGCCTTGTG
CAGTATTGGGTTCTGGAGCTAAAAAAGAGTGCTATTAGTCTGTTTGATACCATAGCAATA
GCAGTAGCTGAAGGAACAGATAGGGTTATAGAATTAATACAAAGGACTTGTAGAGCTATC
CGCAACATACCTAGAAGAATAAGACAGGGCTTTGAAGCAGCTTTGCAATAA
>EF117274
ATGAGAGTGAGGGAGACACAGAGGAATTATCTACAATGGTGGATATGGGGCGTCTTAGGC
TTTTGGATGTTAATGAATTGTAATGTAGGAGGAAACTTGTGGGTCACAGTTTATTATGGG
GTACCTGTGTGGAAAGAAGCAAAAACTACTCTATTCTGTGCATCAGATGCTAAAGCATAT
GAGAAAGAAGTACATAATGTCTGGGCTACACATGCCTGTGTACCCACAGACCCCAACCCA
CAAGAAATAGTTTTGGGAAATGTAACAGAAGATTTTAACATGTGGAAAAATGATATGGTA
GATCAGATGCACGAGGACGTAATCAGTTTATGGGATCAAAGCCTAAAGCCCTGTGTAAAG
TTGACCCCACTCTGTGTCACGTTAGACTGTGCTAATGTTACCAGCAATATTACCAATGGG
GAAGAAATAAAAAATTGCTCTTTCAATGCAACCACAGATGTAAGAGATAAGAAGAAGACA
GTGTATTCACTCTTTTATAGACTTGATATAGTACAACTTGATGGGAGAAGCAATACTAGT
AATTATAGATTAATAAATTGTAATACCTCAACCATAACACAAGCCTGTCCAAAGGTCAGT
TTTGATCCAATTCCTATACACTATTGTGCTCCAGCTGGTTATGCGATTCTAAAGTGTAAT
AATAAGACATTCAATGGGAAAGGACCATGCCATAATATTAGCACAGTACAATGCACACAT
GGAATTAAGCCAGTAGTATCAACTCAGCTACTGTTAAATGGTAGCCTAGCAGAAGAAGAG
ATAATAATTAGATCTGAAAATTTGACAAACAATGTCAAAACAATAATAGTACATCTTAAT
AAACCTGTAAAAATTGTGTGTACAAGACCCGGCAATAATACAAGGAAAAGTATAAGGATA
GGACCAGGACAAACATTCTATGCAACAGGAGAAATAATAGGAAACATAAGACAAGCACAT
TGTAACATTAGTAAAGAGGAATGGAATAAAACTTTACAAGGGGTAGGTGAGAAATTAGCA
GAACACTTCCCTAATAAAACAATAGAGTTTACATCACCCTCAGGAGGGGACTTAGAAATT
ACAACACATAGTTTTAATTGTAGAGGAGAATTTTTCTATTGTAATACATCAGACTTGTTT
AATGGTATATATAATGGTACATACATACCTAAGGGTAATTTAAACTCAACCATCACAATC
CAATGCAAAATAAAGCAATTTATAAACATGTGGCAAGAGGTAGGACGAGCAATGTATGCC
CCTCCCATTCAAGGAAATATAACATGTGAATCAAATATCACAGGACTATTATTGGTACGT
GATGGAGGAAACTCAAATAGTACAGAAGAGATATTCAGACCTGGAGGAGGAGATATGAGG
GATAATTGGAGAAGTGAATTATATAAATATAAAGTGGTAGAAATTAAGCCATTGGGAGTA
GCACCCACTGATGCAAAAAGGAGAGTGGTGGAGAGAGGAAAAAGAGCAGCACTGGGAGCT
GTGTTCTTGGGGTTCTTGGGAGCAGCAGGAAGCACCATGGGCGCGGCGTCAATAACGCTG
ACGGTACAGGCCAGACAATTGTTGTCTGGTATAGTGCAACAGCAAAGCAATTTGCTGAGG
GCTATAGAGGCGCAACAACATCTGTTGCAGCTCACGGTCTGGGGTATTAAGCAGCTTCAG
ACAAGAGTCCTGGCTATAGAAAGATACCTAAAGGATCAACAGCTCCTAGGGATTTGGGGC
TGCTCTGGAAAACTCATCTGCACCACTGCTGTACCTTGGAACATCAGTTGGAGTAACAAA
TCTTACCACGAGATTTGGGATAACATGACTTGGATGCAGTGGGATAAAGAAATTAGTAAT
TACACAGACCAAATATACAGGTTGCTTGAAGTCTCGCAAAACCAGCAGGAAAGCAATGAA
AAAGACTTATTAGCATTAAACAGTTGGAACAGTCTGTGGAATTGGTTTGACATAACAAAT
TGGCTGTGGTATATAAAAATATTCATAATGATAGTAGGAGGCTTGATAGGCTTAAGAATA
ATTTTTGCTGTGCTCTCTATAGTGAATAGAGTTAGGCAGGGATACTCACCTTTGTCGTTT
CAGACCCTTATCCCGAACCCAGGGGGACCCGACAGGCTCGGAAGAATCGAAGAAGAAGGT
GGAGAGCAAGACAGAGACAGATCCATTCGATTAGTGAACGGATTCTTAGCGCTTGCCTGG
GACGATCTGCGGAGCCTGTGCCTCTTCAGCTACCACCGATTGAGAGACTTAATATCACTG
ACAGCGAGAGTGGTGGAACTTCTGGGACACAGCAGTCTCAGGGGACTACAGAAGGGGTGG
GCAGCCCTTAAATATCTGGGAAGTCTTGTGCAGTATTGGGTTCTGGAGCTAAAAAGGAGT
GCTATTAGTCTGTTGGATAGAATAGCAATAGCAGTAGCTGAAGGAACAGATAGGGTTATA
GAATTATTACAAGGAATTTGTAGAGCTATCCGCAACGTACCTAGAAGAATAAGACAGGGC
TTTGAAGCAGCTTTGCAATAA
>FJ443808
ATGAGAGTGAGGGAGATATTGAGGAATTGGCTGCAGTGGTGGATATGGGGCGTCTTGGGC
TTTTGGCTGTTAATGATTTGTAGTGGGAACATGTGGGTCACAGTTTATTATGGGGTACCT
GTGTGGAAAGAAGCAAAAACTACTCTATTCTGTGCATCAGATGCTAAAGCATATGAGAGA
GAAGTGCATAATATCTGGGCTACACATGCCTGTGTACCCACAGACCCCAACCCACAAGAA
ATGATTTTGGAAAATGTAACAGAAAATTTTAACATGTGGAAAAATGACATGGTAGATCAG
ATGCATGAGGATATAATCAGTTTATGGGATGAAAGCCTAAAGCCATGTGTAAGGTTGACC
CCACTCTGTGTCACTTTAAATTGTACCAATGTTATTAATGATACGTATGATATGAATGAT
ATGAAAAATTGCTCTTTCAATGCAACCACAGAGATTAAAGATAAGCGAAGGAAAGTGGAT
GCCCTTTTTTATAAACTTGATATAGTACCACTTAGCTCTGGAAATAGCAGCAGTAACAGC
TCTAAGTATAGGTTAATAAATTGCAATACCTCAGCCATAACACAAGCATGTCCAAAGATC
AATTTTGATCCAATTCCTATACATTATTGTGCACCAGCTGGTTATGCGATTCTAAAGTGT
AATAATAAGACATTCAATGGGACAGGACCATGCAATAATGTCAGCACAGTACAATGTACA
CATGGAATTAAGCCAGTGGTATCAACTCAACTACTGTTAAATGGTAGCCTAGCAGAAGAA
GAGATAATAATTAGATCTGAAAATCTAACAGACAATGTCAAAACAATAATAGTACACCTT
AATGAATCTGTAGAAATTGTGTGTGTAAGACCCAATAATAATATAAGAAAAAGTATAAGG
ATAGGACCAGGACAAGTATTCTATACAAATAAAATAATAGGAGACATAAGACAAGCACAT
TGTGACATTAATGGAACGCAATGGAACAAAACTTTACAACAGGTAGGGAAAAAATTAAAA
GAATACTTCCATAATAAAACAATAATATTTAATGCATCCTCAGGAGGGGATTTAGAAATT
ACAACACATAGTTTTAATTGTGGAGGAGAATTTTTCTACTGCAATACATCAAAATTGTTT
AATGGTACATATAATCCTAACTATAATGATACAGGAGGGAATTCAAGCTCAAACATCAGA
CTCTCATGCAGAATAAAACAATTTATAAACATGTGGCAGAAAGTAGGAAGAGCAATGTAT
GCCCCTCCCATTGAAGGAAACATAACATGTAGATCAAATATCACAGGACTGCTATTGGTA
CGAGATGGAGGTATCAGTAGCACCACCGAGACATTCAGACCTGGAGGAGGAAATATGAAG
GACAATTGGAGAAGTGAATTATATAAATATAAAGTAGTAGAAATTAAGCCATTAGGAATA
GCACCCACTAAAGCAAAAAGGAGAGTGGTGGAGAGAGAAAAAAGAGCAGTGGGAATAGGA
GCTGTGTTCCTTGGGTTCTTGGGAGCAGCCGGAAGCACTATGGGCGCGGCGTCAATAACG
CTGACGGTACAGGCCAGACAACTGTTGTCTGGTATAGTGCAACAGCAAAGCAATTTGCTG
AGGGCCATAGAGGCGCAACAGCATATGTTGCAACTCACAGTCTGGGGCATTAAGCAACTC
CAGGCAAGAGTCTTGGCTATAGAAAGATACCTACAGGATCAACAGCTCCTAGGAATTTGG
GGTTGCTCTGGAAAACTCATCTGCACCACTGCTGTGCCTTGGAACCAGAGTTGGAGTAAT
AAATCTCATGAGGATATTTGGAATAACATGACTTGGATGCAGTGGGATAGAGAAATTAGC
AATTATACAGGCATAATATATCACTTGCTTGAAGACTCGCAAATCCAGCAGGAAAAGAAT
GAAAAGGATTTATTAGCCTTGGACAGTTGGGCAAATTTGTGGAATTGGTTTGACATAACA
AGATGGCTGTGGTATATAAAAATATTCATAATGATAGTAGGAGGCTTGATAGGCTTAAGA
ATAATTTTTGCTGTGCTCTCTATAGTGAATAGAGTTAGGCAGGGATACTCACCTTTGTCG
TTTCAGACCCTTACCCCAAGCCCGAGGGAACCCGACAGGCTCGGAAGAATCGAAGAAGAA
GGTGGAGAGCAAGACAGAGACAGATCCATTCGATTAGTGAACGGATTCTTAGCGCTTGCC
TGGGACGACCTGCGGAGCCTGTGCCTTTTCTGCTACCACCGATTGAGAGACTTCATATTA
GTGGCAGCGAGAATAGTGGAACTTCTGGGACGCAGCAGTCTCAGGGGACTACAGAGGGGG
TGGGAAGCCCTTAAATATCTAGGGAATATTGTGCAATACTGGGGTTCTGAGATAAAAAAG
AGTGCTATTGATCTAATAGACACCATAGCCATAGCAGTAGCTGAGGGAACAGATAGAATT
ATAGAAGTAATACTAAGAATTTGTAGAGCTATCCGCAACATACCTGTAAGAATAAGACAA
GGCTTTGAAGCAGCTTTAATATAA
>HM215346
ATGAGAGTGACGGGGACACAGAGGAATTATCCACGTTGGTGGATATGGGGCTGGTGGATT
TGGGGCATCTTAGGCTTTTGGATGCTGCTGAATTGTAATGGGGCAAAGGACATGTGGGTC
ACAGTCTACTATGGGGTACCAGTGTGGAGAGAAGCAAAAACTACTCTATTTTGTGCATCA
GATGCTAAAGCATATGAGAGAGAAGTGCATAATGTCTGGGCTACACATGCCTGTGTACCC
ACAGACCCCAACCCACAAGAAAGGGTTTTGGAAAATGTAACAGAAAATTTTAACATGTGG
AAAAATAATATGGTGGATCAGATGCATGAGGATATAATCAGCTTATGGGATGAAAGCTTA
AAGCCATGTATAAAGTTGACCCCACTCTGTGTCACTTTGAACTGTGGTAATGCTATAGTA
AATGAGAGCACGATTGAAGGAATGAAAAATTGCTCTTTCAATGTAACCACAGAACTGAAG
GATAAGAAAAAGAAGGAATATGCACTTTTTTATAAACTTGATGTAGTACCTCTTAATGGG
GAAAATAACAATTCCAATAGTAAAAATTTCAGTGAGTATAGATTAATAAATTGTAATACC
TCAACCATAACACAAGCCTGTCCAAAGGTCTCTTTTGACCCAATTCCTATACATTATTGT
GCTCCAGCTGGTTTTGCGATTCTAAAGTGTAATAATGAGACATTCAATGGAACAGGGCCA
TGTAATAATGTCAGCACAGTACAATGTACACATGGAATTAAGCCAGTGGTATCAACTCAA
CTACTGCTAAATGGTAGTCTAGCAGAAAAGGAGATAATAATTAGATCTGAAAATCTGACA
AACAATGCCAAAATAATAATAGTACATCTCAACAACCCTGTAAAAATTATATGTACAAGG
CCCGGCAATAATACAAGGAAAAGTATGAGGATAGGACCAGGACAAACATTCTATGCAACA
GGAGACATAATAGGAGATATAAGACGAGCATATTGTAACATTAGTGAAAAGACATGGTAT
GACACTTTAAAAAATGTGAGTGATAAATTCCAAGAACACTTCCCTAATGCTTCAATAGAA
TTTAAACCATCCGCAGGAGGGGATCTAGAAATTACAACACATAGCTTTAATTGTAGAGGA
GAATTTTTCTATTGCGATACATCAGAACTGTTTAATGGTACATACAATAATAGTACATAC
AATAGTAGTAATAATATCACACTCCAATGCAAAATAAAACAAATCATAAACATGTGGCAG
GGAGTAGGACGAGCAATGTATGCCCCTCCCATTGCAGGAAACATAACATGTGAATCAAAT
ATCACAGGACTATTATTGACACGGGATGGAGGTAATAATAAGAGCACTCCTGAAACATTC
AGACCTGGAGGAGGAGATATGAGGGACAATTGGAGAAGTGAATTATATAAATATAAAGTG
GTAGAAATTAAGCCATTAGGAATAGCACCCACTAAGGCAAAAAGGAGAGTGGTGGAGAGA
GAAAAAAGAGCAGTGGGAATGGGAGCTGTGTTCCTTGGGTTCTTGGGAGCAGCCGGAAGC
ACTATGGGCGCAGCATCATTAACGCTGACGGTACAGGCCAGACAATTGCTGTCTGGTATA
GTGCAACAGCAAAACAATTTGCTGAGAGCTATAGAGGCGCAACAGCATATGTTGCAACTC
ACGGTCTGGGGCATTAAGCAGCTCCAGGCAAGAGTCCTGGCTATAGAAAGATACCTAACA
GATCAACAGCTCCTAGGGATTTGGGGCTGCTCTGGAAAACTCATCTGCACCACTAATGTG
CCTTGGAACAATAGTTGGAGTAATAAATCTTATGAGGATATTTGGGGAAGAAACATGACT
TGGATGCAGTGGGACAGAGAAATTAACAATTACACAAACACAATATACAGGTTGCTTGAA
AAATCGCAAAATCAGCAGGAAAAGAATGAAAAAGAGTTACTAGAATTGGACAATTGGAAA
AACTTGTGGAGTTGGTTTAACATATCAAATTGGTTGTGGTACATAAAAATATTCATAATG
ATAGTTGGAGGCTTGATAGGTTTAAGAATAATTTTTGCTGTGCTTTCTATAGTAAATAGA
GTTAGGCAGGGATACTCACCTTTGTCGTTTCAGACCCTCCTCCCAAACCCGAGGGGACCA
GACAGGCTCGGAGGAATCGAAGAAGAAGGTGGAGAGCAAGACAGAGACAGATCTGTGCGA
TTAGTGAACGGATTCTTAGCTCTTGCCTGGGACGACCTGCGGAACCTGTGCCTCTTCAGC
TACCGCCAATTGAGAGACTTCATATTGATTGTGGCGAGAGCAGTGCAACTTCTGGGACAC
AGCAGTCTCAGGGGAATACAGAGGGGGTGGGAAGCCCTTAAGTACCTGGGAAGTCTTGTG
CAGTATTGGGGTCTAGAGCTAAAAAAGAGTGCTATTAGTCTGCTTGATACCATAGCAATA
ACAGTAGCTGAAGGAACAGATAGAATCATAGAAGTAGTACAAGTAATTTGGAGAGCTATC
CTTAACATACCTAGAAGAATAAGACAGGGCTTTGAAGCAGCTTTGCAATAA
>FJ444017
ATGAGAGTGATGGGGATGCCGAAGAATTGGCAGCAATGGGGGATGTGGGGCATCTTAGGC
TTTTGGATCTTAACGATGTATAGTGTGATGGGAAACTTGTGGGTCACAGTCTATTATGGG
GTACCTGTGTGGAAAGAAGCAAAAGCTACTCTCTTCTGTGCATCAGATGCTAAAGCATAT
GATACAGAAGTGCATAATGTCTGGGCTACACATGCCTGTGTGCCCACAGACCCCAACCCA
CAAGAAATAGTTTTGCCAAATGTAACAGAAAATTTTAACATGTGGAAGAATGACATGGTA
GATCAGATGCATAAGGACATAATCAGTTTATGGGACCAAAGCCTAAAACCATGTGTAAAG
TTGACCCCACTCTGTGTCACTTTAAATTGTACAAATGCTACAAGCACTAATGCTAATAGT
ACAGTGAATGGAGAGAGTACAAATACTAGTATTAGTAATGAAATGAAAAATTGTTCTTTC
AATATGACCACAGAGTTAAGAGATAAAAAAAGGCAAGTGTATGCACTTTTTTATAAACTT
GATATAGTGCCAATTGATGGGGAAAATAATGAGAGGAATGATAGCAACTCCTATAGATTA
ATAAATTGCAATACCTCAGCCATAACACAAGCCTGTCCAAAGGTCTCTTTTGACCCAATC
CCTATACATTATTGTGCACCAGCTGGTTATGCGATTCTAAAGTGTAATAATAAGACATTC
AATGGAACAGGACCATGCAATAATGTCAGCACAGTACAATGTACCCATGGGATTAAGCCA
GTGGTATCAACTCAATTACTGTTAAATGGGAGCTTAGCAGAAGAAGAGATAATAATTAGA
TCTGAAAATCTGACAGATAATACTAAAACAATAATAGTACAGCTTAACAAAGCTGTAGAA
ATTGTGTGTACAAGACCCAATAATAATACAAGAAAAAGTATAAGAATAGGACCAGGACAA
GCATTCTTTGCAACAGGTGACATAATAGGAGACATAAGAGAAGCACATTGTAACATTAAT
AGATGGAATGAGACTTTAGAAGGGGTAAGAGAAAAGTTAAAAGGACTCTTTAACAAAACA
ATAAAATTTAACTCATCTTCAGGAGGGGACCTAGAAATTACAACACATAGCTTTAATTGT
GGAGGAGAATTTTTTTATTGCAATACATCAATACTGTGGGATAGTGATAAGAGTAATGAC
ACAAACATCACACTCCCATGCAGAATAAAACAAATTATAAATATGTGGCAGGAGGTAGGA
CGAGCAATGTATGCCCCTCCCATTGCAGGAAGCATAACATGTAAATCAAAAATCACAGGA
CTACTATTGGTACGTGATGGAGGAATAAATAGCAGCACAGAGACATTCAGACCTGGAGGA
GGAAATATGAAGGACAATTGGAGAAGTGAATTATATAAATATAAAGTGGTAGAAATTCAG
CCATTAGGAGTTGCACCCACTGGAGCAAAAAGGAGAGTGGTGGAGAGGGAGAAAAGAGCA
GTGGGAATAGGAGCTGTGTTCCTTGGGTTCTTGGGAGCAGCTGGAAGCACTATGGGCGCA
GCGTCAATAACGCTGACGGTACAGGCCAAACAACTGTTGTCTGGTATAGTGCAACAGCAG
AGTAATTTGCTGAGAGCTATAGAGGCGCAACAGCATATGCTGCAACTCACAGTCTGGGGC
ATAAAGCAGCTCCAGACAAGAATCCTGGCTGTGGAAAGATACCTAAAGGATCAACAGCTC
CTAGGGATTTGGGGCTGCTCTGGAAAACTCATCTGCACCACTAATGTGCCTTGGAACTCC
AGTTGGAGCAATAGATCTCAACAGGATATTTGGGATAACCTGACCTGGATGCAGTGGGAT
AGAGAAATAAGCAATTACACAAGCACAATATATAAATTACTTGAAGAATCACAAAACCAG
CAGGAGAGAAATGAAAAGGATTTATTAGCATTGGACAGTTGGCAAAATCTGTGGAATTGG
TTTGACATATCAAACTGGCTGTGGTATATAAAAATATTCATAATGATAGTGGGAGGCTTG
ATAGGTTTAAGAATAATTTTTGCTGTACTCTCCATAGTGAATAGAGTTAGGCAGGGATAC
TCACCTTTGTCATTTCAGACCCTTATCCCAAGCCCGAGGGGACCAGACAGGCTCGGAGGA
ATCGAAGAAGAAGGTGGAGAGCAAGACAAAGACAGATCCATTCGATTAGTGAGCGGATTC
TTGCCGCTTTTCTGGGAAGACCTGCGGAGCCTGTGCCTCTTCAGCTACCACCGCTTGAGA
GACTTGCTATTGATTGCAGCGAGAACAGTGGAACTTCTGGGACACAGCAGTCTCAGGGGA
CTACAGAGGGGGTGGGAAGCTCTTAAATATCTGGGAAATCTTGTGCAGTATTGGGGTCTA
GAAGTAAAAAAGAGTGCTATTAGTCTGCTTGATGCTACAGCTATAGCAGTAGCTGAAGGA
ACAGATAGAATTATAGAAGTTATACAAAGATTTTGTAGAGCTGTCCGCAACATACCTAGA
AGATTAAGACAGGGCTTTGAAACAGCTTTGCTATAA
>HM215352
ATGAGAGTGAGGGGGAGATCGAGGAATTGTCAACAATGGTGGATATGGGGCAGCTTAGGC
TTTTGGATGTTAATCATTTGTAATGTAGTGGTGGGAAACTTGTGGGTCACAGTCTATTAT
GGGGTACCTGTGTGGAAAGAAGCAAAAACTACGCTATTCTGTGCATCAAGTGCTAAGGCA
TATGAGAAAGAGGTCCATAATGTCTGGGCTACACATGCCTGTGTACCCACGGACCCCAAT
CCACAAGAACTGGTTTTGGGAAATGTAACAGAAAATTTTGACATGTGGAAAAATGACATG
GTGAATCAAATGCATGAGGATATAATCAGTCTATGGGATCAAAGCCTAAAGCCATGTGTA
AAGATGACCCCACTCTGTGTCACGTTAAATTGTACAAAGGCTAATAGTATATCGGTTGCA
GGGAAAACAAGGGATACAAATGGGACCGCAGACATGAAAAATTGCTCTTTCTATGCAACC
ACAGAATTAAGAGATAAATCAAAGAAAGAGTATGCACTTTTTTATAGACTTGATATAGTA
CCACTTAATGAGAGCGCTAATGAGAGCTCTGAGGGGATTATAGAGTATAGATTAATAAAT
TGTAATACCTCAACTATCACACAAGCCTGTCCAAAGGTCTCTTTTGACCCAATTCCTATA
CATTATTGTGCTCCAGCTGGTTATGCGATTCTAAAGTGTAATAATAAGACATTCAATGGG
AAAGGACCATGCCATAATGTCAGCACAGTACAATGTACACATGGAATTAAACCAGTAGTA
TCAACTCAACTACTGTTAAATGGTAGCCTAGCAGAAGAAGAGATAATAATTAGATCTGAA
AATCTGACAGACAATGTTAAAACAATAATAGTACATCTTAATGAATCTATAGAAATTGTG
TGTACAAGACCCAACAATAATACAAGAAAAAGTGTAAGGATAGGACCAGGACAAGCATTC
TATGCAACAGGTGGCATAATAGGGGACATAAGACAAGCACATTGTGACATTAGTAGAGAT
GGATGGAATAAAACTTTACAAAGGGTAGGTAAAAAATTACAAGAATACTTTCCTAATAAA
ACAATAATATTTCAACCACACTCAGGAGGGGACTTAGAAATTACAATGCATAGCTTTAAT
TGTGGAGGAGAGTTTTTCTATTGCAACACATCAGGCCTGTTTAATAGTACATACAACGAT
ACATACATGCCTAATGATACAACAAGTACAAACAATACAAAAATCACACTCCCATGCAGG
ATAAAACAGATTATAAACATGTGGCAGGGGGTAGGACGAGCAATGTATGCCCCTCCCATT
GCAGGAAACATAACATGTAGATCAAGTATCACAGGACTAATATTAGTACGTGATGGAGGT
TCTGAAACAAATGAAACATTCAGACCTGAAGGAGGAAACATGAGGGACAATTGGAGAAGT
GAATTATATAAATATAAAGTGGTAGAAATTAAGCCATTAGGAATAGCACCCACTGACGCA
AAAAGGAGAGTGGTGGAGAGACAAAAAAGAGCAGTGGGAATAGGAGCTATGTTCCTTGGG
TTCTTGGGAGCAGCAGGAAGCACTATGGGCGCGGCGTCAATAACGCTGACGGCACAGGCC
AGAAAAGTGTTGTCTGGTATAGTGCAACAGCAAAGCAATTTGCTGAGGGCTATAGAGGCG
CAACAGCATCTGTTGCAACTCACAGTCTGGGGGATTAAGCAGCTCCAGACAAGAGTCTTG
GCTCTAGAAAGATACCTAAAGGATCAACAGCTCCTAGGGATTTGGGGCTGCTCTGGAAAA
GTCGTCTGCACCACTGCTGTGCCTTGGAACGCCAGTTGGAGTAATAAATCTCTAACAGAT
ATTTGGAATAACATGACCTGGATGCAATGGGATAGGGAAGTTAGTAATTACACAAACACA
ATATATGAGTTGCTTGAGGAATCGCAAATCCAGCAGGAAAGAAATGAAAAAGATTTATTA
GCATTGGACAGTTGGAAAAATCTGTGGACTTGGTTTGACATATCAAATTGGTTGTGGTAT
ATAAAAATATTCATAATGATAGTAGGAGGCTTGATAGGTTTAAGAATAATTTTTGCTGTG
CTTTCTATAGTAAATAGAGTTAGGCAGGGATACTCACCTTTGTCGTTTCAGACCCTTACC
CCAAGCCCGAGGGAACTCGACAGGCTCGAAAGAATCGAAGAAGAAGGTGGAGAGCCCGGC
AAAAGCAGATCCATTCGATTAGTGAGCGGATTCTGGCCACTTGCCTGGGACGACCTACGG
AGCCTGTGCCTCTTCAGCTACCACCGATTGAGAGACTTCATATTAATTGTTCTCAAGGGA
CTACAGAGGGGGTGGAAAGTCCTCAAGTATCTGGGGAGTCTTGTGCAGTATTGGGGTCTG
GAACTGAAAAAGAGTGCCATTAGTTTGTTTGATACCATAGCAATAGCAGTAGTTGAAGGA
ACAGATAGGATTATAGAAATAGTACAGAGAATTTGTAGAGCTATCTGCAACATACCTAGA
AGAATAAGACAGGGTACTGAAGCAGCTTTGCTATAA
>HM215361
ATGAGAGTGAGGGGGATACTGAGGAATTGGCAACAATGGTGGATGTGGAGCATCTTGGGC
TTTTGGCTGTTAATGATTTATAGTGTGTTGGGGAACTTGTGGGTCACAGTCTATTATGGG
GTACCTGTGTGGAAAGAAGCAAAAACTACTCTATTCTGTGCATCAGATGCTAAAGCATAT
GAGAGAGAAGTGCATAATGTCTGGGCTACTCATGCCTGTGTACCCACAGACCCCAACCCA
CAAGAAATAGTTTTGGAAAATGTGACAGAAAATTTTAACATGTGGAAAAATGACATGGTA
GATCAGATGCATGAGGATATAATCAGTTTATGGGATGAAAGCCTAAAGCCATGTGTAAAG
TTGACCCCACTCTGTGTCACTTTAAATTGTTCTAATGCTAATACTACCAGTAGTGGTAGT
AATGAGACCTGTGTTAATAATACCAGTAGCTGTAGGAATAAGACCTATGAAGACATAGGA
ATGAAAAATTGCTCTTTCAATGCAACCACAGAAATAAAGGATAAGAAACTTAAAGTACAT
GCACTTTTTTATAAACTTGACATAATACCGCTAGAGGAGGAGAAAAATGGGAGCAGGAAG
TATAGATTAATAAATTGTAATACCTCAGCCATAACACAAGCCTGTCCAAAGGTCTCTTTT
GACCCAATTCCTATACATTATTGTGCGCCTGCTGGTTATGCGCTTCTAAAGTGTAATAAT
AAGACATTTAATGGGACAGGACCATGTCATAATGTCAGCACAGTACAATGTACACATGGA
ATTAAGCCAGTGGTATCAACCCAACTATTGTTAAATGGTAGCCTAGCAGAAGAAGAGATA
ATAATTAGATCTGAAAATCTGACAAACAATGTCAAAACAATAATAGTACACCTTAATGAA
TCTGTAGGAATTGTGTGTACAAGACCCAGCAATAATACAAGAAAAAGTATAAGGATAGGA
CCAGGACAAACATTCTATGCAACAAATGCCATAATAGGAGACATAAGAGAAGCACATTGT
AACATTAGTAAAGAAAACTGGACAAGAACTTTACAACAGGTAAAGGAAAAATTAGCAGAA
TACTTCCCTAATAAAATAATAAAATTTAATTCATCCGCAGGAGGGGACCTAGAAATCACA
ACACATAGCTTTAATTGTAGAGGAGAATTTTTCTATTGCAATACATCAGGCCTGTTTAAT
AATAATCTTACAGAAAATAATCTTACAGGCATCATCACACTCCCATGCAGAATAAAACAA
ATTATAAACATGTGGCAGGGGGTAGGAAGAGCAATATATGCCCCTCCCATTGCAGGAAAC
ATAACATGTAAATCAAATATCACAGGACTACTATTGACACGTGATGGAGGCGATAACACA
ACTGAGACATTCAGACCTGGAGGAGGAGATATGAGGGACAATTGGAGAAGTGAATTATAT
AAATATAAGGTGGTAGAAATTAAGCCATTAGGAATAGCACCCACTGAGGCAAAAAGAAGA
GTGGCGGAGAGAGAAAGAAGAGCAGTGGGAATAGGAGCTGTGTTCCTTGGGTTCTTGGGA
GCAGCAGGAAGCACTATGGGCGCGGCGTCAATAACGCTGACGGTACAGGCCAGACAACTG
TTGTCTGGTATAGTGCAACAGCAAGACAATTTGCTGAGGGCTATAGAGGCGCAACAGCAT
CTGTTGCAACTCACGGTCTGGGGCATTAAGCAGCTCCAGACAAGAGTCCTGGCTCTAGAA
AGATACCTAAAGGATCAACAGCTCCTAGGGATTTGGGGCTGCTCTGGAAAACTCATCTGC
GCCACTAATGTGCCTTGGAACTCCAGTTGGAGTAATAAATCTCTAACAGATATTTGGGAT
AACATGACCTGGATGCAGTGGGATAGAGAAATTAATAATTACACAGAAACAATATACAGG
TTGCTTGAAGAATCGCAAATTCAGCAGGAGCAAAATGAAAAAGATTTACTAGCATTGGAC
AAATGGAACAGTTTGTGGAATTGGTTTGACATATCAAATTGGCTGTGGTATATAAGACTC
TTCATAATGATAGTAGGAGGCTTGATAGGCTTAAGAATAATTTTTGCTGTGCTTTCTATA
ATAAATAGAGTTAGGCAGGGATACTCACCTCTATCGTTTCAGACCCTTATCCCAAACCCG
AGGGGACCAGACAGTCCCGGAAGAATCGAAGAAGAAGGTGGAGAGCAAGACAGAGACAGA
TCCGTGAGATTAGTGAACGGATTCTTGAGTCTTGTCTGGGACGACCTGCGGAACCTGTGC
CTTTTCAGCTACCACCGATTGAGAGACTTTCTATTGATAGCAGTGAGAGCGGTGGAACTT
CTGGGACGCAGCAGCCTCAGGGGACTACAGAGGGGGTGGGAAGCCCTTAAGTATCTGGGA
AGTCTTGTGCAGTATTGGGGTCTAGAGCTAAAAAAGAGTGCTATTAGTCTGCTTGATACC
ATAGCAATAACAGTAGCTGAAGGAACAGATAGGATTATAGAAGTACTACAGAGATTTTGT
AGAGCCATCTACAACATACCTAGAAGAATAAGACAGGGCTTTGAAGCAGCTTTACTATAA
>FJ444325
ATGAGAGTGACGGGGATACAGAGGAATTATCCACAATGGTGGATATGGGGCATCTTAGGC
TTTTGGATGTTAATGATTTGTAGTGTGGGGGGGAACATGTGGGTCACAGTCTATTATGGG
GTACCTGTGTGGAAAGAAGCAAAAACTACTCTATTTTGTGCCTCAGATGCTAAAGCATAT
GAAAGAGAGGTGCATAATGTCTGGGCTACACATGCCTGTGTACCCACAGACCCCGACCCA
CGAGAATTGGTTTTGGAAAATGTAACAGAAAATTTTAACATGTGGAAAAATGACATGGTG
GATCAGATGCATGAGGATATAATCAGTTTATGGGATCAAAGCCTAAAACCATGTGTAAAG
TTGACCCCACTATGTGTCACTTTAAACTGTAGTAATGTTAATGTTGCCAAATGTAATTAT
ACTACTGAAGGTAATGATACCATCAATACAATGGACAAAGAAATGAAAAATTGCTCGTTC
AATATAACCACAGAACTAAGAGATAAGAGAAGGAATGAATATGCACTTTTTTATAGATCT
GATATAGTAGAACTTGATAAGAATGACAATGCCAGTGAGTATAGATTAATAAATTGTAAT
ACCTCATCTGTAACACAAGCCTGTCCAAAGGTCAATTTTGACCCAATTCCTATACATTAT
TGTGCTCCAGCTGGTTATGCGATTCTAAAGTGTAATGATGAAGCATTCAATGGAACAGGA
CCATGCAGTAATGTCAGTACAGTGCAATGTACACATGGAATTAAGCCAGTAGTATCAACT
CAGCTATTGTTAAATGGTAGTCTAGCAGAGAAAGAGATAGTAATTAGATCTGAAAATCTG
ACAAACAATGTCAAAACAATAATAGTACAGCTTAATGAGTCTGTAGAAATTGTGTGTACA
AGGCCCAACAATAATACAAGGAAAAGTGTGAGAATAGGACCAGGACAAACATTCTATGCA
ACAGGAGAAATAACAGGAGATATAAGACAAGCACATTGTAACATTAGTGATGAGTTATGG
AATAAAACTTTACAGAATGTAATTACAAAATTACAAGAACACTTCCCTAATAAAACAATA
CACTTTGCACCATCCGCAGGAGGGGACCTAGAAATTACAACACATAGCTTTAATTGCAGA
GGAGAGTTTTTCTATTGCGATACATCAAAATTATTTAATAGTACACACAGGGCTGATGAT
TCACCCATCACACTCCAATGCAGAATAAAACAAATTATAAACATGTGGCAGGGGGTAGGA
AGAGCAATGTATGCCCCTCCCATTGCAGGAAACATAGTATGTAACTCAAGTATCACAGGA
CTACTATTAACACGTGATGGAGGAGGGAATGGTACAGAGACATTCAGACCTGGAGGAGGA
GATATGAGGGACAATTGGAGAAGTGAGTTATATAAATATAAAGTGGTAGAAATTAAGCCA
TTAGGAATAGCACCCACTAAGGCAAAAAGGAGAGTGGTGGAGAGAGAAAAAAGAGCAGCT
CTGGGAGCTATGTTCCTTGGGTTCTTGGGAATGGCAGGAAGCACTATGGGCGCAGCATCA
ATAACGCTGACGGTACAGGCCAGGCAATTGTTGTCTGGTATAGTGCAACAGCAGAACAAT
TTGCTGAGAGCTATAGAGGCGCAACAGCATATGTTGCAACTCACAGTCTGGGGCATTAAG
CAGCTCCAGGCAAGAGTCCTGGCCATAGAAAGATACCTAAGGGATCAACAGCTCCTAGGG
ATTTGGGGCTGCTCTGCAAAACTCATCTGCACCACTAATGTGCCTTGGAACTCTAGTTGG
AGTAATAAATCTCAAGAGGATATTTGGGATAACATGACTTGGATGCAGTGGGATAGAGAA
ATTAGTAATTACACAGAGGAAATATACAAATTACTTGAGAAATCGCAGATGCAGCAGGAG
CAAAATGAAAAAGATTTACTAGAATTGGACAGGTGGAACAATCTGTGGAATTGGTTTGAC
ATAACAAAATGGCTGTGGTATATAAAGATATTCATAATGATAGTAGGAGGATTGATAGGT
TTAAGAATAATTTTTGCTGTGCTTTCTATAGTGAATAGAGTTAGGCAGGGATACTCACCT
TTGTCGTTCCAGACCCTTATCCCAGCCCCGAGGGGACCCGACAGGCCCGGAGGAATCGAA
GAAGAAGGTGGAGAGCAAGACAGAGACAGATCCGTGCGATTAGTGACCGGATTCTTATCC
ATTGTCTGGGACGACCTGCGGAGCCTGTGCCTCTTCAGCTACCACCAATTGAGAGACTTC
ATATTGGTGACAGCGAGAGCAGTGGAACTTCTGGGACGCAGCAGTCTCAGGGGAATACAG
AGGGGGTGGGAAGCCCTTAAGTATCTGGGAAGTCTTATACAGTATTGGGGTCTAGAGCTA
AAAAAGAGTGCTATTAGTCTACTTGATACCACAGCAATAGTAGTAGCTGAAGGAACAGAT
AGAATTATAGAAGTAGTACAAAGATTTTGCAGAGCTATCATACATATACCTAGAAGAATA
AGACAAGGCTTTGAAGCAGCGTTGCAATAA
>FJ444384
ATGAGAGTGATGGGGATACTGAGGAATTGTCAACAATGGTGGATATGGGGCATCTTAGGC
TTATGGATGCTCCTGATGTGTAATGTGATGGGAAACTTGTGGGTCACAGTCTATTATGGG
GTACCAGTTTGGAAAGAAGCAAAAACTACTCTATTTTGTGCATCAGATGCTAAAGCATAT
GAGAGAGAAGTGCATAATGTCTGGGCTACACATGCCTGTGTACCCACAGACCCCAGCCCA
CAAGAAATGGAGTTAAAAAATGTAACAGAAAATTTTAACATGTGGGAAAATGACATGGTG
GATCAGATGCATGAGGATGTAATCAGTTTATGGGATCAAAGCCTAAAGCCATGTGTAAAG
TTGACCCCACTCTGTGTCACTTTAAACTGTAGTGATGTTAAGAATAATGTTACTACTAAT
GGTACCTCTGATAGTAGTAATATTACCTCTAATATAAAGGATGAAATGAAAAATTGCTCT
TTCAATATAACCACAGAAATAAGAGATAAGAGAAAGAAGGAATATGCACTTTTTTATAAA
CTTGATATAGTACCACTTGAGACAAATTCCAGTAGTGAATACAGATTAATAAATTGTAAT
ACCTCAGCCGTAACACAAGCTTGTCCAAAGGTCTCTTTTGATCCAATTCCTATACATTAT
TGTGCTCCAGCTGGTTATGCGATTCTAAGGTGTAATAATAAGACATTCAATGGAACAGGA
CCATGCAATAATGTCAGTACAGTACAATGTACACATGGAATTAAGCCAGTGGTATCAACT
CAGCTACTGTTAAATGGTAGCCTGGCAGAAAAAGACATAATAATTAGCTCTAAAAATATA
TCAGACAATGCCAAAACAATAATAGTACATCTTAATGAATCTGTACAAATTGTGTGTATA
AGGCCCGGCAATAATACAAGGAAAAGTGTGTGGATAGGACCAGGACAAGCATTCTATGCA
ACAGGAGACATAATAGGAGATATAAGACAAGCACATTGTAACATTACTGCAGGCAAATGG
AATAGAACTTTAGAAAAGGTAAGGAAAAAATTAGAAGAACACTTCCCTAATAAAACTATA
AACTTTGAACCAGTACCAGCCTCAGGAGGGGACCTAGAAATTACAACACATAGCTTTAAT
TGTAGAGGAGAATTTTTCTATTGTAATACATCAAACCTGTTTAATATTAATATTACAGGA
AATATTACAGGAAATATGACAGGAAATGAAAACATCACACTCCCATGCAGAATAAAACAA
ATTATAAACATGTGGCAAAGGGTAGGGCAAGCTATATATGCCCCTCCCATTGCAGGAAAC
ATAACATGTAACTCAAGTATCACAGGACTACTGTTGACACGTAATGGAGGCAATGATAAC
AGAACAGGGAATAATAATACAGAGACATTCAGACCTGGAGGAGGAGATATGAGGGATAAT
TGGAGAAGTGAATTATATAAATATAAAGTGGTAGAAGTTCAGCCATTGGGAGTAGCACCC
ACTGGAGCAAAAAGGAGAGTGGTGGAGAGAGAAAAAAGAGCAGTAATGGGAGCTATGTTC
CTTGGGTTCTTGGGAGCAGCAGGAAGCACTATGGGCGCGGCGTCAGTGGCGCTGACGGTA
CAGGCCAGACAACTATTGTCTGGTATAGTGCAACAGCAAAGCAATTTGCTGAGGGCTATA
GAGGCGCAACAGCATCTGTTGCAACTCACGGTCTGGGGCATTAAGCAGCTCCGGGCAAGA
GTCCTGGCTATAGAAAGATACCTACAGGATCAACAGCTCCTAGGGATTTGGGGCTGCTCT
GGAAAACTCATCTGCACCACTAATGTGCCTTGGAACTCCAGTTGGAGTAATAAAACTCAA
AACGAGATTTGGGAGAACATGACCTGGATGCAGTGGGATAGAGAAATTAGTAATTACACA
GACACAATCTATAGGTTGCTTGAAGACTCGCAAAACCAGCAGGAAATTAATGAAAAGGAT
TTATTAGCATTGGACAGTTGGAAAAATCTGTGGAGTTGGTTTAGCATATCAAATTGGCTG
TGGTATATAAGAATATTCATAATGATAGTAGGAGGCTTGATAGGTTTAAGAATAATTTTT
GCTGTGCTCTCTATAATAAATAGAGTTAGGCAGGGATACTCACCTTTGTCATTTCAGACC
CTTACCCCAAACCCGAGGGGACTCGACAGGCTCGGAAGAATCGAAGAAGAAGGTGGAGAG
CAAAACAGAGACACATCCATTCGATTAGTGAACGGATTCTTAGCACTTGCCTGGGAAGAT
CTACGGAGCCTGTGCCTCTTCAGCTACCACCGATTGAGAGACTTTATATTGGTGATAGCG
AGAGCAGTGGAACTTCTGGGACGCAGCAGTCTCAGGGGACTACAGAGGGGGTGGGAAGTC
CTTAAGTATCTGGGAAGTCTTGTGCAGTATTGGGGTCTGGAATTAAAAAAGAGCGCTATT
AGTCTGCTTGATACCATAGCAATAATAGTAGCTGAAGGAACAGATAGAATTATAGAATTA
GTACAAGGAATTTGTAGAGCTATCCGCAACATACCTAGAAGAATAAGACAGGGCTTTGAA
GCAGCTTTGCTATAA
>FJ444395
ATGAGAGTGAGGGGGATATGGAAGAATTGGCCACAATGGTTGATATGGAGCATCTTAGGC
TTTTGGATAGGTAATATGGAGGGCTCGTGGGTCACAGTTTACTATGGAGTGCCTGTGTGG
AAAGAAGCAAAAACTACTCTATTCTGTGCATCAGATGCTAAAGCATATGAGAAAGAAGTG
CATAATGTCTGGGCTACACATGCCTGTGTGCCCACAGATCCCAACCCACAAGAAATGGTT
TTGGCAAATGTAACAGAAAATTTTAACATGTGGAAAAATGATATGGTAGAGCAGATGCAT
GAGGATATAATTAGTTTGTGGGATGAAAGCCTGAAGCCATGTGTGAAGTTGACCCCACTC
TGTGTCACTTTAAATTGTACAAATGTTAAAGGGAATGAGAGTGACACCAGTGAAGTAATG
AAAAATTGCTCTTTCAAGGCAACCACGGAACTAAAGGATAAAAAACATAAGGTGCATGCG
CTTTTTTATAAACTTGATGTAGTACCACTTAATGGAAACAGCAGCAGCTCTGGAGAGTAT
AGATTAATAAATTGCAATACCTCAGCCATAACACAAGCCTGTCCAAAGGTCTCTTTTGAC
CCAATTCCTTTACATTACTGTGCACCAGCTGGTTTTGCGATTCTAAAGTGTAATAATAAG
ACATTCAATGGGACAGGACCATGTCGTAATGTCAGCACAGTACAATGTACACATGGAATT
AAGCCAGTGGTATCAACTCAACTACTGTTAAATGGTAGCCTAGCAGAAGAAGAGATAATA
ATTAGATCTGAAAATCTGACAAACAATGCCAAAACAATAATAGTACACCTCAATGAATCT
GTAAACATTGTGTGTACAAGACCCAATAATAATACAAGAAAAAGTATAAGGATAGGACCA
GGACAAACATTCTATGCAACAGGTGACATAATAGGAAACATAAGACAGGCACATTGTAAC
ATTAATGAAAGTAAATGGAACAACACTTTACAAAAGGTAGGAGAAGAATTAGCAAAACAC
TTCCCTAGTAAAACAATAAAGTTTGAACCATCCTCAGGAGGGGATCTAGAAATTACAACA
CATAGCTTTAATTGTAGAGGAGAGTTTTTCTATTGCAATACATCAGACCTGTTTAATGGT
ACATACAGAAATGGTACATACAATCATACAGGAAGAAGTTCAAATGGAACCATCACCCTC
CAATGCAAAATAAAACAAATTATAAACATGTGGCAGGAGGTAGGAAGAGCAATATATGCC
CCTCCCATTGAAGGAGAAATAACATGTAACTCAAATATCACAGGACTACTATTGCTACGT
GATGGAGGTCAATCAAATGAAACAAATGACACAGAGACATTCAGACCTGGAGGAGGAGAT
ATGAGGGACAATTGGAGAAGTGAATTATATAAATATAAAGTAGTAGAAATTAAACCATTG
GGAGTAGCACCCACTGAGGCAAAAAGGAGAGTGGTGGAGAGAGAAAAAAGAGCAGTGGGA
ATAGGAGCTGTGTTCCTTGGGTTCTTGGGAGCAGCCGGAAGCACTATGGGCGCAGCATCA
ATGACGCTGACGGTACAGGCCAGGCAATTATTGTCTGGTATAGTGCAACAGCAAAGCAAT
TTGCTGAGGGCTATAGAGGCGCAACAGCATATGTTGCAACTCACGGTCTGGGGCATTAAA
CAGCTCCAGGCAAGAGTCCTGGCTATAGAAAGATACCTAAAGGATCAACAGCTCCTAGGG
ATGTGGGGCTGCTCTGGAAAACTCATCTGCACCACTGCTGTGCCTTGGAACTCCAGTTGG
AGTAACAAATCTCAAAATGAAATTTGGGGGAACATGACCTGGATGCAGTGGGACAGAGAA
ATTAATAATTACACAAACACAATATATAGGTTACTTGAAGACTCACAAAACCAGCAGGAA
AAAAATGAGAAAGATTTGTTAGCATTGGACAGTTGGAAAAATCTGTGGAATTGGTTTGAC
ATATCAAAGTGGCTGTGGTATATAAAAATATTCATAATGATAATAGGAGGCTTGATAGGT
TTGAGGATAATTTTTGCTGTGCTTTCTATAGTAAAAAGAGTTAGGCAGGGATACTCACCT
TTGTCATTTCAGACCCTTACCCCAAACCCGAGGGGACCAGACAGGCCCGGAGGAATCGAA
GAAGAAGGTGGAGAGCAAGACAGAGACAGATCCGCGCGATTAGCGAGCGGATTCTTGACA
CTTGTCTGGGACGATCTGCGGAGCCTGTGCCTCTTCAGCTACCACCTATTGAGAGACTTC
ATATTGGTGGCGACGAGAACAGTGGAACTTCTGGGACGCAGCAGCCTCAAGGGACTGCAG
AGGGGGTGGGAAATCCTTAGGTATCTGGGAAGTCTTGTGCAGTATTGGGGGCTAGAGCTA
AAAAAGAGTGCTATTAGTCTAATTGATACCATAGCCATAGCAGTAGCTGAAAGGACAGAT
AGGATTATAGAAATAGTACAAAGAATTTGTAGAGCTATCCGCAACATACCTAGAAGAATA
AGACAGGGCTTTGAAACAGCTTTGCTATAA
>FJ444437
ATGAGAGCGAAGGGGATACTGAGGAATTATCAACAATGGTGGATATGGGGCATCTTAGGC
TTTTGGATGTTAATGGTGTGTAATGTGGTGGGAAACTTGTGGGTCACAGTTTATTATGGG
GTACCTGTGTGGAAAGAAGCAAAAACTACTCTATTTTGTGCATCAGATGCTAAAGCATAT
GAGAAGGAAGTGCATAATGTCTGGGCTACACATGCCTGTGTACCCACAGACCCCAACCCA
CAAGAAATGGTTTTGGAAAATGTAACAGAAAATTTTAACATGTGGAAAAATGATATGGTA
GATCAGATGCATGAGGATGTAATCAGTTTATGGGATCAAAGCCTAAAGCCATGTGTAAAG
TTGACCCCACTCTGTGTCACTTTAACTTGTACAAATACTACTGTTAGTAATGGTAGCAGT
AATAGTAATGCTAACTTTGAAGAAATGAAAAATTGCTCTTTCAATGCAACCACAGAAATA
AAAGATAAGAAAAAGAACGAGTATGCACTTTTTTATAAACTGGATATAGTACCACTTAAT
AACAGCTCAGGCAAGTATAGATTAATAAATTGCAATACCTCAGCCATAGCACAAGCCTGT
CCAAAGGTCACTTTTGAGCCAATTCCTATACATTATTGTGCTCCAGCTGGTTATGCGATT
CTAAAGTGTAATAATAAGACATTCAATGGAACAGGACCATGCAATAATGTCAGCACAGTA
CAATGTACACACGGAATTAAGCCAGTGGTATCAACTCAATTGCTGTTAAATGGTAGCCTA
GCAGAAAAAGAAATAATAATTAGATCTGAAAACCTGACAAACAATGCCAAAACAATAATA
ATACACTTTAATGAGTCTGTAGGGATTGTGTGTACAAGACCCAGCAATAATACAAGGAAA
AGTATAAGGATAGGACCAGGACAAACATTTTATGCAACAGGTGACATAATAGGAGACATA
AGACAAGCACATTGTAACGTTAGTAAACAGAATTGGAACAGAACTTTACAACAGGTAGGA
AGAAAATTAGCAGAACATTTCCCTAATAGAAACATAACATTTAACCATTCCTCAGGAGGG
GATCTAGAAATTACAACACATAGCTTTAATTGTAGAGGAGAATTTTTCTATTGTAATACA
TCAGGACTGTTTAATGGTACATACCACCCTAATGGTACATACAATGAGACAGCAGTTAAT
TCAAGCGACACAATCACACTCCAATGCAGAATAAAACAAATTATAAACATGTGGCAAGAG
GTAGGAAGAGCAATGTATGCTCCTCCCATTGCAGGAAATATAACATGTAATTCAACTATC
ACAGGACTATTATTGACACGTGATGGAGGAATAAATCAGACAGGAGAAGAGATATTCAGA
CCTGGAGGAGGAGATATGAGGGATAATTGGAGAAATGAATTATATAAATATAAAGTGGTG
GAGATTAAGCCATTAGGAATAGCACCCACTAAGGCAAAAAGGAGAGTGGTGGAGAGAGAA
AAAAGAGCAGTGGGAATAGGAGCTGTGTTCCTTGGGTTCTTGGGAGCAGCAGGAAGCACT
ATGGGCGCGGCGTCAATAACGCTGACGGTACAGGCCAGACAACTGTTGTCTGGTATAGTG
CAACAGCAAAGCAATTTGCTGAGGGCCATAGAGGCGCAACAGCATATGTTGCAACTCACG
GTCTGGGGCATTAAGCAGCTCCAGGCAAGAGTCTTGGCCATAGAAAGATACCTAAAGGAT
CAACAGCTCCTAGGGATTTGGGGCTGTTCTGGAAAACTCATCTGCACCACTAATGTGCCT
TGGAACTCCAGTTGGAGTAATAGATCTCAAGAGGATATTTGGAATAACATGACCTGGATG
GAGTGGGAAAGGGAAATTGATAATTACACACACACAATATACAGCTTGCTTGAAGAATCA
CAAATCCAGCAGGAAAAAAATGAAAAAGATTTATTGGCATTGGACAGTTGGCAAAATCTG
TGGAGTTGGTTTAGCATAACCAAATGGCTGTGGTATATAAAGATATTCATAATGATAGTA
GGAGGCTTGATAGGTTTAAGAATAATTTTTGCTGTGCTCTCTATAGTGAATAGAGTTAGG
CAGGGATACTCACCTTTATCATTGCAGACCCTTATCCCAAACCCGAGGGGACCCGACAGG
CTCGGAAGAATCGAAGAAGAAGGTGGAGAGCAAGACAGAGACAGATCCATCAGATTGGTG
AACGGATTCTTAGCACTTGCCTGGGACGACCTACGGAGCCTGTGCCTTTTCAGCTACCAC
CAATTGAGAGACTTCATATTGGTGATAGCGAGAGCAGTGGAACTTCTGGGACAGAGGGGT
TGGGAAGCCCTTAAGTATCTGGGAAGTCTTGTGCAGTATTGGGGTATAGAGCTAAAAAAG
AGTGCTACCAGTCTGCTTGATACCACAGCAATAGTAGTAGTTGAAGGAACAGATAGAATT
ATAGGAATAATACAAGCAATTTGTAGAGCTCTCCTCAACCTACCTAGAAGAATAAGACAG
GGCTTTGAAGCAGCTTTGCTATAA
>FJ444600
ATGAGAGTGATGGGGATACTGAGGAATTGTCAACACTGGTGGATATGGGGCATCTTAGGC
TTTTGGATGATAATGGTTTGTAATGTGGTGGGAAACTTGTGGGTCACAGTTTATTATGGG
GTACCTGTGTGGAAAGAAGCAAAAACTACTCTATTCTGTGCATCAGATGCTAAAGCTTAT
GAAAAAGAAGTGCATAATGTATGGGCTACACATGCCTGTGTACCCACAGACCCCAACCCA
CAAGAGCAAGTTTTGGGAAATGTAACAGAAAATTTTAACATGTGGAAAAATGATATGGTG
GATCAGATGCATGAGGACATAATCAGTTTATGGGATCAAAGCCTAAAGCCATGTGTAAAG
TTGACCCCACTCTGTGTCACTTTAAATTGTAGTGATGTTGATGCTAGTAAGGTTAAGATG
ACTAACAATAGTGCTGACACCTTAATAAATACAACCTTAAGCAACAGAACTGAAGAAATG
AAAAATTGCTCTTTCAATATAACCACAGAAATAAGAGATAAGAAAAAGAATGAATATGCA
CTTTTTTATAGACTTGATATAGTACCACTTGATGAGCAAAATAATTCCACTAAGTATAGA
TTAATAAATTGTAATACCTCAACGGTAACACAAGCCTGTCCAAAGGTCACTTTTGATCCA
ATTCCTATACATTATTGTGCTCCAGCTGGTTATGCAATTCTAAAGTGTAATAATAAGACA
TTCAATGGAACAGGACCATGCAATAATGTTAGCACAGTGCAATGTACACATGGAATTAAG
CCAGTGGTATCAACTCAACTACTGTTAAATGGTAGCCTAGCAGAAGGAGAAATAATAATC
AGATCTGAAAATCTGACAAACAATGCCAAAAACATAATAGTACAGTTTAATGATTCTGTA
GAAATTGAGTGTACAAGACCCGGCAATAATACAAGGAGAAGTGTAAGGATAGGACCAGGA
CAAACATTCTATGCAACAGGGGAAATAATAGGAAACATAAGACAAGCATATTGTAACATT
ACGAAAGGGAAATGGGAGACAGCTTTAAAAGAGGTAAAAGAAAAATTAAAAACCTGCTTC
CCTGGAAAAAATATAAGCTTTGCACCATCCTCAGGAGGGGACCTAGAAATTACAACACAT
AGCTTTAATTGTAGAGGAGAATTTTTTTATTGCAATACAACAAAACTGTTTAATAGTACA
GATAATAGCACAGGTACAAATAATAGCACAGAAATCATACTCCCATGCAGAATAAAACAG
ATTATAAACATGTGGCAAGAGGTAGGGCGAGCAATGTATGCCCCTCCCATTGCAGGAAAC
ATAACATGTAAATCAAATATCACAGGGCTAATATTGACACGCGATGGAGGAGATAACAAT
AACAATGACATAGAGACATTCAGACCTGGAGGAGGAGATATGAGGGATAATTGGAGAAGT
GAATTATATAAATATAAAGTGGTAGAAATTAAGCCATTGGGAATAGCACCCACTGAGGCA
AAAAGGAGAGTGGTGCAGAGAGAAAAAAGAGCAGTGGGAATAGGAGCTATGTTCCTTGGG
TTCTTGGGATTCGCAGGAAGCACTATGGGCGCGGCGTCAATAACGCTGACGGTACAGGCC
AGACTACTGTTGTCTGGTATAGTGCAACAGCAAAACAATTTGCTGAGAGCTATAGAGGCG
CAACAGCATATGTTGCAACTCACAGTCTGGGGCATTAAACAGCTCCAGGCAAGAGTCCTG
GCTATAGAAAGATACCTAAGGGATCAACAGCTCCTAGGAATGTGGGGCTGCTCTGGAAAA
CTCATCTGCACCACTGCTGTGCCTTGGAACTCCAGTTGGAGTAATAAATCTAAAACAGAG
ATTTGGGAAAACATGACCTGGATGCAGTGGGATAAAGAAATTAACAATTACACAAACACA
ATATACAGGTTGCTTGAAGAATCGCAAAACCAGCAAGAACAAAATGAAAAAGATTTATTA
GCATTGGACAGTTGGAACAATTTGTGGAATTGGTTTGACATAACAAACTGGCTGTGGTAT
ATAAAAATATTCATAATGATAGTAGGAGGCTTGATAGGTTTGAGAATAGTTTTTGCTGTG
CTTTCTATAGTAAATAGAGTTAGGCAGGGATACTCACCTTTGTCGTTGCAGACCCCTATC
CCAAACCAGAGGGGACTCGACAGGCTCGGAAGAATCGAAGAAGAAGGTGGAGAGCAAGAC
AGAGACAGATCCATTCGATTAGTGAGCGGATTCTTAGCACTTGCCTGGGACGATCTGCGG
AGCCTGTGCCTCTTCTGCTACCACCGATTGAGAGACTTCATCTTGGTGACAGCGAGAGCG
GCGGAACTGCTGGAACGCAGCAGTCTCAGGGGAATACAGAGGGGGTGGGAAGCCCTTAAA
TATCTGGGAAGCCTTGTGCAGTATTGGGTTCTAGAACTCAAAAAGAGTGCTATTAGCCTG
CTTGATACCACAGCAATAACAGTAGCTGAAGGAACAGATAGAATTATAGAAATAGTACAA
AGAATTTGTAGAGCTATCCGCAACGTACCTGTAAGAATAAGACAGGGCTTAGAAGCAGCT
TTGCTATAA
>FJ444215
ATGAGAGTGAGGGGGATACTGAGGAATTATCAACAATGGTGGATATGGGGCATCTTAGGC
TTTTGGATGTTAATGATTTGTAGTGTGGGGGGAAACTTGTGGGTCACAGTCTATTATGGG
GTACCTGTGTGGAGAGAAGCAAAAACTACTCTATTCTGTGCATCAGATGCTAAAGCATAT
GAGAGAGAAGTGCATAATGTCTGGGCTACACATGCCTGTGTACCCACAGACCCCAACCCA
CAAGAATTATTTTTGGAAAATGTAACAGAAAATTTTAACATGTGGAAAAATGACATGGTG
GATCAGATGCATGAGGATATAATCAGTTTATGGGACCAAAGTCTAAAGCCATGTGTAAAG
TTAACCCCACTCTGTGTCACTTTAAACTGTAGTAATGCTAATATTACCAGAAATAGTACT
GATGGTAATACTACCAGAAATAGTACTGCTACCCCCAGTGATACCATAAATGGAGAAATA
AAAAATTGCTCTTTCAATATAACCACAGAGTTAAAAGATAAGAAAAAGAAGGAATATGCA
CTTTTTTATAGATTAGATATAGTACCGCTTAATGAGGAGAATAGCAATTTCAATGAGTAT
AGATTAATAAATTGTAATACCTCAGCTGTAACACAAGCCTGTCCAAAGGTCTCTTTTGAC
CCAATTCCTATACATTATTGTGCTCCGGCTGGTTATGCGATTCTAAAGTGTAATAATAAG
ACATTCAATGGAACAGGACCCTGTAATAATGTTAGCACAGTACAATGTACACATGGAATT
AAGCCAGTGGTATCAACTCAACTACTGTTAAATGGTAGTCTAGCAGAAGAAGAGATAATA
ATTAGATCTGAAAATCTGACAAACAATGCCAAAACAATAATAGTACATCTTAAAGAACCT
GTAGAAATTGTGTGCACAAGGCCTAACAATAATACAAGGAAAAGTATGAGGATAGGACCA
GGACAAACATTCTATGCAACAGATATAATAGGAGATATAAGACAAGCATCTTGTAACATT
GATGAAAAAACATGGAATAACACTTTAAATAAGGTAGGTGAAAAATTACAAGAACACTTC
CCTAATAAAACACTAAACTTTGCACCATCTTCAGGAGGGGACCTAGAAATTACAACACAT
AGTTTTAATTGTAGAGGAGAATTTTTTTACTGTAACACATCAAAACTGTTTTACAAAACA
GAGTTTAATAGTACAACAAATTCAACCATCACACTCCAATGTAGAATAAAACAAATTATA
AACATGTGGCAAGGGGTAGGGCGGGCAATGTATGCCCCTCCCATTGAAGGAAACATAACA
TGTAAATCAAACATCACAGGACTACTATTGACACGTGATGGAGGAACAAATGACAGTATG
ACAGAGACATTCAGACCTGGAGGAGGAGATATGAGGGATAATTGGAGAAGTGAATTATAT
AAATATAAAGTGGTAGAAATTAAGCCATTAGGAGTAGCACCCACTGAGGCAAAAAGGAGA
GTGGTGGAGAGAGAAAAAAGAGCATTGACACTAGGAGCTTTGTTCCTTGGGTTCTTGGGA
ACAGCAGGAAGCACTATGGGCGCGGCGTCAATAACGCTGACGGTACAGGCCAGACAATTG
TTGTCTGGTATAGTGCAACAGCAGAGCAATCTGCTGAAGGCTATAGAGGCGCAACAGCAT
CTGTTGCAACTCACGGTCTGGGGCATAAAACAGCTCCAGACAAGAGTCTTGGCTATAGAA
AGATACCTACAGGATCAACAGCTCCTAGGGCTTTGGGGTTGCTCTGGAAAACTCATCTGC
ACCACTGCTGTGCCTTGGAACTCCAGTTGGAGTAATAAATCTCAAGGAGAGATTTGGGGT
AACATGACTTGGATGCAGTGGGATAGAGAAATTAGCAATTATACAAACACAATATACAGG
TTGCTTGAAGACTCGCAAATCCAGCAGGAAAAAAATGAAAAAGATTTACTAGCATTGGAC
AGTTGGAAAAACTTGTGGAGCTGGTTTAGCATAACAAATTGGCTGTGGTATATAAAAATA
TTCATAATGATAGTAGGAGGCTTGATAGGTTTAAGAATAATTTTTGCTGTGCTTTCTATA
GTGAATAGAGTTAGGCAGGGATACTCACCCTTGCCGTTTCAGACCCTTATCCCAAACCCG
AGGGGACCCGACAGGCTCGGAAGAATCGAAGAAGAAGGTGGAGAGCAAGACAGAGACAGA
TCCATTCGATTAGTGAACGGATTCTTAGCGATTGCCTGGGACGACCTGCGGAGCCTGTGC
CTCTTCAGCTACCACCGATTGAGAGACTTCATATTGATTGCAGCGAGAGCAGCGGAACTT
CTGGGACGCAGCAGTCTCAGGGGACTGCAGAGGGGGTGGGAAGCCCTTAAGTATCTGGGA
AGCCTTGTGCAGTATTGGGGTCTGGAACTAAAAAAGAGTGCTATTAGTCTGCTTGATACC
GTAGCAATAACAGTAGCTGAAGGAACAGATAGGATTATAGAAGTAGTACAAAGAATTTGT
AGAGCTATCTGCAACATACCTAGAAGAATAAGACAGGGCTTTGAAGCAGCTTTACAATAA
>FJ444561
ATGAGAGTGATGGGGATACTGAGGAACTATCAACAATGGTGGATATGGGGCATCTTAGGC
TTTTGGATGGTAATGATTTGTAATGTGGTGGGGAACAACAACTTGTGGGTCACAGTATAT
TATGGGGTACCTGTGTGGAGAGAAGCAAAAACTACTCTATTTTGTGCATCAGATGCTAAA
GCATATGAGAGAGAAGTGCATAATGTATGGGCTACACATGCCTGTGTACCCACAGACCCC
AGCCCACAAGAGCTGGAGTTGCCAAATGTAACAGAAAATTTTAACATGTGGAAAAATGAC
ATGGTAGATCAAATGCATGAGGATATAATCAATTTATGGGATCAAAGCTTAAAGCCATGT
GTAAAGTTGACCCCACTCTGTGTCACTTTATTTTGTGGTAATGTTAATATTACCAAAAGT
AATGCCTCAAGTAGTGATAATAGCAACAATGGTACTGCAGAAAAAATCATAAATGAAGTA
ATGAGAAATTGCTCTTTCAATGTAACCACAGAGGTAAGAGATAAAGAGAAGAAGGAATAT
GCACTTTTTTATAGACTTGATATAATACCAATTGATAAGAAGAATAACAATGATAATACC
AGTGATGATACCAGTGAGTATAGACTAATAAACTGTAATACCTCAACCATAACACAAGCT
TGTCCAAAGGTCTCTTTTGACCCAATTCCTATACATTATTGTGCTCCAGCTGGGTTTGCG
ATTCTAAAGTGTAATAATAAGACATTCGATGGAAAAGGACCATGCAATAATGTCAGCACA
GTACTATGTACACATGGCATTAAGCCAGTGGTGTCAACTCAACTACTATTAAATGGTAGT
CTAGCAGAACAAGAGATAGTAATTAGATCTGAAAATATATCAAATAATGCCAAAACAATA
ATAGTACATCTTAATGAATCTGTAGAAATTGAGTGTATAAGGCCTGGCAATAATACAAGG
AAAAGTGTGAGGATAGGACCAGGACAAGCATTCTATGCAACAGGAGACATAATAGGAAAT
ATAAGACAAGCACATTGTACCATTAATGCAACCAAATGGAATGAAACTTTAATAAAGGTA
GGTGAAAAATTGTATAAACAATTCAACAACAAAACAATAATATTTGCACCATCTTCAGGA
GGAGACCTAGAAATTACAACACATAGCTTTAATTGTGGGGGAGAATTTTTCTATTGCAAT
ACATCAAAACTGTTTAATAGTACATATCCTAATAATAGTACAGACAACACTTCAGATACC
ATCACACTCCAATGCAGAATAAAACAAATTATAAACATGTGGCAGGAGGTAGGACGAGCA
ATGTATGCCCCTCCCATTGCAGGAAACATAACATGTAGATCAAATATCACAGGACTGCTA
TTGACACGTGATGGAGGAGGAAAAACTAACAGCACAAATGAGACATTCAGACCTTTGGGA
GGAGATATGAGGGACAATTGGAGAAGTGAATTATATAAATACAAAGTGGTAGAAATTAAG
CCATTAGGATTAGCACCTACTAAGGCAAAAAGGAGAGTAGTGGACAGAGAAAAAAGAGCA
GTAGGAATGGGAGCTTTGTTCCTTGGGTTCTTGGGAGTAGCCGGAAGCACTATGGGCGCA
GCATCAATGACGCTGACGGTACAAACCAGACAATTGCTGTCTGGTATAGTGCAACAGCAA
AGCAATTTGCTGAGGGCCATAGAGGCGCAACAACATATGTTGCAACTCACGGTCTGGGGC
ATTAAGCAGCTCCAGACAAGGGTCCTGGCTATAGAAAGATACCTAAAGGATCAACAGCTC
CTAGGGATGTGGGGCTGCTCTGGAAAAATCATCTGTACCACTGCTGTGCCTTGGAACAGT
AGTTGGAGTAATAAATCTGAAGCAGAGATTTGGGATAACATGACCTGGATGCAGTGGGAG
AGAGAAATAGACAATTACACAGACAAAATATACAAATTACTTGAAATCTCGCAAATCCAG
CAGGAACAAAATGAAAAGGAATTATTAGCATTGGATAAGTGGGGAAATTTGTGGACTTGG
TTTAGCTTAACAAATTGGCTGTGGTATATAAGAATATTCATAATGATAGTAGGAGGCTTA
ATAGGTTTAAGAATAATTTTTGCTGTACTATCTATAGTGAATAGAGTTAGGCAGGGATAC
TCACCTTTGTCGTTTCAGACCCTTATCCCAAACCCGAGGGGACCCGACAGGCCCGGAGGA
ATCGAAGAAGAAGGTGGAGAGCAAGACAGAGACAGATCCGTGCGATTAGTGAACGGATTC
TTATCTCTTGCCTGGGACGACTTGAGGAGCCTGTGCCTCTTCTGCTACCACCAATTGAGA
GACTTCACATTGATTGCAGCGAGAGCAGTGGAAATCCTGGGACGCAGGGGGTGGGAAGCT
CTTAAATACCTGGGCAGTCTTGTGCAGTATTGGGGTCTGGAGCTAAAAAAGAGTGCTATT
AGTCTGCTTGATACCATAGCAATAACAGTAGCTGAAGGAACAGATAGAATTATAGAAATA
GTACAAAGAATTTGTAGAGCTATCATCAGCATACCTAGAAGAATAAGACAGGGCTTTGAA
GCAGCTTTGCAATAA
>U08455
GAGTGATGGGGATACGGAAGAATTGGCAACAATTGTGGATATGGGGCATCTTAGGCTTTG
GGATGCTAATGATTTGTGATATGAAGGGCTTGTGGGTCACAATCTACTATGGGGTACCTG
TGTGGAAAGAAGCAAAAACAACCCTATTTTGTGCATCAGAGGCTAAAGCATATGAGAAAG
AAGTACATAATGTTTGGGCTACACATGCCTGTGTACCCACAGACCCCAACCCACAAGAAA
TGGTTTTGGAAAATGTAACAGAAAATTTTAATATGTGGAAAAATGATATGGTGAATCAGA
TGCATGAAGATATAATCAGTCTATGGGATCAAAGCCTCAAACCATGTGTAAAGTTGACCC
CACTCTGTGTCACTTTAAACTGTACTAATGCTAATGGTACTAATAATAATGGTACTGTTA
ATGTCAATGATACCATGTATGGAGAAATAAAAAATTGCTCTTTCAATATGACCACAGAAT
TAAGAGATAAGAAAAAGCAAGTATATGCACTTTTTTATAAACTTGATATAGTATCACTTA
ATGAGAATAGTAACAACTCTAGTGAATATAGATTAATAAATTGTAATACCTCAGTCATAA
CACAAGCCTGTCCAAAGGTCACTTTTGACCCAATTCCTATACATTACTGTGCTCCAGCTG
GTTATGCGATTCTAAAGTGTAATAATAAGACATTCACAGGAATAGGACCATGCAAGAACG
TCAGCACAGTACAATGTACTCATGGAATTAAGCCAGTGGTATCAACTCAACTACTGTTAA
ATGGTAGCCTAGCAGAAGAAGAGATAATAGTTAGATCTGAAAATCTGACAGACAATGTCA
AAACAATAATAGTACATCTTAATGAATCTGTAGAGATTGTGTGTACAAGGCCCAACAATA
ATACAAGAAAAAGTGTGAGGATAGGACCAGGGCAAACATTCTATGCAACAGGAGCCATAA
TAGGAGATATAAGACAAGCACATTGTAACATTAGTACAATTAAATGGAATAAAACTTTAC
AAGGGGTAGAGAAAAAATTAAAAGAACACTTCCCTAATAAAACAATAGAATTTAAACCAT
CCTCAGGAGGGGATCTAGAAATTACAACACATAGTTTTAATTGTAGAGGAGAATTTTTCT
GTTGTAATACATCAAACCTGTTTACATCAAACCTGTTTACTGACAATCTAACAAATACTA
CAAACATCACACTCCCATGCAGAATAAAACAAATTATAAACATGTGGCAGGGGGTAGGAC
GAGCAATGTATGCCCCTCCCATTGCAGGAAACATAACATGTAAATCGAATATCACAGGAC
TACTACTGACACGTGATGGAGGAGAAAATAATAGGACTGAGACATTCAGACCTGGAGGAG
GAGATATGAAGGACAATTGGAGAAGTGAATTATATAAATATAAGGTGGTAGAAATTAAGC
CATTAGGAGTAGCACCCACTGGTGCAAACAGGAGAGTGGTGGAGAGAGAGAAAAGAGCAG
TGGGAATAGGAGCTGTGTTCCTTGGGTTCTTAGGAGCAGCAGGAAGCACTATGGGCGCGG
CGTCAATAACGCTGACGGTACAGGCCAGACAATTATTGTCTGGTATAGTGCAACAGCAAA
GCAATTTGCTGAGGGCTATAGAGGCGCAACAGCATATGTTGCAACTCACGGTCTGGGGCA
TTAAGCAGCTCCAGGCAAGAGTCCTGGCTATAGAAAGATACCTAAGGGATCAACAGCTCC
TAGGGATGTGGGGCTGCTCTGGAAAACTCATCTGCACCACTGCTGTGCCTTGGAACTCTA
GTTGGAGTAATAAAACTTACAATGATATTTGGAATAACATGACCTGGATGCAGTGGGATA
GAGAAATTAGTAATTACACAGACACAATATACAGGTTGCTTGAAGACTCGCAAAACCAGC
AGGAAAGAAATGAAAAAGATTTACTAGCATTGGACAGTTGGAACAATCTGTGGAATTGGT
TTAACATAACAAACTGGCTGTGGTATATAAAAATATTCATAATGATAGTAGGAGGCTTGA
TAGGTTTAAGAATAATTTTTGCTGTGCTCTCTATAGTAAATAGAGTTAGGCAGGGATACT
CACCTTTATCGTTTCAGACCCTTACCCCAAACCCGAGGGGACTCGACAGGCTCGGAGGAA
TCGAAGAAGAAGGTGGAGAGCAAGACAGAGACAGATCCATTCGATTGGTGAGCGGATTCT
TGCCACTTGCCTGGGACGACCTGCGGAGCCTGTGCCTCTTCAGCTACCACCAATTGAGAG
ACTTCATATTGATTGTAGCGAGAGCAGTGGAACTTCTGGGACGCAGCAGTCTCAGGGGAC
TGCAGAGGGGGTGGGAAGCCCTTAAGTATCTGGGAAGTCTTGTGCAGTATTGGGGGCTAG
AGCTAAAAAGGAGTGCTATTAGTCTGCTTGATACCATAGCAATAACAGTAGCTGAAGGAA
CAGATAGACTTATAGAAGTAGTACAAAGAATTCGGAGAGCTATCTGCAACATACCTAGAA
GAATAAGACAGGGCTTTGAGACAGCTTTGCTATAA
>FJ443744
ATGAGAGTGAGGGGGATACTGAAGAATTATCAACAATGGTGGATGTGGGGCATCTTAGGC
TTTTGGATGTTGATGATCTGTAATGTAGGAAGCCTGTGGGTCACAGTTTATTATGGGGTA
CCTGTGTGGAAAGATGCAAAAACTACTCTATTCTGTGCATCAGATGCTAAAGCTTATGAC
ACAGAGGTGCATAATGTCTGGGCTACACATGCCTGTGTACCCACAGACCCCAACCCACAT
GAAATAAATTTGGGGAACGTAACAGAAAACTTTAACATGTGGAAAAATCACATGGTGGAT
CAGATGCATGAAGATATAATCAGTTTATGGGATCAAAGCCTAAAGCCATGTGTAAAGTTG
ACCCCACTCTGTGTCACTTTAACCTGTACAAATGCTAAAAATGATAATGCTACTGTTGAT
GGAAATTCTACTACAGGGGGAGAAATAAAAAATTGCTCTTTCAATATAACCACAGAACTA
AGAGATAAGAAACAGAGAGTGCATGCACTTTTTTATAGACTTGATATAGTACCACTTAAT
AACAGTCCTCGGGAAAAGGGTGGCAGCTCTAGTCAGTATAGATTAATAAATTGTAATACC
TCAGCCATAACACAAACCTGTCCAAAGGTCTCTTTTGACCCAATTCCTATACATTATTGT
GCTCCAGCTGGTTATGCGATTCTAAAGTGTAATAATAAGACATTCAATGGATTAGGACCA
TGCAATAATGTCAGCACAGTACAATGCACACATGGAATTAAGCCAGTGGTATCAACCCAA
CTACTGTTAAATGGTAGCCTAGCAGAAGAAGAAATAGTGATTAGATCTGCAAATTTGACA
GACAATACCAAAACAATAATAGTACAGCTTAATAAATCTGTAAGAATTGTGTGTACAAGA
CCTAACAACAATACAAGAACAAGTATAAGGATAGGACCAGGACAAACATTCTATGCAACA
GGAGACATAATAGGAGAAATAAGACAAGCATATTGTACCATTAGTAAAGGTGACTGGGAT
GAAACTTTATACAACGTAAGTGAAAAATTAAAAAAGCACTTCCCTAATAAAACAATAATG
TTTGCAAACTCCTCAGGAGGGGACCTAGAAATTACAACACATAGCTTTAATTGTAAAGGA
GAATTTTTCTATTGCAATACAACACCATTGTTTAATGGCACCTACAATAAAACAGGCGCC
TACAATAAAACAGGTGATAATTCAACCATCACAACCATCACACTCCAATGCAGAATAAAA
CAAGTTATAAACATGTGGCAGGAGGTAGGACGAGCAATATATGCCCCTCCCATTGCAGGA
AACATAACATGTAGCTCAAATATCACAGGACTACTGTTGACACGTGATGGAGGAAATAAT
AATAGTAGTAATGAGACAGAGACATTCAGGCCTGGAGGAGGAGATATGAGAGACAATTGG
AGAAGTGAATTATATAAATATAAAACAGTAGAAATTAAACCATTAGGAATAGCACCCACT
ACGGCAAAAAGGAGAGTGGTGGAGAGAGAAAAAAGAGCAGTGGGAATAGGAGCTGTGTTC
CTTGGGTTCTTGGGAGCAGCAGGAAGCACTATGGGCGCGGCGTCAATAACGCTGACGGTA
CAGGCCAGACAATTGTTGTCTGGTATAGTGCAACAGCAAAGCAATTTGCTGAGAGCTATA
GAGGCGCAACAACATCTGTTGCAACTCACGGTCTGGGGCATAAAGCAGCTCCAGACAAGA
GTCCTGGCTATAGAAAGATACCTAAAGGATCAACAGCTCCTAGGGATTTGGGGCTGCTCT
GGAAAACTCATCTGCACCACTGCTGTGCCTTGGAATACTAGTTGGAGTAATAGATCTCAA
ACAGATATTTGGGACAACATGACCTGGATGCAGTGGGATAGAGAAATTAGTAATTACACA
GATATAATATACAGGTTGCTGGAAGAATCGCAAAATCAGCAGGAAAAAAATGAAAAAGAT
TTACTGGCATTGGACAGTTGGGAAAATCTGTGGAATTGGTTTAGCATAACAAAATGGCTG
TGGTATATAAAAATATTCATAATGATAGTAGGGGGCTTGATAGGTTTAAGAATAATTTTT
GTTGTGCTTTCTATAGTGAATAGAGTTAGGCAGGGATACTCACCTTTGTCATTTCAGACC
CTTATCCCAAAGCAGAGGGAACCCGACAGGCTCGGAAGAATCGAAGAAGAAGGTGGAGAG
CAAGACAGAGACAAATCCGTGAGATTAGTGAGCGGATTCTTAGCACTTGTCTGGGACGAC
TTGAGGAGCCTGTGCCTCTTCAGCTACCACCAATTGAGAGACTTCATATTGATTGTGGCG
AGAGCAGTAGAGCTTCTGGGACGCAGCAGCCTCAGGGGACTACAAAGGGGGTGGGAAATC
CTTAAGTATCTAGGAAGTCTTGTGCAGTATTGGGGTCTAGAGCAAAAAAAGAGGGCTATT
AGACTGCTTGATACCATAGCAATAGCAGTAGCTGAGGGAACAGATAGGATTATAGAAATA
GTACAAAGAATTTGTAGGGCTATCCTCAACATACCTAGAAGAATAAGACAGGGCTTTGAA
GCAGCTTTGCAATAA
>FJ443670
ATGAGAGTGAAGGGGATACTGAGGAATTGGCCACAATGGTGGATATGGAGCATCTTAGGC
TTGTGGCTGATTTGTAGGGTGGTGGGGAACATGTGGGTCACAGTCCATTATGGGGTACCC
GTGTGGCAAGATGCAAAAACTACTCTATTCTGTGCATCAGATGCTAAGGCATATGAGAGA
GAAGTGCATAATGTCTGGGCCACACATGCCTGTGTACCCACAGACCCCAACCCACAAGAA
TTAGTTTTGGAAAATGTAACAGAAAATTTTAACATGTGGAAAAATGACATGGTGGATCAG
ATGCATGAGGATATAATCAGTTTATGGGATCAAAGTCTAAAACCATGTGTAAAGTTGACC
CCACTCTGTGTCACTTTAAACTGTAGTAATGTTAATATTACCACCAATGGTACTGTGGTA
AGGGAGGGACAAGGAAATAATGTTGCCAATGTTACCTACAATAATAGCATGAATGGAGAA
ATAAAAAATTGCTCTTTCAATATAACCACAGAAATAAGAGATAAGAAACAGAAGGTGTAT
GCACTTTTTTATAAGCCTGATGTAGTACCAATTAAAGAGAATTCTAGTGAGTATATATTA
ATAAATTGCAATACCTCAACCATAACACAAGCCTGTCCAAAGGTCACTTTTGACCCAATT
CCTATACATTATTGTGCTCCAGCTGGATATGCGATTCTAAAGTGTAATAATGAGACATTC
AATGGGACAGGACCATGCCAGAATGTCAGTACAGTACAATGTACACATGGAATTAAGCCA
GTGGTATCAACTCAACTACTGTTAAATGGTAGCCTAGCAGAAAAGGACATAATAATTAGA
TCTGAAAATTTGACAGACAATGCCAAAACAATAATAGTACATCTTAATGAGTCTGTAAGA
ATTGAGTGTATGAGACCCGGCAATAACACAAGAAGAAGTGTAAGGATAGGACCAGGACAA
ACATTCTATGCAACTGGTGACATAATAGGAGACATAAGACAAGCACATTGTAACATCAGT
AAAGGAAATTGGGGCACAACTTTACAAAGGGTACAAAAGAAATTAACAGAACACTTCAAT
AATAAAACAATAGTCTTTAATTCATCCTCAGGAGGAGACCTAGAAGTTACAACACATATG
TTTAATTGTAGAGGAGAATTTTTCTATTGTAATACAACAGAACTGTTTAATCCTAATGTA
GCAAAATGGAATGGAAGTAGTCCAAATGAAACCATCACCATCCTATGCAGAATAAAACAA
ATTATAAACATGTGGCAGGGAGTAGGACAAGCGATGTATGCCCCTCCCATTGCAGGCAAC
ATAACATGTGTCTCAAATATCACAGGATTACTATTGACACGTGATGGAGGAAACATCAAT
AATACTAATGGTACTGAGACATTCAGACCTGGAGGAGGAAATATGAAGGACAATTGGAGA
AGTGAATTATATAAATATAAAGTGGTAGAAATTAAGCCATTGGGAATAGCCCCCACTAAG
GCAAAAAGGAGAGTGGTGGAGAGAGAAAAAAGAGCAGTGGGAATAGGAGCTGTGTTCCTT
GGGTTCTTGGGAGCAGCAGGAAGCACTATGGGCGCGGCGTCACTGACGCTGACGGTACAG
GCCAGACAACTGTTGTCTGGTATAGTGCAACAGCAAAGCAATTTGCTGAGAGCTATAGAG
GCGCAACAGCACATGTTGCAACTCACGGTCTGGGGCATTAAGCAGCTTCAGACAAGAGTC
CTGGCTGTAGAAAGATACCTAAAGGATCAACAGCTCCTAGGGCTTTGGGGCTGCTCTGGA
AAACTCATCTGCACCACTAATGTGCCTTGGAACTCCAGTTGGAGTAACAGATCTCATGAC
GATATTTGGGAAAACATGACCTGGATGCAATGGGAAAAAGAAATTAGTAATTACACAGGC
ACAATATACAGGCTACTTGAAGAATCGCAAACCCAGCAGGAACAAAATGAAAAAGATTTA
TTAGCATTGGACAGTTGGAAAAATCTGTGGAGTTGGTTTGATATATCAAATTGGCTGTGG
TATATAAAAATATTCATCATAATAGTAGGAGGCCTAATAGGTTTAAGAATAATTTTTGCT
GTGCTCTCTATAGTGAAAAGAGTTAGGCAGGGATACTCACCTTTGTCGTTTCAGACCCTT
GTCCCAAACCCGAGGGGACCCGACAGGCTCGGAGGAATCGAAGAAGAAGGTGGAGAGCAA
GACAAAGACAGATCCGTGAGATTAGTGACCGGATTCTTACCACTTGTCTGGGACGATCTG
CGGAGCCTGTGCCTCTTCAGCTACCATCAATTGAGAAACTTCATATTGGTGACAGCGAGA
GCAGTGGAACTTCTGGGACGCAGCAGTCTCAGGGGACTACAGAGGGGGTGGGAAGCCCTG
AAGTATCTGGGAAGCCTTGTGCAGTATTGGGGTCTGGAGCTAAAAAAGAGTGCTATTAGT
CTGCTTGATACCATAGCCATAGCAGTAGCTGAAGGAACAGATAGAATTATTGAAATATTA
CGAAGAATTTGTAGGGCTATCTGTAATATACCTAGAAGAATAAGACAGGGCTTTGAAGCA
GCTTTGCTATAA
>FJ444103
ATGAGAGTGAGGGGGATATTGAAGAATTATCAACAATGGTGGATATGGGGCATCTTAGGC
TTTTGGATAATTAATCTTGTAGGAGGGAACTTGTGGGTAACAGTCTATTATGGGGTACCT
GTATGGAGAGATGCAAATACTACCCTATTCTGTGCATCAGATGCTAAAGCATATGACAGA
GAAGTGCATAATGTCTGGGCTACACATGCCTGTGTGCCCACGGACCCCAGCCCACAAGAA
ATGGTTTTGAGAAATGTAACAGAAAACTTTAACATGTGGAAAAATGATATGGTGGATCAG
ATGCATGAGGATATAATCAGTTTATGGGACCAGAGCCTAAAACCATGTGTAAAATTGACC
CCACTCTGTGTCACTTTGAGTTGTACAAATGCTAATATTACCAATACAAATGCTAATAGT
ACCAATAGTACAAGTACAAATGCTAATAAGACCAGTATTAATAATGATATGCAGGAAATA
AAAAATTGCTCTTTTAATATGACCACAGAACTAAGAGATAAGCAGAAGAAAGAGTATGCA
CTGTTTTATAGACTTGATATAGTACCACTTGAGAAGGGAAACAATGCTAGCAACTATAGT
GACTATAGATTAATAAATTGTAATACCTCAGCCATAAAACAAGCCTGTCCTAAGGTCTCT
TTTGAGCCAATTCCCATACATTATTGTGCTCCAGCTGGTTATGCGATTCTAAAGTGTAAT
AGTAAGACATTCAATGGGACAGGACCATGCCTTAATGTCAGCACAGTACAATGTACACAT
GGAATTAAGCCAGTGGTATCAACTCAACTATTGTTAAATGGTAGCCTAGCAGAAGAAGAG
ATAGTAATTAGATCTGAAAATATAACAAACAATGCCAAAACAATAATAGTACATCTTAAT
GAATCTGTAGGAATTGTGTGTACAAGACCCGGTAATAATACAAGAAAAAGTATAAGGATA
GGACCAGGACAAGCATTCTATGCAACAGGAGACATAATAGGAGACATAAGACAAGCACAT
TGTAACATTAGTGAAGAGGCCTGGAATAGAACTTTACTAAGGGTAGCTAAAAAATTAAGA
GAATACTTCCCTAATAAAACAATAGCGTTTGACTCACCCTCAGGAGGGGACCTAGAAATT
GTAACACATACCTTTAATTGTGGAGGAGAATTTTTCTATTGTAACACATCAGACCTGTTT
AATAGAGTATACAATACTACAGGCACGTATAATAGTACAGAAAGAAGAAATTCAACCATC
ACAATTCAATGCAGAATAAAACAAATTATAAACATGTGGCAGAGGGTAGGACAAGCAATG
TATGCCCCTCCCATTGCAGGAAACATAACATGTAAATCAAACATCACAGGATTACTATTG
ACACGAGATGGAGGACAAAATATAAAAAATGAAACAAATAAAGAGACATTCAGACCTGGA
GGAGGAGATATGAGGGATAACTGGAGAAGTGAATTATATAAATACAAAGTGGTAGAAATT
AAACCATTGGGAGTAGCTCCAACTGGGGCAAAAAGGAGAGTGGTGGGGAGAGAAAAAAGA
GCATTGGGAATGGGAGCTATGATCTTTGGGTTCTTGGGAGCAGCAGGAAGCACTATGGGC
GCGGCGTCAATAACGCTGACGGTACAGGCCAGAAATTTGTTATCTGGTATAGTGCAACAG
CAAAGCAATTTGCTGAAGGCTATAGAGGCGCAACAGCATCTGTTGCAACTCACAGTTTGG
GGCATAAAGCAGCTCCAAGCGAGAGTCCTGGCTCTAGAAAGATACCTAAAAGATCAACAG
CTCCTAGGGCTCTGGGGTTGCTCTGGAAAAATCATCTGCCCCACTGCTGTGCCTTGGAAC
CTCAATTGGAGTGATAAATCACAAACACAGATTTGGGATAACATGACCTGGATGGATTGG
GACAGAGAAATTAGTAATTACACAAATACAATATACAAGTTGCTTGAGGAATCACAAAAC
CAGCAAGAGAAAAATGAAAAGGATTTATTAGCATTGGACAGCTGGGACAATCTGTGGAGT
TGGTTTAACATATCAAATTGGCTGTGGTATATAAAAATATTCATAATGGTAATAGGAGGT
TTAATAGGTTTAAGAATAATTTTTGCTGTGCTTTCTATAGTAAATAGAGTTAGGCAGGGA
TACTCACCTTTGTCATTTCAGACCCTTACCCCAAACCCAAGGGAACCCGACAGGCTCGGA
AGAATCGAAGAAGAAGGTGGAGAGCAAGACAGAGACAGATCCGTGCGATTAGTCAGCGGA
TTCTTAGCACTTGCCTGGGACGATCTACGGAGCCTGTGCCTTTTCTGCTACCACCAATTG
AGAAACTTCATATTGATTGCAGCGAGAGCGGTGGAGATTCTGGGACGCAGCAGCCTCAGG
GGACTACAGAAGGGGTGGACAGCCCTCAAATATCTGAAAAGCCTTGTGCAGTATTGGGGT
CTAGAGCTAAAAAAGAGTGCTATTAGTCTGTTGGATACCATAGCAATAGCAGTAGCTGAA
GGAACAGATAGGATCATAGAAGTAATACAAAGAATTGGTAGAGCTATCCTTAACATACCT
AGAAGATTAAGACAGGGCTTTGAAGCAGCTTTGCTATAA
>FJ444047
ATGAGAGTGAGGGGGACACAGAAGAATTATCCACGATGGTGGATATGGGGCATCTTAGGC
TTTTGGCTGTTAATGATTTGTAGTGGGAACCTGTGGGTCACAGTCTATTATGGGGTACCT
GTGTGGAAAGAAGCAAAAACTACTCTATTCTGTGCATCAGATGCTAAAGCATATGAGACA
GAAGTGCATAATGCCTGGGCTACACATGCCTGTGTACCCACAGACCCCAACCCACAAGAA
ATGGTTTTGGAAAATGTAACAGAAGATTTTAATATGTGGAAAAATGACATGGTGGATCAG
ATGCATGATGATATAATCAGTTTATGGGACCAAAGCCTAAAGCCATGTGTAAAGTTGACA
CCACTCTGTGTCACTTTAAAATGTGTAGAAGTTAACAACACGACAAATACAACAATTGAT
GATAATTACAAGGAAGAAGTAAAAAATTGCTCTTTCAATACAACCACAGCGATAAGAGAT
AAGAAACAGCAAGGGTATGCATTTTTTTATAGATCTGATATAGAACTACTTCCTAACTCT
AGTGAGTATATATTAATAAGTTGTAATACCTCAACCATAACACAGGCCTGTCCAAAGGTC
TCTTTTGACCCGATTCCTATACATTATTGTGCTCCAGCTGGTTATGCGATTCTAAAGTGT
AATAATAAGACATTTAATGGGACAGGACCATGCAAAAATGTCAGCACAGTACAATGTACA
CATGGAATTAAGCCAGTGGTATCAACTCAACTACTGTTAAATGGTAGCCTGGCAGAAGAG
GACATAATAATTAGATCTGAAAATCTGACAAATGATGCTAAAACAATAATAGTACACCTT
AATAAATCTGTAGCAATTGTGTGTATAAGACCTGGCAATAATACAAGAAGAAGTATAAGG
ATAGGACCAGGACAGACATACTATGCAAATGACATAATAGGAGACATAAGACAAGCATAT
TGTAACATTAGTAAAAGTCTATGGAATACAACTTTAGAAGGGGTAAAGAAGAAATTAGAA
AAACACTTCCCTAATAAAACGATAGAGTTTGAACCACAACCACGCTCAGGAGGGGACCTA
GAAATTACAACACATAGTTTTAATTGTAGAGGAGAATTTTTTTACTGTAATACAACAAAA
CTGTTTAATACAACAGAATTTAATGAAAATGATTCAAATGATACCATCACACTCCCATGT
AGAATAAAACAATTTATAAACATGTGGCAGGGAGTAGGAAGAGCAATGTATGCCCCTCCC
ATTGCAGGAAACATAACCTGTAACTCAAGTATCACAGGAATATTATTGATACATGAAGAA
AGGGGTGATAATCAGACAAGGATATTCAAACCTATAGGAGGAGATATGAAGAATAATTGG
AGAAGTGAACTATACAAATATAAAGTGGTAGAAATTAAGCCATTGGGAATAGCACCCACT
GATGCAAAAAGGAGAGTGGTGGAGAGAGAAAAAAGAGCAGTGGGAATAGGAGCTTTGTTC
CTTGGGTTCTTGGGAGCAGCAGGAAGCACTATGGGCGCGGCGTCAGTGACGCTGACGGTA
CAGGCCAGACAGTTGTTGTCTGGTATAGTGCAACAGCAAAGCAATTTGCTGAGGGCTATA
GAGGCGCAACAGCATATGTTGCAACTCACAGTCTGGGGCATTAAGCAGCTCCAGGCAAGA
GTCCTGGCTATAGAAAGATACCTAAAGGATCAACAGCTCCTAGGGCTTTGGGGCTGCTCT
GGAAAAGTCATCTGCCCCACTGCTGTGCCGTGGAACTCCAGTTGGAGTAATAAATCTAAA
GCAGATATTTGGGATAACATGACCTGGATGCAGTGGGATAGAGAAATTGATAACTACACA
AACACAATATACAAGTTGCTTGAAGACTCGCAAATCCAGCAGGAGAACAATGAAAGAGAT
TTATTAGCATTAGACAGTTGGAACAGCCTGTGGAATTGGTTTAGCATAACAAAATGGTTG
TGGTATATAAAAATATTCATAATGATAGTAGGAGGCTTGATAGGTTTAAGAATAATTTTT
GGTGTGCTTTCTATAGTGAAAAGAGTTAGGCAGGGATACTCACCTTTGTCGTTTCAGACC
CTTACCCCAAACCCGAGGGAACTCGACAGGCTCGGAAGAATCGAAGAAGAAGGTGGAGAG
CAAGACAAAGGCAGATCCATTCGATTAGTGAGCGGATTCTTGTCACTTGCCTGGGACGAC
CTACGGAGCCTGTGCCTCTTCAGCTACCACCACTTGAGAGACTTCATATTGATTGTGGCG
AGAGCAGTGGAGCTTCTGGGACGCAGCAGTCTCAGGGGCCTACAGAGGGGGTGGGAAGCC
CTTAAGTATCTGGGAAGTCTTGTGCAGTATTGGGGTCTGGAACTTAAAAAGAGTGCTGTT
AGTTTGCTTGATACTGTAGCAATAGCAGTAGCTGAAGGAACAGATAGGATTATAGAATTA
GCACAAAGAATTTGTAGAGCTATCTGCAACATACCTAGAAGAATAAGACAAGGCTTTGAA
TCAGCTTTGCTATAA
>FJ444059
ATGAGAGTGATGGAGACACGGAGGAGTTGGCTACCATGGTGGATATGGGGCATCTTAGGC
TCCTGGATGCTAATAATGTATAATGTAGGGGGGAACTTGTGGGTCACAGTCTATTATGGG
GTGCCTGTATGGAAAGAAGCAAAAACTACTCTATTCTGTGCATCAGATGCTAAGGCATAT
GACAGAGAAGTGCATAATGTTTGGGCTACACATGCCTGTGTACCCACAGACCCCAACCCA
CAAGAAATGGATTTGGAAAATGTAACAGAGAATTTTAACATGTGGAAAAATGACATGGTA
GATCAGATGCATGAGGATATAATCAGTTTATGGGATCAAAGCCTAAAGCCATGTGTAAAG
TTGACCCCACTCTGTGTCACTTTAAATTGTACTACTGCTATTGCTCATAATGCTAGTAAT
CAAAATATTACTGACATGAAAAGCTGTTCTTTCAATGCAACCACAGAAATAAGAGATAAG
AAACATAAAGTGCAGGCACTTTTCTATAAACTTGACATAGTACCACTTAGGGAGAATGAG
ACTAACAACAGCTTTACAGAATATAGATTAATAAATTGCAATACCTCAGCCATCACACAA
GCTTGTCCAAAGATCTCTTTTGATCCAATTCCTATACATTATTGTGCACCAGCTGGTTAT
GCGATTCTCAAGTGTAAGAACAAAACATTCAGTGGGATAGGACCATGCAATAATGTCAGC
ACAGTACAATGTACACATGGAATTAAGCCAGTAGTATCAACTCAATTACTATTAAATGGT
AGTCTAGCAGAAGAAGAGATAATAATTAGATCTGAAAATCTGACAAACAATGTCAAAACA
ATAATAGTACACCTTAATGAATCTGTAGAAATTGTGTGTACAAGACCTGGCAATAATACA
AGAAAAAGTATAAGGATAGGACCAGGACAAACATTCTTTGCAACAGGTGATGTAATAGGA
GATATAAGAGAAGCACATTGTAACATTAGTAAAGCTGAATGGAACAAAACTTTACAACAG
GTGGGACGAAAATTAGCAGAGCATTTCCCTAATACAACAATAAAATTTAACCCATCCTCA
GGAGGGGACTTAGAAATTACAACACATAGCTTTAATTGTAGAGGAGAATTTTTCTATTGC
AATACAGAAAAATTGTTTAATGGTACATACAATAGTACATACTGGCCCAGGTATAATGCC
AGTCATAATGGTACGAACATCACACTCTCATGCAGAATAAAACAAATTATAAACATGTGG
CAGGAGGTAGGAAGGGCAATATATAACCCTCCCATTGCAGGAAACATAACATGTAAATCA
AACATCACAGGACTACTATTGGTACGTGATGGAGGTATCACAAATAACAACACAGAGACA
TTCAGACCTGGAGGAGGAGATATGAGGGACAATTGGAGAAGCGAATTATATAAATATAAA
GTGGTAGAAATTAATCCCTTAGGAGTAGCACCCACTAAGGCAAAAAGGAGAGTGGTGGAG
AGAGAAAAAAGAGCAGTGGGAGTAGGAGCTATGTTCCTTGGGTTCTTGAGTGCAGCAGGA
AGCACTATGGGCGCGGCGTCAATAACGCTGACGGTACAGGCCAGACAACTGTTGTCTGGC
ATAGTGCAACAGCAAAGCAATTTGCTGAGGGCTATAGAGGCGCAACAGCATATGTTGCAA
CTCACAGTCTGGGGCATTAAGCAGCTCCAGGCAAGAGTCCTGGCTATAGAAAGATACCTA
AAGGATCAACAGCTCCTAGGGCTGTGGGGCTGCTCTGGAAAACTCATCTGCACCACTGCT
GTGCCTTGGAATAACAGTTGGAGTAATAAATCTCAATCAGATATTTGGGAAAACATGACC
TGGATGCAGTGGGATAGAGAAATCAATAATTACACAAACACAATATACAGGTTGCTTGAA
GAATCGCAAACCCAGCAGGAGAAAAATGAAAAAGATTTATTAGCATTGGACAGTTGGAAA
AATCTGTGGAATTGGTTTAACATAACAAATTGGCTGTGGTATATAAAAATATTCATAATG
GTGGTTGGAGGCTTGATAGGTTTAAGAATAATTTTTGCTGTGCTCTCTATAGTAAATAGA
GTTAGGCAGGGATACTCACCTTTGTCGTTTCAGACCCTTACCCCAAACCCGACGAGGGGA
CCCGACAGGCTCGGAAGAATCGAAGAAGAAGGTGGAGAGCAAGACAGAGGCAGATCCATT
CGATTAGTGAGCGGATTATTAGCACTTGCCTGGGACGATCTGCGGAGCCTGTGCCTCTTC
AGCTACCACCGATTGAGAGACTTTCTATTGGTGGCAGTGAGAGTGGTGGAACTTCTGGGA
CGCAGCAGCCTCAGGGGACTACAGAGGGGATGGGAAGCCCTTAAGTATCTGGGAAGCCTT
GTGCAGTATTGGGGTCTGGAGCTAAAAAAGAGTGCTATTAGTCTAGTTGATACCATAGCC
ATAGCAGTAGCTGAAGGAACAGATAGGATTATAGAATTATTAAGAATAATTTGTAGAGCT
ATCCTTAACATACCTACAAGAATAAGACAGGGCTTTGAAGCAGCTTTGCTATAA
>DQ435683
ATGAGAGTGATGGGGATACAGAGGAATTGGCAGCAATGGGGGATATGGGGCATCTTAGGC
TTTTGGCTGTTAATGATCTGTAGTGGGATGGGAAACTTGTGGGTCACAGTATATTATGGG
GTACCTGTGTGGAAAGAGGCAAAAACCACCTTATTTTGTGCATCAGACGCTAAAGGATAT
GACACAGAAGTGCATAATGTCTGGGCTACACATGCCTGTGTACCCACAGACCCCAACCCA
CAAGAAATAGTTTTGGAAAATGTAACAGAAAACTTTAACATGTGGAAAAATGACATGGTG
GATCAGATGCATCAGGATATAATCAGTTTATGGGATCAAAGCCTAAAGCCATGTGTAAAG
TTAACCCCACTCTGTGTTACTTTAAATTGTAGCGATGCTACATATAATAATGGTACGAAT
AGTACTGATACTATGAAAATTTGTTCTTTCAATGCAACCACAGAACTAAGAGATAAGAAA
AAGAAGGAGTATGCACTTTTTTATAGACTTGATATAGTACCACTTAAGAATGAAAGTGAG
AGTCAGAATTTTAGTGAGTATATATTAATAAACTGTAATACCTCAACCATAGCACAAGCC
TGTCCAAAGGTCTCTTTTGACCCAATTCCTATACATTATTGTGCTCCAGCGGGTTATGCG
ATTCTAAAGTGTAATAATAAGACATTCAATGGAACAGGACCATGCAATAATGTCAGCACA
GTACAATGTACACATGGAATTAAGCCAGTGGTATCAACTCAACTGCTGTTAAATGGTAGT
CTAGCAGAAGAAGAAGTAGTAATTAGATCTGAAAATATATCAAATAATGTCAAAACAATA
ATAGTACATCTTAATGAATCTGTAAACATTACTTGTATAAGACCCGGCAATAATACAAGA
AGAAGTATAAGGATAGGACCAGGACAAGCATTCTATGCAATGGGAGACATAATAGGAAAT
ATAAGAGAAGCACATTGTAACATTAGTGAAAAGGCATGGAATGAAACTTTAAAAAAGGTA
GTGGAAAAATTAGTAAAGTACTTCCCTAATAAAACAATAGAATTTGCACCACCCGTAGGA
GGGGACCTAGAAATTACAACACACAGCTTTAATTGTGGAGGAGAATTTTTCTATTGCAAT
ACCACAAAACTGTTTAATAGTACACATAATAGTACTGATAGTACAGTAAATAGTACTGAT
AGTACAGCAGAAACAGGAAATTCAACAAATACAAACATCACGCTCCCATGCAGAATAAGG
CAAATTATAAACATGTGGCAGGAGGTAGGACGAGCAATGTATGCTCCTCCCAGTAAAGGG
AACATAACATGTATATCAAACATCACAGGACTATTACTGACGCGTGATGGAGGAGAAAAC
AAAACAGAGAATAATGACACAGAGATATTCAGGCCTGGAGGAGGAGATATGAAGGACAAT
TGGAGAAGTGAATTATATAAATATAAAGTAGTAGAAATTAAACCATTAGGAGTAGCACCC
ACTAGAGCAAAAAGGAGAGTGGTGGAGAGAGAAAAAAGAGCAGTGGGAATAGGAGCTGTG
TTCCTTGGGTTCTTGGGAGCAGCAGGAAGCACTATGGGCGCAGCATCCATAACGCTGACG
GTACAAGCCAGACAATTATTGTCTGGTATAGTGCAGCAGCAAAGTAATTTGCTGAGAGCT
ATAGAGGCGCAACAACATATGTTGCAACTCACAGTCTGGGGCATTAAGCAGCTTCAGACA
AGAGTCCTGGCTATAGAAAGATACCTAAAGGATCAACAGCTCCTAGGGATTTGGGGATGC
TCTGGAAAACTCATCTGCACCACTAATGTGCCTTGGAACTCTAGTTGGAGTAACAAATCT
TATGGGGACATTTGGGATAACATGACCTGGATGCAGTGGGATAGAGAAATTAATAACTAC
ACAAACACAATATACAGGTTGCTTGAAGACTCGCAAAACCAGCAGGAAAAAAATGAACAA
GATTTATTAGCATTGGACAAATGGCAAAGTCTGTGGTCGTGGTTTAGTATATCAAGCTGG
CTATGGTATATAAAAATATTCATAATGGTAGTAGGAGGATTGATAGGTTTAAGAATAATT
TTTGCTGTGCTTTCTATAGTGAATAGAGTTAGGCAGGGATACTCACCCTTATCGTTGCAG
ACCCTCCCCCCAAACCCGAGGGAACTCGACAGGCTCGGAGGAATCGAAGAAGAAGGTGGA
GAGCAAGACAGAGGCAGATCTGTGAGATTAGTGAGCGGATTCTTACCACTTGCCTGGGAC
GATCTGAGGAGCCTGTGCCTCTTCTGCTACCACCGATTGAGAGACTTACTATTGATCACA
ACGAGAGCGGTGGAACTTCTGGCACGCAGCATTCTCAAGGGACTACAGAGGGGGTGGGAA
ATCCTTAAATATCTGGGAAGTCTTGTGCAGTATTGGGGTCAGGAGCTAAAAAAGAGTGCT
ATTAATCTGCTTGATACCACAGCAATAGCAGTAGCTGAAGCAGCAGATAGAATTTTAGAA
TTACTACAAAGGATTTGGAGAGGTATCTGCAACGTACCTACAAGAATAAGACAGGGCTTT
GAAGCAGCTTTGCAATAA
>DQ435684
ATGAGAGTGAAGGGGATGCTGAGGAATTATCAACAATGGTGGATATGGGGCATCTTAGGC
TTTTGGATGATAATGCTTTGTAATGTGGTAGGACAAAACTTGTGGGTCACAGTCTATTAT
GGGGTACCTGTATGGAAAGAAGCAAAAACTACTCTATTCTGTGCATCAAATGCTAAAGCA
TATGAGAAAGAAGTGCATAATGTCTGGGCTACACATGCCTGTGTACCCACAGACCCCAAC
CCACAAGAAATGGTTTTGGGAAATGTAACAGAAAATTTTAATATGTGGAAAAATGATATG
GTGGATCAGATGCATGAGGATATAATCAGTTTATGGGATGAGAGCCTAAAGCCATGTGTA
AAGTTGACCCCACTCTGTGTCACTTTAATTTGTACAAATGTTAATCATAGTAGTACAAAT
GTTAGTCATAGTAGTACAAATGTTAGTCAGAGTAGTAATAGCAGTCAGGATAATACCACC
ATTGATGAGAGCATGCGTGAAGAAATAAAAAATTGCTCGTACAACTCAACCACAGAGCTA
TGGGATAAGAAACAAAAGGAGTATGCACTTTTTTATAAACTTGATATAGTACCAATTAAT
GGGAATGCTAGTGAATATAGATTAATAAATTGTAATACCTCAACCATAAAACAAGCCTGC
CCAAAGGTCACTTTTGAACCAATTCCTATACATTATTGTGCTCCAGCTGGTTATGCGATT
CTAAAGTGTAATAATCAGACATTCAATGGGACAGGACCATGTACTAATGTCAGCACAGTA
CAATGTACACATGGAATTAAGCCAGTGGTATCAACTCAACTACTGTTAAATGGTAGCCTA
GCAGAAAAAGAGATAATAATTAGCTCTGAAAATCTGACAAACAATGCCAAAATAATAATA
GTACACCTTAAGGATCCTGTACGGATTGTGTGTACAAGACCCAATAATAATACAAGAAAG
AGTATAAGGATAGGACCAGGACAAACATTCTATGCAACAGGAGATATAATAGGAGATATA
AGACAAGCATATTGTAACATTGATAAAGGGGCCTGGAATAAAACTTTACAACAGGTAGGG
AAAAAATTACAAGAACATTTCCCTGGTAAAACAATAAAATTTAACTCATCCTCAGGAGGG
GATCTAGAAATTACAACACATAGCTTTAATTGTAGAGGAGAATTTTTCTATTGCAATACA
TCAAAACTTTTTAATAATACATACTATAATGGTACAGGAAATGCTAACAGTACGCATGAA
AACATCACACTCCCATGCAGAATAAAACAAATTATAAGGATGTGGCAGAAGGTAGGACAA
GCAATGTACGCCCCTCCCATTGCAGGAAACATAACATGTACATCAAATATCACAGGACTA
CTACTGGTACGTGATGGAGGAGAGGCAAATGGCACAAACAACATAGAGACATTCAGACCT
GGAGGAGGAGATATGAGGGACAATTGGAGAAGTGAATTATATAAATATAAAGTGGTAGAA
ATTCAGCCATTGGGAATAGCACCCACCAAGGCAAAAAGGAGAGTGGTGGAGAGAGAAAAA
AGAGCAGTGGGAATAGGAGCTATGTTCCTTGGGTTCTTGGGAGCAGCAGGAAGCACTATG
GGCGCGGCGTCAATGGCGCTGACGGTACAGTCCAGACAACTGTTGTCTGGTATAGTGCAA
CAGCAAAGCAATTTGCTGAGGGCTATAGAGGCGCAACAGCATATGTTGCAACTCACGGTC
TGGGGCATTAAACAGCTCCGGGCAAGAGTCGTGGCTCTAGAAAGATACCTACAGGATCAA
CAGCTCCTAGGGATTTGGGGTTGCTCTGGAAAACTCATCTGCACCACTAATGTGCCTTGG
AACTCCAGTTGGAGTAATAGATCCGCTGACATATGGGATAACTTGACATGGATGCAGTGG
GAGAAAGAAATCAATAACTACACAGATACAATATACCAGTTGCTCGAAGAATCGCAAATC
CAGCAGGAAAAAAATGAACAAGATTTATTGGCATTGAACAGTTGGGACAGTCTGTGGAGT
TGGTTTAGCATAACAAAATGGCTGTGGTATATAAAAATATTCATAATGATAATAGGAGGC
TTGATAGGTTTAAGAATAATTTTTGCTGTGCTTTCTATAGTAAATAGAGTTAGGCAGGGA
TACTCACCTTTGTCGTTTCAGACCCTTACCCCAAACCCGAGGGGACCAGACAGGCTCGAA
AGAATCGAAGAAGGAGGTGGAGAGCAAGACAAAGACAGATCCATTCGATTAGTGAGCGGA
TTCTTAGCACTTATCTGGGACGACCTACGGAGCCTGTGCCTTTTCAGCTACCACCGATTG
AGAGACTTCATATTGATTGCAGCGAGAGCGGTGGAACTTCTGGGACGCAGCAGTCTCAAG
GGACTACAGAGGGGGTGGGAGGCCCTTAAGTATCTGGGAAATCTTGTGCAGTATTGGGGT
CTGGAACTGAAAAAGAGTGCTGTTAGTCTGCTTGATACCATAGCAATAGCAGTAGCTGAA
GGAACAGATAGGATTATAGAATTAGTACAAGCAATTGGTAGAGCTATTCGCAACATACCT
ACAAGAATAAGACAGGGCTTTGAAGCAGCTTTGCTATAA
>DQ435682
ATGAGAGTGAGGGGGATACTGAGGAATTGGCCACAATGGTGGATATGGAGCATCTTAGGC
TTTTGGATGCTAATAATTTGTAGGGTGATGGGGAACTTGTGGGTCACAGTCTATTATGGG
GTACCTGTGTGGAAAGAAGCAAAAGCTACTCTATTCTGTGCATCAGATGCTAGAGCATAT
GAGAAAGAAGTGCATAATGTCTGGGCTACACATGCCTGTGTACCCACAGACCCCAACCCA
CAAGAAATATACTTGGGAAATGTAACAGAAAATTTTAACATGTGGAAAAATGACATGGTG
GATCAGATGCATGAGGATATAATCAGTTTATGGGATCAAAGTCTAAAGCCATGTGTAAAG
TTGACCCCACTCTGTGTCACTTTAAGGTGTACAAATGCTACTATTAATGGTAGCCTGACG
GAAGAAGTAAAAAATTGCTCTTTCAATATAACCACAGAGCTAAGAGATAAGAAACAGAAA
GCGTATGCACTTTTTTATAGACCTGATGTAGTACCACTTAATAAGAATAGCCCTAGTGGG
AATTCTAGTGAGTATATATTAATAAATTGCAATACCTCAACCATAACACAAGCCTGTCCA
AAGGTCTCTTTTGACCCAATTCCTATACATTATTGTGCTCCAGCTGGTTATGCGATTCTA
AAGTGTAATAATAAGACATTTAATGGGACAGGACCATGCAATAATGTCAGCACAGTACAA
TGTACACATGGAATTAAACCAGTGGTATCAACTCAACTACTGTTAAATGGTAGCTTAGCA
GAAGAAGATATCATAATTAAATCTGAAAATCTGACAAACAATATCAAAACAATAATAGTA
CACCTTAATAAATCTGTAGAAATTGTGTGTAGAAGACCCAACAATAATACAAGGAAAAGT
ATAAGGATAGGACCAGGACAGGCTTTCTATGCAACAAATGACATAATAGGAGACATAAGA
CAAGCACATTGTAATATTAATAATTCTACATGGAACAGAACTTTAGAACAGATAAAGAAA
AAATTAAGAGAACACTTCCTTAATAGAACAATAGAATTTGAACCACCCTCAGGGGGGGAT
CTAGAAGTTACAACACATAGCTTTAATTGTGGAGGAGAATTTTTCTATTGCAATACAACA
CGACTGTTTAAGTGGTCTAGTAATGTCACAAACGACACAATCACAATCCCATGCAGAATA
AAACAATTTATAAACATGTGGCAAGGGGCAGGACGAGCAATGTATGCCCCTCCCATTGAA
GGAAACATAACATGTAACTCAAGTATCACAGGACTCCTATTGACACGTGATGGAGGGAAA
ACAGACAGGAATGACACAGAGATATTCAGACCTGGAGGAGGAAATATGAAGGACAATTGG
AGAAATGAATTATATAAATATAAAGTGGTAGAAATTAAGCCATTGGGAGTAGCACCCACT
GAGGCAAGAAGGAGAGTGGTGGAGAGAGAAAAAAGAGCAGTGGGAATAGGAGCTGTACTC
CTTGGGTTCTTGGGAGCAGCAGGAAGCACTATGGGCGCGGCGTCAATAACGCTGACGGTA
CAGGCCAGGCAACTGTTGTCTGGTATAGTGCAACAGCAAAGCAATTTGCTGAGAGCTATA
GAGGCGCAACAGCACATGTTGCAACTCACGGTCTGGGGCATTAAGCAGCTCCAGACAAGA
GTCCTGGCTATAGAAAGGTACCTAAAGGATCAACAGCTCCTAGGGCTTTGGGGCTGCTCT
GGAAAACTCATCTGCACCACTAATGTGCCTTGGAACTCCAGTTGGAGTAATAAATCTCAA
ACAGATATTTGGGATAACATGACCTGGATACAGTGGGATAGAGAAATTAGTAATTACTCA
AACACAATATACAAGTTGCTTGAAGGCTCGCAAAATCAGCAGGAGCAAAATGAAAAAGAC
TTATTAGCATTGGACAGTTGGAATAATCTGTGGAATTGGTTCAACATAACAAATTGGCTG
TGGTATATAAAAATATTCATCATGATAATAGGAGGCTTAATAGGATTAAGAATAATTTTG
GGTGTGCTCTCTATAGTGAAAAGAGTTAGGCAGGGATACTCACCTTTGTCGTTTCAGACC
CTTACCCCAAACCCGAGGGGACTCGACAGGCTCGGAAGAATCGAAGAAGAAGGTGGAGAG
CAAGACAAAGACAGATCCATTCGATTAGTGAACGGATTCTTAGCACTTGCCTGGGAAGAT
CTGCGGAGCCTGTGCCTCTTCAGCTACCACCGATTGAGAGACTTCATATTGATTGCAGTG
AGAGCAGTGGAACTTCTGGGAAGCAGCAGTCTCAGGGGACTACAGAGGGGGTGGGAAGCT
CTTAAGTATCTGGGAAGTCTTCTACAGTATTGGGGTCTGGAACTAAAAAAGAGTGCTATT
AATCTGCTTGATACCGTAGCAATAGCAGTAGCAGAAGGAACAGATAGAATTATAGAATTA
ATACAAAGAATTTGTAGAGCTATACGCAACATACCTAGAAGAATAAGACAGGGCTTTGAA
GCAGCTTTGCTATAA
>DQ411850
ATGAGAGTGAAGGGGATACAGAGGAACTGGCCACAATGGTGGATATGGGGCATCTTAGGC
TTTTGGATGATAATAATCTGTAGGGTGGTGGGGAACTTGTGGGTCACAGTATATTATGGG
GTACCTGTGTGGACAGAAGCAAAAACTACTCTATTCTGTGCATCAGATGCTAAAGCATAT
GAGAGAGAAGTGCATAATGTCTGGGCTACACATGCCTGTGTACCCACAGACCCCAACCCA
CAAGAAATAGTTTTGGGAAATGTAACAGAAAATTTTAACATGTGGAAAAATGACATGGTG
GATCAGATGCATGAGGATATAATCAGTATATGGGACCAAAGTCTAAAACCGTGTGTAAAG
TTGACCCCACTCTGTGTCACTTTAAACTGTACAGATGTAAAAGTTAATGCTACCAGTAAT
GGTACTACTACCTACAATAATAGCATTGATAGCATGAATGGAGAAATAAAAAATTGCTCT
TTCAATATAACCACAGAAATAAGAGATAAGAAACAGAAAGTGTATGCACTTTTTTATAGA
CCTGATGTAGTACCACTTAATGAGAATAGCTCTAGTTATATATTAATAAATTGCAATACC
TCAACCACAACACAAGCCTGTCCAAAGGTTTCTTTTGACCCGATTCCTATACATTATTGT
GCTCCAGCTGGTTATGCGATTCTAAAGTGTAATAATAAGACATTCAATGGGACAGGACCA
TGCCATAATGTAAGCACAGTACAATGTACACATGGAATTAAGCCAGTGGTATCAACTCAA
CTACTGTTAAATGGTAGCCTAGCAGAAGAGGAGATAATAATTAGATCTGAAAATCTGACA
AACAATGCCAAAACAATAATAGTACACCTTAATGAGTCTATAGAAATTGTGTGTACAAGA
CCCAATAATAATACACGAAAAAGTATAAGGATAGGACCAGGACAAACAGTCTATGCAACA
AATGACATAATAGGAGATATAAGACAAGCACATTGTAACATTAGTAAAACAAAATGGAAC
ACAACTTTAGAAAAAGTAAAGGAGAAATTAAAAGAACACTTCCCTAGTAAGGCAATAACC
TTTCAACCACACTCAGGAGGGGACCTAGAAGTTACAACACATAGTTTTAATTGTAGAGGA
GAATTTTTCTATTGCGATACAACAAAACTGTTTAATGAAAGTAATTTAAACACAACCAAC
ACAACCACCCTCACACTCCCATGCAGAATAAAACAAATTGTAAACATGTGGCAGGGGGTA
GGACGAGCAATGTACGCCCCTCCCGTTGAAGGAAACATAACATGTAACTCAAGTATCACG
GGACTACTATTGGTACGTGATGGAGGAAACACGAGTAACTCCACACCAGAGATATTTAGA
CCTGGAGGAGGAAATATGAAGGACAACTGGAGAAGTGAATTATATAAATATAAAGTGGTA
GAAATTAAACCATTGGGAGTAGCACCCACAAAGGCAAAAAGGAGAGTGGTGGAGAGAGAA
AAAAGAGCAGTGGGAATAGGAGCTGTGCTCTTTGGGTTCTTGGGAGCAGCAGGAAGCACT
ATGGGCGCGGCGTCAATAACGCTGACGGTACAGGCCAGACAACTGTTGTCTGGTATAGTG
CAACAGCAAAGCAATTTGCTGAGAGCTATAGAGGCGCAACAGCATATGTTGCAACTCACG
GTCTGGGGCATTAAACAACTCCAGGCAAGAGTCTTGGCTATAGAAAGATACCTAAAGGAT
CAACAGCTCCTAGGACTTTGGGGCTGCTCTGGAAAACTCATCTGCCCCACTACTGTGCCT
TGGAACTCCAGTTGGAGTAATAAATCTCAAACAGATATTTGGGACAACATGACCTGGATG
CAGTGGGATAGAGAAATTAGTAATTACACAGGCACAATATACAAGTTACTTGAAGAATCG
CAAAATCAGCAGGAGAAAAATGAAAAAGATTTATTAGCATTGGACAGTTGGAAAAACTTG
TGGAGTTGGTTTGACATAACAAATTGGCTGTGGTATATAAAAATATTCATCATGATAGTA
GGAGGCTTGATAGGTTTGAGAATAATTTTTGGTGTGCTCTCTATAGTAAAAAGAGTTAGG
CAGGGATACTCACCTTTGTCGTTTCAGACCCTTACCCCAAACCCGAGGGGACTCGACAGG
CTCGGAAGAATCGAAGAAGAAGGTGGAGAGCAAGACAAAGACAGATCAATTCGATTAGTG
AACGGATTCTTAGCACTTGCCTGGGACGACCTACGGAGCCTGTGCCTCTTCAGCTACCAC
CGATTGAGAGACTTCATATTGGTTGCAGCGAGAGCAGTGGAACTTCTGGGACGCAGCAGT
CTCAGGGGACTACAGAGAGGGTGGGAAGCCCTTAAGTATCTGGGAAATCTTGTGCAGTAT
GGGGGTCTGGAGCTAAAAAGGAGAGCTATTAGTCTGTTTGATACCATAGCAATAGCAGTA
GCTGAAGGAACAGATAGGATTTTAGAAGTAATACTAAGAATTATTAGAGCTATCCGCAAC
ATACCTACAAGAATAAGACAGGGCTTTGAAGCAGCTTTGCTATAA
>DQ411851
ATGAGAGTGAGGGAGATACTGAGGAATTATCAACAATGGTGGATATGGGGCACCTTAGGC
TTTTGGATGTTAATGATTTGTAATGTGGTGGGGAACTTGTGGGTCACAGTCTATTATGGG
GTACCTGTGTGGAAAGAAGCAAAAACTACTCTATTCTGTGCATCAGATGCTAAAGCATAT
GATAAAGAAGTACATAATGTCTGGGCTACACATGCCTGTGTACCCACAGACCCCAACCCA
CAAGAAATAGTTTTGGAAAATGTAACAGAAAATTTTAACATGTGGAAAAATGACATGGTG
GATCAGATGCATGAGGATATAATCAGTTTATGGGATCAAAGCCTAAAACCATGTGTAAAG
TTGACCCCACTCTGTGTCACTTTAAATTGTACAAATGCACCTGCCTACAATAATAGCATG
CATGGAGAAATGAAAAATTGCTCTTTCAATACAACCACAGAAATAAGAGATAGGAAACAG
AAAGCGTATGCACTTTTTTATAAACCTGATGTAGTGCCACTTAATAGGAGAGAAGAGAAT
AATGGGACAGGAGAGTATATATTAATAAATTGCAATTCCTCAACCATAACACAAGCCTGT
CCAAAGGTCACTTTTGACCCAATTCCTATACATTATTGTGCTCCAGCTGGTTATGCGATT
CTAAAGTGTAATAATAAGACATTCAATGGGACAGGACCATGCAATAATGTCAGCACAGTA
CAATGTACACATGGAATTAATCCAGTGGTATCAACTCAATTACTGTTAAATGGTAGCCTA
GCAGAAGAAGAGATAATAATTAGATCTGAAAATCTGACAAACAATATCAAAACAATAATA
GTCCACCTTAATAAATCTGTAGAAATTGTGTGTACAAGACCCAACAATAATACAAGAAGA
AGTATAAGGATAGGACCAGGACAAACATTCTATGCAACAGGTGAAATAATAGGAAACATA
AGAGAAGCACATTGTAACATTAGTAAAAGTAGCTGGACCAGTACTTTAGAACAGGTAAAG
AAAAAATTAAAAGAACACTACAATAAGACAATAGAATTTAACCCACCCTCAGGAGGGGAT
CTAGAAGTTACAACACATAGCTTTAATTGTAGAGGAGAATTTTTCTATTGCAATACAACA
AAACTGTTTTCAAACAACAGTGATTCAAACAACGAAACCATCACACTCCCATGCAAGATA
AAACAAATTATAAACATGTGGCAGAAGGTAGGACGAGCAATGTATGCCCCTCCCATTGAA
GGAAACATAACATGTAAATCAAATATCACAGGACTACTATTGACACGTGATGGAGGAAAG
AATACAACAAATGAGATATTCAGACCGGGAGGAGGAAATATGAAGGACAATTGGAGAAGT
GAATTATATAAATATAAAGTGGTAGAAATTGAGCCATTGGGAGTAGCACCCACTAAATCA
AAAAGGAGAGTGGTGGAGAGAGAAAAAAGAGCAGTGGGACTAGGAGCTGTACTCCTTGGG
TTCTTGGGAGCAGCAGGAAGCACTATGGGCGCGGCGTCAATAACGCTGACGGTACAGGCC
AGACAACTGTTGTCTGGTATAGTGCAACAGCAAAGCAATTTGCTGAGAGCTATAGAGGCG
CAACAGCATATGTTGCAACTCACGGTCTGGGGCATTAAGCAGCTCCAGACAAGAGTCTTG
GCTATAGAGAGATACCTAAAGGATCAACAGCTCCTAGGGCTTTGGGGCTGCTCTGGAAAA
ATCATCTGCACCACTGCTGTGCCTTGGAACTCCAGTTGGAGTAATAAATCTCAAGAAGAT
ATTTGGGATAACATGACCTGGATGCAGTGGGATAGAGAAATTAGTAATTACACAGGCACA
ATATATAGGTTACTTGAAGACTCGCAAAACCAGCAGGAGAAAAATGAAAAAGATTTATTA
GCATTGGACAGTTGGAAAAACTTGTGGAATTGGTTTAACATAACAAATTGGCTGTGGTAT
ATAAAAATATTCATCATGATAGTAGGAGGCTTGATAGGTTTGAGAATAATTTTTGGTGTA
CTCGCTATAGTGAAAAGAGTTAGGCAGGGATACTCACCTTTGTCGTTTCAGACCCTTACC
CCAAGCCCGAGGGGTCCCGACAGGCTCGGAAGAATCGAAGAAGAAGGTGGAGAGCAAGAC
AAAAACAGATCCATTCGATTAGTGAGCGGATTCTTAGCACTTGCCTGGGACGACCTGCGG
AGCCTGTGCCTCTTCAGCTACCACCGATTGAGAGACTTAATCTTGGTTGTGACGAGAGCA
GTGGAACTTCTGGGACGCAGCAGCCTCAGGGGGCTACAGAGGGGGTGGGAAGCCCTTAAG
TATCTGGGAAATCTTGTGCAGTATGGGGGTCTGGAGCTAAAAAGAAGTGCTATTAAACTG
TTTGATACCATAGCAATAGCAGTAGCTGAAGGAACAGATAGGATTCTTGAAGTAATACAG
AGAATTTGTAGAGCTATCCGCCACATACCTATAAGAATAAGACAGGGCTTTGAAGCAGCT
TTGCTATAA
>DQ411852
ATGAGAGTGAGGGGGATACCGAGGAATTGGCCACAATGGTGGACATGGGGCATCTTAGGC
TTTTGGATGATCATAATGTGTAAGGTGGCGGGGAACTCGTGGGTCACAGTCTATTATGGG
GTACCTGTGTGGACAGAAGCAAAAACTACTCTATTCTGTGCATCAGATGCTAAAGCATAT
GAGAAAGAAGTGCATAATGTATGGGCCACACATGCCTGTGTACCCACAGACCCCAACCCA
CAAGAAATATTTTTGAAAAATGTAACAGAAAACTTTAACATGTGGAAAAATGACATGGTG
GATCAGATGCATGAGGATATAATCAGTTTATGGGATCAAAGTCTAAAACCCTGTGTAAAG
TTGACCCCACTCTGCGTCACTTTAAATTGTGTCACCTACAATAATAGCATGAATAGTAGT
GCCACCTACAATAATAGCATGAATGGAGAAATAAAAAATTGCTCTTTCAATACAACCACA
GAACTAAGAGATAAGAAACAGAAAGTGTATGCACTTTTTTATAGAACTGATGTAGTACCA
CTTAATAATAATAATAATAATAGTGAGTATATATTAATAAATTGCAATACCTCAACCATA
ACACAAGCCTGTCCAAAGGTCTCTTTTGACCCAATTCCTATACATTATTGTGCTCCAGCT
GGTTATGCGATTCTAAAGTGTACTGATAAGAAATTCAATGGGACAGGATCATGCAATAAT
GTCAGCACAGTACAATGTACACATGGAATTAAGCCAGTGGTATCAACTCAACTACTGTTG
AATGGTAGCCTAGCAGAAGAGGAGATAATAATTAAATCTGAAAATCTGACAGACAATATC
AAAACAATAATAGTACAACTTAATCAATCTATAGGAATTAATTGTACAAGACCCAACAAT
AATACAAGAAAAAGTGTAAGGATAGGACCAGGACAAACATTCTATGCAACAGGTGACATA
ATAGGAGACATAAGACAAGCACACTGTAACATTAGTAGAAATCAATGGAACGAAACTTTA
GAACAGGTAAAGAAAAAATTAGGAGAACACTTCCATAATCAAACAAAAATAAAATTTGAA
CCACCCTCAGGAGGGGATCTAGAAATTACAACACACAGCTTTAATTGTAGAGGAGAATTT
TTCTATTGCAATACAGCAGACCTGTTTACTAATGCAACAAAACTGGTTAATGATACTGAA
AATAAGGCAGTCATCACAATCCCATGCAGAATAAAGCAAATTATAAACATGTGGCAGGGG
GTAGGACGAGCAATGTATGCCCCTCCCATTGAAGGAAACATAACATGTAACTCAAATATC
ACAGGACTACTATTGACACGTGATGGAGGAGGTAATGTTACAGAAATTAATAGAACAGAG
ATATTCAGACCTGGAGGAGGAAACATGAAGGACAATTGGAGAAATGAATTATATAAATAT
AAAGTGGTAGAAATTAAGCCATTGGGAGTAGCACCCACTGGGGCAAAAAGGAAGGTGGTG
AAGAGAGAAAAAAGAGCAGTGGGACTAGGAGCTGTGCTCTTTGGGTTCTTGGGAGCAGCA
GGAAGCACTATGGGCGCGGCGTCAATAACGCTGACGGCACAGGCCAGACAACTGTTGTCT
GGTATAGTGCAACAGCAAAGCAATTTGCTGAGAGCTATAGAGGCGCAACAGCATATGTTG
CAACTCACGGTCTGGGGCATTAAGCAGCTCCAGGCAAGAGTCTTGGCTATAGAAAGATAC
CTAAAGGATCAACAGCTCCTAGGACTTTGGGGCTGCTCTGGAAAACTCATCTGCACCACT
AATGTGCCTTGGAACTCCAGTTGGAGTAATAAATCTCAAACAGATATTTGGAATAACACG
ACATGGATGCAGTGGGAGAGAGAAATTAGTAATTACACAGACACAATATACAGGTTGCTT
GAAGACTCGCAAAACCAGCAGGAAGAAAATGAAAAAGATTTATTAGCATTGGACAGGTGG
CAAAATCTGTGGAATTGGTTTGATATAACAAATTGGCTGTGGTATATAAAAATATTCATC
ATGATAGTAGGAGGCTTAATAGGTTTAAGAATAATTTTTGGTGTGCTCTCTATAGTGAAA
AGAGTTAGGGAGGGATACTCACCTTTGTCGTTTCAGACCCTTACCCCAACCCCGAGGGGA
CTCGACAGGCTCGGAAGAATCGAAGAAGAAGGTGGAGAGCAAGACAAAGACAGATCCATT
CGATTAGTGAACGGATTCTTAGCACTTGCCTGGGACGATCTGCGGAGCCTGTGCCTCTTC
AGCTACCACCAATTGAGAGACTTCATATTGATTGCAGCGAGAGCAGTGGAGCTTCTGGGA
CGCAGCAGTCTCAGGGGACTACAGAAGGGGTGGGAAGCTCTTAAGTATCTGGGAAATCTT
ATACAGTATTGGGGTCTGGAACTAAAAAGGAGGGCTATTAATCTGCTTGATATCTCAGCA
ATAGCAGTAGCTGAAGGAACAGATAGGATTATAGACATAGTACTAAGAACTGGTAGAGCT
ATCCGCAACATACCTAGAAGAATAAGACAGGGCTTTGGAGCAACTTTGCTATAA
>DQ411853
ATGAGAGTGATGGGGATACTGAGGAGTTATCAACAATGGTGGATATGGGGCATCTTAGGC
TTTTGGATGCTAATGATTTGTAATGTGTGGGGGAACTTGTGGGTCACAGTCTATTATGGG
GTACCTGTGTGGAAAGAAGCAAAAACTACTCTATTCTGTGCATCAGATGCTAAGGCACAT
AAGGAAGAAGTGCATAATATCTGGGCTACACATGCTTGTGTACCCACAGACCCCAACCCA
CAAGAAATAGTGCTAAAAAATGTAACAGAAAATTTTAACATGTGGAAAAATGACATGGTG
GATCAGATGCATGAGGATATAATCAGTTTATGGGATCAAAGCCTAAAGCCATGTGTGAAG
TTGACCCCACTCTGTGTCACTTTAAATTGTAGTGATGTTAAGATTAAGGGTACCAATGCT
ACCTACAATAATGCTACCTACAATAATAATAATACCATAAGTGACATGAAAAATTGCTCT
TTCAACACAACCACAGAAATAACAGATAAGAAGAAGAAGGAATATGCACTTTTTTATAAA
CTTGATGTAGTAGCACTTGATGGGAAGGAAACAAACTCAACAAACTCCAGTGAGTATAGA
TTAATAAATTGTAATACCTCAGCTGTAACACAAGCCTGTCCAAAGGTCTCTTTTGACCCA
ATTCCTATACATTATTGTGCTCCAGCTGGTTATGCGATTCTAAAGTGTAATAATAAGACA
TTCAATGGAACAGGACCATGCAATAATGTTAGCACGGTACAATGTACACATGGAATTAAG
CCAGTGGTATCAACTCAACTACTGTTAAATGGTAGTCTAGCAGAAGAAGAGGTAGTAATT
AGATTTGAAAATCTGACCAACAATGCCAAAATCATAATAGTACATCTTAATGAATCTGTA
GAAATTAATTGTACGAGGCCTAGCAATAATACAAGGAAGAGTGTGAGAATAGGGCCAGGA
CAAACATTCTTTGCAACAGGAGACATAATAGGAGATATAAGACAAGCACATTGTAACATT
AGTAGAAAGAAATGGAATACAACCTTACAAAGGGTAAAAGAGAAATTAAAAGAAAAATTC
CCTAATAAAACAATACAATTTGCACCTTCCTCAGGAGGGGACTTAGAAATTACAACACAT
AGCTTTAATTGTAGAGGAGAATTTTTCTATTGCTATACATCAGACTTGTTTAATAGTACA
TACATGTCTAATAATACAGGAGGAGCAAATATCACACTCCAATGCAGAATAAAACAAATT
ATAAGAATGTGGCAGGGGGTAGGACAAGCAATGTATGCCCCTCCCATTGCAGGAAACATA
ACATGCAAATCAAATATCACAGGACTACTATTGACACGTGATGGAGGAAAGGAAAAAAAT
GACACAGAAACATTTAGACCTGGAGGGGGAGATATGAGAGACAATTGGAGAAGTGAATTA
TATAAATACAAGGTGGTAGAAATTAAGCCATTAGGAATAGCACCCGATAAGGCAAAAAGG
AGAGTGGTGGAGAGAGAAAAAAGAGCAGTGGGAATAGGAGCTGTGTTCCTTGGGTTCTTG
GGAGCAGCAGGAAGCACCATGGGCGCAGCATCAATGACGCTGACGGTACAGGCCAGACAA
TTGTTGTCTGGTATAGTGCAACAGCAAAGCAATTTGCTGAGGGCTATAGAGGCGCAACAG
CATATGTTGCAACTCACGGTCTGGGGCATTAAGCAACTCCAGACAAGAGTCCTGGCTATA
GAAAGATACCTAAAGGATCAACAGCTCCTAGGGATTTGGGGCTGCTCTGGAAAACTCATC
TGCACCACTGCCGTGCCTTGGAACGCTAGCTGGAGTAATAAATCTTATGAGGAGATTTGG
GGTAACATGACTTGGATGCAGTGGGATAGAGAAATTAACAACTACACGAACACAATATAC
AGTTTGCTTGAAGAATCGCAAAACCAGCAGGAAAAAAATGAAAAAGATTTACTAGCATTG
GACAGTTGGGAAAGTCTGTGGAGTTGGTTTAACATAACAAATTGGCTGTGGTATATAAGA
ATATTCATAATAATAGTAGGAGGCTTGATAGGTTTAAGAATAATTTTTGCTGTGCTCTCT
ATAGTAAATAGAGTTAGGCAGGGATACTCACCTTTATCGTTTCAGACCCTTACCCCAAGC
CCAAGGGAACCCGACAGGCTCGGAAGAATCGAAGAAGAAGGTGGAGAGCAAGACAGAGCC
AGATCCGTGCGATTAGTGAACGGATTCTTAGCGCTTGCCTGGGAGGACCTGCGGAGCCTG
TGCCTCTTCAGTTACCACCGATTGAGAGACTTAATATTGATTGCAGCGAGAGCAGCGGCA
CTTCTGGGACGCAGCAGTCTCTGGGGACTACAGAAGGGGTGGGAAGCTCTTAAGTATCTG
GGAAGTCTTGTGCAGTATTGGGGTCTAGAGCTAAAAAAGAGTGCTATTAGTTTGTTTGAT
GCCATAGCAATAACAGTAGCTGAAGGAACAGATAGAATTATAAACATAGTACAAAGAATT
AGTAGAGCTTTCTACAACATACCTAGAAGAATAAGACAGGGCTTTGAAGCAACATTGCAA
TAA
>DQ411854
ATGAGAGTGAGGGGGATACCGAGGAATTGGCCACAATGGTGGATATGGGGCATCTTAGGC
TTTTGGATGATAATAATTTGTAGGGTGGTGGGAAACTTGGACTTGTGGGTCACAGTCTAT
TATGGGGTACCTGTGTGGAAAGAAGCAAAAACTACTCTATTCTGTGCATCAGATGCTAAA
GCATATGATAAAGAAGTGCATAATGTCTGGGCTACACATGCCTGTGTACCCACAGACCCC
AACCCACAAGAAATAGTTTTGGAAAATGTAACAGAAAATTTTAACATGTGGAAAAATGAC
ATGGTGGATCAGATGCATGAGGATATAATCAGTTTATGGGATCAAAGCCTAAAACCATGT
GTAAAGTTGACCCCACTCTGTGTCACTTTAAATTGTAAAAATGTAAATATAAGTGCAAAT
GCAAATGCTACTGCTACCCTCAATAGTAGCATGAATGGAGAAATAAAAAATTGCTCTTTC
AATACAACCACAGAATTAAGAGATAAGAAACAGAAAGTGTATGCACTTTTTTATAAACCT
GATGTAGTACCACTTAATGGGGGAGAGCATAATGAGACAGGAGAGTATATATTAATAAAT
TGCAATTCCTCAACCATAACACAAGCCTGTCCAAAGGTCTCTTTTGACCCAATTCCTATA
CATTATTGTGCTCCAGCTGGTTATGCGATTCTAAAGTGTAATAATAAGACATTCAATGGG
ACAGGACCATGCAATAATGTCAGCACAGTACAATGTACACATGGAATTAAGCCAGTGGTA
TCAACTCAATTACTGTTAAATGGTAGCCTAGCAGAAGAAGAGATAATAGTTAGATCTGAA
AATCTGACAAACAATATCAAAACAATAATAGTTCACCTTAATAAATCTGTAGAAATTAAG
TGTACAAGACCCAACAATAATACAAGAAAAAGTGTAAGGATAGGACCAGGACAAACATTC
TATGCAACAGGTGAAATAATAGGAGACATAAGAGAAGCACATTGTAACATTAGTAGAGAA
ACATGGAACAGTACTTTAATACAGGTAAAGGAAAAATTAAGAGAACACTACAATAAGACA
ATAAAATTTGAACCATCCTCAGGAGGGGATCTAGAAGTTACAACACATAGCTTTAATTGT
AGAGGAGAATTTTTCTATTGTGATACAACAAAACTGTTTAATGAAACAAAACTGTTTAAT
GAAAGTGAATATGTAGACAACAAAACCATCATACTCCCATGCAGGATAAAACAAATTATA
AACATGTGGCAGGAGGTAGGACGAGCAATGTATGCCCCTCCCATTGAAGGAAACATAACA
TGTAAATCAAATATCACAGGACTACTATTGACATGGGATGGAGGAGAGAATAGCACAGAA
GGGGTATTCAGACCAGGAGGAGGAAATATGAAGGACAATTGGAGAAGTGAATTATATAAA
TATAAAGTGGTAGAAATTAAGCCATTGGGAGTAGCACCCACTAAATCAAAAAGGAAAGTG
GTGGGGAGAGAAAAAAGAGCAGTGGGACTAGGAGCTGTGCTCCTTGGGTTCTTGGGAGCA
GCAGGAAGCACTATGGGCGCGGCATCAATAACGCTGACGGTACAGGCCAGACAACTGTTG
TCTGGTATAGTGCAACAGCAAAGCAATTTGCTGAGAGCTATAGAGGCGCAACAGCATCTG
TTGCAACTCACGGTCTGGGGCATTAAGCAGCTCCAGACAAGAGTCTTGGCTATAGAAAGA
TACCTAAAGGATCAACAGCTCCTAGGGCTTTGGGGCTGCTCTGGAAAACTCATCTGCGCC
ACTGCTGTGCCTTGGAACTCCAGTTGGAGTAATAAATCTCTAGGGGATATTTGGGATAAC
ATGACCTGGATGCAGTGGGATAGAGAAATTAGTAATTACACAAACACAATATTCAGGTTG
CTTGAAGACTCGCAAAACCAGCAGGAGAAAAATGAAAAAGATTTATTAGCATTGGACAGT
TGGAAAAACCTGTGGAATTGGTTTGACATAACAAATTGGCTGTGGTATATAAAAATATTC
ATCATGATAGTAGGAGGCTTGATAGGTTTAAGAATAATTTTTGGTGTACTTGCTATAGTG
AAAAGAGTTAGGCAGGGATACTCACCTTTGTCTTTTCAGACCCTTATCCCAAACCCGAGG
GGACCCGACAGGCTCGGAAGAATCGAAGAAGAAGGTGGAGAGCAAGACAAAGACAGATCC
ATTCGATTAGTGAGCGGATTCTTAGCACTTGCCTGGGACGATCTGCGGAGCCTGTGCCTC
TTCAGCTACCACCAATTGAGAGACTTCATATTGACTGCAGCGAGAGCAGCGGAACTTCTG
GGACGCAGCAGTCTCAGGGGACTGCAGAGAGGGTGGGAAGTCCTTAAATATCTGGGAAAT
CTTGTGCAGTATTGGGGTCTGGAACTAAAAAGAAGTGCTATTAATCTGTTTGATACCATA
GCAATAGCAGTAGCTGAAGGAACAGATAGGATTATTGAAGTAATACAGAGAATTTGTAGA
GCTATCCGCTACATACCTACAAGAATAAGACAGGGCTTTGAAGCAGCTTTGCTATAA
>HM215437
ATGAGAGTGATGGGGACACAGAAGAATTGTCAACAATGGTGGATATGGGGCATCTTAGGC
TTCTGGATGCTAATGATTTGTAATACAAAGGACTTGTGGGTCACAGTCTATTATGGGGTA
CCTGTGTGGAGAGAAGCAAAAACTACCCTATTCTGTGCATCAGATGCTAAAGCATATGAG
ACAGAAGTGCATAATGTCTGGGCTACACATGCCTGTGTGCCCACAGACCCCAACCCACAA
GAAATAGTTTTGGGAAATGTAACAGAAAATTTTAATATGTGGAAAAATGACATGGCAGAT
CAGATGCATGAGGATATAATCAGTTTATGGGATCAAAGCCTAAAGCCATGTGTAAAGTTG
ACCCCACTCTGTGTCACTTTAAACTGTACAGAGACAAATGTTACAGGTAATAGAACTGTT
ATAGGTAATACAAATGATACCAATATTGCAAATGCTACATATAAGTATGAAGAAATGAAA
AATTGCTCTTTCAATGTAACCACAGAACTAAGAAATAAGAAACATAAGGAGTATGCACTC
TTTTATAGACTTGACATAGTACCACTTAATGAGAATGGTGACAACTCTAAATATAGATTG
ATAAATTGCAATACCTCAGCCATAACACAAGCCTGTCCAAAGGTCTCTTTTGACCCGATT
CCTATACATTACTGTGCTCCAGCTGGTTATGCGATTCTAAAGTGTAATAATAAGACATTC
AATGGGACAGGACCATGTTATAATGTCAGCACAGTACAATGTACACATGGAATTAAGCCA
GTGGTATCAACTCAACTACTGTTAAATGGTAGCCTAGCAGAAGAAGGGATGATAATTAGA
TCTGAAAATTTGACAGAAAATACCAAAACAATAATAGTACATCTTAATGAATCTGTAGAG
ATTAATTGTACAAGACCCAACAATAATACAAGAAAAAGTGTAAGGATAGGACCAGGACAA
GCCTTCTATGCAACAAATGATGTAATAGGAGACATAAGACAAGCACATTGTAACATTAGT
ACAGATAGATGGAACAAAACTCTACAACAGGTAATGAAAAAACTAGGAGAGCATTTCCCT
AATAAAACAATACAATTTAAACCACATGCAGGAGGGGATATAGAAATTACAATGCATAGC
TTTAATTGTAGAGGAGAATTTTTCTATTGCAATACATCAAACCTGTTTAATAGTACATAC
CACTCTAATAATGGTACATACAAATATAATGGTAATTCAAGCTCACCCATCACACTCCAA
TGCAAAATAAAACAAATTGTACGCATGTGGCAAGGGGTAGGACAAGCAATGTATGCCCCT
CCCATTGCAGGAAACATAACATGTAGATCAAACATCACAGGAATACTATTGACACGCGAT
GGAGGATTTAACACCACAAACAACACAGAGACATTCAGACCTGGAGGAGGAGATATGAGG
GATAACTGGAGAAGTGAACTATATAAATATAAAGTAGTAGAAATTAAGCCATTGGGAATA
GCACCCACTAAGGCAAAAAGAAGAGTGGTGCAGAGAGAAAAAAGAGCAGTGGGAATAGGA
GCTGTGTTCCTTGGGTTCTTGGGAGCAGCAGGAAGCACTATGGGCGCAGCGTCAATAACG
CTGACGGTACAGGCCAGACAACTGTTGTCTGGTATAGTGCAACAGCAAAGCAATTTGCTG
AAGGCTATAGAGGCGCAACAGCATATGTTGCAACTCACAGTCTGGGGCATTAAGCAGCTC
CAGGCGAGAGTCCTGGCTATAGAAAGATACCTAAAGGATCAACAGCTCCTAGGGATTTGG
GGCTGCTCTGGAAGACTCATCTGCACCACTGCTGTGCCTTGGAACTCCAGTTGGAGTAAT
AAATCTGAAGCAGATATTTGGGATAACATGACTTGGATGCAGTGGGATAGAGAAATTAAT
AATTACACAGAAGCAATATTCAGGTTGCTTGAAGACTCGCAAAACCAGCAGGAAAAGAAT
GAAAAAGATTTATTAGAATTGGACAAGTGGAACAGTCTGTGGAATTGGTTTAACATATCA
AACTGGCTGTGGTATATAAAAATATTCATAATGATAGTAGGAGGCTTGATAGGTTTAAGA
ATAATTTTTGCTGTGCTCTCTATAGTGAATAGAGTTAGGCAGGGATACTCACCCTTGTCA
TTTCAGACCCTTATCCCGCACCCGAGGGGACCCGACAGGCTCGGAGGAATCGAAGAAGGA
GGTGGAGAGCAAGACAAAGACAGATCCATTCGATTAGTGAGCGGATTCTTGTCGATTGCC
TGGGACGATCTGCGGAGCCTGTGCCTCTTCAGCTACCACCGCTTGAGAGACTTCATATTA
ATTGCAGTGAGGGCAGTGGAACTTCTGGGACACAGCAGTCTCAGGGGACTACAGAGGGGG
TGGGAAATCCTTAAGTATCTGGGAAGTCTTGTGCAATATTGGGGTCTAGAGCTAAAAAAG
AGTGCTATTAGTCTGCTTGATACCATAGCAATAGCAGTAGCTGAAGGAACAGATAGGATT
ATAGAATTAGTACAAAGAATTTGTAGAGCTATCCTCAACATACCTAGAAGAATAAGACAG
GGCTTTGAAGCAGCTTTGCTATAA
>HM215253
ATGAGAGTGAGGGGGATACTGAGGAATTGGCAACTATGGTGGACATGGGGCATCTTAGGC
TTTTGGATGGTAATGAATTGTAATGTAAGAGGGAACTTGTGGGTCACAGTCTATTATGGG
GTACCTGTGTGGAAAGAAGCAAAAACTACTCTATTCTGTGCATCAGATGCTAAAGGATAT
GAGAAAGAAGTGCATAATGTCTGGGCTACACATGCCTGTGTACCCACAGACCCCAACCCA
CAAGAGATAGTTTTGGACAATGTAACAGAAAACTTTGACATGTGGAAAAATGACATGGTG
GATCAGATGCATGAGGATATAATCAGTTTATGGGATCAAAGCCTAAAGCCATGTGTAAAG
TTGACCCCACTCTGTGTCACCTTAAAGTGTGAAAATGTTAATGTCACCAGTAATAGCAGT
GTTACCACTAGTACCAGTAATACTACTGCTACCAGCATTAATAACATGAATGGAGAAATA
AAAAATTGCTCTTTCAATACAACTACAGAACTAAAAGATAAGAAGCGAGGAGAATATGCA
CTTTTTTATAAACTTGATATAGTATCACTTAAGGGGGTGGGGAATGAGGGCAAGTATAGA
TTAATAAATTGTAATACCTCAGTTGTAACACAAGCCTGTCCAAAGGTCTCTTTTGACCCA
ATTCCTATACATTATTGTGCTCCAGCTGGTTATGCGATTCTAAAATGTAACAATGAGGCA
TTCAATGGGACAGGACCATGTACTAATGTCAGCACAGTACAATGTACACATGGAATTAAG
CCAGTGGTATCAACTCAACTACTGCTAAATGGTAGCCTAGCAGAAGAAATAGTAATTAGA
TCTGCAAATCTGAGCAATAATGCTAAAATAATAATAGTACATCTTAAGAAGCCTGTAGCA
ATTGTGTGTACAAGACCCAACAATAATACAAGGGATAGTATAAGGATAGGACCAGGACAA
GCATTCTATGCAACAAAAGCAATAATAGGAGACATAAGGCAAGCATATTGTGAAATTAAT
GAAAGTGAATGGAAGAGAACGTTACACGAGGTAGGAGGAAAATTAGCAAAATACTTTCCT
CATAAAACAATAGAATTTAATGCATCCTCAGGAGGGGACCTAGAAGTTACAACACATAGC
TTTAATTGCAGAGGAGAATTTTTCTATTGTAATACATCAAGCCTGTTTAATAGTACATAC
CATCCTAATTCTACATACAATGATACAGGAACAACCATCACACTCCCATGCAGAATAAAA
CAAATTATAAATATGTGGCAGGAGGTAGGACGAGCAATGTATGCCCCTCCCATTGCAGGA
AACATAACATGCACTTCAAATATCACAGGACTACTATTGACACGGGATGGAGGCAACAAT
GGAACACAAAATGAGACATTTAGACCTGGAGGAGGAGATATGAGAGATAATTGGAGAAGT
GAATTATATAAATATAAAGTGGTAGAAATTAAGCCATTGGGAATAGCACCCACTGGGGCA
AAAAGGAGAGTGGTGGAGAGAGAAAAAAGAGCAGTAGGAATAGGAGCTGTGTTCCTTGGG
TTCTTGGGAGCAGCAGGAAGCACTATGGGCGCAGCGTCAATAACGCTGACGGTACAAGCC
AGACAACTGTTGTCTGGTATAGTGCAACAGCAAAGCAATTTGCTAAGAGCTATAGAGGCG
CAACAACATCTGTTGCAACTCACGGTCTGGGGCATTAAGCAGCTCCAGACAAGAGTCCTG
GCTATAGAAAGATACCTAAAGGATCAACAGCTCCTAGGGCTTTGGGGCTGCTCTGGAAAA
CTCATCTGCACCACTGCTGTGCCTTGGAACAAAACTTGGAGTAATAAAAATCAAACAGAA
ATTTGGGATAACATGACCTGGATGCAGTGGGATAGAGAAATTAGTAATTACACAGACACA
ATATATAGATTGCTTGAAGACTCGCAAAACCAGCAGGAGAAAAATGAACAGGATTTATTA
GCATTGGACAGTTGGAAAAATCTGTGGAATTGGTTTGACATAACAAACTGGCTGTGGTAT
ATAAAAATATTCATAATAATAGTAGGAGGCTTGATAGGCTTGAGAATAATTTTTGCTGTG
[truncated: 247,001 more chars]
