# Supplementary material for: IDEPI: Rapid Prediction of HIV-1 Antibody Epitopes and Other Phenotypic Features from Sequence Data Using a Flexible Machine Learning Platform
Source: PLoS Comput Biol. 2014 Sep 25;10(9):e1003842. doi: 10.1371/journal.pcbi.1003842 (PMC4177671; doi:10.1371/journal.pcbi.1003842)
Supplement: Software S1 — The complete source code tree, example files, and documentation for IDEPI; for the most current version visit the package distribution page at https://github.com/veg/idepi. (GZ) [file pcbi.1003842.s001.gz › idepi-1.0/examples/bnab/validation/lanl_b12_test.fas]

>HM215272_22.7 HM215272
ATGAGAGCGAGGGGGACACAGAAGAATTGTCAAGACTTGTGGTGGATATGGGGGACTATG
ATCTTGGGGATGTTAATAATTTGTAGTGCTGCAGGAAACTTGTGGGTTACAGTCTACTAT
GGGGTACCTGTGTGGAAAGATGCAGAGACCACCTTATTTTGTGCATCAGATGCTAAAGCA
TATAGTACAGAAAAGCATAATATCTGGGCTACACATGCCTGTGTACCCACAGACCCCAAC
CCACAAGAAATAGATTTGGAAAATGTGACAGAAAAGTTTAACATGTGGAAAAATGGCATG
GTAGAGCAGATGCATACAGATATAATTAGTATATGGGACCAAAGCCTACAGCCATGTGTA
AAGTTAACCCCTCTCTGTGTTACTTTAATTTGTATCGATATTGCCAATGACACAAGCCGC
AATGTCACTGTTGAAATGAAAAGAGAAATACAAAACTGCTCTTACAATGTGACCACAGAA
GTAAGAGATAAAAAACAGAAAGTATATTCACTTTTTTATAAAGTTGATATAGTGCAAATT
AGTAATAATAGCAGTGAGTATAGATTAATAAATTGTAATACCTCAGTCATTAAACAAGCT
TGTCCAAAGGTAACCTTTGAGCCAATTCCCATACATTATTGTGCTCCAGCTGGTTATGCG
ATCCTAAAGTGTAAGGATGATAAGTTCAATGGAACAGGGCTATGCAAAAATGTCAGCACA
GTACAATGCACACATGGAATCAAACCAGTAGTGTCAACCCAACTGCTGTTAAATGGCAGC
CTAGCAGAAGAAGAGGTAATCATTAGATCTGAAAATATTAACAACAATGCCAAAACGATA
ATAGTGCAACTATACCAGCCTGTAAAAATTAATTGTACTAGACCTGGCAATAATACAAGG
AAAAGTGTACATATAGGAACAGGACAAGCATACTTTGCAACAGGTGACATAATAGGGGAT
ATAAGACAAGCATATTGTAAGGTTAATAAATCAGAATGGAATAACACTTTACAACAGGTA
GTTGCACAATTAAGAAAACATTGGAACAAAACTATAATCTTTAATAGCTCCTCAGGAGGA
GATTTAGAAATTACAACACATCGCTTTAATTGTGGAGGAGAATTTTTCTATTGTAATACA
TCAAGCCTATTTAATAGTACTTGGTGGAGCAACAACAGCAACAACACTGACAGTGAGGAG
TCAAATAGCATGGGGTTAAATGACACTATAACTCTCCAATGCAGAATAAAGCAAATTATA
AATATGTGGCAGAGAGTAGGACAAGCAATGTATGCCCCTCCCATCCAAGGAGTAATAAGG
TGTGAGTCAAACATCACAGGAATACTATTAACAAGAGATGGTGGGGATAATAACAATGAA
AGTGAAACCTTCAGACCTGTAGGAGGAGATATGAGGGACAATTGGAGAAGTGAATTATAT
AAATATAAAGTAGTAAAAATTGAACCATTAGGAGTAGCACCCACAGAGGCAAGGAGAAGA
GTGGTGGGAAGAGGAAAAAGAGCAGTTGTTGGAATGGGAGCTATGTTCCTTGGGTTTTTG
GGAGCAGCTGGGAGCACTATGGGCGCGGCGTCAATAACGCTGACGGTACAGGCCAGACAA
TTATTGTCTGGCATAGTGCAACAGCAAAGCAATTTGCTGAGGGCTATAGAGGCTCAACAG
CATCTGTTGAAACTCACTGTCTGGGGCATTAAACAGCTCCAGGCAAGAATCCTGGCTGTG
GAAAATTACCTAAAGGACCAACAGCTCCTAGGAATTTGGGGCTGCTCTGGAAGACTCATC
TGCACCACTAATGTGAAATGGAACTCTACTTGGAGTAATAAATCCAAGAGTGAGATATGG
GATAAAATGACCTGGCTGGAATGGGATAGAGAAATTAGCAATTACACAGACATAATATAT
CAGCTAATTGAAGAATCGCAAAACCAGCAGGAAAAGAATGAACAAGATTTATTGGCATTG
GACAAGTGGGCAAATCTATGGAATTGGTTTGACATATCAAATTGGCTGTGGTATATAAAA
ATATTTATAATGATAGTAGGAGGCTTAATAGGATTAAGAATAGTTTTTGCAGTGCTCTCT
GTAATAAATAGAGTTAGGCAGGGATACTCACCTCTGTCGTTTCAGACCCATACCCCAAGC
CCAAGGGATCTCGACAGGCCCGGAAGAATCGAAGAAGAAGGTGGAGAGCAAGGCAGAGAC
AGATCGATTCGATTAGTGAGCGGGTTCTTAGCACTTGCCTGGGACGACCTGCGGAGCCTG
TGCATTTTCAGCTACCACCGATTGAGAGACTTACTCTTGATTGCAGCAAGGACTGTGGAA
CTTCTGGGACAGAGCAGTCTCAAGGGGCTGAGACTGGGGCGGGAAAAACTCAAGTATCTG
GGGAATCTCCTGTTGTATTGGGGTCGGGAACTCAGAATTAGTATTATCAACTTATATGAT
ACCATAGCAATAGCAGTAGCTGGCTGGACAGATAGGATTATAGAAATAGGACAAAGAATT
GGTAGAGCTATTCTCAACATACCAAGGAGAATCAGGCAGGGTTTTGAAAGGGCTTTACTA
TAA
>HM215274_2.31 HM215274
ATGAGAGTGAAGGGGATAATGAAGAATTGTCAACCCTTGTGGAAATGGGGCACCATGCTC
CTTGGAATGTTGATGATATGTAGTGTTACAGGACAGTTGTGGGTCACAGTTTATTATGGG
GTACCTGTGTGGAAAGAAGCAACCACTACTCTATTCTGTGCATCAGATGCTAAATCATAT
AAAGCAGAGGCACATAATATCTGGGCTACACATGCCTGTGTGCCAACAGACCCCGACCCA
CAAGAAATAAGACTAGAAAATGTCACAGAAAACTTTAACATGTGGAAAAATAACATGGTA
GAGCAGATGCATACAGATATAATCAGTCTATGGGACCAGGGCCTAAAGCCATGTGTAAAG
TTAACCCCTCTCTGCGTTACCCTAAATTGTGCTAACATCAACAGCACCAACAGCACCAAC
ACCAATCGCACCATCGACAAGGAAATGATAGGAGAAATAAAAAACTGCTCTTTCAATGTA
ACCACAGAAATAAGAGATAAGAGAAAAAAGGTATATGCACTTTTTTATAAACTTGATGTA
GTACAAATAGATGATAGTGATAATAGGACTAATACCAGCTATAGATTAATAAATTGTAAT
ACCTCAGCCATTACACAGGCTTGTCCAAAGATGTCCTTTGATCCAATTCCAATACATTAT
TGTGCCCCGGCTGGATTTGCTATTCTAAAGTGTAATGATAAGCAGTTCAATGGAACGGGT
CCATGCAAAAACGTCAGTTCAGTACAGTGTACACATGGGATTAGGCCAGTAGTGTCAACT
CAACTGCTGTTGAATGGTAGTCTAGCAGAAGAAGACATAATAATTAGGACTGAAAATATC
ACAAACAATGCTAAAACCATAATAGTACAATTTAATGAGAGTGTACAAATTGAGTGTATC
AGACCTAACAACAATACAAGACAAAGTACACATATAGGACCAGGGCAAGCACTCTATACA
ACCAACATAATAGGGGATATAAGACAAGCACATTGTAATATTAGCAGCAAAAATTGGAAT
GACACTTTACACCAGGTAGTTAAAAAATTAGGAGACCTTCTTAATAAGACAAACATAACC
TTTGCTAGCTCCTCAGGAGGGGATTTAGAAATTACAACACATAGTTTTAATTGTGGAGGA
GAATTTTTCTATTGTAATACATCAAGCTTGTTTAATAGCACCTGGAACAAGAACAGTGAC
ACCTGGAACACCACCAGGAACGTGCCTAAGTTAGAACCTATAACACTCCCATGCAGAATA
AAGCAAATTATAAATATGTGGCAGCGAACAGGACAAGCAATGTATGCCCCTCCCATCCAG
GGAGTAATAAGGTGTAACTCAACCATTACAGGACTCCTATTAACAAGAGATGGTGGGCTT
AATAATGAAACCTATGAAACCTTCAGACCTGGAGGAGGAGATATGAGGGACAATTGGAGA
AGTGAGTTATACAAATATAAAGTAGTAAGAATTGAACCAATAGGAATAGCACCCACCAAG
GCAAAGAGAAGAGTGGTGGAGAGAGAAAAAAGAGCAGTTGGAATGGCAGCTGTATTCATT
GGGTTCTTGGGAGCAGCAGGAAGCACTATGGGCGCGGCGTCAATAACGCTGACGGTACAG
GCCAGACAATTATTGTCTGGCATAGTGCGACAGCAAAACAAGTTGCTGAGAGCTATAGAG
GCTCAGCAGCATCTGCTGAGACTCACGGTCTGGGGCATTAAACAGCTCCAGGCAAGAATC
CTGGCTGTGGAAACATACCTAAGGGATCAACAGCTGCTAGGAATTTGGGGCTGCTCTGGA
AAACTCATCTGCACCACCAATGTGCCCTGGAATTCTAGTTGGAGTAATAAATCTCACGAT
GAGATATGGGGTAACATGACTTGGCTGCAATGGGATAAAGAAATTGACAATTACACACAA
TTAATATATAGTCTAATTGAAGAATCGCAGATCCAGCAGGAAAAGAATGAACAAGAACTA
TTGGCATTGGACAAATGGGCAAGTCTGTGGAATTGGTTTGACATATCAAGGTGGCTGTGG
TATATAAAAATATTCATAATGATAGTAGGAGGCTTAATAGGGTTAAGAATAGTTTTTGCT
GTGCTTTCTTTAGTAAATAGAGTTAGGCAGGGATATTCACCTCTGTCGTTTCAGACCCTC
TTCCCAGCTCCGAGGGGACCAGACAGGCCCGAAGGAACAGAAGAAGAAGGTGGAGAGCAA
GGCAGAGACAGATCCATTCGATTGGTGAACGGATTCTTAGCACTTTTCTGGGACGATCTG
AGGAACCTGTGCCTCTTCAGCTACCACCACTTGAGAGACTTAATCTTAATTGCAGCGAGG
ATTGTGGGGATTCTGGGACGCAGGGGGTGGGAAGCCATCAAATATCTGTGGAATCTCCTG
CAGTATTGGATTCAGGAACTAAAGAATAGTGCTATCAGCTTGCTTGATAATACAGCAATA
GCAGTAGCTGAGGGGACAGATAGGATTATAGAACTAGTACAAAGAGCTATTAGAGCTTTT
CTTCACATACCCAGACGAATAAGACAGGGCTTGGAAAGGGCGTTACTATAA
>HM215365_50 HM215365
ATGAGAGCGAAGGGGATCAGGAAGAATTGTCAGCACTGGTTGACATGGGGCACGATGCTC
TTTGGGATGTTAATGATCTGTAGTGCTCAAAATTTATGGGTCACAGTCTATTATGGGGTA
CCTGTGTGGAAAGATGCAGACACCACTTTATTTTGTGCATCAGATGCTAAGGCATATACC
ACAGAGGTACATAATGTTTGGGCCACACATGCCTGTGTACCCACAGACCCTAACCCACAA
GAAGTAGTATTGGGAAATGTGACAGAAAATTTTAATATGTGGAAAAATAACATGGTAGAA
CAGATGCAACAAGATATAATCAGTTTATGGGATGAAAGCCTAAAGCCATGTGTAAAATTA
ACACCACTCTGTGTTACTTTAAATTGCATTGATTACAAGTCTAATACTACTAATGGAACT
AAAACTGCCAGTAATAGTAGCTGGGAATATATGGAGGGAGAAATAAAAAACTGCTCTTTT
AATATCACCACAAACATAGGAAACAAAGTAAAGAAAGATTATGCACTTTTTAATAAACTT
GATGTAGTACCAATAGATAATAGCTCTCATATGTTGATAAATTGTAACACCTCAGTCATT
ACGCAGACCTGTCCAAAGGTATCCTTTGAGCCAATTCCAATACATTATTGCACCCCGGCT
GGTTTTGCGATTATAAAGTGTAATGATAAAAAATTCAATGGAACAGGACCATGTACAAAT
GTCAGTACAGTACAATGTACACATGGAATTAGGCCAGTAGTGTCAACTCAACTGCTGTTA
AATGGCAGTCTAGCAGAAGGAGATATAGTGATTAGATCTGAAAATTTCACAAACAATGCT
AAAACCATAATAGTACAGCTGAATGAAACTGTAGAGATTAATTGTACAAGACCCACCAAC
AATACAAGAAAGAGTATACATATAGGACCAGGGAGTTCATTATATGCAACAGGAGCAATA
ATAGGAGATATAAGACAAGCACATTGTAATGTTAGTTTTACAAAATGGAACAACACTTTA
AAAAGGGTAGCTATAAAATTAAGAGAACAAGTTGGTAATGATACAACAATAGCCTTTCGG
CAACCCTCAGGAGGGGACCCAGAAATTGTAATGCACACATTTAATTGTGGAGGGGAATTT
TTCTACTGCAATACAACAAAGCTGTTTAATAATACCTTGTTGGCTAATGACACTTGGAAT
AGTACTTGGCAACAGTCAAATGATACTATCATACTCCAATGCAGAATAAAACAAATTATA
AACAGGTGGCAGGAAGTAGGAAAAGCAATGTATGCTCCTCCCATCAGGGGACAAATTAGC
TGTTCATCAAATATTACAGGGCTGCTATTAACAAGAGATGGTGGTGACACGAATGACACG
AATAGGTCTGAAATCTTCAGACCTGGAGGAGGAGATATGAGGGACAATTGGAGAAGTGAA
TTATATAAATATAAAGTAGTAAAACTTGAGCCACTAGGAATAGCACCTACCAAGGCAAAG
AGAAGAGTGGTGCAGAGAGAAAGAAGAGCAGTGGGAACAATAGGAGCTGTGTTCCTTGGG
TTCTTGGGAGCAGCAGGAAGCACTATGGGCGCAGCGTCAGTGACGCTGACGGTACAGGCC
AGACTATTACTGTCTGGTATAGTGCAACAGCAGAACAATCTGCTGAGAGCTATTGAGGCG
CAACAGAACATGTTGCAACTCACAGTCTGGGGCATCAAGCAGCTCCAGGCAAGAGTCCTA
GCTGTGGAAAGATACCTAAGGGATCAACAGCTCCTAGGGATTTGGGGTTGCTCTGGAAAA
CTCATCTGCACCACTGCTGTGCCTTGGAATGCTAGTTGGAGTAATAAATCTGTGGATGAG
ATTTGGGAAAACATGACCTGGATGCAGTGGGAGAGAGAAATTGACAATTACACAGAATTA
ATATACTCTTTACTTGAAAAATCGCAGAACCAGCAAGAAAAGAATGAGCAAGAATTATTG
GAATTGGATAAGTGGGCAAATTTGTGGAGTTGGTTTGACATAACAAACTGGCTGTGGTAT
ATAAGAATATTCATAATGATAGTAGGAGGCTTAATAGGTTTAAGAATAGTTTTTGCTGTG
CTTTCTATAGTGAATAGAGTTAGGCAGGGATACTCACCATTGTCATTCCAGACCCACCTC
CCAGCTCAGAGGGGACCCGACAGGCCCGAAGGAATCGAAGGAGAAGGTGGAGAGAGAGAC
AGAGACAGATCCACACGATTAGTTCATGGATTCTTAGCACTCATCTGGGACGACCTGCGG
AGCCTGTGCCTCTTCAGCTACCACCGCTTGAGCGACTTACTCTCGATTGTAACGAGGATT
GTGGAACTTCTGGGACGCAGGGGGTGGGAAGCTCTCAAGTATTTGTGGAACCTCCTGCAA
TATTGGAGTCAGGAACTAAAGAAGAGTGCTGTTAGTTTGCTTAATACCACAGCTGTAGCA
GTAGCTGAGGGGACAGATAGAGTTATAGAATTAGCACAAAGAGCTGGTAGAGCTATCCTC
AACATACCTAGAAGAATAAGACAGGGCGCAGAAAGAGCTTTGCTATAG
>HM215382_50 HM215382
ATGAGAGTGATGGGGATCAGGAAGAATTGTCAGCACTGGTTGACATGGGGCACGATGCTC
CTTGGGATGTTAATAATCTGTAGTGCTGAAGATTTGTGGGTCACAGTCTATTATGGGGTA
CCTGTGTGGAAAGATGCAAAGACCACCTTATTTTGTGCATCAGATGCTAAAGCATATAGC
ACAGAGGCACATAATGTTTGGGCCACACATGCCTGTGTACCCACAGACCCTAACCCACAA
GAAGTAGTATTGGGAAATGTGACAGAAAATTTTAATATGTGGAAAAATAACATGGTAGAA
CAGATGCATGAGGATGTAATCAGTTTATGGGATGAAAGCCTAAAGCCATGTACAAAATTA
ACCCCACTCTGTGTTACTTTAAATTGCACTGATTTGAAGTCTAATACTACTAGCAATAGT
ACTAATAATGCCAATCATACCAATAATACTAATGCCACTCAAAGTAGTTGGGAAAATATG
AAGGGAGAAATAAAAAACTGCTCTTTCTATGTAACCACACAAATAAGAGATAAGGTGCGA
AAAGAACAGGCACTTTTTAATAGTCTTGATGTAGTACCAATAGATAATAATAACTCTACA
TATATGTTGATAAGTTGTAATACCTCAGTCATTACACAGGCCTGTCCAAAGATATCCTTT
GAACCAATTCCCATACATTATTGTACCCCGGCTGGTTTTGCGATTATAAAGTGTAATGAT
AAGACATTCAATGGAACAGGACCATGTACAAATGTCAGTACAGTACAATGTACACATGGA
ATTAGGCCAGTAGTGTCAACTCAACTGCTGTTAAATGGCAGTCTAGCAGAAGAAGATATA
GTAGTTAGATCTGAAAATTTCTCGGACAATGCTAAAACCATAATAGTACAGCTGAATAAA
ACTATAACAATTGAGTGTATAAGACCCAACAACAATACAAGAAAGAGTATACATATAGCA
CCGGGGAGAGCATTCTATGCAACAGGAGAAATAGTAGGAGATATAAGACAAGCATATTGT
AAGGTTAGTGCAGGAAATTGGAGTGAAACTTTAAAACAAGTAGCTATAAAATTAAGAGAC
CAATTTGAACCTAAGAATAAGACAATAGAATTTGAGCCATCCTCAGGAGGGGATCCAGAA
ATTGTAAGGCTAACACTTAATTGTGGAGGGGAATTTTTCTACTGTGATACAACAAAACTG
TTTAATTATACTTTGCTGGATAATAATACTTTGCTGAATAGTACTGGGCAAGAGTCAAAG
AGTGCTAACGGAAGTAACATCACACTCCCATGCAGAATAAAACAAATTATAAATAGGTGG
CAGGCAGTAGGAAGAGCAATGTATGCCCCTCCCATCAGGGGACAAATTAAATGTTCATCA
ACTATCACAGGGCTGCTATTAACAAGAGATGGTGGTACAAATGTGACCAAAAATGGGTCC
GAAATCTTCAGACCTGGAGGAGGAGATATGAGAGACAATTGGAGAAGTGAATTATATAAA
TATAAAGTAGTAAAAATTGAGCCACTAGGAATAGCACCCTCCAAGGCGAAGAGAAGAGTG
GTGCAGAGAGAAAAAAGAGCAGTAACAATAGGAGCTATGTTCCTCGGGTTCTTGGGAGCA
GCAGGAAGCACTATGGGCGCAGCGGCAATGACGCTGACGGTACAGGCCAGACTATTACTG
TCTGGTATAGTGCAACAGCAGAACAATCTGCTGAGAGCTATTGAGGCGCAACAGCACATG
TTGCAACTCACAGTCTGGGGCATCAAACAGCTCCAGGCAAGAGTCCTCGCTGTGGAAAGA
TACCTAAGGGATCAACAGCTCCTAGGGATTTGGGGTTGCTCTGGAAAACTCATCTGCACC
ACTGCTGTGCCTTGGAATACTAGTTGGAGTAATAAATCCTTAAATGAGATTTGGGAAAAC
ATGACCTGGATGCAGTGGGAGAGAGAAATTGACAATTACACAGACTTAATATACACTTTA
CTTGAAACATCGCAGAACCAGCAAGAAAAGAATGAGCAAGAATTATTGGAATTGGATAAA
TGGGCAAATTTGTGGAATTGGTTTGACATATCAAACTGGCTGTGGTATATAAGAATATTC
ATAATGATAGTAGGAGGCTTAATAGGTTTAAGAATAGTTTTTACTGTATTTTCTATAGTG
AATAGAGTTAGGCAGGGATACTCACCATTGTCATTCCAGACCCGCCTCCCAGCTCAGAGG
GGACCCGACAGGCCCGAAGAAACCGAAGAAGGAGGTGGAGAGAGAGACAGAGGCAGATCC
ACTCGATTAGTACATGGATTCTTAGCACTCATCTGGGACGACCTGCGGAGCCTGTGCCTC
TTCAGCTACCACCGCTTGAGCGACTTACTCTCGATTGTAGCGAGGATTGTGGAACTTCTG
GGACGCAGGGGGTGGGAAGTTCTCAAGTATTGGTGGAATCTCCTACAGTATTGGAGTCAG
GAACTAAAGAAGAGTGCTGTTAGTTTGCTTAATGCCACAGCTATAGCAGTAGGTGAGGGA
ACAGATAGAATTATAGCAGTAGTACAAGCAATTGGTAGAGCTATTCTCCACATACCTAGA
AGAATAAGACAGGGCGCAGAAAGAGCTTTGCTATAA
>EU363825_50 EU363825
ATGAGAGTGACGGGGATCAGGAGGAATTATCAGCATTTATGGAGATGGGGCACCATGCTC
CTTGGGATATTGATGATCTGTAGTGCTGCAGAAAACCTGTGGGTCACAGTCTATTATGGG
GTACCTGTATGGAAAGAAGCAACTACCACTCTATTTTGTGCATCAGATGCTAAAGCATAT
GATACAGAGGTACATAATATTTGGGCCACACATGCCTGTGTACCCACAGACCCCAACCCA
CAAGAAGTAGTCTTGAAAAATGTGACAGAAAACTTTAACATGTGGGACAATAACATGGTA
GAACAGATGCATGAAGATATAATTAGTTTATGGGATCAAAGCCTAAAGCCATGTGTAAAA
TTAACCCCACTCTGTGTTACTTTGAATTGTACTGATTTGAGTAATACTGCTAATACCAGT
AGTGCTAATACCAGTTGTAATACCAATAGTACTGATGCCAGTAGTAATACCAATAGTACA
ACAGAGGGAGGAGAAATAAAAAACTGCTCTTTCGATATCACCACAAGCATAGGAGAAAAG
GTGAAAGACTATGCAGTTTTTTATAAACTTGATGTAGTATCAATAAATAATACTAATACT
AATACCAGCTATAGGTTGATAAATTGTAACACCTCAGTCATTACACAAGCTTGTCCAAAG
GTATCCTTTGAGCCAATTCCCATACATTATTGTGCACCGGCTGGTTTTGTGATTCTAAAG
TGTAACAATAAAACGTTCAGTGGAACAGGACCATGTACAAATGTCAGTACAGTACAATGT
ACACATGGAATTAGGCCAGTAGTATCAACTCAACTGCTGTTAAATGGCAGTTTAGCAGAA
GAAGAGGTAGTAATTAGATCTAGCAATTTCACAAACAATGCTAAAACCATAATAGTACAG
CTGAATGAATCTGTAGCAATTAATTGTACAAGACCCAACAACAATACAAGAAAAAGTATA
TCTCTAGGACCAGGGCAGGCATGGTATACAACAGGACAAATAATAGGAGATATAAGACAA
GCACATTGTAACATTAGTAGAGCCAAATGGAATACCACTTTAAAACAGATAACTAAAAAA
TTAAAAGCACAATTTAACAAAACAATAAACTTTGATCAATCTTCAGGAGGGGACCCAGAG
ATTGCAATGCACAGTTTTAATTGTGGAGGGAATTCTTCTACTGTATACATCACACTGTTT
ACTAGTAACTGGAATGAGAGTGATACTAGAGTAAATATCCACGCTCCTTGCAGAATAAAA
CAAATTGTAAACATGTGGCAGGAAGTAGGGAAAGCAATGTATGCCCCTCCCATTGCAGGA
CAAATTAGATGTTCATCAAATATTACAGGATTGCTATTAACAAGAGATGGTGGTAATGAG
ACCACCACCGGGAACGAGACCTTCAGACCTGGAGGAGGAGATATGAGAGACAATTGGAGA
AGTGAATTATATAAATATAAAGTAGTAAAAATTGAACCATTAGGAGTAGCACCCACCAAG
GCAAAGAGAAGAGTGGTGCAAAGAGAAAAAAGAGCAGTGGGAACGATAGGAGCTATGTTC
CTTGGGTTCTTGGGAGCAGCAGGAAGCACTATGGGCGCAGCGTCAATAACGCTGACGGTA
CAGGCCAGACAAATGTTGTCCGGTATAGTGCAACAGCAGAGAAATCTGCTGAGGGCTATT
GAGGCGCAACAGCATCTGTTGCAACTCACAGTCTGGGGCATCAAGCAGCTCCAGGCAAGA
GTCTTGGCTGTGGAAAGGTACCTAAAGGATCAACAGCTCCTAGGGCTTTGGGGTTGCTCT
GGAAAACTCATTTGCACCACTACTGTGCCTTGGAATGCTAGTTGGAGTAATAAATCTCTA
AGTGAGATTTGGGATAACATGACTTGGATGCAGTGGGAAAGGGAAATTAACAATTACACA
AGAGAAATATACGCCTTAATTGAAGAATCACAAAACCAACAAGAAAAGAATGAACTAGAA
CTATTGGAATTGGATAAGTGGGCAAGTTTGTGGAATTGGTTTGACATAACAAAATGGCTG
TGGTACATCAAAATATTCATAATGATAGTAGGAGGCTTAGTAGGTTTAAGGATAGTTTTT
GCTGTACTTTCTATAGTAAATAGGGTTAGGCAGGGATACTCACCAGTGTCATTACAGACC
CGCTTCCCAGCCCAGAGGGGACCCGGCAGGCCCGAAGGAATCGAAGAAGAAGGTGGAGAG
CGAGACAGAGACAGATCCGAGATCTTAGTACACGGATTCTTGACACTTTTCTGGGAGGAT
CTACGGAACCTGTGCCTCTTCAGCTACCACCACTTGAGAGACTTACTCTTGATTGCAGCA
AGGATTGTGGAACTTCTGGGACGCAGGGGGTGGGAAGCCCTCAGATATTGGTGGAATCTC
CTGCAGTATTGGATTCAGGAACTCAAGAATAGTGCTATTAGCTTGCTTAACGCCACAGCC
ATAGCAGTAGCTGAGGGAACAGATAGGGTTATAGAAGTAGTACGGAGAGCTTGTAGGGCT
ATTCTCAACATACCTACAAGAATCAGACAGGGTCTCGAAAGGGCTTTACTATAA
>EU363827_50 EU363827
ATGAGAGTGATGGGGATCAGGAAGAATTATCAGAAATTCTGGAAATGGGGCACCTTGCTC
CTTGGAATGTTGATGATATGTAGTGCTGCAGAAAACTTGTGGGTCACAGTCTATTATGGG
GTACCTGTATGGAAAGATGCAAATACCACTCTATTTTGTGCATCAAATGCTAAAGCATAC
TCGGCAGAAGTACATAATGTCTGGGCTACACATGCCTGTGTACCCACAGACCCCAACCCA
CAAGAAGTAGTTTTGGGAAATGTGACAGAAAACTTTAACATGTGGAAAAATGACATGGTA
GAACAGATGAATGAAGATATAATCAGTTTATGGGATCAAAGCCTAAAGCCATGTGTAAAA
TTAACCCCACTCTGTGTTACTTTAGATTGCATTAATTTGAATATTACTAATACCAGCAGT
GATACCAATAGTATGATAAAGGGAGGAGAAATGAAAAACTGCTCTTTCAATGTCACCACA
AGCATAAGAACTAAGGTGAAAGACTATGCACTTTTTTATAAACTTGATATAGTAAAAATA
GATAATGATAATAATAATGCTACTAATACCAGCTATAGGTTGAGACATTGTAACACCTCA
GTCATTACACAAGCTTGTCCAAAGATATCCTTTGAGCCAATTCCCATACATTATTGTACC
CCGGCTGGTTTTGCGCTACTAAAGTGTAACAATAAAACATTCAGTGGAACAGGACCATGT
ACAAATGTCAGTACAGTACAATGTACACATGGAATTAGGCCAGTAGTATCAACTCAACTG
CTGTTAAATGGCAGTTTAGCAGAAGGAGAGGTAGTAATTAGATCTAGCAATTTCTCGAAC
AATGCTAAAGTCATAATAGTACAGCTGAATAAATCTGTAGCAATTAATTGTACAAGACCC
AGCAACAATACAAGAAAAAGTATAAACATAGGACCAGGGAGAGCATGGTATGCAACAGGA
CAAATAATAGGGGATATAAGACAAGCACATTGTAACATTAGTAGAATGCAATGGAATAAC
ACTTTAAGACAGGTAGTTGAAAAATTAAGAGAACAATTTGAGAACAAAACAATAACCTTT
AATCAACCTTCAGGAGGTGACCCAGAGATTGTAATGCACAGTTTTAATTGTGGAGGGGAA
TTTTTCTACTGTAATACATCACGACTGTTTAATAGTACTTGGAATGAGACTAGTGCTTGG
AATGATACTACAGGAAATGACACTATCACGCTCCCTTGCAGAATAAAACAAATTGTAAAC
ATGTGGCAGGAGGTAGGGAAAGCAATGTATGCCCCTCCCATTAGTGGACGCATTAAATGC
TCATCAAATATTACAGGGTTACTATTGACAAGAGATGGTGGTAGGAATAACGAGAGCAAC
ACCACCGAGACCTTCAGACCTGTAGGAGGAAATATGAGAGACAATTGGAGAAGTGAATTA
TATAAATATAAAGTAGTAAAAATTGAACCATTAGGATTAGCACCCACCAGGGCAAAGAGA
AGAGTGGTGCAGAGAGAAAAAAGAGCAGTGGGAATAGGAGCTATGTTCCTTGGGTTCTTG
GGAGCAGCAGGAAGCACTATGGGCGCAGCGTCAATAACGCTGACGGTACAGGCCAGACAA
TTGCTGTCTGGTATAGTGCAACAGCAGAGAAATCTGCTGAGTGCTATTGAGGCGCAACAA
CATTTGTTGCAACTCACAGTCTGGGGCATCAAACAGCTCCAGGCAAGAGTCTTGGCTGTG
GAAAGATACCTAAAGGATCAACAGCTCCTAGGGCTTTGGGGTTGCTCTGGAAAACTCATC
TGCACCACTACTGTGCCTTGGAATGTTAGTTGGAGTAATAAATCTTACAATGAGATTTGG
GATAACATGACTTGGATGCAGTGGGAAAGAGAAATTGACAATTACACAAAAGAAATATAC
ACCTTAATTGAACAATCGCAAAACCAACAAGAAAAGAATGAACTAGAACTATTGGAATTG
GATAAATGGGCAAGCTTGTGGAGTTGGTTTGACATATCAAACTGGCTGTGGTATATTAAA
ATATTCATAATAATAGTAGGAGGCTTAATAGGTTTAAGAATAGTTTTTACTGTACTTTCT
ATAGTAAATAGAGTTAGGCAGGGATACTCACCATTGTCATTTCAGACCCGCTTCCCAGCC
CAGAGGGGACCCGGCAGGCCCGAAGGAATCGGAGAAGAAGGTGGAGAGCAAGACAGAGAC
AGATCCGAGAGTTTAGTGAACGGCTTCTTGACACTTTTCTGGGTGGATCTACGGAACCTG
TGCCTCTTCAGCTACCACCACTTGAGAGACTTACTCTTGATTGTAGCGAGGATTGTGGAA
CTTCTGGGACGCAGGGGGTGGGAGGCCCTCAAATATTGGTGGAATCTCCTGCAATATTGG
ATTCAGGAACTAAAGAATAGTGCTATTAGCTTGTTTAACACCACAGCCATAGTAGTAGCT
GAAGGGACAGATAGGGTTATAGAAGTAGCACGAAGAGCTTTTAGGGCTATTCGCAACATA
CCTAGAAGAATCAGACAGGGCTTCGAAAGGTCTTTGCTATAA
>EU363828_50 EU363828
ATGAGAGTGATGGGGATCAGGAAGAATTATCAGCATTTATGGAGATGGGGCACCATGCTC
CTTGGGTTGTTGATGATCTGTAGTGCTGCAGAAAACTTGTGGGTCACAGTCTATTATGGG
GTACCTGTATGGAAAGAAGCAACTACCACTCTATTTTGTGCATCAGATGCTAAAGCGTAT
GATACAGAGGTACATAATGTTTGGGCCACACATGCCTGTGTACCCACAGACCCCAACCCA
CAAGAAGTAGTCTTGGGAAATGTGACAGAAAACTTTAACATGTGGAAAAATGACATGGTA
GAACAGATGCATGAAGATATAATCAGTTTATGGGATCAAAGCCTAAAGCCATGTGTCAAA
TTAACCCCAATCTGTGTTATTCTAAATTGCACTAATGCTAACAATACCAATAATAGTAAC
AGTAGCACAGCAGAGGGAGGAGAAATAAAAAACTGCTCTTTCAATATCACCACAAGCATA
AAAACTGTGGTGAAAGACTATGCACTCTTTAATAAACTTGATGTAATGCCAATAGGTAAT
GATACTACCAGCTATAGGTTGACAAGTTGTAACACCTCAGTCATTACACAAGCTTGTCCA
AAGGTATCCTTTGAGCCAATTCCCATACATTATTGTACCCCGGCTGGTTTTGCGCTTCTA
AAGTGTAACAATAAAACGTTCAATGGAAAAGGACCATGTACAAATGTCAGTACAGTACAA
TGTACACATGGAATTAGGCCAGTAGTATCAACTCAACTGCTGTTAAATGGCAGTTTAGCA
GAAGAAGAGGTAGTAATTAGATCTAGCAATTTCTCGAACAATGCTAGAGTCATAATAGTA
CAGCTGAATGAATCTGTAGAAATTAATTGTACAAGACCCAACAACAATACAAGGAAAAGT
ATAAATCTAGGACAAGGGCGAGCATGGTATACAACAGGACAAATAATAGGAGATATAAGA
CAAGCACATTGTAACCTTAGTAGAACAAGATGGAATGACACTTTAAAACAGATAACTAAA
AAATTAAGAGAACAATTTGGGAACAAAACAATAATCTTTGATCAACCTCCAGGAGGAGGG
GACCCAGAGATTATGATGCACAGTTTTAATTGTGGAGGGGAATTTTTCTACTGTAATACA
TCACAACTGTTTAATAGTACTTGGAATGTTACTACAGAAAATAGCAATATTACAGGAAAT
GACACTATCACGCTCCCTTGCAGAATAAAACAAATTATAAACATGTGGCAGGAAGTAGGG
AGAGCAATGTATGCCCCTCCCATTAGTGGACAAATTAGATGCTCATCAAATATTACAGGG
TTGCTATTAACAAGGGATGGTGGTAATAAGACCAACGAGACCGAAGACACCGAGATCTTC
AGACCTGGAGGAGGAGATATGAGAGACAATTGGAGAAGTGAATTATATAAATATAAAGTA
GTACAAATTGAACCATTAGGCGTAGCACCCACCAAGGCAAAGAGAAGAGTGGTGCAGAGA
GAGAAAAGAGCAGTGGGAACGATAGGAGCTATGTTCCTTGGGTTCTTGGGAGCAGCAGGA
AGCACTATGGGCGCAGCGTCAATGACGCTGACGGTACAGGCCAGACAATTGTTGTCTGGT
ATAGTGCAACAGCAGAGAAATTTGCTGAGGGCTATTGAGGCGCAACAACATCTGTTGCAA
CTCACAGTCTGGGGCATCAAGCAGCTCCAGGCAAGAGTCTTGGCTGTGGAAAGATACCTA
AAGGATCAACAGCTCCTAGGGATTTGGGGTTGCTCTGGAAAACTCATCTGCACCACTGCT
GTGCCTTGGAATGTTAGCTGGAGTAGCAAAACTCAGGAGGAGATTTGGAATAACATGACT
TGGATGCAGTGGGAAAGAGAAATTGACAATTACACAAAAGAAATATACACCTTAATTGAA
GAATCGCAGAACCAGCAAGAAAAGAATGAACTAGATCTATTAAAATTGGATGAGTGGGCA
AGCTTGTGGAATTGGTTTGACATAACAAAATGGCTGCGGTATATCCAAATATTCATAATG
ATAGTAGGAGGCTTAGTAGGTTTAAGAATAGTTTTTGCTGTACTTTCTATAGTAAATAGA
GTTAGGCAGGGATACTCACCATTGTCATTACAGACCCGCCTCCCAACCCCGAGGGGACCC
GACAGGCCCGAAGGAATCGAAGAAGAAGGTGGAGAGCGAGACAGAGACAGATCCGGGACA
TTAGTAACCGGATTCTTGACACTTTTCTGGGAGGATCTACGGAACCTGTGCCTCTTCAGC
TACCACCGCTTGAGAGACTTACTCTTGATTGTAACGAGGATTGTGGAACTTCTGGGACGC
AGGGGGTGGGAAGCTCTCAAATATTGGTGGAACATCCTGCAGTATTGGATTCAGGAACTA
AAGAATAGTGCTATCAGCTTGCTTAACGCCACAGCCGTAGCAGTAGCTGAGGGGACAGAT
AGGGTTATAGAAGTAGCACAAAGAGCTTATAGGGCTCTTATCCACGTACCTAGAAGAATC
AGACAGGGCCTTGAAAGGGCTTTGCTATAA
>EU363829_50 EU363829
ATGAGAGTGATGGGGTTCAAGAAGAATTGTCAGCATTTATGGAGCTGGGGCACCTTGCTC
CTTGGAATGTTGATGATCTGTAGTGCTGCAGAAAACTTGTGGGTCACAGTCTATTATGGG
GTACCTGTATGGAAAGATGCAAATACCACTCTATTTTGTGCATCAGATGCTAAAGCATAT
GAGACAGAGGTACATAATATTTGGGCCACACATGCCTGTGTACCCACAAACCCCAACCCA
CAAGAAGTAGTCTTGGAAAATGTGACAGAAAACTTTAACATGTGGAAAAATGACATGGCA
GAACAAATGCAGGAAGATATAATCAGTTTATGGGATCAAAGCCTAAAGCCATGTGTAGAA
TTAACCCCACTCTGTGTTACTTTAAATTGTACTAATGTTACTATTAGTGATAAAAATAGT
ACAATAGAGGGAGGAGGAGAAGTAAGAAACTGCTCTTTCAATATCACCACAAGCATAAAT
ACTCAGGTGAAAGACCATGCAATTTTTTATAAACATGATATAGAAAAAATAGATAATGAG
ACTACCAGCTACAGGTTGACAAGATGTAACACCACAATCATTAAACAGGCTTGTCCAAAG
GTATCCTTTGAGCCAATTCCCATACATTATTGTGCCCCGGCTGGTTTTGCGATTCTAAAG
TGTAACAATAAAACGTTCAGTGGAACAGGACCATGTACAAATGTCAGTACAGTACAATGT
ACACATGGAATTAGGCCAGTAGTATCAACTCAACTGCTGTTAAATGGCAGTTTAGCAGAA
AAAGAGGTAATGATTAGATCTAGCAATTTCATGGATAATGCTAAAATAATAATAGTACAG
CTGAATGAATCGGTAGAAATTAATTGTACAAGACCCAACAATAATACAAGAAAAAGGGTA
ACTCTAGGACCAGGGCGAGTATGGTATACAACAGGACAAATAATAGGAGATATAAGAAAA
GCATATTGTAACATTAGTAGAATAAAATGGAATAACACTTTACATCAGATAACTAAAAAA
TTAAGAGAACAATTTGGGAACAAAACAATAATCTTTAATCAATCCTCAGGAGGGGACCCA
GAGATTCAAATGCACAGTTTTAATTGTGGAGGAGAATTTTTCTACTGTAATACAACAAAA
CTGTTTAATAGTATTTGGTATAATAATGGTACTTCGAGTGGTACTACAGGAAATGAAACT
ATCATACTCCCTTGCAGAATAAAACAAATTGTAAACATGTGGCAGAAAGTAGGGAGAGCA
ATGTATGCCCCTCCCATTGAAGGAAAAATTAGCTGTGTATCAAATATCACAGGGTTGCTA
TTAACAAGAGATGGTGGTCAGAATGAGAACAATACCGAAACCTTCAGACCTGAAGGAGGA
AATATGAAAGACAATTGGAGAAGTGAATTATATAAATATAAAGTAGTAAAAATTGAACCA
TTAGGAGTAGCACCCACCAAGGCAAAGAGAAGAGTGGTGCAAAGAGAAAAAAGAGCAGTG
GGAGCAATAGGAGCTATGTTCCTTGGGTTCTTAGGAGCAGCAGGAAGCACTATGGGCGCA
GCGTCAATAACGCTGACGGTACAGGCCAGACAATTGTTGTCTGGCATTGTGCAACAGCAG
AGAAATTTGCTAAGGGCTATTGAGGCGCAACAGCATCTGTTGCAACTCACAGTCTGGGGC
ATTAAGCAGCTCCAGGCAAGAGTCCTGGCTGTGGAAAGATACCTAAAGGATCAACAGCTC
CTAGGGATTTGGGGTTGCTCTGGAAAACTCATTTGCACCACTACTGTGCCTTGGAATGTT
AGTTGGAGTAATAAATCTCTGGATGAGATTTGGAATAACATGACTTGGATGGAGTGGGAA
AAAGAAATTGGCAACTACACAAATATAATATACAACTTAATTGAAGAATCGCAGAACCAA
CAAGAAAAGAATGAACTAGACCTATTGAAATTGGATCAGTGGGCAAGTTTGTGGAATTGG
TTTGACATATCAAAATGGCTGTGGTATATTAAAATATTCATAATGATAGTAGGAGGCTTG
GTAGGTTTAAGAATAGTTTTTGCTGTACTTTCTATAGTAAATAGAGTTAGGCAGGGATAC
TCACCATTGTCATTACAGACCCACTTCCCAACCCAGAGGGGACCCGGCAGGCCCGAAGGA
ATCGAAGAAGAAGGTGGAGACAGAGACAGAAACAGATCCGAGACATTAGTGACCGGATTC
TTACCACTTATCTGGGAGGATCTACGGAGCCTGTGCCTCTTCAGCTACCACCGCTTGAGA
GACTTACTCTTGATTGTAACGAGGATTGTGGAAATTCTGGGACGCAGGGGGTGGGAAGCC
CTCAAATATTGGTGGAATCTCCTGCAGTATTGGATTCAGGAACTAAAGAATAGTGCTATT
AGCTTGCTTAACGTCACAGCCATAGCAGTAGCTGAGGGGACAGATAGGATTATAGAAGTA
GTACAAAGAACTTATAGGGCAATTCTTAACATACCTACAAGAATCAGACAGGGCCTCGAA
AGGGCTTTGCTATAA
>EU289201_2.79 EU289201
ATGAGAGCGAAGGAGATCAGGAAGAAGTGGCAGCGCTGGTGGACATGGGGCACGATGCTC
CTTGGGATGTTAATGATCTGTAGCTGTAGTACTACAGAAAAAGGGTGGGTCACAGTCTAT
TATGGGGTACCTGTGTGGAGAGAAGCAACCACCACTTTATTTTGTGCATCAGATGCTAAA
GCACATAATACAGAGGTACATAATGTCTGGGCCACACATGCCTGTGTACCCACAGACCCC
AACCCACAAGAAGTAGTAATGGGAAATGTGACAGAAAAATTTAACATGTGGAAAAATAAC
ATGGTAGACCAGATGCATGAGGATATAATCAGTTTATGGGATCAAAGCCTGAAGCCCTGT
GTAAAATTAACTCCACTCTGTGTTACTTTAAATTGCATTGATTATGTGAAGAATGATACT
AATACCAACAATAGTACTAATACCAACAATAGTACTAATACCAACAATAGTAGTGTGATG
GAGACAGGAGAAATGAAAAACTGCTCTTTCAATATTACCACAAGTGTAAGAGATAAGGTA
CGGAAAGAATATGCACTTTTTTATAAACTTGATGTAACACCAATAGATGATAATAATGAT
AATAGTAGCTATAGATTGATAAATTGTAATACATCAGTCATTACACAAGCCTGTCCAAAG
GTATCCTTTGAACCAATTCCCATACATTATTGTGCCCCGGCTGGTTTTGCGATTTTAAAA
TGTAATGATAAGAAATTCAATGGAACAGGACCCTGTACAAATGTCAGCACAGTACAATGT
ACACATGGAATTAGACCAGTAGTGTCAACTCAACTGCTATTAAATGGCAGTCTAGCAGAA
GAAGAGGTAGTAATTAGATCTGAAAATTTCACAAACAATGCTAAAACCATAATAGTACAA
CTGAATAAATCTGTAGTAATCAATTGTACAAGACCCAACAACAATACAAGAAAAAGTATA
CCTATAGGACCAGGGAGAGCATTTTATGCAACAGGAGAAATAATAGGAAATATAAGACAA
GCACATTGTAATCTTAGTAGAGCAGATTGGGATAACACTTTAACTCACATAGTTAGCAAA
TTAAGAGAACAATTTGGGAATAAAACAATAGTCTTTAACCAATCCTCTGGAGGGGACCCA
GAAATTGTAATGCACAGTTTTAATTGTGGAGGGGAATTTTTCTACTGTAATTCAACACAG
CTGTTTAATAGTACTTGGAATATTAATGATACTAGGAATGATACTACAGGGAATATCACA
CTCCCATGCAGAATAAGACAAATTGTGAACAGGTGGCAGGAAGTAGGCAAAGCAATGTAT
GCCCCTCCCATCAGAGGACAAATTAGCTGTTCATCAAATATTACAGGGGTGCTATTAACA
AGAGATGGTGGTAATCACACGAGCGAAACTGAGATCTTCAGACCTGGAGGAGGAGATATG
AGGGACAATTGGAGAAGTGAATTATATAAATATAAAGTAGTAAAAATTGAACCATTAGGA
ATAGCACCCACCAAGGCAAGGAGAAGAGTGGTGCAAAGAGAAAAAAGAGCAGTGACAATG
GGAGCTATGTTCCTTGGGTTCTTAGGAGCAGCAGGAAGCACTATGGGCGCAGCATCCATG
ACGCTGACGGTACAGGCCAGGCTATTATTGTCTGGTATAGTGCAACAGCAGAGCAATCTG
CTGAGGGCTATCGAGGCGCAACAACATCTGTTGCAACTCACAGTCTGGGGCATCAAGCAG
CTCCAGGCAAGAGTCCTGGCTGTGGAAAGATACCTAAAGGATCAACAGCTCCTGGGGATT
TGGGGTTGCTCTGGAAAACTCATTTGCACCACTAATGTGCCTTGGAATGTTAGTTGGAGT
AATAGATCTATGGATGATATTTGGAATAACATGACCTGGATGGAGTGGGATAGAGAAGTT
AACAATTACACAAGCCTCATATACACCTTACTTGAAGAATCGCAAAACCAGCAAGAAAAG
AATGAACAAGAATTATTAGAATTGGATAAATGGGCAAGTTTATGGAATTGGTTTAACATA
ACACAATGGCTGTGGTATATAAAAATATTCATAATGATAGTAGGAGGCTTGATAGGTTTA
AGAATAGTTTTTGCTGTACTTTCTGTAGTGAATAGAGTTAGGCAGGGATACTTACCATTA
CCGTTCCAGACCCGCCTCCCAACCCCGAGGGGACCCGACAGGCCCGAAGGAATCGAAGGA
GAAGGTGGAGAGAGAGGCAGAGACACATCCGTGCGATTAGTGAATGGATCCTTAGCGCTC
ATCTGGGACGACCTGCGGAGCCTGTGCCTCTTCAGCTACCACCGCTTGAGAGACTTAGTC
TTGATTGCAGCGAGGATTGTGGAACTTCTGGGACACAGGGGGTGGGAGATCCTCAAATAC
GGGTGGAACCTTCTACAATATTGGAGTCAGGAACTAAAGAATAGTGCTGTTAGCTTGCTT
AATTCCACAGCCATCGCAGTAGCTGAGGGGACAGATAGGGTTATAGAAGTAGTACAAAGA
GCTTTTAGAGCTATTCTCCACATACCTAGAAGAATAAGACAGGGCTTGGAAAGGGCTTTG
CTATAA
>EU289187_16.15 EU289187
ATGAGAGTGAAGGGGATCAGGAGGAATTGTCAGCACTCGTGGAGATGGGGCACTACGCTC
ACCATGCTCCTTGGAATATTGATGATCTGTAGAGCTGCAGAACAGTTGTGGGTCACAGTC
TACTATGGGGTACCTGTGTGGAGAGAAGCAAAAACCACTCTATTTTGTGCGTCAGATGCT
AAAGCATATGATACAGAAGTACATAATGTTTGGGCCACACATGCCTGTGTACCCACAGAC
CCCAACCCACAAGAACTAGTATTGGTAAATGTGACAGAAAACTTTAATGCATGGGAAAAT
AACATGGTAGAACAAATGCATGAGGATATAATCAGTTTATGGGATCAAAGCCTAAAGCCA
TGTGTAAAATTAACCCCACTCTGTGTTACTTTAAATTGCAATGATTTAAATACCACCACT
AGTAATACCACTGGTACTGAAGGGTTAACAATGGATAAAGGAGAAATGAAAAACTGCTCT
TTCAATATCACCACAGACATAAGCAATAAGAAGCAGAAACAGTATGCACTTTTTTATAAA
CTTGATGTAGTACAAATGAATAATAATAATAATAGCTATAGGCTGATAAGTTGTAACACC
TCAGTCATTACACAGGCCTGTCCAAAGGTATCCTTTGAGCCAATTCCCATATATTATTGT
GCCCCAGCTGGGTTTGCGATTCTAAAATGTAATGATAAATCGTTCAGTGGAAAAGGAGAA
TGTAAAAATGTCAGCACAGTGCAATGTACACATGGAATTAGGCCAGTAGTATCTACTCAA
TTGCTGTTAAATGGCAGTCTAGCAGAAGAAGATGTAATAATCAGATCTGACAATTTCACG
GACAATGCTAAAACCATAATAGTACAACTGAACGAAACTGTAGATATTCACTGTATAAGG
CCCAACAATAATACAAGAAAACGTATAACTATGGGACCAGGGAAAGTATATTATACAACA
GGACAAATAATAGGAGATATAAGACAAGCACATTGTAACCTTAGTGAAGCAAAATGGAAT
AACACTTTAAGAAGGGTAGTTAGAAAATTAAGAGAAAAATTTAATAAAACAATAGTCTTT
AATCAATCCTCAGGAGGAGACCCAGAAATTGTAATGCACACTTTTAATTGTGGAGGGGAA
TTTTTCTATTGCAACTCAACCAAACTATTTAATAGCATTTGGGATAATAATAAAGATAGC
ACTAAAACAAATGAACCAAATGATGGAAAAAATATCACACTCCCATGCAGAATAAAACAA
ATTATAAACATGTGGCAGGGAGTAGGAAAAGCAATGTATGCCCCTCCCATCAGAGGACAA
ATTAGATGTACATCAAATATTACAGGGCTACTATTAACAAGAGATGGTGGCAAGAACAAT
GGCACTAATGGGACCGAGGTCTTCAGACCTGGAGGAGGAAATATGAAGGACAATTGGAGA
AGTGAATTATATAAATATAAAGTAGTAAAAATTGAACCATTAGGAGTAGCACCCACCACG
GCAAAGAGACGAGTGGTGCAGAGAGAAAAAAGAGCAGTGACACTAGGAGCTCTGTTCCTT
GGGTTCTTGGGAGCAGCAGGAAGCACTATGGGCGCAGCGTCAATGACGCTGACGGTACAG
GCCAGACTATTATTGTCTGGTATAGTGCAACAGCAGAACAACTTGCTGAGGGCTATTGAG
GCGCAACAACATCTGTTGCAACTCACGGTCTGGGGCATCAAGCAGCTCCAGGCAAGAGTC
CTGGCTGTGGAAAGATACCTAGAGGATCAACAGCTCCTGGGGATTTGGGGTTGCTCTGGA
AAACTCATCTGCACCACTGCTGTGCCTTGGAATGCTAGTTGGAGTAATAAATCTAGGAGT
GAGATTTGGAATAACATGACCTGGATGCAATGGGACAAAGAAATTCATAATTACACAAAC
TTAATATACACCTTAATTGGAGAATCGCAAATCCAGCAAGAAAAAAATGAACAAGAACTA
TTGGGATTAGATAAATGGGCAAGTTTGTGGAATTGGTTTGACATAACAAAATGGCTGTGG
TATATAAAAATATTCATAATGATAGTAGGAGGCTTGATAGGTTTAAGAATAGTTTTTACT
GTACTTTCTATAATGAATAGAGTTAGGCAGGGATACTCACCATTATCATTTCAGACCCGC
CTCCCAACCCAGAGGGGACCCGACAGGCCCGAAGGAACAGAAGAAGAAGGTGGAGAGAGA
GACAGAGACAGATCCGGACCATTAGTGGATGGATTCTTAGCAATCATCTGGGTCGATCTA
CGGAGCCTGTGTCTCTTCCTCTACCACCGATTGAGAGACTTACTCTTGATTGTGACGAGG
ACTCTGGAACTTCTGGGACGCAGGGGGTGGGAGATCCTCAAATATTGGTGGAATCTCCTA
CAGTATTGGAGTCAGGAACTAAAGAATAGTGCTGTTAGCTTGCTCAACGCCACAGCCATA
GCAGTAGCTGAGGGGACAGATAGGGTTATAGAAATAGTACAAAGAACTTTTAGAGCTATC
CTCCACATACCTGTAAGAATAAGACAGGGCTTGGAAAGGGCTTTGCTATAA
>EU289188_4.71 EU289188
ATGAGAGTGACGGAGATCAGGAAGAATTACTTGTGGAGATGGGGCATCATGCTCCTTGGG
ATGTTGATGATCTGTAGTGCTGCAGAACAATTGTGGGTCACAGTCTATTATGGGGTACCT
GTGTGGAAAGAAGCAACCACCACTCTATTTTGTGCATCAGATGCTAAAGCATATACGGCA
GAGGCACATAATGTTTGGGCCACACATGCCTGTGTACCCACAGACCCCAACCCACAAGAA
GTAGTATTGGAAAATGTGACAGAAAACTTTAACATGTGGAAAAATAACATGGTAGAACAG
ATGCATGAGGATATAATCAGTTTATGGGATCAAAGCCTAAAGCCATGTGTAAAACTAACC
CCACTCTGTGTTACTTTAAATTGTACTGATCTGGCGAATAATACCAATCTGGCGAATAAT
ACCAATAGTAGTATTAGTAGCTGGGAAAAAATGGAGAAAGGAGAGATAAAAAACTGCTCT
TTCAATATCACCACAGTCATAAAAGATAAGATACAGAAAAACTATGCACTTTTTAATAGA
CTTGATATAGTACCAATAGATGATGATGATACTAATGTTACTAATAATGCTAGCTATAGG
TTGATAAGTTGTAACACCTCAGTCATTACACAAGCCTGTCCAAAGATATCCTTTGAGCCA
ATTCCCATACATTATTGTGCCCCAGCTGGTTTTGCGATTCTAAAGTGTAATGATAAGAAA
TTCAATGGAACAGGACCTTGTACAAATGTCAGCACAGTACAATGTACACATGGAATTAAG
CCAGTAGTATCAACTCAACTGCTGTTAAATGGCAGTTTAGCAGAAGAAGAGGTAGTAATT
AGGTCTGAAAATTTCACGGACAATGTTAAAACCATAATAGTACAGCTGAACGAATCTGTA
ATAATTAATTGTACAAGGCCCAACAACAATACAAGAAAAAGTATAACATTTGGACCAGGG
AGAGCATTCTATACAACAGGAGATATAATAGGAGATATAAGAAAAGCATATTGTAACATT
AGTAGTACACAATGGAATAACACTTTAAGACAGATAGCTAGAAGATTAAGAGAACAATTT
AAGGATAAAACAATAGTCTTTAATTCATCTTCAGGAGGGGACCCAGAAATTGTAATGCAC
AGTTTTAATTGTGGAGGGGAATTTTTCTACTGTAATACAACACAACTGTTTAATAGTACT
TGGAATGGAAATGATACTGGAGAGTTTAATAACACTGGAAAAAATATCACATATATCACA
CTCCCATGCAGGATAAAACAAATTATAAACATGTGGCAGGAAGTAGGAAAAGCAATGTAT
GCCCCTCCCATCGCAGGACAAATTAGATGTTCATCAAATATTACAGGGATACTATTAACA
AGAGATGGTGGTAATAGTAGCGAGGACAAGGAGATCTTCAGACCTGAAGGAGGAAATATG
AGGGATAATTGGAGGAGTGAATTATACAAATATAAAGTAGTAAAAATTGAACCATTAGGA
GTAGCACCCACCAAGGCAAAGAGAAGAGTGGTGCAGAGAGAAAAAAGAGCAGTGGGAATA
GGAGCTGTGTTCCTTGGGTTCTTGGGAGCAGCAGGAAGCACTATGGGCGCAGCGTCAATG
ACGCTGACGGTACAGGCCAGACTATTATTGTCTGGTATAGTGCAACAGCAGAACAATTTG
CTGAGGGCTATTGAGGCGCAACAGCATCTGTTGCAACTCACAGTCTGGGGCATCAAGCAG
CTCCAGGCAAGAGTCCTGGCTGTGGAGAGATACCTAAAGGATCAACAGCTCCTGGGGATT
TGGGGTTGCTCTGGAAAACTCATTTGCACCACTGCTGTGCCTTGGAATGCTAGTTGGAGT
AATAGATCTCTGGATAACATTTGGAATAATATGACCTGGATGGAGTGGGATAGAGAAATT
AACAATTACACAAACTTAATATACAACCTAATTGAAGAATCGCAGAACCAACAAGAAAAG
AATGAACAAGAATTATTGGAATTGGATAAATGGGCAAGTTTGTGGAATTGGTTTGACATA
ACAAAATGGCTGTGGTATATAAAAATATTCATAATGATAGTAGGAGGCTTAGTAGGTTTA
AGAATAGTTTTTGTTATACTTTCTATAGTGAATAGAGTTAGGCAGGGATACTCACCATTA
TCGTTTCAGACCCACCTCCCAACCCCGAGGGGACTCGACAGGCACGAAGGAACCGAAGAA
GAAGGTGGAGAGAGAGACAGAGACAGATCCGGAAGATTAGTGGATGGATTCTTAACACTT
ATCTGGATCGATCTACGGAGCCTGTGCCTCTTCAGCTACCACCGCTTGAGAGACTTACTC
TTGATTGTAACGAGGATTGTGGAACTTCTGGGACGCAGGGGGTGGGAAATCCTCAAATAT
TGGTGGAATCTCCTACAGTATTGGAGTCAGGAACTAAAGAATAGTGCTGTTAGCTTGCTC
AATGCCACAGCCATAGCAGTAGCTGAGGGGACAGATAGGATTATAGAAATAGTACAAAGA
ATTTTTAGAGCTATCCTCCACATACCTACAAGAATAAGACAGGGCTTAGAAAGGGCTTTG
CTATAA
>EU289192_50 EU289192
ATGAAAGCGAAGGAGACCAGGAGGAATTATCAGCACTTGTGGAGATGGGGCACCATGCTC
CTTGGGATGTTAATGATCTGTAGTGCTGCAGAACAGTTGTGGGTCACAGTCTATTATGGG
GTACCTGTGTGGAAAGAAGCAACCACCACTCTATTTTGTGCATCAGATGCTAAAGCATAT
ACTACAGAGATACATAATGTTTGGGCCACACACGCCTGTGTACCTACCGACCCCAACCCA
CAAGAAGTAGTATTGGAAAATGTGACAGAAGATTTTAACATGTGGAAAAATAACATGGTA
GATCAGATGCATGAGGATATAATCAGTTTATGGGATCAAAGCCTAAAGCCATGTGTAAAA
TTAACCCCACTCTGTGTTACGTTAAATTGCACTGATGAGTGGAAGAATGATACCACTGAT
AATAATACCAATGGTACTAATACCACTAGTGGTAGTTGGGAGAAAGGAGAGAAAGGAGAA
ATAAAGAACTGCTCTTTCAATGTCACTTCAGGGATAAGAGACAAGGTGCGGAGAGAATAT
GCACTTTTGTATAAACTTGATATAGTACCAATAAAAAATGATAATAATGATACTAGCTAT
GATAATACTAGCTATAGGTTGATAAGCTGTAATACCACAGTCATTACACAAGCCTGTCCA
AAGGTATCCTTTGAGCCAATTCCCATACATTATTGTGCCCCGGCTGGTTTTGCGATTCTA
AAATGTAATCAGAAGAAGTTCAATGGAACAGGGCAATGTAAAAATGTCAGCACAGTACAT
TGTACACATGGAATTAAGCCAGTAGTATCAACTCAACTGCTGTTAAATGGCAGTCTAGCA
GAAGAAGAGGTAGTAATTAGATCTGCAAATTTCTCGAACAATGCCAAAACCATAATAGTA
CAGCTGAATGAGTCTGTAAAAATTGAGTGTATGAGACCCAACAACAATACAAGAAAAGGT
ATACATATAGGACCAGGGGGAGCATTTTATGCAACAGGAGACATAATAGGAAACATAAGA
CAAGCACATTGTAACATTAGTAAAGTAACATGGAATAACACTTTAAGACAGATAGCTATA
AAACTAAGAGAACAATTTAAAAATAAAACAATAGTCTTTAACCAATCCTCAGGAGGGGAC
CCAGAAATTGTAATGCACAGTTTTAATTGTGGAGGGGAATTTTTCTACTGTAATACAACA
CAATTGTTTAATAGTACTTGGAATACAACACAACTTAATAGTACTTGGGATGTTACAGGA
GGGTCAAATACTACAGAGAATATCACACTCCAATGTAGAATAAAACAAATTATAAACATG
TGGCAGGAAGTAGGCAAAGCAATGTATGCCCCTCCCATCAGTGGAATAATTAAATGTACA
TCAAATATTACAGGGCTACTATTAACAAGAGATGGTGGTACAAACAATACAAACGGTAGC
GAGATTTTCAGACCTGGAGGAGGAGATATGAAGGACAATTGGAGAAGTGAATTATATAAA
TACAAAGTAGTAAAAATTGAACCATTAGGAGTAGCACCCACCAAGGCAAAGAGAAGAGTG
GTGCAAAGAGAAAAAAGAGCAGTAACACTAGGAGCTATGTTCCTTGGGTTCTTGGGAGCA
GCAGGAAGCACGATGGGCGCAGCGTCAATGACGCTGACGGTACAGGCCAGGCAATTATTG
TCTGGTATAGTGCAACAGCAGAACAATCTGCTGCGGGCTATTGAGGCGCAACAACATCTG
TTGCAACTCACAGTCTGGGGCATCAAACAGCTCCAGGCAAGAGTCCTGGCTGTGGAAAGA
TACCTACAGGATCAACAGCTCCTAGGGATTTGGGGTTGCTCTGGAAAACTCATTTGCCCC
ACTACTGTGCCTTGGAATGCTAGTTGGAGTAATAAATCTCTGGATCAGATTTGGGAGAAC
ATGACCTGGATGCAGTGGGAAAAAGAAATTAACAATTACACAGGCTTAATATACAACTTA
ATTGAAGAATCGCAGAACCAACAAGAAAAGAATGAACAAGAATTATTGGAATTAGATAAG
TGGGCAAGTTTGTGGAATTGGTTTAGCATAACAAAATGGCTGTGGTATATAAAAATATTC
ATAATGATAGTAGGAGGCTTGGTAGGTTTAAGAATAGTTTTTGCTGTACTTTCTATAGTA
AATAGAGTTAGGCAGGGATATTCACCATTATCGTTTCAGACCCTCCTCCCAATCCCGAGG
GGACCCGACAGGCCCGAAGGAATCGAAGAAGGAGGTGGAGAGAGAGACAGAGACAGATCC
ACAAGATTAGTGAACGGATTCTTAGCACTCATCTGGGACGACCTACGGAGCCTGTGCCTT
TTCAGCTACCACCGCTTGAGAGACTTACTCTTGATAGTAGCGAGGATTGTGGAACTTCTG
GGACGCAGGGGGTGGGAGGGTCTCAAGTACTGGTGGAATCTCCTGCAGTATTGGGGTCAG
GAACTAAAGAATAGTGCTGTTAGCTTGTTCAATGCCATAGCTATAGCAGTAGCTGAGGGG
ACAGATAGGATTATAGAAGTAATACAAAGACTTGGTAGAGCTTTCCTCAACATACCTAGA
AGAATACGACAGGGCTTCGAAAGGGCTTTGCTATAA
>EU289194_19.62 EU289194
ATGAGAGTGACGGGGATCAAGAAGAATTATCAAAACTTATGGAAATGGGGCATCATGCTC
CTTGGGATGTTAATGATCTATAGTACAGCAGAACAATTGTGGGTCACAGTCTATTATGGG
GTGCCTGTGTGGAGAGAAGCAACTACCACCCTATTTTGTGCATCAGATGCTAAAGCATAT
GATACAGAGGTGCATAATGTTTGGGCCACACATGCCTGTGTACCCACAGACCCCAACCCA
CAAGAAATAGTATTGGCAAATGTGACAGAAAATTTTAACATGTGGGAAAATAACATGGTA
GACCAAATGCATGAGGATATAATCAGTTTATGGGATCAAAGCCTAAAGCCATGTGTACAA
TTAACCCCACTCTGTGTCACTTTAAATTGCACTGAGTTGAATAATAATAGTACCACTACC
ACTAATAGTAGCGAGGGAAAGGAAATGAAGAACTGTTCTTTCAACATCCCCACAAGCATG
CAGGATAAGACGAAGAAAGAATATGCACTCTTTTATAAACTTGATATAGTAAAAATAGAT
GATAGTAATAATAGTACCAATAATAGTACCTATAGGTTGATAAGTTGTAACACCTCAGTC
GTTACACAGGCCTGTCCAAAGGTATCTTTTCAGCCAATTCCTATACATTATTGTGCCCCG
GCTGGTTTTGCGATTCTAAAGTGTAATAATAAGACTTTCAATGGAACAGGACAATGTACA
AATGTCAGCACAGTGCAATGCACACATGGAATTAGGCCAGTAGTATCAACTCAACTGCTG
TTAAATGGCAGTCTAGCAGAAAAAGATATAGTACTTAGGTCTGCCAATTTCACAAACAAT
GCTAAAACCATAATAGTACAGCTGAATGAATCTGTAATAATTAATTGTACAAGACCCAAC
AACAATACAAGAAAAAGTATAACTATAGGACCAGGGAGAGCATTTTATGCAACAGGAGAT
ATAATAGGAGACATAAGACAAGCACATTGTAACCTTAGTAGAGAACAATGGAATAACACT
TTAAAGAAGATAGTTACAAAATTAAGAGAACAGTTTAATAAAACAATAATCTTTAAGTCC
CCCTCAGGAGGGGACCCAGAAATTGTACAGCACACTTTTAATTGTGGAGGGGAATTTTTC
TACTGTGATACAAAACAACTGTTTAATAGTACTTGGAATGCTACTAAGGCAAATGGCACT
ACAGGAAATGACACAATCATACTCCCATGCAGAATAAAGCAAATTATAAACATGTGGCAG
AAAGTAGGAAAAGCAATGTATGCCCCTCCCATCAAAGGAAAAATTAGTTGCTCATCAAAT
ATCACAGGGCTGCTATTAACAAGAGATGGAGGAGGTGGGGGACAGAATGAGACCTTCAGA
CCTGCAGGGGGAGATATGAGGGACAATTGGAGAAGTGAATTATATAAATATAAGGTAGTA
AAAATTGAACCATTAGGAGTAGCACCCACCAGGGCAAAGAGAAGAGTGGTGCAGAGAGAA
AAAAGAGGAGTAGGAATAGGAGCTATGGTCCTTGGGTTCTTGGGAGCAGCAGGAAGCACT
ATGGGCGCAGCATCAATGATGCTGACGGTACAAGCCAGACAATTGTTGTCTGGTATAGTG
CAACAGCAGAACAATCTGCTGAGAGCTATTGAGGCGCAACAACATATGTTGCAACTCACA
GTCTGGGGCATCAAGCAGCTCCAGGCAAGAGTCCTGGCTCTGGAAAGATACCTAAGGGAC
CAACAGCTCCTGGGAATTTGGGGCTGCTCTGGAAAACTCATTTGCCCCACTGCTGTGCCT
TGGAATGCTAGTTGGAGTAACAAATCCTATTCAGAGATTTGGAATAACATGACCTGGATA
GAGTGGGAAAGAGAAATTGACAATTACACAGGGGAAATATACAGGTTAATTGAAGAATCG
CAAAACCAACAAGAAAGGAATGAAAAAGACTTATTGGAATTAGACAAATGGGCAAGTTTG
TGGAATTGGTTTGACATATCAAAATGGCTGTGGTATATAAAAATATTCATAATGATAGTA
GGAGGCATAGTAGGTCTTAGAATAGTTTTTACTGTACTTTCTATAGTGAATAGAGTTAGG
CAGGGATACTCACCATTATCATTTCAGACCCGCCTCCCAGCAGCGAGGGGACCAGACAGG
CCCGAAGGAATCGAAGAAGACGGTGGAGAGAGAGACAGAGACAGATCCAACGGATTAGCG
GGTGGATTCTTAGCACTTATCTGGGTCGATCTGCGGAACCTGTGCCTCTTCCTCTACCAC
CGCTTGAGAGACTTACTCTTGGTTCTAACGAGGACTGTGGAACTTCTGGGTCGCAGGGGG
TGGGAAGCCCTCAAGTATTGGTGGAATCTCCTGCAGTATTGGAGTCAGGAACTAAAGAAT
AGTGCTGTTAGCTTGCTCAATGCCATTGCCATAGCAGTAGCTGAAGGGACAGATAGGATA
ATAGAAGTGTTACAAAGATTTATTAGAGCTGTTCTCCACATACCTACAAGAATAAGACAG
GGCTTAGAAAGAGCTTTACTATAA
>HM215430_0.01 HM215430
ATGAGAGTAAAAGGGATCAGGAGGAATTATCAGCACTGGTGGGGATGGGGCACGATGCTC
CTTGGGTTATTAATGATCTGTAGTGCTACAGAAAAATTGTGGGTCACAGTCTATTATGGG
GTACCTGTGTGGAAAGAAGCAACCACCACTCTATTTTGTGCATCAGATGCTAAAGCATAT
GATACAGAGGTACATAATGTTTGGGCCACACATGCCTGTGTACCCACAGACCCCAACCCA
CAAGAAGTAGAATTGGTAAATGTGACAGAAAATTTTAACATGTGGAAAAATAACATGGTA
GAACAGATGCATGAGGATATAATCAGTTTATGGGATCAAAGCCTAAAGCCATGTGTAAAA
TTAACCCCACTCTGTGTTACTTTAAATTGCACTGATTTGAGGAATACTACTAATACCAAT
AATAATACTGATAATAACAATAGTAAAAGCGAGGGAACAATAAAGGGAGGAGAAATGAAA
AACTGCTCTTTCAATATCACCACAAGCATAGGAGATAAGATGCAGAAAGAATATGCACTT
CTTTATAAACTTGATATAGTATCAATAGATAATGATAGTACCAGCTATAGGTTGATAAGT
TGTAATACCTCAGTCATTACACAAGCTTGTCCAAAGATATCCTTTGAGCCAATTCCCATA
CACTATTGTGCCCCGGCTGGTTTTGCGATTCTAAAGTGTAACGATAAAAAGTTCAGTGGA
AAAGGATCATGTAAAAATGTCAGCACAGTACAATGTACACATGGAATTAGGCCAGTAGTA
TCAACTCAACTGCTGTTAAATGGCAGTCTAGCAGAAGAAGAGGTAGTAATTAGATCTGAG
AATTTCACTGATAATGCTAAAACCATCATAGTACATCTGAATGAATCTGTACAAATTAAT
TGTACAAGACCCAACTACAATAAAAGAAAAAGGATACATATAGGACCAGGGAGAGCATTT
TATACAACAAAAAATATAAAAGGAACTATAAGACAAGCACATTGTAACATTAGTAGAGCA
AAATGGAATGACACTTTAAGACAGATAGTTAGCAAATTAAAAGAACAATTTAAGAATAAA
ACAATAGTCTTTAATCCATCCTCAGGAGGGGACCCAGAAATTGTAATGCACAGTTTTAAT
TGTGGAGGGGAATTTTTCTACTGTAATACATCACCACTGTTTAATAGTACTTGGAATAGT
AATAATACTTGGAATAATACTACAGGGTCAAATAACAATATCACACTTCAATGCAAAATA
AAACAAATTATAAACATGTGGCAGAAAGTAGGAAAAGCAATGTATGCCCCTCCCATTGAA
GGACAAATTAGATGTTCATCAAATATTACAGGGCTACTATTAACAAGAGATGGTGGTGAG
GACACGGACACGAACGACACCGAGATCTTCAGACCTGGAGGAGGAGATATGAGGGACAAT
TGGAGAAGTGAATTATATAAATATAAAGTAGTAACAATTGAACCATTAGGAGTAGCACCC
ACCAAGGCAAAGAGAAGAGTGGTGCAGAGAGAAAAAAGAGCAGCGATAGGAGCTCTGTTC
CTTGGGTTCTTAGGAGCAGCAGGAAGCACTATGGGCGCAGCGTCAGTGACGCTGACGGTA
CAGGCCAGACTATTATTGTCTGGTATAGTGCAACAGCAGAACAATTTGCTGAGGGCCATT
GAGGCGCAACAGCATATGTTGCAACTCACAGCCTGGGGCATCAAGCAGCTCCAGGCAAGA
GTCCAGGCTGTGGAAAGATACCTAAAGGATCAACAGCTCCTGGGGTTTTGGGGTTGCTCT
GGAAAACTCATTTGCACCACTACTGTGCCTTGGAATGCTAGTTGGAGTAATAAATCTCTG
GATGATATTTGGAATAACATGACCTGGATGCAGTGGGAAAGAGAAATTGACAATTACACA
AGCTTAATATACTCATTACTAGAAAAATCGCAAACCCAACAAGAAAAGAATGAACAAGAA
TTATTGGAATTGGATAAATGGGCAAGTTTGTGGAATTGGTTTGACATAACAAATTGGCTG
TGGTATATAAAAATATTCATAATAATAGTAGGAGGCTTGGTAGGTTTAAGAATAATTTTT
GCTGTACTTTCTATAGTGAATAGAGTTAGGCAGGGATACTCACCATTGTCGTTGCAGACC
CGCCCCCCAGTTCCGAGGGGACCCGACAGGCCCGAAGGAATCGAAGAAGAAGGTGGAGAG
AGAGACAGAGACACATCCGGTCGATTAGTGCATGGATTCTTAGCAATTATCTGGGTCGAC
CTGCGGAGCCTGTTCCTCTTCAGCTACCACCACTTGAGAGACTTACTCTTGATTGCAGCG
AGGATTGTGGAACTTCTGAGACGCAGGGGGTGGGAAGTCCTCAAATATTGGTGGAATCTC
CTACAGTATTGGAGTCAGGAACTAAAGAGTAGTGCTGTTAGCTTGCTTAATGCCGCAGCT
ATAGCAGTAGCTGAGGGGACACATAGGGTTATAGAAGTACTGCAAAGAGCTGGTAGAGCT
ATTCTCCACATACCTACAAGAATAAGACAGGGCTTGGAAAGGGCTTTGCTATAA
>EU289198_50 EU289198
ATGAGAGTGAAGGGGATCAGGAAGAATTATCAGCACTTGTGGAGATGGGGCATCATGCTC
CTTGGGATGTTGATGATCTGTAGTGCTGCAGATAAATTGTGGGTCACAGTCTATTATGGG
GTACCTGTGTGGAAAGAAGCAACCACCACTCTATTTTGTGCATCAGATGCCAAATCATAT
GATACAGAGGCACATAATGTTTGGGCCACACATGCCTGTGTACCCACAGACCCCAGCCCA
CAAGAAGTAGAATTGGAAAATGTGACAGAAAATTTTAACATGTGGAAAAATAACATGGTA
GAACAGATGCATGAGGACATAATCAGTTTATGGGATCAAAGCCTAAAACCATGTGTAAAA
TTAACCCCACTCTGTGTTACTTTAAAGTGCACTAATTTGAATGCTACTAATACCAGTGGC
ACGGTGGAGAGAGCAGAAATGAAAAACTGCTCTTTCAATATCACCACTAGCCTAAGAGAT
AAGGTGCAGAGAGAATATGCACTTTTGTACAAACTTGATATAGTACCAATAGATAATACT
ACTAATACTACCAACTATAGGTTAATCAGTTGTAACACCTCAACCATTACACAGGCCTGT
CCAAAGGTATCCTTTGAGCCAATTCCAATACATTATTGTGCCCCGGCTGGTTTTGCGCTT
CTAAAGTGTAAAGATAAGAGGTTCAATGGAAAAGGACAATGTAACAATGTCAGCACAGTG
CAATGTACACATGGCATTAAGCCAGTAGTATCAACTCAGCTGCTGTTAAATGGCAGTCTA
GCTGAAGAAGAGGTAGTAATTAGATCTGACAATTTCTCGGACAATGCTAAAACCATAATA
GTACAGCTGAAAGACTATGTAGAAATTAATTGTACAAGACCCAACAACAATACAAGAAAA
GGTATACATATAGGACCAGGGAAAGCATTTTATACAACAGGAGAAATAATAGGAAATATA
AGACAAGCACATTGTAACATTAGTAGAGGAAAATGGAATAACACTTTAAAACAGATAGTT
GAAAAATTAAGAAACCAATTTGGTAATAAAACAATAGTCTTTAATCAATCCTCAGGAGGG
GACCCAGAAATTGTAACACACAGTTTTAATTGTGGAGGGGAGTTTTTCTACTGTAATACA
ACACAACTGTTTAATAGTACTTGGCCTTGGAATGTTACTGAAGAGTCAAATAGCACTGAC
AATATCACACTCCCATGCAGAATAAAACAAATTGTAAACATGTGGCAGGAAGTAGGAAAA
GCAATGTATGCCCCTCCCATCAGAGGACCAATTAGATGTTCATCAAATATTACAGGTCTG
CTATTAACAAGGGATGGTGGGAATACCATAAACGGAACTGAGATCTTCAGACCTGGAGGA
GGAGATATGAGGGACAATTGGAGAAGTGAATTATATAAATATAAAGTAGTAAAAATTGAA
CCATTAGGAGTAGCACCCACCAAGGCAAAGAGAAGAGTGGTGCAGAGAGAAAAAAGAGCA
GTGGGAATAGGAGCTATGTTCCTTGGGTTCTTGGGAGCAGCAGGAAGCACTATGGGCGCA
GCGTCAATAACGCTGACGGTACAGGCCAGACAATTATTGTCTGGTATAGTGCAACAGCAG
AACAATTTGCTGAAGGCTATTGAGGCGCAACAGCATCTGTTGCAACTCACAGTCTGGGGC
ATCAAGCAGCTCCAGGCAAGAGTCCTGGCTGTGGAAAGATACCTAAGGGATCAACAGCTC
CTGGGGATTTGGGGTTGCTCTGGAAAGCTCATTTGCACCACTGCTGTGCCTTGGAATGCT
AGTTGGAGTAATAGATCTCTGGATGATATTTGGCAGAACATGACCTGGATGCAGTGGGAA
AGAGAAATTGACAATTACACAAGCTTAATATACACCTTAATTGAAGAATCGCAAAACCAA
CAAGAAAAGAATGAACAAGAATTATTGGAATTGGATAAATGGGCAAGTCTGTGGACTTGG
TTTGACATAACAAATTGGCTGTGGTATATAAAAATATTCATAATGATAGTAGGAGGCTTG
GTAGGTTTAAGGATAGTTTTTACTGTACTTTCTATAGTGAATAGAGTTAGGAAGGGATAC
TCACCATTATCGTTTCAGACCCACCTCCCAACCCCGAGGGGACCCGACAGGCCCGAAGGA
ATCGAAGAAGAAGGTGGAGAGCGAGACAGAGACAGATCCGGTCGCTTAGTGGATGGCTTA
TTAGCAATTATCTGGATCGATCTGCGGAGCCTGTGCCTCTTCAGCTACCACCGCTTGAGA
GACTTACTCTTGATTGTAACGAGGATAGTGGAACTCCTGGGACGCAGGGGGTGGGAAGCC
CTCAAATATTGGTGGAATCTCCTACAGTATTGGAGTCAGGAACTGAAGAATAGTGCTGTT
AGCTTGCTCAATACCACAGCAATAGTAGTAGCTGAGGGGACAGATAGGGTTATAGAAGCA
TTACAAAGAGCTGGTAGGGCTATTATCCACATACCTAGAAGAATAAGACAGGGCGCGGAA
AGGGCTTTGGTATAA
>EU289199_2.31 EU289199
ATGAGAGTGAAGGAGATCAGGAGGAGTTATCAGCACTTGTGGGGATGGGGCACCTTGCTA
TGGAAATGGGGCATGATGCTCCTTGGAATGTGGATGATCTGTAGTGCTAAAGAAAATTTG
TGGGTCACAGTCTATTATGGGGTACCTGTGTGGAAAGAAGCAACCACCACTCTATTTTGT
GCATCAGATGCTAAAGCATATGAAACAGAGGTGCATAATGTTTGGGCCACACATGCCTGT
GTACCCACAGACCCTAACCCACAAGAAGTAAGCTTGGAAAATGTGACAGAAAATTTTAAC
ATGTGGAAAAATAACATGGTAGAACAGATGCATGAAGATATAATCAATTTATGGGATCAA
AGTTTAAAGCCATGTGTAAAGTTAACCCCACTCTGTGTTACTTTAAATTGCACTGATGTG
AAGGGTAATAATACCAATGCTAATTCTACTAGTATGGAACCAGAAGAAATGAAAAACTGC
TCTTTCAATATCACCTCAGGCATAAGAGATAAGTTTCAGAAAGAATATGCAATTTTTTAT
AAATATGATATAGTACAAATAGATAATGATAATACTAGCTATAGGTTGATAAGTTGTAAC
ACCTCAGTCATTACACAAGCCTGTCCAAAGATAACCTTTGAGCCAATTCCCATACATTAT
TGTGCCCCGGCTGGTTTTGCAATTCTAAAGTGTAAAGATAAAAAGTTCAATGGAACAGGA
CCATGTAAAAATGTCAGCACAGTACAATGCACACATGGAATTAAGCCAGTAGTATCAACT
CAACTGCTGTTAAATGGCAGTCTAGCAGAAGAAGAGATAGTAATTAGATCTGCCAATTTC
TCAGACAATGCTAAAAGTATAATAGTACAGCTGAAGGAACCAGTAGTAATTAATTGTACA
AGACCTAACAACAATACAAGAAAAGGTATACATATAGGACCAGGGAAAACACTTTACGCA
ACAGGGGAAATAATAGGAGATATAAGACAAGCACATTGTAATCTTAGTACTAAAGATTGG
AATAACACTTTAGCACAGGTAGTTAGAAAATTAAGAGAACAATTTGGGAATAAAACAATA
AACTTTACTCACTCTTCAGGAGGGGACCCAGAAATTATAATGCATAGTTTTAATTGTGGA
GGGGAATTTTTCTACTGTAATACAACAGGACTGTTTAATAGTACTTGGTATAATGAGACT
GAAAAGATAAATAGCACTACAAGTGACAATATCACAACACTTCCATGCAGAATAAAACAA
ATTGTAAACATGTGGCAGGAAGTAGGAAAAGCAATGTATGCCCCTCCCATCAGAGGACAA
ATTAACTGTTCATCAAATATCACAGGGATGATATTAACAAGAGATGGTGGTAATAATAAT
AACAGTAGCAATGACACGGAGATCTTCAGACCTGGAGGAGGAGATATGAGGGACAATTGG
AGAAGTGAATTATATAAATATAAAGTAGTACAAATTGAACCATTAGGAGTAGCCCCCACC
ACGGCAAAGAGAAGAGTGGTGCAGAGAGAAAAAAGAGCAGTGGGACTAGGAGCTATGTTC
CTTGGGTTCTTGGGAGCAGCAGGAAGCACTATGGGCGCAGCGTCAATAACGCTGACGGTA
CAAGCCAGACAATTATTGTCTGGTATAGTGCAGCAGCAGAGCAATCTGCTGAGGGCTATT
GAGGCGCAACAGCATCTGTTGCAACTCACAGTCTGGGGCATTAAGCAGCTCCAGGCAAGA
GTCCTGGCTATTGAAAGATACCTAAAGGACACACAGCTCCTGGGGATTTGGGGTTGCTCT
GGAAAACTCATTTGCACCACTACTGTGCCTTGGAATGATAGTTGGAGTAATAAATCTCTA
GACACAATATGGAATAACATGACCTGGATGGAGTGGGATAGAGAAATTAGCAATTACACA
AGCATAATATACAGTTTAATTGAAGAATCACAGAATCAACAAGAAAAGAATGAACAGGAA
CTATTGGAATTAGATAAATGGGCAAGTTTGTGGAGTTGGTTTGAAATAACAAATTGGCTG
TGGTATATAAAAATATTCATAATGATAGTAGGAGGCTTGATAGGTTTAAGAATAGTTTTT
ACTGTACTTTCTTTAGTGAATAGAATTAGGCAGGGATACTCACCATTATCGTTTCAGACC
CTCCTCCCAACCCCGAGGGGACCCGACAGGCCCGAAGGAACCGAAGAAGAAGGTGGAGAG
AGAGACAGAGACACATCCGGCAGATTAGCGGGTGGATTCTTAACACTTATCTGGATCGAC
CTGCGGAGCCTGTGCCTCTTCAGCTACCGCCGCTTGAGAGACTTACTCTTGATTGCAACG
AGGATTGTGGAACTTCTGGGACGCAGGGGGTGGGAGATACTCAAATATTTGTGGAATCTC
CTACAATATTGGATTCAGGAACTAAAGAATAGTGCTGTTAGCTTGTTCAACACCATAGCC
ATAGCAGTAGCTGAGGGGACAGATAGGGTTATAGAAATAGTACAAGGAGCTGGTAGAGCT
ATCCTAGAAGAATAAGACAAGGCTTGGAAAGGGCTTTGCTATAA
>HM215359_1.2 HM215359
ATGAAAGTGAAGGAGACCAGGAAGAATTATCAGCACTTGTGGAGATGGGGCACCATGCTC
CTTGGGATGTTGATGATCTGTAGTGCTGCAGAACAATTGTGGGTCACAGTCTATTATGGG
GTACCTGTGTGGAAAGAAGCAACTACCACTCTATTCTGTGCATCAGATGCTAAAGCATAT
GATACAGAGGTACATAATGTTTGGGCCACACATGCCTGTGTACCCACAGACCCCAACCCA
CGAGAAGTAGTATTGGGAAATGTGACAGAATATTTTAACATGTGGAAAAATAACATGGTA
GACCAGATGCATGAGGATATAATCAGTTTATGGGATCAAAGCCTGAAGCCATGTGTAAAA
TTAACCCCACTCTGTGTTACTTTAGATTGCGATGATGTGAATACCACTAATAGTACTACT
ACCACTAGTAATGGTTGGACAGGAGAAATAAGGAAAGGAGAAATAAAAAACTGCTCTTTT
AATATCACCACAAGCATAAGAGATAAGGTTCAAAAAGAATATGCACTTTTTTATAACCTT
GATGTAGTACCAATAGATGATGATAATGCTACTACCAAAAATAAAACTACTAGAAACTTT
AGGTTGATACATTGTAACTCCTCAGTCATGACACAGGCCTGTCCAAAGGTATCATTTGAA
CCAATTCCCATACATTATTGTGCCCCGGCTGGTTTTGCGATTCTGAAGTGTAACAATAAG
ACGTTTGATGGAAAAGGACTATGTACAAATGTCAGCACAGTACAATGTACACATGGAATT
AGGCCAGTAGTGTCAACTCAACTGCTGTTAAATGGCAGTCTAGCAGAAGAAGAGGTAGTA
ATTAGATCTGACAATTTCATGGACAATACTAAAACCATAATAGTACAGCTGAATGAATCT
GTAGCAATTAATTGTACAAGACCCAACAACAATACAAGAAAAGGTATACATATAGGACCA
GGGAGAGCCTTTTATGCAGCAAGAAAAATAATAGGAGATATAAGACAAGCACATTGTAAC
CTTAGTAGAGCACAATGGAATAACACTTTAAAACAGATAGTTATAAAATTAAGAGAACAC
TTTGGGAATAAAACAATAAAATTTAATCAATCCTCAGGAGGGGACCCAGAAATTGTAAGG
CATAGTTTTAATTGTGGAGGGGAATTTTTCTACTGTGATACAACACAACTGTTTAATAGT
ACTTGGAATGGTACTGAAGGAAATAACACTGAAGGAAATAGCACAATCACACTCCCATGT
AGAATAAAACAAATTATAAACATGTGGCAGGAAGTAGGAAAAGCAATGTATGCCCCTCCC
ATCGGAGGACAAATTAGATGTTCATCAAATATTACAGGGCTGCTATTAACAAGAGATGGT
GGTACCGAAGGGAATGGGACAGAGAATGAGACAGAGATCTTCAGACCTGGAGGAGGAGAT
ATGAGGGACAATTGGAGAAGTGAATTATATAAATATAAAGTAGTAAAAGTTGAACCACTA
GGAGTAGCACCCACCAGGGCAAAGAGAAGAGTGGTGCAGAGAGAAAAAAGAGCAGTGGGA
ATAATAGGAGCTATGTTCCTTGGGTTCTTGGGAGCAGCAGGAAGCACTATGGGCGCAGCG
TCAATAACGCTGACGGTACAGGCCAGACAATTATTGTCTGGTATAGTGCAACAGCAGAAC
AATCTGCTGAGGGCTATTGAGGCGCAACAGCATCTGTTGCAACTCACAGTCTGGGGCATC
AAGCAGCTCCAGGCAAGAGTCCTGGCTGTGGAAAGCTACCTAAGGGATCAACAGCTCCTA
GGGATTTGGGGCTGCTCTGGAAAACTCATTTGCACCACTACTGTGCCTTGGAATACTAGT
TGGAGTAATAAATCTTACAATCAGATTTGGGATAACATGACCTGGATACAGTGGGAAAAA
GAAATTGACAATTACACAAGCTTAATCTACACCTTAATTGAAGAATCGCAGAACCAACAA
GAAAAGAATGAACAAGAATTATTGGAATTAGATAAATGGGCAAGTTTGTGGAATTGGTTT
AGCATAACAAACTGGCTGTGGTATATAAAAATATTCATAATGATAGTAGGAGGCTTAATA
GGTTTAAGAATAGTTTTTACTGTACTTTCTATAGTGAATAGAGTTAGGCAGGGATACTCA
CCATTATCATTGCAGACCCTCCTCCCAGCCCCGAGGGGACTCGACAGGCCCGACGGAACC
GAAGAAGAAGGTGGAGAGAGAGACAGAGACAGATCCGTATGATTAGTGGATGGATTCTTA
GCACTTATCTGGGACGATCTGCGGAGCCTGTGCCTCTTCAGCTACCACCGCTTGAGAGAC
TTACTCTTGATTGCAGCGAGGATTGTGGCACTTCTGGGACGCAGGGGGTGGGAGGCCCTC
AAGTATTGGTGGAATCTCCTGCAGTATTGGAGTCAGGAACTAAAGAATAGTGCTGTTAGT
TTGCTTAATGCCACAGCTATAGCAGTAGCTGAGGGGACAGATAGGGTTATAGAAGTAGTG
CAAAGAGCTTGTAGAGCTGTTCTCCACATACCTGTAAGAATAAGACAGGGTCTGGAAAGG
GCTTTGCTATAA
>FJ444529_19 FJ444529
ATGAGAGTGAGGGGGATACCGAGGAATTGGCAACAATGGTGGATATGGGGCATCTTAGGC
TTTTGGATGTTAATGATTTGTAGTGTATTAGGGAACTTGTGGGTCACAGTCTATTATGGG
GTACCTGTGTGGAAAGAAGCAAAAACTACTCTATTTTGTGCATCAGATGCTAAAGCATAT
GAAAAAGAAGTGCATAATGTCTGGGCTACACATGCCTGTGTACCCACAGACCCCAATCCA
CAAGAAATGGATTTGGCAAATGTAACAGAAAATTTTAATATGTGGGAAAATGACATGGTA
GATCAGATGCATGAAGATATAATTAGTTTATGGGATCAAAGCCTCAAGCCATGTGTAAAG
TTGACCCCACTCTGTGTCACTTTAGAATGTACAAATGTCACTTTAAAGGATACAAATGGT
AATAGTACAAGTGGTAATGATACAAATGTTGATAATGAAAAGGCTATAAATGAAGACATG
AGAAATTGCTCTTTCAATGTAACCACAGTAGTAAGAGATAAGAAAAAGAAAGAAAATGCA
CTTTTTTATAAAGTTGATATAGTACCACTATTTGGTGACAACTCTAGTATGTATAGACTA
ATAAATTGTAATACCTCTACCATAACACAAGCCTGTCCAAAGGTCACTTTTGACCCAATT
CCTATACATTATTGTGCTCCAGCTGGTTATGCGATTCTAAAGTGTAAAGATAAAACATTT
AATGGAAAAGGACCATGCAAGAATGTCAGCACAGTACAATGTACACATGGAATTAAGCCA
GTGGTTTCAACTCAACTATTGTTAAATGGTAGCCTAGCAGAAGGAGAGATAATAATTAGA
TCTGAAAACCTGACAAACAATGCCAAAACTATAATAGTACACCTTAATAAGTCTGTAGAA
ATTACATGTACAAGACCCGGCAATAATACAAGAAAAAGTGTAAGAATAGGACCAGGACAA
ACATTCTATGCAACAGGAGACATAATAGGAGACATAAGACAAGCACATTGTAACATTAGT
AAAGCTAACTGGACTAACACTTTAAAAAGGGTAAGTGAAAGATTAAAAGAACACTTCCCG
GAAAAAACTATAAAATTTGAACCATCCTCAGGAGGGGACCTAGAAATTACAACACACAGC
TTTAATTGTAGAGGAGAATTTTTCTATTGCAATACATCAGAACTGTTTAATGGTACATAC
AATGGTACATCAGAAAATAATACTAACGAGGTGATCACACTCCAATGCAAAATAAAACAA
TTTATAAACATGTGGCAGGAGATAGGAAGAGCAATGTATGCCCCTCCCATTGAAGGAAAC
ATAACATGTAAATCAAACATCACAGGGCTACTATTGACACGTGATGGAGGAGGGGACACA
AACGAGACTGAGACATTCAGACCTGGAGGAGGAGATATGAGGGACAATTGGAGAAGTGAA
TTATATAAATATAAAGTGGTAGAAATTAAGCCATTAGGAGTAGCACCCACTAATGCAAAA
AGGAGAGTGGTACAGAGAGAGAAAAGAGCAGTGGGATTAGGAGCTGTGTTCCTTGGGTTC
TTGGGAGTGGCAGGAAGCACTATGGGCGCGGCGTCAATAACGCTGACGGTACAGGCCAGA
CAATTATTGTCTGGTATAGTGCAACAGCAAAGTAATTTGCTGAGGGCCATAGAGGCGCAA
CAGCATATGTTGCAACTCACGGTCTGGGGTATTAAGCAGCTCCAGGCAAGAGTCCTGGCC
ATAGAAAGATACCTACAGGATCAACAGCTCCTAGGGATGTGGGGCTGCTCTGGAAAACTC
ATCTGTACCACTGCTGTGTCTTGGAACTCTAGTTGGAGTAATAGAACTTATAATGATATT
TGGGATAACATGACCTGGATGCAGTGGGATAAAGAAATTAGTAATTACACAAACACAATA
TACAGATTGCTTGAAGACTCGCAAAACCAGCAGGAGAAAAATGAACAGGATTTACTAGCA
TTAGACAGTTGGAACAATCTGTGGAATTGGTTTAGCATAACAAATTGGCTGTGGTATATA
AAAATATTCATAATGATAGTAGGAGGCTTAATAGGTTTAAGAATAATTTTTGCTGTGCTA
TCTATAGTGAATAGAGTTAGGCAGGGATACTCACCATTGTCGTTTCAGACCCTTACCCCA
GCCCCGAGGGAACTCGACAGGCTCGGAAGAATCGAAGAAGAAGGTGGAGAGCAAGGCAGA
GACAGATCCATTCGATTAGTGAGCGGATTCTTGACACTTGCCTGGGACGACCTACGGAGC
CTGTGCATTTTCAGCTACCACCGATTGAGAGACTTCATATTGATTGTAGCGAGAGCAGTG
GAAATTCTGGGACGCAGCAGTCTCAGGGGACTACAGAGGGGGTGGGAAATCCTTAAATAT
CTGGGAAGTCTTGTGCAATATTGGGGACTAGAGCTAAAAAAGAGTGCTACTAGTCTGCTT
GATACCACAGCAATAGCAGTAGCTGAAGGAACAGATAGGATTATAGAAGTAGTACAAAGA
ATTGGTGGAGCTATCCGCAACATACCTAGAAGGATAAGACAGGGATTTGAAACAGCTTTG
CTTTGA
>FJ444553_11.53 FJ444553
ATGAGAGTGATGGGGATACTGAGGAACTATCAACAATGGTGGATATGGGGCATCTTAGGC
TTTTGGATGGTAATGATTTGTAATGTGGTGGGGAACAACAACTTGTGGGTCACAGTATAT
TATGGGGTACCTGTGTGGAGAGAAGCAAAAACTACTCTATTTTGTGCATCAGATGCTAAA
GCATATGAGAGAGAAGTGCATAATGTATGGGCTACACATGCCTGTGTACCCACAGACCCC
AGCCCACAAGAGCTGGAGTTGCCAAATGTAACAGAAAATTTTAACATGTGGAAAAATGAC
ATGGTAGATCAAATGCATGAGGATATAATCAATTTATGGGATCAAAGCTTAAAGCCATGT
GTAAAGTTGACCCCACTCTGTGTCACTTTATTTTGTGGTAATGTTAATATTACCAAAAGT
AATGCCTCAAGTAGTGATAATAGCAACAATGGTACTGCAGAAAAAATCATAAATGAAGTA
ATGAGAAATTGCTCTTTCAATGTAACCACAGAGGTAAGAGATAAAGAGAAGAAGGAATAT
GCACTTTTTTATAGACTTGATATAATACCAATTGATAAGAAGAATAACAATGATAATACC
AGTGATGATACCAGTGAGTATAGACTAATAAACTGTAATACCTCAACCATAACACAAGCT
TGTCCAAAGGTCTCTTTTGACCCAATTCCTATACATTATTGTGCTCCAGCTGGGTTTGCG
ATTCTAAAGTGTAATAATAAGACATTCGATGGAAAAGGACCATGCAATAATGTCAGCACA
GTACTATGTACACATGGCATTAAGCCAGTGGTGTCAACTCAACTACTATTAAATGGTAGT
CTAGCAGAACAAGAGATAGTAATTAGATCTGAAAATATATCAAATAATGCCAAAACAATA
ATAGTACATCTTAATGAATCTGTAGAAATTGAGTGTATAAGGCCTGGCAATAATACAAGG
AAAAGTGTGAGGATAGGACCAGGACAAGCATTCTATGCAACAGGAGACATAATAGGAAAT
ATAAGACAAGCACATTGTACCATTAATGCAACCAAATGGAATGAAACTTTAATAAAGGTA
GGTGAAAAATTGTATAAACAATTCAACAACAAAACAATAATATTTGCACCATCTTCAGGA
GGAGACCTAGAAATTACAACACATAGCTTTAATTGTGGGGGAGAATTTTTCTATTGCAAT
ACATCAAAACTGTTTAATAGTACATATCCTAATAATAGTACAGACAACACTTCAGATACC
ATCACACTCCAATGCAGAATAAAACAAATTATAAACATGTGGCAGGAGGTAGGACGAGCA
ATGTATGCCCCTCCCATTGCAGGAAACATAACATGTAGATCAAATATCACAGGACTGCTA
TTGACACGTGATGGAGGAGGAAAAACTAACAGCACAAATGAGACATTCAGACCTTTGGGA
GGAGATATGAGGGACAATTGGAGAAGTGAATTATATAAATACAAAGTGGTAGAAATTAAG
CCATTAGGATTAGCACCTACTAAGGCAAAAAGGAGAGTAGTGGACAGAGAAAAAAGAGCA
GTAGGAATGGGAGCTTTGTTCCTTGGGTTCTTGGGAGTAGCCGGAAGCACTATGGGCGCA
GCATCAATGACGCTGACGGTACAAACCAGACAATTGCTGTCTGGTATAGTGCAACAGCAA
AGCAATTTGCTGAGGGCCATAGAGGCGCAACAACATATGTTGCAACTCACGGTCTGGGGC
ATTAAGCAGCTCCAGACAAGGGTCCTGGCTATAGAAAGATACCTAAAGGATCAACAGCTC
CTAGGGATGTGGGGCTGCTCTGGAAAAATCATCTGTACCACTGCTGTGCCTTGGAACAGT
AGTTGGAGTAATAAATCTGAAGCAGAGATTTGGGATAACATGACCTGGATGCAGTGGGAG
AGAGAAATAGACAATTACACAGACAAAATATACAAATTACTTGAAATCTCGCAAATCCAG
CAGGAACAAAATGAAAAGGAATTATTAGCATTGGATAAGTGGGGAAATTTGTGGACTTGG
TTTAGCTTAACAAATTGGCTGTGGTATATAAGAATATTCATAATGATAGTAGGAGGCTTA
ATAGGTTTAAGAATAATTTTTGCTGTACTATCTATAGTGAATAGAGTTAGGCAGGGATAC
TCACCTTTGTCGTTTCAGACCCTTATCCCAAACCCGAGGGGACCCGACAGGCCCGGAGGA
ATCGAAGAAGAAGGTGGAGAGCAAGACAGAGACAGATCCGTGCGATTAGTGAACGGATTC
TTATCTCTTGCCTGGGACGACTTGAGGAGCCTGTGCCTCTTCTGCTACCACCAATTGAGA
GACTTCACATTGATTGCAGCGAGAGCAGTGGAAATCCTGGGACGCAGGGGGTGGGAAGCT
CTTAAATACCTGGGCAGTCTTGTGCAGTATTGGGGTCTGGAGCTAAAAAAGAGTGCTATT
AGTCTGCTTGATACCATAGCAATAACAGTAGCTGAAGGAACAGATAGAATTATAGAAATA
GTACAAAGAATTTGTAGAGCTATCATCAGCATACCTAGAAGAATAAGACAGGGCTTTGAA
GCAGCTTTGCAATAA
>FJ443808_50 FJ443808
ATGAGAGTGAGGGAGATATTGAGGAATTGGCTGCAGTGGTGGATATGGGGCGTCTTGGGC
TTTTGGCTGTTAATGATTTGTAGTGGGAACATGTGGGTCACAGTTTATTATGGGGTACCT
GTGTGGAAAGAAGCAAAAACTACTCTATTCTGTGCATCAGATGCTAAAGCATATGAGAGA
GAAGTGCATAATATCTGGGCTACACATGCCTGTGTACCCACAGACCCCAACCCACAAGAA
ATGATTTTGGAAAATGTAACAGAAAATTTTAACATGTGGAAAAATGACATGGTAGATCAG
ATGCATGAGGATATAATCAGTTTATGGGATGAAAGCCTAAAGCCATGTGTAAGGTTGACC
CCACTCTGTGTCACTTTAAATTGTACCAATGTTATTAATGATACGTATGATATGAATGAT
ATGAAAAATTGCTCTTTCAATGCAACCACAGAGATTAAAGATAAGCGAAGGAAAGTGGAT
GCCCTTTTTTATAAACTTGATATAGTACCACTTAGCTCTGGAAATAGCAGCAGTAACAGC
TCTAAGTATAGGTTAATAAATTGCAATACCTCAGCCATAACACAAGCATGTCCAAAGATC
AATTTTGATCCAATTCCTATACATTATTGTGCACCAGCTGGTTATGCGATTCTAAAGTGT
AATAATAAGACATTCAATGGGACAGGACCATGCAATAATGTCAGCACAGTACAATGTACA
CATGGAATTAAGCCAGTGGTATCAACTCAACTACTGTTAAATGGTAGCCTAGCAGAAGAA
GAGATAATAATTAGATCTGAAAATCTAACAGACAATGTCAAAACAATAATAGTACACCTT
AATGAATCTGTAGAAATTGTGTGTGTAAGACCCAATAATAATATAAGAAAAAGTATAAGG
ATAGGACCAGGACAAGTATTCTATACAAATAAAATAATAGGAGACATAAGACAAGCACAT
TGTGACATTAATGGAACGCAATGGAACAAAACTTTACAACAGGTAGGGAAAAAATTAAAA
GAATACTTCCATAATAAAACAATAATATTTAATGCATCCTCAGGAGGGGATTTAGAAATT
ACAACACATAGTTTTAATTGTGGAGGAGAATTTTTCTACTGCAATACATCAAAATTGTTT
AATGGTACATATAATCCTAACTATAATGATACAGGAGGGAATTCAAGCTCAAACATCAGA
CTCTCATGCAGAATAAAACAATTTATAAACATGTGGCAGAAAGTAGGAAGAGCAATGTAT
GCCCCTCCCATTGAAGGAAACATAACATGTAGATCAAATATCACAGGACTGCTATTGGTA
CGAGATGGAGGTATCAGTAGCACCACCGAGACATTCAGACCTGGAGGAGGAAATATGAAG
GACAATTGGAGAAGTGAATTATATAAATATAAAGTAGTAGAAATTAAGCCATTAGGAATA
GCACCCACTAAAGCAAAAAGGAGAGTGGTGGAGAGAGAAAAAAGAGCAGTGGGAATAGGA
GCTGTGTTCCTTGGGTTCTTGGGAGCAGCCGGAAGCACTATGGGCGCGGCGTCAATAACG
CTGACGGTACAGGCCAGACAACTGTTGTCTGGTATAGTGCAACAGCAAAGCAATTTGCTG
AGGGCCATAGAGGCGCAACAGCATATGTTGCAACTCACAGTCTGGGGCATTAAGCAACTC
CAGGCAAGAGTCTTGGCTATAGAAAGATACCTACAGGATCAACAGCTCCTAGGAATTTGG
GGTTGCTCTGGAAAACTCATCTGCACCACTGCTGTGCCTTGGAACCAGAGTTGGAGTAAT
AAATCTCATGAGGATATTTGGAATAACATGACTTGGATGCAGTGGGATAGAGAAATTAGC
AATTATACAGGCATAATATATCACTTGCTTGAAGACTCGCAAATCCAGCAGGAAAAGAAT
GAAAAGGATTTATTAGCCTTGGACAGTTGGGCAAATTTGTGGAATTGGTTTGACATAACA
AGATGGCTGTGGTATATAAAAATATTCATAATGATAGTAGGAGGCTTGATAGGCTTAAGA
ATAATTTTTGCTGTGCTCTCTATAGTGAATAGAGTTAGGCAGGGATACTCACCTTTGTCG
TTTCAGACCCTTACCCCAAGCCCGAGGGAACCCGACAGGCTCGGAAGAATCGAAGAAGAA
GGTGGAGAGCAAGACAGAGACAGATCCATTCGATTAGTGAACGGATTCTTAGCGCTTGCC
TGGGACGACCTGCGGAGCCTGTGCCTTTTCTGCTACCACCGATTGAGAGACTTCATATTA
GTGGCAGCGAGAATAGTGGAACTTCTGGGACGCAGCAGTCTCAGGGGACTACAGAGGGGG
TGGGAAGCCCTTAAATATCTAGGGAATATTGTGCAATACTGGGGTTCTGAGATAAAAAAG
AGTGCTATTGATCTAATAGACACCATAGCCATAGCAGTAGCTGAGGGAACAGATAGAATT
ATAGAAGTAATACTAAGAATTTGTAGAGCTATCCGCAACATACCTGTAAGAATAAGACAA
GGCTTTGAAGCAGCTTTAATATAA
>FJ443999_50 FJ443999
ATGAGAGTGAAGGAGATATCGAGGAATTGTCCACACTGGTGGATATGGGGAATCTTAGGC
TTTTGGATGCTAATGATTTGTAATGGACAGGGAAAATTGTGGGTCACAGTCTATTATGGA
GTACCTGTGTGGAGAGAGGCAAAAACTACTCTATTTTGTGCATCAGATGCTAAAGCATAT
GATCAAGAAGTGCATAATGTCTGGGCTACACATGCCTGTGTACCTACAGACCCCAAGCCA
CAAGAAATAGTTTTGGAAAATGTAACAGAAAATTTTAACATGTGGACAAATGGCATGGTG
GATCAGATGCATGATGATATAATTAGTTTATGGGATCAAAGCCTCAAGCCATGTGTAAAG
TTGACCCCACTCTGTGTCACTTTAAACTGTACAAATAATATTACCATCAGTAATATTACC
ATCAGTAATAACAAAAGTGAAGAAATGAAAAATTGCTCTTTCAGTGTATCAACAGAATTA
AAAGATAAGAAACAGAAACAAAATGCACTTTTTTATACACTTGATATAGTACCACTTAAT
GAGAATAACGACAGTAATGGGGAGTACAGATTAATAAGTTGCAATACCTCAGCCATAACA
CAAGCCTGTCCAAAGGTCTCTTTTGACCCAATTCCTATACATTATTGTGCTCCAGCTGGT
TATGCGATTTTAAAGTGTAATAATGAGACATTTAATGGAACAGGACCATGTAAGAATGTC
AGCACAGTACAATGTACACATGGAATTAAACCAGTGGTATCAACTCAACTACTGTTAAAT
GGTAGTCTAGCAGAAGGAGAGATAGTAATTAGATCCCAAAATATAACAGACAATGCCAAG
ACAATAATAGTACATCTTCCTAAAGCTGTAAAGATTAATTGTACAAGACCCAACAATAAT
ACGAGAAAAAGTGTAAGGATAGGACCAGGACAAACATTCTATGCAACAGGGGGAATAATA
GGAGATATAAGACAAGCACATTGTAACATTAGTAAAAAGGATTGGAATGAAACTTTACAA
GAGGTAGGTAAAAAATTAGCAAAATACTTCCCTAATAAAACAATAAGCTTTAATCATTCC
TCAGGAGGGGATCTAGAAATTACTACACATAGCTTTAATTGTAGAGGAGAATTTTTCTAT
TGCAATACATCAAAACTGTTTAATAGTACATATAATCCTAATGGTACAAAAGATAACTCA
AGCTCAGTCATCACTCTCTCATGCAGAATAAAACAAATTATAAACATGTGGCAAGAGGTA
GGACGAGCAATGTATGCCCCTCCCATTGAAGGAAAAATAACATGTAGGTCAGATATCACA
GGACTACTATTGACACGTGATGGAGGAAACAATAATACAGAGGAAATATTTAGACCTGGA
GGGGGAAATATGAAAGACAATTGGAGAAGTGAATTATATAAATACAAGGTGGTAGAAATA
AAGCCATTAGGAGTAGCACCCACTAAGGCAAAAAGGAGAGTGGTGGAGAGAGAGAAAAGA
GCAGTAGGAATAGGAGCTGTGTTCCTTGGGTTCTTGGGAGCAGCAGGAAGCACTATGGGC
GCGGCGTCAATAACGCTGACGGTACAGGCCAGACAATTATTGTCTGGTATAGTGCAACAG
CAAAGTAATTTGCTGAAGGCTATAGAGGCGCAACAGCATATGTTGCGACTCACAGTCTGG
GGCATTAAGCAGCTCCAGGCAAGAGTCCTGGCTATAGAAAGATACCTACAGGATCAACAG
CTTCTAGGGATATGGGGCTGCTCTGGAAAACTCATCTGCACCACTTCTGTGCCTTGGAAT
GAAAGTTGGAGTAATATATCTTATGACACAATTTGGGGTAACATGACTTGGATGCAGTGG
GAAAAAGAAATTGACAATCACACAGGCACAATATACAGATTGCTTGAAGAATCGCAAAAC
CAGCAGGAAAGAAATGAAAAAGATTTACTAGCATTGGAAAGATGGGACAGTCTGTGGAAT
TGGTTTAGCATAACAAAATGGCTGTGGTATATAAAAATATTCATAATGATAGTAGGAGGC
TTGATAGGTTTAAGAATAATTTTTGCTGTGCTTGCTATAGTGAATAGAGTTAGGCAGGGC
TACTCACCTTTGTCATTTCAGACCCTTATCCCAAACCCGAGGGGACTCGACAGGCTCGGA
AGAATCGAAGAAGAAGGTGGAGAGCAAGACAAAGACAGATCCATTCGATTAGTGAACGGA
TTCTTAGCACTATTCTGGGACGATCTGCGGAGCCTGTGCCTCTTCAGCTACCACCGATTG
AGAGACTTTATATTGGTGACAGCGAGAGTGGTGGAACTTCTGGGACGCAGCAGTCTCAGG
GGAATACAAAGGGGGTGGGAAGTTCTTAAGTATTTAGGAAGCCTTGTGCAGTATTGGTGT
TTAGAGCTAAAAGGGAGTGCTATTAGCCTGCTTGATACTGTAGCCATAGCAGTAGCTGAA
GGAACAGATAGGATTATAGAATTAATACAAAGAATTGGTAGAGCTATCTACCACATACCC
AGAAGGATAAGACAGGGCTTTGAAGCAACTTTGCAATAA
>HM215346_21.2 HM215346
ATGAGAGTGACGGGGACACAGAGGAATTATCCACGTTGGTGGATATGGGGCTGGTGGATT
TGGGGCATCTTAGGCTTTTGGATGCTGCTGAATTGTAATGGGGCAAAGGACATGTGGGTC
ACAGTCTACTATGGGGTACCAGTGTGGAGAGAAGCAAAAACTACTCTATTTTGTGCATCA
GATGCTAAAGCATATGAGAGAGAAGTGCATAATGTCTGGGCTACACATGCCTGTGTACCC
ACAGACCCCAACCCACAAGAAAGGGTTTTGGAAAATGTAACAGAAAATTTTAACATGTGG
AAAAATAATATGGTGGATCAGATGCATGAGGATATAATCAGCTTATGGGATGAAAGCTTA
AAGCCATGTATAAAGTTGACCCCACTCTGTGTCACTTTGAACTGTGGTAATGCTATAGTA
AATGAGAGCACGATTGAAGGAATGAAAAATTGCTCTTTCAATGTAACCACAGAACTGAAG
GATAAGAAAAAGAAGGAATATGCACTTTTTTATAAACTTGATGTAGTACCTCTTAATGGG
GAAAATAACAATTCCAATAGTAAAAATTTCAGTGAGTATAGATTAATAAATTGTAATACC
TCAACCATAACACAAGCCTGTCCAAAGGTCTCTTTTGACCCAATTCCTATACATTATTGT
GCTCCAGCTGGTTTTGCGATTCTAAAGTGTAATAATGAGACATTCAATGGAACAGGGCCA
TGTAATAATGTCAGCACAGTACAATGTACACATGGAATTAAGCCAGTGGTATCAACTCAA
CTACTGCTAAATGGTAGTCTAGCAGAAAAGGAGATAATAATTAGATCTGAAAATCTGACA
AACAATGCCAAAATAATAATAGTACATCTCAACAACCCTGTAAAAATTATATGTACAAGG
CCCGGCAATAATACAAGGAAAAGTATGAGGATAGGACCAGGACAAACATTCTATGCAACA
GGAGACATAATAGGAGATATAAGACGAGCATATTGTAACATTAGTGAAAAGACATGGTAT
GACACTTTAAAAAATGTGAGTGATAAATTCCAAGAACACTTCCCTAATGCTTCAATAGAA
TTTAAACCATCCGCAGGAGGGGATCTAGAAATTACAACACATAGCTTTAATTGTAGAGGA
GAATTTTTCTATTGCGATACATCAGAACTGTTTAATGGTACATACAATAATAGTACATAC
AATAGTAGTAATAATATCACACTCCAATGCAAAATAAAACAAATCATAAACATGTGGCAG
GGAGTAGGACGAGCAATGTATGCCCCTCCCATTGCAGGAAACATAACATGTGAATCAAAT
ATCACAGGACTATTATTGACACGGGATGGAGGTAATAATAAGAGCACTCCTGAAACATTC
AGACCTGGAGGAGGAGATATGAGGGACAATTGGAGAAGTGAATTATATAAATATAAAGTG
GTAGAAATTAAGCCATTAGGAATAGCACCCACTAAGGCAAAAAGGAGAGTGGTGGAGAGA
GAAAAAAGAGCAGTGGGAATGGGAGCTGTGTTCCTTGGGTTCTTGGGAGCAGCCGGAAGC
ACTATGGGCGCAGCATCATTAACGCTGACGGTACAGGCCAGACAATTGCTGTCTGGTATA
GTGCAACAGCAAAACAATTTGCTGAGAGCTATAGAGGCGCAACAGCATATGTTGCAACTC
ACGGTCTGGGGCATTAAGCAGCTCCAGGCAAGAGTCCTGGCTATAGAAAGATACCTAACA
GATCAACAGCTCCTAGGGATTTGGGGCTGCTCTGGAAAACTCATCTGCACCACTAATGTG
CCTTGGAACAATAGTTGGAGTAATAAATCTTATGAGGATATTTGGGGAAGAAACATGACT
TGGATGCAGTGGGACAGAGAAATTAACAATTACACAAACACAATATACAGGTTGCTTGAA
AAATCGCAAAATCAGCAGGAAAAGAATGAAAAAGAGTTACTAGAATTGGACAATTGGAAA
AACTTGTGGAGTTGGTTTAACATATCAAATTGGTTGTGGTACATAAAAATATTCATAATG
ATAGTTGGAGGCTTGATAGGTTTAAGAATAATTTTTGCTGTGCTTTCTATAGTAAATAGA
GTTAGGCAGGGATACTCACCTTTGTCGTTTCAGACCCTCCTCCCAAACCCGAGGGGACCA
GACAGGCTCGGAGGAATCGAAGAAGAAGGTGGAGAGCAAGACAGAGACAGATCTGTGCGA
TTAGTGAACGGATTCTTAGCTCTTGCCTGGGACGACCTGCGGAACCTGTGCCTCTTCAGC
TACCGCCAATTGAGAGACTTCATATTGATTGTGGCGAGAGCAGTGCAACTTCTGGGACAC
AGCAGTCTCAGGGGAATACAGAGGGGGTGGGAAGCCCTTAAGTACCTGGGAAGTCTTGTG
CAGTATTGGGGTCTAGAGCTAAAAAAGAGTGCTATTAGTCTGCTTGATACCATAGCAATA
ACAGTAGCTGAAGGAACAGATAGAATCATAGAAGTAGTACAAGTAATTTGGAGAGCTATC
CTTAACATACCTAGAAGAATAAGACAGGGCTTTGAAGCAGCTTTGCAATAA
>HM215352_50 HM215352
ATGAGAGTGAGGGGGAGATCGAGGAATTGTCAACAATGGTGGATATGGGGCAGCTTAGGC
TTTTGGATGTTAATCATTTGTAATGTAGTGGTGGGAAACTTGTGGGTCACAGTCTATTAT
GGGGTACCTGTGTGGAAAGAAGCAAAAACTACGCTATTCTGTGCATCAAGTGCTAAGGCA
TATGAGAAAGAGGTCCATAATGTCTGGGCTACACATGCCTGTGTACCCACGGACCCCAAT
CCACAAGAACTGGTTTTGGGAAATGTAACAGAAAATTTTGACATGTGGAAAAATGACATG
GTGAATCAAATGCATGAGGATATAATCAGTCTATGGGATCAAAGCCTAAAGCCATGTGTA
AAGATGACCCCACTCTGTGTCACGTTAAATTGTACAAAGGCTAATAGTATATCGGTTGCA
GGGAAAACAAGGGATACAAATGGGACCGCAGACATGAAAAATTGCTCTTTCTATGCAACC
ACAGAATTAAGAGATAAATCAAAGAAAGAGTATGCACTTTTTTATAGACTTGATATAGTA
CCACTTAATGAGAGCGCTAATGAGAGCTCTGAGGGGATTATAGAGTATAGATTAATAAAT
TGTAATACCTCAACTATCACACAAGCCTGTCCAAAGGTCTCTTTTGACCCAATTCCTATA
CATTATTGTGCTCCAGCTGGTTATGCGATTCTAAAGTGTAATAATAAGACATTCAATGGG
AAAGGACCATGCCATAATGTCAGCACAGTACAATGTACACATGGAATTAAACCAGTAGTA
TCAACTCAACTACTGTTAAATGGTAGCCTAGCAGAAGAAGAGATAATAATTAGATCTGAA
AATCTGACAGACAATGTTAAAACAATAATAGTACATCTTAATGAATCTATAGAAATTGTG
TGTACAAGACCCAACAATAATACAAGAAAAAGTGTAAGGATAGGACCAGGACAAGCATTC
TATGCAACAGGTGGCATAATAGGGGACATAAGACAAGCACATTGTGACATTAGTAGAGAT
GGATGGAATAAAACTTTACAAAGGGTAGGTAAAAAATTACAAGAATACTTTCCTAATAAA
ACAATAATATTTCAACCACACTCAGGAGGGGACTTAGAAATTACAATGCATAGCTTTAAT
TGTGGAGGAGAGTTTTTCTATTGCAACACATCAGGCCTGTTTAATAGTACATACAACGAT
ACATACATGCCTAATGATACAACAAGTACAAACAATACAAAAATCACACTCCCATGCAGG
ATAAAACAGATTATAAACATGTGGCAGGGGGTAGGACGAGCAATGTATGCCCCTCCCATT
GCAGGAAACATAACATGTAGATCAAGTATCACAGGACTAATATTAGTACGTGATGGAGGT
TCTGAAACAAATGAAACATTCAGACCTGAAGGAGGAAACATGAGGGACAATTGGAGAAGT
GAATTATATAAATATAAAGTGGTAGAAATTAAGCCATTAGGAATAGCACCCACTGACGCA
AAAAGGAGAGTGGTGGAGAGACAAAAAAGAGCAGTGGGAATAGGAGCTATGTTCCTTGGG
TTCTTGGGAGCAGCAGGAAGCACTATGGGCGCGGCGTCAATAACGCTGACGGCACAGGCC
AGAAAAGTGTTGTCTGGTATAGTGCAACAGCAAAGCAATTTGCTGAGGGCTATAGAGGCG
CAACAGCATCTGTTGCAACTCACAGTCTGGGGGATTAAGCAGCTCCAGACAAGAGTCTTG
GCTCTAGAAAGATACCTAAAGGATCAACAGCTCCTAGGGATTTGGGGCTGCTCTGGAAAA
GTCGTCTGCACCACTGCTGTGCCTTGGAACGCCAGTTGGAGTAATAAATCTCTAACAGAT
ATTTGGAATAACATGACCTGGATGCAATGGGATAGGGAAGTTAGTAATTACACAAACACA
ATATATGAGTTGCTTGAGGAATCGCAAATCCAGCAGGAAAGAAATGAAAAAGATTTATTA
GCATTGGACAGTTGGAAAAATCTGTGGACTTGGTTTGACATATCAAATTGGTTGTGGTAT
ATAAAAATATTCATAATGATAGTAGGAGGCTTGATAGGTTTAAGAATAATTTTTGCTGTG
CTTTCTATAGTAAATAGAGTTAGGCAGGGATACTCACCTTTGTCGTTTCAGACCCTTACC
CCAAGCCCGAGGGAACTCGACAGGCTCGAAAGAATCGAAGAAGAAGGTGGAGAGCCCGGC
AAAAGCAGATCCATTCGATTAGTGAGCGGATTCTGGCCACTTGCCTGGGACGACCTACGG
AGCCTGTGCCTCTTCAGCTACCACCGATTGAGAGACTTCATATTAATTGTTCTCAAGGGA
CTACAGAGGGGGTGGAAAGTCCTCAAGTATCTGGGGAGTCTTGTGCAGTATTGGGGTCTG
GAACTGAAAAAGAGTGCCATTAGTTTGTTTGATACCATAGCAATAGCAGTAGTTGAAGGA
ACAGATAGGATTATAGAAATAGTACAGAGAATTTGTAGAGCTATCTGCAACATACCTAGA
AGAATAAGACAGGGTACTGAAGCAGCTTTGCTATAA
>FJ444421_50 FJ444421
ATGAGAGTGATGGGGACACAGAGGAATTGGCAACAATGGTGGATATGGGGAATCTTAGGC
TTATGGATGGCATTGATCTGTAATGTGGTGGGGAACTTGTGGGTCACTGTCTATTATGGG
GTACCTGTGTGGAAAGAAGCAAAAACTACTCTATTTTGTGCATCAGATGCTAAAGCATAT
GAGAAAGAGGTACATAATGTTTGGGCTACACATGCCTGTGTACCCACAGACCCCAACCCA
CAAGAATTGGTTTTGGAAAATGTAACAGAAAATTTTAACATGTGGAAAAATGACATGGTG
GATCAGATGCATGAGGATATAATTAGTTTATGGGATCAAAGCCTAAAGCCTTGTGTAAAG
TTGACCCCACTCTGTGTCACTTTAAACTGTAGTAATATTAGCCGCAATGATACTGCTACC
TTCAATGATACCAATACCATGAATGGAGAAATAAAGAATTGCTCTTTCAATACAACCACA
GAAATAAAAGATAAGAAGCATAAGGCGTTTGCACTTTTTTATAGACTTGATATAATACCA
CTTAATGGGGAGAATAGCAACTCTAGCAACTCGAGTGAGTATAGATTAATAAATTGTAAT
ACCTCAACTGTAACACAAGCCTGTCCAAAGGTCTCTTTTGACCCAATTCCTATACATTAT
TGTGCTCCAGCTGGTTATGCGATTCTAAAGTGTAATAATAAGACATTCAATGGAACAGGA
CCATGCAATAATGTCAGCACAGTACAATGCACACATGGAATCAAGCCAGTAGTATCAACT
CAACTACTGTTAAATGGTAGCCTAGCAGAGGAAGAGATAATAATCAGGTCTAAAAATTTA
ACAAATAATGCCAAGACAATAATAGTACATCTTAATAAATCTGTAGAGATTAATTGCACA
AGACCCGGCAATAATACAAGAAAAAGTATAAGGATAGGACCAGGACAAACATTCTATGCA
ACAGGAGACATAATAGGAGATATAAGACAAGCACATTGTAACATTAGTAGAGAAAAGTGG
AATACAACTTTAAAAGAGGTAAGAGAAAAATTAAAAAAGCACTTCCCAAATAAAACAATA
TATTTTCAACCACACTCAGGAGGGGACTTAGAAATTACAACACATAGCTTTAATTGTAAA
GGAGAATTTTTCTATTGCAATACATCAAACCTGTTTAATACTACTAATAGTACAGAAAGT
ACTTCAAATTCAACCTTTATCACGCTCCAGTGCAGAATAAAACAGATTATAAACATGTGG
CAGGGGGTAGGACAAGCAATGTATGCCCCTCCCATTGCAGGAAACATAACATGTAAATCA
AATATCACAGGACTACTCTTGACCCGTGATGGAATACCAAATGCAACAAATGAGACATTC
AGACCTGGAGGAGGAGATATGAGGGACAATTGGAGAAGTGAATTATATAAATATAAAGTG
GTAGAAATTAAGCCATTGGGACTAGCACCCACTACAGCAAAAAGGAGAGTGGTGGAGAAA
CAAAAAAGAGCAGTGGGATTAGGAGCTGTGTTCCTTGGGTTCTTGGGAGTAGCAGGAAGC
ACTATGGGCGCGGCGTCAATCACGCTGACGGCACAGGCCAGACAACTGTTGTCTGGTATA
GTGCAACAGCAAAACAATTTGCTGAGAGCTATAGAGGCGCAACAGCATATGTTGCAACTC
ACGGTCTGGGGTATTAAGCAGCTCCAGACAAGAGTCCTGGCTATAGAAAGATACCTAAAG
GATCAACAGCTCCTAGGGATGTGGGGCTGCTCTGGAAAACTCATCTGCACCACCGCTGTG
CCTTGGAACAGCAGTTGGAGTAATAAAACTCAAGAGGAGATTTGGGATAACATGACCTGG
ATGCAGTGGGATAGAGAAATTAGTAACTACACAAACACAATATACAGGTTGCTTGAAGAC
TCGCATATCCAGCAGGAGAAAAATGAAAAAGATTTATTAGCATTGGACAGTTGGAACAAT
CTATGGACTTGGTTTGACATAACAAAGTGGTTGTGGTATATAAAAATATTCATAATGATA
GTAGGAGGTTTAATAGGGTTAAGAATAATTTTTGCTGTGCTTTCTATAGTGAATAGAGTT
AGGCAGGGATACTCACCTTTGTCATTTCAGACCCTTACCCCAACCCCGAGGGAACAACTC
GACAGGCTCGGAGAAATCGAAGAAGAAGGTGGAGAGCAAGACAGAAACAGATCCATTCGA
TTAGTGAACGGATTCTTATCACTTGCCTGGGACGATCTGCGGAGCCTGTGCCTCTTCAGC
TACCACCAATTGAGAGACTTCATATTGATTGTGACGAGAGCAGTGGAACTTCTGGGACGC
AGCAGCCTCAGGGGACTACAGAGGGGGTGGGAAATCCTTAAGTATCTAGGAAGTCTTGTG
CAGTATTGGGGTCTAGAGCTAAAAAAGAGTGCTATTAGTCTGCTTGATACCATAGCAATA
ACAGTAGCTGAAGGAACAGATAGGATTATAGAATTACTACAACGCTTTTGTAGAGGTATC
TACCATATACCTAGAAGAATAAGACAGGGCTTCGAAACAGCTTTGCTATAA
>FJ444612_50 FJ444612
ATGAGAGTGATGGGGACACAGAGGAATTATCAACAATGGTGGATATGGGGCATCTTAGGC
TTTTGGATGTTAATGATTTATAGTGTGTGGGGGAACTCTTGGGTCACAGTCTATTATGGG
GTACCTGTGTGGAAAGAAGCAAAAACTACTCTATTCTGTGCATCAGATGCTAAAGCATAT
GAGAAAGAAGTGCATAATGTCTGGGCTACACATGCCTGTGTACCCACAGACCCCAACCCA
CAAGAAATGGTTTTAGCAAATGTAACAGAAAATTTTAACATGTGGAAAAATGACATGGTG
GATCAGATGCATGAAGATATAATCAGTTTATGGGATCAAAGCCTAAAGCCATGTGTAAAG
TTGACCCCACTCTGTGTCACTTTAAACTGTTCAGATGCTAATCTTAATACTACTGGTAAT
ACTACTGTTATGGATAGTACTACTGATCTAGGCAATGATACCATAGCTGAGGAAATAAAA
AATTGCACTTTCAATATGACCACAGAGCTAAGAGATAAGAAAAAGCAAGCATATGCCCTT
TTTTATAGACTTGATATAGTACCACTGGAGGGGGAAAACAATAGTGATTATAGATTAATA
AACTGTAATACCTCAGCCATAGCACAAGCCTGTCCAAAGGTCTCTTTTGACCCAATTCCT
ATACATTACTGTGCTCCAGCTGGTTTTGCGATTCTAAAGTGTAATAATAAGACATTCAAT
GGAACAGGACCATGCAATAATGTCAGCACAGTACAATGTACACATGGAATTAAGCCAGTG
GTATCAACTCAATTACTGTTAAATGGTAGTCTAGCAGAAGAAGGAATAATAATTAGATCT
GAAAATATATCAAACAATGTTAAAACAATAATAGTACATCTTAATGAATCTGTAAAAATT
GTGTGTACAAGGCCAAGCAATAATACAAGGAAAAGTATAAGGATAGGACCAGGACAAGCA
TTCTATGCAACAGGAGCCATAACAGGAGATATAAGACTAGCATATTGTAGCATTAATGAA
ACTAAATGGAATAAAACTTTACAAAGGGTAAGTGAAAAATTAAAAGAACACATTAATAAA
AAAATAATATTTAAACCATCCTCAGGAGGGGACTTAGAAATTACAACACATAGCTTTAAT
TGTAGAGGAGAGTTTTTCTATTGCAACACATCAAAACTGTTTAATGGTAGCTACATGATT
AATGATACAGAAAGCACTAATAAAAGTGCAAATTCAACCATCATACTCCCATGCAGAATA
AAACAAATTATAAACATGTGGCAGGGGGTAGGACGAGCAATGTATGCCCCTCCCATTGCA
GGAACCATAACATGCAACTCAAATATCACAGGATTACTATTGACCCATGATGGAGACCCT
AATAGCAATGGCACAGAGATATTCAGACCTGGAGGAGGAAATATGAAGGACAATTGGAGA
AGTGAATTATATAAATATAAGGTGGTAGAAATTAAGCCATTAGGAATAGCACCCACTAAT
GCAAGAAGGAGAGTGGTGGAGAGAGGAAAAAGAGCAGTGGGAATAGGAGCTGTGTTCCTT
GGGTTCTTGGGAGCAGCAGGAAGCACTATGGGCGCGGCGTCACTAACGCTGACGGTACAA
GCCAGACAACTGTTGTCTGGTATAGTGCAACAGCAAAGCAATTTGCTGAGGGCTATAGAG
GCGCAACAGCATATGTTGCAACTCACGGTCTGGGGCATTAAGCAGCTCCAGGCAAGAGTC
CTGGCTATAGAAAGATACCTAAGGGATCAACGGCTCCTAGGGATTTGGGGCTGCTCTGGA
AAACTCATCTGCACCACTAATGTACCTTGGAATGACAGTTGGAGTAATAAATCTCAAGCT
TATATATGGGGGAACATGACCTGGATGCAGTGGGATAAAGAAATTAGTAATTATTCAGAC
ACAATATACAGGTTGCTTGAAGAATCGCAAAGCCAGCAGGATAAAAATGAAAAAGATTTA
CTAGAATTGGACAAGTGGAACAGTCTGTGGAATTGGTTTGACATAACAAATTGGCTATGG
TATATAAGACTCTTTATAATGATAGTAGGAGGCTTGATAGGTTTGAGAATAATTTTTGCT
GTGCTTTCCATAGTAAATAGAGTTAGGCAGGGATACTCACCTTTGTCGTTTCAGACCCTT
ATCCCAAACCAGAGGGAACCCGACAGGCTCGGAAGAATCGAAGAAGAAGGTGGAGAGCAA
GACAGAGACAGATCCATTCGATTAGTGAACGGATTCTTAGCACTTGCTTGGGACGATCTG
CGGAGCCTGTGCCTCTTCAGCTACCACCAATTGAGAGACTTCGTATTGATTGTGGCGAGA
GCAGTGGAACTTCTGGGACGCAGCAGCCTCAGGGGACTGCAGAGGGGGTGGGAAATCCTT
AAGTATCTGGGAAGCCTTGTGCAGTATTGGGGTCTAGAGCTAAAAAAGAGTGCTATTAAT
CTGCTTGATACTATAGCAATAGCAGTAGCTGAAGGAACAGATAGAATTATAGAAGTAGTA
CAAAGAATTTGTAGAGCTATCATCCACATACCTACAAGAATAAGACAGGGCTTTGAAGCA
GCATTGCAATAA
>FJ444103_50 FJ444103
ATGAGAGTGAGGGGGATATTGAAGAATTATCAACAATGGTGGATATGGGGCATCTTAGGC
TTTTGGATAATTAATCTTGTAGGAGGGAACTTGTGGGTAACAGTCTATTATGGGGTACCT
GTATGGAGAGATGCAAATACTACCCTATTCTGTGCATCAGATGCTAAAGCATATGACAGA
GAAGTGCATAATGTCTGGGCTACACATGCCTGTGTGCCCACGGACCCCAGCCCACAAGAA
ATGGTTTTGAGAAATGTAACAGAAAACTTTAACATGTGGAAAAATGATATGGTGGATCAG
ATGCATGAGGATATAATCAGTTTATGGGACCAGAGCCTAAAACCATGTGTAAAATTGACC
CCACTCTGTGTCACTTTGAGTTGTACAAATGCTAATATTACCAATACAAATGCTAATAGT
ACCAATAGTACAAGTACAAATGCTAATAAGACCAGTATTAATAATGATATGCAGGAAATA
AAAAATTGCTCTTTTAATATGACCACAGAACTAAGAGATAAGCAGAAGAAAGAGTATGCA
CTGTTTTATAGACTTGATATAGTACCACTTGAGAAGGGAAACAATGCTAGCAACTATAGT
GACTATAGATTAATAAATTGTAATACCTCAGCCATAAAACAAGCCTGTCCTAAGGTCTCT
TTTGAGCCAATTCCCATACATTATTGTGCTCCAGCTGGTTATGCGATTCTAAAGTGTAAT
AGTAAGACATTCAATGGGACAGGACCATGCCTTAATGTCAGCACAGTACAATGTACACAT
GGAATTAAGCCAGTGGTATCAACTCAACTATTGTTAAATGGTAGCCTAGCAGAAGAAGAG
ATAGTAATTAGATCTGAAAATATAACAAACAATGCCAAAACAATAATAGTACATCTTAAT
GAATCTGTAGGAATTGTGTGTACAAGACCCGGTAATAATACAAGAAAAAGTATAAGGATA
GGACCAGGACAAGCATTCTATGCAACAGGAGACATAATAGGAGACATAAGACAAGCACAT
TGTAACATTAGTGAAGAGGCCTGGAATAGAACTTTACTAAGGGTAGCTAAAAAATTAAGA
GAATACTTCCCTAATAAAACAATAGCGTTTGACTCACCCTCAGGAGGGGACCTAGAAATT
GTAACACATACCTTTAATTGTGGAGGAGAATTTTTCTATTGTAACACATCAGACCTGTTT
AATAGAGTATACAATACTACAGGCACGTATAATAGTACAGAAAGAAGAAATTCAACCATC
ACAATTCAATGCAGAATAAAACAAATTATAAACATGTGGCAGAGGGTAGGACAAGCAATG
TATGCCCCTCCCATTGCAGGAAACATAACATGTAAATCAAACATCACAGGATTACTATTG
ACACGAGATGGAGGACAAAATATAAAAAATGAAACAAATAAAGAGACATTCAGACCTGGA
GGAGGAGATATGAGGGATAACTGGAGAAGTGAATTATATAAATACAAAGTGGTAGAAATT
AAACCATTGGGAGTAGCTCCAACTGGGGCAAAAAGGAGAGTGGTGGGGAGAGAAAAAAGA
GCATTGGGAATGGGAGCTATGATCTTTGGGTTCTTGGGAGCAGCAGGAAGCACTATGGGC
GCGGCGTCAATAACGCTGACGGTACAGGCCAGAAATTTGTTATCTGGTATAGTGCAACAG
CAAAGCAATTTGCTGAAGGCTATAGAGGCGCAACAGCATCTGTTGCAACTCACAGTTTGG
GGCATAAAGCAGCTCCAAGCGAGAGTCCTGGCTCTAGAAAGATACCTAAAAGATCAACAG
CTCCTAGGGCTCTGGGGTTGCTCTGGAAAAATCATCTGCCCCACTGCTGTGCCTTGGAAC
CTCAATTGGAGTGATAAATCACAAACACAGATTTGGGATAACATGACCTGGATGGATTGG
GACAGAGAAATTAGTAATTACACAAATACAATATACAAGTTGCTTGAGGAATCACAAAAC
CAGCAAGAGAAAAATGAAAAGGATTTATTAGCATTGGACAGCTGGGACAATCTGTGGAGT
TGGTTTAACATATCAAATTGGCTGTGGTATATAAAAATATTCATAATGGTAATAGGAGGT
TTAATAGGTTTAAGAATAATTTTTGCTGTGCTTTCTATAGTAAATAGAGTTAGGCAGGGA
TACTCACCTTTGTCATTTCAGACCCTTACCCCAAACCCAAGGGAACCCGACAGGCTCGGA
AGAATCGAAGAAGAAGGTGGAGAGCAAGACAGAGACAGATCCGTGCGATTAGTCAGCGGA
TTCTTAGCACTTGCCTGGGACGATCTACGGAGCCTGTGCCTTTTCTGCTACCACCAATTG
AGAAACTTCATATTGATTGCAGCGAGAGCGGTGGAGATTCTGGGACGCAGCAGCCTCAGG
GGACTACAGAAGGGGTGGACAGCCCTCAAATATCTGAAAAGCCTTGTGCAGTATTGGGGT
CTAGAGCTAAAAAAGAGTGCTATTAGTCTGTTGGATACCATAGCAATAGCAGTAGCTGAA
GGAACAGATAGGATCATAGAAGTAATACAAAGAATTGGTAGAGCTATCCTTAACATACCT
AGAAGATTAAGACAGGGCTTTGAAGCAGCTTTGCTATAA
>FJ444059_50 FJ444059
ATGAGAGTGATGGAGACACGGAGGAGTTGGCTACCATGGTGGATATGGGGCATCTTAGGC
TCCTGGATGCTAATAATGTATAATGTAGGGGGGAACTTGTGGGTCACAGTCTATTATGGG
GTGCCTGTATGGAAAGAAGCAAAAACTACTCTATTCTGTGCATCAGATGCTAAGGCATAT
GACAGAGAAGTGCATAATGTTTGGGCTACACATGCCTGTGTACCCACAGACCCCAACCCA
CAAGAAATGGATTTGGAAAATGTAACAGAGAATTTTAACATGTGGAAAAATGACATGGTA
GATCAGATGCATGAGGATATAATCAGTTTATGGGATCAAAGCCTAAAGCCATGTGTAAAG
TTGACCCCACTCTGTGTCACTTTAAATTGTACTACTGCTATTGCTCATAATGCTAGTAAT
CAAAATATTACTGACATGAAAAGCTGTTCTTTCAATGCAACCACAGAAATAAGAGATAAG
AAACATAAAGTGCAGGCACTTTTCTATAAACTTGACATAGTACCACTTAGGGAGAATGAG
ACTAACAACAGCTTTACAGAATATAGATTAATAAATTGCAATACCTCAGCCATCACACAA
GCTTGTCCAAAGATCTCTTTTGATCCAATTCCTATACATTATTGTGCACCAGCTGGTTAT
GCGATTCTCAAGTGTAAGAACAAAACATTCAGTGGGATAGGACCATGCAATAATGTCAGC
ACAGTACAATGTACACATGGAATTAAGCCAGTAGTATCAACTCAATTACTATTAAATGGT
AGTCTAGCAGAAGAAGAGATAATAATTAGATCTGAAAATCTGACAAACAATGTCAAAACA
ATAATAGTACACCTTAATGAATCTGTAGAAATTGTGTGTACAAGACCTGGCAATAATACA
AGAAAAAGTATAAGGATAGGACCAGGACAAACATTCTTTGCAACAGGTGATGTAATAGGA
GATATAAGAGAAGCACATTGTAACATTAGTAAAGCTGAATGGAACAAAACTTTACAACAG
GTGGGACGAAAATTAGCAGAGCATTTCCCTAATACAACAATAAAATTTAACCCATCCTCA
GGAGGGGACTTAGAAATTACAACACATAGCTTTAATTGTAGAGGAGAATTTTTCTATTGC
AATACAGAAAAATTGTTTAATGGTACATACAATAGTACATACTGGCCCAGGTATAATGCC
AGTCATAATGGTACGAACATCACACTCTCATGCAGAATAAAACAAATTATAAACATGTGG
CAGGAGGTAGGAAGGGCAATATATAACCCTCCCATTGCAGGAAACATAACATGTAAATCA
AACATCACAGGACTACTATTGGTACGTGATGGAGGTATCACAAATAACAACACAGAGACA
TTCAGACCTGGAGGAGGAGATATGAGGGACAATTGGAGAAGCGAATTATATAAATATAAA
GTGGTAGAAATTAATCCCTTAGGAGTAGCACCCACTAAGGCAAAAAGGAGAGTGGTGGAG
AGAGAAAAAAGAGCAGTGGGAGTAGGAGCTATGTTCCTTGGGTTCTTGAGTGCAGCAGGA
AGCACTATGGGCGCGGCGTCAATAACGCTGACGGTACAGGCCAGACAACTGTTGTCTGGC
ATAGTGCAACAGCAAAGCAATTTGCTGAGGGCTATAGAGGCGCAACAGCATATGTTGCAA
CTCACAGTCTGGGGCATTAAGCAGCTCCAGGCAAGAGTCCTGGCTATAGAAAGATACCTA
AAGGATCAACAGCTCCTAGGGCTGTGGGGCTGCTCTGGAAAACTCATCTGCACCACTGCT
GTGCCTTGGAATAACAGTTGGAGTAATAAATCTCAATCAGATATTTGGGAAAACATGACC
TGGATGCAGTGGGATAGAGAAATCAATAATTACACAAACACAATATACAGGTTGCTTGAA
GAATCGCAAACCCAGCAGGAGAAAAATGAAAAAGATTTATTAGCATTGGACAGTTGGAAA
AATCTGTGGAATTGGTTTAACATAACAAATTGGCTGTGGTATATAAAAATATTCATAATG
GTGGTTGGAGGCTTGATAGGTTTAAGAATAATTTTTGCTGTGCTCTCTATAGTAAATAGA
GTTAGGCAGGGATACTCACCTTTGTCGTTTCAGACCCTTACCCCAAACCCGACGAGGGGA
CCCGACAGGCTCGGAAGAATCGAAGAAGAAGGTGGAGAGCAAGACAGAGGCAGATCCATT
CGATTAGTGAGCGGATTATTAGCACTTGCCTGGGACGATCTGCGGAGCCTGTGCCTCTTC
AGCTACCACCGATTGAGAGACTTTCTATTGGTGGCAGTGAGAGTGGTGGAACTTCTGGGA
CGCAGCAGCCTCAGGGGACTACAGAGGGGATGGGAAGCCCTTAAGTATCTGGGAAGCCTT
GTGCAGTATTGGGGTCTGGAGCTAAAAAAGAGTGCTATTAGTCTAGTTGATACCATAGCC
ATAGCAGTAGCTGAAGGAACAGATAGGATTATAGAATTATTAAGAATAATTTGTAGAGCT
ATCCTTAACATACCTACAAGAATAAGACAGGGCTTTGAAGCAGCTTTGCTATAA
>AF286224_50 AF286224
ATGAGAGTGAGGGAGATACTGAGGAATTGGCAACGATGGTGGACATGGGGCATCTTAGGC
TTTTGGATGTTAATGATTTGTAATGTGTGGGGGAACTTGTGGGTCACAGTCTATTATGGG
GTACCTGTGTGGAAAGAAGCAAAAACTACTCTATTCTGTGCATCAGATGCTAAATCATAT
GAGAAAGAAGTGCATAATGTCTGGGCTACACATGCCTGTGTACCCACAGACCCCAACCCA
CAAGAAATAGTTTTGGGAAATGTAACAGAAAATTTTAACATGTGGAAAAATGACATGGTG
GATCAGATGCATGAGGATATAATCAGTTTATGGGATCAAAGCCTAAAGCCATGTGTAAAG
TTGACCCCACTCTGTGTCACTTTAAATTGTACAGAGGTTAATGTTACCAGAAATGTTAAT
AATAGCGTGGTTAATAATACCACAAATGTTAATAATAGCATGAATGGAGACATGAAAAAT
TGCTCTTTCAACATAACCACAGAACTAAAAGATAAGAAAAAGAATGTGTATGCACTTTTT
TATAAACTTGATATAGTATCACTTAATGAGACTGACGACTCTGAGACTGGCAACTCTAGT
AAATATTATAGATTAATAAATTGTAATACCTCAGCCCTAACACAAGCCTGTCCAAAGGTC
TCTTTTGACCCAATTCCTATACATTATTGTGCTCCAGCTGGTTATGCGATTCTAAAGTGT
AATAATAAGACATTCAATGGGACAGGACCATGCCATAATGTCAGCACAGTACAATGTACA
CATGGAATTAAGCCAGTGGTATCAACTCAACTACTGTTAAATGGTAGCCTAGCAGAAGAA
GGGATAATAATTAGATCTGAAAATCTGACAAACAATGTCAAAACAATAATAGTACATCTT
AATAGATCTATAGAAATTGTGTGTGTAAGACCCAACAATAATACAAGACAAAGTATAAGA
ATAGGACCAGGACAAACATTCTATGCAACAGGAGACATAATAGGAGACATAAGACAAGCA
CATTGTAACATTAGTAGGACTAACTGGACTAAGACTTTACGAGAGGTAAGGAACAAATTA
AGAGAACACTTCCCTAATAAAAACATAACATTTAAACCATCCTCAGGAGGGGACCTAGAA
ATTACAACACATAGCTTTAATTGTAGAGGAGAATTTTTCTATTGCAATACATCGGGCCTG
TTTAGTATAAATTATACAGAAAATAATACAGATGGTACACCCATCACACTCCCATGCAGA
ATAAGACAAATTATAAATATGTGGCAGGAAGTAGGACGAGCAATGTACGCCCCTCCCATT
GAAGGAAACATAGCATGTAAATCAGATATCACAGGGCTACTATTGGTTCGGGATGGAGGA
AGCACAAATGATAGCACAAATAATAACACAGAGATATTCAGACCTGCAGGAGGAGATATG
AGGGACAATTGGAGGAGTGAATTGTATAAGTATAAAGTGGTAGAAATTAAGCCATTGGGA
ATAGCACCCACTGAGGCAAAAAGGAGAGTGGTGGAGAGAGAAAAAAGAGCAGTGGGAATA
GGAGCTGTGTTCCTTGGGTTCTTGGGAGCAGCAGGAAGCACTATGGGCGCAGCGTCAATA
ACGCTGACGGCACAGGCCAGACAAGTGTTGTCTGGTATAGTGCAACAGCAAAGCAATTTG
CTGAGGGCTATAGAGGCGCAACAGCATCTGTTGCAACTCACGGTCTGGGGCATTAAGCAG
CTCCAGACAAGAGTCCTGGCTATAGAAAGATACCTAAAGGATCAACAGCTCCTAGGACTT
TGGGGCTGCTCTGGAAAACTCATCTGCACCACTGCTGTGCCTTGGAACATCAGTTGGAGT
AATAAATCTAAAACAGATATTTGGGATAACATGACCTGGATGCAGTGGGATAGAGAAATT
AGTAATTACACAAACACAATATACAGGTTGCTTGAGGACTCGCAGAGCCAGCAGGAGCAA
AATGAAAAAGATTTATTAGCATTGGACAGTTGGAACAATCTGTGGAATTGGTTTGACATA
ACAAAATGGCTGTGGTATATAAAAATATTTATAATGATAGTAGGAGGCTTAATAGGTTTG
AGAATAATTTTTGCTGTACTCTCTATAGTGAATAGAGTTAGGCAGGGATACTCACCTTTG
TCGTTTCAGACCCTTATCCCGAACCCAAGGGAACCCGACAGGCCAGGAAGAATCGAAGAA
GAAGGTGGAGAGCAAGACAAAGAGAGATCCGTGCGATTAGTGAGCGGATTCTTAGCACTT
GCCTGGGACGACCTACGGAGCCTGTGCCTCTTCAGCTACCACCGATTGAGAGACTTCATA
TTGGTGACAGCGAGAGCGGTGGAGCTTCTGAGACGCAGCAGTCTCAAGGGACTACAGAGG
GGGTGGGAAGCCCTTAAGTATCTGGGAAGTCTTGTGCAGTATTGGGGTCTGGAGCTAAAA
AAGAGTGCTATTAGTCTACTTGATACCATAGCAATAGCAGTAGCTGAAGGAACAGATAGG
ATTATAGAATTAATACAAGGAATTTGTAGAGCTATCCGCAACGTACCTAGAAGAATAAGA
CAGGGCTTTGAAACAGCTTTGCTATAA
>FJ496204_50 FJ496204
ATGAGAGCGATGGGGATCAAGAGGAATTGTCAACGATGGTTGATATGGGGCATATTAGGC
TTTTGGGTGCTATTGACTTATAATGTAATGGGAAACTTATGGGTCACAGTCTATTATGGG
GTACCTGTGTGGAAAGAAGCAAAAACTACTCTATTTTGTGCATCAGATGCTAGAGCATAT
GAGAGAGAGGTGCATAATGTCTGGGCTACACATGCCTGTGTACCCACAGACCCCGACCCA
CAAGAAATGGAGTTGGTAAATGTAACAGAAAATTTTAACATGTGGAAAAATGACATGGTG
GAGCAGATGCATGAGGATATAATCAGTTTATGGGACCAAAGCCTAAAGCCATGTGTAAAG
TTGACCCCACTCTGTGTCACTTTAAACTGCACTAATGTTACTGTTAATACTACCAGCACT
ACTACCAACTATACCAAGGAAATGAGAAATTGCTCTTTTAATATAACCACAGAGTTAAGA
GATAAGAGAAGAAATGAATATGCACTTTTTTATAGACTAGATATAGTACCACTTAAGGAT
GAGAGTCACGGTGGGAATTATAGTGAATATAGATTAATAAACTGTAATACCTCAACCATA
ACACAAGCCTGTCCAAAGGTCTCATTTGACCCAATTCCTATACATTATTGTGCTCCAGCT
GGTTATGCGATTCTAAAGTGTAAGGATGAGACATTCAATGGAACAGGACCATGTTCTAAT
GTTAGCACTGTCCAATGCACACATGGAATTAAGCCAGTGGTATCAACTCAACTACTGTTA
AATGGTAGCCTAGCAGAAAAAGAGATAATAATTAGATCTGAAAATATAACAAACAATATC
AAAACAATAATAGTACAGCTTAAGGAACCTGTAGAAATTAGGTGTATAAGGCCAGGCAAT
AATACAAGAAAAAGTATGAGAATAGGACCAGGACAAACATTCTATGCAACAGGAGAGATA
ATAGGAGATATAAGGGAAGCACACTGCAACATTACTAAACATAAGTGGAATGAAACTTTA
GTAAATGTAAGTAGAGCATTAAAAGAACACTTCCCTAATAAATCAATAAACTTTACCTCA
TCCTCAGGAGGGGACTTAGAAATTACAACACATAGTTTTAATTGTAGGGGAGAGTTTTTC
TATTGTGATACATCAGAACTGTGGAATTCAACAAGACTGTGGAACGATTCAGCACTGTGG
AACGATACAGCAAGAAATTTGAATCGTACAGACCTCAACATCACACTCCACTGCAGAATA
AAGCAAATTATAAACATGTGGCAGGGGGTAGGACGAGCAATATATGCCCCTCCCATTGAA
GGAAACATAACATGTACATCAAATATCACAGGACTAATATTGACACGTGATGGAGGAACA
GGGGAGGATAATAAAACAGAGACATTCAGACCTATAGGAGGAGATATGAGGGACAATTGG
AGAAGTGAATTATATAAATATAAAGTGGTAGAAATTAAACCATTAGGACTAGCACCCACT
ACGGCAAAACGGAGAGTGGTGGAGAGAGAAAAAAGAGCAGTGGGAATGGGAGCTGTGCTC
TTTGGGTTCTTGGGAGCAGCTGGAAGCACTATGGGCGCGGCATCAATAACGCTGACGGTA
CAGGCCAGACAACTGTTGTCTGGTATAGTGCAACAGCAAAGCAATTTGCTGAAGGCTATA
GAGGCGCAACAGCATATGTTGCAACTCACGGTCTGGGGCATTAAGCAGCTCCAGGCAAGA
GTCTTGGCTATAGAAAGATACCTAAGAGATCAACAGCTCCTAGGAATGTGGGGATGCTCT
GGAAAACTCATCTGCACCACTACCGTGGCTTGGAACAGTAGTTGGAGTAATAAATCTAAA
GATGATATTTGGGAAAACATGACCTGGATGCAGTGGGATAGAGAAATTAGTAATTACACA
GACACAATCTACAAGTTACTTGAAGAATCGCAAAACCAGCAGGAAAAGAATGAACAGGAT
TTACTGGCATTGGACAGTTGGAGTAATCTGTGGAATTGGTTTAGCATAACAAAATGGTTG
TGGTATATAAAATTATTCATAATGATAGTAGGAGGCTTGATAGGTTTAAGAATAATTTTT
GCTGTGCTTTCTATAGTAAGAAGAGTTAGGCAGGGATACTCACCTTTGTCATTTCAGACC
CTTATCCCAAACTCGAGGGAACCCGACAGGCTCGGAAGAATCGAAGAAGAAGGTGGAGAG
CAAGACAGAGACAGATCCATTCGATTAGTGAGCGGATTCTTAGCACTTGCCTGGGACGAC
CTGCGGAACCTGTGCCTTTTCAGCTACCACCGATTGAGAGACTTCATATTGGTGACAGCG
AGAGCAGTGGAACTTCTGGGACACAGCAGTCTCAGGGGACTTCAGAAGGGGTGGCAAATC
CTTAAGTATCTGGGAGGGCTTGGACAGTATTGGGGTCTAGAAATAAAAAAGAGTGCTATT
AGCCTGTTAGATACAGTAGCAATAGTAGTAGCAGAGGGAACAGATAGAATTATAGAATTG
ATACAAAGAACTTGTAGAGCTATCTGCAACATACCTACAAGAATAAGACAGGGCTTGGAA
GCAGCTTTGCAATAA
>HM215367_50 HM215367
ATGAGAGTGAGGGGGATACAGATGAATTGGCTAAACTTGTGGAAATGGGGGACTTTGATC
ATTGGGTTGGTGATAATTTGTAGTGCCTCAGACAACTTGTGGGTTACAGTTTATTATGGG
GTTCCTGTGTGGAGAGATGCAGATACCACCCTATTTTGTGCATCAGATGCCAAAGCACAT
GAGCCAGAAGCGCACAATATCTGGGCCACACATGCCTGTGTACCCACAGACCCCAACCCA
CAAGAAATATACCTGGAAAATGTAACAGAAAATTTTAACATGTGGAAAAATAACATGGTA
GAGCAGATGCAAGAGGATGTAATCAGTTTATGGGATCAAAGTCTAAAGCCATGTGTAAAG
TTAACTCCTCTTTGCGTTACTTTAAATTGTATCAATGCTAACTTGACCCAGAACTCTACC
AATGACAAAAATATAACAGATGAAGTAAACATAGGAAATATAACAGATGAAGTAAAAAAC
TGTACTTTCAACATGACCACAGAGATAAGAGGTAAGCAGCAGAAGGTCCATGCACTTTTT
TATACGCTTGATATAGTACAAATGGAAGGGAATGAATCTAGGTTAATAAATTGTAATACT
TCAGTCATTAAGCAGGCTTGTCCAAAGATATCCTTTGATCCAATTCCTATACATTATTGT
GCTCCAGCTGGTTATGGGATTTTAAAGTGTAATGATAAGAAGTTCAATGGAACAGGGCCA
TGTAAAAATGTCAGCACAGTACAATGCACACATGGAATTAAACCAGTGGTATCAACTCAA
TTGCTGTTAAATGGCAGTCTAGCAGAAGAAGAGATAATAATCAGATCTGAGAATCTCACA
GACAATGCCAAAACCATAATAGTGCACCTTAATAAAACTGTAAAAATCAGTTGTATCAGA
CCCTCCAACAATACAAGAAAAAGTATAAGAATAGGACCAGGCCAAATGTTCTATAGAACA
GGAGAAATAATAGGAGATATAAGGAAAGCATATTGTAAGATTAATGGAACAGAATGGAAT
GAAACTTTAAATCAGGTGACTAAAAAATTAAAAGAGTACTTTAATAAGACAATAATCTTT
CAACCATCCTCAGGAGGAGATCTAGAAACTACAACGCATCATTTTAATTGTAGAGGAGAA
TTTTTCTATTGCAATACAACAAAATTGTTTAATAGTACAGCAGAGTCTAATACCACTATC
ATACTTCCATGCAGGATAAAACAAATTGTAAATATGTGGCAGGGAGTAGGACAAGCAATG
TATGCTCCTCCCATCAGTGGAATAATTAATTGTACATCAAATATTACAGGAATACTATTA
ACAAGAGATGGTGGTAATAATAATGCAACTAATGAAACCTTCAGACCGGTAGGAGGAAAT
ATAAAGGACAATTGGAGAAGTGAATTATATAAATATAAAGTAGTACAAATTGAACCACTA
GGAATAGCACCTACCAGGGCAAAGAGAAGAGTGGTGGAGAGAGAAAAAAGAGCAGTGGGA
ATAGGAGCTATGATCTTTGGGTTCTTAGGAGCAGCAGGAAGCACTATGGGCGCAGCGTCA
TTAACGCTGACGGTACAGGCCAGACAATTATTGTCTGGTATAGTGCAACAGCAAAGCAAT
TTGCTGAGAGCTATAGAGGCGCAGCAGCATCTGCTGCAACTCACCGTCTGGGGCATTAAA
CAGCTCCAGGCAAGAGTCCTGGCTGTGGAAAGATACCTAAAGGATCAAAAGTTCCTAGGA
CTTTGGGGCTGCTCTGGAAAAACCATCTGCACCACTAATGTGCCCTGGAACTCCACTTGG
AGTAATAAATCTTATGAAGAGATTTGGAATAACATGACATGGATAGAATGGGAGAGAGAA
ATTAGCAATTACACAAACAAAATCTATGACCTAATTACAGAATCGCAGAGCCAGCAGGAA
AGAAATGAAAAGGATTTGTTAGAGTTAGACAAATGGACAAGTCTGTGGAATTGGTTTGAA
ATAACAAAATGGCTGTGGTATATAAAAATATTTATAATGATAGTAGGAGGGTTAATAGGT
TTAAGAATAATTTTTGCTGTGCTTTCTATAGTAAATAGAGTTAGGCAGGGATACTCACCT
TTGTCTTTCCAGACCCCTTTCCATCATCAGAGGGAACCCGACAGACCCGAAGGAATCGAA
GAAGAAGGTGGCGAGCAAGGCAGAGGCAGATCCGTGCGATTAGTGAGCGGATTCTTAGCT
CTTGCCTGGGACGATCTACGGAGCCTGTGCCTCTTCAGCTACCGCCGCTTGAGAGACTTC
ATCTTGATTGCAACGAGGACTGTGGAACTTCTGGGCAAGGGACTGACACGGGGGTGGGAA
GGCCTCAAATATCTGGGGAATCTTCTGTTATATTGGGGTCAGGAACTGAAAACTAGTGCT
ATCTCTTTGCTTGATACTATAGCAATAACAGTAGCGGGGTGGACAGATAGGGTTATAGAA
GTTGCACAAAGAGCTTGGAGAGCTTTTCTCCACATACCTAGAAGAATCAGACAGGGCTTC
GAAAGGGCTTTGCTATAA
>HM215372_50 HM215372
ATGAGAGTGAGGGAGACACAGATGAATTTGCCAAACTTGTGGAAATGGGGGATTTTGATC
ATTGGGTTGGTGATAACTTGTAGTGCCTCAAATAACTTGTGGGTTACAGTTTATTATGGG
GTTCCTGTGTGGAGAGATGCAGATACCACCCTATTTTGTGCATCAGATGCTAAAGCACAT
GAGACAGAAGTGCACAATGTCTGGGCCACACATGCCTGTGTACCCACAGACCCCAACCCA
CAAGAAATGCCCCTGGAAAACGTAACAGAAAATTTTAACATGTGGAAAAATAACATGGTA
GAGCAGATGCAAGAGGATGTGATCAGTTTATGGGATCAAAGTCTAAAGCCATGTGTAAAG
TTAACTCCTCTTTGCGTTACTTTAAATTGTACCACTGCTAATTTGATCCATAACATAACC
ACTAACAACAGTAGCATAGGAAATATAACAGATGAAGTAAAAAACTGTACTTTTAACATG
ACCACAGAAATAAGAGATAAGCAGCAGAAGGTCCATGCACTTTTTTATAAGCTTGATATA
GTACACATGGGAGGGAATGGTAGTGAATATAGGTTAATAAATTGTAATACTTCAGTCATT
AAGCAGGCTTGTCCAAAGATATCCTTTGATCCAATTCCTATACATTATTGTACTCCAGCT
GGTTATGCGATTTTAAAGTGTAATGATAAGAACTTCAATGGGACAGGGCCATGTAAAAAT
GTCAGCACAGTACAATGCACACATGGAATTAAACCAGTGGTATCAACTCAATTGCTGTTA
AATGGCAGTCTAGCAGAAGAAGAGATAATAATCAGATCTGAGAATCTCACAGACAATACC
AAAAACATAATAGTGCACCTTAATAAATCTGTAACAATCAATTGCACCAGACCCTCCAAC
AATACAAGAACAAGTATAAGAATAGGACCAGGCCAAATGTTCTATAGAACAGGAGACATA
ATAGGAGATATAAGGAAAGCATATTGTGAGATTAATGGAACAGAATGGAACGAAACTTTA
AATCAGGTAACTAAAAAATTAAAAGAGCACTTTAATAATAGGACAATAATCTTTCAACCA
CCCTCAGGAGGAGATCTAGAAACTACGATGCATCATTTTAATTGTAGAGGGGAATTTTTC
TATTGCAATACAACAAAATTGTTTAATAGTACAAGCAATGGAACCATGGAGGGGCTTAAT
ACCACTATCATACTTCCATGCAGGATAAAGCAAATTGTAAATATGTGGCAGGGAGTAGGA
CAAGCAATGTATGCTCCTCCCATCAGTGGAGTAATTAATTGTGTATCAAATATTACAGGA
ATACTATTAACAAGAGATGGTGGTGATATTAATGCATCTAACGAAACCTTCAGACCGGGA
GGGGGAAATATGAAGGACAATTGGAGAAATGAATTATATAAATATAAAGTAGTACAAATT
GAACCGCTAGGAATAGCACCCACCAGGGCAAGGAGAAGAGTGGTGGATAGAGAAAAAAGA
GCAGTGACAATAGGAGCTATGATCTTTGGGTTCTTAGGAGCAGCAGGAAGCACTATGGGC
GCAGCGTCATTAACGCTGACGGTACAGGCCAGACAATTATTGTCTGGTATAGTGCAACAG
CAAAGCAATTTGCTGAGAGCAATAGAGGCGCAGCAGCATCTGTTGCAACTCACAGTCTGG
GGCATTAAACAGCTCCAGGCAAGAGTCCTGGCTGTGGAAAGATACCTAAAGGATCAAAAG
TTCCTAGGACTTTGGGGCTGCTCTGGAAAAATCATCTGCACCACTAATGTGCCCTGGAAC
TCCTCTTGGAGTAATAAATCTTATGAAGAGATTTGGAGCAACATGACATGGATAGAATGG
GAGAAAGAAATTAGCAATTACACAGACAAAATCTATGACCTACTTATGAAATCGCAGGAC
CAGCAGGAGAGAAATGAAAAGGATTTGTTAGAATTGGACAAATGGGCAAGTCTGTGGAAT
TGGTTTGACATAACAAAATGGCTGTGGTATATAAAAATATTCATAATGATAGTAGGAGGG
TTAATAGGTTTAAGAATAATTTTTGCTGTGCTTTCTATAGTAAATAGAGTTAGGCAGGGA
TACTCACCTTTGTCTTTCCAGACCCCTTTCCATCATCAGAGGGAACCCGACAGGCCCGAA
GGAATCGAAGAAGAAGGTGGCGAGCAAGGCAGAGACAGATCAGTGCGCTTAGTCAGCGGA
TTCTTAGCTCTTGCTTGGGACGATCTACGGAGCCTGTGCCTCTTCAGCTACCACCGCTTG
AGAGACTTCATCTTGATTGCAGCGAGGACTGTGGAACTTCTGGGCAAGGGACTGAGACGG
GGGTGGGAAGGCCTCAAATATCTGGGGAATCTTCTGTTATATTGGGGTCAGGAACTGAAA
ACTAGTGCTATCTCTTTGTTTGATGCTATAGCAATAACAACAGCGGGGTGGACAGATAGG
GTTATAGAAGTTGCACAAAGAGCTTTGAGAGCTCTTCTCCACATACCTAGAAGAATCAGA
CAGGGCTTCGAAAGGGCTTTGCTATAA
>HM215373_50 HM215373
ATGAGAGTGAGGGGGATACAGATGAATTGGCCACACTTGTGGAAATGGGGGACTTTGATC
ATTGGGTTGGTGATAATTTGTAGTGCCTCAGACAACTTGTGGGTTACAGTTTATTATGGG
GTTCCTGTGTGGAGAGATGCAGATACCACCCTATTTTGTGCATCAGATGCCAAAGCACAT
GAGACAGAAGTGCACAATGTCTGGGCCACACATGCCTGTGTACCCACAGACCCCAACCCA
CAAGAAATACACCTGGAAAATGTAACAGAAAATTTTAACATGTGGAAAAATAACATGGTA
GAGCAGATGCAAGAGGATGTAATCAGCTTATGGGATCAAAGTCTAAAGCCATGTGTAAAG
TTAACTCCTCTTTGCGTGACTTTAAATTGTACCAATGCTAATTGGACCCATAACTCTACC
AATGACAAAAATAGCACAGAAAATATAATAAGAAATATAGGAAATATAACAGATGAAGTA
AAAAACTGTACTTTCAACATGACCACAGAGATAAGAGGTAAACAGCAGAAGGTCCATGCA
CTTTTTTATACGCTTGATATAGTACAAATGGGAGGGAATGGTAGTGAATATAGGTTAATA
AATTGTAATACTTCAGTTATCAAGCAGGCTTGCCCAAAGATATCCTTTGATCCAATTCCT
ATACATTATTGTACTCCAGCTGGTTATGCGATTTTAAAGTGTAATGATAAGAAGTTCAAT
GGAACAGGGCCATGTAAAAATGTCAGCACAGTACAATGCACACATGGGATTAAACCAGTG
GTATCAACTCAATTGCTATTAAATGGCAGTCTAGCAGAAGAAGAGATAATAATCAGATCT
GAGAATCTCACAGACAATGCCAAAAACATAATAGTGCACCTTAATAAAACTGTAAAAATC
AATTGTATCAGACCCTCCAACAATACAAGAACAAGTACAAGAATAGGACCAGGCCAAGTG
TTCTATAGAACAGGAGAAATAATAGGAGATATAAGGAAAGCATATTGTAAGATTAATGCA
ACAGAATGGAATGAAACTTTAAAACAGGTAGCTAAGAAATTAAAAGAACACTTTAATAAG
ACAATAATCTTTCAACCATCCTCAGGAGGAGATCTAGAAACTACAACGCATCATTTTAAT
TGTAGAGGGGAATTTTTCTATTGCAATACAACAAAATTGTTTAATAGTACAGAAAATGGA
ACCAGGGAGGGGGTTAATACCACTATCATACTTCCATGCAGGATAAAGCAAATTGTAAAT
ATGTGGCAGGGAGTAGGACAAGCAATGTATGCTCCTCCCATCAGTGGAACAATTAATTGT
ACATCAAATATTACAGGAATACTATTAACAAGAGATGGTGGTAATATTAGTGCAACTAAC
GAAACCTTCAGACCGGCAGGAGGAAATATAAAGGACAATTGGAGAAGTGAATTATATAAA
TATAAAATAGTACAAATTGAACCACTAGGAATAGCACCCACCAGGGCAAAGAGAAGAGTG
GTGGATAGAGAAAAAAGAGCAGTGGGAATAGGAGCTATGATCTTTGGGTTCTTAGGAGCA
GCAGGAAGCACTATGGGCGCAGCGTCATTAACGCTGACGGTACAGGCCAGGCAATTATTG
TCTGGTATAGTGCAACAGCAAAGCAATTTGCTGAGAGCTATAGAGGCGCAGCAGCATCTG
TTGCAACTCACAGTCTGGGGCATTAAACAGCTCCAGGCAAGAGTCCTGGCTGTGGAAAGA
TACCTAAAGGATCAAAAGTTCCTAGGACTTTGGGGCTGCTCTGGAAAAACCATCTGCACC
ACTAATGTGCCCTGGAACTCCACCTGGAGTAATAAATCTTATGAAGAGATTTGGAACAAC
ATGACATGGATAGAATGGGAAAAAGAAATTAGCAATTACACAAACAAAATCTATGGACTA
CTTACGGAATCGCAGAACCAGCAGGAAATAAATGAAAAGGATTTGTTAGAGTTAGACAAA
TGGGCAAGTCTGTGGAATTGGTTTGACATAACAAAATGGCTGTGGTATATAAAAATATTT
ATAATAATAGTAGGAGGGTTAATAGGTTTAAGAATAATTTTTGCTGTGCTTTCTATAGTA
AATAGAGTTAGGCAGGGATACTCACCTTTGTCTCTCCAGACCCCTTTCCATCATCAGAGG
GAACCCGACAGGCCCGAAGGAATCGAAGAAGAAGGTGGCGAGCAAGGCAGAGACAGATCC
GTGAGATTAGTGGGCGGATTCTTAGCTCTTGCCTGGGACGATCTACGGAGCCTGTGCCTC
TTCAGCTACCGCCGCTTGAGAGACTTAATCTTGATTGCAACGAGGACTGTGGAACTTCTG
GGCAAGGGACTGATACGGGGGTGGGAAGGCCTCAAATATCTGGGGAATCTTCTGTTATAT
TGGGGTCAGGAACTGAAAACTAGTGCTATCTCTTTGCTTGATACTGCAGCAATAACAATA
GCGGGGTGGACAGATAGGGTTATAGAAGTTGCACAAAGAGCTTGGAGAGCTCTTCTCCAC
ATACCTAGAAGAATCAGACAGGGCTTCGAAAGGGCTTTGCTATAA
>HM215386_50 HM215386
ATGAGAGTGAAGGAGACACAGATGAATTGGCCAAACTTGTGGAAATGGGGAACTTTGATC
CTTGGGTTGGTGATAATATGTAGTGCCTCAGACAACTTGTGGGTTACAGTTTATTATGGA
GTTCCTGTGTGGAGAGATGCAAATACCACCCTATTTTGTGCATCAGATGCCAAAGCACAT
GAGACAGAAGTGCACAATGTCTGGGCCACATATGCTTGTGTACCCACGGATCCCAACCCA
CAAGAAATACCCCTAGAAAATGTAACAGAAAATTTTAACATGTGGAAAAATAACATGGTA
GAGCAGATGCAGGAGGATGTAATCAGTTTATGGGATCAAAGTCTAAAGCCATGTGTAAAG
TTAACTCCCCTCTGCGTTACTTTAAATTGTACCAAAGCTAATCTGACCAATATCAACGAG
ACCACTGCCTCTAACGGAATAGGAAATATAACAGATGAAGTAAGAAACTGTTCTTTTAAT
ATGACCACATTACTATCAGATAAGAAGCGTCTGGTCCATGCACTTTTTTATAAGCTTGAT
ATAGTACCAATTAAAGATAATCAGAATAGTAGTGTGTCTAGTGGTGAGTATAGGTTAATA
AATTGTAATACTTCAGTCATTAAGCAGGCTTGTCCAAAGATATCCTTTAATCCAATTCCT
ATACATTATTGTACTCCAGCTGGTTATGCGATTTTAAAGTGTAATGATAAGAATTTCAAT
GGGACAGGGCCATGTAAAAATGTCAGCTCAGTACAATGCACACATGGAATTAAGCCAGTG
GTATCAACTCAATTATTGTTAAATGGCAGTTTAGCAGAAGAAGAGATAATAATAAGATCT
GAAAGTCTCACAAACAATGCCAAAACCATAATAGTGCACCTTAATAAATCTGTAGAAATC
AGTTGTACCAGACCCTCCAACAATACAAGAACAGGTATAAATATAGGACCAGGACGAGCA
TTCTATAGAACAGGAGACATAACAGGAGATATAAGACAAGCCTATTGTGAGATTAATGGA
ACAAAATGGAATGAAACTTTAAGACAGGTAGCTAAAAAATTAAAAGAGCACTTTAATAAG
ACAATAAAATTCCAGCCACCCTCAGGGGGAGATCTAGAAATTACAATGCATCATTTTAAT
TGTAGAGGGGAATTTTTCTATTGCAATACAACAAAGCTGTTCAATAGTACTTGGATAGGA
AATGAGACCATGGTGGAGGGTAACAATAATGACACTATCATACTTCCATGCAGGATAAAG
CAAATTATAAACATGTGGCAAGGAGCAGGACAAGCAATGTATGCTCCTCCCATCAGTGGA
ATAATTAAATGTGTATCAAATATTACAGGAATACTATTGACAAGAGATGGAGGTAATAAT
ACAAACACTAGCGAGACTTTCAGACCTGGAGGAGGAAATATAAAGGACAATTGGAGAAGT
GAATTATATAAATATAAAGTAGTACAAATAGAACCACTGGGAGTAGCACCCACCAGGGCA
AAGAGAAGAGTGGTGGAGAGAGAAAAAAGAGCAGTGGGAATAGGAGCTATGATCTTTGGG
TTCTTGGGAGCAGCAGGAAGCACTATGGGCGCGGCGTCAATAACGCTGACGGTACAGGCC
AGACATTTACTGTCTGGTATAGTGCAACAGCAAAGCAATTTGCTGAGGGCTATAGAGGCG
CAGCAGCATATGTTGCAACTCACAGTCTGGGGCATTAAACAGCTCCAGGCAAGAGTCCTG
GCTGTGGAAAGATACCTAAAGGATCAAAAGTTCCTAGGACTTTGGGGCTGCTCTGGCAAA
ATCATCTGCACCACTGCTGTGCCCTGGAACTCCTCTTGGAGTAATAAATCTTATGAAGAG
ATTTGGAACAACATGACATGGATAGAATGGGAGAGAGAAATTAGCAATTACACAAACCAA
ATATATGAGATACTTACAGAATCGCAAGACCAGCAGGACAGAAATGAAAAGGATTTATTG
GAGCTTGATAAATGGGCAAGTCTGTGGAATTGGTTTGACATAACAAATTGGCTGTGGTAT
ATAAGAATATTCATAATGATAGTAGGAGGTTTAATAGGTTTAAGAATAATTTTTGCTGTG
TTTTCTATAGTAAATAGAGTTAGGCAGGGATACTCACCTTTGTCTTTCCAGACCCCTTCC
CATCATCAGAGGGAACCCGACAGGCCCGAAGGAATCGAAGAAGGAGGTGGCGAGCAAGAC
AGAGACAGATCCGTGAGATTAGTGAGCGGATTCTTAGCACTCTTCTGGGACGATCTACGG
AGCCTGTGCCTCTTCAGCTACCACCGCTTGAGAGACTTCAGCTTGATTGCAGCGAGGACT
GTGGAACTTCTGGGACGCAGCAGTCTCAAGGGACTGAGACGGGGGTGGGAAGGCCTGAAA
TATCTGGGGAACCTTCTGTTATATTGGGGTCAGGAACTAAAAATTAGTGCTATTTCTTTG
TTTAATGCTGTAGCAATAGCAGTAGCAGGGTGGACAGATAGGGTTATAGAAGTAGCACAA
AGAGCTTGGAGAACCATTCTCCACATACCTAGGAGAATCAGACAGGGCTTAGAAAGGGTT
TTGGTATAA
>HM215389_50 HM215389
ATGAGAGTGAAGGAGACACAGAGGAATTGGCCAAACTTGTGGAAATGGGGGACTTTGATC
ATTGGGTTGGTGATAATGTGTAGTGCCTCAGACAACTTGTGGGTTACAGTTTATTATGGA
GTTCCTGTGTGGAGAGATGCAAATACCACCCTATTTTGTGCATCAAATGCCAAAGCACAT
GTGACAGAAGTGCACAATGTCTGGGCCACATATGCTTGTGTACCCACAGATCCCAACCCA
CAAGAAATACCCCTGGAAAATGTAACAGAAAATTTTAACATGTGGAAAAATGACATGGTA
GAGCAGATGCAGGAGGATGTAATCAGTTTATGGGATCAAGGTCTAAAGCCATGTGTAAAG
TTAACTCCTCTCTGTGTTACTTTAAATTGTTCCAATGCTGAATTGACCAATTTGACCAAT
TTCAACAAGACCAATGTCTTTAAAGGAATAGGAAATGTAACAGATGAAGTAAGAAACTGT
TCTTTTAATATGACCACATTACTAACAGATAAGAAGCAGATGGTTCATGCACTTTTTTAT
AAGCTTGATATAATACAAATTAGTAACTCTAGTTATAGGTTAATTAATTGTAATACTTCA
GTCATTAAGCAGGCTTGTCCAAAGATATCCTTTGATCCAATTCCTATACATTATTGTACT
CCAGCTGGATATGCGATTTTAAAGTGTAATGATAAGAAGTTTAATGGGACAGGGCCATGT
AAAAATGTCAGCTCAGTACAATGCACACATGGAATTAAGCCAGTGGTATCAACTCAATTA
TTGTTAAATGGCAGTCTAGCAGAAGACGAGATAATAATCAGATCTGAAAATCTCACAAAC
AATGCCAAAACCATAATAGTGCACCTTAATAAATCTGTAGAAATCAATTGTACCAGACCC
TCCAACAATACAAGAACAAGTATACCTATAGGACCAGGACGAGCATTCTATAGAACAGGA
GACATAACAGGAGATATAAGACAAGCATATTGTAACATTAGTAGAACAAAATGGAATGAA
ACTTTAGGACAGGTAGCTAAAAAATTAAAAGAGCACTTTGCTACTAAGAAAATAGAATTC
CAGCCACACTCAGGGGGAGATCTAGAAATTACAATGCATCATTTTAATTGTAGAGGGGAA
TTTTTCTATTGCAATACAACAAAGCTGTTCAATAGTACTTGGATAGGAAATGAGACCTGG
ATAGGAAATGAGACCATAAAGGGAAGTACAGATAATGACACTATCATACTTCCATGCAGG
ATAAAGCAAATTATAAACATGTGGCAAGGAGCAGGACAAGCAATGTATGCTCCTCCCATC
AATGGAATAATTAAATGTGTATCAAATATTACAGGAATACTATTGACAAGAGATGGTGGT
GATGATAATGGGACTGAGATTTTCAGACCTGGAGGAGGAAATATAAAGGACAATTGGAGA
AGTGAATTATATAAATATAAAGTAGTACAAATAGAACCATTAGGAGTAGCACCCACCAGG
GCAAAGAGAAGAGTGGTGGAGAGAGAAAAAAGAGCAGTGGGAATAGGAACTATGATCTTT
GGGTTCTTGGGAGCAGCAGGAAGCACTATGGGCGCGGCGTCAATAACGCTGACGGTACAG
GCCAGACAACTATTGTCTGGTATAGTGCAACAGCAAAGCAATTTGCTGAGGGCTATAGAG
GCGCAGCAGCATATGTTGCAACTCACAGTCTGGGGCATTAAACAGCTCCAGGCAAGAGTC
CTGGCTGTGGAAAGATACCTAAAGGATCAAAAGTTCCTAGGACTTTGGGGCTGCTCTAAC
AAAATCATCTGCACCACTGCTGTGCCCTGGAACTCCTCTTGGAGTAATAAATCTTATGAA
GAGATTTGGAACAACATGACATGGATAGAATGGGAGAGAGAAATTAGTAATTACACAAAC
CAAATATATGATTTACTGACAGAATCGCAGAACCAGCAGGACAGAAATGAAAAGGATTTG
TTAGAACTTGATAAATGGACAAGTCTGTGGAATTGGTTTGACATATCAAATTGGCTGTGG
TATATAAAAATATTCATAATAATAGTAGGAGGTTTAATAGGTTTAAGAATAATTTGTGCT
GTGTTTTCTATAGTAAATAGAGTTAGGCAGGGATACTCACCTTTGTCTTTCCAGACCCCT
TTCCATCATCAGAGGGAACCCGACAGGCCCGAAAGAATCGAAGAAGGAGGTGGCGAGCAA
GACAGAGACAGATCCGTGCGCTTAGTCAGCGGATTCTTATCGCTTGTCTGGGACGACCTC
CGGAGCCTGGTCCTCTTCAGCTACCACCGCTTGAGAGACTTCAGCTTGATTGCAGCGAGG
ACTGTGGAACTTCTGGGACGCAGCAGTCTCAAGGGACTGAAACGGGGGTGGGAAGGTCTC
AAATATCTGGGGAACCTTCTGGTATATTGGGCTCAGGAACTAAAAATTAGTGCTATTTCT
TTGTTTAATGCTGTAGCAATAGCAGTTGCAGGGTGGACAGATAGGGTTATAGAAGTAGCA
CAAGCAGCTTGGAGAGCCATTCTCCACATACCTAGGAGAATCAGACAGGGCTTAGAAAGG
GCTTGGCTATAA
>EU363849_50 EU363849
ATGAGAGTGAAGGAGACACAGATGAATTGGCCAAACTTGTGGAAATGGGGAACTTTGATC
CTTGGGTTGGTGATAATTTGTAGTGCCTCAAACAACTTGTGGGTTACAGTTTATTATGGG
GTTCCTGTGTGGAGAGATGCAGATACCACCCTATTTTGTGCATCAGATGCTAAAGCACAT
GAGACAGAAGTGCACAATGTCTGGGCCACACATGCCTGTGTACCCACAGACCCCAGCCCA
CAAGAAATACACCTGGAAAATGTAACAGAAAATTTTAACATGTGGAAAAATAACATGGTA
GAGCAGATGCAGGAGGATGTAATCAGTTTATGGGATCAAAGTCTAAAGCCATGTGTAAAG
TTAACTCCTCTCTGCGTTACTTTAAATTGTACCGATGCTAATTTGAATGCTAATTGGACC
AATAACACAACCAATGGCCCTAACAAAATAGGAAATATAACAGATGAAGTAAAAAACTGT
ACTTTTAATATGACCACAGAAATAAAAGATAAGAAGCAGAAGGTCCATGCACTTTTTTAT
AAGCTTGATATAGTACAAATTCATAATAATAGTGAGTATAGGTTAATAAATTGTAATACC
TCAGTCATTAAGCAGGCTTGTCCAAAGATATCCTTTGATCCAATTCCTATACATTATTGT
ACTCCAGCTGGTTATGTGATTTTAAAGTGTAATGATAAAAATTTCAATGGGACAGGGCCA
TGTAAAAATGTCAGCTCAGTACAATGCACACATGGAATTAAGCCAGTGGTATCAACTCAA
CTGCTGTTAAATGGCAGTCTCGCAGAAGAAGAGATAATAATCAGATCTGAAGATCTCACA
AACAATGCCAAAACCATAATAGTGCACCTTAATAAATCTGTAGAAATCAATTGTACCAGA
CCCTCCAACAATACAAGAACAAGTATAACTATAGGACCAGGACAAATGTTCTATAGAACA
GGAGACATAATAGGAGATATAAGAAAAGCATATTGTGAGATTAATGGAACAAAATGGAAT
AAAGTTTTAGTACAGGTAACTGCAAAACTAAAAGAGCACTTTAATAAGACAATAATCTTT
CAACCACCCTCAGGAGGAGATCTAGAAATTAGAACACATCATTTTAGTTGTAGAGGAGAA
TTTTTCTATTGCAATACAACACAACTGTTTAATAATACTTGCATAGGAAATACAAGCATG
GAGGGGTGTAATAACACTATCATACTTCCATGCAAGATAAAACAAATTATAAACATGTGG
CAAGGAGTAGGACAAGCAATGTATGCTCCTCCCATCAGTGGAAGAATTAATTGTGTATCA
AATATTACAGGAATACTATTGACAAGAGATGGTGGTGCTAATAATAACACGGCTAATGAG
ACCTTCAGACCTGGAGGAGGAAATATAAAGGACAATTGGAGAAGTGAATTATATAAATAT
AAAGTAGTAGAAATTGAACCACTAGGAATAGCACCCACCAGGGCAAAGAGAAGAGTGGTG
GAGAGAGAAAAAAGAGCAGTGGGAATAGGAGCTATGATCTTTGGGTTCTTAGGAGCAGCA
GGAAGCACTATGGGCGCGGCGTCAATAACGCTGACGGTACAGGCCAGACAATTATTGTCT
GGTATAGTGCAACAGCAAAGCAATTTGCTGAGGGCTATAGAGGCGCAGCAGCATCTGTTG
CAACTCACAGTCTGGGGCATTAAACAGCTCCAGGCAAGAGTCCTGGCTGTGGAAAGATAC
CTAAAAGATCAAAAGTTCCTAGGACTTTGGGGCTGCTCTGGAAAAATCATCTGCACCACT
GCTGTGCCCTGGAACTCCTCTTGGAGTAATAAATCTTTTGAAGAGATTTGGCACAACATG
ACATGGATAGAATGGGAGAGAGAAATTAGCAATTACACAAGCCAAATATATGAGATACTT
ACAGAATCGCAGAACCAGCAGGACCGGAATGAAAAGGATTTGTTAGAATTAGATAAATGG
GCAAGTCTGTGGAATTGGTTTGACATAACAAATTGGCTGTGGTATATAAAAATATTTATA
ATAATAGTAGGAAGTTTAATAGGTTTAAGAATAATTTTTGCTGTGCTTTCTATAGTAAAT
AGAGTTAGGCAGGGATACTCACCTTTGTCTTTCCAGACCCCTACCCATCATCAGAGGGAA
CCCGACAGACCCGAAGAAATCGGAGAAGGAGGTGGCGAACAAGGCAGAGACAGATCCGTG
AGATTAGTGAGCGGATTCTTAGCACTTATCTGGGACGACCTACGGAGCCTGTGCCTTTTC
AGCTACCACCTCTTGAGAGACTCCATATTGATTGCAGCGAGGACTGTGGAACTTCTGGGA
CACAGCAGTCTCAAGGGACTGAGACGGGGGTGGGAAGGCCTCAAATATCTGGGGAATCTT
CTGTTATATTGGGGACAGGAACTAAAAATTAGTGCTATTTCTTTGCTTAATGCTACAGCA
ATAGCAGTAGCGGGGTGGACAGATAGGGTTATCGAAGTAGCACAAAGAGCTTGGAGAGCC
CTTCTCCACATACCTAGAAGAATCAGACAGGGCTTAGAAAGGGCTTTGCTATAA
>EU363851_50 EU363851
ATGAGAGTGAAGGAGACACAGATGAATTGGCCAAACTTGTGGAAATGGGGGACTTTGATC
CTTGGGTTGGTGATAATTTGTAGTGCCTCAGATAACTTGTGGGTTACAGTTTATTATGGG
GTTCCTGTGTGGAGAGATGCAGATACCACCCTATTTTGTGCATCAGATGCCAAAGCATAT
GTGAAAGAAGCGCACAATGTCTGGGCCACACATGCCTGTGTACCCACAGACCCCAACCCA
CAAGAAATACACCTGGAAAATGTAACAGAAAATTTTAACATGTGGAAAAATAACATGGTA
GAGCAGATGCAGGAGGATGTAATCAGTTTATGGGATCAAAGTCTAAAGCCATGTGTAAAG
TTAACTCCTCTCTGTGTTACTTTAAATTGTACCCAGGCTAATTTGACCAATAGCAATAAC
ATAACCAATGGCCCTAACGGAATAGGAAATATAGCAGATGAAGTAAGAAACTGTACTTTT
AATATGACCACAGAACTAAAAGATAAGAAGCAGAAGGTCCATGCACTTTTTTATGAGCTT
GATATAGTACAAATTAATAATAATAGTAATAATAGTTATAGGTTAATAAATTGTAATACC
TCAGTCATTAAGCAGGCTTGTCCAAAGATATCCTTTGATCCAATTCCTATACATTATTGT
ACTCCAGCTGGTTATGCGATTTTAAAGTGTAATGATAAAAATTTCAATGGGACAGGGCCA
TGTAAAAATGTCAGCTCAGTACAATGTACACATGGAATTAAGCCAGTGATGTCAACTCAA
TTGCTGTTAAATGGCAGTCTCGCAGAAGAAGAGATAATAATCAGATCTGAAGATCTCACA
AACAATGCCAAAACCATAATAGTGCACCTTAATAAATCTGTAGAAATCAATTGTACCAGA
CCCTCCAACAATACAAGAACAAGTATAACTATAGGACCAGGACAATTATTCTATAGAACA
GGAGACATAATAGGAGATATAAGAAAAGCATATTGTGAGATTAATGGAACAACATGGAAT
AAAGTTTTAGGACAGGTAGCTGGAAAATTAAAAGAGCACTTTAATAAGACAATAGACTTT
CAACCACCCTCAGGAGGAGATCTAGAAATTACAACACATCATTTTAATTGTAGAGGAGAA
TTTTTCTATTGTAATACAACACAACTGTTTAATGATACTTGCATAGGAAATACAAGCAGG
GAGGGGTGTAATAACACTATCATACTAACATGCAAGATAAAACAAATTATAAACATGTGG
CAAGGAGTAGGACAAGCAATGTATGCTCCGCCCATCAGTGGAAGAATTAATTGTGTATCA
AATATTACAGGAATACTATTGACAAGAGATGGTGGTGATAACCCAGCTAATGAGACCTTC
AGACTTGGAGGAGGAGACATGAGGGACAATTGGAGAAGTGAATTATATAAATATAAAGTA
GTAGAAATTGAGCCACTAGGAATAGCACCCACCAGGGCAAGGAGAAGAGTGGTGGAGAGA
GGAAAAAGAGCAGTGGGAATAGGAGCTATGATCTTTGGGTTCTTAGGAGCAGCAGGAAGC
ACTATGGGCGCAGCGTCAATAACGCTGACGGTACAAGCCAGACAATTATTGTCTGGTATA
GTGCAACAGCAAAGCAATTTGCTGAGGGCTATAGAGGTGCAGCAGCATCTGTTGCAGCTC
ACAGTCTGGGGCATTAAACAGCTCCAGGCAAGAGTCCTGGCTGTGGAAAGATACCTAAAA
GATCAAAAGTTCCTAGGACTTTGGGGCTGCTCTGGGAAAATCATCTGCACCACTAATGTG
CCCTGGAACTCCTCTTGGAGTAATAAATCTGTTGAAGAGATTTGGAACAACATGACATGG
ATAGAATGGGAGAGAGAAATTAGCAATTACACAAACCAAATATATGAGATACTGACAGAA
TCGCAGAACCAGCAGGACAAGAATGAAAAGGATTTGTTAGAATTGGATAAATGGACAAAT
CTGTGGAATTGGTTTAGCATAACAAATTGGCTGTGGTATATAAAAATATTTATAATAATA
GTAGGAAGTTTAATAGGTTTAAGAATAATTTTTGCTGTGCTTTCTATAGTAAATAGAGTT
AGGCAGGGATACTCACCTTTGTCTTTCCAGACCCCTACCCATCATCAGAGGGAACCCGAC
AGACCCGAAGAAATCGGAGAAGGAGGTGGCGAGCAAGGCAGAGACAGATCCGTGAGATTA
GTGAGCGGATTCTTAGCACTTGCCTGGGACGACCTACGGAGCCTGTGCCTCTTCAGCTAC
CACCTCTTGAGAGACTTCATATTGATTGCAGCGAGGACTGTGGAACTTCTGGGACACAGC
AGTCTCAAGGGACTGAAACGGGGGTGGGAAGGCCTCAAATATCTGGGGAATCTTCTGTTA
TATTGGGGACAGGAACTAAAAATTAGTGCTATTTCTTTGCTTGATACTACAGCAGTAGCA
GTAGCGGGGTGGACAGATAGGATTATTGAAGTAGCACAAAGAGCTTGGAGAGCCATTCTC
CACATACCTAGAAGAATCAGACAAGGCTTAGAAAGGGCTTTGCTATAA
>EU363850_10.12 EU363850
ATGAGAGTGAAGGAGACACAGATGAATTGGCCAAACTTGTGGAAATGGGGAACTTTGATC
CTTGGGTTGGTGATAATTTGTAGTGCCTCAGACAGCTTGTGGGTTACAGTTTATTATGGG
GTTCCTGTGTGGAGAGATGCAGATACCACCCTATTTTGTGCATCAGATGCCAAAGCACAT
GAAACAGAAGTGCACAATGTCTGGGCCACACATGCCTGTGTACCCACAGACCCCAACCCA
CAAGAAATACCCCTGGAAAATGTAACAGAAAATTTTAACATGTGGGAAAATAACATGGCA
GAGCAGATGCAGGAGGATGTAATCAGTTTATGGGATCAAAGTCTAAAGCCATGTGTAAAG
TTAACTCCTCTCTGCGTTACTTTAAATTGTACCGATGCTAATTTGAATGGCACAACCATG
AATGGCACAACCAATGGCCCTAACAACGTAGGAAATATAACAGATGAAGTAAAAAACTGT
ACTTTTAATATGACCACAGAAATAAAAGATAAGAAGCAGAAGGTCCATGCACTTTTTTAT
AAGCTTGATATAGTACAAATGCATAATAATAATAATAGTACTAATGAGTATAGGTTAATA
AATTGTAATACCTCAGTCATTAAGCAGGCTTGTCCAAAGATATCCTTTGATCCAATTCCT
ATACACTATTGTACTCCAGCTGGGTATGCGATCTTAAAGTGTAAGGATAAAAAGTTCAAT
GGGACAGGGCCATGTAAAAATGTCAGCTCAGTACAATGCACACATGGAATTAAGCCAGTG
GTATCAACTCAATTGCTGTTAAATGGCAGTCTCGCAGAAGAAGAGATAATAATCAGATCT
GAAAATCTCACAAACAATGCCAAGATCATAATAGTGCACCTTAATAAATCTGTAGAAATC
AATTGTACCAGACCCTCCAACAATACAAGAACAAGTATAACTATAGGACCAGGACAAATG
TTCTATAGAACAGGAGACATAATAGGAGATATAAGAAAAGCATATTGTGAGATTAATGGA
ACAAAATGGAATGAAGTTTTAGTACAGGTAACTGCAAAACTAAAAGAGCACTTTAATAAG
ACAATAACCTTTCAACCACCCTCAGGAGGAGATCTAGAAATTATAACACATCATTTTAAT
TGTAGAGGAGAGTTTTTCTATTGCAACACAACACAACTGTTTAATAATACTTGCATAGGA
AATACAAGCATGGAGGGGTGTAATAAAACTATCATACTTCCATGCAAGATAAAACAAATT
ATAAACATGTGGCAAGGAGTAGGACAAGCAATGTATGCTCCTCCCATCAGAGGAAGAATT
AATTGTGTATCAAATATTACAGGAATATTCTTGACAAGAGATGGTGGTAATAACAGGACT
AATGAGACCTTCAGACCTGGAGGAGGAAATATAAAGGACAATTGGAGAAGTGAATTATAT
AAATATAAAGTAGTAGAAATTGAACCACTAGGAATAGCACCCACCAGGGCAAAGAGAAGA
GTGGTGGAGAGAGAAAAAAGAGCAGTGGGAATAGGAACTATGATCTTTGGGTTCTTAGGA
GCAGCAGGAAGCACTATGGGCGCGGCGTCAATAACGCTGACGGTACAAGCCAGACAATTA
TTGTCTGGTATAGTGCAACAGCAAAGCAATTTGCTGAGGGCTATAGAGGCGCAGCAGCAT
CTGTTGCAACTCACAGTCTGGGGCATTAAACAGCTCCAGGCAAGAGTCCTGGCTGTGGAA
AGATACCTAAAAGATCAAACGTTCCTAGGACTTTGGGGCTGCTCTGGAAAAATCATCTGC
ACCACTGCTGTGCCCTGGAACTCCTCCTGGAGTAATAAATCTCTTGAAGAGATTTGGGAC
AACATGACATGGACAGAATGGGAGAGAGAAATTAGCAATTACACAAGCCAAATATATGAG
ATACTTACAAAATCGCAGGACCAGCAGGACCGGAATGAAAAGGATTTGTTAGAATTGGAT
AAATGGGCAAGTCTGTGGAATTGGTTTGACATAACAAATTGGCTGTGGTATATAAAAATA
TTTATAATAATAGTAGGAAGTTTAATAGGTTTAAGAATAATTTTTGCTGTGCTTTCTATA
GTGAATAGAGTTAGGCAGGGATACTCACCTTTGTCTCTCCAGACCCCTATCCATCAGCAG
AGGGAACCCGACAGACCCGACGAAATCGGAGGAGAAGGTGGCGAGCAAGGCAGAGACAGA
TCCGTCAGATTAGTGAGCGGATTCTTAGCACTTGCGTGGGACGACCTACGGAGCCTGTGC
CTTTACAGCTACCACCTCTTGAGAGACTTCATATTGATTGCAGCGAGGACTGTGGAACTT
CTGGGACGCAGCAGTCTCAAGGGACTGAGACGGGGGTGGGAAGGCCTCAAATATCTGGGG
AATCTTCTGTCATATTGGGGACAGGAACTAAAAATTAGTGCTATTTCTTTGCTTAATGCT
ACAGCAGTAGCAGTAGCGGATTGGACAGATAGGGTTATCGAAGTAGCACAAAGAGCTTGG
AGAGCCCTTCTCCACATACCCAGAAGAATCAGACAGGGCTTAGAAAGAGCTTTGCTATAA
>EU363844_50 EU363844
ATGAGAGTGACGGGGATCAGGAAGAATTGTCGGCATTTATGGAAATGGGGCATCATGCTC
CTTGGAATGTTGATGATCTGTAGTGCTGTAGAAAACTTGTGGGTCACAGTCTATTATGGG
GTACCTGTATGGAAAGAGGCAACCACCACTTTATTTTGTGCATCAGATGCTAAAGCATAT
GATACAGAGGTACATAATGTTTGGGCTACACATGCCTGTGTACCCACAGACCCCAACCCA
CAAGAAATGGTTTTGAAAAATGTAACAGAAAATTTTAACATGTGGAAAAATGACATGGTA
AATCAGATGCATGAAGATGTAATCAGCTTATGGGATCAAAGCCTAAAGCCATGTGTAAAG
TTGACCCCACTCTGTGTCACTTTAGAATGTAGAGATGTTAATGATACCAGAAATGTTAAT
GGTACCAGTGTTAATAGTACCCATGGTACCTACAATGAGACCATGAAGGAAATGAAAAAT
TGCTCTTTCAATGCAACCACAGTATTAAGAGATAAGAAGCAGACAGTGTATGCACTTTTT
TATAGACTTGATATAGTACCACTGAACTCTAGTAGTAACTCTAGTGATTATAGATTAATA
AATTGTAATACCTCAGCCATAACACAAGCCTGTCCAAAGGTCTCTTTTGATCCAATTCCT
ATACACTATTGCACTCCAGCTGGTTATGCAATTCTAAAGTGTAATGATAAGATGTTCAAT
GGGACAGGACCATGCAATAATGTTAGCACAGTACAATGTACACATGGGATTAAGCCAGTG
GTATCAACTCAACTACTGTTAAATGGTAGCCTAGCAGAAGAAGAAATAATAATTAGATCT
GAAAATCTGACAAACAATGTCAAAACAATAATAGTACATCTTAATGAATCTGTAGAAATT
GTATGTACAAGACCCAACAATAATACAAGGAAAAGTATAAGGATAGGACCAGGACAAACA
TTCTATGCAACAGGAGACATAATAGGAAACATAAGACAAGCACATTGTAACATTAGTGCA
GAAAAATGGAATAAAACTTTACAAAGGGTAAGTAAAAAATTAGCAGAACACTTCCCGAAT
AGAACAATAAACTTTACATCATCCTCAGGAGGGGACCTAGAAATTACAACACATAGCTTT
AATTGTAGAGGAGAATTTTTCTATTGTAATACATCAGGTCTGTTTAATGGTACATACAAT
GGTACATACATGTCTAATGGTACAGAAGGTAATTTAAGCTCAATCATCACAATCCCATGC
AGGATAAAGCAAATTATAAATATGTGGCAGGAGGTAGGACGAGCAATGTATGCCCCTCCC
ATTGCAGGAAACATAACATGTAAATCAAATATCACAGGACTACTATTGGTACGTGATGGA
GGAGGAAATACAAGTACAAGTGGTACAGAGACATTCAGACCTGGAGGAGGAGATATGAGG
GACAATTGGAGAAGTGAATTATATAAATATAAAGTAGTAGAAATTAAGCCATTGGGAGTA
GCACCCACTGAAGCAAAAAGGAGAGTGGTGGAGAGAGAAAAAAGAGCAGTGGGAATAGGA
GCTGTGTTCCTTGGGTTCTTGGGAGCAGCAGGAAGCACTATGGGCGCGGCGTCAATAACG
CTGACGGTACAGGCCAGACAATTGCTGTCTGGTATAGTGCAACAGCAAAGCAATTTGCTG
AAGGCTATAGAGGCGCAACAGCATCTGTTGCAACTCACGGTCTGGGGCATTAAGCAGCTC
CAGACAAGAGTCCTGGCTATAGAAAGATACCTAAAGGATCAACAGCTCCTAGGGATTTGG
GGCTGCTCTGGAAAACTCATCTGCACTACTGCTGTACCTTGGAACTCCAGTTGGAGTAAC
AAATCTTACACAGAGATTTGGGATAACATGACCTGGATGCAATGGGATAAAGAAATTAAT
AATTACACAGACATAATATACAGGTTGCTTGAAGAATCGCAAAGCCAGCAGGAAAGGAAT
GAAAAAGATCTATTAGCATTGGACAGTTGGAAAAATCTATGGAGTTGGTTTAACATATCA
AATTGGCTGTGGTATATAAGAATATTCATAATGATAGTAGGAGGCTTGATAGGTTTAAGA
ATAATTTTTGCTGTGCTCTCTATAGTGAATAGAGTTAGGCAGGGATACTCACCTTTGTCG
TTTCAGACCCTTACCCCGAACCCAGGGGGACCCGACAGGCTCGGAAGAATCGAAGAAGAA
GGTGGAGAGCAAGACAAAGAGAGATCCATTCGCTTAGTGAACGGATTCTTAGCGCTTGCC
TGGGACGACCTGCGGAACCTGTGCCTCTTCAGCTACCACCGCTTGAGAGACTTCATATTA
GTGGCAGCGAGAGTGTTGGAACTTCTGGGACGCAACATTCTCAGGGGACTCCAGAGGGGG
TGGGAAGCCCTTAAATATCTGGGAAGTCTTGTGCAGTACTGGGGTCAGGAGCTAAAAAAG
AGTGCTGTTAGTCTGGTTGATACCATAGCAATAGCAGTAGCTGAAGGAACAGATAGGATT
ATAGAATTAGTACAAGGATTTTGTAGAGGTATCTACAACATACCTAGAAGAATAAGACAG
GGCTTTGAAGCAGCTTTGCAATAA
>EU363845_50 EU363845
ATGAGAGTGACGGGGATCAGGAAGAATTATCGGCATTTATGGAGATGGGGCACCATGCTC
CTTGGGATGTTGATGATCTGTAGTGCTGTAGGAAACTTGTGGGTCACAGTCTATTATGGG
GTACCTGTATGGAGAGAGGCAACCACCACTTTATTTTGTGCATCAGATGCTAAAGCATAT
GATACAGAGGTACATAATGTCTGGGCTACACATGCCTGTGTACCCACAGACCCCAACCCA
CAAGAAATGTTTGTGGAAAATGTAACAGAAAATTTTAATATGTGGAAAAATGATATGGTA
AATCAGATGCATGAAGATGTAATCAGTTTATGGGATCAAAGCTTAAAGCCATGTGTAAAG
TTGACCCCACTCTGTGTCACTTTAGAATGTAGTAATGTTAATAGTAGTGGTGATCACAAT
GAGGCCCACCAGGAGAGCATGAAGGAAATGAAAAATTGCTCTTTCAATGCAACCACAGTA
TTAAGAGATAAGAAACAGACAGTGTATGCACTTTTTTATAGACTTGATATAGTACCACTT
ACTGAGAACAACTCTAGTGAGAATTCTAGTGATTATTATAGATTAATAAATTGTAATACC
TCAGCCATAACACAAGCCTGTCCAAAGGTCACTTTTGATCCAATTCCTATACACTATTGC
ACCCCAGCTGGTTATGCAATTCTCAAGTGTAATGATAAGAGATTCAATGGGACAGGACCA
TGCCATAATGTTAGCACAGTACAGTGTACACATGGGATTAAGCCAGTGGTATCAACTCAA
CTACTGTTAAATGGTAGCATAGCAGAAGAAGAAATAATAATTAGATCTGAAAATCTGACA
GACAATGTCAAAACAATAATAGTACATCTTAATCAATCTGTAGAAATTACATGTACGAGA
CCTGGCAATAATACAAGGAAAAGTATAAGGATAGGACCAGGACAAACATTCTATGCAACA
GGAGACATAATAGGAGACATAAGACAAGCACATTGTAATATTAGTGAAGGTAAATGGAAA
GAAACTTTACAAAATGTAAGTAGAAAATTAAAAGAACACTTCCAGAATAAAACAATAAAA
TTTGCAGCATCCTCAGGAGGGGACCTAGAAATTACAACACATAGCTTTAATTGTAGAGGA
GAATTTTTCTATTGTAATACATCAGGCCTGTTTAATGGCACATACAATGGCACATCCATG
TCTAATGGTACAAACAGTAACTCAACCATCACAATCCCATGCAGGATAAAGCAAATTATA
AATATGTGGCAGGAGGTAGGACGAGCAATGTATGCCCCTCCCATTGCAGGAAACATAACA
TGTAAATCAAATATTACAGGACTACTATTGGTACGTGATGGAGGAAACACAGACTCAAAT
ACTACAGAGACATTCAGACCTGGAGGAGGAGATATGAGGAACAATTGGAGAAGTGAATTA
TATAAATATAAAGTGGTAGAAATTAAGCCATTGGGAATAGCACCCACTGCAGCAAAAAGG
AGAGTGGTGGAGAGAGAAAAAAGAGCAGTGGGAATAGGAGCTGTGTTCCTTGGGTTCTTG
GGAGCAGCAGGAAGCACTATGGGCGCGGCGTCAATAACGCTGACGGTACAGGCCAGACAA
TTGCTGTCTGGTATAGTGCAACAGCAAAGCAATTTGCTGAAGGCTATAGAGGCGCAACAG
CATCTGTTGCAACTCACGGTCTGGGGCATTAAGCAGCTCCAGACAAGAGTCCTGGCTATA
GAAAGATACCTAAAGGATCAACAGCTCCTAGGGATTTGGGGCTGCTCTGGAAAACTCATC
TGCACTACTGCTGTACCTTGGAACTCCAGTTGGAGTAACAAATCTCAAAAAGAGATTTGG
GATAACATGACCTGGATGCAATGGGATAAAGAAATTAGTAATTACACAGACACAATATAC
AGGTTGCTTGAAGACTCGCAAAACCAGCAGGAAAAGAATGAACAGGATCTATTAGCATTG
GACAATTGGAAAAATCTTTGGAGTTGGTTTGACATAACAAATTGGCTGTGGTATATAAAA
ATATTCATAATGATAGTAGGAGGCTTGATAGGTTTAAGAATTATTTTTGCTGTGCTCTCT
ATAGTGAATAGAGTTAGGCAGGGATACTCACCTTTGTCGTTTCAGACCCTTACCCCGAAC
CCAGGGGGACCCGACAGGCTCGGAAGAATCGAAGAAGAAGGTGGAGAGCAAGACAAAGAC
AGATCCATTCGATTAGTGAACGGATTCTTAGCGCTTGCCTGGGACGACCTGCGGAACCTG
TGCCTCTTCAGCTACCACCGATTGAGAGACTTCATATTAGTGGCAGCGAGAGTGGTGGAA
CTTCTGGGACGCAGCAGTCTCAAGGGGCTACAGAGGGGGTGGGAAGCCCTTAAATATCTG
GGAAGTCTTGTGCAGTACTGGGGTCAGGAGCTAAAAAAGAGTGCTATTAATCTGATTGAT
ACCATAGCAATAGCAGTAGCTGAAGGAACAGATAGGATTATAGAATTAGTACAAGCACTT
TGTAGAGCTATCTATAACATACCTAGAAGAATAAGACAGGGCTTTGAAGCAGCTTTGCAA
TAA
>HM215364_50 HM215364
ATGAGAGTGACGGGGATCAGGAAGAATTATTGGCATTTATGGAGATGGGGCACCATGCTC
CTTGGAATGTTAATGATCTGTAGTACTGTAGGAAACTTGTGGGTCACAGTCTATTATGGG
GTACCTGTATGGAAGGAGGCAACCACCACTTTATTTTGTGCATCAGATGCTAAAGCATAT
GATACAGAGGTACATAATGTTTGGGCTACACATGCCTGTGTACCCACAGACCCCGACCCA
CAAGAAATGTTTTTGGAAAATGTAACAGAAAATTTTAACATGTGGAAAAATAACATGGTA
GATCAGATGCATGAAGATGTAATCAGTTTATGGGATCAAAGCCTAAAGCCATGTGTAAAG
TTGACTCCACTCTGTGTCACTTTAGAATGTAAAAATGTTAACAGTAGCAGTAGTGATACC
AAAAATGGGACTGACCCTGAGATGAAAAATTGCTCTTTCAATGCAACCACAGAACTAAGA
GATAGGAAGCAGAAGGTGTATGCACTTTTTTATAAACTTGATATAGTGCCACTTAATGAG
AAGAACTCTAGTGAGTATAGATTAATAAATTGTAATACCTCAACCATAACCCAAGCCTGT
CCAAAGGTCACTTTTGATCCAATTCCTATACACTATTGCACTCCAGCTGGTTATGCAATT
CTAAAGTGTAATGATGAGAAATTCAATGGGACAGGACCATGCTCTAATGTTAGCACAGTA
CAATGTACACATGGGATTAAGCCAGTGGTATCAACTCAACTACTGTTAAATGGCAGCCTA
GCAGAAAAAGGAATAGTAATTAGATCTGAAAATCTGACAAACAATGTCAAAACAATAATA
GTACATCTTAATCAATCTGTAGAAATTTTATGTATAAGACCTAACAATAATACAAGAAAA
AGTATAAGGATAGGACCAGGACAAACATTCTATGCAACAGGAGAAATAATAGGAGATATA
AGACAAGCACATTGTAACATTAGTGGAAAGGTATGGAATGAAACTCTACAAAGGGTAGGT
GAAAAATTAGCAGAATACTTCCCGAATAAAACAATAAAATTTAACTCATCCTCAGGAGGG
GACCTAGAAATTACAACACATAGCTTTAATTGTGGAGGAGAATTTTTCTATTGTAATACA
TCAAAATTGTTTAATGGTACATTTAATGGTACATACATGCCTAATGTTACAGAAGGTAAT
TCAACCATCTCAATCCCATGCAGAATAAAGCAAATTATAAATATGTGGCAGAAGGTAGGA
CGAGCAATGTATGCCCCTCCCATTGAAGGAAACATAACATGTAAATCAAAAATCACAGGG
CTACTATTGGAACGTGATGGAGGACCAGAAAATGATACAGAGATATTCAGACCTGGAGGA
GGAGATATGAGGAACAATTGGAGAAGTGAATTATATAAATATAAAGTGGTAGAAATTAAG
CCATTAGGAGTAGCACCCACTGAAGCAAAAAGGAGAGTGGTGGAGAGAGAAAGAAGAGCA
GTGGGAATAGGAGCTGTGTTCCTTGGGTTCTTGGGAGTAGCAGGAAGCACTATGGGCGCG
GCGTCAATGGCGCTGACGGTACAGGCCAGACAATTGCTGTCTGGTATAGTGCAACAGCAA
AGCAATTTGCTGAGGGCTATAGAGGCGCAACAGCATCTGTTGCAACTCACGGTCTGGGGC
ATTAAGCAGCTCCAGACAAGAGTCCTGGCTATAGAAAGATACCTAAAGGATCAACAGCTC
CTAGGGATTTGGGGCTGCTCTGGAAAGCTCATCTGCACTACTGCTGTACCTTGGAACTCC
AGTTGGAGTAACAAATCTCAAGAAGAGATTTGGGAGAATATGACCTGGATGCAATGGGAT
AAAGAAATTAGTAATTACACAGACACAATATACAGGTTGCTTGAAGACTCGCAAAACCAG
CAGGAAAGGAATGAAAAGGATCTGTTAGCATTGGACAGTTGGAAAAATCTATGGAGTTGG
TTTGACATAACAAATTGGCTGTGGTATATAAGAATATTCATAATGATAGTAGGAGGCTTG
ATAGGGTTAAGAATAATTTTTGCTGTGCTCTCTATAGTGAATAGAGTTAGGCAGGGATAC
TCACCTCTGTCGTTTCAGACCCTTACCCCGAACCCAGGGGGACCCGACAGGCTCGGAAGA
ATCGAAGAAGAAGGTGGAAAGCAAGACAGAGACAGATCAGTGCGCTTAGTGAGCGGATTC
TTAGCGCTTGCCTGGGACGATCTGCGGAACCTGTGCCTCTTCAGCTACCACCGCTTGAGA
GACTTCATATTAGTGGCAGTGAGAGTGGTGGAACTTCTGGGACGCAACAGTCTCAAGGGA
CTACAGAGGGGGTGGGAAGCCCTTAAATATCTGGGAAGTCTTGTGCAGTACTGGGGTCAG
GAGCTAAAAAAGAGTATTATTAGTCTGGTTGATACTATAGCAATAGCAGTAGCTGAAGGA
ACAGATAGGATTATAGAATTAGTACAAAGATTTTGTAGAGGTATCTACCACATACCTAGA
AGAATAAGACAGGGCTTTGAAGCAGCTTTGCAATAA
>EU363834_50 EU363834
ATGAGAGTGACGGGGATCAGGAAGAATTATCGGCATTTATGGAGATGGGGTACCATGCTC
CTTGGGATGTTGATGATCTGTAGTGCTGTAGGAAACTTGTGGGTCACAGTCTATTATGGG
GTACCTGTATGGAAAGAGGCAACCACCACTTTATTTTGTGCATCAGATGCTAAAGCATAT
GATCCAGAGGTACATAATGTTTGGGCTACACATGCCTGTGTACCCACAGACCCCAACCCA
CAAGAAATGTTTTTGAAAAATGTAACAGAAAATTTTAACATGTGGAAAAATGAGATGGTA
AATCAAATGCATGAAGATGTAATCAGTTTATGGGATCAAAGCCTAAAGCCATGTGTAAAG
TTGACCCCACTCTGTGTCACTCTAGAATGTAGCAATGTTACCTCCAATGTTACCTCCAAT
GGTACCTCCAATGAGACGGAAATGAAAAATTGCTCTTTCAATGCAACCACAGTAGTAAGA
GATAGGCGGCAGACAGTGTATGCACTTTTTTATAAACTTGATATAGTACCACTTCCTGGG
AACTCTAGTAAGAACTCTAGTGGGTATTATAGATTAATAAATTGTAATACCTCAGCCATA
ACACAAGCCTGTCCAAAGGTCACTTTTGATCCAATTCCTATACACTATTGCACTCCAGCT
GGTTATGCGATTCTAAAGTGTAATAATAAGACATTCAATGGGACAGGACCATGCAATAAT
GTTAGCACAGTACAATGTACACATGGGATTAAGCCAGTGGTATCAACTCAACTACTGTTA
AATGGTAGCCTAGCAGAAGAAGAAATAATAATTAGATCTGAAAATCTGACAAACAATGTC
AAAACAACAATAGTACATCTTAATCAATCTGTAGAAATTGTATGTACAAGACCCCACAAT
AATACAAGAAAAAGTATAAGGATAGGACCAGGACAAACATTCTATGCAACAGGAGAAATA
ATAGGAAACATAAGACAAGCACATTGTAACATTAGTAAAGCTAACTGGACTGAAACTTTA
CACAAAGTAAGTGAAAAATTAAAAGAACACTTCCAGAATAAAACAATAATAAAATTTGCA
CCATCCTCAGGAGGGGACCTAGAAATTACAACACATAGTTTTAATTGTAGAGGAGAATTT
TTCTATTGTAATACATCACGCCTGTTTAATGGTACATACAATGATACTACAACAGACAAT
GGTACAATCACAATCCCATGCAGAATAAAGCAAATTATAAATATGTGGCAGGAAGTAGGA
CGAGCAATGTATGCCCCTCCCATTGAAGGAAACATAACATGTAAATCAAATATCACAGGA
CTACTATTGGTACGTGATGGAGGAGTAGACACAAATAGAACAAATACAGAGACATTCAGA
CCTGGAGGAGGAGATATGAGGGACAATTGGAGAAGTGAATTATATAAATATAAGGTGGTA
GAAATTAAGCCATTGGGAATAGCACCCACTGCAGCAAAAAGGAGAGTGGTGGAAGGAGAG
AGAGAAAAAAGAGCAGTGGGAATAGGAGCTGTGTTCCTTGGGTTCTTGGGAGCAGCAGGA
AGCACTATGGGCGCGGCGTCAATGACGCTGACGGTACAGGCCAGACAATTGCTGTCTGGT
ATAGTGCAACAGCAAAGCAATTTGCTGAAGGCTATAGAGGCGCAACAGCACCTGTTGCAA
CTCACGGTCTGGGGCATTAAGCAGCTCCAGACAAGAGTCCTGGCTATAGAAAGATACCTA
AAGGATCAACAGCTCCTAGGGATTTGGGGCTGCTCTGGAAAACTCATCTGCACTACTGCT
GTACCTTGGAACTCCAGTTGGAGTAACAAATCTCTAGATCATATTTGGAAAAACATGACC
TGGATGCAGTGGGATAGAGAAATTAGCAATTACACAAACACAATATACAGGTTGCTTGAA
GACTCGCAAAACCAGCAGGAAAGGAATGAAGAGGAGCTATTAGCATTGGACAGTTGGAAA
AATCTATGGAGTTGGTTTAACATATCAAATTGGCTGTGGTATATAAGAATATTCATAATG
ATAGTAGGAGGCTTAATAGGTTTAAGAATAATTTTTGCTGTGCTCTCTATAGTGAATAGA
GTTAGGCAGGGATACTCACCTTTGTCGTTTCAGACCCTTACCCCGAACCCAGGGGGACCC
GACAGGCTCGGAAGAATCGAAGAAGAAGGTGGAGAGCAAGACAAAGACAGATCCATTCGA
TTAGTGAACGGATTCTTGTCGCTTGCCTGGGACGATCTGCGGAACCTGTGCCTCTTCAGC
TACCACCGATTGAGAGACTTAATATTAGTGACAACGAGGGTGGTGGAACTTCTGGGACGC
AACAGTCTCAAGGGGCTACAGAGGGGGTGGGAAGCCCTTAAATATCTGGGAAGTCTTATG
CAGTACTGGGGTCAGGAGCTAAAAAAGAGTACTATTAGTCTGGTTGATACTATAGCAATA
GCAGTAGCTGAAGGAACAGATAGGATTATAGAATTAGTACAAGGAATTTGTAGAGCTATC
TATAACATACCTAGAAGAATAAGACAGGGCTTTGAAGCAGCTTTGCAATAA
>EU363835_50 EU363835
ATGAGAGTGACGGGGATCAGGAAGAATTGGCATTTATGGAGATGGGGCACCGTGCTCCTT
GGGATGCTGATGATCTGTAGTGCTGTAGCAAACTTGTGGGTCACAGTTTATTATGGGGTA
CCTGTATGGAAAGAGGCAACCACCACTTTATTTTGTGCATCAGATGCTAAAGCATATGAT
ACAGAGGTACATAATGTTTGGGCTACACATGCCTGTGTACCCACAGACCCCAACCCACAA
GAAATAGTTTTGGGAAATGTAACAGAAAATTTTAACATGTGGAAAAATGAAATGGTAAAT
CAGATGCAGGAAGATGTAATCAGTTTATGGGATCAAAGCCTAAAGCCATGTGTAAAGTTG
ACCCCACTCTGTGTCACTTTGGAGTGTAGAAATGTTACTAGTAATGGTACCCACAATGAG
ACCGACAAGGAGAGAGTAAATGAAATGAAAAATTGCACTTTCAATACAACCACAGAAGTA
AGAGATAGAAAGCAGAAAGTGTATGCACTTTTTTATAGGCTTGATATAGTACCACTTGAT
AAGGAGAACTCTAGTAAGAACTCTAGTGATTATTATAGATTAATAAATTGTAATACCTCA
GCCATAACACAAGCCTGTCCAAAGGTCTCTTTTGATCCAATTCCTATACACTATTGCACT
CCAGCTGGTTATGCACTTCTAAAGTGTAATAATAAGAAATTCAGTGGGACAGGACCATGC
CATAATGTTAGCACAGTACAATGTACACATGGGATTAAGCCAGTGGTATCAACTCAACTA
CTGTTAAATGGTAGCCTAGCAGAAGAAGACATAATAATTAGATCTGAAAATCTGACAGAC
AATGTCAAAACAATAATAGTACATCTTAATGAATCTGTAGAAATTGTATGTACAAGACCT
GACAATAATACAAGAAAAAGTATAAGGATAGGACCAGGACAAACATTCTATGCAACAGGA
GACATAATAGGAGACATAAGACAAGCATATTGTAACATTAGTAAAGATAGATGGAATAAA
ACTTTACAAAGGGTAGGTGAAAAATTAGCAGAACACTTCCCGAATAAAACAATAATATTT
GCAAATTCCTCAGGAGGGGACCTAGAAATTACAACACATAGCTTCAATTGTAGAGGAGAA
TTTTTCTATTGTAATACATCACGCCTGTTTAATGGTACATACATGCCTAATGGTACAAAC
AGTAATTCAAGCTCAGACATCATCACAATCCCATGCAGAATAAAGCAAATTATAAATATG
TGGCAGGAGGTAGGACGAGCAATGTATGCCCCTCCCATTGCAGGAAACATAACATGTAAA
TCAAATATCACAGGACTACTATTGGTGCGTGATGGAGGACTAGATTTAAATACTACAGAG
ACATTCAGACCTGGAGGAGGAGATATGAGGAACAATTGGAGAAGTGAATTATATAAATAT
AAAGTGGTAGAAATTAAGCCATTGGGAGTAGCACCCACTACAGCAAAAAGGAGAGTGGTG
GAGAGAGAAAAAAGAGCAGTGGGAATAGGAGCTGTGTTCCTTGGGTTCTTGGGAGCAGCA
GGAAGCACTATGGGCGCGGCGTCAATAACGCTGACGGTACAGGCCAGACAATTGCTGTCT
GGTATAGTGCAACAGCAGAGCAATTTGCTGAGGGCTATAGAGGCGCAACAGCATCTGTTG
CAACTCACGGTCTGGGGCATTAAGCAGCTCCAGACAAGAGTCCTGGCTATGGAAAGATAC
CTAAAGGATCAACAGCTCCTAGGGATTTGGGGCTGCTCTGGAAAACTCATCTGCACCACT
GCTGTACCTTGGAACTCCAGTTGGAGTAACAAATCTCACGAAGAGATATGGGGAAACATG
ACCTGGATGCAGTGGGATAGAGAAATTAGTAAGTACACAAACACAATATACGGGTTGCTT
GAAGACTCGCAAAACCAGCAGGAAAGGAATGAAAAAGATCTATTAGCATTGGACAGTTGG
AAAAATTTATGGACTTGGTTTGACATAACAAATTGGCTGTGGTACATAAAAATATTCATA
ATGATAGTAGGAGGCTTGATAGGTTTAAGAATAATTTTTGCTGTGCTCTCTATAGTGAAT
AGAGTTAGGCAGGGATACTCACCTTTGTCATTGCAGACCCTTATCCCGAACCCAAGGGGA
CCCGACAGGCTCGGAAGAATCGAAGAAGAAGGTGGAGAGCAAGACAGAGACAGATCCATT
CGATTAGTGAACGGATTCTTAGCGCTTGCCTGGGACGACCTGCGGAACCTGTGCCTCTTC
AGCTACCACCGATTGAGAGGCTTCATATTAGTGGCAGCGAGAGTGGTGGAACTTCTGGGA
CGCAGCAGTCTCAGGGGGCTACAGAGGGGGTGGGAAGCCCTTAAATATATGGGAAGCCTT
GTGCAGTACTGGGGTCAGGAGCTAAAAAAGAGTACTATTAGTCTGGTTGATACCATAGCA
ATAGCAGTAGCTGAAGGAACAGATAGGATTATAGAATTAGTACAAAGAATTTGTAGAGCT
ATCTGCAACATACCTAGAAGAATAAGACAGGGCTTGGAAGCAGCTTTGCAATAA
>EU363833_20.08 EU363833
ATGAGAGTGAAGGGGATCAAGAAGAATTATCAGCACTTATGGAGATGGGGCACCATGCTC
CTTGGGATGTTGATGATCTGTAGTGCTGTAGGAAACTTGTGGGTCACAGTCTATTATGGG
GTACCTGTATGGAAAGAGGCAACTACCACTTTATTTTGTGCATCAGATGCTAAAGCATAT
GATACAGAGGTACATAATGTTTGGGCTACACATGCCTGTGTACCCACAGACCCCAACCCA
CAAGAACTAGTTTTGGAAAATGTAACAGAAAATTTTAACATGTGGAAAAATGAAATGGTA
AATCAGATGCATGAAGATGTAATCAGTTTATGGGATCAAAGTTTAAAGCCATGTGTAAAG
TTGACCCCACTCTGTGTCACTTTAGAATGTAGAAATGTTACCTACAATGAAAGCATGAAG
GAAATGAAAAATTGCTCTTTCAATGCAACCACAGTAGTAAAAGATAGGAAGCAGACAGTG
TATGCTCTTTTTTATAGACTTGATATAGTACCACTTGATTCTAGTAAGAACTCTAGTAAG
TATTATAGATTAATAAATTGTAATACCTCAGCCGTAACACAAGCCTGTCCAAAGGTCACT
TTTAATCCAATTCCTATACACTATTGCACTCCAGCTGGTTATGCACTTCTAAAGTGTAAT
GATAAGACATTCAATGGGACAGGACCATGCTATAATGTTAGCACAGTACAATGTACACAT
GGGATTAAGCCAGTGGTATCAACTCAACTACTGTTAAATGGTAGCCTAGCAGAAGGAGAG
ATAATAATTAGATCTGAAAATCTGACAAACAATGTCAAAACAATAATAGTACATCTTAAT
GAACCTGTAGAAATTGTATGTACAAGACCCGGCAATAATACAAGAAAAAGTATAAGGATA
GGACCAGGACAAACATTCTATGCAACAGGAGACATAATAGGAGACATAAGACAAGCACAT
TGTAACATTAGTGAAGCTAAATGGAATGAGACTTTACAAAGGGTAAGTAAAAAATTAGCA
GAACGCTTCCAGAATAGAACAATAAAATTCACATCATCCTCAGGAGGGGACCTAGAAATT
ACAACACATAGCTTTAATTGTAGAGGAGAATTTTTCTATTGTAATACATCAGGCCTGTTT
AATAGGACATACATGCCTAATGATACAGAAGGTACATCAGGCCTGGTTAATAGTACATCA
AGCCCAATCATCACAATCCCATGTAGGATAAAGCAAATTATAAATATGTGGCAGGAGGTA
GGAAGAGCAATGTATGCCCCTCCCATTGAAGGAAACATAACATGTAAATCAAATATCACA
GGACTACTATTGGTACGTGATGGAGGAGAGACAAATGAGACAAATGGTACAGAGACATTC
AGACCTGGAGGAGGAGATATGAGGGACAATTGGAGAAGTGAATTATATAAATATAAAGTG
GTGGAAATTAAGCCATTGGGAGTAGCACCCACTGCAGCAAAAAGGAGAGTGGTGGAGAGA
GAAAAAAGAGCAGCGCTAGGAGCTGTGTTCCTTGGGTTCTTGGGAGTAGCAGGAAGCACT
ATGGGCGCGGCGTCAGTGACGCTGACGGTACAGGCCAGACAATTGCTGTCTGGTATAGTG
CAACAGCAAAGCAATTTGCTGAGGGCTATAGAGGCGCAACAGCATATGTTGCAACTCACG
GTCTGGGGCATTAAGCAGCTCCAGACAAGAGTCCTGGCTATAGAGAGATACCTAAGGGAT
CAACAGCTCCTAGGGATTTGGGGCTGCTCTGGAAAACTCATCTGCACTACTGCTGTACCT
TGGAACTCCAGTTGGAGTAACAAATCTCAAACAGAGATTTGGAATAACATGACCTGGATG
CAATGGGATAAAGAAATTAGTAATTACACCAAAACAATATACCAGTTGCTTGAAGACTCG
CAATACCAGCAGGAAAGGAATGAAAAGGATCTATTAGCATTGGACAGTTGGAAAAATCTA
TGGAGTTGGTTTGACATAACAAATTGGCTGTGGTATATAAGAATATTCATAATAATAGTA
GGAGGCTTGATAGGTTTAAGAATAATTTTTGCTGTGCTCTCTATAGTGAATAGAGTTAGG
CAGGGATACTCACCTTTGTCGTTGCAGACCCTTATCCCGAACCCAGGGGGACCCGACAGG
CTCGGAAGAATCGAAGAAGAAAGTGGAGAGCAAGACAAAGACAGATCCATTCGATTAGTG
AACGGATTCTTAGCGCTTGCCTGGGACGACCTGCGGAACCTGTGCCTCTTCAGCTACCAC
CGATTGAGAGACTTCATATTAGTGGCAGCGAGAGTGGTGGAACTTCTGGGACGCATCAGT
CTCAGGGGACTACAGAGGGGGTGGGAAGCCCTTAAATATCTGGGAAGTCTTGTGCAGTAC
TGGGGTCAGGAGCTAAAAAAGAGTACTGTTAGTCTGATTGATACCATAGCAATAGCAGTA
GCTGAAGGAACAGATAGGATAATAGAATTAGTACAAAGAATTTGTAGAGCTATCTACAAC
GTACCTAGAAGAATAAGACAGGGCTTTGAAGCATCTTTGCAATAA
>EU363848_50 EU363848
ATGAGAGTGATGGGGATCAGGAAGAATTGTTGGCATTTCTGGAGATGGGGCACCTTGCTC
CTTGGAATGTTGATGATCTGTAGTGCTGTAGGAAACTTGTGGGTCACAGTCTATTATGGG
GTACCTGTATGGAAAGAGGCAAACACCACTTTATTTTGTGCATCAGATGCTAAAGCATAT
AATACAGAGGTACATAATGTTTGGGCTACACATGCCTGTGTACCCACAGACCCCAATCCA
CAAGAAATGGTTTTGGAAAATGTAACAGAAAATTTTAACATGTGGAAAAATGAAATGGTA
AATCAGATGCATGAAGATGTAATCAGTTTATGGGATCAAAGCCTAAAGCCATGTGTAAAG
TTGACCCCACTCTGTGTCACTTTAAAATGTAGAAATGTTAGCAGTAATAGTAATAGTACC
AACAATGGGACCCACCAGGAGAGCATGGAGGAAATGAAAAATTGCTCTTTCAATGTAACC
ACAGTAGTAAGAGATAGGAAGCAGGCAGTGTATGCACTTTTTTATAGACTTGATATAGTA
CCACTCCTTAAGGAGAACTCTAGTAAGAACTCTAGTGAGTATATATTAATAAGTTGTAAT
ACCTCAGCCATAACACAAGCCTGTCCAAAGGTCACTTTTGATCCAATTCCTATACACTAT
TGCACTCCAGCTGGTTATGCACTTCTAAAGTGTAATGATAAAAAGTTCAATGGGACAGGA
CCATGCAAGAATGTTAGCACAGTACAATGTACACATGGGATTAAGCCAGTGGTATCAACT
CAACTACTGTTAAATGGTAGCCTAGCAGAAGGAGAAATAATGATTAGATCTGAAAATCTG
ACAGACAATGTCAAAACAATAATAGTACATCTTAATGAATCCATAGAAATTGTATGTACA
AGACCTGGCAATAATACAAGAAAAAGTATAAGGATAGGACCAGGACAAACATTCTATGCA
ACAGGAGACATAATAGGAGACATAAGACAAGCACATTGTAACATTAGTGAAAAGGGATGG
AATAAAACTCTACAACAGGTAGGTAAAAAATTAGCAGAACACTTCCCGAATAAAACAATA
GCATTTGCACCATCCTCAGGAGGGGACCTAGAAATTACAACACATAGCTTTAATTGTAGA
GGAGAATTTTTCTATTGTAATACATCAGGCCTGTTTAATAGTACATACAATGATACATAC
ATGTCTAATGGTACAGAAAGTAATTCAACCATCACAATCCCATGCAGAATAAAGCAAATT
ATAAATATGTGGCAGGAGGTAGGACGAGCAATGTATGCCCCTCCCATTAAGGGAAACATA
ACATGTAACTCAAGCATCACAGGACTACTATTGGTACGTGATGGGGGAGAGACAAATGAG
ACAGAGCCAGAGACATTTAGACCTGGAGGAGGAGATATGAGGAACAATTGGAGAAGTGAA
TTATATAAATATAAAGTGGTAGAAATTAAGCCATTGGGAATAGCAACCACGGCAGCAAAA
AGGAGAGTGGTGGAGAGAGAAAAAAGAGCAGTGGGAATAGGAGCTGTGTTCCTTGGGTTC
TTGGGAGCAGCAGGAAGCACTATGGGCGCGGCGTCAATAACGCTGACGGTACAGGCCAGA
CAATTGCTGTCTGGTATAGTGCAACAGCAAAGCAATTTGCTGAGAGCTATAGAGGCGCAA
CAGCATATGTTGCAACTCACAGTCTGGGGCATTAAGCAGCTCCAGACGAGAGTCCTGGCT
ATAGAAAGATACCTAAAGGATCAACAGCTCCTAGGGATTTGGGGCTGCTCTGGAAAACTC
ATCTGCACCACTGCTGTACCTTGGAACTCCAGTTGGAGTAACAAATCTCAAAACGAGATT
TGGGATAACATGACCTGGATGCAATGGGATAAAGAAATTAGTAATTACACAAACACAATA
TACAGGTTGCTTGAAGACTCGCAAAACCAGCAGGAAAGGAATGAAAAAGATCTATTAGCA
TTGGACAGTTGGCAAAATCTATGGAATTGGTTTGACATAACAAAGTGGCTGTGGTATATA
AAAATATTCATAATAATAGTAGGAGGCTTGATAGGTTTAAGAATAATTTTTGCTGTGCTA
TCTATAGTGAATAGAGTTAGGCAGGGATACTCACCTTTGTCGTTTCAGATCCCTACCCCG
AACCCAGGGGGACCCGACAGGCTCGGAAGAATCGAAGAAGAAGGTGGAGAACAAGACAAA
GACAGATCCATTCGATTAGTGAACGGATTCTTAGCGCTTGCCTGGGACGACCTGCGGAAC
CTGTGCCGCTTCAGTTACCACCGCTTGAGAGACTTCATATTAGTGACAGCGAGAGTGGTG
GAACTTCTGGGACGCAGCAGTCTCAGGGGACTACAGAAGGGGTGGGAAGCCCTTAAATAT
CTGGGAAATCTTGTGCAGTACTGGGGTCAGGAGCTAAAAAAGAGTGCTATTAGCCTGGTT
GATACCATAGCAATAACAGTAGCTGAAGGAACAGATAGGATTATAGAATTAGCACAAAGA
CTTTGTAGAGCTCTTTACCACATACCTAGAAGAATAAGACAGGGCTTTGAAGCAGTTTTG
CAATAA
>EU363837_50 EU363837
ATGAAAGTGACGGGGATCAGGAAGAATTGGCGGCATTTATGGAGATGGGGCACCATGCTC
CTTGGGATGTTAATGATCTGTAGTGCTGTAGAAAACTTATGGGTCACAGTCTATTATGGG
GTACCTGTATGGAAAGAGGCAACCACCACTTTATTTTGTGCATCAGATGCTAAAGCATAT
GATACAGAGGTACATAATGTTTGGGCTACACATGCCTGTGTACCCACAGACCCCAACCCA
CAAGAAATGGTTTTGGAAAATGTAACAGAAAATTTTAACATGTGGAAAAATGATATGGTG
AATCAGATGCATGAGGATGTAATCAGTTTATGGGATCAAAGCTTAAAGCCATGTGTAAAG
TTAACCCCACTCTGTGTCACTTTAGAATGTAAAAATGTCACCCATAATGAGATCCACAAT
ACCTACAATGAGAGCATGAAGGAAATGAAAAATTGCTCTTTCAATGCAACCACAGTAGTA
AGAGATAGGATGCAGAAAGTGTATGCTCTTTTTTATAGACTTGATATAGTACCACTTGAG
AACTCTAGTGAGAACTCTAGTAAGTATAAGAACTCTAGTGAGTATAGATTAATAAATTGT
AATACCTCAGTCATAACACAAGCCTGTCCAAAGGTCACTTTTGATCCAATTCCTATACAC
TATTGCACTCCAGCTGGTTATGCGATTCTAAAGTGTAATGATAAGACATTCAATGGGACA
GGGCAATGCCATAATGTTAGCACAGTACAATGTACACATGGGATTAAGCCAGTGGTATCA
ACTCAACTACTGTTAAATGGTAGTCTAGCAGAAGAAGAAATAATAATTAGATCTGAAAAT
CTGACAAACAATGCCAAAACAATAATAGTACATCTTAATCAATCTGTAGAGATTGTATGT
ACAAGACCCAACAATAATACAAGAAAAAGTATAAGGATAGGACCAGGACAAACCTTCTAT
GCAACAGGAGACATCATAGGAAACATAAGACAAGCACATTGTAACATTAGTGCTGCTAAA
TGGAATGAAACCTTACAGAGGGTAAGTAAAAAATTAAAAGAGCACTTCCCTAATAAAACA
ATAGAATTTGCATCCTCTTCAGGAGGGGACCTAGAAATTACAATGCATAGCTTTAATTGT
AGAGGAGAATTTTTCTATTGTAATACATCAGGCCTGTTTAATGGTACATACATGTCTAAT
GGTACACAAAGTAATTCAAGCTCAATCATCACGATTCCATGCAGAATAAAGCAAATTATA
AACATGTGGCAGGAGGTAGGACGGGCAATGTATGCCCCTCCCATTGAAGGAAACATAACA
TGTAAATCAAATATCACAGGACTACTATTGGTACGTGATGGAGGAACGACAAATACTATA
AATGATACAGAGATATTCAGACCTGGAGGAGGAGACATGAGGGACAATTGGAGAAGTGAA
TTATATAAATATAAAGTGGTAGAAATTAAGCCATTAGGAGTAGCACCCACTGCAGCAAAA
AGGAGAGTGGTGGAGAGAGAAAAAAGAGCAGTGGGACTAGGAGCTGTGTTCCTTGGGTTC
TTGGGTGCAGCAGGAAGCACTATGGGCGCGGCGTCAATAACGCTGACGGTACAAGCCAGA
CAATTATTGTCTGGTATAGTGCAACAGCAAAGCAATTTGCTGAGAGCTATAGAGGCGCAA
CATCATCTGTTGCAACTCACAGTCTGGGGCATTAAACAGCTACAGACAAGAGTCCTGGCT
ATAGAAAGATACCTAAAGGAACAACAGCTCCTAGGGATTTGGGGATGCTCTGGAAAACTC
ATCTGCACTACTACTGTACCGTGGAACTCCAGTTGGAGTAACAAATCTCAAGAAGAGATT
TGGAATAACATGACTTGGATGCAGTGGGAAAGAGAAATTAGTAATTACACAGACACAATA
TACAGGTTGCTTGAAGACTCGCAAAACCAGCAGGAAAGAAATGAAAAAGATTTATTAGCA
TTGGACAGTTGGAATAATCTATGGAATTGGTTTAACATAACAAATTGGCTGTGGTATATA
AAAATATTCATAATGATAGTAGGAGGCTTGATAGGTTTAAGAATAATTTTTGCTGTGCTC
TCTATAGTGAATAGAGTTAGGCAGGGATACTCACCTTTGTCGTTGCAGACCCTTATCCCG
AACAACACAGGGGGACCAGGCAGGCTCGGAAGAATCGAAGAAGAAGGTGGAGAGCAAGAC
AGAAGCAGATCCATTCGATTAGTGAACGGGTTCTTAGCGCTTGCCTGGGACGACCTACGG
GACCTGTGGATCTTCAGTTACCACCGCTTGAGAGACTTCATATTACTGACAGCGAGAGTG
GTGGAACTTCTGGGACAGAGGGGGTGGGAAGCCCTTAAATATCTGGGAAGTCTTGTGCAG
TACTGGGGTCAGGAGCTAAAAAAGAGTGCTATTAGCCTGGTTGATACCATAGCAATAGCA
GTAGCTGAAGGAACAGATAGGATTATAGAAATAATACAAGGACTTTGTAGAGCTATCTAC
AACATACCTAGAAGAATAAGACAGGGCTTTGAAGCAGCTTTGCAATAA
>EU363839_50 EU363839
ATGAGAGTGACGGGGATCAGGAAGAATTATCGGCATTTATGGAGATGGGGCACGATGCTC
CTTGGAATGTTGATGATCTGTAGTGCTGTAGGGAACTTGTGGGTCACAGTCTATTATGGG
GTACCTGTATGGAAAGATGCAACCACCACTTTATTTTGTGCATCAGATGCTAAAGCATAT
GATACAGAGGTACACAATGTTTGGGCTACACATGCCTGTGTACCCACAGACCCCAACCCA
CAAGAAATAGTTTTGGGAAATGTAACAGAAAATTTTAACATGTGGAAAAATGACATGGTA
AATCAGATGCAGGAAGATGTAATCAGTTTATGGGATCAAAGCCTAAAGCCATGTGTAAAG
TTGACCCCACTCTGTGTCACTCTAGAATGTAGTAATGTTAGCAGGAATAGTAGTGGTACC
AACAATGAGACCTACTATGAGAACATGAATAGTAGTGGTACCAACAATGAGACCTACTAT
GAGAACATGAAAAATTGCTCTTTCAATGCAACCACAGAAGTAAGAGATAGGAAGCAGAAA
GTGTATGCACTTTTTTATAAACTTGATATAGTACCACTTACTGACAAGCACTCTAATGAG
TCTTATAGATTAATAAATTGTAATACCTCAGCCATAACACAAGCCTGTCCAAAGGTCACT
TTTGATCCAATTCCTATACACTATTGCACTCCAGCTGGTTATGCAATTCTAAAGTGTAAT
GATAAGATGTTCAATGGGACAGGACCATGCTCTAATGTTAGCACAGTACAATGTACACAT
GGGATTAAGCCAGTGGTATCAACTCAACTACTGTTAAATGGTAGCCTAGCAGAAAAAGAA
ATAGTAATTAGATCTGAAAATCTGACAAACAATGTCAAAACAATAATAGTACATCTCAAT
CAATCTGTAGAAATTGTATGTACAAGACCCGGCAATAATACAAGAAAAAGTATAAGGATA
GGACCAGGACAAACATTCTATGCAACAGGAGACATAATAGGAGACATAAGACAAGCACAT
TGTACCATTAATGAAACTAAATGGATTGAAACTTTACAAAGGGTAAGTACAAAATTAGTA
AAACACTTCCAGAATAAAACAATAAAATTTGCACCATCCTCAGGAGGGGACCTAGAAATT
ACAACACATAGCTTTAATTGTAGGGGAGAATTTTTCTATTGTAATACATCAGGCCTGTTT
AATAGTACATACATGCGTAATGGTACATACAATGGTACAGCAGTTAATTCAAATTCAACC
CTCATAATCCCCTGCAGAATAAAGCAAATTATAAATATGTGGCAGGAGGTAGGGCGAGCA
ATGTATGCCCCTCCCATTGCAGGAAACATAACATGTAAATCAGCTATCACAGGACTATTA
TTGGTACGTGATGGAGGAAATGGAAATCTTGGAAATCTGTCAAATAATGCAGAGGAGATA
TTCAGACCTGGAGGAGGAGATATGAGGGACAATTGGAGAAGTGAATTATATAAATATAAA
GTGGTAGAAATTAAGCCATTGGGAGTAGCACCCACTCCAGCAAAAAGGAGAGTGGTGGAG
AGAGAAAAAAGAGCAGTGGGAATAGGAGCTGTGTTCCTTGGGTTCTTGGGAGTAGCAGGA
AGCACTATGGGCGCGGCGTCAATAACGCTGACGGTACAGGCCAGACAATTGCTGTCTGGT
ATAGTGCAACAGCAAAGCAATTTGCTGAGGGCTATAGAGGCGCAACAGCATCTGTTGCAA
CTCACGGTCTGGGGCATTAAGCAGCTCCAGACAAGAGTCCTGGCTATAGAAAGATACCTA
AAGGATCAACAGCTCCTAGGGATTTGGGGCTGCTCTGGAAAACTCATATGCACTACTGCT
GTACCTTGGAACTCCAGTTGGAGTAACAAATCTCAAACAGATATTTGGGATAACATGACC
TGGATGCAATGGGATAAAGAAATTAGTAATTACACAGGCACAATATACAGGTTGCTTGAA
GAATCGCAAAACCAGCAGGAAAGGAATGAAAAAGATCTATTAGCATTGGACAGTTGGAAA
AATTTATGGAATTGGTTTGACATAACAAATTGGCTGTGGTATATAAAAATATTCATAATA
ATAGTAGGAGGCTTGATAGGTTTAAGAATAATTTTTGCTGTGCTCTCTATAGTGAATAGA
GTTAGGCAGGGATACTCACCTTTGTCATTTCAGACCCTTACCCCGAACCCAGGGGGACCC
GACAGGCTCGGAAGAATCGAAGAAGAAGGTGGAGAGCAAGGCAAAGACAGATCCATTCGA
TTAGTGAACGGATTCTTAGCACTTGTCTGGGACGACCTGCGGAACCTGTGCCTCTTCAGC
TACCACCGATTGAGAGACTTCATATCAGTGACAGCGAGAGTGGTGGAACTTCTGGGACGC
AGCAGTCTCAAGGGACTACAGAGGGGGTGGGAAGCCCTTAAATATCTGGGAAGTCTTGTG
CAGTACTGGGGTCAGGAGCTAAAAAAGAGTACTATTAGTCTGATTGATACCATAGCAATA
GCAGTAGCTGAAGGAACAGATAGGATTATAGAATTAGTACAAGGACTTTGTAGAGCTATC
TACAACATACCCAGAAGAATAAGACAGGGCTTTGAAGCAGCTTTGCAATAA
>EU363840_2.43 EU363840
ATGAGAGTGACGGGGACCAAGAGGAGTTGGCATTTATGGAGATGGGGCACCTTGCTCCTT
GGAATATTGATGATCTGTAGTGTTGTAGGAAACTTGTGGGTCACAGTCTATTATGGGGTA
CCTGTATGGAAAGAGGCAACCACCACTTTATTTTGTGCATCAGATGCTAGAGCATATGAT
ACAGAGGTACATAATGTTTGGGCTACACATGCCTGTGTACCCACAGACCCCGACCCACAA
GAAATAGAGTTGAAAAATGTAACAGAAAATTTCAACATGTGGAAGAATGGTATGGTGAAT
CAGATGCATGAGGATGTAATCAGTATATGGGATCAAAGCCTAAAGCCATGTGTAAAGTTG
ACCCCACTCTGTGTCACTTTAGAATGTAGAAATGTCAGCAGTAATAGTAGCAGTAATAAT
AGCAGTGATATTAGCAGTAATAGTAGCAGTATTAGTAATGAGATGAAAAATTGCTCTTTC
AATGCAACCACAGTATTAAGAGATAAAAAGCAGACAGTGTATGCACTCTTTTATAGACTT
GATATAGTACCACTTAATGATAAGAACTCTAGTGATGATAAGAACTCTAGTAATTATAGA
TTAATAAATTGTAATACCTCAACCATAACACAAGCCTGTCCAAAGGTCACTTTTGATCCA
ATTCCTATACACTATTGCGCTCCAGCTGGTTATGCGATTCTAAAGTGTAAGGATAAGACA
TTCAATGGGACAGGGCCATGCCATAATGTTAGCACGGTACAATGTACACATGGAATTAAG
CCGGTGGTATCAACTCAATTACTGTTAAATGGTAGCCTAGCAGAAGAAGAGATAATAATT
AGATCTGAAAATTTGACAAACAATGTCAAAACAATAATAGTACATCTTAATCAATCTGTA
GAAATTGTGTGTACAAGACCCGGCAATAATACAAGAAAAAGTATAAGAATAGGACCAGGA
CAAACATTCTATGCAACAGGAGATATCATAGGAAACATAAGACAAGCACATTGTAACATT
AGTGAGGATAAATGGAAGGAAACTTTACAAAGGGTAAGTAAAAAATTAGCAGAACACTTC
CATAATAAAACAATAAAATTTGCACCATCCTCAGGAGGGGACTTAGAAATTACAACACAT
AGCTTTAATTGTAGAGGAGAATTTTTCTATTGTAATACATCAAAGCTGTTTAATAGTACA
CACATGTTTAATGATACATACAGGTCTAATGGTACAAATTCAACCATCACGATTCCATGC
AAAATAAAGCAAATTATAAATATGTGGCAAGAGGTAGGACGAGCAATGTATGCCCCTCCC
ATTGCAGGAAACATAACATGTAAATCAAATATCACAGGACTACTATTGGTACGTGATGGA
GGAAATGATAATGCAACTACTCCAGAGACATTCAGACCTGGAGGAGGAGATATGAAGGAC
AATTGGAGAAGTGAATTATACAAATATAAAGTGGTAGAAATTAAGCCATTGGGAATAGCA
CCCACTGAAGCAAAAAGGAGAGTGGTGGAGAGAGAAAAAAGAGCAGTAGTGGGAATAGGA
GCTGTGCTCCTTGGGTTCTTGGGTGCAGCAGGAAGCACTATGGGCGCGGCGTCAATAACG
CTGACGGTACAAGCCAGACAATTGTTGTCTGGTATAGTGCAACAGCAAAGCAATTTGCTG
AGAGCTATAGAGGCGCAACAGCATCTGTTGCAACTCACGGTCTGGGGCATTAAACAGCTA
CAGACAAGAGTCCTGGCTATAGAAAGATACCTAAAGGATCAACAGCTCCTAGGGATTTGG
GGCTGCTCTGGAAAACTCATCTGCACTACTAATGTACCTTGGAACTCCAGTTGGAGTAAC
AAAACTCATGATGAGATTTGGAATAACATGACCTGGATGCAGTGGGACAGAGAAATTAAT
AATTACACAAACACAATATACAAGTTGCTTGAAGACTCGCAAAACCAGCAGGAAAGGAAT
GAGAAGGATCTATTAGCATTGGACAGTTGGAAAAATCTATGGAGTTGGTTTGACATATCA
AATTGGCTGTGGTACATAAAAATATTCATAATGATAGTAGGAGGTTTGATAGGTTTAAGA
ATAATTTTTGCTGTGCTCTCTATAGTGAATAGAGTTAGGCAGGGATACTCACCTTTGTCG
TTTCAGACCCCTACCCCGAGCCCAGGGGGACCCGACAGGCTCGGAAGAATCGAAGAAGAA
GGTGGAGAGCAAGACAGAGACAGATCCATTCGATTAGTGAACGGATTCTTAGCACTTGCC
TGGGACGACCTGCGGAACCTGTGCCTCTTCAGCTACCACCAATTGAGAGACTTCATATTG
GTGACAGCGAGAGTGGTGGAACTTCTGGGACGCAACAGTCTCAAGGGACTACAGAGGGGG
TGGGAAGCCCTTAAATATCTGGGAAGCCTTGTGCAGTACTGGGGTCAGGAGCTAAAAAAG
AGTATTATTAGTCTGGTTGATACCATAGCAATAGCAGTAGCTGAAGGAACAGATAGGATT
ATAGAATTAGTACAAAGACTTTGTAGAGCTATCTACAACATACCTAGAAGAATAAGACAG
GGCTTTGAAGCAGCTTTGCAATAA
>EU363831_7.01 EU363831
ATGAGAGTGAGGGGGACACTGAGGAATTGTCAACCATGGTGGATATGGGGCGTCTTAGGC
TTTTGGATGTTAATGATTTATAATGTGGGAGGAAACTTGTGGGTCACAGTCTATTATGGG
GTACCTGTGTGGAGAGAAGCAAAAACTACTCTATTCTGTGCGTCAGATGCTAAAGCATAT
GAGAAAGAAGTGCATAATGTCTGGGCTACACATGCCTGTGTACCCACAGACCCCAACCCA
CAAGAAATATTTATGAAAAATGTAACAGAAAACTTTAACATGTGGAAAAATGATATGGTG
GATCAAATGCATGAGGATGTAATCAGTATATGGGATCAAAGCCTAAAGCCATGTGTAAAG
TTGACCCCACTCTGCGTCACTTTAGAATGTAGAAATGCTAATAGAAGTGTTAGTGAAAAT
GTTATTGGCAATGATACCTACGATAAGGTAAAAAATTGCTCTTTCAATGCAACCACATTA
TTAAGAGATAAGAAAAACACAGTGTATGCGCTTTTTTATAGACTTGACATAGTACCACTT
GATAATGAGAACTCTACTAATAACTCTAGTGGGTATTATAGATTAATAAATTGTAATACC
TCAGCCATAACACAAGCCTGTCCAAAGATCACTTTTGATCCAATTCCTATACACTATTGT
ACTCCAGCTGGTTATGCGATTCTAAAGTGTAATGATAAGGCATTCAAGGGAACAGGACCG
TGCCAGAATGTTAGCACAGTACAATGTACACATGGAATTAAGCCAGTGGTATCAACTCAA
CTACTGTTAAATGGTAGTCTAGCAGAAGAAAAGATAATAATTAGATCTGAAAATCTGACA
GACAATGTCAAAACAATAATAGTACATCTTAACAAATCTGTAGAAATTACATGTACAAGA
CCTAACAATAATACAAGAAAAAGTATAAGGATAGGACCAGGACAAACATTCTATGCAACA
GGAGACATCATAGGAGACATAAGACAAGCACATTGTAACATTAGTAGAAGTGACTGGAAT
GAAACTTTAAAAAATGTAATTAAAGAATTAGCAGAACACTTCCCTAATAAAACAATAAAA
TTTGAACCACCCTCAGGGGGGGACCTAGAAATTACAACACATAGCTTTAATTGTGGAGGA
GAATTTTTCTATTGTAATACAACAAGACTGTTTAATGGTACAAAAGGTAATTCAAGCTCA
TTCATCCCTAATATAAACGATAGTTCAGACTCAAACATCACAATCCCATGCAGACTAAAG
CAAATTATAAACATGTGGCAGGAGGTAGGACGAGCAATGTATGCCCCTCCTATTGAAGGA
AACATAACATGTAAATCAAATATCACAGGACTACTATTGGTACGTGATGGAGGGAACGCA
AGTTTTTCAAACGGAACAGAGACATTTAGACCTGGAGGGGGAGATATGAGGGACAATTGG
AGAAGTGAACTATATAAATATAAAGTGGTAGAAGTTAAGCCATTGGGAGTAGCACCCACT
GAAGCAAAAAGGAGGGTGGTGCAGAGAGAAAAAAGAGCAGGAATAGGAGCTGTGTTCCTT
GGGTTCTTGGGAGCAGCAGGAAGCACTATGGGCGCGGCGTCAATAACGCTGACGGTACAA
GCCAGACAATTGCTGTCTGGTATAGTGCAACAGCAAAGCAATTTGCTGAGAGCTATAGAG
GCGCAACAGCATCTGTTGCAACTCACGGTCTGGGGCATTAAGCAGCTACAGACAAGAGTC
CTGGCTATAGAAAGATACCTAAAGGATCAACAGCTCCTAGGGATTTGGGGCTGCTCTGGA
AAGCTCATCTGCACTACTAATGTACCTTGGAACTCCAGTTGGAGCAACAAATCTCAAAAA
GAGATTTGGGATAACATGACCTGGATGCAGTGGGATAAGGAAATTAATAAATACACAGAC
ACAATATACTGGTTGCTTGAAGAATCGCAAAACCAGCAGGAAAGAAATGAAAAAGATTTA
TTAGCATTGGACAGTTGGAAAAATCTATGGAATTGGTTTGACATAACAAACTGGCTGTGG
TATATAAAAATATTCATAATGATAGTAGGAGGCTTGATAGGTTTAAGAATAATTTTTGCT
GTGCTCTCTATAGTGAATAGAGTTAGGCAGGGATACTCACCTTTGTCGTTGCAGACCCTT
ATCCCGAACCCAGGGGGACCAAGCAGGCTCGGAAGAATCGAAGAAGAAGGTGGAGAGCAA
GACAGAGACAGATCCGTTCGATTAGTGAACGGATTCTTAGCACTTGCCTGGGACGACCTG
CGGAACCTGTGCCTCTTCAGTTACCACCGCTTGAGAGACTTCATATTACTGACAACGAGG
GGGGTGGAACTTCTGGGACGCAGCAGCCTCAAGGGATTACAGAGGGGGTGGGAAGCCCTT
AAATATCTGGGAAGTCTTGTGCAGTATGGGGGTTCGGAGCTAAAAAGGAGTGCTATTAGG
CTGTTTGATACCATAGCAATAGCAGTAGCTGAAGGCACAGATAGGATTATAAACATAGTA
CAAGGAATTTGTAGAGCTATCCGCAACATACCTAGAAGAATAAGACAGGGCTTTGAAGCA
GCTTTGCAATAA
>EU363836_50 EU363836
ATGAGAGTGAGGGGGACACGGAGGAATTATCAACAATGGTGGATATGGGGCATCTTAGGC
TTCTTGAGGTTAATAATTTGTAATGGGGAAGAAGAATCGTGGGTCACAGTCTATTATGGG
GTACCTGTGTGGAAAGAAGCAAAAGCTACTCTATTCTGTGCGTCAGATGCTAAAGCATAT
GAGAAAGAAGTGCATAATGTCTGGGCTACACACGCCTGTGTACCCACAGACCCCAACCCA
CAAGAAATAGTTATGGAAAATGTAACAGAAAATTTTAACATGTGGAAGAATGATATGGTG
GATCAGATGCATGAGGATGTAATCAGTTTATGGGATCAAAGCCTAAAGCCATGTGTAAAG
TTGACCCCACTCTGTGTCACTTTAGAATGTAAAAATGTTAACAGTACTGGTAATAGTACC
CACAATGTGACCTACGAGGAGGGCGTGAGGGAGATAAAAAATTGCTCTTTCAATGCAACC
ACATTATTAAGAGATAGGAAGAAGACAGTGTATGCACTTTTTTATAGACTTGATATAGTA
CCCCTTAATGATACTGATAAGAACTCTAGTGAGTATAGATTAATAAATTGTAATACCTCA
GCCATAACACAAGCCTGTCCAAAGGTCACTTTTGATCCAATTCCTATACACTATTGCGCT
CCAGCTGGTTATGCGATTCTAAAGTGTAATGATCAGTTATTCAATGGGACAGGACAATGC
CCTAATGTTAGCACAGTACAATGTACACATGGAATTAAGCCAGTGGTATCAACTCAACTA
CTGTTAAACGGTAGCCTAGCAGAAAAAGAGATAATAATTAGATCTGAAAATCTGACAAAC
AATGTCAAAACAATAATAGTACATCTTAACCAATCTGTAGAAATTGTATGTACAAGACCC
AACAATAATACAAGAAAAAGTATAAGGATAGGACCAGGACAAACATTCTATGCAACAGGA
GACATCATAGGAGACATAAGACAAGCACATTGTAACATTAGTAAAGATGAATGGCAGAAA
ACTTTACAGAATGTAAGTAAAGAATTATCAAAACACTTCCCTAATAAAACAATAAAATTT
AATTCATCCTCAGGAGGGGACCTAGAAATTACAACACATAGCTTTAATTGTAGAGGAGAA
TTTTTCTATTGTAATACATCAGGCCTGTTTAATGGTACATACAATAGTACAAACAATGGT
ACAGAAAACAATTCAAGCTCAAACATCACACTCCCATGCAGAATAAAGCAAATTATAAAC
ATGTGGCAGGAGGTAGGACGAGCAATGTATGCCCCTCCCATTGAAGGAAACATAACATGT
AAATCAAAGATCACAGGACTACTATTAACACGTGATGGAGGAAACTCAAGTAGTACAGAA
GAGACATTCAGACCTGGAGGAGGAAATATGAGAGACAATTGGAGAAATGAATTATATAAA
TATAAAGTGGTAGAAATTAAGCCATTGGGAGTAGCCCCCACTGCAGCAAAAAGGAGAGTG
GTAGAGAGGGAAAAAAGAGCAGTGGGAATAGGAGCTGTGTTCCTTGGGTTCTTGGGAGCA
GCAGGAAGCACTATGGGCGCGGCGTCAATAACGCTGACGGTACAGGCCAGACAATTGTTG
TCTGGTATAGTGCAACAGCAAAGCAATTTGCTGAGAGCTATAGAGGCGCAACAACATATG
TTGCAACTCACGGTCTGGGGCATTAAGCAGCTACAGACAAGAGTCCTGGCTATAGAAAGA
TACCTAAAGGATCAACAGCTCCTAGGGATTTGGGGCTGCTCTGGAAAACTGATCTGCACT
ACTAATGTACCTTGGAACTCCAGTTGGAGTAATAAATCTCGACAAGAGATTTGGGATAAT
ATGACCTGGATGCAGTGGGATAAGGAAATTAGTAATTACACAGACACAATATACAGGTTG
CTTGAAGACTCGCAAAACCAGCAGGAAAGAAATGAAAAAGATTTATTAGCATTGGACAGT
TGGAAAAATCTATGGAATTGGTTTGACATAACAAAGTGGCTGTGGTATATAAAAATATTC
ATAATGATAGTAGGAGGCTTGATAGGTTTAAGAATAATTTTTGCTGTGCTTTCTATAGTG
AATAGAGTTAGGCAGGGATACTCACCTTTGTCGTTTCAGATCCCTACCCCAAACCCAAGG
GGACCAGACAGGCTCGGAGGAATCGAAGAAGAAGGTGGAGAGCAAGACAAAACCAGATCC
ATTCGATTAGTGAACGGATTCTTAGCGCTTGCCTGGGACGACCTGCGGAACCTGTGCCTC
TTCAGTTACCACCGCTTGAGAGACTTCATATTACTGACAGCGAGGGGGGTGGAACTTCTG
GGACGCAGCAGCCTCAAGGGACTACAGAAGGGGTGGGCAGCCCTTAAATATCTGGGAAGT
CTTGTGCAGTATTGGGGTTTGGAGCTAAAAAAGAGTACTATTAGTCTGGTTGATACCATA
GCAATAGCAGTAGCTGAAGGAACAGATAGGATTATAAACATAGTACAAGGAATTTGTAGA
GCTATACTCAACATACCTAGAAGAATAAGACAGGGCTTAGAAGCAGCTTTACTATAA
>EU363838_50 EU363838
ATGAGAGTGAGGGGGATACTGAGGAATTATCCACAATGGTGGATATGGGGCGTCTTAGGC
TTTTGGATGTTAATGATTTGTAATGTGAGAGGAAACTTGTGGGTCACAGTCTATTATGGG
GTGCCTGTGTGGAAAGAAGCAAAAACTACTCTATTCTGTGCGTCAGATGCTAAAGCATAT
GAGACAGAAGTGCATAATGTATGGGCTACACATGCCTGTGTACCCACAGACCCCAACCCA
CAAGAAATAGTTATAGAAAATGTAACAGAAGATTTTAACATGTGGAAAAATAATATGGTA
GATCAGATGCATGAGGATGTAATCAGTTTATGGGATCAAAGCCTAAAGCCATGTGTAAAG
TTGACCCCACTCTGTGTCACTTTAGAATGTGGAAATGTAAATGTTACCCACAATGTAACC
CACGACAATGCAACCCACGATGAGATGGAAGAGATAAAAAATTGCTCTTTCAATGCAACC
ACAGTAGTAAGAGATAAGCAGAAGACAGTGTTTGCACTTTTTTATAGACTTGACATAGTA
CCACTTAATGATAGTAACTCTAGTAGGTATTATAGATTAATAAATTGTAATACCTCAGCC
ATAACACAAGCCTGTCCAAAGGTCTCTTTTGATCCAATTCCTATACACTATTGCACTCCA
GCTGGTTATGCGATTCTAAAGTGTAATAATAAGACATTCAATGGGAAAGGACCATGCAAT
AATGTTAGCACAGTACAATGTACACATGGAATTAAGCCAGTGGTATCAACTCAACTACTG
CTAAATGGTAGCCTAGCAGAAGAAGAGATAATAATTAGATCAGAGAATCTGACAGACAAT
GCCAAAACAATAATAGTGCATCTTAATCAATCTGTAGAAATTGTATGTACAAGACCCAAC
AATAATACAAGAAAAAGTATAAGGATAGGACCAGGACAAACATTCTATGCAACAGGAGAA
ATCATAGGAGACATAAGACAAGCACATTGTAACATTAGTGGAGCTAAATGGAATGAAACT
TTACAGAAGGTAAGTAAAAAATTAGCAGAACACTTCCCTAATAAAACAATAAAATTTGAA
CCATCCTCAGGAGGGGACCTAGAAATTACAACACATAGCTTTAATTGTAGAGGAGAATTT
TTCTATTGTAATACATCAGGCCTGTTTAATAGTACATACATGGGTAATGGTACATACATG
GGTAATGGTACATACATGAATACAAACTCAACCATCACGATCCCATGCAGAATAAAGCAA
ATTATAAACATGTGGCAGGAGGTAGGACGAGCAATGTATGCCCCTCCCATTGCAGGGAAC
ATAACATGTAAATCAAACATCACAGGACTACTCTTGGTACGTGATGGAGGAAAACCAGAG
AATAATACAGAGAATAAGATAGAGATATTCAGACCTGGAGGAGGAGATATGAGGGACAAT
TGGAGAAGTGAATTATATAAATATAAAGTGGTAGAAATTAAGCCATTAGGAGTAGCACCC
ACTGCAGCAAAAAGGAGAGTGGTGGAGAGAGGAAAAAGAGCAGTGGGACTAGGAGCTGTG
TTCCTTGGGTTCTTGGGAGCAGCAGGAAGCACTATGGGCGCGGCGTCAATAACGCTGACG
GTACAAGCCAGACAATTGTTGTCTGGTATAGTGCAACAGCAAAGTAATTTGCTGAGAGCT
ATAGAGGCGCAACAGCATCTGTTGCAACTCACGGTCTGGGGCATTAAGCAGCTACAGACA
AGAGTCCTGGCTATAGAAAGATACCTAAAGGATCAACAGCTCCTAGGGATTTGGGGCTGC
TCTGGAAAACTCATCTGCACTACTAATGTACCTTGGAACTCCAGTTGGAGTAACAAAACC
CAACAAGAGATCTGGGATAACATGACCTGGATGCAGTGGGATAAGGAAATTAATAATTAC
ACAAACACAATATACAGGTTGCTTGAAGACTCGCAAAACCAGCAGGAAATAAATGAAAAG
GAGTTATTAGCATTGGATAGTTGGAAAAATTTATGGAGTTGGTTTGACATAACAAATTGG
CTGTGGTATATAAAAATATTCATAATGATAGTAGGAGGCTTGATAGGCTTAAGAATAATT
TTTGCTGTGCTCTCTATAGTGAATAGAGTTAGGCAGGGATACTCACCTTTGTCGTTTCAG
ACCCTTACCCCGAACCCAGGGGGACCAAGCAGGCTCGAAAGAATCGAAGAAGAAGGTGGA
GAGCAAGACAGAACCAGATCAATTCGATTAGTGAGCGGATTCTTAGAACTTATCTGGGAC
GACCTGCGGAACCTGTGCCTCTTCAGTTACCACCGCTTGAGAGACTTCATATTGCTGACA
GCGAGAGGGGTGGAACTTCTGGGACGCATCAGCCTCAGGGGACTACAGAAGGGGTGGGAA
GCCCTTAAATATCTGGGAAGTCTTGTGCAGTATTGGGGTCTGGAGCTAAAAAAGAGTATT
ATTAGGCTGATTGATACCCTAGCAATAGCAGTAGGTGAAGGAACAGATAGGATTATAAGC
ATAGGACAAGGAATTTGTAGAGCTATCCGCAACGTACCTAGAAGAATAAGACAGGGCTTT
GAAGCAGCATTGCAATAA
>EU363841_1.15 EU363841
ATGAGAGTGAGGGGGATACTGAGGAATTATCAACAATGGTGGATATGGGGCGTCTTAGGC
TTTTGGATGGTAATGAATTGTAATGTGAAAGGAAACTTGTGGGTCACAGTCTATTATGGG
GTGCCTGTGTGGAAAGAAGCAAAAGCTACTCTATTCTGTGCGTCAGATGCTAAAGCATAT
GAGACAGAAGTGCATAATGTCTGGGCTACACATGCCTGTGTACCCACAGACCCCAACCCA
CAAGAAATAGTTATAGAAAATGTAACAGAAAATTTTAACATGTGGAATAATGATATGGTG
GATCAGATGCATGAGGATGTAATCAGTTTATGGGATCAAAGCCTAAAACCATGTGTAAAG
TTGACCCCACTCTGTGTCACTTTAGAATGTAAAAATGTTGAAAACAATGGGAGCTACACT
GAGATAAAAAATTGCTCTTTTAATACAACCACATTCTTAAGAGATAGACAGAAGACAATG
TATGCACTTTTTTATAGACTTGATATAGTACCCCTTAATGATAAGAACTCTAGTGAGAAC
TCTAGTGAGTATTATAGGTTAATAAATTGTAATACCTCAGCCATAACACAAGCCTGTCCA
AAGGTCACGTTTGATCCAATTCCTATACACTATTGCACTCCAGCTGGTTATGTGATTCTA
AAGTGTAATGATAAGACATTCAATGGGACAGGACCATGCCATAATGTTAGCACGGTACAA
TGTACACATGGAATTAAGCCAGTGGTATCAACTCAACTACTGTTAAATGGTAGCCTAGCA
GAAAGAGAGATAATAATTAAATCTGAAAATCTGACAAACAATGCCAAAACAATACTGGTA
CATCTTAATCAGTCTGTAGAAATTGTATGTACAAGACCCAACAATAATACAAGAAAAAGT
ATAAGGATAGGACCAGGACAAACATTCTATGCAACAGGAGACATCATAGGAGACATAAGA
CAAGCACATTGTAACATTAGTAAAGATAAATGGAATGAAGCTTTACAGGGGGTAAGTAAA
AAATTAGCAGAACACTTCCCTAATAAAACAATAAAATTTAACTCATCCTCAGGAGGGGAC
CTAGAAATTACAACACATAGCTTTAATTGTAGAGGAGAATTTTTCTATTGTGATACATCA
GGCCTGTTTAATGGTACGTACAATGGTACAGACATGCTTAATGGTACCATCACAATCCCA
TGCAGAATAAAGCAATTTATAAACATGTGGCAGGAGGTAGGACGAGCAATGTATGCCCCT
CCCATTGAAGGAAACATAACATGTAAATCAAATATCACAGGACTACTATTGGAACGTGAT
GGGGGTCTGTTAGAGAATACTACTGAGATATTCAGACCTGGAGGAGGAGATATGAGAAAC
AATTGGAGAAATGAATTATATAAATATAAAGTGGTAGAAATTAAGCCATTGGGAGTAGCA
CCCACTGCAGCAAAAAGGAGAGTGGTGGAGAGAGAAAAAAGAGCAGTGGGACTAGGAGCT
GTGTTCCTTGGGTTCTTGGGAGCAGCAGGAAGCACTATGGGCGCGGCGTCAATAACGCTG
ACGGTACAGGCCAGACAATTGTTGTCTGGTATAGTGCAACAGCAAAGCAATTTGCTGAGA
GCTATAGAGGCGCAACAGCATATGTTGCAACTCACGGTCTGGGGCATTAAGCAGCTACAG
ACAAGAGTCCTGGCTATAGAAAGATACCTAAAGGATCAACAGCTCCTAGGGATTTGGGGC
TGCTCTGGAAAACTTATCTGCACTACTAATGTACCTTGGAACTCCAGTTGGAGTAACAAA
TCTCAACATGAGATTTGGGATAACATGACCTGGATGCAGTGGGACAAGGAAATTAGTAAT
TACACAAACACAATATACAGGTTGCTTGAAGACTCGCAAAACCAGCAGGAAAGAAATGAA
AAAGATTTATTAGCATTGGACAGTTGGAAAAATCTATGGAGTTGGTTTGACATAACAAAT
TGGCTGTGGTATATAAAAATATTCATAATGATAGTAGGAGGCTTAATAGGTTTAAGAATA
ATTTTTGCTGTGCTTTCTATAGTGAATAGAGTTAGGCAGGGATACTCACCTTTGTCGTTG
CAGACCCTTATCCCGAACCCAGGGGGACCAGGCAGGCTCAGAAGAATCGAAGAAGAAGGT
GGAGAAGAAGACAAAAGCAGATCCATTCGCTTAGTGAACGGATTCTTAGCAGTTGCCTGG
GACGACCTACGGAACCTGTGCCTCTTCAGTTACCACCGCTTGAGAGACTGCATATTACTG
ATAGCGAGAGGGGTGGAACTTCTGGGACGCAACAGCCTCAGGGGACTACAGACGGGGTGG
GAAGCCCTTAAATATCTGGGAAGTCTTGTGCAGTATTGGGGTCTGGAGTTAAAAAAGAGT
ACTATTAGTCTGTTTGATACCTTAGCAATAGCAGTAGCTGAAGGAACAGATAGGATTATA
AACATAGTACAAGGAATTTGTAGAGCTATCCACAACATACCTAGAAGAATAAGACAGGGC
TTTGAAGCAGCTTTGCTATAA
>EU363847_50 EU363847
ATGAGAGTGAGGGGGACATTGAGGAATTATCAACAATGGTGGATATGGGGCGTCTTAGGC
TTTTGGATGTTAATGATTTGTAATGTGGGAGGAAACAGGTGGGTCACAGTCTATTATGGG
GTACCCGTGTGGAAAGAAGCAAAAACTACTCTATTCTGTGCGTCAGATGCTAAAGCATAT
GAGACAGAAGTGCATAACGTCTGGGCCACACATGCCTGTGTACCCACAGACCCCAACCCA
CAAGAAATATTTATAAAAAATGTAACAGAAGACTTTAACATGTGGAAGAATGATATGGTA
GATCAGATGCATGAGGATGTAATCAGTTTATGGGACCAAAGCCTAAAGCCATGTGTAAAA
TTGACCCCACTCTGTGTCACTTTAGAATGTGGAAATGTTAGCAGTACTAGAAATGATAGC
AGTACCAGTGAGACCTATGGTAGCAGCATGCAGGAGATAAAAAATTGCTCTTTCAATGCA
ACCACATTACTAAGTGATAGGAAGGAGAAAGTGTATGCACTTTTTTATAGACTTGATATA
GTACCACTTAATGATAAGAACTCTAGTGATAGTGAGTATTATAGATTAATAAATTGTAAC
ACCTCAGCCATAACACAAGCCTGTCCAAAAGTCTCTTTTGATCCAATTCCTATACACTAT
TGCACTCCAGCTGGTTATGCGATTCTAAAGTGTAACGATAAGGCATTCAATGGGACAGGA
AAATGTCAAAATGTTAGCACGGTACAATGCACACATGGAATAAAGCCAGTGGTGTCAACT
CAACTACTGTTAAATGGTAGCCTAGCAGAAGAAGAGATAATAATTAGATCTGAAAATCTG
ACAGACAATGCCAAAACAATAATAGTACATCTTAATGAATCTGTAGAAATTGTATGTACA
AGACCCAACAATAATACAAGAAAAAGTATAAGGATAGGACCAGGACAAACATTCTATGCA
ACAGGAGACATCATAGGAGACATAAGACAAGCACATTGTAACATTAGTGAGGGTAAATGG
AATAAAACTTTACAGAAGGTAGGTAAAAAATTAGCAGAACGCTTCCCTAATAAAAGTATA
ATCTTTACATCATCCTCACGAGGGGACCTAGAAATTACAACACATAGCTTTAATTGTAGA
GGAGAATTTTTCTATTGTAATACCTCAAAACTGTTTAATGGTACATACAACAATGGTACA
TACAATGGTACATACGGTACGGAAAGTAATATCACAATCCCATGCAGAATAAAGCAAATT
ATAAACATGTGGCAGGAGGTAGGACGAGCAATGTATGCTCCTCCCATTGCAGGAAACATA
ACATGTAACTCAACTATCACAGGCTACTATGTACGTGATGGAGGAACAGGAAATGGGACA
GATAATGGTACAGAGATATTCAGACCTGGAGGAGGAGATATGAGAAACAATTGGAGAAGT
GAATTATATAAATATAAAGTGGTAGAAATTAAGCCATTGGGAGTAGCACCCACTGAAGCA
AAAAGGAGAGTGGTGGAGAGAGAAAAAAGAGCAGTGGGACTAGGAGCTGTGTTCCTTGGG
TTCTTGGGAGCAGCAGGAAGCACTATGGGCGCGGCGTCAATAACGCTGACGGTACAAGCC
AGACAATTGTTGTCTGGTATAGTGCAACAGCAAAGCAATTTGCTGAGAGCTATAGAGGCG
CAACAGCATCTGTTGCAACTCACAGTCTGGGGCATTAAGCAGCTACAGACAAGAGTCCTG
GCTATAGAAAGATACCTAAAGGATCAACAGCTCCTAGGGCTTTGGGGCTGCTCTGGAAAA
ACCATCTGCACTACTGCTGTACCTTGGAACTCCAGTTGGAGTAACAAATCTCAACATGAG
ATTTGGGATAACATGACCTGGCTGCAGTGGGATAAGGAAATTAGTAATTACACAAACACA
ATATACAAGTTGCTTGAAGACTCGCAAATCCAGCAGGAAAGCAATGAAAAGGATTTATTA
GCATTGGACAGTTGGAAAAATCTATGGAGTTGGTTTGACATAACAAATTGGCTGTGGTAT
ATAAAAATATTCATAATGATAGTAGGAGGCTTGATAGGTTTAAAAATAATTTTTGCTGTG
CTCTCTGTAGTGAATAGAGTTAGGCAGGGATACTCACCTTTGTCGTTGCAGACCCCTACC
CCAAACCCAGGGGAACCAAGCAGGCTCGGAAGAATCGAAGAAGAAGGTGGAGAGCAAGAC
AACAACAGATCCATTCGATTAGTGAACGGATTCTTAGCACTTGCCTGGGACGACCTGCGG
AACCTGTGCCTCTTCAGTTACCACCGCTTGAGAGACTTCATATTACTGACAGCGAGAGGG
GTGGAACTTCTGGGACGCAACAGCCTCAGGGGACTACAGAGGGGGTGGGAAGCCCTTAAA
TATCTAGGAAATCTTGTGCTGTATTGGGGTCTGGAGCTAAAAAAGAGTACTATTAGTCTG
TTTGATACCATAGCTATAGCAGTAGCTGAAGGAACAGATAGGATTATAGGCATAGTACAA
AGAGTTTGGAGAGCTATCTGCAACATACCTAGAAGAATAAGACAGGGCTTTGAAGCAGCT
TTGCAATAA
>HM215357_9.89 HM215357
ATGCTCCTTGGGATGTTAATGATATGTAGTGCTGCAGACCAGCTGTGGGTCACAGTGTAT
TATGGGGTACCTGTGTGGAAAGAAGCAACCACTACTCTATTTTGTGCATCAGATGCTAAA
GCACATAAAGCAGAGGCACACAATATCTGGGCTACACATGCCTGTGTACCAACAGACCCC
AATCCACGAGAAATGATACTAGGAAATGTCACAGAAAATTTTAACATGTGGAAGAATAAC
ATGGTAGAGCAGATGCATGAGGATATAATCAGTTTATGGGATCAAAGTCTAAAACCATGT
GTAAAATTAACCCCACTCTGTGTTACTTTAAACTGCACTACATATTGGAATGAAACTTTA
CAGGGGAATGAAACTAAAGGGAAGAATAGAAGTGACATAATGACATGCTCTTTCAATATA
ACCACAGAAATAAGAGATAGAAAGAAGCAAGAAACTGCACTTTTTTATAAACTTGATGTG
GTACCACTAGAGGATAAGGATAGTAATAAGACTACCAATTATAGCAGCTATAGATTAATA
AATTGCAATACCTCAGTCGTGACACAGGCGTGTCCAAAAGTAACCTTTGAGCCAATCCCC
ATACATTATTGTGCCCCAGCTGGATTTGCGATTCTGAAATGTAATAATAAGACGTTCAAT
GGAACGGGTCCATGCAAAAATGTCAGCACAGTACAGTGTACACATGGAATTAGGCCAGTA
GTGTCAACTCAACTGTTGTTGAATGGCAGTCTAGCAGAAGAAGAGATAATAATTAGATCT
GAAAATATTTCAAATAATGCAAAAACCATAATAGTACAGCTTAATGAGTCTGTAACGATT
GATTGCATAAGGCCCAACAACAATACAAGAAAAAGTATACGCATAGGACCAGGGCAAGCA
CTCTATACAACAGACATAATAGGGAATATAAGACAAGCACATTGTAATGTTAGTAAAGTA
AAATGGGGAAGAATGTTAAAAAGGGTAGCTGAAAAATTAAAAGACCTCCTTCACCAGACA
AAGAACATAACTTTTGAACCATCCTCAGGAGGGGACCCAGAAATTACAACACACAGCTTT
AATTGTGGAGGGGAATTTTTCTACTGCAATACATCAGGACTATTTAATGGGAGTCTGCTT
AATGAGCAGTTTAATGAGACATCAAATGATACTCTCACACTCCAATGCAGAATAAAACAA
ATTATAAACATGTGGCAAGGAGTAGGAAAAGCAATGTATGCCCCTCCCATTGCAGGACCA
ATCAGCTGTTCATCAAATATTACAGGACTATTGTTGACAAGAGATGGTGGTAATACTGGT
AATGATTCAGAGATCTTCAGACCTGGAGGGGGAGATATGAGAGACAATTGGAGAAGTGAA
TTATACAAATATAAAGTAGTAAGAATTGAACCAATGGGTCTAGCACCCACCAGGGCAAAA
AGAAGAGTGGTGGAAAGAGAAAAAAGAGCAATAGGACTGGGAGCTATGTTCCTTGGGTTC
TTGGGAGCGGCAGGAAGCACGATGGGCGCAGCGTCACTGACGCTGACGGTACAGGCCAGA
CAGTTATTGTCTGGTATAGTGCAACAGCAAAACAATTTGCTGAGAGCTATAGAGGCGCAA
CAGCATCTGTTGCAACTCACAGTCTGGGGCATTAAACAGCTCCAGGCAAGAGTCCTGGCT
ATGGAAAGCTACCTAAAGGATCAACAGCTCCTAGGAATTTGGGGTTGCTCTGGAAAACAC
ATTTGCACCACTACTGTGCCCTGGAACTCTACCTGGAGTAATAGATCTGTAGAGGAGATT
TGGAATAACATGACCTGGATGCAGTGGGAAAGAGAAATTGAGAATTACACAGGTTTAATA
TACACCTTAATCGAAGAATCGCAAACCCAGCAAGAAAAGAATGAACAAGAACTATTGCAA
TTGGATAAATGGGCAAGTTTGTGGAATTGGTTTAGTATAACAAAATGGCTGTGGTATATA
AAAATATTCATAATGATAGTAGGAGGCTTAATAGGTTTAAGAATAGTTTTTACTGTGCTT
TCTTTAGTAAATAGAGTTAGGCAGGGATATTCACCTCTGTCTTTTCAGACCCTCCTCCCA
GCCCCGAGGGGACCCGACAGGCCCGAAGGAATAGAAGAAGAAGGTGGAGAGCAAGGCAGA
GGCAGATCAATTCGATTGGTGAACGGATTCTCAGCACTTATCTGGGACGATCTGAGGAAC
CTGTGCCTCTTCAGCTACCACCGCTTGAGAAACTTAATCTTAATTGTAACGAGGATTGTG
GAACTTCTGGGACGCAGGGGGTGGGAAGCCATCAAATATCTGTGGAACCTCCTACAGTAT
TGGATCCAGGAACTAAAGAATAGTGCTATTAGCTTGCTTAATACCACAGCAATAGTAGTA
GCTGAGGGGACAGATAGGGTTATAGAAATAGTACAAAGAGCTGTTAGAGCTGTTCTTAAC
ATACCCAGACGTATAAGACAGGGCTTCGAAAGGGCTTTAATATAA
>HM215438_50 HM215438
ATGGAGACACAGAAGAGTTGTCCACGCTTGTGGAAAAGGGGCATCTTAATCTTGGGTATG
TTGCTGATCTGTAGTGTTGCAGGAAAAATGTGGGTTACAGTATATTATGGAGTGCCTGTG
TGGAAAGACGCAAAAACTACTCTGTTCTGTGCATCAGATGCTAAAGCATATGACACAGAA
AAGCATAATGTCTGGGCTACACATGCCTGTGTGCCCACTGACCCTAACCCACAAGAGATG
GTCCTGGAGAATGTAACAGAAAATTTTAATATGTGGAAAAATGACATGGTAGAACAAATG
CAAACAGATATAATCAGTTTATGGGATCAGAGTTTACAGCCATGTGTAAAGTTAACCCCG
CTCTGTGTTACTCTAAATTGTACCAAGGTAAATAACACAAACAATGCAAATAGTACAAAG
AGTAATGAAACTTTAGGGGATATCATACAGGAAATGACAAATTGCTCTTTCAATATAACT
ACATTACTAAGGGATAGGAAAGAGAAAGTAGCAGCACTTTTTTATAAACTTGATGTAGTA
CCAATTGAGGACAATAGTTCTAATAATACTGTGCTTTATAGGCTAATAAATTGTAATACC
TCAGCCATTACACAAGCCTGCCCAAAGGTGACTTTTGAACCAATACCCATACATTATTGT
GCTCCAGCTGGTTTTGCGATTCTAAAGTGCAACAATAAAACATTTAATGGGACAGGACCC
TGCACGAATGTCAGCACAGTCCAATGTACACATGGAATTAAGCCAGTGGTATCAACTCAG
CTGTTGTTAAATGGAAGCCTAGCAGAAGCAGGGCAGGTAATAATTAGATCTGCAAATATC
ACAGATAGTGACAGAAACATAATAGTACATTTGAATGAATCTATACATATTAATTGTACC
AGAGTAGGCAATAATACAAGCAAAAGTGTACATATAGGGCCAGGACGAGCATTCTTTGCA
GCAGAGCCAATCATAGGAGACATAAGAAGAGCATATTGTAATATCAGTAGAGCACAGTGG
ACTACAACCTTACACAGGGTAGCCACACAACTAAGAGCACACTTTAAGAATAAAACAATA
ATTTTTCAACCACACTCAGGAGGAGACTTAGAAGTTAAAATGCATAGCTTTAATTGTAGA
GGAGAATTTTTCTATTGCAACACATCAGGCCTGTTTAATAGCACTTGGAAACAGACTGAC
AGCATCACTGATAACAGCACTGATATTATAACTCTCCCATGTAAAATAAAACAAATTATA
AAGATGTGGCAGAGAGTAGGACAAGCAATGTATGCCCCTCCCATCCCAGGAAATATTACA
TGTAACTCAACTATTACAGGATTAATATTGACAAGTGACTATACAAGTGTCACTGCTGCT
AATATCACTTTTAGACCTGGAGGAGGAGATATGAGGGACAATTGGAGAAGTGAGTTATAT
AAATATAAAGTAGTAAAAATTGAACCACTGGGGATAGCTCCCTCCAAGGCAAGGAGAAGA
GTGGTGGAGAGAGAGAAAAGAGCTGTGGGAATGGGAGCTTTTTTCCTTGGGTTCTTGGGA
GCAGCAGGAAGCACTATGGGCGCGGCGTCAATGGCGCTGACGGTACAGGCCAGACAGTTA
CTGTCTGGTATAGTGCAACAGCAAAGCAATTTGCTGAGGGCTATACAGGCGCAACAACAT
ATGTTGCAGCTCACAGTCTGGGGTGTTAAACAGCTCCAGGCGAGAGTCCTAGCTGTGGAA
AGATACCTAAAGGATCAACAGCTCCTGGGGCTTTGGGGATGCTCTGGAAAACTCATCTGC
ACCACTAATGTGCCTTGGAACTCTAGTTGGAGCAATAAATCCCAGGAGGAAATTTGGGAC
AACATGACTTGGATGGAATGGGAGAGACAAATTGACAATTACACTGAGGAAATATACAGG
TTGCTTGAAATCTCACAAAACCAGCAGGAAAAGAATGAACAAGACTTATTATCATTGGAC
AAGTGGGCAGACCTATGGAATTGGTTTGGCATAACAAATTGGCTGTGGTATATAAGAATA
TTCATAATGATAGTAGGAGGCTTGATAGGGCTAAGAATAGTTTTTACTGTGCTTTCTATA
ATAAATAGAGTTAGGCAGGGATACTCACCTCTGTCGTTCCAGATCCATACCCAGAACAAC
CAGGAGGGTCTCGGCAGGCCAGGAAGAATCGAAGAAGGAGGTGGAGAGCAAGGCAGAGGC
AGATCCATTCCATTGGTGAACGGATCCTTAACACTTATCTTGGAGGACCTGTGGAACCTG
TGCAGCTTCAGCTACCGCCACTTGAGAGACTTACTCTTGATTGTAGCGAGGACTGTGGAA
CTACTGGGGAGAAGGGGGTGGGAGATCCTCAAATACCTGTGGAATAATCTGCTGTATTGG
GGGCAAGAGCTAAAAAATAGTGCTATTAATTTGCTTAATACCACAGCAATAGCAGTAGCT
GAAGGAACAGATAGGATTATAGAGATAGTGCAAATAGCTTGGAGAGCTTTTATCCACATA
CCTAGAAGAATAAGACAGGGCTTTGAAAGGGCTTTGCTATAA
>K03455_0.05 K03455
ATGAGAGTGAAGGAGAAATATCAGCACTTGTGGAGATGGGGGTGGAGATGGGGCACCATG
CTCCTTGGGATGTTGATGATCTGTAGTGCTACAGAAAAATTGTGGGTCACAGTCTATTAT
GGGGTACCTGTGTGGAAGGAAGCAACCACCACTCTATTTTGTGCATCAGATGCTAAAGCA
TATGATACAGAGGTACATAATGTTTGGGCCACACATGCCTGTGTACCCACAGACCCCAAC
CCACAAGAAGTAGTATTGGTAAATGTGACAGAAAATTTTAACATGTGGAAAAATGACATG
GTAGAACAGATGCATGAGGATATAATCAGTTTATGGGATCAAAGCCTAAAGCCATGTGTA
AAATTAACCCCACTCTGTGTTAGTTTAAAGTGCACTGATTTGAAGAATGATACTAATACC
AATAGTAGTAGCGGGAGAATGATAATGGAGAAAGGAGAGATAAAAAACTGCTCTTTCAAT
ATCAGCACAAGCATAAGAGGTAAGGTGCAGAAAGAATATGCATTTTTTTATAAACTTGAT
ATAATACCAATAGATAATGATACTACCAGCTATAAGTTGACAAGTTGTAACACCTCAGTC
ATTACACAGGCCTGTCCAAAGGTATCCTTTGAGCCAATTCCCATACATTATTGTGCCCCG
GCTGGTTTTGCGATTCTAAAATGTAATAATAAGACGTTCAATGGAACAGGACCATGTACA
AATGTCAGCACAGTACAATGTACACATGGAATTAGGCCAGTAGTATCAACTCAACTGCTG
TTAAATGGCAGTCTAGCAGAAGAAGAGGTAGTAATTAGATCTGTCAATTTCACGGACAAT
GCTAAAACCATAATAGTACAGCTGAACACATCTGTAGAAATTAATTGTACAAGACCCAAC
AACAATACAAGAAAAAGAATCCGTATCCAGAGAGGACCAGGGAGAGCATTTGTTACAATA
GGAAAAATAGGAAATATGAGACAAGCACATTGTAACATTAGTAGAGCAAAATGGAATAAC
ACTTTAAAACAGATAGCTAGCAAATTAAGAGAACAATTTGGAAATAATAAAACAATAATC
TTTAAGCAATCCTCAGGAGGGGACCCAGAAATTGTAACGCACAGTTTTAATTGTGGAGGG
GAATTTTTCTACTGTAATTCAACACAACTGTTTAATAGTACTTGGTTTAATAGTACTTGG
AGTACTGAAGGGTCAAATAACACTGAAGGAAGTGACACAATCACCCTCCCATGCAGAATA
AAACAAATTATAAACATGTGGCAGAAAGTAGGAAAAGCAATGTATGCCCCTCCCATCAGT
GGACAAATTAGATGTTCATCAAATATTACAGGGCTGCTATTAACAAGAGATGGTGGTAAT
AGCAACAATGAGTCCGAGATCTTCAGACCTGGAGGAGGAGATATGAGGGACAATTGGAGA
AGTGAATTATATAAATATAAAGTAGTAAAAATTGAACCATTAGGAGTAGCACCCACCAAG
GCAAAGAGAAGAGTGGTGCAGAGAGAAAAAAGAGCAGTGGGAATAGGAGCTTTGTTCCTT
GGGTTCTTGGGAGCAGCAGGAAGCACTATGGGCGCAGCCTCAATGACGCTGACGGTACAG
GCCAGACAATTATTGTCTGGTATAGTGCAGCAGCAGAACAATTTGCTGAGGGCTATTGAG
GCGCAACAGCATCTGTTGCAACTCACAGTCTGGGGCATCAAGCAGCTCCAGGCAAGAATC
CTGGCTGTGGAAAGATACCTAAAGGATCAACAGCTCCTGGGGATTTGGGGTTGCTCTGGA
AAACTCATTTGCACCACTGCTGTGCCTTGGAATGCTAGTTGGAGTAATAAATCTCTGGAA
CAGATTTGGAATCACACGACCTGGATGGAGTGGGACAGAGAAATTAACAATTACACAAGC
TTAATACACTCCTTAATTGAAGAATCGCAAAACCAGCAAGAAAAGAATGAACAAGAATTA
TTGGAATTAGATAAATGGGCAAGTTTGTGGAATTGGTTTAACATAACAAATTGGCTGTGG
TATATAAAATTATTCATAATGATAGTAGGAGGCTTGGTAGGTTTAAGAATAGTTTTTGCT
GTACTTTCTATAGTGAATAGAGTTAGGCAGGGATATTCACCATTATCGTTTCAGACCCAC
CTCCCAACCCCGAGGGGACCCGACAGGCCCGAAGGAATAGAAGAAGAAGGTGGAGAGAGA
GACAGAGACAGATCCATTCGATTAGTGAACGGATCCTTGGCACTTATCTGGGACGATCTG
CGGAGCCTGTGCCTCTTCAGCTACCACCGCTTGAGAGACTTACTCTTGATTGTAACGAGG
ATTGTGGAACTTCTGGGACGCAGGGGGTGGGAAGCCCTCAAATATTGGTGGAATCTCCTA
CAGTATTGGAGTCAGGAACTAAAGAATAGTGCTGTTAGCTTGCTCAATGCCACAGCCATA
GCAGTAGCTGAGGGGACAGATAGGGTTATAGAAGTAGTACAAGGAGCTTGTAGAGCTATT
CGCCACATACCTAGAAGAATAAGACAGGGCTTGGAAAGGATTTTGCTATAA
