# Supplementary material for: IDEPI: Rapid Prediction of HIV-1 Antibody Epitopes and Other Phenotypic Features from Sequence Data Using a Flexible Machine Learning Platform
Source: PLoS Comput Biol. 2014 Sep 25;10(9):e1003842. doi: 10.1371/journal.pcbi.1003842 (PMC4177671; doi:10.1371/journal.pcbi.1003842)
Supplement: Software S1 — The complete source code tree, example files, and documentation for IDEPI; for the most current version visit the package distribution page at https://github.com/veg/idepi. (GZ) [file pcbi.1003842.s001.gz › idepi-1.0/examples/dementia/training/HAD.csv]

ID	HAD
DQ976387	50
DQ976386	50
DQ976385	50
DQ976384	50
DQ976383	50
DQ976382	50
DQ976381	50
DQ976380	50
DQ976401	50
DQ976400	50
DQ976399	50
DQ976398	50
DQ976397	50
DQ976396	50
DQ976395	50
DQ976394	50
DQ976418	50
DQ976417	50
DQ976416	50
DQ976415	50
DQ976414	50
DQ976413	50
DQ976412	50
DQ976411	50
DQ976410	50
DQ976409	50
DQ976408	50
DQ976432	50
DQ976431	50
DQ976430	50
DQ976429	50
DQ976428	50
DQ976427	50
DQ976426	50
DQ976425	50
DQ288647	0
DQ288646	0
DQ288645	0
DQ288644	0
DQ288643	0
DQ288642	0
DQ288641	0
DQ288640	0
DQ288507	0
DQ288506	0
DQ288505	0
DQ288504	0
DQ288544	0
DQ288543	0
DQ288542	0
DQ288541	0
DQ288539	0
DQ288538	0
DQ288537	0
DQ288559	0
DQ288558	0
DQ288557	0
DQ288556	0
DQ288555	0
DQ288493	0
DQ288492	0
DQ288491	0
DQ288490	0
DQ288489	0
DQ288488	0
DQ288487	0
DQ288486	0
DQ288485	0
DQ288484	0
DQ288483	0
DQ288482	0
DQ288481	0
DQ288480	0
DQ288479	0
DQ288478	0
DQ288477	0
DQ288476	0
DQ288475	0
DQ288474	0
DQ288398	0
DQ288397	0
DQ288396	0
DQ288395	0
DQ288394	0
DQ288393	0
DQ288526	0
DQ288525	0
DQ288524	0
DQ288523	0
DQ288522	0
DQ288521	0
DQ288520	0
DQ288519	0
DQ288518	0
DQ288464	0
DQ288463	0
DQ288462	0
DQ288461	0
DQ288460	0
DQ288459	0
DQ288458	0
DQ288457	0
DQ288456	0
DQ288455	0
DQ288454	0
DQ288453	0
DQ288602	0
DQ288601	0
DQ288600	0
DQ288599	0
DQ288598	0
DQ288597	0
DQ288596	0
DQ288421	0
DQ288626	0
DQ288625	0
DQ288624	0
DQ288623	0
DQ288588	0
DQ288587	0
DQ288586	0
DQ288585	0
DQ288584	0
DQ288583	0
DQ288582	0
DQ288409	0
DQ288408	0
DQ288618	0
DQ288617	0
DQ288616	0
DQ288615	0
DQ288612	0
DQ288573	0
DQ288572	0
DQ288571	0
DQ288570	0
AY124972	0
AY124971	0
AY159657	0
AY159656	0
AY159655	0
AY124975	0
AY124974	0
AY159665	0
AY159664	0
AY159663	0
AY159662	0
AY124979	0
AY124978	0
AY159668	0
AY159667	0
AY159666	0
AY124982	0
AY124981	0
AY159674	0
AY159673	0
AF217165	50
AF217164	50
AF217163	50
AF217162	50
AF217161	50
AF217160	50
AF217159	50
AF217158	50
AF217157	50
AF217156	50
AF174842	0
AF174841	0
AF174840	0
AF174839	0
AF174838	0
AF174837	0
AF174836	0
AF174835	0
AF174834	0
AF174833	0
AF174832	0
AF174831	0
AF174830	0
AF174829	0
AF174828	0
AF174827	0
AF174826	0
AF174825	0
AF174824	0
AF174823	0
AF174822	0
AF174821	0
AF174820	0
AF174819	0
AF174818	0
AF174817	0
AF174816	0
AF174800	0
AF174799	0
AF174798	0
AF174797	0
AF174796	0
AF174795	0
AF174794	0
AF174793	50
AF174792	50
AF174791	50
AF174790	50
AF174789	50
AF174788	50
AF174786	50
AF174785	50
AF174784	50
AF174783	50
AF174781	50
AF174776	0
AF174775	0
AF174774	0
AF174773	0
AF174772	0
AF174771	0
AF174770	0
AF174767	0
AF174765	0
AF174764	0
AF174763	0
AF174762	0
AF174760	0
AF174759	0
AF409671	50
AF409670	50
AF409669	50
AF409668	50
AF409667	50
AF409666	50
AF409665	50
AF409664	50
AF409663	50
AF409662	50
AF409661	50
AF409630	0
AF409629	0
AF409628	0
AF409627	0
AF409626	0
AF409625	0
AF409624	0
AF409623	0
AF409622	0
AF409621	0
AF409590	50
AF409589	50
AF409588	50
AF409587	50
AF409586	50
AF409585	50
AF409584	50
AF409583	50
AF409582	50
AF409581	50
AF409552	0
AF409551	0
AF409550	0
AF409549	0
AF409548	0
AF409547	0
AF409546	0
AF409545	0
AF409544	0
AF409543	0
AF409532	50
AF409531	50
AF409530	50
AF409529	50
AF409528	50
AF409527	50
AF409526	50
AF409525	50
AF409524	50
AF409523	50
AF409522	50
AF409409	50
AF409408	50
AF409407	50
AF409406	50
AF409405	50
AF409404	50
AF409403	50
AF409402	50
AF409401	50
AF409400	50
AF409399	50
AF409398	50
AF409397	50
AF409396	50
AF409395	50
AF409394	50
AF409366	0
AF409365	0
AF409364	0
AF409363	0
AF409362	0
AF409361	0
AF409360	0
AF409359	0
AF409358	0
AF409357	0
AF409356	0
AF409355	0
AF409354	0
AF409331	50
AF409330	50
AF409329	50
AF409328	50
AF409327	50
AF409326	50
AF409325	50
AF409324	50
AF409323	50
AF409322	50
AF409283	50
AF409282	50
AF409281	50
AF409280	50
AF409279	50
AF409278	50
AF409277	50
AF409276	50
AF409275	50
AF409274	50
AF409253	0
AF409252	0
AF409251	0
AF409250	0
AF409249	0
AF409248	0
AF409247	0
AF409246	0
AF409211	50
AF409210	50
AF409209	50
AF409208	50
AF409207	50
AF409206	50
AF409205	50
AF409204	50
AF409203	50
AF409202	50
AF409201	50
AF409200	50
AY010851	50
AY010837	50
AY010836	50
AY010835	50
AY010834	50
AY010814	50
AY010895	0
AY010855	0
AY010854	0
AY010853	0
AY010852	0
L17097	50
L17096	50
L17095	50
L17094	50
L17093	50
L17092	50
L17126	50
L17091	50
L17125	50
L17124	50
L17123	50
L17122	50
L17121	50
L17120	50
L17119	50
L17118	50
L17090	50
L17117	50
L17116	50
L17115	50
L17114	50
L17113	50
L17112	50
L17111	50
L17110	50
L17109	50
L17108	50
L17089	50
L17107	50
L17106	50
L17105	50
L17104	50
L17103	50
L17102	50
L17088	50
L17101	50
L17100	50
L17099	50
L17098	50
AF125849	50
AF125848	50
AF125847	50
AF125846	50
AF125845	50
AF125844	50
AF125843	50
AF125842	50
AF125841	50
AF125840	50
AF125839	50
AF125838	50
AF125837	50
AF125836	50
AF125835	50
AF125834	50
AF125833	50
AF125832	50
AF125831	50
AF125830	50
AF125829	50
AF125828	50
AF125827	50
AF125826	50
AF125825	50
AF125824	50
AF125823	50
AF125822	50
AF125821	50
AF125820	50
AF125819	50
AF125818	50
AF125814	50
AF125813	50
AF125811	50
AF125810	50
AF125850	50
AF125817	50
AF125816	50
AF125815	50
AF125812	50
AF125874	50
AF125873	50
AF125872	50
AF125871	50
AF125870	50
AF125868	50
AF125867	50
AF125866	50
AF125865	50
AF125864	50
AF125863	50
AF125862	50
AF125861	50
AF125869	50
AY570017	50
AY570009	0
AY570006	50
AY570005	50
AY570004	50
EU401904	50
EU401903	50
EU401902	50
EU401901	50
EU401900	50
DQ105031	50
DQ105029	50
DQ105027	50
DQ105026	50
DQ105025	50
DQ105024	50
DQ105022	50
DQ105020	50
DQ105019	50
DQ105018	0
DQ105015	50
DQ105014	50
DQ105013	50
DQ105012	50
DQ105011	50
DQ105009	50
DQ105007	50
DQ105006	50
DQ105004	50
DQ121294	50
DQ121293	50
DQ121292	50
DQ121291	50
DQ121290	50
DQ121289	50
DQ121288	50
DQ121287	50
DQ121286	50
DQ121285	50
DQ121284	50
DQ121283	50
DQ121282	50
DQ121281	50
DQ121280	50
DQ121279	50
DQ121278	50
DQ121265	50
DQ121264	50
DQ121263	50
DQ121262	50
DQ121261	50
DQ121260	50
DQ121259	50
DQ121258	50
DQ121257	50
DQ121256	50
DQ121255	50
DQ121254	50
DQ121253	50
DQ121252	50
DQ121251	50
DQ121250	50
DQ121249	50
DQ121248	50
DQ121247	50
DQ121246	50
DQ121226	50
DQ121225	50
DQ121224	50
DQ121223	50
DQ121222	50
DQ121221	50
DQ121220	50
DQ121219	50
DQ121218	50
DQ121217	50
DQ121216	50
DQ121215	50
DQ121214	50
DQ121213	50
DQ121212	50
DQ121211	50
DQ121210	50
DQ121209	50
DQ121208	50
DQ121207	50
M93258	50
DQ288436	0
DQ288435	0
DQ288434	0
DQ288433	0
DQ288432	0
DQ288431	0
DQ288430	0
DQ288429	0
DQ288428	0
DQ288427	0
DQ288426	0
DQ288425	0
DQ288424	0
DQ288423	0
DQ288422	0
M93259	50
HM001795	50
HM001796	50
HM001797	50
HM001798	50
HM001799	50
HM001800	50
HM001801	50
HM001802	50
HM001803	50
HM001804	50
HM001808	50
HM001806	50
HM001807	50
HM001809	50
HM001810	50
HM001811	50
HM001812	50
HM001813	50
HM001814	50
HM001815	50
HM001816	50
HM001817	50
HM001841	50
HM001842	50
HM001843	50
HM001844	50
HM001845	50
HM001846	50
HM001847	50
HM001848	50
HM001849	50
HM001850	50
HM001851	50
HM001852	50
HM001853	50
HM001854	50
HM001855	50
HM001856	50
HM001857	50
HM001858	50
HM001859	50
HM001860	50
HM001861	50
HM001862	50
HM001863	50
HM001864	50
HM001865	50
HM001866	50
HM001884	50
HM001868	50
HM001869	50
HM001870	50
HM001871	50
HM001872	50
HM001873	50
HM001874	50
HM001875	50
HM001876	50
HM001877	50
HM001879	50
HM001880	50
HM001881	50
HM001882	50
HM001883	50
HM001885	50
HM001886	50
HM001887	50
HM001888	50
HM001889	50
HM001890	50
HM001891	50
HM001892	50
HM001893	50
HM001894	50
HM001895	50
HM001896	50
HM001897	50
HM001898	50
HM001899	50
HM001900	50
HM001901	50
HM001902	50
HM001903	50
HM001904	50
HM001905	50
HM001906	50
HM001907	50
HM001908	50
HM001909	50
HM001910	50
HM001911	50
HM001935	50
HM001950	50
HM001937	50
HM001938	50
HM001939	50
HM001940	50
HM001942	50
HM001943	50
HM001944	50
HM001945	50
HM001946	50
HM001947	50
HM001948	50
HM001949	50
HM001951	50
HM001952	50
HM001953	50
HM001954	50
HM001955	50
HM001956	50
HM002004	50
HM002005	50
HM002006	50
HM002007	50
HM002021	50
HM002009	50
HM002010	50
HM002011	50
HM002012	50
HM002013	50
HM002014	50
HM002015	50
HM002016	50
HM002017	50
HM002018	50
HM002019	50
HM002020	50
HM002022	50
HM002023	50
HM002024	50
HM002025	50
HM002026	50
HM002027	50
HM002028	50
HM002029	50
HM002039	50
HM002040	50
HM002032	50
HM002035	50
HM002034	50
HM002036	50
HM002037	50
HM002038	50
HM002041	50
HM002042	50
HM002043	50
HM002044	50
HM002045	50
HM002060	50
HM002047	50
HM002048	50
HM002049	50
HM002050	50
HM002051	50
HM002052	50
HM002053	50
HM002054	50
HM002056	50
HM002066	50
HM002059	50
HM002061	50
HM002062	50
HM002063	50
HM002064	50
HM002065	50
HM002067	50
HM002068	50
HM002069	50
HM002070	50
HM002071	50
HM002072	50
HM002073	50
HM002074	50
HM002075	50
HM002076	50
HM002077	50
HM002078	50
HM002079	50
HM002080	50
HM002081	50
HM002082	50
HM002083	50
HM002084	50
HM002085	50
HM002086	50
HM002087	50
HM002088	50
HM002089	50
HM002090	50
HM002091	50
HM002092	50
HM002170	50
HM002171	50
HM002172	50
HM002173	50
HM002174	50
HM002175	50
HM002176	50
HM002177	50
HM002178	50
HM002179	50
HM002180	50
HM002181	50
HM002182	50
HM002183	50
HM002184	50
HM002185	50
HM002186	50
HM002187	50
HM002188	50
HM002189	50
HM002190	50
HM002191	50
HM002192	50
HM002193	50
HM002194	50
HM002195	50
HM002196	50
HM002197	50
HM002198	50
HM002199	50
HM002200	50
HM002281	50
HM002282	50
HM002283	50
HM002284	50
HM002285	50
HM002286	50
HM002287	50
HM002288	50
HM002289	50
HM002290	50
HM002291	50
HM002292	50
HM002293	50
HM002294	50
HM002295	50
HM002296	50
HM002297	50
HM002298	50
HM002299	50
HM002300	50
HM002301	50
HM001805	50
HM001867	50
HM001936	50
HM002008	50
HM002030	50
HM002031	50
HM002033	50
HM002046	50
HM002057	50
HM001878	50
HM001941	50
HM002055	50
HM002058	50
GU724975	0
HM014318	50
GU724973	0
HM014319	50
HM014320	50
GU724976	0
AB001168	50
AB001163	50
AB001164	50
AB001165	50
AB001166	50
AB001167	50
HM355546	0
HM355540	0
HQ122392	50
HM355542	0
HM355543	0
HQ122394	50
HM355545	0
HQ122393	50
HM355536	0
HQ122390	50
HM355544	0
HM355535	0
HM355533	0
HM355534	0
HM355541	0
HM355537	0
HM355538	0
HM355539	0
HQ122391	50
HQ166908	50
HQ166895	0
HQ166902	50
HQ166903	50
HQ166898	0
HQ166907	50
HQ166909	50
HQ166904	50
HQ166899	50
HQ166897	0
HQ166896	50
HQ166905	0
HQ166901	0
HQ166906	0
HQ166900	0
HM771417	50
HM771420	50
HM771421	50
HM771422	50
