# Supplementary material for: IDEPI: Rapid Prediction of HIV-1 Antibody Epitopes and Other Phenotypic Features from Sequence Data Using a Flexible Machine Learning Platform
Source: PLoS Comput Biol. 2014 Sep 25;10(9):e1003842. doi: 10.1371/journal.pcbi.1003842 (PMC4177671; doi:10.1371/journal.pcbi.1003842)
Supplement: Software S1 — The complete source code tree, example files, and documentation for IDEPI; for the most current version visit the package distribution page at https://github.com/veg/idepi. (GZ) [file pcbi.1003842.s001.gz › idepi-1.0/examples/dementia/training/HIVSeqDB.fasta]

>DQ976387
atgagagtgaaggggatcaggaagagttatcagcacttatggagatggggcaccatgctccatgggatattgatgatct
tagtgctacagaaaacttgtgggtcacagtttattatggggtacctgtgtggaaagaagcaaccaccactctattttgt
catcagatgctaaagcatatgatacagaggtacataatgtttgggccacacatgcctgtgtacccacagatcccaaccc
caagaagtagaattggaaaatgtgacagaaaattttaacatgtggaaaaataacatggtagaacagatgcatgaggata
aatcagtttatgggatcaaagcctaaagccatgtgtaagattaaccccactctgtgttattttaaattgcactgacttg
agaatgatactactaccactagtggtggcgggggaataatgatggagaaaggagaaataaaaaactgctctttcagtat
aacacacgcggaagaaataaggagcagaaagactatgcatttttttataaacttgatgtagtaccaataaataataata
tagctataggttaataagttgtaacacctcagtcattacacaggcctgtccaaaggtatcctttgagccaattcccata
attattgtgccccggctggttttgcgattctaaagtgtaaagataagaagttcaatggaacaggaccatgtaaaaatgt
agcacagtacaatgtacacatggaattaggcgagtagtatcaactcagctgctgttaaatggcagcctagcagaagaag
ggtagtaattagatctgccaatttcagtgacaatactaaaaccataatggtacagctgaaagaagctgtagagattaat
gtacaagacccaacaacaatacaagaaaaagtatacctatgggaccagggaaagcattttatacaacaggggaaataat
ggagatataagacaagcacattgtaaccttagtataacaaaatggaataacactttaaaacagatagttgaaaaattaa
agaacaatttgagaataaaacaataatctttaatcaatccgcaggaggggacccagaaattgtaatgcacagttttaat
gtggaggggagtttttctactgtaattcaacacaactgtttaatagtacttggagtagtaatagtacttggaatgatac
caagggtcaaataaccctgagggaaatgatacaatcacactcacatgcagaataaaacaatttataaacatgtggcaag
agtaggaaaagcaatgtatgcccctcccatcagcggacagattagatgttcatcaaatattacagggctgctattaaca
gagatggtggtactaacgaaatcagcaaccagactgagatcttcagacctggaggaggagatatgagggacaattggag
agtgaattatataaatataaagtagtaaaaattgaaccattaggagtagcacccaccaaggcaaagagaagagtggtgc
gagagaaaaaagagcagcagtgggactaggagctgtgttccttgggttcttgggagcagcaggaagcactatgggcgca
cgtcaataacgctgacggcacaggccaggcaattattgtctggtatagtgcaacagcagaacaatctgctgagggctat
gaggcgcaacagcatctgttgcaactcacagtctggggcatcaagcagctccaggcaagagtcctggctgtggaaagat
cctaaaggatcaacagctcctggggatttggggttgctctggaaaactcatttgcaccactactgtgccttggaatgct
gttggagtaataaatctctggataaaatttggaataacatgacctggatggagtgggaaagagaaattaataattacac
agcttaatatacaacttaattgaagaatcgcagaaccaacaagaaaagaatgaacaagaattattggaattggataaat
ggcaagtttgtggaattggtttgacataacacaatggctgtggtatataaggatattcataatgatagtaggaggcttg
taggtttaagaatagtttttgctgtactttctatagtgaatagagttaggcagggatactcaccattatcgtttcagac
cgcttcccagccccgaggggacccgacaggcccggaggaaccgaagaagaaggtggagagagagacagagacagatccg
tcgattagtgagcggattcttagcacttatctgggacgatctgaggagcctgtgtctcttcagctaccaccgcttgaga
acttactcttgattgtaacgaggattgtggaacttctgggacgcagggggtgggaagccctcaaatattgggggaatct
ctgcagtattggagtcaggaactaaagaatagtgctgttagcttgctcaatgtcacagccatagcagtagctgagggga
agatagggttatagaagtattacaaagagcttttagagctattctccacatacctagaagaataagacagggcttggaa
gggctttgctataa

>DQ976386
atgagagtgaaggggatcaggaagagttatcagcacttatggagatggggcaccatgctccatgggatattgatgatct
tagtgctacagaaaacttgtgggtcacagtttattatggggtacctgtgtggaaagaagcaaccaccactctattttgt
catcagatgctaaagcatatgatacagaggtacataatgtttgggccacacatgcctgtgtacccacagatcccaaccc
caagaagtagaattggaaaatgtgacagaaaattttaacatgtggaaaaataacatggtagaacagatgcatgaggata
aatcagtttatgggatcaaagcctaaagccatgtgtaagattaaccccactctgtgttattttaaattgcactgacttg
agaatgatactactaccactagtggtggcgggggaataatgatggagaaaggagaaataaaaaactgctctttcagtat
aacacacgcggaagaaataaggagcagaaagactatgcatttttttataaacttgatgtagtaccaataaataataata
tagctataggttaataagttgtaacacctcagtcattacacaggcctgtccaaaggtatcctttgagccaattcccata
attattgtgccccggctggttttgcgattctaaagtgtaaagataagaagttcaatggaacaggaccatgtaaaaatgt
agcacagtacaatgtacacatggaattaggccagtagtatcaactcagctgctgttaaatggcagcctagcagaagaag
ggtagtaattagatctgccaatttcagtgacaatactaaaaccataatggtacagctgaaagaagctgtagaaattaat
gtacaaggcccaacaacaatacaagaaaaagtatacctatgggaccagggaaagcattttatacaacaggggaaataat
ggagatataagacaagcacattgtaaccttagtataacaaaatggaataacagtttaaaacagatagttgaaaaattaa
agaacaatttgagaataaaacaataatctttaatcaatccgcaggaggggacccagaaattgtaatgcacagttttaat
gtggaggggagtttttctactgtaattcaacacaactgtttaatagtacttggagtagtaatagtacttggaatgatac
caagggtcaaataaccctgagggaaatgatacaatcacactcacatgcagaataaaacaatttataaacatgtggcaag
agtaggaaaagcaatgtatgcccctcccatcagcggacagattagatgttcatcaaatattacagggctgctattaaca
gagatggtggtactaacgaaatcagcaaccagactgagatcttcagacctggaggaggagatatgagggacaattggag
agtgaattatataaatataaagtagtaaaaattgaaccattaggagtagcacccaccaaggcaaagagaagagtggtgc
gagagaaaaaagagcagcagtgggactaggagctgtgttccttgggttcttgggagcagcaggaagcactatgggcgca
cgtcaataacgctgacggcacaggccaggcaattattgtctggtatagtgcaacagcagaacaatctgctgagggctat
gaggcgcaacagcatctgttgcaactcacagtctggggcatcaagcagctccaggcaagagtcctggctgtggaaagat
cctaaaggatcaacagctcctggggatttggggttgctctggaaaactcatttgcaccactactgtgccttggaatgct
gttggagtaataaatctctggataaaatttggaataacatgacctggatggagtgggaaagagaaattaataattacac
agcttaatatacaacttaattgaagaatcgcagaaccaacaagaaaggaatgaacaagaattattggaattggataaat
ggcaagtttgtggaattggtttgacataacacaatggctgtggtatataaggatattcataatgatagtaggaggcttg
taggtttaagaatagtttttgctgtactttctatagtgaatagagttaggcagggatactcaccattatcgtttcagac
cgcttcccagccccgaggggacccgacaggcccggaggaaccgaagaagaaggtggagagagagacagagacagatccg
tcgattagtgaacggattcttagcacttatctgggacgatctgaggagcctgtgtctcttcagctaccaccgcttgaga
acttactcttgattgtaacgaggattgtggaacttctgggacgcagggggtgggaagccctcaaatattgggggaatct
ctgcagtattggagtcaggaactaaagaatagtgctgttagcttgctcaatgtcacagccatagcagtagctgagggga
agatagggttatagaagtattacaaagagcttttagagctattctccacatacctagaagaataagacagggcttggaa
gggctttgctataa

>DQ976385
atgagagtgaaggggatcaggaagagttatcagcacttatggagatggggcaccatgctccatgggatattgatgatct
tagtgctacagaaaacttgtgggtcacagtttattatggggtacctgtgtggaaagaagcaaccaccactctattttgt
catcagatgctaaagcatatgatacagaggtacataatgtttgggccacacatgcctgtgtacccacagatcccaaccc
caagaagtagaattggaaaatgtgacagaaaattttaacatgtggaaaaataacatggtagaacagatgcatgaggata
aatcagtttatgggatcaaagcctaaagccatgtgtaagattaaccccactctgtgttattttaaattgcactgacttg
agaatgatactactaccactagtggtggcgggggaataatgatggagaaaggagaaataaaaaactgctctttcagtat
aacacacgcggaagaaataaggagcagaaagactatgcatttttttataaacttgatgtagtaccaataaataataata
tagctataggttaataagttgtaacacctcagtcattacacaggcctgtccaaaggtatcctttgagccaattcccata
attattgtgccccggctggttttgcgattctaaagtgtaaagataagaagttcaatggaacaggaccatgtaaaaatgt
agcacagtacaatgtacacatggaattaggccagtagtatcaactcagctgctgttaaatggcagcctagcagaagaag
ggtagtaattagatctgccaatttcagtgacaatactaaaaccataatggtacagctgaaagaagctgtagaaattaat
gtacaagacccaacaacaatacaagaaaaagtatacctatgggaccagggaaagcattttatacaacaggagaaataat
ggagatataagacaagcacattgtaaccttagtataacaaaatggaataacactttaaaacagatagttgaaaaattaa
agaacaatttgagaataaaacaataatctttaatcaatccgcaggaggggacccagaaattgtaatgcacagttttaat
gtggaggggagtttttctactgtaattcaacacaactgtttaatagtacttggagtagtaatagtacttggaatgatac
caagggtcaaataaccctgagggaaatgatacaatcacactcacatgcagaataaaacaatttataaacatgtggcaag
agtaggaaaagcaatgtatgcccctcccatcagcggacagattagatgttcatcaaatattacagggctgctattaaca
gagatggtggtactaacgaaatcagcaaccagactgagatcttcagacctggaggaggagatatgagggacaattggag
agtgaattatataaatataaagtagtaaaaattgaaccattaggagtagcacccaccaaggcaaagagaagagtggtgc
gagagaaaaaagagcagcagtgggactaggagctgtgttccttgggttcttgggagcagcaggaagcactatgggcgca
cgtcaataacgctgacggcacaggccaggcaattattgtctggtatagtgcaacagcagaacaatctgctgagggctat
gaggcgcaacagcatctgttgcaactcacagtctggggcatcaagcagctccaggcaagagtcctggctgtggaaagat
cctaaaggatcaacagctcctggggatttggggttgctctggaaaactcatttgcaccactactgtgccttggaatgct
gttggagtaataaatctctggataagatttggaataacatgacctggatggagtgggaaagagaaattaataattacac
agcttaatatacaacttaattgaagaatcgcagaaccaacaagaaaagaatgaacaagaattattggaattggataaat
ggcaagtttgtggaattggtttgacataacacaatggctgtggtatataaggatattcataatgatagtaggaggcttg
taggtttaagaatagtttttgctgtactttctatagtgaatagagttaggcagggatactcaccattatcgtttcagac
cgcttcccagccccgaggggacccgacaggcccggaggaaccgaagaagaaggtggagagagagacagagacagatccg
tcgattagtgaacggattcttagcacttatctgggacgatctgaggagcctgtgtctcttcagctaccaccgcttgaga
acttactcttgattgtaacgaggattgtggaacttctgggacgcagggggtgggaagccctcaaatattgggggaatct
ctgcagtattggagtcaggaactaaagaatagtgctgttagcttgctcaatgtcacagccatagcagtagctgagggga
agatagggttatagaagtattacaaagagcttttagagctattctccacatacctagaagaataagacagggcttggaa
gggctttgctataa

>DQ976384
atgagagtgaaggggatcaggaagagttatcagcacttatggagatggggcaccatgctccatgggatattgatgatct
tagtgctacagaaaacttgtgggtcacagtttattatggggtacctgtgtggaaagaagcaaccaccactctattttgt
catcagatgctaaagcatatgatacagaggtacataatgtttgggccacacatgcctgtgtacccacagatcccaaccc
caagaagtagaattggaaaatgtgacagaaaattttaacatgtggaaaaataacatggtagaacagatgcatgaggata
aatcagtttatgggatcaaagcctaaagccatgtgtaagattaaccccactctgtgttattttaaattgcactgacttg
agaatgatactactaccactagtggtggcgggggaataatgatggagaaaggagaaataaaaaactgctctttcagtat
aacacacgcggaagaaataaggagcagaaagactatgcatttttttataaacttgatgtagtaccaataaataataata
tagctataggttaataagttgtaacacctcagtcattacacaggcctgtccaaaggtatcctttgagccaattcccata
attattgtgccccggctggttttgcgattctaaagtgtaaagataagaagttcaatggaacaggaccatgtaaaaatgt
agcacagtacaatgtacacatggaattaggccagtagtatcaactcagctgctgttaaatggcagcctagcagaagaag
ggtagtaattagatctgccaatttcagtgacaatactaaaaccataatggtacagctgaaagaagctgtagaaattaat
gtacaagacccaacaacaatacaagaaaaagtatacctatgggaccagggaaagcattttatacaacaggagaaataat
ggagatataagacaagcacattgtaaccttagtataacaaaatggaataacactttaaaacagatagttgaaaaattaa
agaacaatttgagaataaaacaataatctttaatcaatccgcaggaggggacccagaaattgtaatgcacagttttaat
gtggaggggagtttttctactgtaattcaacacaactgtttaatagtacttggagtagtaatagtacttggaatgatac
caagggtcaaataaccctgagggaaatgatacaatcacactcacatgcagaataaaacaatttataaacatgtggcaag
agtaggaaaagcaatgtatgcccctcccatcagcggacagattagatgttcatcaaatattacagggctgctattaaca
gagatggtggtactaacgaaatcagcaaccagactgagatcttcagacctggaggaggagatatgagggacaattggag
agtgaattatataaatataaagtagtaaaaattgaaccattaggagtagcacccaccaaggcaaagagaagagtggtgc
gagagaaaaaagagcagcagtgggactaggagctgtgttccttgggttcttgggagcagcaggaagcactatgggcgca
cgtcaataacgctgacggcacaggccaggcaattattgtctggtatagtgcaacagcagaacaatctgctgagggctat
gaggcgcaacagcatctgttgcaactcacagtctggggcatcaagcagctccaggcaagagtcctggctgtggaaagat
cctaaaggatcaacagctcctggggatttggggttgctctggaaaactcatttgcaccactactgtgccttggaatgct
gttggagtaataaatctctggataagatttggaataacatgacctggatggagtgggaaagagaaattaataattacac
agcttaatatacaacttaattgaagaatcgcagaaccaacaagaaaagaatgaacaagaattattggaattggataaat
ggcaagtttgtggaattggtttgacataacacaatggctgtggtatataaggatattcataatgatagtaggaggcttg
taggtttaagaatagtttttgctgtactttctatagtgaatagagttaggcagggatactcaccattatcgtttcagac
cgcttcccagccccgaggggacccgacaggcccggaggaaccgaagaagaaggtggagagagagacagagacagatccg
tcgattagtgaacggattcttagcacttatctgggacgatctgaggagcctgtgtctcttcagctaccaccgcttgaga
acttactcttgattgtaacgagaattgtggaacttctgggacgcagggggtgggaagccctcaaatattgggggaatct
ctgcagtattggagtcaggaactaaagaatagtgctgttagcttgctcaatgtcacagccatagcagtagctgagggga
agatagggttatagaagtattacaaagagcttttagagctattctccacatacctagaagaataagacagggcttggaa
gggctttgctataa

>DQ976383
atgagagtgaaggggatcaggaagagttatcagcacttatggagatggggcaccatgctccatgggatattgatgatct
tagtgctacagaaaacttgtgggtcacagtttattatggggtacctgtgtggaaagaagcaaccaccactctattttgt
catcagatgctaaagcatatgacacagaggtacataatgtttgggccacacatgcctgtgtacccacagatcccaaccc
caagaagtagaattggaaaatgtgacagaaaattttaacatgtggaaaaataacatggtagaacagatgcatgaggata
aatcagtttatgggatcaaagcctaaagccatgtgtaagattaaccccactctgtgttattttaaattgcactgacttg
agaatgatactactaccactagtggtggcgggggaataatgatggagaaaggagaaataaaaaactgctctttcagtat
aacacacgcggaagaaataaggagcagaaagactatgcatttttttataaacttgatgtagtaccaataaataataata
tagctataggttaataagttgtaacacctcagtcattacacaggcctgtccaaaggtatcctttgagccaattcccata
attattgtgccccggctggttttgcgattctaaagtgtaaagataagaagttcaatggaacaggaccatgtaaaaatgt
agcacagtacaatgtacacatggaattaggccagtagtatcaactcagctgctgttaaatggcagcctagcagaagaag
ggtagtaattagatctgccaatttcagtgacaatactaaaaccataatggtacagctgaaagaagctgtagaaattaat
gtacaagacccaacaacaatacaagaaaaagtatacctatgggaccagggaaagcattttatacaacaggagaaataat
ggagatataagacaagcacattgtaaccttagtataacaaaatggaataacactttaaaacagatagttgaaaaattaa
agaacaatttgagaataaaacaataatctttaatcaatccgcaggaggggacccagaaattgtaatgcacagttttaat
gtggaggggagtttttctactgtaattcaacacaactgtttaatagtacttggagtagtaatagtacttggaatgatac
caagggtcaaataaccctgagggaaatgatacaatcacactcacatgcagaataaaacaatttataaacatgtggcaag
agtaggaaaagcaatgtatgcccctcccatcagcggacagattagatgttcatcaaatattacagggctgctattaaca
gagatggtggtactaacgaaatcagcaaccagactgagatcttcagacctggaggaggagatatgagggacaattggag
agtgaattatataaatataaagtagtaaaaattgaaccattaggagtagcacccaccaaggcaaagagaagagtggtgc
gagagaaaaaagagcagcagtgggactaggagctgtgttccttgggttcttgggagcagcaggaagcactatgggcgca
cgtcaataacgctgacggcacaggccaggcaattattgtctggtatagtgcaacagcagaacaatctgctgagggctat
gaggcgcaacagcatctgttgcaactcacagtctggggcatcaagcagctccaggcaagagtcctggctgtggaaagat
cctaaaggatcaacagctcctggggatttggggctgctctggaaaactcatttgcaccactactgtgccttggaatgct
gttggagtaataaatctctggataagatttggaataacatgacctggatggagtgggaaagagaaattaataattacac
agcttaatatacaacttaattgaagaatcgcagaaccaacaagaaaagaatgaacaagaattattggaattggataaat
ggcaagtttgtggaattggtttgacataacacaatggctgtggtatataaggatattcataatgatagtaggaggcttg
taggtttaagaatagtttttgctgtactttctatagtgaatagagttaggcagggatactcaccattatcgtttcagac
cgcttcccagccccgaggggacccgacaggcccggaggaaccgaagaagaaggtggagagagagacagagacagatccg
tcgattagtgaacggattcttagcacttatctgggacgatctgaggagcctgtgtctcttcagctaccaccgcttgaga
acttactcttgattgtaacgaggattgtggaacttctgggacgcagggggtgggaagccctcaaatattgggggaatct
ctgcagtattggagtcaggaactaaagaatagtgctgttagcttgctcaatgtcacagccatagcagtagctgagggga
agatagggttatagaagtattacaaagagcttttagagctattctccacatacctagaagaataagacagggcttggaa
gggctttgctataa

>DQ976382
atgagagtgaaggggatcaggaagagttatcagcacttatggagatggggcaccatgctccatgggatattgatgatct
tagtgctacagaaaacttgtgggtcacagtttattatggggtacctgtgtggaaagaagcaaccaccactctattttgt
catcagatgctaaagcatatgatacagaggtacataatgtttgggccacacatgcctgtgtacccacagatcccaaccc
caagaagtagaattggaaaatgtgacagaaaattttaacatgtggaaaaataacatggtagaacagatgcatgaggata
aatcagtttatgggatcaaagcctaaagccatgtgtaagattaaccccactctgtgttattttaaattgcactgacttg
agaatgatactactaccactagtggtggcgggggaataatgatggagaaaggagaaataaaaaactgctctttcagtat
aacacacgcggaagaaataaggagcagaaagactatgcatttttttataaacttgatgtagtaccaataaataataata
tagctataggttaataagttgtaacacctcagtcattacacaggcctgtccaaaggtatcctttgagccaattcccata
attattgtgccccggctggttttgcgattctaaagtgtaaagataagaagttcaatggaacaggaccatgtaaaaatgt
agcacagtacaatgtacacatggaattaggccagtagtatcaactcagctgctgttaaatggcagcctagcagaagaag
ggtagtaattagatctgccaatttcagtgacaatactaaaaccataatggtacagctgaaagaagctgtagaaattaat
gtacaagacccaacaacaatacaagaaaaagtatacctatgggaccagggaaagcattttatacaacaggagaaataat
ggagatataagacaagcacattgtaaccttagtataacaaaatggaataacactttaaaacagatagttgaaaaattaa
agaacaatttgagaataaaacaataatctttaatcaatccgcaggaggggacccagaaattgtaatgcacagttttaat
gtggaggggagtttttctactgtaattcaacacaactgtttaatagtacttggagtagtaatagtacttggaatgatac
caagggtcaaataaccctgagggaaatgatacaatcacactcacatgcagaataaaacaatttataaacatgtggcaag
agtaggaaaagcaatgtatgcccctcccatcagcggacagattagatgttcatcaaatattacagggctgctattaaca
gagatggtggtactaacgaaatcagcaaccagactgagatcttcagacctggaggaggagatatgagggacaattggag
agtgaattatataaatataaagtagtaaaaattgaaccattaggagtagcacccaccaaggcaaagagaagagtggtgc
gagagaaaaaagagcagcagtgggactaggagctgtgttccttgggttcttgggagcagcaggaagcactatgggcgca
cgtcaataacgctgacggcacaggccaggcaattattgtctggtatagtgcaacagcagaacaatctgctgagggctat
gaggcgcaacagcatctgttgcaactcacagtctggggcatcaagcagctccaggcaagagtcctggctgtggaaagat
cctaaaggatcaacagctcctggggatttggggttgctctggaaaactcatttgcaccactactgtgccttggaatgct
gttggagtaataaatctctggataagatttggaataacatgacctggatggagtgggaaagagaaattaataattacac
agcttaatatacaacttaattgaagaatcgcagaaccaacaagaaaagaatgaacaagaattattggaattggataaat
ggcaagtttgtggaattggtttgacataacacaatggctgtggtatataaggatattcataatgatagtaggaggcttg
taggtttaagaatagtttttgctgtactttctatagtaaatagagttaggcagggatactcaccattatcgtttcagac
cgcttcccagccccgaggggacccgacaggcccggaggaaccgaagaagaaggtggagagagagacagagacagatccg
tcgattagtgaacggattcttagcacttatctgggacgatctgaggagcctgtgtctcttcagctaccaccgcttgaga
acttactcttgattgtaacgaggattgtggaacttctgggacgcagggggtgggaagccctcaaatattgggggaatct
ctgcagtattggagccaggaactaaagaatagtgctgttagcttgctcaatgtcacagccatagcagtagctgagggga
agatagggttatagaagtattacaaagagcttttagagctattctccacatacctagaagaataagacagggcttggaa
gggctttgctataa

>DQ976381
atgagagtgaaggggatcaggaagagttatcagcacttatggagatggggcaccatgctccatgggatattgatgatct
tagtgctacagaaaacttgtgggtcacagtttattatggggtacctgtgtggaaagaagcaaccaccactctattttgt
catcagatgctaaagcatatgatacagaggtacataatgtttgggccacacatgcctgtgtacccacagatcccaaccc
caagaagtagaattggaaaatgtgacagaaaattttaacatgtggaaaaataacatggtagaacagatgcatgaggata
aatcagtttatgggatcaaagcctaaagccatgtgtaagattaaccccactctgtgttattttaaattgcactgacttg
agaatgatactactaccactagtggtggcgggggaataatgatggagaaaggagaaataaaaaactgctctttcagtat
aacacacgcggaagaaataaggagcagaaagactatgcatttttttataaacttgatgtagtaccaataaataataata
tagctataggttaataagttgtaacacctcagtcattacacaggcctgtccaaaggtatcctttgagccaattcccata
attattgtgccccggctggttttgcgattctaaagtgtaaagataagaagttcaatggaacaggaccatgtaaaaatgt
agcacagtacaatgtacacatggaattaggccagtagtatcaactcagctgctgttaaatggcagcctagcagaagaag
ggtagtaattagatctgccaatttcagtgacaatactaaaaccataatggtacagctgaaagaagctgtagaaattaat
gtacaagacccaacaacaatacaagaaaaagtatacctatgggaccagggaaagcattttatacaacaggagaaataat
ggagatataagacaagcacattgtaaccttagtataacaaaatggaataacactttaaaacagatagttgaaaaattaa
agaacaatttgagaataaaacaataatctttaatcaatccgcaggaggggacccagaaattgtaatgcacagttttaat
gtggaggggagtttttctactgtaattcaacacaactgtttaatagtacttggagtagtaatagtacttggaatgatac
caagggtcaaataaccctgagggaaatgatacaatcacactcacatgcagaataaaacaatttataaacatgtggcaag
agtaggaaaagcaatgtatgcccctcccatcagcggacagattagatgttcatcaaatattacagggctgctattaaca
gagatggtggtactaacgaaatcagcaaccagactgagatcttcagacctggaggaggagatatgagggacaattggag
agtgaattatataaatataaagtagtaaaaattgaaccattaggagtagcacccaccaaggcaaagagaagagtggtgc
gagagaaaaaagagcagcagtgggactaggagctgtgttccttgggttcttgggagcagcaggaagcactatgggcgca
cgtcaataacgctgacggcacaggccaggcaattattgtctggtatagtgcaacagcagaacaatctgctgagggctat
gaggcgcaacagcatctgttgcaactcacagtctggggcatcaagcagctccaggcaagagtcctggctgtggaaagat
cctaaaggatcaacagctcctggggatttggggttgctctggaaaactcatttgcaccactactgtgccttggaatgct
gttggagtaataaatctctggataagatttggaataacatgacctggatggagtgggaaagagaaattaataattacac
agcttaatatacaacttaattgaagaatcgcagaaccaacaagaaaagaatgaacaagaattattggaattggataaat
ggcaagtttgtggaattggtttgacataacacaatggctgtggtatataaggatattcataatgatagtaggaggcttg
taggtttaagaatagtttttgctgtactttctatagtaaatagagttaggcagggatactcaccattatcgtttcagac
cgcttcccagccccgaggggacccgacaggcccggaggaaccgaagaagaaggtggagagagagacagagacagatccg
tcgattagtgaacggattcttagcacttatctgggacgatctgaggagcctgtgtctcttcagctaccaccgcttgaga
acttactcttgattgtaacgaggattgtggaacttctgggacgcagggggtgggaagccctcaaatattgggggaatct
ctgcagtattggagtcaggaactaaagaatagtgctgttagcttgctcaatgtcacagccatagcagtagctgagggga
agatagggttatagaagtattacaaagagcttttagagctattctccacatacctagaagaataagacagggcttggaa
gggctttgctataa

>DQ976380
atgagagtgaaggggatcaggaagagttatcagcacttatggagatggggcaccatgctccatgggatattgatgatct
tagtgctacagaaaacttgtgggtcacagtttattatggggtacctgtgtggaaagaagcaaccaccactctattttgt
catcagatgctaaagcatatgatacagaggtacataatgtttgggccacacatgcctgtgtacccacagatcccaaccc
caagaagtagaattggaaaatgtgacagaaaattttaacatgtggaaaaataacatggtagaacagatgcatgaggata
aatcagtttatgggatcaaagcctaaagccatgtgtaagattaaccccactctgtgttattttaaattgcactgacttg
agaatgatactactaccactagtggtggcgggggaataatgatggagaaaggagaaataaaaaactgctctttcagtat
aacacacgcggaagaaataaggagcagaaagactatgcatttttttataaacttgatgtagtaccaataaataataata
tagctataggttaataagttgtaacacctcagtcattacacaggcctgtccaaaggtatcctttgagccaattcccata
attattgtgccccggctggttttgcgattctaaagtgtaaagataagaagttcaatggaacaggaccatgtaaaaatgt
agcacagtacaatgtacacatggaattaggccagtagtatcaactcagctgctgttaaatggcagcctagcagaagaag
ggtagtaattagatctgccaatttcagtgacaatactaaaaccataatggtacagctgaaagaagctgtagaaattaat
gtacaagacccaacaacaatacaagaaaaagtatacctatgggaccagggaaagcattttatacaacaggagaaataat
ggagatataagacaagcacattgtaaccttagtataacaaaatggaataacactttaaaacagatagttgaaaaattaa
agaacaatttgagaataaaacaataatctttaatcaatccgcaggaggggacccagaaattgtaatgcacagttttaat
gtggaggggagtttttctactgtaattcaacacaactgtttaatagtacttggagtagtaatagtacttggaatgatac
caagggtcaaataaccctgagggaaatgatacaatcacactcacatgcagaataaaacaatttataaacatgtggcaag
agtaggaaaagcaatgtatgcccctcccatcagcggacagattagatgttcatcaaatattacagggctgctattaaca
gagatggtggtactaacgaaatcagcaaccagactgagatcttcagacctggaggaggagatatgagggacaattggag
agtgaattatataaatataaagtagtaaaaattgaaccattaggagtagcacccaccaaggcaaagagaagagtggtgc
gagagaaaaaagagcagcagtgggactaggagctgtgttccttgggttcttgggagcagcaggaagcactatgggcgca
cgtcaataacgctgacggcacaggccaggcaattattgtctggtatagtgcaacagcagaacaatctgctgagggctat
gaggcgcaacagcatctgttgcaactcacagtctggggcatcaagcagctccaggcaagagtcctggctgtggaaagat
cctaaaggatcaacagctcctggggatttggggttgctctggaaaactcatttgcaccactactgtgccttggaatgct
gttggagtaataaatctctggataagatttggaataacatgacctggatggagtgggaaagagaaattaataattacac
agcttaatatacaacttaattgaagaatcgcagaaccaacaagaaaagaatgaacaagaattattggaattggataaat
ggcaagtttgtggaattggtttgacataacacaatggctgtggtatataaagatattcataatgatagtaggaggcttg
taggtttaagaatagtttttgctgtactttctatagtaaatagagttaggcagggatactcaccattatcgtttcagac
cgcttcccagccccraggggacccgacaggcccggaggaaccgaagaagaaggtggagagagagacagagacagatccg
tcgattagtgaacggattcttagcacttatctgggacgatctgaggagcctgtgtctcttcagctaccaccgcttgaga
acttactcttgattgtaacgaggattgtggaacttctgggacgcagggggtgggaagccctcaaatattgggggaatct
ctgcagtattggagtcaggaactaaagaatagtgctgttagcttgctcaatgtcacagccatagcagtagctgagggga
agatagggttatagaagtattacaaagagcttttagagctattctccacatacctagaagaataagacagggcttggaa
gggctttgctataa

>DQ976401
atgagagtgaaggagatcatgaagaattgtcagcacttgttgacatggggcaccatgctctttgggatgttgatgatct
tagtgctacagaacaattgtgggttacagtatattatggggtacctgtgtggaaagaagcaagcaccactctattttgt
catcagatgctaaagcacatggaacagaggcacacaatgtttgggccactcatgcctgtgtacccacagaccctagccc
caagaagtaagattggaaaatgtgacagaaaattttaacatgtggaagaataacatggtagaacaaatgcaggaggata
aattagtttatgggatcaaagcctaaagccatgtgtaaaattaaccccactctgtgttactttaaattgcattaatgcg
atgctacttatgccaataatagtaggtgggaaaagatggaaggagaaataaaaaactgctctttcaatatcaccacaaa
ataggaaataagatgaagaaagaatatgcactttttaataaacttgatgtagtgccaacaggggatggtaatacaagct
tatgttgataaattgtaacacctcagccattacacaggcctgtccaaaggtatcctttgaaccaattcccatacattat
gtgccccggctggttttgcgattctacagtgtaatgataagaagttcaatggaacaggaccatgtacaaatgtcagcac
gtacaatgtacgcatggaattaggccagtagtatcaactcaactgctgttaaatggcagcctagcagaagaagaggtag
aattagatctgaaaatttcacgaacaatgctaaaaacataatagtacatctaaatgaatctgtacaaattaattgtaca
gacccgacaacaatacaagaaaaggtatacatttaggaccagggggaacattttttgcaacaggagcaataataggaga
ataagacaagcacattgtaacattagtgaagcacagtggaacaacactctaaaaaggatagttataaaattagcagaac
aattaataaaacaatagtctttaatcactcctcaggaggggacccagaaattgtaatgcacagttttaattgtggaggg
aatttttctactgtaatacaacagagctgtttaatagtacttggctgtctaatgggactcggaatgatactaacaagaa
agtaacaatggaactatcatacttccatgcagaataagacaaattgtaaacaggtggcaggaagtaggaaaagcaatgt
tgcccctcccatcagcggacaaattaattgttcatcaaatattacagggctgctattaacaagagatggtggtcctggc
acagcaccaccgagaccttcagacctggaggaggagatatgagggacaattggagaagtgaattatataaatataaagt
gtaaaaattgagccattaggagtagcacccaccaaggcaaagagaagagtggtgcagagagaaaaaagagcagtgggaa
gctaggagctgtgttccttgggttcttgggagcagcaggaagcactatgggcgcagcgtcactgacgctgacggtacag
ccagacaattattgtctggtatagtgcaacagcagaacaatttgctgagagctattgaggcgcaacagcatctgttgca
ctcacagtctggggcatcaagcagctccaggcaagagtcctggctgtggaaagatacctaaaggatcaacagctcctag
gatttggggttgctctggaaaactcatttgcaccactgctgtgccttggaatactagttggagtaataaaaccctgaat
gtatttggaataacatgacctggatggagtgggatagagaaattaacaattacacaaatttaatatacagcttaattga
gaatcgcagaaccaacaagaaaagaatgaacaagaattattggcattggatgagtgggcaagtttgtggaattggttta
tataacaaaatggctgtattatataaaaatattcataatggtagtaggaggtttagtaggtttaaaaatagtttttact
tactttctatagtaaacaaagttaggcaggggtattcaccactatcgtttcagacccacctcccagtcccgcagggacc
gacaggcccgaaggaatcgaagaagaaggtggagacagaggcagagacagatccggtcgattagtgattggattatcac
actcatctgggacgatctgcggaacctgtgcctcttcagctaccgccacttgagagacttactcttgattctagcgagg
ttgtggaacgtctgggacgcagggggtgggaagccctcaaatattggtggaatctcctgcagtattggagccaggaact
aagaatagtgctgttagtttgcttaacgctacagctatagcagtagctaaggggacagatagggttatagaagtagtac
aagaatttgtagagctatcctccacatacctagaagaataagacagggcttagaaagggctttgctataa

>DQ976400
atgagagtgaaggagatcatgaagaattgtcagcacttgttgacatggggcaccatgctctttgggatgttgatgatct
tagtgctacagaacaattgtgggttacagtatattatggggtacctgtgtggaaagaagcaagcaccactctattttgt
catcagatgctaaagcacatggaacagaggcacataatgtttgggccactcatgcctgtgtacccacagaccctagccc
caagaagtaagattggaaaatgtgacagaaaattttaacatgtggaagaataacatggtagaacaaatgcaggaggata
aattagtttatgggatcaaagcctaaagccatgtgtaaaattaaccccactctgtgttactttaaattgcattaatgcg
atgctacttatgccaataatagtaggtgggaaaagatggaaggagaaataaaaaactgctctttcaatatcaccacaaa
ataggaaataagatgaagaaagaatatgcactttttaataaacttgatgtagtgccaacaggggatggtaatacaagct
tatgttgataaattgtaacacctcagccattacacaggcctgtccaaaggtatcctttgaaccaattcccatacattat
gtgccccggctggttttgcgattctacagtgtaatgataagaagttcaatggaacaggaccatgtacaaatgtcagcac
gtacaatgtacacatggaattaggccagtagtatcaactcaactgctgttaaatggcagcctagcagaagaagaggtag
aattagatctgaaaatttcacgaacaatgctaaaaacataatagtacatctaaatgaatctgtacaaattaattgtaca
gacccgacaacaatacaagaaaaggtatacatttaggaccagggggaacattttttgcaacaggagcaataataggaga
ataagacaagcacattgtaacattagtgaagcacagtggaacaacactctaaaaaggatagttataaaattagcagaac
aattaataaaacaatagtctttaatcactcctcaggaggggacccagaaattgtaatgcacagttttaattgtggaggg
aatttttctactgtaatacaacagagctgtttaatagtacttggctgtctaatgggactcggaatgatactaacaagaa
agtaacaatggaactatcatacttccatgcagaataagacaaattgtaaacaggtggcaggaagtaggaaaagcaatgt
tgcccctcccatcagcggacaaattaattgttcatcaaatattacagggctgctattaacaagagatggtggtcctggc
acagcaccaccgagaccttcagacctggaggaggagatatgagggacaattggagaagtgaattatataaatataaagt
gtaaaaattgagccattaggagtagcacccaccaaggcaaagagaagagtggtgcagagaggaaaaagagcagtgggaa
gctaggagctgtgttccttgggttcttgggagcagcaggaagcactatgggcgcagcgtcactgacgctgacggtacag
ccagacaattattgtctggtatagtgcaacagcagaacaatttgctgagagctattgaggcgcaacagcatctgttgca
ctcacagtctggggcatcaagcagctccaggcaagagtcctggctgtggaaagatacctaaaggatcaacagctcctag
gatttggggttgctctggaaaactcatttgcaccactgctgtgccttggaatactagttggagtaataaaaccctgaat
atatttggaataacatgacctggatggagtgggatagagaaattaacaattacacaaatttaatatacagcttaattga
gaatcgcagaaccaacaagaaaagaatgaacaagaattattggcattggatgagtgggcaagtttgtggaattggttta
tataacaaaatggctgtattatataaaaatattcataatggtagtaggaggtttagtaggtttaaaaatagtttttact
tactttctatagtaaacaaagttaggcaggggtattcaccactatcgtttcagacccacctcccagtcccgcagggacc
gacaggcccgaaggaatcgaagaagaaggtggagacagaggcagagacagatccggtcgattagtgattggattattac
actcatctgggacgatctgcggaacctgtgcctcttcagctaccgccacttgagagacttactcttgattctagcgagg
ttgtggaacgtctgggacgcagggggtgggaagccctcacatattggtggaatctcctgcagtattggagccaggaact
aagaatagtgctgttagtttgcttaacgctacagctatagcagtagctaaggggacagatagggttatagaagtagtac
aagaatttgtagagctatcctccacatacctagaagaataagacagggcttagaaagggctttgctataa

>DQ976399
atgagagtgaaggagatcatgaagaattgtcagcacttgttgacatggggcaccatgctctttgggatgttgatgatct
tagtgctacagaacaattgtgggttacagtatattatggggtacctgtgtggaaagaagcaagcaccactctattttgt
catcagatgctaaagcacatggaacagaggcacataatgtttgggccactcatgcctgtgtacccacagaccctagccc
caagaagtaagattggaaaatgtgacagaaaattttaacatgtggaagaataacatggtagaacaaatgcaggaggata
aattagtttatgggatcaaagcctaaagccatgtgtaaaattaaccccactctgtgttactttaaattgcattaatgcg
atgctacttatgccaataatagtaggtgggaaaagatggaaggagaaataaaaaactgctctttcaatatcaccacaaa
ataggaaataagatgaagaaagaatatgcactttttaataaacttgatgtagtgccaacaggggatggtaatacaagct
tatgttgataaattgtaacacctcagccattacacaggcctgtccaaaggtatcctttgaaccaattcccatacattat
gtgccccggctggttttgcgattctacagtgtaatgataagaagttcaatggaacaggaccatgtacaaatgtcagcac
gtacaatgtacacatggaattaggccagtagtatcaactcaactgctgttaaatggcagcctagcagaagaagaggtag
aattagatctgaaaatttcacgaacaatgctaaaaacataatagtacatctaaatgaatctgtgcaaattaattgtaca
gacccgacaacaatacaagaaaaggtatacatttaggaccagggggaacattttttgcaacaggagcaataataggaga
ataagacaagcacattgtaacattagtgaagcacagtggaacaacactctaaaaaggatagttataaaatcagcagaac
aattaataaaacaatagtctttaatcactcctcaggaggggacccagaaattgtaatgcacagttttaattgtggaggg
aatttttctactgtaatacaacagagctgtttaatagtacttggctgtctaatgggactcggaatgatactaacaagaa
agtaacaatggaactatcatacttccatgcagaataagacaaattgtaaacaggtggcaggaagtaggaaaagcaatgt
tgcccctcccatcagcggacaaattaattgttcatcaaatattacagggctgctattaacaagagatggtggtcctggc
acagcaccaccgagaccttcagacctggaggaggagatatgagggacaattggagaagtgaattatataaatataaagt
gtaaaaattgagccattaggagtagcacccaccaaggcaaagagaagagtggtgcagagagaaaaaagagcagtgggaa
gctaggagctgtgttccttgggttcttgggagcagcaggaagcactatgggcgcagcgtcactgacgctgacggtacag
ccagacaattattgtctggtatagtgcaacagcagaacaatttgctgagagctattgaggcgcaacagcatctgttgca
ctcacagtctggggcatcaagcagctccaggcaagagtcctggctgtggaaagatacctaaaggatcaacagctcctag
gatttggggttgctctggaaaactcatttgcaccactgctgtgccttggaatactagttggagtaataaaaccctgaat
atatttggaataacatgacctggatggagtgggatagagaaattaacaattacacaaatttaatatacagcttaattga
gaatcgcagaaccaacaagaaaagaatgaacaagaattattggcattggatgagtgggcaagtttgtggaattggttta
tataacaaaatggctgtattatataaaaatattcataatggtagtaggaggtttagtaggtttaaaaatagtttttact
tactttctatagtaaacaaagttaggcaggggtattcaccactatcgtttcagacccacctcccagtcccgcagggacc
gacaggcccgaaggaatcgaagaagaaggtggagacagaggcagagacagatccggtcgattagtgattggattattac
actcatctgggacgatctgcggaacctgtgcctcttcagctaccgccacttgagagacttactcttgattctagcgagg
ttgtggaacgtctgggacgcagggggtgggaagccctcaaatattggtggaatctcctgcagtattggagccaggaact
aagaatagtgctgttagtttgcttaacgctacagctatagcagtagctaaggggacagatagggttatagaagtagtac
aagaatttgtagagctatcctccacatacctagaagaataagacagggcttagaaagggctttgctataa

>DQ976398
atgagagtgaaggagatcatgaagaattgtcagcacttgttgacatggggcaccatgctctttgggatgttgatgatct
tagtgctacagaacaattgtgggttacagtatattatggggtacctgtgtggaaagaagcaagcaccactctattttgt
catcagatgctaaagcacatggaacagaggcacataatgtttgggccactcatgcctgtgtacccacagaccctagccc
caagaagtaagattggaaaatgtgacagaaaattttaacatgtggaagaataacatggtagaacaaatgcaggaggata
aattagtttatgggatcaaagcctaaagccatgtgtaaaattaaccccactctgtgttactttaaattgcattaatgcg
atgctacttatgccaataatagtaggtgggaaaagatggaaggagaaataaaaaactgctctttcaatatcaccacaaa
ataggaaataagatgaagaaagaatatgcactttttaataaacttgatgtagtgccaacaggggatggtaatacaagct
tatgttgataaattgtaacacctcagccattacacaggcctgtccaaaggtatcctttgaaccaattcccatacattat
gtgccccggctggttttgcgattctacagtgtaatgataagaagttcaatggaacaggaccatgtacaaatgtcagcac
gtacaatgtacacatggaattaggccagtagtatcaactcaactgctgttaaatggcagcctagcagaagaagaggtag
aattagatctgaaaatttcacgaacaatgctaaaaacataatagtacatctaaatgaatctgtacaaattaattgtaca
gacccgacaacaatacaagaaaaggtatacatttaggaccagggggaacattttttgcaacaggagcaataataggaga
ataagacaagcacattgtaacattagtgaagcacagtggaacaacactctaaaaaggatagttataaaattagcagaac
aattaataaaacaatagtctttaatcactcctcaggaggggacccagaaattgtaatgcacagttttaattgtgggggg
aatttttctactgtaatacaacagagctgtttaatagtacttggctgtctaatgggactcggaatgatactaacaagaa
agtaacaatggaactatcatacttccatgcagaataagacaaattgtaaacaggtggcaggaagtaggaaaagcaatgt
tgcccctcccatcagcggacaaattaattgttcatcaaatattacagggctgctattaacaagagatggtggtcctggc
acagcaccaccgagaccttcagacctggaggaggagatatgagggacaattggagaagtgaattatataaatataaagt
gtaaaaattgagccattaggagtagcacccaccaaggcaaagagaagagtggtgcagagagaaaaaagagcagtgggaa
gctaggagctgtgttccttgggttcttgggagcagcaggaagcactatgggcgcagcgtcactgacgctgacggtacag
ccagacaattattgtctggtatagtgcaacagcagaacaatttgctgagagctattgaggcgcaacagcatctgttgca
ctcacagtctggggcatcaagcagctccaggcaagagtcctggctgtggaaagatacctaaaggatcaacagctcctag
gatttggggttgctctggaaaactcatttgcaccactgctgtgccttggaatactagttggagtaataaaaccctgaat
atatttggaataacatgacctggatggagtgggatagagaaattaacaattacacaaatttaatatacagcttaattga
gaatcgcagaaccaacaagaaaagaatgaacaagaattattggcattggatgagtgggcaagtttgtggaattggttta
tataacaaaatggctgtattatataaaaatattcataatggtagtaggaggtttagtaggtttaaaaatagtttttact
tactttctatagtaaacaaagttaggcaggggtattcaccactatcgtttcagacccacctcccagtcccgcagggacc
gacaggcccgaaggaatcgaagaagaaggtggagacagaggcagagacagatctggtcgattagtgattggattattac
actcatctgggacgatctgcggaacctgtgcctcttcagctaccgccacttgagagacttactcttgattctagcgagg
ttgtggaacgtctgggacgcagggggtgggaagccctcaaatattggtggaatctcctgcagtattggagccaggaact
aagaatagtgctgttagtttgcttaacgctacagctatagcagtagctaaggggacagatagggttatagaagtagtac
aagaatttgtagagctatcctccacatacctagaagaataagacagggcttagaaagggctttgctataa

>DQ976397
atgagagtgaaggagatcatgaagaattgtcagcacttgttgacatggggcaccatgctctttgggatgttgatgatct
tagtgctacagaacaattgtgggttacagtatattatggggtacctgtgtggaaagaagcaagcaccactctattttgt
catcagatgctaaagcacatggaacagaggcacataatgtttgggccactcatgcctgtgtacccacagaccctagccc
caagaagtaagattggaaaatgtgacagaaaattttaacatgtggaagaataacatggcagaacaaatgcaggaggata
aattagtttatgggatcaaagcctaaagccatgtgtaaaattaaccccactctgtgttactttaaattgcattaatgcg
atgctacttatgccaataatagtaggtgggaaaagatggaaggagaaataaaaaactgctctttcaatatcaccacaaa
ataggaaataagatgaagaaagaatatgcactttttaataaacttgatgtagtgccaacaggggatggtaatacaagct
tatgttgataaattgtaacacctcagccattacacaggcctgtccaaaggtatcctttgaaccaattcccatacattat
gtgccccggctggttttgcgattctacagtgtaatgataagaagttcaatggaacaggaccatgtacaaatgtcagcac
gtacaatgtacacatggaattaggccagtagtatcaactcaactgctgttaaatggcagcctagcagaagaagaggtag
aattagatctgaaaatttcacgaacaatgctaaaaacataatagtacatctaaatgaatctgtacaaattaattgtaca
gacccgacaacaatacaagaaaaggtatacatttaggaccagggggaacattttttgcaacaggagcaataataggaga
ataagacaagcacattgtaacattagtgaagcacagtggaacaacactctaaaaaggatagttataaaattagcagaac
aattaataaaacaatagtctttaatcactcctcaggaggggacccagaaattgtaatgcacagttttaattgtggaggg
aatttttctactgtaatacaacagagctgtttaatagtacttggctgtctaatgggactcggaatgatactaacaagaa
agtaacaatggaactatcatacttccatgcagaataagacaaattgtaaacaggtggcaggaagtaggaaaagcaatgt
tgcccctcccatcagcggacaaattaattgttcatcaaatattacagggctgctattaacaagagatggtggtcctggc
acagcaccaccgagaccttcagacctggaggaggagatatgagggacaattggagaagtgaattatataaatataaagt
gtaaaaattgagccattaggagtagcacccaccaaggcaaagagaagagtggtgcagagagaaaaaagagcagtgggaa
gctaggagctgtgttccttgggttcttgggagcagcaggaagcactatgggcgcagcgtcactgacgctgacggtacag
ccagacaattattgtctggtatagtgcaacagcagaacaatttgctgagagctattgaggcgcaacagcatctgttgca
ctcacagtctggggcatcaagcagctccaggcaagagtcctggctgtggaaagatacctaaaggatcaacagctcctag
gatttggggttgctctggaaaactcatttgcaccactgctgtgccttggaatactagttggagtaataaaaccctgaat
atatttggaataacatgacctggatggagtgggatagagaaattaacaattacacaaatttaatatacagcttaattga
gaatcgcagaaccaacaagaaaagaatgaacaagaattattggcattggatgagtgggcaagtttgtggaattggttta
tataacaaaatggctgtattatataaaaatattcataatggtagtaggaggtttagtaggtttaaaaatagtttttact
tactttctatagtaaacaaagttaggcaggggtattcaccactatcgtttcagacccacctcccagtcccgcagggacc
gacaggcccgaaggaatcgaagaagaaggtggagacagaggcagagacagatccggtcgattagtgattggattattac
actcatctgggacgatccgcggaacctgtgcctcttcagctaccgccacttgagagacttactcttgattctagcgagg
ttgtggaacgtctgggacgcagggggtgggaagccctcaaatattggtggaatctcctgcagtattggagccaggaact
aagaatagtgctgttagtttgcttaacgctacagctatagcagtagctaaggggacagatagggttatagaagtagtac
aagaatttgtagagctatcctccacatacctagaagaataagacagggcttagaaagggctttgctataa

>DQ976396
atgagagtgaaggagatcatgaagaattgtcagcacttgttgacatggggcaccatgctctttgggatgttgatgatct
tagtgctacagaacaattgtgggttacagtatattatggggtacctgtgtggaaagaagcaagcaccactctattttgt
catcagatgctaaagcacatggaacagaggcacataatgtttgggccactcatgcctgtgtacccacagaccctagccc
caagaagtaagattggaaaatgtgacagaaaattttaacatgtggaagaataacatggtagaacaaatgcaggaggata
aattagtttatgggatcaaagcctaaagccatgtgtaaaattaaccccactctgtgttactttaaattgcattaatgcg
atgctacttatgccaataatagtaggtgggaaaagatggaaggagaaataaaaaactgctctttcaatatcaccacaaa
ataggaaataagatgaagaaagaatatgcactttttaataaacttgatgtagtgccaacaggggatggtaatacaagct
tatgttgataaattgtaacacctcagccattacacaggcctgtccaaaggtatcctttgaaccaattcccatacattat
gtgccccggctggttttgcgattctacagtgtaatgataagaagttcaatggaacaggaccatgtacaaatgtcagcac
gtacaatgtacacatggaattaggccagtagtatcaactcaactgctgttaaatggcagcctagcagaagaagaggtag
aattagatctgaaaatttcacgaacaatgctaaaaacataatagtacatctaaatgaatctgtacaaattaattgtaca
gacccgacaacaatacaagaaagggtatacatttaggaccagggggaacattttttgcaacaggagcaataataggaga
ataagacaagcacattgtaacattagtgaagcacagtggaacaacactctaaaaaggatagttataaaattagcagaac
aattaataaaacaatagtctttaatcactcctcaggaggggacccagaaattgtaatgcacagttttaattgtggaggg
aatttttctactgtaatacaacagagctgtttaatagtacttggctgtctaatgggactcggaatgatactaacaagaa
agtaacaatggaactatcatacttccatgcagaataagacaaattgtaaacaggtggcaggaagtaggaaaagcaatgt
tgcccctcccatcagcggacaaattaattgttcatcaaatattacagggctgctattaacaagagatggtggtcctggc
acagcaccaccgagaccttcagacctggaggaggagatatgagggacaattggagaagtgaattatataaatataaagt
gtaaaaattgagccattaggagtagcacccaccaaggcaaagagaagagtggtgcagagagaaaaaagagcagtgggaa
gctaggagctgtgttccttgggttcttgggagcagcaggaagcactatgggcgcagcgtcactgacgctgacggtacag
ccagacaattattgtctggtatagtgcaacagcagaacaatttgctgagagctattgaggcgcaacagcatctgttgca
ctcacagtctggggcatcaagcagctccaggcaagagtcctggctgtggaaagatacctaaaggatcaacagctcctag
gatttggggttgctctggaaaactcatttgcaccactgctgtgccttggaatactagttggagtaataaaaccctgaat
atatttggaataacatgacctggatggagtgggatagagaaattaacaattacacaaatttaatatacagcttaattga
gaatcgcagaaccaacaagaaaagaatgaacaagaattattggcattggatgagtgggcaagtttgtggaattggttta
tataacaaaatggctgtattatataaaaatattcataatggtagtaggaggtttagtaggtttaaaaatagtttttact
tactttctatagtaaacaaagttaggcaggggtattcaccactatcgtttcagacccacctcccagtcccgcagggacc
ggcaggcccgaaggaatcgaagaagaaggtggagacagaggcagagacagatccggtcgattagtgattggattattac
actcatctgggacgatctgcggaacctgtgcctcttcagctaccgccacttgagagacttactcttgattctagcgagg
ttgtggaacgtctgggacgcagggggtgggaagccctcaaatattggtggaatctcctgcagtattggagccaggaact
aagaatagtgctgttagtttgcttaacgctacagctatagcagtagctaaggggacagatagggttatagaagtagtac
aagaatttgtagagctatcctccacatacctagaagaataagacagggcttagaaagggctttgctataa

>DQ976395
atgagagtgaaggagatcatgaagaattgtcagcacttgttgacatggggcaccatgctctttgggatgttgatgatct
tagtgctacagaacaattgtgggttacagtatattatggggtacctgtgtggaaagaagcaagcaccactctattttgt
catcagatgctaaagcacatggaacagaggcacataatgtttgggccactcatgcctgtgtacccacagaccctagccc
caagaagtaagattggaaaatgtgacagaaaattttaacatgtggaagaataacatggtagaacaaatgcaggaggata
aattagtttatgggatcaaagcctaaagccatgtgtaaaattaaccccactctgtgttactttaaattgcattaatgcg
atgctacttatgccaataatagtaggtgggaaaagatggaaggagaaataaaaaactgctctttcaatatcaccacaaa
ataggaaataagatgaagaaagaatatgcactttttaataaacttgatgtagtgctaacaggggatggtaatacaagct
tatgttgataaattgtaacacctcagccattacacaggcctgtccaaaggtatcctttgaaccaattcccatacattat
gtgccccggctggttttgcgattctacagtgtaatgataagaagttcaatggaacaggaccatgtacaaatgtcagcac
gtacaatgtacacatggaattaggccagtagtatcaactcaactgctgttaaatggcagcctagcagaagaagaggtag
aattagatctgaaaatttcacgaacaatgctaaaaacataatagtacatctaaatgaatctgtacaaattaattgtaca
gacccgacaacaatacaagaaaaggtatacatttaggaccagggggaacattttttgcaacaggagcaataataggaga
ataagacaagcacattgtaacattagtgaagcacagtggaacaacactctaaaaaggatagttataaaattagcagaac
aattaataaaacaatagtctttaatcactcctcaggaggggacccagaaattgtaatgcacagttttaattgtggaggg
aatttttctactgtaatacaacagagctgtttaatagtacttggctgtctaatgggactcggaatgatactaacaagaa
agtaacaatggaactatcatacttccatgcagaataagacaaattgtaaacaggtggcaggaagtaggaaaagcaatgt
tgcccctcccatcagcggacaaattaattgttcatcaaatattacagggctgctattaacaagagatggtggtcctggc
acagcaccaccgagaccttcagacctggaggaggagatatgagggacaattggagaagtgaattatataaatataaagt
gtaaaaattgagccattaggagtagcacccaccaaggcaaagagaagagtggtgcagagagaaaaaagagcagtgggaa
gctaggagctgtgttccttgggttcttgggagcagcaggaagcactatgggcgcagcgtcactgacgctgacggtacag
ccagacaattattgtctggtatagtgcaacagcagaacaatttgctgagagctattgaggcgcaacagcatctgttgca
ctcacagtctggggcatcaagcagctccaggcaagagtcctggctgtggaaagatacctaaaggatcaacagctcctag
gatttggggttgctctggaaaactcatttgcaccactgctgtgccttggaatactagttggagtaataaaaccctgaat
atatttggaataacatgacctggatggagtgggatagagaaattaacaattacacaaatttaatatacagcttaattga
gaatcgcagaaccaacaagaaaagaatgaacaagaattattggcattggatgagtgggcaagtttgtggaattggttta
tataacaaaatggctgtattatataaaaatattcataatggtagtaggaggtttagtaggtttaaaaatagtttttact
tactttctatagtaaacaaagttaggcaggggtattcaccactatcgtttcagacccacctcccagtcccgcagggacc
gacaggcccgaaggaatcgaagaagaaggtggagacagaggcagagacagatccggtcgattagtgattggattattac
actcatctgggacgatctgcggaacctgtgcctcttcagctaccgccacttgagagacttactcttgattctagcgagg
ttgtggaacgtctgggacgcagggggtgggaagccctcaaatattggtggaatctcctgcagtattggagccaggaact
aagaatagtgctgttagtttgcttaacgctacagctatagcagtagctaaggggacagatagggttatagaagtagtac
aagaatttgtagagctatcctccacatacctagaagaataagacagggcttagaaagggctttgctataa

>DQ976394
atgagagtgaaggagatcatgaagaattgtcagcacttgttgacatggggcaccatgctctttgggatgttgatgatct
tagtgctacagaacaattgtgggttacagtatattatggggtacctgtgtggaaagaagcaagcaccactctattttgt
catcagatgctaaagcacatggaacagaggcacataatgtttgggccactcatgcctgtgtacccacagaccctagccc
caagaagtaagattggaaaatgtgacagaaaattttaacatgtggaagaataacatggtagaacaaatgcaggaggata
aattagtttatgggatcaaagcctaaagccatgtgtaaaattaaccccactctgtgttactttaaattgcattaatgcg
atgctacttatgccaataatagtaggtgggaaaagatggaaggagaaataaaaaactgctctttcaatatcaccacaaa
ataggaaataagatgaagaaagaatatgcactttttaataaacttgatgtagtgccaacaggggatggtaatacaagct
tatgttgataaattgtaacacctcagccattacacaggcctgtccaaaggtatcctttgaaccaattcccatacattat
gtgccccggctggttttgcgattctacagtgtaatgataagaagttcaatggaacaggaccatgtacaaatgtcagcac
gtacaatgtacacatggaattaggccagtagtatcaactcaactgctgttaaatggcagcctagcagaagaagaggtag
aattagatctgaaaatttcacgaacaatgctaaaaacataatagtacatctaaatgaatctgtacaaattaattgtaca
gacccgacaacaatacaagaaaaggtatacatttaggaccagggggaacattttttgcaacaggagcaataataggaga
ataagacaagcacattgtaacattagtgaagcacagtggaacaacactctaaaaaggatagttataaaattagcagaac
aattaataaaacagtagtctttaatcactcctcaggaggggacccagaaattgtaatgcacagttttaattgtggaggg
aatttttctactgtaatacaacagagctgtttaatagtacttggctgtctaatgggactcggaatgatactaacaagaa
agtaacaatggaactatcatacttccatgcagaataagacaaattgtaaacaggtggcaggaagtaggaaaagcaatgt
tgcccctcccatcagcggacaaattaattgttcatcaaatattacagggctgctattaacaagagatggtggtcctggc
acagcaccaccgagaccttcagacctggaggaggagatatgagggacaattggagaagtgaattatataaatataaagt
gtaaaaattgagccattaggagtagcacccaccaaggcaaagagaagagtggtgcagagagaaaaaagagcagtgggaa
gctaggagctgtgttccttgggttcttgggagcagcaggaagcactatgggcgcagcgtcactgacgctgacggtacag
ccagacaattattgtctggtatagtgcaacagcagaacaatttgctgagagctattgaggcgcaacagcatctgttgca
ctcacagtctggggcatcaagcagctccaggcaagagtcctggctgtggaaagatacctaaaggatcaacagctcctag
gatttggggttgctctggaaaactcatttgcaccactgctgtgccttggaatactagttggagtaataaaaccctgaat
atatttggaataacatgacctggatggagtgggatagagaaattaacaattacacaaatttaatatacagcttaattga
gaatcgcagaaccaacaagaaaagaatgaacaagaattattggcattggatgagtgggcaagtttgtggaattggttta
tataacaaaatggctgtattatataaaaatattcataatggtagtaggaggtttagtaggtttaaaaatagtttttact
tactttctatagtaaacaaagttaggcaggggtattcaccactatcgtttcagacccacctcccagtcccgcagggacc
gacaggcccgaaggaatcgaagaagaaggtggagacagaggcagagacagatccggtcgattagtgattggattattac
actcatctgggacgatctgcggaacctgtgcctcttcagctaccgccacttgagagacttactcttgattctagcgagg
ttgtggaacgtctgggacgcagggggtgggaagccctcaaatattggtggaatctcctgcagtattggagccaggaact
aagaatagtgctgttagtttgcttaacgctacagctatagcagtagctaaggggacagatagggttatagaagtagtac
aagaatttgtagagctatcctccacatacctagaagaataagacagggcttagaaagggctttgctataa

>DQ976418
atgagagtgatggggatcatgaggaattatcaacacttgtggaaatggggtaccatgatgctccttgggatattaatga
ctgtaatgctagagaaaatttgtgggtcacagtctattatggggtacctgtgtggaaagaagcaaccaccactctattt
gtgcatcagatgctaaagcatatgatacagaggtacataatgtttgggccacacatgcctgtgtacccacagaccccaa
ccacaagaagtagtattggagaatgtgacagaaaattttaacatgtggaaaaataacatggtagaacagatgcatgagg
tataattaatttatgggatcaaagcctaaagccatgtgtaaaattaaccccactctgtgttactttaaattgcactgat
ctaatttcaatagcactgatgtgaagaatgctactaataccactgctactaataccactagtagtggcgggataataat
gaggtaggagaaataaaaaattgctctttcaatattaccacacgcctaagagataaggtgcagaaagaatatgcacttt
ttataaacttgatgtagtaccaataggaagggataatactagctataggttgataagttgtgacacctcaaccgttaca
aggcctgtccaaaggtatcctttgagccaattcccatacattattgtaccccggctggttttgcgattataaagtgtaa
gataagaagttcaatggaacaggaccatgtacaaatgtcagcacagtacaatgtacacatggaattaggccagtagtat
aactcagttactgttaaatggcagtctagcagaggaagaggtagtaattagatccgaaaatttcacgaacaatgctaaa
acataatagtacagctgaatgaaactgtagaaattaattgtacaaggcccaacaacaatacaagaaaaagtatacctat
ggaccaggcaaagcattttatgcaacaggagacataataggaaatataagacaagcacattgtaacattagtagaacaa
atggaataacactttaaaacagatagttataaagttaagagaacaatttgggaataaaacaataatctttaatcaatct
caggaggggacccagaaattgtaacgcacagttttaattgtggaggggaatttttctactgtaattcatcacaactgtt
aatagtacttggatgtttaatagtacttggaatgatactgacggggcaaatagcactggagaaaatgacgcaatcacac
ccaatgcagaataaaacaaattataaacatgtggcagcaagtaggaaaagcaatgtatgcccctcccatcagaggacag
ttagatgtacgtcaaacattacagggctgatattaacaagagatggtggtgatacccagaacaagagcgaccccgagat
tttagacctggaggaggagatatgagggacaattggagaagtgaattatataaatataaagtagtgagaattgaaccac
aggaatagcacccaccagggcaaagagaagagtggtgcagagagaaaaaagagcagtagggataggagctatgttcctt
ggttcttgggagcagcaggaagcactatgggcgcagcgtcagtgacgctgacggtacaggccagacaattattgtctgg
atagtgcaacagcagagcaatttgctgagagctattgaggcgcaacagcatctgttgcaactcacagtctggggcatca
gcagctccaggcaagagtcctggctgtggaaagatacctaaaggatcaacagctcctgggaatttggggctgctctgga
aactcatttgcaccactgctgtgccttggaatgctagttggagtaataaatctatggaacagatttgggacaacatgac
tggatggagtgggaaagagaaattaataattacacagacttaatatacaccttaattgaaaaatcgcaaaaccagcaag
aaagaatgaacaagaattattggaactagataaatgggcaagtttgtggaattggtttgacataacaaattggctgtgg
atataaaaatattcataatgatagtaggaggcttgataggtttaagaatagtttttactgtactttctatagtgaatag
gttaggcagggatactcaccattatcgttccagacccgcctcccagccaggaggggacccgacaggcccgaaggaatcg
agaagaaggtggagagagagacagagacagatccggttcattagtgaatggattcttagcaatcatctgggtcgacctg
ggagcctgttcctcttcagctaccaccgcttgagagacttactcttgattgtaacgaggattgtggaacttctgggacg
agggggtgggaagccctcaagtattggtggaatctcctgcagtattggagccaggaactaaagaatagtgctgttagct
gcttaataccgcagccatagcagtagctgaggggactgatagggttatagaagtattacaaagagcttatagagctatt
tccacatacctacgcgcataagacagggcttggaaagggctttgctataa

>DQ976417
atgagagtgatggggatcatgaggaattatcaacacttgtggaaatggggtaccatgatgctccttgggatattaatga
ctgtaatgctagagaaaatttgtgggtcacagtctattatggggtacctgtgtggaaagaagcaaccaccactctattt
gtgcatcagatgctaaagcatatgatacagaggtacataatgtttgggccacacatgcctgtgtacccacagaccccaa
ccacaagaagtagtattggagaatgtgacagaaaattttaacatgtggaaaaataacatggtagaacagatgcatgagg
tataattaatttatgggatcaaagcctaaagccatgtgtaaaattaaccccactctgtgttactttaaattgcactgat
ctaatttcaatagcactgatgtgaagaatgctactaataccactgctactaataccactagtagtggcgggataataat
gaggtaggagaaataaaaaattgctctttcaatattaccacacgcctaagagataaggtgcagaaagaatatgcacttt
ttataaacttgatgtagtaccaataggaaaggataatactagctataggttgataagttgtgacacctcaaccgttaca
aggcctgtccaaaggtatcctttgagccaattcccatacattattgtaccccggctggttttgcgattataaagtgtaa
gataagaagttcaatggaacaggaccatgtacaaatgtcagcacagtacaatgtacacatggaattaggccagtagtat
aactcagttactgttaaatggcagtctagcagaggaagaggtagtaattagatccgaaaatttcacgaacaatgctaaa
acataatagtacagctgaatgaaactgtagaaattaattgtacaaggcccaacaacaatacaagaaaaagtatacctat
ggaccaggcaaagcattttatgcaacaggagacataataggaaatataagacaagcacattgtaacattagtagaacaa
atggaataacactttaaaacagatagttataaagttaagagaacaatttgggaataaaacaataatctttaatcaatct
caggaggggacccagaaattgtaacgcacagttttaattgtgggggggaatttttctactgtaattcatcacaactgtt
aatagtacttggatgtttaatagtacttggaatgatactgacggggcaaatagcactggagaaaatgacacaatcacac
ccaatgcagaataaaacaaattataaacatgtggcagcaagtaggaaaagcaatgtatgcccctcccatcagaggacag
ttagatgtacatcaaacattacagggctgatattaacaagagatggtggtgatacccagaacaagagcgaccccgagat
tttagacctggaggaggagatatgagggacaattggagaagtgaattatataaatataaagtagtgaaaattgaaccac
aggaatagcacccaccagggcaaagagaagagtggtgcagagagaaaaaagagcagtagggataggagctatgttcctt
ggttcttgggagcagcaggaagcactatgggcgcagcgtcagtgacgctgacggtacaggccagacaattattgtctgg
atagtgcaacagcagagcaatttgctgagagctattgaggcgcaacagcatctgttgcaactcacagtctggggcatca
gcagctccaggcaagagtcctggctgtggaaagatacctaaaggatcaacagctcctgggaatttggggctgctctgga
aactcatttgcaccactgctgtgccttggaatgctagttggagtaataaatctatggaacagatttgggacaacatgac
tggatggagtgggaaagagaaattaataattacacagacttaatatacaccttaattgaaaaatcgcaaaaccagcaag
aaagaatgaacaagaattattggaattagataaatgggcaagtttgtggaattggtttgacataacaaattggctgtgg
atataaaaatattcataatgatagtaggaggcttgataggtttaagaatagtttttactgtactttctatagtgaatag
gttaggcagggatactccccattatcgttccagacccgcttcccagccccgaggggacccgacaggccagaaggaatcg
agaagaaggtggagagagagacagagacagatccggttcattagtgaatggattcttagcaatcatctgggtcgacctg
ggagcctgttcctcttcagctaccaccgcttgagagacttactcttgattgtaacgaggattgtggaacttctggggcg
agggggtgggaagccctcaagtattggtggaatctcctacagtattggagtcaggaactaaagaatagtgctgttagtt
gctcaatgccacggccatagcagtagctgagggaactgatagggttatagaaatagtacaaagagcttatagagctatt
tccacatacctacgcgcataagacagggcttggaaagggctttgctataa

>DQ976416
atgagagtgacggagatcatgaggaattgtcaaaacttgtggaaatggggcaccatgatgctccttgggatattaataa
ctgtaatgctaaagaaaaattgtgggtcacagtctattatggggtacctgtgtggaaagaagcaaccaccactttattt
gtgcatcagatgctaaagcatatgatacagaggtacataatgtttgggccacacatgcctgtgtacccacagaccccaa
ccacaagaagtagtattggagaatgtgacagaaaattttaacatgtggaaaaataacatggtagaacagatgcatgagg
tataattaatttatgggatcaaagcctaaagccatgtgtaaaattaaccccactctgtgttactttaaattgcactgat
ctaatttcaatagcactgatgtgaagaatgctactaataccactgctactaataccacaagtagtggcgggataataat
gaggtaggagaaataaaaaattgctctttcaatattaccacacgcctaagagataaggtgcagaaagaatatgcacttt
ttataaacttgatgtagtaccaataggaagggataatactagctataggttgataagttgtgacacctcaaccgttaca
aggcctgtccaaaggtatcctttgagccaattcccatacattattgtaccccggctggttttgcgattataaagtgtaa
gataagaagttcaatggaacaggaccatgtacaaatgtcagcacagtacagtgtacacatggaattaggccagtagtat
aactcagttactgttaaatggcagtctagcagaggaagaggtagtaattagatccgaaaatttcacgaacaatgctaaa
acataatagtacagctgaatgaaactgtagaaattaattgtacaaggcccaacaacaatacaagaaaaagtatacctat
ggaccaggcaaagcattttatgcaacaggagacataataggaaatataagactagcacattgtaacattagtagaacaa
atggaataacactttaaaacagatagttataaagttaagagaacaatttgggaataaaacaataatctttaatcaacct
caggaggggacccagaaattgtaacgcacagttttaattgtggaggggaatttttctactgtaattcatcacaactgtt
aatagtacttggatgtttaatagtacttggaatgatactgacggggcaaatagcactggagaaaatgacacaatcacac
ccaatgcagaataaaacaaattataaacatgtggcagcaagtaggaaaagcaatgtatgcccctcccatcagaggacag
ttagatgtacatcaaacattacagggctgatattaacaagagatggtggtgatccccagaacgagagcgaccccgagat
tttagacctggaggaggagatatgagggacaattggagaagtgaattatataaatataaagtagtaaaaattgaaccac
aggaatagcacccaccagggcaaagagaagagtggtgcagagagaaaaaagagcagtggggataggagctatgttcctt
ggttcttgggagcagcaggaagcactatgggcgcagcgtcagtgacgctgacggtacaggctagacaattattgtctgg
atagtgcaacagcagagcaatttgctgagggctattgaggcgcaacagcatctgttgcaactcacagtctggggcatca
gcagctccaggcaagagtcctggctgtggaaagatacctaaaggatcaacagctcctgggaatttggggctgctctgga
aactcatttgcaccactgctgtgccttggaatgctagttggagtaataaatctatggaacagatttgggacaacatgac
tggatggagtgggaaagagaaatcagtaattacacagacttaatatacaccttaattgaaaaatcgcaaaaccagcaag
aaagaatgaacaagaattattggaattagataaatgggcaagtttatggaattggtttgacataacaaactggctgtgg
atataaaaatattcataatgatagtaggaggcttaataggtttaagaatagtttttactgtactttctatagtgaatag
gttaggcagggatactcaccattatcgttccagacccgcttcccagccccgaggggacccgacaggccagaaggaatcg
agaagaaggtggagagagagacagagacagatccggttcattagtgaatggattcttggcaatcatctgggtcgacctg
ggagcctgttcctcttcagctaccaccgcttgagagacttactcttgattgtaacgaggattgtggaacttctgggacg
agggggtgggaagccctcaagtattggtggaatctcctacagtattggagtcaggaactaaagaatagtgctgttagct
gctcaatgccacggccatagcagtagctgagggaactgatagggttatagaaatagtacaaagagcttatagagctatt
tccacatacctacgcgcataagacagggcttagaaagggctttgctataa

>DQ976415
atgagagtgacggggatcaggaggaattatcaaaactggtggaaatggggtaccatgatgctccttgggatattaatga
ctgtaatgctagaagaaatttgtgggtcacagtctattatggggtacctgtgtggaaagaagcaatcaccactttattt
gtgcatcagatgctaaagcatatgatacagaggtacataatgtttgggccacacatgcctgtgtacccacagaccccaa
ccacaagaagtagtaatggagaatgtgacagaaaattttaacatgtggaaaaataacatggtagaacaaatgcatgagg
tataattaatttatgggatcaaagcctaaagccatgtgtaaaattaaccccactctgtgttactttaaattgcactgac
ttaatttgaatggcactgatgtgaagaatgctactaataccactactactaataccactagtagtagcgggataatgat
gaggtaggagaagtaaaaaattgctctttcaggaccaccacaagtgtaaaagataaggtgcagaaagaatatgcacttt
ttataaacttgatataataccaatagaaagtgatgataatactagctataggttgataagttgtaacacctcaaccatt
cacaggcctgtccaaaggtatcctttgagccaattcccatacattattgtgccccggctggttttgcgattatacagtg
aatgataagaagttcaatggaaaaggaccatgtaaaaatgtcagcacagtacaatgtacacatggaattaggccagtag
atcaactcaactgttgttaaatggcagtctagcagaggaagaggtagtaattagatccgaaaatttcacgaacaatgct
aaaacataatagtacagctgaatgaaactgtagaaattaattgtacaaggcccaacaacaatacaagaaaaagtatacc
atgggaccaggcaaaacattttatgcaacaggagacataataggagatataagacaagcacattgtaacattagtagaa
aaaatggaataaaactttaaaacagatagttataaagttaagagaacaatttggaaataataaaacaatagcctttaat
aatcctcaggaggggacccagaaattgtaacgcacagttttaattgtggaggggaatttttctactgtaattcatcaca
ctgtttaatagtacttgggtgttcaatagcacttggaatgatactggaggatcaaatagcactggagaaaatgacacaa
cacactccaatgcagaataaaacaaattataaacatgtggcagcaagtaggaaaagcaatgtatgcccctcccatcaga
gacagattagatgtacatcaaacattacagggctgatattaacaagagatggtggtgatccccagaacgagagcgaccc
gagatctttagacctggaggaggagatatgagggacaattggagaagtgaattatataaatataaagtagtaaaaattg
accactaggaatagcacccaccagggcaaagagaagagtggtgcgaagagaaaaaagagcagtggggataggagctatg
tccttgggttcttgggagcagcaggaagcactatgggcgcagcgtcagtgacgctgacggtacaggctagacaattatt
tctggtatagtgcaacagcagagcaatttgctgagggctattgaggcgcaacagcatctgttgcaactcacagtctggg
catcaagcagctccaggcaagagtcctggctgtggaaagatacctaaaggatcaacagctcctggggatttggggttgc
ctggaaaactcatttgcaccactgctgtgccttggaatgatagttggagtaataaatctatggaccagatttggaacaa
atgacctggatggagtgggaaagagaaatcagtaattacacagacttaatatacaacttaattgaaaaatcgcaaaacc
gcaagaaaaaaatgaacaagaattattggaattagataaatgggcaagtttgtggaattggtttagcataacaaactgg
tgtggtatataaaaatattcataatgatagtaggaggcttaataggtttaagaatagtttttactgtactttctatagt
aatagagttaggcagggatactcaccattgtcgttccagacccgcctcccagccaggaggggacccgacaggcccgaag
aatcgaagaaaaaggtggagagagagacagagacagatccactccattagtgaatggattcttagcaatcatctgggtc
acctgcggagcctgttcctcttcagctaccaccgcttgagagacttactcttgattgtaacgaggattgtggaacttct
ggacgcagggggtgggaagccctcaaatattggtggaatctcctgcagtattggagccaggaactaaagaatagtgctg
tagcttgcttaataccacagcaatagcagtagctgaggggactgataggattatagaaatagtacaaagagcttataga
ctattatccacatacctacgcgcataagacagggcttggaaagggctttgctataa

>DQ976414
atgagagtgacggggatcatgaggaattatcaaaacttgtggaaatggggcaccatgatgctccttgggatattaatga
ctgtaatgctagagaaaatttgtgggtcacagtctattatggggtacctgtgtggaaagaagcaaccaccactttattt
gtgcatcagatgctaaagcatatgatacagaggtacataatgtttgggccacacatgcctgtgtacctacagaccccaa
ccacaagaagtagtattggagaatgtgacagaaaattttaacatgtggaaaaataacatggtggaacagatgcatgagg
tataattaatttatgggatcaaagcctaaagccatgtgtaaaattaaccccactctgtgttactttaaattgcactgat
ttaatttgaatggcactgatgtgaagaatgctgctactaccactgctactaatgccactgatactgataccactagtag
agcgggagaatgatggaggtaggagaaataaaaaattgctctttcaatattaccacacgcctaagagataaggtgcaga
agaatatgcacttttttataaacttgatgtagtaccaataggaaaggataatactagctataggttgataagttgtgac
cctcaaccgttacacaggcctgtccaaaggtatcctttgagccaattcccatacattattgtaccccggctggttttgc
attataaagtgtaatgataagaagttcaatggaacaggaccatgtacaaatgtcagcacagtacaatgtacacatggaa
taggccagtagtatcaactcagttactgttaaatggcagtctagcagaggaagaggtagtaattagatccgaaaatttc
cgaacaatgctaaaaacataatagtacagctgaatgaaactgtagaaattaattgtacaaggcccaacaacaatacaag
aaaagtatacctatgggaccaggcaaagcattttatgcaacaggagacataataggaaatataagacaagcacattgta
cattagtagaacaagatggaataacactttaaaacagatagttataaagttaagagaacgatttgggaataaaacaata
tctttaatcaatcctcaggaggggacccagaaattgtaacgcacagttttaattgtggaggggaatttttctactgtaa
tcatcacaactgtttaatagtacttggatgtttaatagtacttggaatgatactgacgaggcaaatagcactggaaaaa
tgacacaatcacactccaatgcagaataaaacaaattataaacatgtggcagcaagtaggaaaagcaatgtatgcccct
ccatcagaggacagattagatgtacatcaaacattacagggctgatattaacaagagatggtggtgacacccaaaacaa
agcgaccccgagatctttagacctggaggaggagatatgagggacaattggagaagtgaattatataaatataaagtag
aaaaattgaaccactaggaatagcacccaccagggcaaaaagaagagtggtgcagagagaaaaaagagcagtgggaata
gagctatgttccttgggttcttgggagcagcaggaagcactatgggcgcagcgtcagtgacgctgacggtacaggctag
caattattgtctggtatagtgcaacagcagagcaatttgctgagagctattgaggcgcaacagcatctgttgcaactca
agtctggggcatcaagcagctccaggcaagagtcctggctgtggaaagatacctaaaggatcaacagctcctgggaatt
ggggctgctcgggaagactcatttgcaccactgctgtgccttggaatgctagttggagtaataaatctatggaacagat
tgggacaacatgacctggatggagtgggaaagagaaattaataattacacagacttaatatacaccttaattgaaaaat
gcaaaaccagcaagaaaagaatgaacaagaattattggaattagataaatgggcaagtttgtggaattggtttagcata
caaactggctgtggtatataaaaatattcataatgatagtaggaggcttgataggtttaagaatagtttttactgtact
tctatagtgaatagagttaggcagggatactcaccattatcgttccagacccgcttcccagccccgaggggacccgaca
gccagaaggaatcgaagaagaaggtggagagagagacagagacagatccggtacattagtgaatggattcttagcaatc
tctgggtcgacctgcggagcctgttcctcttcagctaccaccgcttgagagacttactcttgattgtaacgaggattgt
gaacttctgggacgcagggggtgggaagccctcaaatattggtggaatctcctacagtattggagtcaggaactaaaga
tagtgctgttagtttgctcaatgccacggccatagcagtagctgaggggactgatagggttatagaagtactacaaaga
cttatagagctattctccacataccaacgcgcataagacagggcttagaaagggctttgctataa

>DQ976413
atgagagtgatggggatcatgaggaattatcaacacttgtggaaatggggtaccatgatgctccttgggatattaatga
ctgtaatgctagagaaaatttgtgggtcacagtctattatggggtacctgtgtggaaagaagcaaccaccactttattt
gtgcatcagatgctaaagcatatgatacagaggtacacaatgtttgggccacacatgcctgtgtacccacagaccccaa
ccacaagaagtagtattggaaaatgtgacagaaaattttaacatgtggaaaaataacatggtagaacagatgcatgagg
tataattaatttatgggatcaaagcctaaagccatgtgtaaaattaaccccactctgtgttactttaaattgcactgat
ctaatttcaatagcactgatgtgaagaatgctattaataccactgcttctaataccactagtagtagcgggggaatgat
gaggcaggagaaataaaaaattgctctttcaatattaccacacgcctaagagataaggtgcagaaagaatatgcacttt
ttataaacttgatgtagtaccaataggaaaggataatactagctataggttgataagttgtgacacctcaaccgttaca
aggcctgtccaaaggtatcctttgagccaattcccatacattattgtaccccggctggttttgcgattataaagtgtaa
gataagaagttcaatggaacaggaccatgtacaaatgtcagcacagtacaatgtacacatggaattaggccagtagtat
aactcagttactgttaaatggcagtctagcagaggaagaggtagtaattagatccgaaaatttcacgaacaatgctaaa
acataatagtacagctgaatgaaactgtagaaattaattgtacaaggcccaacaacaatacaagaaaaagtatacctat
ggaccaggcaaagcattttatgcaacaggagacataataggagatataagacaagcactttgtaacattagtagaacaa
atggaataacactttaaaacagatagttataaagttaagagaacaatttgggaataaaacaataatctttaatcaatcc
caggaggggacccagaaattgtaacgcacagttttaattgtggaggggaatttttctactgtgattcatcacaactgtt
aatagtacttggatgtttaatagtacttggaatgatactgacggggcaaatagcactaggaaaaatgatacaatcacac
ccaatgcagaataaaacaaattataaacatgtggcagcaagtaggaaaagcaatgtatgcccctcccatcagaggacag
ttagatgtacatcaaacattacagggctgatattaacaagagatggtggtgatacccaaaacaagagcgaccccgagat
tttagacctggaggaggagatatgagggacaattggagaagtgaattatataaatataaagtagtaaaaattgaaccac
aggaatagcacccaccagggcaaagagaagagtggtgcagagagaaaaaagagcagtggggatgggagctatgttcctt
ggttcttgggagcagcaggaagcactatgggcgcagcgtcagtgacgctgacggtacaggccagacaattattgtctgg
atagtgcaacagcagagcaatttgctgagggctattgaggcgcaacagcatctgttgcaactcacagtctggggcatca
gcagctccaggcaagagtcctggctgtggaaagatacctaaaggatcaacagctcctgggaatttggggctgctctgga
aacttatttgcaccactgctgtgccttggaatactagttggagtaataaatctatggaacagatttgggacaacatgac
tggatggagtgggaaagagaaatcagtaattacacagacttaatatacaccttaattgaaaaatcgcaaaaccagcaag
aaagaatgaacaagaattattggaattagataaatgggcaagtttgtggaattggtttgacataacaaattggctgtgg
atataaaaatattcataatgatagtaggaggcttaataggtttaagaatagtttttactgtactttctatagtgaatag
gttaggcagggatactcaccattatcgttccagacccgcttcccagccccgaggggacccgacaggccagaaggaatcg
agaagaaggtggagagagagacagagacagatccggttcattagtgaatggattcttagcaatcatctgggtcgacctg
ggagcctgttcctcttcagctaccaccgcttgagagacttactcttgattgtaacgaggattgtggaacttctgggacg
agggggtgggaagccctcaaatattggtggaatctcctacagtattggagtcaggaactaaagaatagtgctgttagct
gctcaacgccacggccatagcagtagctgaggggactgatagggttatagaagtactacaaagagcttatagagctatt
tccacatacctgcgcgcataagacagggcttggaaagggctttgctgtaa

>DQ976412
atgagagtgatggggatcatgaggaattatcaacacttgtggaaatggggtaccatgatgctccttgggatattaatga
ctgtaatgctagagaaaatttgtgggtcacagtctattatggggtacctgtgtggaaggaagcaaccaccactttattt
gtgcatcagatgctaaagcatatgatacagaggtacacaatgtttgggccacacatgcctgtgtacccacagaccccaa
ccacaagaagtagtattggaaaatgtgacagaaaattttaacatgtggaaaaataacatggtagaacagatgcatgagg
tataattaatttatgggatcaaagcctaaagccatgtgtaaaattaaccccactctgtgttactttaaattgcactgat
ctaatttcaatagcactgatgtgaagaatgctattaataccactgcttctaataccactagtagtagcgggggaatgat
gaggcaggagaaataaaaaattgctctttcaatattaccacacgcctaagagataaggtgcagaaagaatatgcacttt
ttataaacttgatgtagtaccaataggaaaggataatactagctataggttgataagttgtgacacctcaaccgttaca
aggcctgtccaaaggtatcctttgagccaattcccatacattattgtaccccggctggttttgcgattataaagtgtaa
gataagaagttcaatggaacaggaccatgtacaaatgtcagcacagtacaatgcacacatggaattaggccagtagtat
aactcagttactgttaaatggcagtctagcagaggaagaggtagtaattagatccgaaaatttcacgaacaatgctaaa
acataatagtacagctgaatgaaactgtagaaattaattgtacaaggcccaacaacaatacaagaaaaagtatacctat
ggaccaggcaaagcattttatgcaacaggagacataataggagatataagacaagcacattgtaacattagtagaacaa
atggaataacactttaaaacagatagttataaagttaagagaacaatttgggaataaaacaataatctttaatcaatcc
caggaggggacccagaaattgtaacgcacagttttaattgtggaggggaatttttctactgtgattcatcacaactgtt
aatagtacttggatgtttaatagtacttggaatgatactgacggggcaaatagcactaggaaaaatgatacaatcacac
ccaatgcagaataaaacaaattataaacatgtggcagcaagtaggaaaagcaatgtatgcccctcccatcagaggacag
ttagatgtacatcaaacattacagggctgatattaacaagagatggtggtgatacccaaaacaagagcgaccccgagat
tttagacctggaggaggagatatgagggacaattggagaagtgaattatataaatataaagtagtaaagattgaaccac
aggaatagcacccaccagggcaaagagaagagtggtgcagagagaaaaaagagcagtggggatgggagctatgttcctt
ggttcttgggagcagcaggaagcactatgggcgcagcgtcagtgacgctgacggtacaggccagacaattattgtctgg
atagtgcaacagcagagtaatttgctgagggctattgaggcgcaacagcatctgttgcaactcacagtctggggcatca
gcagctccaggcaagagtcctggctgtggaaagatacctaaaggatcaacagctcctgggaatttggggctgctctgga
aactcatttgcaccactgctgtgccttggaatactagttggagtaataaatctatggaacagatttgggacaacatgac
tggatggagtgggaaagagaaatcagtaattacacagacttaatatacaccttaattgaaaaatcgcaaaaccagcaag
aaagaatgaacaagaattattggaattagataaatgggcaagtttgtggaattggtttgacataacaaattggctgtgg
atataaaaatattcataatgatagtaggaggcttaataggtttaagaatagtttttactgtactttctatagtgaatag
gttaggcagggatactcaccattatcgttccagacccgcttcccagccccgaggggacccgacaggccagaaggaatcg
agaagaaggtggagagagagacagagacagatccggttcattagtgaatggattcttagcaatcatctgggtcgacctg
ggagcctgttcctcttcagctaccaccgcttgagagacttactcttgattgtaacgaggattgtggaacttctgggacg
agggggtgggaagccctcaaatattggtggaatctcctacagtattggagtcaggaactaaagaatagtgctgttagct
gctcaacgccacggccatagcagtagctgaggggactgatagggttatagaagtactacaaagagcttatagagctatt
tccacatacctacgcgcataagacagggcttggaaagggctttgctgtaa

>DQ976411
atgagagtgatggggatcatgaggaattatcaacacttgtggaaatggggtaccatgatgctccttgggatattaatga
ctgtaatgctagagaaaaattgtgggtcacagtctattatggggtgcctgtgtggaaagaagcaaccaccactttattt
gtgcatcagatgctaaagcatatgatacagaggtacacaatgtttgggccacacatgcctgtgtacccacagaccccaa
ccacaagaagtagtattggaaaatgtgacagaaaattttaacatgtggaaaaataacatggtagaacagatgcatgagg
tataattaatttatgggatcaaagcctaaagccatgtgtaaaattaaccccactctgtgttactttaaattgcactgat
ctaattttaatagcactgatgtgaagaatgctactaataccactgcttttaataccactagtagtagcgggggaatgat
gaggcaggagaaataaaaaattgctcttttaatattaccacacgcctaagagataaggtgcagaaagaatatgcacttt
ttataaacttgatgtagtaccaataggaaaggataatactagctataggttgataagttgtgacacctcaaccgttaca
aggcctgcccaaaggtatcctttgagccaattcccatacattattgtaccccggctggttttgcgattataaagtgtaa
gataagaagttcaatggaacaggaccatgtacaaatgtcagcacagtacaatgtacacatggaattaggccagtagtat
aactcagttactgttaaatggcagtctagcagaggaagaggtagtaattagatccgaaaatttcacgaacaatgctaaa
acataatagtacagctgaatgaaactgtagaaattaattgtacaaggcccaacaacaatacaagaaaaagtatacctat
ggaccaggcaaagcattttatgcaacaggagacataataggaaatataagacaagcacattgtaacattagtagaacaa
atggaataacactttaaaacagatagttataaagttaagagaacaatttgggaataaaacaataatctttaatcaatcc
caggaggggacccagaaattgtaacgcacagttttaattgtggaggggaatttttctactgtgattcatcacaactgtt
aatagtacttggatgtttaatagtatttggaatgatactgacggggcaaatagcactaggaaaaatgacacaatcacac
ccaatgcagaataaaacaaattataaacatgtggcagcaagtaggaaaagcaatgtatgcccctcccatcagaggacag
ttagatgtacatcaaacattacagggctgatattaacaagagatggtggtgacacccaaaacaagagcgaccccgagat
tttagacctggaggaggagatatgagggacaattggagaagtgaattatataaatataaagtagtaaaaattgaaccac
aggaatagcacccaccagggcaaagagaagagtggtgcagagagaaaaaagagcagtggggatgggagctatgctcctt
ggttcttgggagcagcaggaagcactatgggcgcagcgtcagtgacgctgacggtacaggctagacaattattgtctgg
atagtgcaacagcagagcaatttgctgagggctattgaggcgcaacagcatctgttgcaactcacagtctggggcatca
gcagctccaggcaagagtcctggctgtggaaagatacctaaaggttcaacagctcctgggaatttggggctgctctgga
aactcatttgcaccactgctgtgccttggaatactagttggagtaataaatctatggaacagatttgggacaacatgac
tggatggagtgggaaagagaaatcagtaattacacagacttaatatacaccttaattgaaaaatcgcaaaaccagcaag
aaagaatgaacaagaattattggaattagataaatgggcaagtttgtggaattggtttagcataacaaactggctgtgg
atataaaaatattcataatgatagtaggaggcttgataggtttaagaatagtttttactgtactttctatagtaaatag
gttaggcagggatactcaccattatcgttccagacccgcttcccagccccaaggggacccgacaggccagaaggaatcg
agaagaaggtggagagagagacagagacagatccggtacattagtgaatggattcttagcaatcatctgggtcgacctg
ggagcctgttcctcttcagctaccaccgcttgagagacttactcttgattgtaacgaggattgtggaacttctgggacg
agggggtgggaagccctcaaatattggtggaatctcctacagtattggagtcaggaactaaagaatagtgctgttagtt
gctcaatgccacggccatagcagtagctgaggggactgatagggttatagaagtactacaaagagcttatagagctatt
tccacatacctacgcgcataagacagggcttggaaagggctttgctgtaa

>DQ976410
atgagagtgatggggatcatgaggaattatcaacacttgtggaaatggggtaccatgatgctccttgggatattaatga
ctgtaatgctagagaaaatttgtgggtcacagtctattatggggtacctgtgtggaaagaagcaaccactactttattt
gtgcatcagatgctaaagcatatgatacagaggtacacaatgtttgggccacacatgcctgtgtacccacagaccccaa
ccacaagaagtagtattggaaaatgtgacagaagattttaacatgtggaaaaataacatggtagaacagatgcatgagg
tataattaatttatgggatcaaagcctaaagccatgtgtaaaattaaccccactctgtgttactttaaattgcactgat
ctaatttcaatagcactgatgtgaagaatgctattaataccactgcttctaataccactagtagtagcgggggaatgat
gaggcaggagaaataaaaaattgctctttcaatattaccacacgcctaagagataaggtgcagaaagaatatgcacttt
ttataaacttgatgtagtaccaataggaaaggataatactagctataggttgataagttgtgacacctcaaccgttaca
aggcctgtccaaaggtatcctttgagccaattcccatacattattgtaccccggctggttttgcgattataaagtgtaa
gataagaagttcaatggaacaggaccatgtacaaatgtcagtacagtacaatgtacacatggaattaggccagtagtat
aactcagttactgttaaatggcagtctagcagaggaagaggtagtaattagatccgaaaatttcacgaacaatgctaaa
acataatagtacagctgaatgaaactgtagaaattaattgtacaaggcccaacaacaatacaagaaaaagtatacctat
ggaccaggcaaagcattttatgcaacaggagacataataggagatataagacaagcacattgtaacattagtagaacaa
atggaataacactttaaaacagatagttataaagttaagagaacaatttgggaataaaacaataatctttaatcaatcc
caggaggggacccagaaattgtaacgcacagttttaattgtggaggggagtttttctactgtgattcatcacaactgtt
aatagtacttggatgtttaatagtacttggaatgatactgacggggcaaatagcactaggaaaaatgatacaatcacac
ccaatgcagaataaaacaaattataaacatgtggcagcaagtaggaaaagcaatgtatgcccctcccatcagaggacag
ttagatgtacatcaaacattacagggctgatattaacaagagatggtggtgatacccaaaacaagagcgaccccgagat
tttagacctggaggaggagatatgagggacaattggagaagtgaattatataaatataaagtagtaaaaattgaaccac
aggaatagcacccaccagggcaaagagaagagtggtgcagagagaaaaaagagcagtggggatgggagctatgttcctt
ggttcttgggagcagcaggaagcactatgggcgcagcgtcagtgacgctgacggtacaggccagacaattattgtctgg
atagtgcaacagcagagcaatttgctgagggctattgaggcgcaacagcatctgttgcaactcacagtctggggcatca
gcagctccaggcaagagtcctggctgtggaaagatacctaaaggatcaacagctcctgggaatttggggctgctctgga
aactcatttgcaccactgctgtgccttggaatactagttggagtaataaatctatggaacagatttgggacaacatgac
tggatggagtgggaaagagaaatcagtaattacacagacttaatatacaccttaattaaaaaatcgcaaaaccagcaag
aaagaatgaacaagaattattgaagttagataaatgggcaagtttgtggaattggtttgacataacaaactggctgtgg
atataaaaatattcataatgatagtaggaggcttaataggtttaagaatagtttttactgtactttctatagtgaatag
gttaggcagggatactcaccattatcgttccagacccgcttcccagccccgaggggacccgacaggccagaaggaatcg
agaagaaggtggagagagagacagagacagatccggttcattagtgaatggattcttagcaatcatctgggtcgacctg
ggagcctgttcctcttcagctaccaccgcttgagagacttactcttgattgtaacgaggattatggaacttctgggacg
agggggtgggaagccctcaaatattggtggaatctcctacagtattggagtcaggaactaaagaatagtgctgttagct
gctcaacgccacggccatagcagtagctgaggggactgatagggttatagaagtactacaaagagcttatagagctatt
tccacatacctacgcgcataagacagggcttggaaagggctttgctgtaa

>DQ976409
atgagagtgacggggatcatgaggaattatcaacacttgtggaaatggggtaccatgatgctccttgggatattaatga
ctgtaatgctagagaaaatttgtgggtcacagtctattatggggtacctgtgtggaaagaagcaaccaccactctattt
gtgcatcagatgctaaagcatatgatacagaggtacataatgtttgggccacacatgcctgtgtacccacagaccccaa
ccacaagaagtagtattggagaatgtgacagaaaattttaacatgtggaaaaataacatggtagaacagatgcatgagg
tataattaatttatgggatcaaagcctaaagccatgtgtaaaattaaccccactctgtgttactttaaattgcactgat
ttaatgtaaatggcactgatgtgaagaatgctactaataccactgctactaataccactagtagtagcgggagaatgat
gaggtaggagaaataaaaaattgctctttcaatattaccacacgcctaagagataaggtgcagaaagaatatgcacttt
ttataaacttgatgtagtaccaacaggaaaggataatactagctataggttgataagttgtgacacctcaaccgttaca
aggcctgtccaaaggtatcctttgagccaattcccatacattattgtgccccggctggttttgcaattatacagtgtaa
gataagaagttcaatggaacaggaccatgtaaaaatgtcagctcagtacaatgtacacatggaattaggccagtagtat
aactcagttactgttaaatggcagtctagcagaggaagaggtagtaattagatccgaaaatttcacgaataatgctaaa
acataatagtacagctgaatgaaactgtagaaattaattgtacaaggcccaacaacaatacaagaaaaagtatacctat
ggaccaggcaaagcattttatgcaacaggagacataataggaaatataagacaagcacattgtaacattagtagaacaa
atggaataacactttaaaacagatagttataaagttaagagaacaatttgggaataaaacaataatctttaatcaatcc
caggaggggacccagaaattgtaacgcacagttttaattgtggaggggaatttttctactgtaattcatcacaactgtt
aatagtacttggatgtttaatagtacttggaatgatactgacgaggcaaatagcactggagaaaatgacacaatcacac
ccaatgcagaataaaacaaattataaacatgtggcagcaagtaggaaaagcaatgtatgcccctcccatcagaggacaa
ttagatgtacatcaaatattacagggctgatattaacaagagatggtggtgagcccaaaaacgggagcgaccccgagac
tttagacctggaggaggagatatgagggacaattggagaagtgaattatataaatataaagtagtgaaaattgaaccac
aggaatagcacccaccagggcaaagagaagagtggtgcaaagagaaaaaagagcagtggggataggagctgtgttcctt
ggttcttgggagcagcaggaagcactatgggcgcagcgtcagtgacgctgacggtacaggctaggcaattattgtctgg
atagtgcaacagcagagcaatttgctgagagctattgaggcgcaacagcatctgttgcaactcacagtctggggcatca
gcagctccaggcaagagtcctggctgtggaaagatacctaaaggatcaacagctcctgggaatttggggctgctctgga
gactcatttgcaccactgctgtgccttggaatgctagttggagtaataaatctatggaacagatttgggacaacatgac
tggatggagtgggaaagagaaattaataattacacagacttaatatacaccttaattgaaaaatcgcaaaaccagcaag
aaagaatgaacaagaattattggaattagataaatgggcaagtttgtggaattggtttagcataacaaactggctgtgg
atataaaaatattcataatgatagtaggaggcttgataggtttaagaatagtttttactgtactttctatagtgaatag
gttaggcagggatactcaccattatcgttccagacccgcttcccagccccgaggggacccgacaggccagaaggaatcg
agaagaaggtggagagagagacagagacagatccggtacattagtgaatggattcttagcaatcatctgggtcgacctg
ggagcctgttcctcttcagctaccaccgcttgagagacttactcttgattgtaacgaggattgtggaacttctgggacg
agggggtgggaagccctcaagtattggtggaatctcctacagtattggagtcaggaactaaagaatagtgctgttagct
gctcaatgccacggccatagcagtagctgagggaactgatagagttatagaaatagtacaaagagcttatagagctatt
tccacatacctacgcgcataagacagggcttggaaagggctttgctataa

>DQ976408
atgagagtgacggggatcatgaggaattatcaacacttgtggaaatggggtaccatgatgctccttgggatattaatga
ctgtaatgctagagaaaatttgtgggtcacagtctattatggggtacctgtgtggaaagaagcaaccaccactctattt
gtgcatcagatgctaaagcatatgatacagaggtacataatgtttgggccacacatgcctgtgtacccacagaccccaa
ccacaagaagtagtattggagaatgtgacagaaaattttaacatgtggaaaaataacatggtagaacagatgcatgagg
tataattaatttatgggatcaaagcctaaagccatgtgtaaaattaaccccactctgtgttactttaaattgcactgat
ttaatgtaaatggcactgatgtgaagaatgctactaataccactgctactaataccactagtagtagcgggagaatgat
gaggtaggagaaataaaaaattgctctttcaatattaccacacgcctaagagataaggtgcagaaagaatatgcacttt
ttataaacttgatgtagtaccaacaggaaaggataatactagctataggttgataagttgtgacacctcaaccgttaca
aggcctgtccaaaggtatcctttgagccaattcccatacattattgtgccccggctggttttgcaattatacagtgtaa
gataagaagttcaatggaacaggaccatgtaaaaatgtcagctcagtacaatgtacacatgggattaggccagtagtat
aactcagttactgttaaatggcagtctagcagaggaagaggtagtaattagatccgaaaacttcacgaataatgctaaa
acataatagtacagctgaatgaaactgtagaaattaattgtacaaggcccaacaacaatacaagaaaaagtatacctat
ggaccaggcaaagcattttatgcaacaggagacataataggaaatataagacaagcacattgtaacattagtagaacaa
atggaataacactttaaaacagatagttataaagttaagagaacaatttgggaataaaacaataatctttaatcaatcc
caggaggggacccagaaattgtaacgcacagttttaattgtggaggggaatttttctactgtaattcatcacaactgtt
aatagtacttggatgtttaatagtacttggaatgatactgacgaggcaaatagcactggagaaaatgacacaatcacac
ccaatgcagaataaaacaaattataaacatgtggcagcaagtaggaaaagcaatgtatgcccctcccatcagaggacaa
ttagatgtacatcaaatattacagggctgatattaacaagagatggtggtgagcccaaaaacgggagcgaccccgagac
tttagacctggaggaggagatatgagggacaattggagaagtgaattatataaatataaagtagtgaaaattgaaccac
aggaatagcacccaccagggcaaagagaagagtggcgcagagagaaaaaagagcagtggggataggagctgtgttcctt
ggttcttgggagcagcaggaagcactatgggcgcagcgtcagtgacgctgacggtacaggctagacaattattgtctgg
atagtgcaacagcagagcaatttgctgagagctattgaggcgcaacagcatctgttgcaactcacagtctggggcatca
gcagctccaggcaagagtcctggctgtggaaagatacctaaaggatcaacagctcctgggaatttggggctgctctgga
gactcatttgcaccactgctgtgccttggaatgctagttggagtaataaatctatggaacagatttgggacaacatgac
tggatggagtgggaaagagaaattaataattacacagacttaatatacaccttaattgaaaaatcgcaaaaccagcaag
aaagaatgaacaagaattattggaattagataaatgggcaagtttgtggaattggtttagcataacaaactggctgtgg
atataaaaatattcataatgatagtaggaggcttgataggtttaagaatagtttttactatactttctatagtgaatag
gttaggcagggatactcaccattatcgttccagacccgcttcccagccccgaggggacccgacaggccagaaggaatcg
agaagaaggtggagagagagacagagacagatccggtacattagtgaatggattcttagcaatcatctgggtcgacctg
ggagcctgttcctcttcagctaccaccgcttgagagacttactcttgattgtaacgaggattgtggaacttctgggacg
aaggggtgggaagccctcaagtattggtggaatctcctacagtattggagtcaggaactaaagaatagtgctgttagct
gctcaatgccacggccatagcagtagctgagggaactgatagagttatagaaatagtacaaagagcttatagagctatt
tccacatacctacgcgcataagacagggcttggaaagggctttgctataa

>DQ976432
atgagagtgatggggatcaggaagaattatcagcacttgcggaaatggggcatgatgctccttgggatgttaatgatct
taatgttgcaggaaatttgtgggtcacagtctattatggggtacctgtgtggaaagaagcaaccaccactctattttgt
catcagatgctaaagcatatgatacagaggtacataatgtttgggccacacatgcctgtgtgcccacagaccccaaccc
caagaagtattattggagaatgtgacagaaaactttaacatgtggaaaaataacatggtagaacaaatgcatgaggata
aattagtttatgggatcaaagcctaaagccatgtgtaaaattaaccccactctgtgttactttaaattgcactgatttg
ggaatactactaatgccactagtagtagcgggggaacgatggggggaggagaaatgaaaaattgctctttcaatatcac
acaagtataagagataaaatgcagaaagaatatgcacttttttataaacttgatataatgccaatagcaaatgataata
tagctataggttgataaattgtaacacctcagtcattacacaggcctgtccaaaggtaacctttgagccaattcccata
attattgtgccccggctggttttgcgattctaaagtgtaataataagaggttcaatggaacaggaccatgtacaaatgt
agcacagtacaatgtacacatggaattaggccagtagtatcaactcaactactgttaaatggcagtctagcagaggaag
ggtagtaattagatccgccaatttctcggacaatgctaaaaacataatagtacagctgaatgaaactgtagaaattaat
gtacaagacccaataacaataccagaaaaagtatacctataggaccaggcagagcaatttatacaacaggacaaataat
ggagatataagacaagcacattgtaacctcagtagagcaaaatggaatgaaactttaaaacaaatagttacaaagttaa
agaacaatttgggaataaaacaatagtctttaatcaatcctcaggaggggacccagaaattgtaacacacagttttaat
gtggaggggaatttttctattgtaattcaacacaactgtttaatagtacttggaatattactgaagagtcaaatagcat
gaaggaaatgacacaatcacactcccatgcagaataaaacaaattgtaaacatgtggcaggaagtaggaaaagcaatgt
tgcccctcccatcagaggacaaattagatgttcatcaaatattacagggctgatattaacaagagatggtggtaacgag
acgagaatgagaccgagatcttcagacctggaggaggagatatgagggacaattggagaagtgaattatataaatataa
gtagtaaaaattgaaccattaggagtagcacccaccaaggcaaagagaagagtggtgcagagagaaaaaagagcagtag
aataggagctatgttccttgggttcttgggagcagcaggaagcactatgggcgcagcgtcagtgacgctgacggtacag
ccagactattattgtctggtatagtgcaacagcagaacaatttgctgagggctattgaggcgcaacagcatctgttgca
ctcacagtctggggcatcaagcagctccaggcaagagtcctggctgtggaaagatacctaaaggatcaacagctcctgg
gatttggggttgctctggaaaactcatttgcaccactgctgtgccttggaatagtagttggagtaataaatctctggat
agatttgggataacatgacctggatggaatgggaaagagaaattagtaattacacaagcttaatatacaccttaattga
gaatcgcaaaaccaacaagaaaagaatgaacaagaattattggcattagataaatgggcaagtttgtggaattggtttg
catatcaaactggctgtggtatataaaaatattcataatgatagtaggaggcttggtaggtttaagaatagttttttct
tactttctatagtgaatagagttaggcagggatactcaccattatcgttccagatccgccccccagccccgaggggacc
gacaggcccggaggaaccgaagaagaaggtggagagagagacagagacggatccggtcgattagtggatggattcttag
gcttatctgggtcgacctgcggagcctgtgcctcttcagctaccaccgcttgagagacttactcttgattgtaacgagg
ttgtggaacttctgggacgcagggggtgggaactcctcaaatattggtggaatctcctacagtattggagtgaggaact
aagaatagtgctgttagcttgctcaacgccatagccatagcagtagctgaggggactgatagggttatagaagtagtac
aagagcttgtagagctattctccacatacctacacgaataagacagggcttggaaagggctttgctataa

>DQ976431
atgagagtgatggggatcaggaagaattatcagcacttgtggaaatggggcatgatgctccttgggatgttaatgatct
taatgttgcaggaaatttgtgggtcacagtctattacggggtacctgtgtggaaagaagcaaccaccactctattttgt
catcagatgctaaagcatatgatacagaggtacataatgtttgggccacacatgcctgtgtgcccacagaccccaaccc
caagaagtattattggagaatgtgacagaaaactttaacatgtggaaaaataacatggtagaacaaatgcatgaggata
aattagtttatgggatcaaagcctaaagccatgtgtaaaattaaccccactctgtgttactttaaattgcactgatttg
ggaatactactaatgccactagtagtagtgggggaacgatggggggaggagaaatgaaaaattgctctttcaatatcac
acaagtataagggataaaatgcagaaagaatatgcacttttttataaacttgatataataccaatagcaaatgataata
tagctataggttgataaattgtaacacctcagtcattacacaggcctgtccaaaggtaacctttgagccaattcccata
attattgtgccccggctggttttgcgattctaaagtgtaataataagaggttcaacggaacaggaccatgtacaaatgt
agcacagtacaatgtacacatggaattaggccagtagtatcaactcaactactgttaaatggcagtctagcagaggaag
ggtagtaattaggtccgccaatttctcggacaatgctaaaaacataatagtacagctgaatgaaactgtagaaattaat
gtacaagacccaataacaataccagaaaaagtatacctataggaccaggcagagcaatttatacaacaggacaaataat
ggagatataagacaagcacattgtaacctcagtagagcaaaatggaatgaaactttaaaacaaatagttacaaagttaa
agaacaatttgggaataaaacaatagtctttaatcaatcctcaggaggggacccagaaattgtaacacacagttttaat
gtggaggggaatttttctattgtaattcaacacaactgtttaatagtacttggaatattactgaagagtcaaatagcat
gaaggaaatgacacaatcacactcccatgcagaataaaacaaattgtaaacatgtggcaggaagtaggaaaagcaatgt
tgcccctcccatcagaggacaaattagatgttcatcaaatattacagggctgatattaacaagagatggtggtaacgag
acgagaatgagaccgaggtcttcagacctggaggaggagatatgagggacaattggagaagtgaattatataaatataa
gtagtaaaaattgaaccattaggagtagcacccaccaaggcaaagagaagagtggtgcagagagaaaaaagagcagtag
aataggagctatgttccttgggttcttgggagcagcaggaagcactatgggcgcagcgtcagtgacgctgacggtacag
ccagactattattgtctggtatagtgcaacagcagaacaatttgctgagggctattgaggcgcaacagcatctgttgca
ctcacagtctggggcatcaagcagctccaggcaagagtcctggctgtggaaagatacctaaaggatcaacagctcctgg
gatttggggttgctctggaaaactcatttgcaccactgctgtgccttggaatagtagttggagtaataaatctctggat
agatttgggataacatgacctggatggaatgggaaagagaaattagtaattacacaagcttaatatacaccttaattga
gaatcgcaaaaccaacaagaaaagaatgaacaagaattattggcattagataaatgggcaagtttgtggaattggtttg
catatcaaactggctgtggtatataaaaatattcataatgatagtaggaggcttggtaggtttaagaatagttttttct
tactttctatagtgaatagagttaggcagggatactcaccattatcgttccagatccgccccccagccccgaggggacc
gacaggcccggaggaaccgaagaagaaggtggagagagagacagagacggatccggtcgattagtggatggattcttag
gcttatctgggtcgacctgcggagcctgtgcctcttcagctaccaccgcttgagagacttactcttgattgtaacgagg
ttgtggaacttctgggacgcagggggtgggaactcctcaaatattggtggaatctcctacagtattggagtgaggaact
aagaatagtgctgttagcttgctcaacgccatagccatagcagtagctgaggggactgatagggttatagaagtagtac
aagagcttgtagagctattctccacatacctacacgaataagacagggcttggaaagggctttgctataa

>DQ976430
atgagagtgatggggatcaggaagaattatcagcacttgtggaaatggggcatgatgctccttgggatgttaatgatct
taatgttgcaggaaatttgtgggtcacagtctattatggggtacctgtgtggaaagaagcaaccaccactctattttgt
catcagatgctaaagcatatgatacagaggtacataatgtttgggccacacatgcctgtgtgcccacagaccccaaccc
caagaagtattattggagaatgtgacagaaaactttaacatgtggaaaaataacatggtagaacaaatgcatgaggata
aattagtttatgggatcaaagcctaaagccatgtgtaaaattaaccccactctgtgttactttaaattgcactgatttg
ggaatactactaatgccactagtagtagcgggggaacgatggggggaggagaaatgaaaaattgctctttcaatatcac
acaagtataagagataaaatgcagaaagaatatgcacttttttataaacttgatataataccaatagcaaatgataata
tagctataggttgataaattgtaacacctcagtcattacacaggcctgtccaaaggtaacctttgagccaattcccata
attattgtgccccggctggttttgcgattctaaagtgtaataataagaggttcaatggaacaggaccatgtacaaatgt
agcacagtacaatgtacacatggaattaggccagtagtatcaactcaactactgttaaatggcagtctagcagaggaag
ggtagtaattagatccgccaatttctcggacaatgctaaaaacataatagtacagctgaatgaaactgtagaaattaat
gtacaagacccaataacaataccagaaaaagtatacctataggaccaggcagagcaatttatacaacaggacaaataat
ggagatataagacaagcacattgtaacctcagtagagcaaaatggaatgaaactttaaaacaaatagttacaaagttaa
agaacaatttgggaataaaacaatagtctttaatcaatcctcaggaggggacccagaaattgtaacacacagttttaat
gtggaggggaatttttctattgtaattcaacacaactgtttaatagtacttggaatattactgaagagtcaaatagcat
gaaggaaatgacacaatcacactcccatgcagaataaagcaaattgtaaacatgtggcaggaagtaggaaaagcaatgt
tgcccctcccatcagaggacaaattagatgttcatcaaatattacagggctgatattaacaagagatggtggtaacgag
acgagaatgagaccgagatcttcagacctggaggaggagatatgagggacaattggagaagtgaattatataaatataa
gtagtaaaaattgaaccattaggagtagcacccaccaaggcaaagagaagagtggtgcagagagaaaaaagagcagtag
aataggagctatgttccttgggttcttgggagcagcaggaagcactatgggcgcagcgtcagtgacgctgacggtacag
ccagactattattgtctggtatagtgcaacagcagaacaatttgctgagggctattgaggcgcaacagcatctgttgca
ctcacagtctggggcatcaagcagctccaggcaagagtcctggctgtggaaagatacctaaaggatcaacagctcctgg
gatttggggttgctctggaaaactcatttgcaccactgctgtgccttggaatagtagttggagtaataaatctctggat
agatttgggataacatgacctggatggaatgggaaagagaaattagtaattacacaagcttaatatacaccttaattga
gaatcgcaaaaccaacaagaaaagaatgaacaagaattattggcattagataaatgggcaagtttgtggaattggtttg
catatcaaactggctgtggtatataaaaatattcataatgatagtaggaggcttggtaggtttaagaatagttttttct
tactttctatagtgaatagagttaggcagggatactcaccattatcgttccagatccgccccccagccccgaggggacc
gacaggcccggaggaaccgaagaagaaggtggagagagagacagagacggatccggtcgattagtggatggattcttag
gcttatctgggtcgacctgcggagcctgtgcctcttcagctaccaccgcttgagagacttactcttgattgtaacgagg
ttgtggaacttctgggacgcagggggtgggaactcctcaaatattggtggaatctcctacagtattggagtgaggaact
aagaatagtgctgttagcttgctcaacgccatagccatagcagtagctgaggggactgatagggttatagaagtagtac
aagagcttgtagagctattctccacatacctacacgaataagacagggcttggaaagggctttgctataa

>DQ976429
atgagagtgatggggatcaggaagaattatcagcacttgtggaaatggggcatgatgctccttgggatgttaacgatct
taatgttgcaggaaatttgtgggtcacagtctattatggggtacctgtgtggaaagaagcaaccaccactctattttgt
catcagatgctaaagcatatgatacagaggtacataatgtttgggccacacatgcctgtgtgcccacagaccccaaccc
caagaagtattattggagaatgtgacagaaaactttaacatgtggaaaaataacatggtagaacaaatgcatgaggata
aattagtttatgggatcaaagcctaaagccatgtgtaaaattaaccccactctgtgttactttaaattgcactgatttg
ggaatactactaatgccactagcagtagcgggggaacgatggggggaggagaaatgaaaaattgctctttcaatatcac
acaagtataagagataaaatgcagaaagaatatgcacttttttataaacttgatataataccaatagcaaatgataata
tagctataggttgataaattgtaacacctcagtcattacacaggcctgtccaaaggtaacctttgagccaattcccata
attattgtgccccggctggttttgcgattctaaagtgtaataataagaggttcaatggaacaggaccatgtacaaatgt
agcacagtacaatgtacacatggaattaggccagtagtatcaactcaactactgttaaatggcagtctagcagaggaag
ggtagtaattagatccgccaatttctcggacaatgctaaaaacataatagtacagctgaatgaaactgtagaaattaat
gtacaagacccaataacaataccagaaaaagtatacctataggaccaggcagagcaatttatacaacaggacaaataat
ggagatataagacaagcacattgtaacctcagtagagcaaaatggaatgaaactttaaaacaaatagttacaaagttaa
agaacaatttgggaataaaacaatagtctttaatcaatcctcaggaggggacccagaaattgtaacacacagttttaat
gtggaggggaatttttctattgtaattcaacacaactgtttaatagtacttggaatattactgaagagtcaaatagcat
gagggaaatgacacaatcacactcccatgcagaataaaacaaattgtaaacatgtggcaggaagtaggaaaagcaatgt
tgcccctcccatcagaggacaaattagatgtccatcaaatattacagggctgatattaacaagagatggtggtaacgag
acgagaatgagaccgagatcttcagacctggaggaggagatatgagggacaattggagaagtgaattatataaatataa
gtagtaaaaattgaaccattaggagtagcacccaccaaggcaaagagaagagtggtgcagagagaaaaaagagcagtag
aataggagctatgttccttgggttcttgggagcagcaggaagcactatgggcgcagcgtcagtgacgctgacggtacag
ccagactattattgtctggtatagtgcaacagcagaacaatttgctgagggctattgaggcgcaacagcatctgttgca
ctcacagtctggggcatcaagcagctccaggcaagagtcctggctgtggaaagatacctaaaggatcaacagctcctgg
gatttggggttgctctggaaaactcatttgcaccactgctgtgccttggaatagtagttggagtaataaatctctggat
agatttgggataacatgacctggatggaatgggaaagagaaattagtaattacacaagcttagtatacaccttaattga
gaatcgcaaaaccaacaagaaaagaatgaacaagaattattggcattagataaatgggcaagtttgtggaattggtttg
catatcaaactggctgtggtatataaaaatattcataatgatagtaggaggcttggtaggtttaagaatagttttttct
tactttctatagtgaatagagttaggcagggatactcaccattatcgttccagatccgccccccagccccgaggggacc
gacaggcccggaggaaccgaagaagaaggtggagagagagacagagacggatccggtcgattagtggatggattcttag
gcttatctgggtcgacctgcggagcctgtgcctcttcagctaccaccgcttgagagacttactcttgattgtaacgagg
ttgtggaacttctgggacgcagggggtgggaactcctcaaatattggtggaatctcctacagtattggagtgaggaact
aagaatagtgctgttagcttgctcaacgccatagccatagcagtagctgaggggactgatagggttatagaagtagtac
aagagcttgtagagctattctccacatacctacacgaataagacagggcttggaaagggctttgctataa

>DQ976428
atgagagtgatggggatcaggaagaattatcagcacttgtggaaatggggcatgatgctccttgggatgttaatgatct
taatgttgcaggaaatttgtgggccacagtctattatggggtacctgtgtggaaagaagcaaccaccactctattttgt
catcagatgctaaagcatatgatacagaggtacataatgtttgggccacacatgcctgtgtgcccacagaccccaaccc
caagaagtattattggagaatgtgacagaaaactttaacatgtggaaaaataacatggtagaacaaatgcatgaggata
aattagtttatgggatcaaagcctaaagccatgtgtaaaattaaccccactctgtgttactttaaattgcactgatttg
ggaatactactaatgccactagtagtagcgggggaacgatggggggaggagaaatgaaaaattgctctttcaatatcac
acaagtataagagataaaatgcagaaagaatatgcacttttttataaacttgatataataccaatagcaaatgataata
tagctataggttgataaattgtaacacctcagtcattacacaggcctgtccaaaggtaacctttgagccaattcccata
attattgtgccccggctggttttgcgattctaaagtgtaataataagaggttcaatggaacaggaccatgtacaaatgt
agcacagtacaatgtacacatggaattaggccagtagtatcaactcaactactgttaaatggcagtctagcagaggaag
ggtagtaattaggtccgccaatttctcggacaatgctaaaaacataatagtacagctgaatgaaactgtagaaattaat
gtacaagacccaataacaataccagaaaaggtatacctataggaccaggcagagcaatttatacaacaggacaaataat
ggagatataagacaagcacattgtaacctcagtagagcaaaatggaatgaaactttaaaacaaatagttacaaagttaa
agaacaatttgggaataaaacaatagtctttaatcaatcctcaggaggggacccagaaattgtaacacacagttttaat
gtggaggggaatttttctattgtaattcaacacaactgtttaatagtacttggaatattactgaagagtcaaatagcat
gaaggaaatgacacaatcacactcccatgcagaataaaacaaattgtaaacatgtggcaggaagtaggaaaagcaatgt
tgcccctcccatcagaggacaaattagatgttcatcaaatattacagggctgatattaacaagagatggtggtaacgag
acgagaatgagaccgagatcttcagacctggaggaggagatatgagggacaattggagaagtgaattatataaatataa
gtagtaaaaattgaaccattaggagtagcacccaccaaggcaaagagaagagtggtgcagagagaaaaaagagcagtag
aataggagctatgttccttgggttcttgggagcagcaggaagcactatgggcgcagcgtcagtgacgctgacggtacag
ccagactattattgtctggtatagtgcaacagcagaacaatttgctgagggctattgaggcgcaacagcatctgttgca
ctcacagtctggggcatcaagcagctccaggcaagagtcctggctgtggaaagatacctaaaggatcaacagctcctgg
gatttggggttgctctggaaaactcatttgcaccactgctgtgccttggaatagtagttggagtaataaatctctggat
agatttgggataacatgacctggatggaatgggaaagagaaattagtaattacacaagcttaatatacaccttaattga
gaatcgcaaaaccaacaagaaaagaatgaacaagaattattggcattagataaatgggcaagtttgtggaattggtttg
catatcaaactggctgtggtatataaaaatattcataatgatagtaggaggcttggtaggtttaagaatagttttttct
tactttctatagtgaatagagttaggcagggatactcaccattatcgttccagatccgccccccagccccgaggggacc
gacaggcccggaggaaccgaagaagaaggtggagagagagacagagacggatccggtcgattagtggatggattcttag
gcttatctgggtcgacctgcggagcctgtgcctcttcagctaccaccgcttgagagacttactcttgattgtaacgagg
ttgtggaacttctgggacgcagggggtgggaactcctcaaatattggtggaatctcctacagtattggagtgaggaact
aagaatagtgctgttagcttgctcaacgccatagccatagcagtagctgaggggactgatagggttatagaagtagtac
aagagcttgtagagctattctccacatacctacacgaataagacagggcttggaaagggctttgctataa

>DQ976427
atgagagtgatggggatcaggaagaattatcagcacttgtggaaatggggcatgatgctccttgggatgttaatgatct
taatgttgcaggaaatttgtgggttacagtctattatggggtacctgtgtggaaagaagcaaccaccactctattttgt
catcagatgctaaagcatatgatacagaggtacataatgtttgggccacacatgcctgtgtgcccacagaccccaaccc
caagaagtattattggagaatgtgacagaaaactttaacatgtggaaaaataacatggtagaacaaatgcatgaggata
aattagtttatgggatcaaagcctaaagccatgtgtaaaattaaccccactctgtgttactttaaattgcactgatttg
ggaatactactaatgccactagtagtagcgggggaacgatggggggaggagaaatgaaaaattgctctttcaatatcac
acaagtataagagataaaatgcagaaagaatatgcacttttttataaacttgatataataccaatagcaaatgataata
tagctataggttgataaattgtaacacctcagtcattgcacaggcctgtccaaaggtaacctttgagccaattcccata
attattgtgccccggctggttttgcgattctaaagtgtaataataagaggttcaatggaacaggaccatgtacaaatgt
agcacagtacaatgtacacatggaattaggccagtagtatcaactcaactactgttaaatggcagtctagcagaggaag
ggtagtaattagatccgccaatttctcggacaatgctaaaaacataatagtacagctgaatgagactgtagaaattaat
gtacaagacccaataacaataccagaaaaagtatacctataggaccaggcagagcaatttatataacaggacaaataat
ggagatataagacaagcacattgtaacctcagtagagcaaaatggaatgaaactttaaaacaaatagttacaaagttaa
agaacaatttgggaataaaacaatagtctttaatcaatcctcaggaggggacccagaaattgtaacacacagttttaat
gtggaggggaatttttctattgtaattcaacacaactgtttaatagtacttggaatattactgaagagtcaaatagcat
gaaggaaatgacacaatcacactcccatgcagaataaaacaaattgtaaacatgtggcaggaagtaggaaaagcaatgt
tgcccctcccatcagaggacaaattagatgttcatcaaatattacagggctgatattaacaagagatggtggtaacgag
acgagaatgagaccgagatcttcagacctggaggaggagatatgagggacaattggagaagtgaattatataaatataa
gtagtaaaaattgaaccattaggagtagcacccaccaaggcaaagagaagagtggtgcagagagaaaaaagagcagtag
aataggagctatgttccttgggttcttgggagcagcaggaagcactatgggcgcagcgtcagtgacgctgacggtacag
ccagactattattgtctggtatagtgcaacagcagaacaatttgctgagggctattgaggcgcaacagcatctgttgca
ctcacagtctggggcatcaagcagctccaggcaagagtcctggctgtggaaagatacctaaaggatcaacagctcctgg
gatttggggttgctctggaaaactcatttgcaccactgctgtgccttggaatagtagttggagtaataaatctctggat
agatttgggataacatgacctggatggaatgggaaagagaaattagtaattacacaagcttaatatacaccttaattga
gaatcgcaaaaccaacaagaaaagaatgaacaagaattattggcattagataaatgggcaagtttgtggaattggtttg
catatcaaactggctgtggtatataaaaatattcataatgatagtaggaggcttggtaggtttaagaatagttttttct
tactttctatagtgaatagagttaggcagggatactcaccattatcgttccagatccgccccccagccccgaggggacc
gacaggcccggaggaaccgaagaagaaggtggagagagagacagagacggatccggtcgattagtggatggattcttag
gcttatctgggtcgacctgcggagcctgtgcctcttcagctaccaccgcttgagagacttactcttgattgtaacgagg
ttgtggaacttctgggacgcagggggtgggaactcctcaaatattggtggaatctcctacagtattggagtgaggaact
aagaatagtgctgttagcttgctcaacgccatagccatagcagtagctgaggggactgatagggttatagaagtagtac
aagagcttgtagagctattctccacatacctacacgaataagacagggcttggaaagggctttgctataa

>DQ976426
atgagagtgatggggatcaggaagaattatcagcacttgtggaaatggggcatgatgctcctcgggatgttaatgatct
taatgttgcaggaaatttgtgggtcacagtctattatggggtacctgtgtggaaagaagcaaccaccactctattttgt
catcagatgctaaagcatatgatacagaggtacataatgtttgggccacacatgcctgtgtacccacagaccccaaccc
caagaagtattattggagaatgtgacagaaaactttaacatgtggaaaaataacatggtagaacaaatgcatgaggata
aactagtttatgggatcaaagcctaaagccatgtgtaaaattaaccccactctgtattactttaaattgcactgatttg
ggaatactactaatgccactagtagtagcgggggaacgatggggggaggagaaatgaaaaattgctctttcaatatcac
acaagtataagagataaaatgcagaaagaatatgcacttttttataaacttgatataataccaatagcaaatgataata
tagctataggttgataaattgtaacacctcagtcattacacaggcctgtccaaaggtaacctttgagccaattcccata
attattgtgccccggctggttttgcgattctaaagtgtaataataagaggttcaatggaacaggaccatgtacaaatgt
agcacagtacaatgtacacatggaattaggccagtagtatcaactcaactactgttaaatggcagtctagcagaggaag
ggtagtaattagatccgccaatttctcggacaatgctaaaaacataatagtacagctgaatgaaactgtagaaattaat
gtacaagacccaataacaataccagaaaaagtatacctataggaccaggcagagcaatttatacaacaggacaaataat
ggagatataagacaagcacattgtaacctcagtagagcaaaatggaatgaaactttaaaacaaatagttacaaagttaa
agaacaatttgggaataaaacaatagtctttaatcaatcctcaggaggggacccagaaattgtaacacacagttttaat
gtggaggggaatttttctattgtaattcaacacaactgtttaatagtacttggaatattactgaagagtcaaatagcat
gaaggaaatgacacaatcacactcccatgcagaataaaacaaattgtaaacatgtggcaggaagttggaaaagcaatgt
tgcccctcccatcagaggacaaattagatgttcatcaaatattacagggctgatattaacaagagatggtggtaacgag
acgtgaatgagaccgagatcttcagacctggaggaggagatatgagggacaattggagaagtgaattatataaatataa
gtagtaaaaattgaaccattaggagtagcacccaccaaggcaaagagaagagtggtgcagagagaaaaaagagcagtag
aataggagctatgttccttgggttcttgggagcagcaggaagcactatgggcgcagcgtcagtgacgctgacggtacag
ccagactattattgtctggtgtagtgcaacagcagaacaatttgctgagggctattgaggcgcaacagcatctgttgca
ctcacagtctggggcatcaagcagctccaggcaagagtcctggctgtggaaagatacctaaaggatcaacagctcctgg
gatttggggttgctcyggaaaactcatttgcaccactgctgtgccttggaatagtagttggagtaataaatctctggat
agatttgggataacatgacctggatggaatgggagagagaaattagtaattacacaagcttaatatacaccttaattga
gaatcgcaaaaccaacaagaaaagaatgaacaagaattattggcattagataaatgggcaagtttgtggaattggtttg
catatcaaactggctgtggtatataaaaatattcataatgatagtaggaggcttggtaagtttaagaatagttttttct
tactttctatagtgaatagagttaggcagggatactcaccattatcgttccagatccgccccccagccccgaggggacc
gacaggcccggaggaaccgaagaagaaggtggagagagagacagagacggatccggtcgactagtggatggattcttag
acttatctgggtcgacctgcggagcctgtgcctcttcagctaccaccgcttgagagacttactcttgattgtaacgagg
ttgtggaacttctgggacgcagggggtgggaactcctcaaatattggtggaatctcctacagtattggagtcaggaact
aagaatagtgctgttagcttgctcaacgccatagccatagcagtagctgaggggactgatagggttatagaagtagtac
aagagcttgtagagctattctccacatatctacacgaataagacagggcttggaaagggctttgctataa

>DQ976425
atgagagtgatggggatcaggaagaattatcagcacttgtggaaatggggcatgatgctccttgggatgttaatgatct
taatgttgcaggaaatttgtgggtcacagtctattatggggtacctgtgtggaaagaagcaaccaccactctattttgt
catcagatgctaaagcatatgatacagaggtacataatgtttgggccacacatgcctgtgtacccacagaccccaaccc
caagaagtattattggagaatgtgacagaaaactttaacatgtggaaaaataacatggtagaacaaatgcatgaggata
aattagtttatgggatcaaagcctaaagccatgtgtaaaattaaccccactctgtgttactttaaattgcactgatttg
ggaatactactaatgccactagtagtagcgggggaacgatggggggaggagaaatgaaaaattgctctttcaatatcac
acaagtataagagataaaatgcagaaagaatatgcacttttttataaacttgatataataccaatagcaaatgataata
tagctataggttgataaattgtaacacctcagtcattacacaggcctgtccaaaggtaacctttgagccaattcccata
attattgtgccccggctggttttgcgattctaaagtgtaataataagaggttcaatggaacaggaccatgtacaaatgt
agcacagtacaatgtacacatggaattaggccagtagtatcaactcaactactgttaaatggcagtctagcggaggaag
ggtagtaattagatccgccaatttctcggacaatgctaaaaacataatagtacagctgaatgaaactgtagaaattaat
gtacaagacccaataacaataccagaaaaagtatacctataggaccaggcagagcaatttatacaacaggacaaataat
ggagatataagacaagcacattgtaacctcagtagagcaaaatggaatgaaactttaaaacaaatagttacaaagttaa
agaacaatttgggaataaaacaatagtctttaatcaatcctcaggaggggacccagaaattgtaacacacagttttaat
gtggaggggaatttttctattgtaattcaacacaactgtttaatagtacttggaatattactgaagagtcaaatagcat
gaaggaaatgacacaatcacactcccatgcagaataaaacaaattgtaaacatgtggcaggaagtaggaaaagcaatgt
tgcccctcccatcagaggacaaattagatgttcatcaaatattacagggctgatattaacaagagatggtggtaacgag
acgagaatgagaccgagatcttcagacctggaggaggagatatgagggacaattggagaagtgaattatataaatataa
gtagtaaaaattgaaccattaggagtagcacccaccaaggcaaagagaagagtggtgcagagagaaaaaagagcagtag
aataggagctatgttccttgggttcttgggagcagcaggaagcactatgggcgcagcgtcagtgacgctgacggtacag
ccagactattattgtctggtatagtgcaacagcagaacaatttgctgagggctattgaggcgcaacagcatctgttgca
ctcacagtctggggcatcaagcagctccaggcaagagtcctggctgtggaaagatacctaaaggatcaacagctcctgg
gatttggggttgctcyggaaaactcatttgcaccactgctgtgccttggaatagtagttggagtaataaatctctggat
agatttgggataacatgacctggatggaatgggaaagagaaattagtaattacacaagcttaatatacaccttaattga
gaatcgcaaaaccaacaagaaaagaatgaacaagaattattggcattagataaatgggcaagtttgtggaattggtttg
catatcaaactggctgtggtatataaaaatattcataatgatagtaggaggcttggtaggtttaagaatagttttttct
tactttctatagtgaatagagttaggcagggatactcaccattatcgttccagatccgccccccagccccgaggggacc
gacaggcccggaggaaccgaagaagaaggtggagagagagacagagacggatccggtcgattagtggatggattcttag
acttatctgggtcgacctgcggagcctgtgcctcttcagctaccaccgcttgagagacttactcttgattgtaacgagg
ttgtggaacttctgggacgcagggggtgggaactcctcaaatattggtggaatctcctacagtattggagtcaggaact
aagaatagtgctgttagcttgctcaacgccatagccatagcagtagctgaggggactgatagggttatagaagtagtac
aagagcttgtagagctattctccacatatctacacgaacaagacagggcttggaaagggctttgctataa

>DQ222215
atgagagtgaaggagatcaggaggaattatcggtacttgtggagatggggcactatgctccttgggatattaatgatct
tagtactgcagatcaattgtgggtcacagtcaattatggggtacctgtgtggaaagaagcaaccaccactctattttgt
catctgatgctaaagcctatgatacagaggcacataatgtttgggccacacatgcctgtgtacccacagaccccaaccc
caagaagtagaattggaaaatgtgacagaaaattttaacatgtggaaaaataacatggtagaacagatgcatgaggata
aatcagtttatgggatcaaagcctaaagccttgtgtaaaattaaccccactctgtgttactttaaattgcactgatttg
agaatgttactgataccactaatagtggcagggaaacgatggagggaggagaaatgaaaaactgctctttcaatatcac
acaagattaagagataagatgcagagagaatatgcacttttttatacactcgatatagtaccaatgggtagaggtaata
tagctataggttgatgagttgtaacacctcagtcattacacaggcctgtccaaagataacctttgagccaattcccata
attattgtgcccctgctggttttgcgattctaaagtgtaatgataaaaagttcaatggaacaggaccatgtacaaatgt
agcacagtacaatgtacacatggaattaggccagtagtatcaactcaactactgttaaatggcagcctagcagaagaag
gatagtagttagatctgaggatttcaggaacaatgttaaaactataatagtacagctggaggaagctgtagagattaat
gtacaagacccaacaacaatacaagcaaaagtatacctctcggaccagggagagcattttatacaacaggaagaataat
ggagatataagacaagctcattgtaaccttagtagaaaagtttgggataacactttaaaacagatagctaaaaaattag
agaacaatttgagaataatacaatagtctttaagcaatcctcaggaggggacccagaaattgtaatgcacagtttcaat
gtggaggggaatttttctactgtaattcaacacaactgtttaatagtacttggaatagtactacttggaatacaactga
gggtcaaataacactgaaccaattacactcccatgcggaataaaacaaattataaacatgtggcaggaagtaggaaaag
aatgtatgcccctcccatcaaaggacaaattagatgttcatcacgtattacagggctactattaacaagagatggtggt
atgataataacacgaacaggactgagatcttcagacctggaggaggagatatgagggacaattggggaagtgaattata
aaatataaagtagtaaaaattgagccattaggagtagcacccaccagggcaaaaagaagagtggtgcagagagaaaaaa
agcagtgggactaggagctatgttccttgggttcttgggggcagcaggaagcactatgggcgcagcgtcagtgacgctg
cggtacaggccagacaattattgtctggtatagtgcaacagcagaacaatttgctgagggctattgaggcgcaacagca
ctgttgcaactcacagtctggggcatcaagcagctccaggcaagagtcctggctgtggaaagatacctaaaggatcaac
gctcctggggatttggggttgctctggaaaactcatctgccccactgctgtgccttggaatgttagttggagtaataga
ctctagatgagatttggaataacatgacctggatggagtgggaaagagaagttagcaattacacaaacttaatatataa
ttaattgaaaaatcgcagaaccaacaagaaatgaatgaacaagaattattaaaattggatacatgggcaagtttgtgga
ttggtttgacataacaaactggctgtggtatataaaaatattcataatgatagtaggaggcttaataggtttaagaata
tttttactgtattctctatagtgaataaagttaggcagggatactcaccattatcgtttcagaccctcctcccaacccc
aggggacccgacaggcccgaaggaaccggagaagaaggtggagagagagacagaggcagatccggacgattagtggatg
attcttagcacttatctgggacgatctgcggagcctgtgcctcttcagctaccatcgcttgagagacttactcttgatt
taacgagactcgtggaacttctgggacgcagggggtgggaagtcctcaaatattggtggaatctcctgaagtattggag
caggaactaaagaatagtgctgttagcttgctcaacaccacagccatcgcagtagctgaggggacagatagggttatag
agtattacaaagaatttttagagcttttctccacatacctagaagaataagacagggcttcgaaagggctttgctataa

>DQ222214
atgagagtgaaggagatcaggaggaattatcggcacttgtggagatggggcaccatgctccttgggatattaataatct
tagtgctgcagatcaattgtgggtcacagtctattatggggtacctgtgtggaaagaagcaacaaccactctattttgt
catctgatgctaaagcctatgatacagaggcacataatgtttgggccacacatgcctgtgtacccacagaccccaaccc
caagaaatagaattggaaaatgtgacagaaaattttaacatgtggaaaaataacatggtagaacagatgcatgaggata
aatcaatttatgggatcaaagcctaaagccttgtgtaaaattaaccccactctgtgttactttaaattgcactaatttg
agaatgttactaataccactaatagtagcagggaaacgatggagggaggagaaatgaaaaactgctctttcaatattac
acaagattaagagataagatgcaaaaagaatatgcacttttttatacacttgatatagtaccaatgggtagagataata
tagctataggttgatgagttgtaacacctcagtcattacacaggcctgtccaaagatgacctttgagccaattcccata
attattgtgcccctgctggttttgcgattctaaagtgtaatgataagaagttcaatggaacaggaccatgttcaaatgt
agcacagtacaatgtacacatggaattaggccagtagtatcaactcaactactgttaaatggcagcctagcagaagaag
gatagtagttagatctgaagatttcaagaacaatgttaaaactataatagtacagctggaggaagctgtagagattaat
gtacaagacccaacaacaatacaagcaaaagtatacctctcggaccagggagagcatttcatacaacaggaagaataat
ggagatataagacaagctcattgtaaccttagtagaaaagtttgggataacactttaaaacaggtagctagaaaattag
agaacaatttaagactaatacaatagtctttaatcaatcctcaggaggggacccagaaattgtaatgcacagtttcaat
gtggaggggaatttttctactgtaattcaacacaactgtttaatagtacttggagagggtttaagagctctaatagtac
acttggaataaaaccggagggtcaaataacaccggactaatcacactcccatgcagaataaaacaaattataaacatgt
gcaggaagtaggaaaagcaatgtatgcccctcccatcagaggacaaattagatgttcgtcaaatattacagggctgcta
taacaagagatggtggtaatgataatgacccgaacaggactgagatcttcagacctggaggaggagatatgagggacaa
tggagaagtgaattatataaatataaagtagtaaaaattgagccattaggagtagcacccaccaaggcaaaaagaagag
ggtgcagagagaaaaaagagcagtgggactaggagctatgttccttgggttcttgggggcagcaggaagcactatgggc
cagcgtcagtgacgctgacggtacaggccagacaattattgtctggtatagtgcaacagcagaacaatttgctgagggc
attgaggcgcaacagcatctgttgcaactcacagtctggggcatcaagcagctccaggcaagagtcctggctgtggaaa
atacctaaaggatcaacagctcctggggatttggggttgctctggaaaactcatctgccccactgctgtgccttggaat
ttagttggagtaatagatctctagatgagatttggaataacatgacctggatggagtgggaaagagaagttagcaatta
acaaacttaatatataacttaattgaaaaatcgcagaaccaacaagaaatgaatgaacaagaattattaaaattggata
atgggcaagtttgtggaattggtttgacataacaaactggctgtggtatataaaaatattcataatgatagtaggaggc
taataggtttaagaatagtttttactgtattctctatagtgaataaagttaggcggggatactcaccattatcgtttca
accctcctcccaaccccgaggggacccgacaggcccgaaggaaccggagaagaaggtggagagagagacagaggcagat
cggacgattagtggatggattcttagcacttatctgggacgatctgcggagcctgtgcctcttcagctaccatcgcttg
gagacttactcttgattgtaacgagactcgtggaacttctgggacgcagggggtgggaagtcctcaaatattggtggaa
ctcctgaagtattggagtcaggaactaaagaatagtgctgttagcttgctcaacaccacagccatcgcagtagctgagg
gacagatagggttatagaagtattacaaagaatttttagagcttttctccacatacctagaggaataagacagggcttc
aaagggctttgctataa

>DQ222213
atgagagtgaaggagatcaggaggaattatcggcacttgtggagatggggcactatgctccttgggatattaatgatct
tagtgctgcagatcaattgtgggtcacagtctattatggggtacctgtgtggaaagaagcaaccaccactctattttgt
catctgatgctaaagcctatgatacagaggcacataatgtttgggccacacatgcctgtgtacccacagaccccaaccc
caagaagtagaattggaaaatgtgacagaaaattttaacatgtggaaaaataacatggtagaacagatgcatgaggata
aatcagtttatgggatcaaagcctaaagccttgtgtaaaattaaccccactctgtgttactttaaattgcactgatttg
agaatgttactgataccactaatagtggcagggaaacgatggagggaggagaaatgaaaaactgctctttcaatatcac
acaagattaagagataagatgcagagagaatatgcacttttttatacactcgatatagtaccaatgggtagaggtaata
tagctataggttgatgagttgtaacacctcagtcattacacaggcctgtccaaagataacctttgagccaattcccata
attattgtgcccctgctggttttgcgattctaaagtgtaatgataaaaagttcaatggaacaggaccatgtacaaatgt
agcacagtacaatgtacacatggaattaggccagtagtatcaactcaactactgttaaatggcagcctagcagaagaag
gatagtagttagatctgaggatttcaggaacaatgttaaaactataatagtacagctggaggaagctgtagagattaat
gtacaagacccaacaacaatacaagcaaaagtatacctctcggaccagggagagcattttatacaacaggaagaataat
ggagatataagacaagctcattgtaaccttagtagaaaagtttgggataacactttaaaacagatagctaaaaaattag
agaacaatttgagaataatacaatagtctttaagcaatcctcaggaggggacccagaaattgtaatgcacagtttcaat
gtggaggggaatttttctactgtaattcaacacaactgtttaatagtacttggaatagtactacttggaataaaactga
gggtcaaataacactgaaccaattacactcccatgcagaataaaacaaattataaacatgtggcaggaagtaggaaaag
aatgtatgcccctcccatcaaaggacaaattagatgttcatcacgtattacagggctactattaacaagagatggtggt
atgataataacacgaacaggactgagatcttcagacctggaggaggagatatgagggacaattggagaagtgaattata
aaatataaagtagtaaaaattgagccattaggagtagcacccaccagggcaaaaagaagagtggtgcagagagaaaaaa
agcagtgggactaggagctatgttccttgggttcttgggggcagcaggaagcactatgggcgcagcgtcagtgacgctg
cggtacaggccagacaattattgtctggtatagtgcaacagcagtacaatttgctgagggctattgaggcgcaacagca
ctgttgcaactcacagtctggggcatcaagcagctccaggcaagagtcctggctgtggaaagatacctaaaggatcaac
gctcctggggatttggggttgctctggaaaactcatctgccccactgctgtgccttggaatgttagttggagtaataga
ctctagatgagatttggaataacatgacctggatggagtgggaaagagaagttagcaattacacgaacttaatatataa
ttaattgaaaaatcgcagaaccaacaagaaatgaatgaacaagaattattaaaattggatacatgggcaagtttgtgga
ttggtttgacataacaaactggctgtggtatataaaaatattcataatgatagtaggaggcttaataggtttaagaata
tttttactgtattctctatagtgaataaagttaggcagggatactcaccattatcgtttcagaccctcctcccaacccc
aggggacccgacaggcccgaaggaaccggagaagaaggtggagagagagacagaggcagatccggacgattagtggatg
attcttagcacttatctgggacgatctgcggagcctgtgcctcttcagctaccatcgcttgagagacttactcttgatt
taacgagactcgtggaacttctgggacgcagggggtgggaagtcctcaaatattggtggaatctcctgaagtattggag
caggaactaaagaatagtgctgttagtttgctcaacaccacagccatcgcagtagctgaggggacagatagggtcatag
agtattacaaagaatttttagagcttttctccacatacctagaagagtaagacagggcttcgaaagggctttgctagaa
atataagatgggtggcaagtggtcaaaaaagggcg

>DQ222212
atgagagtgaaggagatcaggaggaattatcggcacttgtggagatggggcaccatgctccttgggatattaatgatct
tagtgctgcagatcaattgtgggtcacagtctattatggggtacctgtgtggaaagaagcaacaaccactctattttgt
catctgatgctaaagcctatgatacagaggcacataatgtttgggccacacatgcctgtgtacccacagaccccaaccc
caagaaatagaattggaaaatgtgacagaaaattttaacatgtggaaaaataacatggtagaacaaatgcatgaggata
aatcaatttatgggatcaaagcctaaagccttgtgtaaaattaaccccactctgtgttactttaaattgcactaatttg
agaatgttactaataccactaatagtagcagggaaacgatggagggaggagaaatgaaaaactgctctttcaatattac
acaagattaagagataagatgcaaaaagaatatgcacttttttatacacttgatatagtaccaatgggtagagataata
tagctataggttaatgagttgtaacacctcagtcattacacaggcctgtccaaagatgacctttgagccaattcccata
attattgtgcccctgctggttttgcgattctaaagtgtaatgataagaagttcaatggaacaggaccatgttcaaatgt
agcacagtacaatgtacacatggaattaggccagtagtatcaactcaactactgttaaatggcagcctagcagaagaag
gatagtagttagatctgaagatttcaagaacaatgttaaaactataatagtacagctggaggaagctgtagagattaat
gtacaagacccagcaacaatacgagcaaaagtatacctctcggaccagggagagcatttcatacaacaggaagaataat
ggagatataagacaagctcattgtaaccttagtagaaaagtttgggataacactttaaaacaggtagctagaaaattag
agaacaatttaagactaatacaatagtctttaatcaatcctcaggaggggacccagaaattgtaatgcacagtttcaat
gtggaggggaatttttctactgtaattcaacacaactgtttaatagtacttggagagggtttaagagctctaatagtac
acttggaataaaactggagggtcaaataacaccggactaatcacactcccatgcagaataaaacaaattataaacatgt
gcaggaagtaggaaaagcaatgtatgcccctcccatcagaggacaaattagatgttcgtcaaatattacagggctgcta
taacaagagatggtggtaatgataatgacccgaacaggactgagatcttcagacctggaggaggagatatgagggacaa
tggagaagtgaattatataaatataaagtagtaaaaattgagccattaggagtagcacccaccaaggcaaaaagaagag
ggtgcagagagaaaaaagagcagtgggactaggagctatgttccttgggttcttgggggcagcaggaagcactatgggc
cagcgtcagtgacgctgacggtacaggccagacaattattgtctggtatagtgcaacagcagaacaatttgctgagggc
attgaggcgcaacagcatctgttgcaactcacagtctggggcatcaagcagctccaggcaagagtcctggctgtggaaa
atacctaagggatcaacagctcctagggatttggggttgctctggaaaactcatctgccccactgctgtgccttggaat
ttagttggagtaatagatctctagatgagatttggaataacatgacttggatggagtgggaaaaagaagttagcaatta
acaaacttaatatataacttaattgaaaaatcgcagaaccaacaggaaatgaatgaacaagaattactgaaattggata
atgggcaagtttgtggaattggtttgacataacaaactggctgtggtatataaaaatattcataatgatagtaggaggc
tagagggtttaagaataatttttactgtactttctatagtgaatagagttaggcagggatactcaccattatcgtttca
accctcctcccaaccccgaggggacccgacaggcccgaaggaaccggagaagaaggtggagagagagacagagacagat
cggacgattagtggatggattcttagcacttatctgggacgatctgcggagcctgtgcctcttcagctaccatcgcttg
gagacttactcttgattgtaacgaggattgtggaacttctgggacgcagggggtgggaagtcctcaaatattggtggaa
ctcctgaagtattggagtcaggaactaaagaatagtgctgttagtttgctcaacaccacagccatcgcagtagctgagg
gacagatagggttatagaagtattacaaagaatttttagagcttttctccacatacctagaagaataagacagggcttc
aaagggctttgctagaagatataagatgggtggcaagtggtcaaaaaagggcg

>DQ222211
atgagagtgaaggagatcaggaggaattatcggcacttgtggagatggggcaccatgctccttgggatattaataatct
tagtgctgcagatcaattgtgggtcacagtctattatggggtacctgtgtggaaagaagcaacaaccactctattttgt
catctgatgctaaagcctatgatacagaggcacataatgtttgggccacacatgcctgtgtacccacagaccccaaccc
caagaaatagaattggaaaatgtgacagaaaattttaacatgtggaaaaataacatggtagaacagatgcatgaggata
aatcaatttatgggatcaaagcctaaagccttgtgtaaaattaaccccactctgtgttactttaaattgcactaatttg
agaatgttactaataccactaatagtagcagggaaacgatggagggaggagaaatgaaaaactgctctttcaatattac
acaagattaagagataagatgcaaaaagaatatgcacttttttatacacttgatatagtaccaatgggtagagataata
tagctataggttgatgagttgtaacacctcagtcattacacaggcctgtccaaagatgacctttgagccaattcccata
attattgtgcccctgctggttttgcgattctaaagtgtaatgataagaagttcaatggaacaggaccatgttcaaatgt
agcacagtacaatgtacacatggaattaggccagtagtatcaactcaactactgttaaatggcagcctagcagaagaag
gatagtagttagatctgaagatttcaagaacaatgttaaaactataatagtacagctggaggaagctgtagagattaat
gtacaagacccaacaacaatacaagcaaaagtatacctctcggaccagggagagcatttcatacaacaggaagaataat
ggagatataagacaagctcattgtaaccttagtagaaaagtttgggataacactttaaaacaggtagctagaaaattag
agaacaatttaagactaatacaatagtctttaatcaatcctcaggaggggacccagaaattgtaatgcacagtttcaat
gtggaggggaatttttctactgtaattcaacacaactgtttaatagtacttggagagggtttaagagctctaatagtac
acttggaataaaaccggagggtcaaataacaccggactaatcacactcccatgcagaataaaacaaattataaacatgt
gcaggaagtaggaaaagcaatgtatgcccctcccatcagaggacaaattagatgttcgtcaaatattacagggctgcta
taacaagagatggtggtaatgataatgacccgaacaggactgagatcttcagacctggaggaggagatatgagggacaa
tggagaagtgaattatataaatataaagtagtaaaaattgagccattaggagtagcacccaccaaggcaaaaagaagag
ggtgcagagagaaaaaagagcagtgggactaggagctatgttccttgggttcttgggggcagcaggaagcactatgggc
cagcgtcagtgacgctgacggtacaggccagacaattattgtctggtatagtgcaacagcagaacaatttgctgagggc
attgaggcgcaacagcatctgttgcaactcacagtctggggcatcaagcagctccaggcaagagtcctggctgtggaaa
atacctaaaggatcaacagctcctggggatttggggttgctctggaaaactcatctgccccactgctgtgccttggaat
ttagttggagtaatagatctctagatgagatttggaataacatgacctggatggagtgggaaagagaagttagcaatta
acaaacttaatatataacttaattgaaaaatcgcagaaccaacaagaaatgaatgaacaagaattattaaaattggata
atgggcaagtttgtggaattggtttgacataacaaactggctgtggtatataaaaatattcataatgatagtaggaggc
taataggtttaagaatagtttttactgtattctctatagtgaataaagttaggcggggatactcaccattatcgtttca
accctcctcccaaccccgaggggacccgacaggcccgaaggaaccggagaagaaggtggagagagagacagaggcagat
cggacgattagtggatggattcttagcacttatctgggacgatctgcggagcctgtgcctcttcagctaccatcgcttg
gagacttactcttgattgtaacgagactcgtggaacttctgggacgcagggggtgggaagtcctcaaatattggtggaa
ctcctgaagtattggagtcaggaactaaagaatagtgctgttagcttgctcaacaccacagccatcgcagtagctgagg
gacagatagggttatagaagtattacaaagaatttttagagcttttctccacatacctagaggaataagacagggcttc
aaagggctttgctataa

>DQ222210
atgagagtgaaggagatcaggaggaattatcggcacttgtggagatggggcaccatgctccttgggatattaataatct
tagtgctgcagatcaattgtgggtcacagtctattatggggtacctgtgtggaaagaagcaacaaccactctattttgt
catctgatgctaaagcctatgatacagaggcacataatgtttgggccacacatgcctgtgtacccacagaccccaaccc
caagaaatagaattggaaaatgtgacagaaaattttaacatgtggaaaaataacatggtagaacagatgcatgaggata
aatcaatttatgggatcaaagcctaaagccttgtgtaaaattaaccccactctgtgttactttaaattgcactaatttg
agaatgttactaataccactaatagtagcagggaaacgatggagggaggagaaatgaaaaactgctctttcaatattac
acaagattaagagataagatgcaaaaagaatatgcacttttttatacacttgatatagtaccaatgggtagagataata
tagctataggttgatgagttgtaacacctcagtcattacacaggcctgtccaaagatgacctttgagccaattcccata
attattgtgcccctgctggttttgcgattctaaagtgtaatgataagaagttcaatggaacaggaccatgttcaaatgt
agcacagtacaatgtacacatggaattaggccagtagtatcaactcaactactgttaaatggcagcctagcagaagaag
gatagtagttagatctgaagatttcaagaacaatgttaaaactataatagtacagctggaggaagctgtagagattaat
gtacaagacccaacaacaatacaagcaaaagtatacctctcggaccagggagagcatttcatacaacaggaagaataat
ggagatataagacaagctcattgtaaccttagtagaaaagtttgggataacactttaaaacaggtagctagaaaattag
agaacaatttaagactaatacaatagtctttaatcaatcctcaggaggggacccagaaattgtaatgcacagtttcaat
gtggaggggaatttttctactgtaattcaacacagctgtttaatagtacttggagagggtttaagagctctaatagtac
acttggaataaaactggagggtcaaataacaccggactaatcacactcccatgcagaataaaacaaattataaacatgt
gcaggaagtaggaaaagcaatgtatgcccctcccatcagaggacaaattagatgttcgtcaaatattacagggctgcta
taacaagagatggtggtaatgataatgacccgaacaggactgagatcttcagacctggaggaggagatatgagggacaa
tggagaagtgaattatataaatataaagtagtaaaaattgagccattaggagtagcacccaccaaggcaaaaagaagag
ggtgcagagagaaaaaagagcagtgggactaggagctatgttccttgggttcttgggggcagcaggaagcactatgggc
cagcgtcagtgacgctgacggtacaggccagacaattattgtctggtatagtgcaacagcagaacaatttgctgagggc
attgaggcgcaacagcatctgttgcaactcacagtctggggcatcaaacaactccaggcaagagtcctggctgtggaaa
atacctaaaggatcaacagctcctggggatttggggttgctctggaaaactcatctgccccactgctgtgccttggaat
ctagttggggtaataaatctctagatgagatttggaataacatgacctggatggagtgggaaagagaagttagcagtta
acaaacttaatatataacttaattgaaaaatcgcagaaccaacaagaaatgaatgaacaagaataa

>DQ288647
gtaattagatccgccaatttcacggacaatgttaaagtcataatagtacagctgaatgcatctgtagaaattaattgta
aagacctaacaacaatacaagaaaaggtatacatataggaccaggcagcgcattctatacaacaggagaaataatagga
atataagacaggcacattgtaaccttagtagagcaaaatggaatgacactttaaaacagatagtt

>DQ288646
gtaattagatccgccaatttcacggacaatgctaaagtcataatagtacagctgaatgcatctgtagaaattaattgta
aagacctaacaacaatacaagaaaaggtatacatataggaccaggcagcgcattctatacaacaggagaaataatagga
atataagacaggcacattgtaaccttagtagagcaaaatggaatgacactttaagacagatagct

>DQ288645
gtaattagatccgccaatttcacggacaatgttaaagtcataatagtacagctgaatgcatctgtagaaattaattgta
aagacctaacaacaatacaagaaaaggtatacatataggaccaggcagcgcattctatacaacaggagaaataatagga
atataagacaggcacattgtaaccttagtagagcaaaatggaatgacactttaaaacagatagtt

>DQ288644
gtaattagatccaccaatttcacggacaatactaaagtcataatagtacagctgaatgcatctgtagaaattaattgta
aagacccaacaacaatacaagaaaaagtatacacataggaccaggcagcgcattctatacaacaggagaaataatagga
atataagacaagcacattgtaaccttagtagagcagaatggaatgacactttaaaacagatagct

>DQ288643
gtaattagatccaccaatttcacggacaatactaaagtcataatagtacagctgaatgcatctgtagaaattaattgta
aagacccaacaacaatacaagaaaaagtatacacataggaccaggcagcgcattgtatacaacaggagaaataatagga
atataagacaagcacattgtaaccttagtagagcagaatggaatgacactttaaaacagatagct

>DQ288642
gtaattagatccgccaatttcacgagcaatgttaaagtcataatagtacagctgaatgcatctgtagaaattaattgta
aagacctaacaacaatacaagaaaaggtatacatataggaccaggcagcgcattctatacaacaggagaaataatagga
atataagacaggcacattgtaaccttagtagagcaaaatggaatgacactttaaaacagatagtt

>DQ288641
gtaattagatccgccaatttcacggacaatactaaagtcataatagtacagctgaatgcatctgtagaaattaattgta
aagacctaacaacaatacaagaaaaggtatacatataggaccaggcagcgcattctatacaacaggagaaataatagga
atataagacaggcacattgtaaccttagtagagcaaaatggaatgacactttaaaacagatagtt

>DQ288640
gtaattagatccgccaatttcacgagcaatgttaaaatcataatagtacagctgaatgcatctgtagaaattaattgta
aagacctaacaataatacaagaaaaggtatacatataggaccaggcagcgcattctatacaacaggagaaataatagga
atataagacaggcacattgtaaccttagtagagcaaaatggaatgacactttaaaacagatagtt

>DQ288507
gtaattagatccaaaaatttctcggacaatactaaaatcataatagtacagctgaatgaatctgtagcaatcaattgta
aagacccaacaacaatacaagaaaaggtatacacataggaccaggcagagcattttatgcaacaggagaaataatagga
atataagaaaagcacattgtaaccttagtagagcagattggaataaaacattagaacggatagttataaagttaggaga
aaatttaagaataaatcaatagcctttaatcac

>DQ288506
gtagtcagatccaaaaatttctcggacaatactaaaatcataatagtacagctgaatgaatctgtagtaatcaattgta
aagacccaacaataatacaagaaaaggtatacacataggaccaggcagagcattttatgcaacaggagaaataatagga
atataagacaagcacactgtaaccttagtagagcagactggaataaaacattagaacggatagttataaagttaggaga
gaatttaagaataaatcaatagtctttaatcac

>DQ288505
gtaattagatctgaaaatttcacgaacaatgttaaaatcataatagtacagctgaatgaatctgtagcaatcaattgta
aagacccaacaacaatacaagaaaaggtatacatataggaccaggcagagcattttatgcaacaggagaaataatagga
atataagacaagcacattgtaacattagtaaagcagaatggaataaaacattagaacgggtagctataaagttaagaaa
caatttgaaaataaaacaatagcttttaatcac

>DQ288504
gtaattagatctgaaaatttcacgaacaatgctaaaatcataatagtacagctgaatgaatctgtagaaattgattgta
aagacccaacaacaatacaagaaaaggtatacatataggaccaggcagagcattttatgcaacaggagaaataatagga
atataagacaagcacattgtaacattagtaagacaagatgggaaaaaactttaaatcagataagtataaagttaagaga
gaatttgagaataaaacaatagtctttaagcca

>DQ288544
gtaattagatccaaaaatttcacggacaatgctaaaatcataatagtacagctgaatgaatctgtagtaattaattgta
aagacccaacaacaatacaagaaaaagtatacatataggaccaggcagagcattttatacaacaggagaaatagtagga
atataagacaagcacattgtaaccttagtagagcaaaatggaatgacactttaaaaaagatagtt

>DQ288543
gtaattagatccaaaaatttcacggacaatgctaaaatcataatagtacagctgaatgaatctgtagtaattaattgta
aagacccaacaacaatacaagaaaaagtatacatataggaccaggcagagcattttatacaacaggagaaatagtagga
atataagacaagcacattgtaaccttagtagagcaaaatggaatgacactttaaaaaagatagtt

>DQ288542
gtaattagatccaaaaatttcacggacaatgctaaaatcataatagtacagctgaatgaatctgtagtaattaattgta
aagacccaacaacaatacaagaaaaagtatacatataggaccaggcagagcattttatacaacaggagaaatagtagga
atataagacaagcacattgtaaccttagcagagcaaaatggaatgacactttaaaaaagatagtt

>DQ288541
gtaattagatccaaaaatttcacggacaatgctaaaatcataatagtacagctgaatgaatctgtagtaattaattgta
aagacccaacaacaatacaagaaaaagtatacatataggaccaggcagagcattttatacaacaggagaaatagtagga
atataagacaagcacattgtaaccttagtagagcaaaatggaatgacactttaaaaaagatagct

>DQ288539
gtaattagatccaaaaatttcacggacaatgctaaaatcataatagtacagctgaatgaatctgtagtaattaattgta
aagacccaacaacaatacaagaaaaagtatacatataggaccaggcagagcattttatacaacaggagaaatagtagga
atataagacaagctcattgtaaccttagtagagtaaaatggaatgacactataaaaaagatagct

>DQ288538
gtaattagatccaaaaatttcacggacaatgctaaaatcataatagtacagctgaatgaatctgtagtaattaattgta
aagacccaacaacaatacaagaaaaagtatacatataggaccaggcagagcattttatacaacaggagaaatagtagga
atataagacaagcacattgtaaccttagcagagcaaaatggaatgacactttaaaaaagatagtt

>DQ288537
gtaattagatccaaaaatttcacggacaatgctaaaatcataatagtacagctgaatgaatctgtagtaattaattgta
aagacccaacaacaatacaagaaaaagtatacatataggaccaggcagagcattttatacaacaggagaaatagtagga
atataagacaagcacattgtaaccttagcagagcaaaatggaatgacactttaaaaaagatagtt

>DQ288559
gtaattagatccagcaatttcacggacaatgcaaaaatcataatagtacatctgaataaacctgtaaaaattaattgta
aagacccaacaacactataagaagaaggatacatataggaccaggcagagcattttatacaacaagaggaataatagga
atataagacaagcacattgtaacattagtaagacagaatggaatgacactttaagacagatagtt

>DQ288558
gtaattagatccagcaatttcacggacaatgcaaaaatcataatagtacatctgaataaatctgtaaaaattaattgta
aagacccaacaacagtataagaagaaggatacatataggaccaggcagagcattttatacaacaggaggaataatagga
atataagacaagcacattgtaacattagtaagacagaatggaatgacactttaaaacagatagct

>DQ288557
gtaattagatccagcaatttcacggacaatgcaaaaatcataatagtacatctgaatagaactgtaaaaattaattgta
aagacccaacaacactataagaagaaggatacatataggaccaggcagagcattttatacagcaagaggaataacagga
atataagacaagcacattgtaacattagtaagacagaatggaatgacactttaagacagatagtt

>DQ288556
gtaattagatccagcaatttcacggacaatgcaaaaatcataatagtacatctgaatagaactgtaaaaattaattgta
aagacccaacaactctataagaagaaggatacatataggaccaggcagagcattttatacaacaagaggaataatagga
atataagacaagcacattgtaacattagtaagacagaatggaatgacactataagacagatagtt

>DQ288555
gtaattagatccagcaatttcacggacaatgcaaaaatcataatagtacatctgaatagaactgtaaaaattaattgta
aagacccaacaacactataagaagaaggatacatataggaccaggcagagcattttatacagcaagaggaataacagga
atataagacaagcacattgtaacattagtaagacagaatggaatgacactttaagacagatagtt

>DQ288493
gtaattagatccgaaaatttcacgaacaatgctaaaatcataatagtacagctgaatgaaactgtagaaattaattgta
aagacccaacaataatacaagaaaaggtatacatataggaccaggcagagcattttatgcaacaggagacataatagga
atataagacaagcgcattgtaacattagtggagcaaaatggaataacactttaaaacagatagttataaagttaagaga
caatttggggagaataaaacaatagtctttaatcaa

>DQ288492
gtaattagatccgaaaatttcacgaacaatgctaaaagcataatagtacagctgaatgaaactgtagaaattaattgta
aagacccaacaataatacaagaaaaggtatacatataggaccaggcagagcattttatgcaacaggagacataatagga
atataagacaagcacattgtaaccttagtagaacaaaatggaatgacactttaaaacagatagttataaagttaaggaa
caatttggggaagagaaaacaatagtctttaatcca

>DQ288491
gtagttagatccgaaaatttcacgaacaatgctaaaatcataatagtacagctgagtacacctgtagaaattaattgta
aagacccaacaataatacaagaaaaagtatacatataggaccaggcagagcattttatgcaacaggagaaataatagga
atataagacaagcacattgtaaacttaatagagcaagatggaatgacacgttaaaacagatagttataaagttaagaga
caatttggggagaagaaaataatagtctttgatcaa

>DQ288490
gtaattagatccgaaaacttcacggacaatgctaaagtcataatagtacagctgaatgaaactgtagaaattaattgta
aagacccaacaacaatacaagaaaaagtatacctataggaccaggcagagcattttatacaacaggagacataatagga
atataagacaagcacattgtgaccttaatagaacaaaatggaatgacactttaaaacagatagttataaagttaggaga
aaatttgggaagcataaaaatataagctttagtcca

>DQ288489
gtaattagatccgaaaatttcacgaacaatgctaaaatcataatagtacagctgaatgaaactgtagaaattaattgta
aagacccaacaacaatacaagaaagagtatacctataggaccaggcagagcattttatacaacaggagacataatagga
atataagacaagcacattgtaacattagtggagcaaaatggaataacactttaaaacagatagttataaagttaagaga
caatttggggagaataaaacaatagtctttaatcaa

>DQ288488
gtaattagatccgaaaatttcacgaacaatgctaaaatcataatagtacagctgaatacacctgtagaaattaattgta
aagacccaacaataatacaagaaaaagtatacatataggaccaggcagagcattctatgcaacaggagacataatagga
atataagacaagcgcattgtacccttagtggagcaaaatggaatgacactttaaaacagatagttataaagttaagaga
caatttggggagaagaaaacaatagtctttgatcaa

>DQ288487
gtaattagatccgaaaatttcacgaacaatgctaaaatcataatagtacagctggatgcacctgtagaaattaattgta
aagacccaacaataatacaagaaaaagtatacatataggaccaggcagagcattctatgcaacaggagacataatagga
atataagacaagcgcattgtaaccttagtggagcaaaatggaatgacactttaaaacagatagttataaagttaagaga
caatttggggagaagaaaacaatagtctttgatcaa

>DQ288486
gtaattagatccgaaaatttcacgaacaatgctaaaatcataatagtacagctgaatgaaactgtagaaattaattgta
aagacccaacaataatacaagaaaaggtatacatataggaccaggcagagcattttatgcaacaggagacataatagga
atataagacaagcgcattgtaacattagtggagcaaaatggaataacactttaaaacagatagttataaagttaagaga
caatttggggagaataaaacaatagtctttaatcaa

>DQ288485
gtaattagatccgaaaatttcacgaacaatgctaaagtcataatagtacagctgaaggaacctgtagaaattaattgta
aagacccaacaataatacaagaaaaagtatacatataggaccaggcagagcattttatgcaacaggaggaataatagga
atataagacaagcacattgtgaccttaatagagcaagatggaatgacacgttaaaacagatagttataaagttaagaga
caatttggggagaataaaacaataatctttgatcaa

>DQ288484
gtaattagatccgaaaatttcacgaacaatgctaaagtcataatagtacagctgaaggaacctgtagaaattaattgta
aagacccaacaataatacaagaaaaagtatacatataggaccaggcagagcattttatgcaacaggagaaataatagga
atataagacaagcacattgtgaccttaatagagcaagatggaatgacacgttaaaacagatagttataaagttaagaga
caatttggggagaataaaacaataatctttgatcaa

>DQ288483
gtaattagatccgaaaatttcacgaacaatgctaaaatcataatagtacagctgaatgaaactgtagaaattaattgta
aagaccccacaacaatacaagaaaaagtatacatataggaccaggcagagcattttatacaacaggagacataatagga
atataagacaagcgcattgtaacattagtggagtaaaatggaataacactttaaaacagatagttataaagttaaaaga
caatttggggagaataaaacaatagtctttaatcaa

>DQ288482
gtaattagatccgaaaatttcacgaacaatgctaaagtcataatagtacagctgaaggaacctgtagaaattaattgta
aagacccaacaataatacaagaaaaagtatacatataggaccaggcagagcattttatgcaacaggagaaataatagga
atataagacaagcacattgtgaccttaatagagcaagatggaatgacacgttaaaacagatagttataaagttaagaga
caatttggggagaataaaacaataatctttgatcaa

>DQ288481
gtaattagatccgaaaatttcacgaacaatgctaaaatcataatagtacagctgaatgaaacggtagaaattaattgta
aagacccaacaacaatacaagaaaaagtatacctataggaccaggcagagcattttatacaacaggagacataatagga
atataagacaagcacattgtaccgttaatagaacaaaatgggatgacactttaaaacagatagttataaagttaggaga
aaatttgggaaggataaaaaaatagcctttaatcaa

>DQ288480
gtaattagatctgaaaatttcacggacaatgctaaaatcataatagtacagctgaatgcatctgtagaaattaattgta
aagacccaacaataatacaagaaaaagtatacatataggaccaggcagagcattttatgcaacaggagaaataatagga
atataagacaagcacattgtaaccttaatagagcaagatggaatgacatgttaaaacagatagttataaagttaagaga
caatttggggagaataaaacaatagtctttgatcaa

>DQ288479
gtaattagatccgacaatttcacggacaatgctaaaatcataatagtacagctgaatgaaactgtagaaattaattgta
aagacccaacaacaatacaagaaaaagtatacatataggaccaggcagagcattttatacaacaggagaaataatagga
atataagacaagcacattgtaaccttagtagagcaaaatggaatgacactttaaaacagatagttataaagttaagaga
caatttgggaataaaacaatagtctttaagcaa

>DQ288478
gtaattagatccgaaaatttcacgaacaatgctaaaatcataatagtacagctgagtacacctgtagaaattaattgta
aagacccaacaataatacaagaaaaagtatacatataggaccaggcagagcattttatgcaacaggagaaataatagga
atataagacaagcacattgtaaacttaatagagcaagatggaatgacacgttaaaacagatagttataaagttaagaga
caatttggggagaagaaaataatagtctttgatcaa

>DQ288477
gtaattagatccgaaaatttcacgaacaatgctaaaatcataatagtacagctgaatgaaactgtagaaattaattgta
aagacccaacaacaatacaagaaaaagtatacctataggaccaggcagagcattttatgcaacaggagacataatagga
atataagacaagcacattgtactgttaatagaacaaaatggaatgacactttaaaacagatagttataaagttaggaga
caatttgggaagaataaaacaataatctttaattca

>DQ288476
gtaattagatctgaaaatttcacggacaatgctaaaagcataatagtacagctgaatgcatctgtagaaattaattgta
aagacccaacaataatacaagaaaaagtatacatataggaccaggcagagcattttatgcaacaggagaaataatagga
atataagacaagcacattgtaaccttaatagaacaagatggaatgacatgttaaaacagatagttataaagttaagaga
caatttggggagaataaaacaatagtctttaatcaa

>DQ288475
gtagttagatccgaaaatttcacgaacaatgctaaaatcataatagtacagctgagtacacctgtagaaattaattgta
aagacccaacaataatacaagaaaaagtatacatataggaccaggcagagcattttatgcaacaggagaaataatagga
atataagacaagcacattgtaaacttaatagagcaagatggaatgacacgttaaaacagatagttataaagttaagaga
caatttggggagaagaaaataatagtctttgatcaa

>DQ288474
gtaattagatccgaaaatttcacggacaatgctaaagttataatagtacagctgaatgaaactgtagagattaattgta
aagacccaacaacaatacaagaaaaagtatacctataggaccaggcagagcattttatacaacaggagacataatagga
atataagacaagcacattgtaccgttaatggagcaaaatggaatgacactttaaaacagatagttataaagttaggaga
caatttgggaaggataaaaccatagcctttaatcaa

>DQ288398
gtaattagatccgaaaatttcacgaacaatgctaaaatcataatagtacaactgaatgcatctgtagaaattaattgta
aagacccaacaacaatacaagaaaaagtatacatataggaccaggcagagcattttatacaacaggagatataatagga
atataagacaagcacattgtaaccttagtagagcaagatggaatgacactttaaaaaagatagttgtaaagttaagaga
cactttaagaataaaacaatagtctttaatcaa

>DQ288397
gtaattagatccgacaatttcacggacaatgctaaaatcataatagtacagctgaataaatctgtagaaattaattgta
aagacccaacaacaatacaagaaaaagtatacatataggaccaggcagagcattttatacaacaggagaaataatagga
atataagacaagcacattgtaaccttagtagagcaaaatgggaagacactttaaaacagatagttataaagttaagaga
cagtttgagaataaaacaatagtctttaatcaa

>DQ288396
gtaattagatccgaaaatttcacgaacaatgctagaatcataatagtacagctgaatgaatctgtagaaattaattgta
aagacccaacaacaatacaagaaaaagtatacatataggaccaggcagagcattttatgcaacaggagaaataatagga
atataagacaagcatattgtaacattagtagagcaaaatggaatgacactttaaaaaagatagttgtaaagttaagaga
caatttaagaataaaacaatagtctttaatcaa

>DQ288395
gtaattagatccgaaaatttcacgaacaatgctaaaatcataatagtacagctgaatgaatctgtagaaattaactgta
aagacccaacaacaatacaagaaaaagtatacatataggaccaggcagagcattttatgcaacaggagaaataatagga
atataagacaagcatattgtaacattagtagagcaaaatggaacgacactttaaaaaagatagttgtaaagttaagaga
caatttaagaataaaacaataatctttaatcaa

>DQ288394
gtaattagatccgacaatttcacggacaatgctaaaatcataatagtacagctgaatgaatctgtagaaattaattgta
aagacccaacaacaatacaagaaaaagtatacatataggaccaggcagagcattttatacaacaggagaaataatagga
atataagacaagcacattgtaaccttagtagagcagaatgggataacactttaaaaaagatagttataaagctaagaga
caatttgggaataaaacaataatctttaatcaa

>DQ288393
gtaattagatccgaaaatttcacgaacaatgctagaatcataatagtacagctgaatgaatctgtagaaattaattgta
aagacccaacaacaatacaagaaaaagtatacatataggaccaggcagagcattttatgcaacaggagaaataatagga
atataagacaagcatattgtaacattagtagagcaaaatggaatgacactttaaaaaagatagttgaaaagttaagaga
caatttaagaataaaacaatagtctttaatcaa

>DQ288526
gtaattagatctgacaatttcacagacaatgctaaagtcataatagtacagctgaatcaatctgtaaaaattaattgta
aagacccaacaacaatacaagaaaaagtataaatataggaccaggcagagcattttatgcaacaggagaaatagtagga
atataagacaagcacattgtaaccttagtaaagcccaatggaataaaactttaaatcagatagttctaaagttaaggga
caatttgggaataataaaacaatagtctttaatcat

>DQ288525
gtaattagatctgacaatttcacagacaatgctaaagtcataatagtacagctgaatcaatctgtagaaattaattgta
aagacccaacaacaatacaagaaaaagtataaatataggaccaggcagagcattttatgcaacaggacaaatagtagga
atataagacaagcacattgtaaccttagtatagcaaaatggaatgaaactttaagacagatagctataaagttaaggga
caatttgggaataataaaacaatagtctttaatcat

>DQ288524
gtaattagatctgacaatttcacagacaatgctaaagtcataatagtacagctgaatcaatctgtagaaattaattgta
aagacccaacaacaatacaagaaaaagtataaatataggaccaggcagagcattttatgcaacaggacaaatagtagga
atataagacaagcacattgtaaccttagtatagcaaaatggaatgaaactttaagacagatagctataaagttaaggga
caatttgggaataataaaacaatagtctttaatcat

>DQ288523
gtaattagatctgacaatttcacagacaatgctaaagtcataatagtacagctgaatcaatctgtagaaattaattgta
aagacccaacaacaatacaagaaaaagtataaatataggaccaggcagagcattttatgcaacaggacaaatagtagga
atataagacaagcacattgtaaccttagtatagcacagtggaatgaaactttaagacaggtagctatgaagttaaggga
caatttgggaataataaaacaatagtctttaatcat

>DQ288522
gtaattagatctgacaatttcacagacaatgctaaagtcataatagtacagctgaatcaatctgtagaaattaattgta
aagacccaacaacaatacaagcaaaagtatacatataggaccaggcagagcattttatgcaacaggaagtatagtagga
atataagacaagcacattgtaaccttagtagtgcaaaatggaatgagactttaaattggatagttataaagttaaggga
caatttgggaataataaaacaatagtctttaatcat

>DQ288521
gtaattagatctgacaatttcacagacaatgctaaagtcataatagtacagctgaatcaatctgtagaaattaattgta
aagacccaacaataatacaagcaaaagcatacatatgggaccaggcagagcattttatgcaacaggaagtataatagga
atataagacaagcacattgtaaccttagtgtagcacaatggaatgaaactttaagacaggtagttatgaagttaaggga
caatttgggaataataaaacaatagtctttaatcgt

>DQ288520
gtaattagatctgacaatttcacagacaatgctaaagtcataatagtacagctgaatcaatctgtagaaattaattgta
aagacccaacaataatacaagcaaaagcatacatatgggaccaggcagagcattttatgcaacaggaagtataatagga
atataagacaagcacattgtaaccttagtatagcaaagtggaatgaaactttaagacggatagttataaagttaaggga
caatttgggaataataaaacaatagtctttaatcat

>DQ288519
gtaattagatctgacaatttcacagacaatgctaaagtcataatagtacagctgaatcaatctgtagaaattaattgta
aagacccaacaacaatacaagaaaaagtataaatataggaccaggcagagcattttatgcaacaggacaaatagtagga
atataagacaagcacattgtaaccttagtatagcaaaatggaatgaaactttaagacagatagctataaagttaaggga
caatttgggaataataaaacaatagtctttaatcat

>DQ288518
gtaattagatctgacaatttcacagacaatgctaaagtcataatagtacagctgaatcaatctgtagaaattaattgta
aagacccaacaacaatacaagaaaaagtataaatataggaccaggcagagcattttatgcaacaggagaaatagtagga
atataagacaagcacattgtaaccttagtaaagcccaatggaataaaactttaaatcagatagttctaaagttaaggga
caatttgggaataataaaacaatagtctttaatcat

>DQ288464
gtaattagatccgccaatttctcggacaatgctaaagtcataatagtacatctaaacgaatctgtagaaattaattgta
aagacccaacaacaatacaagaaaaagtatatctataaggccaggcagagcattttatacaacaggagaaatagtaaga
atataagacaagcacattgtaacattagtaaagcaaaatggaataacactttaaaacagatagttagaaaattaagaga
caatttaataaaacaatagtctttaatcac

>DQ288463
gtaattagatctgaaaatttctcaaacaatgctaaaaacataatagtacagctgactaaatctgtagcaattaattgta
aagacccaacaacaatacaagaaaaagtatacatatagcaccaggtacagcattttatacaacaggagacataatagga
atataagacaagcacattgtaaccttagtaaagcagaatgggagaacactttaagacaggtagctataaagttaagaga
caatttcagaataaaacaatatcctttaatcaa

>DQ288462
ataattagatctgaaaatttctcaaacaatgctaaaaacataatagtacagctgactaaatctgtagcaattaattgta
aagacccaacaacaatacaagaaaaagtatacatatagcaccaggtacagcattttatacaacaggagacataatagga
atataagacaagcacattgtaaccttagtaaagcagaatgggagaacactttaagacaggtagctataaagttaagaga
caatttcagaataaaacaatatcctttaatcaa

>DQ288461
gtaattagatctgaaaatttctcaaacaatgctaaaaacataatagtacagctgactaaatctgtagcaattaattgta
aagacccaacaacaatacaagaaaaagtatacatatagcaccaggtacagcattttatacaacaggagacataatagga
atataagacaagcacattgtaaccttagtaaggcagaatgggagaacactttaagacaggtagctataaagttaagaga
caatttcagaataaaacaatatcctttaatcaa

>DQ288460
gtaattagatctgaaaatttctcaaacaatgctaaaaacataatagtacagctgactaaatctgtagcaattaattgta
aagacccaacaacaatacaagaaaaagtatacatatagcaccaggtacagcattttatacaacaggagacataatagga
atataagacaagcacattgtaaccttagtaaagcagaatgggagaacactttaagacaggtagctataaagttaagaga
caatttcagaataaaacgatatcctttaatcaa

>DQ288459
gtaattagatctgaaaatttctcaaacaatgctaaaaacataatagtacagctgactaaatctgtagcaattaattgta
aagacccaacaacaatacaagaaaaagtatacatatagcaccaggtacagcattttatacaacaggagacataatagga
atataagacaagcacattgtaaccttagtaaagcagaatgggagaacactttaagacaggtagctataaagttaagaga
caatttcagaataaaacaatatcctttaatcaa

>DQ288458
gtaattagatctgaaaatttctcaaacaatgctaaaaacataatagtacagctgactaaatctgtagcaattaattgta
aagacccaacaacaatacaagaaaaagtatacatatagcaccaggtacagcattttatacaacaggagacataatagga
atataagacaagcacattgtaaccttagtaaagcagaatgggagaacactttaagacaggtagctataaagttaagaga
caatttcagaataaaacaatatcctttaatcaa

>DQ288457
gtaattagatctgaaaatttctcaaacaatgctaaaaacataatagtacagctgactaaatctgtagcaattaattgta
aagacccaacaacaatacaagaaaaagtatacatatagcaccaggtacagcattttatacaacaggagacataatagga
atataagacaagcacattgtagccttagtaaagcagaatgggagaacactttaagacaggtagctataaagttaagaga
caatttcagaataaaacaatatcctttaatcaa

>DQ288456
gtaattagatccgccaatttctcggacaatgctaaagtcataatagtacatctaaacgaatctgtagaaattaattgta
aagacccaacaacaatacaagaaaaagtatatctatagggccaggcagagcattttatacaacaggagaaatagtagga
atataagacaagcacattgtaacattagtaaagcaaaatggaataacgctttaaaacagatagttggaaaattaagaga
caatttaataaaacaatagtctttaatcac

>DQ288455
gtaattagatctgaaaatttctcaaacaatgctaaaaacataatagtacagctgactaaatctgtagcaattaattgta
aagacccaacaacaatacaagaaaaagtatacatatagcaccaggtacagcattttatacaacaggagacataatagga
atataagacaagcacattgtaaccttagtaaagcagaatgggagaacactttaagacaggtagctataaagttaagaga
caatttcagaataaaacaatatcctttaatcaa

>DQ288454
gtaattagatccgccaatttctcggacaatgctaaagtcataatagtacatctaaacgaatctgtagaaattaattgta
aagacccaacaacaatacaagaaaaagtatatctatagggccaggcagagcattttatacaacaggagaaatagtagga
atataagacaagcacattgtaacattagtaaagcaaaatggaataacgctttaaaacagatagttggaaaattaagaga
caatttaataaaacaatagtctttaatcac

>DQ288453
gtaattagatccgccaatttctcggacaatgctaaagtcataatagtacatctaaacgaatctgtagaaattaattgta
aagacccaacaacaatacaagaaaaagtatatctatagggccaggcagagcattttatacaacaggagaaatagtagga
atataagacaagcacattgtaacattagtaaagcaaaatggaataacgctttaaaacagatagttggaaaattaagaga
caatttaataaaacaatagtctttaatcac

>DQ288602
gtaattagatccgaaaatttcacgaacaatgctaaagtcataatagtacagctgaatgaatctgtaataattaattgta
aagacccaataataatacaagaaaaggtatacatataggaccaggcagaacattttatacaacaggagaaatagtagga
atataagacaagcatattgtaacattagtagtacaaaatggaagaacactctaaaacagatagtt

>DQ288601
gtaattaggtccgaaaatttcacgaacaatgctaaagtcataatagtacagctgaatgaatctgtaataattaattgta
aagacccaataataatacaagaaaaggtatacatataggaccaggcagaacattttatacaacaggagaaatagtagga
atataagacaagctcattgtaaccttagtagtacaaaatggaataacactctaaaacagatagtt

>DQ288600
gtaattagatccgaaaatttcacgaacaatgctaaagtcataatagtacagctgaatgaatctgtaataattaattgta
aagacccaataataatacaagaaaaggtatacatataggaccaggcagaacattttatacaacaggagaagtagtagga
atataagacaagcatattgtaacattagtagtacaaaatggaagaacactctaaaacagatagtt

>DQ288599
gtaattagatccgaaaatttcacgaacaatgctaaaatcataatagtacagctgaatgaatctgtaataattaattgta
aagacccaataataatacaagaaaaagtatacatataggaccaggcaaagccttttatacaacaggagagataatagga
atataagacaagcatattgtaacattagtagtacaaaatggaagaacactctacaacagatagat

>DQ288598
gtaattagatccgaaaatttcacgaacaatgctaaagtcataatagtacagctgaatgaatctgtaataattaattgta
aagacccaataataatacaagaaaaggtatacatataggaccaggcagaacattttatacaacaggagaaatagtagga
atataagncaagcatattgtaacattagtagtacaaaatggaagaacactctaacacagatagat

>DQ288597
gtaattagatccgaaaatttcacaaacaatgctaaagtcataatagtacagctgaatgaatctgtaataattaattgta
aagacccaataataatacaagaagaagtatacatataggaccaggcagaacattttatgcagcaggagaaataatagga
atataagacaagcacattgtaacattagtggtacaaaatggaatgacactctaaaacagatagtt

>DQ288596
gtaattagatccgaaaatttcacgaacaatgctaaagtcataatagtacagctgaatgaatctgtaataattaattgta
aagacccaataataatacaagaaaaggtatacatataggaccaggcagaacattttatacaacaggagaaatagtagga
atataagacaagcatattgtaacattagtagtacaaaatggaagaacactctaaaacagatcgta

>DQ288421
gtaattagatctgaaaatttcacaaacaatgctaaagtcataatagtacagctaaatgaatctgtagcaattaattgta
aagacctggcaacaatacaagaagaggtatacatataggaccaggcagtgcattttatacaacaggacaaataatagga
atataagacaagcatattgtaatattagtagaaaagattggaataccactttagaaaagatagttataaagttaagaga
caatttgggaacaaaacaatagtttttaatcaa

>DQ288626
gtaattagatccaaaaatttctcggacaatgatgaaaacataatagtacagctgaatagaactgtagaaattaattgta
aagacccaacaacaatacaagcaaaggtatacatatgggaccaggcagagcattttctacaataggaggaataatagga
atataagacaagcacattgtaaccttagtagaaaagcctggaataagactttagaatggatagtt

>DQ288625
gtaattagatccaaaaacttctcggacaatgatgaaaacataatagtacagctgaatagaactgtagaaattaattgta
aagacccaacaacaatacaagcaaaggtatacatatgggaccaggcagagcattttctacaataggaggaataatagga
atataagacaagcacattgtaaccttagtagaaaagcctggaatgagactttagaatggatagtt

>DQ288624
gtaattagatccaaaaacttctcggacaatgatgaaaacataatagtacagctgaatagaactgtagaaattaattgta
aagacccaacaacaatacaagcaaaggtatacatatgggaccaggcagagcattttctacaataggaggaataatagga
atataagacaagcacattgtaaccttagtagaaaagcctggaatgagactttagaatggatagtt

>DQ288623
gtaattagatccaaaaacttctcggacaatgatgaaaacataatagtacagctgaatagaactgtagaaattaattgta
aagacccaacaacaatacaagcaaaggtatacatatgggaccaggcagagcattttctacaataggaggaataatagga
atataagacaagcacattgtaaccttagtagaaaagcctggaatgagactttagaatggatagtt

>DQ288588
gtaattagatccgacaatttcacggacaatgctaaaatcataatagtacagctgaatgaatctgtagtaattaattgta
aagacccaacaacaatacaagaaaaagtatacatataggaccaggcagagcgttttatacaacaggagaaataatagga
atataagacaagcacattgtaaccttagtagaacagaatgggatgctactttaaaaaagatagtc

>DQ288587
gtaattagatccgacaatttcacggacaatgctaaaatcataatagtacagctgaatgaatctgtagaaattaattgta
aagacccaacaacaatacaagaaaaagtatacatataggaccaggcagagcattttatacaacaggagaaataatagga
atataagacaagcacattgtaaccttagtagagcaaaatgggatgacactttaaaacagatagtt

>DQ288586
gtaattagatccgacaatttcacggacaatgctaaaatcataatagtacagctgaatgaatctgtagtaattaattgta
aagacccaacaacaatacaagaaaaagtatacatataggaccaggcagagcgttttatacaacaggagaaataatagga
atataagacaagcacattgtaaccttagtagaacagaatgggatgctactttaaaaaagatagtc

>DQ288585
gtaattagatccgacaatttcacggacaatgctaaaatcataatagtacagctgaatgaatctgtagtaattaattgta
aagacccaacaacaatacaagaaaaagtatacatataggaccaggcagagcgttttatacaacaggagaaataatagga
atataagacaagcacattgtaaccttagtagaacagaatgggatgctactttaaaaaagatagtc

>DQ288584
gtaattagatccgacaatttcacggacaatgctaaaatcataatagtacagctgaatgaatctgtagtaattaattgta
aagacccaacaacaatacaagaaaaagtatacatataggaccaggcagagcgttttatacaacaggagaaataatagga
atataagacaagcacatngtaaccttagtagaacagaatgggatgctactttaaaaaagatagtc

>DQ288583
gtaattagatccgacaatttcacggacaatgctaaaatcataatagtacagctgaatgaatctgtagtaattaattgta
aagacccaacaataatacaagaaaaagtatacctataggaccaggcagagcattttatacaacaggagaaataatagga
atataagacaagcacattgtaaccttagtggagcagaatggggtgctactttaaaaaggatagtt

>DQ288582
gtaattagatccgacaatttcacggacaatgctaaaatcataatagtacagctgaatgaatctgtagtaattaattgta
aagacccaacaacaatacaagaaaaagtatacatataggaccaggcagagcgttttatacaacaggagaaataatagga
atataagacaagcacattgtaaccttagtagaacagaatgggatgctactttaaaaaagatagtc

>DQ288409
gtgattagattcgccaatctcacggacaatgctaaaagcataatagtacagctgaatgaatctgtagaaattaattgta
aagacccaacaacaatacaagaaaagatatacatataggaccaggcagagcattttatacaacaggagaaataatagga
atataagacaagcatattgtaaccttagtagagcaaaatggaatgacactttaaaacagatagttacaaagttaagaga
caatttgggaataaaacaatagtctttaatcac

>DQ288408
ataattagatccgccaatttctcggacaatgctaaaatcataatggtgcatctgaatgaatctgtacaaattaattgta
aagacccagcaacaatacaagcaaaggtatacatataggaccaggcagagcattttatgcaacagaaagaataacagga
atataagaaaagcatattgtaacattagtggaacaaaatggaatgacactctaaaaaggatagttataaagttaagaga
caatttggggagaataaaacaatagtctttacgaaa

>DQ288618
gtaattagatccgacaacttcacgaacaatgctaaaaacataatagtacagctgaagcaatatgtagaaattaagtgta
aagacccaacaacaacacaagaaaaagtataaatataggaccaggcagagcattttatacaacaggagaagtaatagga
atataaggcaagcacattgtaaccttagtagaacagattggaataacactttaaaacagatagtt

>DQ288617
gtaattagatccgacaatttcacgaacaatgctaaaaacataatagtacagctgaagcaatatgtagaaattaagtgta
aagacccaacaacaacacaagaaaaagtataaatataggaccaggcagagcattttatacaacaggagaagtaatagga
atataaggcaagcacattgtaatcttagtagaacagattggaataacactttaaaacagatagtt

>DQ288616
gtaattagatccgacaatttcacgaacaatgctaaaaacataatagtacagctgaagcaatatgtagaaattaagtgta
aagacccaacaacaacacaagaaaaagtataaatataggaccaggcagagcattttatacaacaggagaagtaatagga
atataaggcaagcacattgtaatcttagtagaacagattggaataacactttaaaacagatagtt

>DQ288615
gtaattagatccgacaatttcacgaacaatgctaaaaacataatagtacagctgaagcaatatgtagaaattaagtgta
aagacccaacaacaacacaagaaaaagtataaatataggaccaggcagagcattttatacaacaggagaagtaatagga
atataaggcaagcacattgtaatcttagtagaacagattggaataacactttaaaacagatagtt

>DQ288612
gtaattagatccgaaaatttcacgaacaatgctaaaatcataatagtacagctgaagcaatatgtagaaattaagtgta
aagacccaacaacaacacaagaaaaagtatacatataggaccaggcagagcattttatacaacaggagaagtaatagga
atataaggcaagcacattgtaaccttagtagaacagattggaataacactttaaaacagatagtt

>DQ288573
gtaattagatctgccaatttcacggacaatgctaaaagcatactagtacagctgaatgaacctgtagtaattaattgta
aagacccaacaacaatacaagaagaagtatacctataggaccaggcagagcattttatacaacagaacaaataatagga
atataagacaagcacattgtaacattagtagagcagaatggaataaaactttaaaccatatagtt

>DQ288572
gtaattagatctgccaatttcacggacaatgctaaaagcataatagtacagctgaatgaacctgtagtaattaattgta
aagacccaacaacaatacaagaaaaagtatacctataggaccaggcagagcattttatacaacagaacaaataatagga
atataagacaagcacattgtaacattagtagagcaaaatggaataccacattacaacagatagtt

>DQ288571
gtaattagatctgccaatttcacggacaatgttaaaagcataatagtacagctgaatgaacctgtagtaattaattgta
aagacccaacaacaatacaagaaaaagtatacctataggaccaggcaaagcattttatacaacaggacaaataatagga
atataagacaagcgcattgtaacattagtagagcaaaatggaataccactttacaacagatagtt

>DQ288570
gtaattagatctgccaatttcacggacaatgctaaaagcataatagtacagctgaatgaacctgtagtaattaattgta
aagacccaacaacaatacaagaaaaagtatacctataggaccaggcagagcattttatacaacagaacaaataatagga
atataagacaagcacattgtaacattagtagagcagaatggaataaaactttaaaccagatagtt

>AY124972
atgagagtgaaggagatcaggaagaattgtctgcacttgtggagatggggcaccatgctccttgggatgttgatgatct
tagtgctgcagaaaaattgtgggtcacagtctattatggagtacctgtgtggaaagaagcaaccaccactctattttgt
catcagatgctaaagcatatgatacagagatgcataatgtttgggccacacatgcctgtgtacccacagaccccaaccc
caagaagtagacttgattaatgtgacagaagagttcaacgcgtggaaaaataacatggtagaacaaatgcatgaggata
aattagtttatgggatcaaagcctaaagccatgtgtaagattaaccccactctgtgttactttaaattgcactgatctg
ggaatgccaccaatgccattggtgaagcagaaaagatgaagaaaggagaaatgaaaaactgctctttcaatatcaccac
aacataagaaataagatgcagaaagagcaagcactttttaataaacttgatgtagtaccaatagataatgataagaata
taataccaactatagcagctataggttgataagttgtaacacctcagccgttacacaggcctgtccaaaggtatccttt
agccaattcccatccattattgtgccccggctggttttgcgattctaaagtgtaaagataagaacttcaatggaacagg
cgatgtgaaaatgtcagcacagtacaatgtacacgtggaattaggccagtagtatcaactcaattgctgttaaatggca
tctagcagaagaagaggtagtacttagatctaaaaattccacggaaaatgatgaaaccataatagtacagctgaatgta
cagtagtaattaattgtacaagacccaacaacaatacaagaagaagtgtaactatgggaccagggagagcactttatac
acaggagacataataggagatataagacaagcacattgtaaccttagtagagcacattggaataacaccttaggactgg
agtaaacaaattaagagaaaaatatggggaaaataaaacaataatctttaatcctcccatcagaggaggggacccagaa
ttgtaatgcacagttttaattgtggaggggaatttttctactgtaattcaacacaactgttcaatagtacttgggatga
aatagtacttggacttggaattatactggagaggcaaataaccctaacgacaaccctaacgacactatcacactcccat
cagaataaaacaaattataaacttatggcagacagtaggaaaagcaatgtatgcccctcccatcagcggacaaattaga
gtttatcaaatattacagggctgctattagcaagagatggtggtaataacacaaatgagactgagattgggactgagac
ttcagacctggaggaggaaatatgaaggacaattggagaagtgaattatataaatataaagtagtaaaaattgaaccat
aggagtggcacccaccaaggcaaagagaagagtggtgcagagagaaaaaagagcagtgggaataggagctatgttcctt
ggttcttgggagcagcaggaagcactatgggcgcagcgtcagtgacgctgacggtacaggccagacaattattgtctgg
atagtgcaacagcagaacaatttgctgagggctattgaggcgcaacagcatctgttgcaactcacagtctggggcatca
gcagctccaggcaagagtcctggctgtggaaagatacctaaaggatcaacagctcctggggatttggggttgctctgga
aactcatttgcaccactgctgtgccttggaatgctagttggagtaataaatctctggatagtatttggaataacatgac
tggatgcagtgggaaaaagaaattgataattacacaagcttaatatacaccttaattgaagaatcgcagaaccaacaag
caagaatgaaaaagaattattggaattagataaatgggcaagtttgtggaattggtttgacataacacaatggctgtgg
atataagaatattcataatgatagtaggaggcttgataggtttaagaatagtttttgctgtactttctatagtaaaaag
gttaggcagggatactcaccattatcgtttcagacccaccccccagcaccgaggggacccgacaggcccgaaggaatcg
agaaggaggtggagagagagacagagacatattcgatcgatcagtgaacggattcttagtacttatctggatcgatcta
ggagcctgtgcctcttcagctaccaccgcttgagagacttactcttgattgcagcgaggattgtggaacttctgggacg
agggggtgggaagtcctcaaatattggtggaatctcctacagtattggagtcaggaactaaagaatagtgctgttagct
gctcaacaccatagccatagcagtagctgaggggacagatagggttatagaagtagtacaaagagcttttagagctatt
tccatatacctacaagaataagacagggcttggaaagggctttgcta

>AY124971
atgagagtgaaggagatcaggaagaattgtctgcacttgtggagatggggcaccatgctccttgggatgttgatgatct
tagtgctgcagaaaaattgtgggtcacagtctattatggagtacctgtgtggaaagaagcaaccaccactctattttgt
catcagatgctaaagcatatgatacagagatgcataatgtttgggccacacatgcctgtgtacccacagaccccaaccc
caagaagtagacttgattaatgtgacagaagagttcaacgcgtggaaaaataacatggtagaacaaatgcatgaggata
aattagtttatgggatcaaagcctaaagccatgtgtaagattaaccccactctgtgttactttaaattgcactgatctg
ggaatgccaccaatgccattggtgaagcagaaaagatgaagaaaggagaaatgaaaaactgctctttcaatatcaccac
aacataagaaataagatgcagaaagagcaagcactttttaataaacttgatgtggtaccaatagataatgataagaata
taataccaactatagcagctataggttgataagttgtaacacctcagccgttacacaggcctgtccaaaggtatccttt
agccaattcccatccattattgtgccccggctggttttgcgattctaaagtgtaaagataagaacttcaatggaacagg
cgatgtgaaaatgtcagcacagtacaatgtacacatggaattaggccagtagtatcaactcaattgctgttaaatggca
tctagcagaagaagaggtagtacttagatctaaaaatttcacggaaaatgatgaaaccataatagtacagctgaatgta
cagtagtaattaattgtacaagacccaacaacaatacaagaagaagtgtaactatgggaccagggagagcattttatac
acaggagacataataggagatataagacaagcacattgtaaccttagtagagcacattggaataacaccttaggactga
agtaaacaaattaagagaaaaatatggggaaaataaaacaataatctttaatcctcccatcagaggaggggacccagaa
ttgtaatgcacagttttaattgtggaggggaatttttctactgtaattcaacacaactgttcaatagtacttgggatga
aatagtacttggacttggaattatactggagaggcaaataaccctaacgacaaccctaacgacactatcacactcccat
cagaataaaacaaattataaacttatggcagacagtaggaaaagcaatgtatgcccctcccatcagcggacaaattaga
gtttatcaaatattacagggctgctattagcaagagatggtggtaataacacaaatgagactgagattgggactgagac
ttcagacctggaggaggaaatatgaaggacaattggagaagtgaattatataaatataaagtagtaaaaattgaaccat
aggagtggcacccaccaaggcaaagagaagagtggtgcagagagaaaaaagagcagtgggaataggagctatgttcctt
ggttcttgggagcagcaggaagcactatgggcgcagcgtcagtgacgctgacggtacaggccagacaattattgtctgg
atagtgcaacagcagaacaatttgctgagggctattgaggcgcaacagcatctgttgcaactcacagtctggggcatca
gcagctccaggcaagagtcctggctgtggaaagatacctaaaggatcaacagctcctggggatttggggttgctctgga
aactcatttgcaccactgctgtgccttggaatgctagttggagtaataaatctctggatagtatttggaataacatgac
tggatgcagtgggaaaaagaaattgataattacacaagcttaatatacaccttaattgaagaatcgcagaaccaacaag
caagaatgaaaaagaattattggaattagataaatgggcaagtttgtggaattggtttgacataacacaatggctgtgg
atataagaatattcataatgatagtaggaggcttgataggtttaagaatagtttttgctgtactttctatagtaaaaag
gttaggcagggatactcaccattatcgtttcagacccaccccccagcaccgaggggacccgacaggcccgaaggaatcg
agaaggaggtggagagagagacagagacatattcgatcgatcagtgaacggattcttagtacttatctggatcgatcta
ggagcctgtgcctcttcagctaccaccgcttgagagacttactcttgattgcagcgaggattgtggaacttctgggacg
agggggtgggaagtcctcaaatattggtggaatctcctacagtattggagtcaggaactaaagaatagtgctgttagct
gctcaacaccatagccatagcagtagctgaggggacagatagggttatagaagtagtacaaagagcttttagagctatt
tccatatacctacaagaataagacagggcttggaaagggctttgtta

>AY159657
atgagagtgaaggagatcaggaagaattgtctgcacttgtggagatggggcaccatgctccttgggatgttgatgatct
tagtgctgcagaaaaattgtgggtcacagtctattatggagtacctgtgtggaaagaagcaaccaccactctattttgt
catcagatgctaaagcatatgatacagagatgcataatgtttgggccacacatgcctgtgtacccacagaccccaaccc
caagaagtagacttgattaatgtgacagaagagttcaacgcgtggaaaaataacatggtagaacaaatgcatgaggata
aattagtttatgggatcaaagcctaaagccatgtgtaagattaaccccactctgtgttactttaaattgcactgatctg
ggaatgccaccaatgccattggtgaagcagaaaagatgaagaaaggagaaatgaaaaactgctctttcaatatcaccac
aacattagaaataagatgcagaaagagcaagcactttttaataaacttgatgtagtaccaatagataatgataagaata
taataccaactatagcagctataggttgataagttgtaacacctcagccgttacacaggcctgtccaaaggtatccttt
agccaattcccatccattattgtgccccggctggttttgcgattctaaagtgtaaagataagaacttcaatggaacagg
cgatgtgaaaatgtcagcacagtacaatgtacacatggaattaggccagtagtatcaactcaattgctgttaaatggca
tctagcagaagaagaggtagtacttagatctaaaaatttcacgggaaatgatgaaaccataatagtacagctgaatgta
cagtagtaattaattgtacaagacccaacaacaatacaagaagaagtgtaactatgggaccagggagagcattttatac
acaggagacataataggagatataagacaagcacattgtaaccttagtagagcacattggaataacaccttaggactga
agtaaacaaattaagagaaaaatatggggaaaataaaacaataatctttaatcctcccatcagaggaggggacccagaa
ttgtaatgcacagttttaattgtggaggggaatttttctactgtaattcaacacaactgttcaatagtacttgggatga
aatagtacttggacttggaattatactggagaggcaaataaccctaacgacaaccctaacgacactatcacactcccat
cagaataaaacaaattataaacttatggcagacagtaggaaaagcaatgtatgcccctcccatcagcggacaaattaga
gtttatcaaatattacagggctgctattagcaagagatggtggtaataacacaaatgagactgagattgggactgagac
ttcagacctggaggaggaaatatgaaggacaattggagaagtgaattatataaatataaagtagtaaaaattgaaccat
aggagtggcacccaccaaggcaaagagaagagtggtgcagagagaaaaaagagcagtgggaataggagctatgttcctt
ggttcttgggagcagcaggaagtactatgggcgcagcgtcagtgacgctgacggtacaggccagacaattattgtctgg
atagtgcaacagcagaacaatttgctgagggctattgaggcgcaacagcatctgttgcaactcacagtcgggggcatca
gcagctccaggcaagagtcctggctgtggaaagatacctaaaggatcaacagctcctggggatttggggttgctctgga
aactcatttgcaccactgctgtgccttggaatgctagttggagtaataaatctctggatagtatttggaataacatgac
tggatgcagtgggaaaaagaaattgataattacacaagcttaatatacaccttaattgaagaatcgcagaaccaacaag
caagaatgaaaaagaattattggaattagataaatgggcaagtttgtggaattggtttgacataacataatggctgtgg
atataagaatattcataatgatagtaggaggcttgataggtttaagaatagtttttgctgtactttctatagtaaaaag
gttaggcagggatactcaccattatcgtttcagacccaccccccagcaccgaggggacccgacaggcccgaaggaatcg
agaaggaggtggagagagagacagagacatattcgatcgatcagtgaacggattcttagtacttatctggatcgatcta
ggagcctgtgcctcttcagctaccaccgcttgagagacttactcttgattgcagcgaggattgtggaacttctgggacg
agggggtgggaagtcctcaaatattggtggaatctcctacagtattggagtcaggaactaaagaatagtgctgttagct
gctcaacaccatagccatagcagtagctgaggggacagatagggttatagaagtagtacaaagagcttttagagctatt
tccatatacctacaagaataagacagggcttggaaagggctttgcta

>AY159656
atgagagtgaaggagatcaggaagaattgtctgcacttgtggagatggggcaccatgctccttgggatgttgatgatct
tagtgctgcagaaaaattgtgggtcacagtctattatggagtacctgtgtggaaagaagcaaccaccactctattttgt
catcagatgctaaagcatatgatacagagatgcataatgtttgggccacacatgcctgtgtacccacagaccccaaccc
caagaagtagacttgattaatgtgacagaagagttcaacgcgtggaaaaataacatggtagaacaaatgcatgaggata
aattagtttatgggatcaaagcctaaagccatgtgtaagattaaccccactctgtgttactttaaattgcactgatctg
ggaatgccaccaatgccattggtgaagcagaaaagatgaagaaaggagaaatgaaaaactgctctttcaatatcaccac
aacataagaaataagatgcagaaagagcaagcactttttaataaacttgatgtagtaccaatagataatgataagaata
taataccaactatagcagctataggttgataagttgtaacacctcagccgttacacaggcctgtccaaaggtatccttt
agccaattcccatccattattgtgccccggctggttttgcgattctaaagtgtaaagataagaacttcaatggaacagg
cgatgtgaaaatgtcagcacagtacaatgtacacatggaattaggccagtagtatcaactcaattgctgttaaatggca
tctagcagaagaagaggtagtacttagatctaaaaatttcacggaaaatgatgaaaccataatagtacagctgaatgta
cagtagtaattaattgtacaagacccaacaacaatacaagaagaagtgtaactatgggaccagggagagcattttatac
acaggagacataataggagatataagacaagcacattgtaaccttagtagagcacattggaataacaccttaggactga
agtaaacaaattaagagaaaaatatggggaaaataaaacaataatctttaatcctcccatcagaggaggggacccagaa
ttgtaatgcacagttttaattgtggaggggaatttttctactgtaattcaacacaactgttcaatagtacttgggatga
aatagtacttggacttggaattatactggagaggcaaataaccctaacgacaaccctaacgacactatcacactcccat
cagaataaaacaaattataaacttatggcagacagtaggaaaagcaatgtatgcccctcccatcagcggacaaattaga
gtttatcaaatattacagggctgctattagcaaaagatggtggtaataacacaaatgagactgagattgggactgagac
ttcagacctggaggaggaaatatgaaggacaattggagaagtgaattatataaatataaagtagtaaaaattgaaccat
aggagtggcacccaccaaggcaaagagaagagtggtgcagagagaaaaaagagcagtgggaataggagctatgttcctt
ggttcttgggagcagcaggaagcactatgggcgcagcgtcagtgacgctgacggtacaggccagacaattattgtctgg
atagtgcaacagcagaacaatttgctgagggctattgaggcgcaacagcatctgttgcaactcacagtctggggcatca
gcagctccaggcaagagtcctggctgtggaaagatacctaaaggatcaacagctcctggggatttggggttgctctgga
aactcatttgcaccactgctgtgccttggaatgctagttggagtaataaatctctggatagtatttggaataacatgac
tggatgcagtgggaaaaagaaattgataattacacaagcttaatatacaccttaattgaagaatcgcagaaccaacaag
caagaatgaaaaagaattattggaattagataaatgggcaagtttgtagaattggtttgacataacacaatggctgtgg
atataagaatattcataatgatagtaggaggcttgataggtttaagaatagtttttgctgtactttctatagtaaaaag
gttaggcagggatactcaccattatcgtttcagacccaccccccagcaccgaggggacccgacaggcccgaaggaatcg
agaaggaggtggagagagagacagagacatattcgatcgatcagtgaacggattcttagtacttatctggatcgatcta
ggagcctgtgcctcttcagctaccaccgcttgagtgacttactcttgattgcagcgaggattgtggaacttctgggacg
agggggtgggaagtcctcaaatattggtgggatctcctacagtattggagtcaggaactaaagaatagtgctgttagct
gctcaacaccatagccatagcagtagctgaggggacagatagggttatagaagtagtacaaagagcttttagagctatt
tccatatacctacaagaataagacagggcttggaaagggctttgcta

>AY159655
atgagagtgaaggagatcaggaagaattgtctgcacttgtggagatggggcaccatgctccttgggatgttgatgatct
tagtgctgcagaaaaattgtgggtcacagtctattatggagtacctgtgtggaaagaagcaaccaccactctattttgt
catcagatgctgaagcatatgatacagagatgcataatgtttgggccacacatgcctgtgtacccacagaccccaaccc
caagaagtagacttgattaatgtgacagaagagttcaacgcgtggaaaaataacatggtagaacaaatgcatgaggata
aattagtttatgggatcaaagcctaaagccatgtgtaagattaaccccactctgtgttactttaaattgcactgatctg
ggaatgccaccaatgccattggtgaagcagaaaagatgaagaaaggagaaatgaaaaactgctctttcaatatcaccac
aacataagaaataagatgcagaaagagcaagcactttttaataaacttgatgtagtaccaatagataatgataagagta
taataccaactatagcagctataggttgataagttgtaacacctcagccgttacacaggcctgtccaaaggtatccttt
agccaattcccatccattattgtgccccggctggttttgcgattctaaagtgtaaagataagaacttcaatggaacagg
cgatgtgaaaatgtcagcacagtacaatgtacacatggaattaggccagtagtatcaactcaattgctgttaaatggca
tctggcagaagaagaggtagtacttagatctaaaaatttcacggaaaatgatgaaaccataatagtacagctgaatgta
cagtagtaattaattgtacaagacccaacaacaatacaagaagaagtgtaactatgggaccagggagagcattttatac
acaggagacataataggagatataagacaagcacattgtaaccttagtagagcacattggaataacaccttaggactga
agtaaacaaattaagagaaaaatatggggaaaataaaacaataatctttaatcctcccatcagaggaggggacccagaa
ttgtaatgcacagttttaattgtggagggggaatttttctactgtaattcaacacaactgttcaatagtacttgggatg
gaatagtacttggacttggaattatactggagaggcaaataaccctaacgacaaccctaacgacactatcacactccca
gcagaataaaacaaattataaacttatggcagacagtaggaaaagcaatgtatgcccctcccatcagcggacaaattag
tgtttatcaaatattacagggctgctattagcaagagatggtggtaataacacaaatgagactgagattgggactgaga
tttcagacctggaggaggaaatatgaaggacaattggagaagtgaattatataaatataaagtagtaaaaattgaacca
taggagtggcacccaccaaggcaaagagaagagtggtgcagagagaaaaaagagcagtgggaataggagctatgttcct
gggttcttgggagcagcaggaagcactatgggcgcagcgtcagtgacgctgacggtacaggccagacaattattgtctg
tatagtgcaacagcagaacaatttgctgagggctattgaggcgcaacagcatctgttgcaactcacagtctggggcatc
agcagctccaggcaagagtcctggctgtggaaagatacctaaaggatcaacagctcctggggatttggggttgctctgg
aaactcatttgcaccactgctgtgccttggaatgctagttggagtaataaatctctggatagtatttggaataacatga
ctggatgcagtgggaaaaagaaattgataattacacaagcttaatatacaccttaattgaagaatcgcagaaccaacaa
acaagaatgaaaaagaattattggaattagataaatgggcaagtttgtggaattggtttgacataacacaatggctgtg
tatataagaatattcataatgatagtaggaggcttgataggtttaagaatagtttttgctgtactttctatagtaaaaa
agttaggcagggatactcaccattatcgtttcagacccaccccccagcaccgaggggacccgacaggcccgaaggaatc
aagaaggaggtggagagagagacagagacatattcgatcgatcagtgaacggattcttagtacttatctggatcgatct
cggagcctgtgcctcttcagctaccaccgcttgagagacttactcttgattgcagcgaggattgtggaacttctgggac
cagggggtgggaagtcctcaaatattggtggaatctcctacagtattggagtcaggaactaaagaatagtgctgttagc
tgctcaacaccatagccatagcagtagctgaggggacagatagggttatagaagtagtacaaagagcttttagagctat
ctccatatacctacaagaataagacagggcttggaaagggctttgcta

>AY124975
atgtgagtgaaggggatcaggaagaattatcagcacttgtggagatggggcacgatgctccttgggctgttgatgatct
taaagctacagaagacttgtgggtcacagtctattatggggtacctgtgtggaaagaagcaaccaccactctattttgt
cttcagatgctaaagcatatgatactgagatgcataatgtttgggccacacatgcctgtgtacccacagaccccaaccc
caagaaatagaattgggaaatgtgacagaaaattttaacatgtggaaaaatgacatggtagaacagatgcatgaggata
aatcagtttatgggatcaaagcctaaagccctgtgtaaaattaaccccactctgtgttactttaaattgcattgattat
tgggaaatgctactaataccagcagtagtggcgggggatgggaaaagatggagaaaggagaaataaaaaactgctcttt
aatatcaccacaagcataagagataaggtacagaaagaatatgcacttttttataaacttgatgtagtgccaataaaca
gactgataatactagctatagattgataagttgtaacacctcagtcattaaacaggcctgtccaaaggtatcctttgaa
caattcccatacattattgtgccccggctggttttgcgattctaaagtgtaacaataagacgttcaatggaacaggacc
tgtacaaatgtcagcacagtacaatgtacacatggaattaagccggtagtgtcaactcagctgctattaaatggcagtc
agcagaagaagaggtaatgatcagatctaaaaatttcagtaacaatgctgatgtcataatagtacagctgaacaaatct
tagaaattaattgtacaagacccaacaacaatacaagaaaaggtatacatatgggaccagggggagcattgtatgcaac
ggagcaataataggaaatataagacaagcacattgtaacattagtaaaacaaaatggaataacactttaaatcagatag
taaaaaattaagagaaaaatttaacaaaacaataatctttaatcaatcctcaggaggggacccagaaattgtaatgcac
gttttaattgtggaggagaatttttctactgtaatacatcacaactgtttaatagtacttggtggttaaatagtacttg
aatggtactacggagttaaataacactgggggaaatgatacaatcacactcccatgcagaataaaacaaattataaaca
gtggcaggaagtaggaaaagcaatgtacgcccctcccatcagcggactaattagatgttcatcaaatattacggggctg
tattaacaagagatggtggtggtaataacgagagcagagagaacgagaccttcagacctgcaggaggaaatatgaagga
aattggagaagtgaattatacaaatataaagtagtaaaaattgaaccattaggaatagcacccaccaaggcaaagagaa
agtggtgcagagagaaaaaagaacagtgggactaggagctttgttccttgggttcttgggagcagcaggaagcactatg
gcgcagcgtcactgacgctgacggtacaggccagactattgttgtctggtatagtgcaacagcagaacaatctgctgag
gctattgaggcgcaacagcatctgttgcaactcacagtctggggcatcaagcagccccaggcaagagtcctggctgtgg
aagatacctaaaggatcaacagctcctgggaatttggggttgctctggaaaactcatctgcaccactgctgtgccttgg
atgctagttggagtaataaatctctgaacgagatttgggataacatgacatggatgcagtgggaaaaagaaattgacaa
tacacaagcctaatatacaccttaattgaagaatcgcagatccaacaagaaaagaatgaacaagaattattggcattgg
taaatgggcaagtttgtggaattggtttgacataacaaaatggctgtggtatataaaaatattcataatgatagtagga
gcttgataggtttaagaatagtttttgttgtactttctatagtaaatagagttaggcagggatattcaccattatcgtt
cagacccgcctcccaacccagaggggacccgacaggcccgaaggaatcgaagaagaaggtggagagagagacagagaca
atccggacgatcagtggatggattcttagcacttatctgggtcgatctgcggagcctggtcctcttcagctaccaccgc
tgagagacttactcttgattgtaacgaggattgtggaacttctgggacgcagggggtgggaaatcctcaaatattggtg
aatctcctacagtattggggtcaggaactaaagaatagtgctgttagcttgctcaatactatagccatagcagtagctg
ggggacagatagggttatagaagtattacaaagagcttgtagagctattctccacatacctacaagaataagacagggc
tcgaaagggctttgcta

>AY124974
atgagagtgaaggggatcaggaagaattatcagcacttgtggagatggggcacgatgctccttgggctgttgatgatct
taaagctacagaagacttgtgggtcacagtctattatggggtacctgtgtggaaagaagcaatcaccactctattttgt
cttcagatgctaaagcatatgatactgagatgcataatgtttgggccacacatgcctgtgtacccacagaccccaaccc
caagaaatagaattgggaaatgtgacagaaaattttaacatgtggaaaaatgacatggtagaacagatgcatgaggata
aatcagtttatgggatcaaagcctaaagccctgtgtaaaattaaccccactctgtgttactttaaattgcattgattat
tgggaaatgctactaataccagcagtagtggcgggggatgggaaaagatggagaaaggagaaataaaaaaccgctcttt
aatatcaccgcaagcataagagataaggtacagaaagaatatgcacttttttataaacttgatgtagtgccaataaaca
gactgataatactagctatagattgataagttgtaacacctcagtcattaaacaggcctgtccaaaggtatcctttgaa
caattcccatacattattgtgccccggctggttttgcgattctaaagtgtaacaataagacgttcaatggaacaggacc
tgtacaaatgtcagcacagtacaatgtacacatggaattaagccagtagtgtcaactcagctgctattaaatggcagtc
agcagaagaagaggtaatgatcagatctaaaaatttcagtaacaatgctgatgtcataatagtacagctgaacaaatct
tagaaattaattgtacaagacccaacaataatacaagaaaaggtatacatatgggaccagggggagcattgtatgcaac
ggagcaataataggaaatataagacaagcacattgtaacattagtaaaacaaaatggaataacactttaaatcagatag
taaaaaattaagagaaaaatttaacaaaacaataatctttaatcaatcctcaggaggggacccagaaattgtaatgcac
gttttaattgtggaggagaatttttctactgtaatacatcacaactgtttaatagtacttggtggttaaatagtacttg
aatggtactacggagttaaataacactgggggaaatgatacaatcacactcccatgcagaataaaacaaattataaaca
gtggcaggaagtaggaaaagcaatgtatgcccctcccatcagcggactaattagatgttcatcaaatattacggggctg
tattaacaagagatggtggtggtaataacgagagcagagagaacgagaccctcagacctgcaggaggaaatatgaagga
aattggagaagtgaattatataaatataaagtagtaaaaattgaaccattaggaatagcacccaccaaggcaaagagaa
agtggtgcagagagaaaaaagaacagtgggactaggagctttgttccttgggttcttgggagcagcaggaagcactatg
gcgcagcgtcactgacgctgacggtacaggccagactattgttgtctggtatagtgcaacagcagaacaatctgctgag
gctattgaggcgcaacagcatctgttgcaactcacagtctggggcatcaagcagctccaggcaagagtcctggctgtgg
aagatacctgaaggatcaacagctcctgggaatttggggttgctctggaaaactcatctgcaccactgctgtgccttgg
atgctagttggagtaataaatctctgaacgagatttgggataacatgacatggatgcagtgggaaaaagaaattgacaa
tacacaagcctaatatacaccttaattgaagaatcgcagatccaacaagaaaagaatgaacaagaattattggcattgg
taaatgggcaagtttgtggaattggtttgacataacaaaatggctgtggtatataaaaatattcataatgatagtagga
gcttgataggtttaagaatagttcttgttgtactttctatagtaaatagagtttggcagggatattcaccattatcgtt
cagacccgcctcccaacccagaggggacccgacaggcccgaaggaatcgaagaagaaggtggagagagagacagagaca
atccggacgatcagtggatggattcttagcacttatctgggtcgatctgcggagcctggtcctcttcagctaccaccgc
tgagagacttactcttgattgtaacgaggattgtggaacttctgggacgcagggggtgggaaatcctcaaatattggtg
aatctcctacagtattggagtcaggaactaaagaatagtgctgttagcttgctcaatactatagccatagcagtagctg
ggggacagatagggttatagaagtattacaaagagcttgtagagctattctccacatacctacaagaataagacagggc
tcgaaagggctttgcta

>AY159665
atgagagtgaaggggatcaggaagaattatcagcactagtggagatggggcacgatgctccttgggttgttgatgatct
taaagctacagaagacttgtgggtcacagtctattatggggtacctgtgtggaaagaagcaaccaccactctattttgt
cttcagatgctaaagcatatgatactgagatgcataatgtttgggccacacatgcctgtgtacccacagaccccaaccc
caagaagtattattggaaaatgtgacagaaaattttaacatgtggaaaaatgacatggtagaacagatgcatgaggata
aatcagtttatgggatcaaagcctaaagccctgtgtaaaattaaccccactctgtgttactttaaattgtactgatgat
tgaagaatgttacttataccaatgccaccattagcgaggaaaagatggaaggagaaataaagaactgctctttcaatat
accacaagcatgagaaaaaaggtacagaaagaatatgcacttctttataaacttgatgtagtgccaataaatgagaagg
taatactagctatagattgataagttgtaacacctcagtcattaaacaggcctgtccaaaggtatcctttgaaccaatt
ccatacattattgtgccccggctggttttgcgattctaaaatgtaacaataagacattcaatggaacaggaccatgtac
aatgtcagcacagtacaatgtacacatggaattaagccagtagtgtcaactcagctcctattaaatggcagtctagcag
aaaagaggtaatgatcagatctaaaaatttcagtaacaatgctgatgtcataatagtacagctaaacgaatctgtagta
ttaattgtacaagacccaacaacaatacaagaaaaggtatacatatgggaccaggggcagcattgcatgcaacaggagc
ataataggaaatataagacaagcacattgtaacattagtaaaacaaaatggaataacactttaaatcaggtagctaaaa
attaagagataaatttaataaaaacataatctttaatcaatcctcaggaggggacccagaaattgtaatgcacagtctt
attgtggaggagaatttttctattgtaatacaacaaaactgtttaatagtacttggtggggtaatggtacttggaatta
actgaagagtcaaatagcactggggaaaatgatacaatcatactcccatgcaaaataaagcaaattataaacatgtggc
gaaagtaggaaaagcaatgtatgcccctcccatcagcggactaattagatgttcatcaaatattacggggctgctctta
caagagatggtggtaacacttctgcgagcagcgtgaatgagaccttcagacctgggggaggagatatgagagacaattg
agaagtgaattatataaatataaagtagtaagaattgaaccattaggaatagcacccaccaaggcaaagagaagagtgg
gcagagagaaaaaagaacaataggactaggagctttgttccttgggttcttgggagcagcaggaagcactatgggcgca
cgtcattgacgctgacggtacaggccaggctattgttgtctggtatagtgcagcagcagaacaatctgctgagggctat
ggggcgcaacagcatctgttgcaactcacagtctggggcatcaagcagctccaggcaagagtcctggctgtggaaagat
cctaaaggatcaacagctcctgggaatttggggttgttctggaaagctcatctgcaccactgctgtgccttggaatgct
gttggagtaataaatctctgaatgaaatttgggataacatgacatggatgcagtgggaaaaagaaattgacaattacac
ggcataatatacaccttaattgaagaatcgcagatccaacaagaaaagaatgaacaagaattattggcattggataaat
ggcaagtttgtggaattggtttgacataacaaaatggctgtggtatataaaaatattcataatgatagtaggaggcttg
taggtttaagaataattttttctgtactttctatagtgaatagagttaggcagggatactcaccattatcgtttcagac
cacctcccaacccagaggggacccgacaggcccgaaggaatcgaagaagaaggtggagagagagacagagacagatcag
aagattagcggatggattcttgacacttatctggatagatctgcgaagcctgaccctcttcagctaccaccgcttgaga
acttactcttgattgtagcgaggattgtggaacttctgggacgcagggggtgggaactactcaaatattggtggaatct
ctacagtattggagtcaggaactaaggaatagtgctgttagcttgcttaatactatagccatagcagtagctgagggaa
agataggattatagaagtagtacaaagagcttgtagagctattctccacatacctacaagaataagacagggcttcgaa
gggctttgcta

>AY159664
atgagagtgaaggggatcaggaagaattatcagcacttgtggagatggggcacgatgctccttaggttattgatgatct
taaagctacagaagacttgtaggtcacagtctattatggggtacctgtgtggaaagaagcaaccaccactctattttgt
cttcagatgctaaagcatatgatactgagatgcataatgtttaggccacacatgcctgtgtacccacagaccccaaccc
caagaaatattaataggaaatgtgacagaaaattttaacatgtggaaaaatgacatggtagaacaaatgcatgaggata
aattagtttataggatcaaagcctaaagccctgtgtaaaattaaccccactctgtgttactttaaattgtactgatgat
tgaagaatgttacttataccaatgccaccattagcggagaaaagatggagggagaaataaaaaactgctctttcaatat
accacaagcatgagaaaaaaggtacagaaagaatatgcacttttttataaacttgatgtagtgccaataaatgagaagg
taatactagctatagattgataagttgtaacacctcagtcattaaacaggcctgtccaaaggtatcctttgaaccaatt
ccatacattattgtgcccccgctaggtttgcgattctaaaatgtaacaataagacattcaatagaacaggaccatgtac
aatgtcagcacagtacaatgtacacatggaattaagccagtagtgtcaactcagctgatattaaatggcagtctagcag
agaagaggtaatgattagatctaaaaatttcagtaacaatgctgatgtcataatagtacagctaaacgaatctgtagta
ttaattgtacaagacccaacaacaatacaagaaaagggatacatataggaccaggggcagcattgtatgcaacaggagc
ataataggaaatataagacaagcacattgtaacattagtaaaacaaaatggaataacactttaaataagatagttaaaa
attaagagaaaaatttaataaaacaataatctttaatcaatcctcaggaggggacccagaaattgtaatgcacaatttt
attgtagagaggaatttttctactgtaatacaacaaaactgtttaatagtacttggtggactaatggtacttagagtgg
actacagaggaaaatgatacaatcatactcccatgcaaaataaagcaaattataaacatgtggcagaaagtaggaaaag
aatgtatgctcctcccatcagtggactaattagatgttcatcaaatattacggggctgctcttaacaagagatggtggt
acacttctgcgagcagcgtgaatgagaccttcagacctggaggaggagatatgagagacaattggagaagtgaattata
aaatataaagtagtaagaattgaaccattaggaatagcacccaccaaggcaaagagaagagtggtgcagagagaaaaaa
aacagtaggactaggagctttgttccttaggttcttaggagcagcaggaagcactatgggcgcagcgtcactgacgctg
cggtacaggccagactattattgtctggtatagtgcagcagcagaacaatctgctgagggctattgaggcgcaacagca
ctgttgcaactcacagtctggggcatcaagcagctccaggcaaaagtcctggctgtggaaagatacctaaaggatcaac
gctcctgggaatttagggttgttctggaaagctcatctgcaccactgctgtgccttggaatactagttggagtaataaa
ctctgaatgaaatttaagataacatgacatagatgcagtgagaaaaagaaattgacaattacacaggcataatatacac
ttaattgaagaatcgcagatccaacaagaaaagaatgaacaagaattattggcattggacaaatgggcaagtttgtgga
ttggtttggcatatcaaaatggctgtggtatataaaaatattcataatgatagtaggaggcttgataagttcaagaata
ttttttctgtactttctatagtaaatagagttaggcagggatactcaccattatcgtttcagacccacctcccaaccca
aagggacccgacaggcccgaaggaatcgaagaagaaggtggagagagagacagagacagatcaggaagattagcggatg
attcttgacacttatctagatagatctgcggagcctgaccctcttcagctaccaccgcttgagagacttactcttgatt
tagcgaggattgtagaacttctaggacgcagagggtaggaaatcctcaaatattggtggaatctcctacagtattagag
caggaactaaagaatagtgctgttagcttgcttaatactatagccatagcagtagctgagagaacagataagattatag
agtagtacaaagagcttgtagagctattctccacatacctacaagaataagacagggcttcgaaagagctttgcta

>AY159663
atgagagtgaaggggatcaggaagaattatcagcacttgtggagatggggcacgatgctccttgggctgttgatgatct
taaagctacagaagacttgtgggtcacagtctattatggggtacctgtgtggaaagaagcaaccaccactctattttgt
cttcagatgctaaagcatatgatactgagatgcataatgtttgggccacacatgcctgtgtacccacagaccccaaccc
caagaaatagaattgggaaatgtgacagaaaattttaacatgtggaaaaatgacatggtagaacagatgcatgaggata
aatcaatttatgggatcaaagcctaaagccatgtgtaaaattaaccccactctgtgttactttaaattgcattgattat
tgggaaatgctactaataccagcagtagtggcgggggatgggaaaagatggagaaaggagaaataaaaaactgctcttt
aatatcaccacaagcataagagataaggtacagaaagaatatgcacttttttataaacttgatgtagtgccaataaaca
gactgataatactagctatagattgataagttgtaacacctcagtcattaaacaggcctgtccaaaggtatcctttgaa
caattcccatacattattgtgccccggctggttttgcgattctaaagtgtaacaataagacgttcaatggaacaggacc
tgtacaaatgtcagcacagtacaatgtacacatggaattaagccggtagtgtcaactcagctgctattaaatggcagtc
agcagaagaagaggtaatgatcagatctaaaaatttcagtaacaatgctgatgtcataatagtacagctgaacaaatct
tagaaattaattgtacaagacccaacaacaatacaagaaaaggtatacatatgggaccagggggagcattgtatgcaac
ggagcaataataggaaatataagacaagcacattgtaacattagtaaaacaaaatggaataacactttaaatcagatag
taaaaaattaagagaaaaatttaacaaaacaataatctttaatcaatcctcaggaggggacccagaaattgtaatgcac
gttttaattgtggaggagaatttttctactgtaatacatcacaactgtttaatagtacttggtggttaaatagtacttg
aatggtactacggagttaaataacactgggggaaatgatacaatcacactcccatgcagaataaaacaaattataaaca
gtggcaggaagtaggaaaagcaatgtacgcccctcccatcagcggactaattagatgttcatcaaatattacggggctg
tattaacaagagatggtggtggtaataacgagagcagagagaacgagaccttcagacctgcaggaggaaatatgaagga
aattggagaagtgaattatacaaatataaagtagtaaaaattgaaccattaggaatagcacccaccaaggcaaagagaa
agtggtgcagagagaaaaaagaacagtgggactaggagctttgttccttgggttcttgggagcagcaggaagcactatg
gcgcagcgtcactgacgctgacggtacaggccagactattgttgtctggtatagtgcaacagcagaacaatctgctgag
gctattgaggcgcaacagcatctgttgcaactcacagtctggggcatcaagcagccccaggcaagagtcctggctgtgg
aagatacctaaaggatcaacagctcctgggaatttggggttgctctggaaaactcatctgcaccactgctgtgccttgg
atgctagttggagtaataaatctctgaacgagatttgggataacatgacatggatgcagtgggaaaaagaaattgacaa
tacacaagcctaatatacaccttaattgaagaatcgcagatccaacaagaaaagaatgaacaagaattattggcattgg
taaatgggcaagtttgtggaattggtttgacataacaaaatggctgtggtatataaaaatattcataatgatagtagga
gcttgataggtttaagaatagtttttgttgtactttctatagtaaatagagttaggcagggatattcaccattatcgtt
cagacccgcctcccaacccagaggggacccgacaggcccgaaggaatcgaagaagaaggtggagagagagacagagaca
atccggacgatcagtggatggattcttagcacttatctgggtcgatctgcggagcctggtcctcttcagctaccaccgc
tgagagacttactcttgattgtaacgaggattgtggaacttctgggacgcagggggtgggaaatcctcaaatattggtg
aatctcctacagtattggggtcaggaactaaagaatagtgctgttagcttgctcaatactatagccatagcagtagctg
ggggacagatagggttatagaagtattacaaagagcttgtagagctattctccacatacctacaagaataagacagggc
tcgaaagggctttgcta

>AY159662
atgagagtgaaggggatcaggaagaattatcagcacttgtggagatggggcacgatgctccttgggctgttgatgatct
taaagctacagaagacttgtgggtcacagtctattatggggtacctgtgtggaaagaagcaaccaccactctattttgt
cttcagatgctaaagcatatgatactgagatgcataatgtttgggccacacatgcctgtgtacccacagaccccaaccc
caagaaatagaattgggaaatgtgacagaaaattttaacatgtggaaaaatgacatggtagaacagatgcatgaggata
aatcaatttatgggatcaaagcctaaagccatgtgtaaaattaaccccactctgtgttactttaaattgcattgattat
tgggaaatgctactaataccagcagtagtggcgggggatgggaaaagatggagaaaggagaaataaaaaactgctcttt
aatatcaccacaagcataagagataaggtacagaaagaatatgcacttttttataaacttgatgtagtgccaataaaca
gactgataatactagctatagattgataagttgtaacacctcagtcattaaacaggcctgtccaaaggtatcctttgaa
caattcccatacattattgtgccccggctggttttgcgattctaaagtgtaacaataagacgttcaatggaacaggacc
tgtacaaatgtcagcacagtacaatgtacacatggaattaagccggtagtgtcaactcagctgctattaaatggcagtc
agcagaagaagaggtaatgatcagatctaaaaatttcagtaacaatgctgatgtcataatagtacagctgaacaaatct
tagaaattaattgtacaagacccaacaacaatacaagaaaaggtatacatatgggaccagggggagcattgtatgcaac
ggagcaataataggaaatataagacaagcacattgtaacattagtaaaacaaaatggaataacactttaaatcagatag
taaaaaattaagagaaaaatttaacaaaacaataatctttaatcaatcctcaggaggggacccagaaattgtaatgcac
gttttaattgtggaggagaatttttctactgtaatacatcacaactgtttaatagtacttggtggttaaatagtacttg
aatggtactacggagttaaataacactgggggaaatgatacaatcacactcccatgcagaataaaacaaattataaaca
gtggcaggaagtaggaaaagcaatgtacgcccctcccatcagcggactaattagatgttcatcaaatattacggggctg
tattaacaagagatggtggtggtaataacgagagcagagagaacgagaccttcagacctgcaggaggaaatatgaagga
aattggagaagtgaattatacaaatataaagtagtaaaaattgaaccattaggaatagcacccaccaaggcaaagagaa
agtggtgcagagagaaaaaagaacagtgggactaggagctttgttccttgggttcttgggagcagcaggaagcactatg
gcgcagcgtcactgacgctgacggtacaggccagactattgttgtctggtatagtgcaacagcagaacaatctgctgag
gctattgaggcgcaacagcatctgttgcaactcacagtctggggcatcaagcagccccaggcaagagtcctggctgtgg
aagatacctaaaggatcaacagctcctgggaatttggggttgctctggaaaactcatctgcaccactgctgtgccttgg
atgctagttggagtaataaatctctgaacgagatttgggataacatgacatggatgcagtgggaaaaagaaattgacaa
tacacaagcctaatatacaccttaattgaagaatcgcagatccaacaagaaaagaatgaacaagaattattggcattgg
taaatgggcaagtttgtggaattggtttgacataacaaaatggctgtggtatataaaaatattcataatgatagtagga
gcttgataggtttaagaatagtttttgttgtactttctatagtaaatagagttaggcagggatattcaccattatcgtt
cagacccgcctcccaacccagaggggacccgacaggcccgaaggaatcgaagaagaaggtggagagagagacagagaca
atccggacgatcagtggatggattcttagcacttatctgggtcgatctgcggagcctggtcctcttcagctaccaccgc
tgagagacttactcttgattgtaacgaggattgtggaacttctgggacgcagggggtgggaaatcctcaaatattggtg
aatctcctacagtattggggtcaggaactaaagaatagtgctgttagcttgctcaatactatagccatagcagtagctg
ggggacagatagggttatagaagtattacaaagagcttgtagagctattctccacatacctacaagaataagacagggc
tcgaaagggctttgcta

>AY124979
atgagagtgaaggagaccaggaagaattatcagcaattatggagagagggcatcttgctccttgggatattgatgatct
taatgctaaagaaaacttgtgggtcacagtctattatggggtacctgtgtggaaagaagcaaacaccactctattttgt
catcagatgccaaagcatatgatacagaggtacataatgtttgggccacacatgcctgtgtacccacagaccccaaccc
cgagaagtaaaattagtaaatgtgacagaagattttaacatgtggaaaaacaacatggtagaacagatgcatgaggata
aatcagtttatgggatcaaagcctaaagccatgtgtaaaattaaccccactctgtgttactataaattgcactgaggct
ataaagccaataatagtagtaataccaataatagtagtactaatgccactagtaatatgtgggaagaaatgaagaactg
tctctcaacatcaccacaaggggaagagataaggtgcagaaagaatatgcacttttttataaacttgatgtagtaccaa
ggataaagataatcatagctataggttaataaattgtaacacctcagtcatcacacaggcctgtccaaaagtatccttt
agccaattcctatacattattgtgccccggctggttttgcgattctaaaatgttttaataatacgttcaatggaacagg
ccatgtacaaatgtcagcacagtacaatgtacacatgggattaagccagtagtatcaactcaactgctgttaaatggca
tctagcaaaaggagaggtgatgattagatctgaaaatttcacaaataatgctaaaatcataattgtacagctgaatgaa
ctgtagaaattaattgtacaagacccagcaacaatacaagaaaaagtataaatataggagcagggagagcaatttatgc
gcaggagacataataggaaatacaagacaagcatattgtaacattagtgcaacaaaatggaataacactttacaacaga
agcaaaaaaattaagagtacaatttggggaaaataaaacaatagtctttaatcaatcctcaggaggggacccagaaatt
taatgcacagttttaattgtggaggggaatttttctactgtaattcatcaaaactgtttaatagtacttggactaggaa
agtacttggactaggaatagtactgaagggtcaaatgacactgaagacactatcatactcccatgcaggataaaacaaa
tataaacatgtggcaggaagtaggaaaagcaatgtatgcccctcccatcagaggacaaattagatgttcatcaaatatt
cagggctgttattaacaagagatgggggggacacaaacacaagcgaggagatcttcagacctgcgggaggagatatgag
gacaattggagaagtgaattatacaaatataaagtagtaaaaattgaaccattaggagtagcacccaccagggcaaaga
gagagtggtgcggagagaaaaaagagcagtgggaacactaggagctgtgttccttgggttcttgggagcagcaggaagc
ctatgagcgcagcgtcaatgacgctgacggtacaggccagactattattgtctggtatagtgcaacagcagaacaattt
ctgagggctattgaggcgcaacagcatctgttgcaactcacagtctggggcatcaagcagctccaggcaagagtcctgg
tgtggagagatacctaaaggatcaacagctcctgggaatctggggttgctctggaaaactcatttgcaccactactgtg
cttggaatactagttggagtaataaatctcatgatgatatttggaagaacatgacctggatgcagtgggaaaaagaaat
aacaattacacaggtgaaatatacaacttaattgaacaatcgcagaaccaacaagaaataaatgaacaagaattattgg
attagataagtgggcaagtttgtggaattggtttgacataacaaactggctgtggtatataaaaatattcataatgata
taggaggcttggtaggtttaagaatagtttttactataatttctatagtaaatagagttaggcagggatattcaccatt
tcgtttcagacccacttcccagctccgaggggacccgacaggcccgaaggaatagaagaagaaggtggagagaaaggca
agacagatccattcgattagtgaacggattcttagcacttttctgggacgatctgcggagcctgtgcctcttcagctac
accgcttgagagacttactcctaattgtagcgaggactgtggaacttctgggacgcagggggtgggaagttctcaaata
tggtggaatctcctacagtattggagtcaggaactaaagaatagtgctgttagcttgcttaaggccacagctatcgcag
agctgaggggacagatagggttatagaagtagtacaaagagcttggagagctgttcttcacatacctgtacgagtaaga
agggcttagaaagggctttgcta

>AY124978
atgagagtgaaggagaccaggaagaattatcagcaattatggagagggggcatctagctccttgggatattgatgatct
taatgctaaagaaaacttgtgggtcacagtctattatggggtacctgtgtggaaagaagcaaacaccactctattttgt
catcagatgccaaagcatatgatacagaggtacataatgtttgggccacacatgcctgtgtacccacagaccccaaccc
cgagaagtaaaattagtaaatgtgacagaagattttaacatgtggaaaaacaacatggtagaacagatgcatgaggata
aatcagtttatgggatcaaagcctaaagccatgtgtaaaattaaccccactctgtgttactttaaattgcactgaggct
ataaaaccaataatagtagtaataccaataatagtagtactaatgccactagtaatatgtgggaggaaatgaagaactg
tctttcaacatcaccacgaggggaagagataaggtgcagaaagaatatgcacttttttataaacttgatgtagtaccaa
ggataaagataatcatagctataggttaataaattgtaacacctcagtcatcacacaggcctgtccaaaagtatccttt
agccaattcctatacattattgtgccccggctggttttgcgattctaaaatgttttaataatacgttcaatggaacagg
ccatgtacaaatgtcagcacagtacaatgtacacatgggattaagccagtagtattaactcaactgctgttaaatggca
tctagcaaaaggagaggtgatgattagatctgaaaatttcacaaataatgctaaaatcataatagtacagctgaatgaa
ctgtagaaattaattgtacaagacccagcaacaatacaagaaaaagtataaatataggagcagggagagcaatttatgc
acaggagacataataggagatataagacaagcatattgtaacattagtgcaacaaaatggaataacactttacaacaga
agcaaaaaaattaagagtacaatttggggaaaataaaacaatagtctttaatcaatcctcaggaggggacccagaaatt
taatgcacagttttaattgtggaggggaatttttctactgtaattcatcaaaactgtttaatagtacttggactgggaa
agtacttggactaggaatagtactgaagggtcaaatgacactgaagacactatcatactcccatgcagggtaaaacaaa
tataaacatgtggcaggaagtaggaaaagcaatgtatgcccctcccatcagaggacaaattagatgttcatcaaatatt
cagggctgttattaacaagagatgggggggacacaaacacaagcgaggagatcttcagacctgcaggaggagatatgag
gacaattggagaagtgaattatacaaatataaagtagtaaaaattgaaccattaggagtagcacccaccagggcaaaga
gagagtggtgcagagagaaaaaagagcagtgggaacactaggagctgtgttccttgggttcttgggagcagcaggaagc
ctatgggcgcagcgtcaatgacgctgacggtacaggccagactattattgtctggtatagtgcaacagcagaacaattt
ctgagggctattgaggcgcaacagcatctgttgcaactcacagtctggggcatcaagcagctccaggcaagagtcctgg
tgtggaaagatacctaaaggatcaacagctcctgggaatctggggttgctctggaaaactcatctgcaccactactgtg
cttggaatactagttggagtaataaatctcatgatgatatttggaagaacatgacctggatgcagtgggaaaaagaaat
aacaattacacaggtgaaatatacaacttaattgaacaatcgcagaaccaacaagaaataaatgaacaaggattattgg
attagataggtgggcaagtttgtggaattggtttgacataacaaactggctgtggtatataaaaatattcataatggta
taggaggcttggtaggtttaagaatagtttttactataatttctatagtaaatagagttaggcagggatattcaccatt
tcgtttcagacccacttcccagctccgaggggacccgacaggcccgaaggaatagaagaagaaggtggagagaaaggca
agacagatccattcgattagtgaacggattcttagcacttttctgggacgatctgcggagcctgtgcctcttcagctac
accgcttgggagacttactcttgattgcagcgaggactgtggaacttctgggacgcagggggtgggaagttctcaaata
tggtggaatctcctacagtattggagtcaggaactaaagaatagtgctgttagcctgcttaatgccacagctatcgcag
agctgaggggacagatagggttatagaagtagtacaaagagcttggagagctgttcttcacatacctgtacgagtaaga
agggcttagaaagggctttgcta

>AY159668
atgagagtgaaggagaccaggaagaattatcagcaattatggagagggggcatcttgctccatgggatattgatgatct
taatgctaaagaaaacttgtgggtcacagtctattatggggtacctgtgtggaaagaagcaaacaccactctattttgt
catcagatgccaaagcattagatgcagaggtacataatgtttgggccacacatgcctgtgtacccacagaccccaaccc
cgagaagtaaaattagtaaatgtgacagaagattttaacatgtggaaaaacaacatggtagaacagatgcatgaggata
aatcagtttatgggatcaaagcctaaagccatgtgtaaaattaaccccactctgtgttactttaaattgcactgaggct
ataaagccaataatagtagtaataccaataatagtagtactaatgccactagtaatatgtgggaagaaatgaagaactg
tctttcaacatcaccacaaggggaagagataaggtgcagaaagaatatgcacttttttataaacttgatgtagtaccaa
ggataaagataatcatagctataggttaataaattgtaacacctcagtcatcacacaggcctgtccaaaagtatccttt
agccaattcctatacattattgtgccccggctggttttgcgattctaaaatgttttaataatacgttcaatggaacagg
ccatgtacaaatgtcagcacagtacaatgtacacatgggattaagccagtagtatcaactcaactgctgttaaatggca
tctagcaaaaggagaggtgatgattagatctgaaaatttcacaaataatgctaaaatcataatagtacagctgaatgaa
ctgtagaaattaattgtacaagacccagcaacaatacaagaaaaagtataaatacaggagcagggagagcaatttatgc
acaggagacataataggaaatataagacaagcatattgtaacattagtgcaacaaaatggaataacactttacaacaga
agcaaaaaaattaagagtacaatttggggaaaataaaacaatagtctttaatcaatcctcaggaggggacccagaaatt
taatgcacagttttaattgtggaggggaatttttctactgtaattcatcaaaactgtttaatagtacttggactaggaa
agtacttggactaggaatagtactgaagggtcaaatgacactgaagacactatcatactcccatgcaggataaaacaaa
tataaacatgtggcaggaagtaggaaaagcaatgtatggccctcccatcagaggacaaattagatgttcatcaaatatt
cagggctgttattaacaagagatgggggggacacaaacacaagcgaggagatcttcagacctgcaggaggagatatgag
gacaattggagaagtgagttatacaaatataaagtagtaaaaattgaaccattaggagtagcacccaccagggcaaaga
gagagtggtgcagagagaaaaaagggcagtgggaacactaggagctgtgttccttgggttcttgggagcagcaggaagc
ctatgggcgcagcgtcaatgacgctgacggtacaggccagactattattgtccggtatagtgcaacagcagaacaattt
ctgagggctattgaggcgcaacagcatctgttgcaactcacagtctggggcatcaagcagctccaggcaagagtcctgg
tgtggaaagatacctaaaggatcaacagctcctgggaatctggggttgctctggaaaactcatctgcaccactactgtg
cttggaatactagttggagtaataaatctcatgatgatatttggaagaacatgacctggatgcagtgggaaaaagaaat
aacaattacacaggtgaaatatacaacttaattgaacaatcgcagaaccaacaagtaataaatgaacaagaattattgg
attagataagtgggcaagtttgtggaattggtttgacataacaaactggctgtggtatataaaaatattcataatgata
taggaggcttggtaggtttaagaatagtttttactataatttctatagtaaatagagttaggcagggatattcaccatt
tcgtttcagacccacttcccagctccgaggggacccgactggcccgaaggaatagaagaagaaggtggagagaaaggca
agacagatccattcgattagtgaacggattcttagcacttttctgggacgatctgcggagcctgtgcctcttcagctac
accgcttgagagacttactcttgattgcagcgaggactgtggaacttctgggacgcagggggtgggaagttctcaaata
tggtggaatctcctacggtattggagtcaggaactaaagaatagtgctgttagcctgcttaatgccacagctatcgcag
agctgaggggacagatagggttatagaagtagtacaaagggcttggagagctgttcttcacatacctgtacgagtaaga
agggcttagaaagggctttgcta

>AY159667
atgagagtgaaggagaccaggaagaattatcagcaattatggagagggggcatcttgctccttgggatattgatgatct
taatgctaaagaaaacttgtgggtcacagtctattatggggtacctgtgtggaaagaagcaaacaccactctattttgt
catcagatgccaaagcatatgatacagaggtacataatgtttgggccacacatgcctgtgtacccacagaccccaaccc
cgagaagtaaaattagtaaatgtgacagaagattttaacatgtggaaaaacaacatggtagaacagatgcatgaggata
aatcagtttatgggatcaaagcctaaagccatgtgtaaaattaaccccactctgtgttactttaaattgcactgaggct
ataaagccaataatagtagtaataccaataatagtagtactaatgccactagtaatatgtgggaagaaatgaagaactg
tctttcaacatcaccacaaggggaagagataaggtgcagaaagaatatgcacttttttataaacttgatgtagtaccaa
ggataaagataatcatagctataggttaataaattgtaacacctcagtcatcacacaggcctgtccaaaagtatccttt
agccaattcctatacattattgtgccccggctggttttgcgattctaaaatgttttaataatacgttcaatggaacagg
ccatgtacaaatgtcagcacagtacaatgtacacatgggattaagccagtagtatcaactcaactgctgttaaatggca
tctagcaaaaggagaggtgatgattagatctgaaaatttcacaaataatgctaaaatcataatagtacagctgaatgaa
ctgtagaaattaattgtacaagacccagcaacaatacaagaaaaagtataaatataggagcagggagagcaatttatgc
acaggagacataataggaaatataagacaagcatattgtaacattagtgcaacaaaatggaataacactttacaacaga
agcaaaaaaattaagagtacaatttggggaaaataaaacaatagtctttaatcaatcctcaggaggggacccagaaatt
taatgcacagttttaattgtggaggggaatttttctactgtaattcatcaaaactgtttaatagtacttggactaggaa
agtacttggactaggaatagtactgaagggtcaaatgacactgaagacactatcatactcccatgcaggacaaaacaaa
tataaacatgtggcaggaagtaggaaaagcaatgtatgcccctcccatcagaggacaaattagatgttcatcaaatatt
cagggctgttattaacaagagatgggggggacacaaacacaagcgaggagatcttcagacctgcaggaggagatatgag
gacaattggagaagtgaattatacaaatacaaagtagtaaaaattgaaccattaggagtagcacccaccagggcaaaga
gagagtggtgcagagagaaaaaagagcagtgggaacactaggagctgtgttccttgggttcttgggagcagcaggaagc
ctatgggcgcagcgtcaatgacgctgacggtacaggccagactattattgtctggtatagtgcaacagcagaacaattt
ctgagggctattgaggcgcaacagcatctgttgcaactcacagtctggggcatcaagcagctccaggcaagagtcctgg
tgtggaaagatacctaaaggatcaacagctcctgggaatctggggttgctctggaaaactcatctgcaccactactgtg
cttggaatactagttggagtgataaatctcatgatgatatttggaagaacatgacctggatgcagtgggaaaaagaaat
aacaattacacaggtgaaatatacaacttaattgaacaatcgcagaaccaacaagaaataaatgaacaagaattattgg
attagataagtgggcaagtttgtggaattggtttgacataacaaactggctgtggtatataaaaatattcataatgata
taggaggcttggtaggtttaagaatagtttttactataatttctatagtagatagagttaggcagggatattcaccatt
tcgtttcagacccacttcccagctccgaggggacccgacaggcccgaaggaatagaagaagaaggtggagagaaaggca
agacagatccattcgattagtgaacggattcttagcacttttctgggacgatctgcggagcctgtgcctcttcagctac
accgcttgagagacttactcttgattgcagcgaggactgtggaacttctgggacgcagggggtgggaagttctcaaata
tggtggaatctcctacagtattggagtcaggaactaaagaatagtgctgttagcctgcttaatgccacagctatcgcag
agctgaggggacagatagggttatagaagtagtacaaagagcttggagagctgttcttcacatacctgtacgagtaaga
agggcttagaaagggctttgcta

>AY159666
atgagagtgaaggagaccaggaagaattatcagcaattatggagagggggcatcttgctccttgggatattgatgatct
taacgctaaagaaaacttgtgggtcacagtctattatggggtacctgtgtggaaagaagcaaacaccactctattttgt
catcagatgccaaagcatatgatacagaggtacataatgtttgggccacacatgcctgtgtacccacagaccccaaccc
cgagaagtaaaattagtaaatgtgacagaagattttaacatgtggaaaaacaacatggtagaacagatgcatgaggata
aatcagtttatgggatcaaagcctaaagccatgtgtaaaattaaccccactctgtgttactttaaattgcactgaggct
ataaagccaataatagtagtaataccaataatagtagtactaatgccactagtaatatgtgggaagaaatgaagaactg
tctttcaacatcaccacaaggggaagagataaggtgcagaaagaatatgcacttttttataaacttgatgtagtaccaa
ggatatagataatcatagctataggttaataaattgtaacacctcagtcatcacacaggcctgtccaaaagtatccttt
agccaattcctatacattattgtgccccggctggttttgcgattctaaaatgttttaataatacgttcaatggaacagg
ccatgtacaaatgtcagcacagtacaatgtacacatgggattaagccagtagtatcaactcaactgctgttaaatggca
tctagcaaaaggagaggtgatgattagatctgaaaatttcacaaataatgctaaaatcataatagtacagctgaatgaa
ctgtagaaattaattgtacaagacccagcaacaatacaagaaaaagtataaatataggagcagggagagcaatttatgc
acaggagacataataggaaatataagacaagcatattgtaacattagtgcaacaaaatggaataacactttacaacaga
agcaaaaaaattaagagtacaatttggggaaaataaaacaatagtcttaatcaatcctcaggaggggacccaggaaatt
taatgcacagttttaattgtggaggggaatttttctactgtaattcatcaaaactgtttaatagtacttggactaggaa
agtacttggactaggaatagtactgaagggtcaaatgacactgaagacactatcatactcccatgcaggataaaacaaa
tataaacatgtggcaggaagtaggaaaagcaatgtatgcccctcccatcagaggacaaattagatgttcatcaaatatt
cagggctgttattaacaagagatgggggggacacaaacacaagcgaggagatcttcagacctgcaggaggagatatgag
gacaattggagaagtgaattatacaaatataaagtagtaaaaattgaaccattaggagtagcacccaccagggcaaaga
gagagtggtgcggagagaaaaaagagcagtgggaacactaggagctgtgttccttgggttcttgggagcagcaggaagc
ctatgggcgcagcgtcaatgacgctgacggtacaggccagactattattgtctggtatagtgcaacagcagaacaattt
ctgagggctattgaggcgcaacagcatctgttgcaactcacagtctggggcatcaagcagctccaggcaagagtcctgg
tgtggagagatacctaaaggatcaacagctcctgggaatctggggttgctctggaaaactcatttgcaccactactgtg
cttggaatactagttggagtaataaatctcatgatgatatttggaagaacatgacctggatgcagtgggaaaaagaaat
aacaattacacaggtgaaatatacaacttaattgaacaatcgcagaaccaacaagaaataaatgaacaagaattattgg
attagataagtgggcaagcttgtggaattggtttgacataacaaactggctgtggtatataaaaatattcataatgata
taggaggcttggtaggtttaagaatagtttttactataatttctatagtaaatagagttaggcagggatattcaccatt
tcgtttcagacccacttcccagctccgaggggacccgacaggcccgaaggaatagaagaagaaggcggagagaaaggca
agacagatccattcgattagtgaacggattcttagcacttttctgggacgatctgcggagcctgtgcctcttcaactac
accgcttgagagacttactcttgattgtagcgaggactgtggaacttctgggacgcagggggtgggaagttctcaaata
tggtggaatctcctacagtattggagtcaggaactaaagaatagtgctgttagcttgcttaatgccacagctatcgcag
agctgaggggacagatagggttatagaagtagtacaaagagcttggagagctgttcttcacatacctgtacgagtaaga
aaggcttagaaagggctttgcta

>AY124982
atgagagtgagggggatcaggaggaattatccaatctggtggagatggggcacgatgctccttgggatgttaatgatct
tagtgctgcagaaaatttgtgggtcacagtctattatggggtacctgtgtggaaagaagcaaccaccgctctattctgt
catcagatgctaaaacatatgatacagaggtacataatgtttgggccacacatgcctgtgtacccacagaccccgaccc
caagaagtagaattggaaaatgtgacagaaaattttaacatgtacaaaaataacatggtagaacagatgcatgaggata
aatcaatttatgggatcaaagcctaaagccatgtgtaaaattaaccccactctgtgttactttaaattgcactgattta
ggaatgctactatagagaatgttactaatcctaatatgaagatgaacaaaggagacataaaaaactgctctttccacat
accaaaaataggagaggtaagacgcagacaggatatgcactcttttctaaacttgatttagtaccagtaaatgatagcg
atatatattgataagttgtaacacctcaaccattacacaggcatgcccaaaggtatcctttgaaccaattcccatacat
attgtgccccggctggttttgcgattctaaagtgtaaagataagaagttcaatggaacaggaccatgtaaaaatgtcag
acagtgcaatgtacacatggaattaggccagtagtatcaacccaactgctgttaaatggcagtctagcagaagaagatg
agtaattaggtgtgaaaatttcacaaataatgctaaaaccataatagtacagctgaatgaatctgtagtaattaattgt
caagacccaacaacaatactaggagaggtatatctatgggaccagggagagcatttcttgcaagagaacagataatagg
aatataagacaagcacattgtaatcttagtagaacgcaatggagtaacactttaaaacagacagttaaaaaattaagag
acaatttagaaataaaacaatagtctttaaccaatcctcaggaggggacccagaaattgtactgcatagttttaattgt
ggggggaatttttctactgtaatacaacacaactgttcaatagtacttggaacattactaggaatgataatgaagggtc
aatagcactgaggacataatcacactcccatgcagaataaaacaaattgtaaacctgtggcaggaagtaggaaaagcaa
gtatgcccctcccatcagtggacaaatcagatgttcatcaaatattacagggctgctattaacaagagatggtggtaac
cgagcagcgaggctgagatcttcagacctggagggggagatatgagggacaattggagaagtgaattatataaatataa
gtagtgaaaattgaaccattaggagtagcacccactaaggcaaagagaagagtggtgcagagagaaaaaagagcagtgg
aataggagctttgttccttgggttcttgggagcagcaggaagcactatgggcgcagcgtcaatgacgctgacggtacag
ccagacaattattgtctggtatagtgcaacagcagaacaatttgctgagggctattgaggcgcaacagcaaatgttgca
ctcacagtctggggcattaagcagctccaggcaagagtcctgcttgtagaaagatacctaaaggatcaacagctcctgg
aatttggggttgctctggaaaactcatctgcaccactgctgtgccttggaatactagttggagtaataaaagtctgaat
gcatttgggagaacatgacctggatggagtgggatagagaaattagcaattacacaaacataatatacaacttaattgc
gaatcgcagaaccaacaagaaaagaatgaacaagaattattggaattagataaatgggcaagtttgtggagttggtttg
cataacaaaatggttgtggtatataaaaatattcataatgatagtaggaggcttggtaggtttaagagtagtttttgct
tactttctatagtgaatagagttaggcagggatactcaccaatatcgttgcagacccacttcccagccccgaggggacc
gacaggcccgaaggaatcgaagaagaaggtggagagagagacagagacagatccgttcgattagtggatggcttcttag
aattatctgggacgacctgcggagcctgtgcctcttcagttaccaccgcttgagagacttactcttgataacaacgagg
ttgtgggacttctgggacgcagggggtgggaagtcctcaaatattggtggaatctcctacaatattggagtcaggaact
aagaatagtgctgttagcttgctcaatactgtcgccatagtagtagctgaagggacagataggattatagaagtagtac
aagagcttatagagctatcctcaacatacctagaagaataagacagggcttggaaagggctttgcta

>AY124981
atgagagtgagggggatcaggaggaattatccaatctggtggagatggggcacgatgctccttgggatgttaatgatct
tagtgctgcagaaaatttgtgggtcacagtctattatggggtacctgtgtggaaagaagcaaccaccgctctattctgt
catcagatgctaaaacatatgatacagaggtacataatgtttgggccacacatgcctgtgtacccacagaccccgaccc
caagaagtagaattggaaaatgtgacagaaaattttaacatgtacaaaaataacatggtagaacagatgcatgaggata
aatcaatttatgggatcaaagcctaaagccatgtgtaaaattaaccccactctgtgttactttaaattgcactgattta
ggaatgctactatagagaatgttactaatcctaatatgaagatgaacaaaggagacataaaaaactgctctttccacat
accaaaaataggagaggtaagacgcagacaggatatgcactcttttctaaacttgatttagtaccagtaaatgatagcg
atatatattgataagttgtaacacctcaaccattacacaggcatgcccaaaggtatcctttgaaccaattcccatacat
attgtgccccggctggttttgcgattctaaagtgtaaagataagaagttcaatggaacaggaccatgtaaaaatgtcag
acagtgcaatgtacacatggaattaggccagtagtatcaacccaactgctgttaaatggcagtctagcagaagaagatg
agtaattaggtgtgaaaatttcacaaataatgctaaaaccataatagtacagctgaatgaatctgtagtaattaattgt
caagacccaacaacaatactaggagaggtatatctatgggaccagggagagcatttcttgcaagagaacagataatagg
aatataagacaagcacattgtaatcttagtagaacgcaatggagtaacactttaaaacagacagttaaaaaattaagag
acaatttagaaataaaacaatagtctttaaccaatcctcaggaggggacccagaaattgtactgcatagttttaattgt
ggggggaatttttctactgtaatacaacacaactgttcaatagtacttggaacattactaggaatgataatgaagggtc
aatagcactgaggacataatcacactcccatgcagaataaaacaaattgtaaacctgtggcaggaagtaggaaaagcaa
gtatgcccctcccatcagtggacaaatcagatgttcatcaaatattacagggctgctattaacaagagatggtggtaac
cgagcagcgaggctgagatcttcagacctggagggggagatatgagggacaattggagaagtgaattatataaatataa
gtagtgaaaattgaaccattaggagtagcacccactaaggcaaagagaagagtggtgcagagagaaaaaagagcagtgg
aataggagctttgttccttgggttcttgggagcagcaggaagcactatgggcgcagcgtcaatgacgctgacggtacag
ccagacaattattgtctggtatagtgcaacagcagaacaatttgctgagggctattgaggcgcaacagcaaatgttgca
ctcacagtctggggcattaagcagctccaggcaagagtcctggctgtagaaagatacctaaaggatcaacagctcctgg
aatttggggttgctctggaaaactcatctgcaccactgctgtgccttggaatactagttggagtaataaaagtctgaat
gcatttgggagaacatgacctggatggagtgggatagagaaattagcaattacacaaacataatatacaacttaattgc
gaatcgcagaaccaacaagaaaagaatgaacaagaattattggaattagataaatgggcaagtttgtggagttggtttg
cataacaaaatggttgtggtatataaaaatattcataatgatagtaggaggcttggtaggtttaagagtagtttttgct
tactttctatagtgaatagagttaggcagggatactcaccaatatcgttgcagacccacttcccagccccgaggggacc
gacaggcccgaaggaatcgaagaagaaggtggagagagagacagagacagatccgttcgattagtggatggcttcttag
aattatctgggacgacctgcggagcctgtgcctcttcagttaccaccgcttgagagacttactcttgataacaacgagg
ttgtgggacttctgggacgcagggggtgggaagtcctcaaatattggtggaatctcctacaatattggagtcaggaact
aagaatagtgctgttagcttgctcaatactgtcgccatagtagtagctgaagggacagataggattatagaagtagtac
aagagcttatagagctatcctcaacatacctagaagaataagacagggcttggaaagggctttgcta

>AY159674
atgagagtgagggggatcaggaggaattatccaatctggtggagatggggcacgatgctccttgggatgttaatgatct
tagtgctgcaaacaatttgtgggtcacagtctattatggggtacctgtgtggaaagaagcaaccaccgctctattctgt
catcagatgctaaaacatatgatacagaggtacataatgtttgggccacacacgcctgtgtacccacagaccccgaccc
caagaagtggaattggaaaatgtgacagaaaattttaacatgtacaaaaataacatggtagaacagatgcatgaggata
aatcaatttatgggatcaaagcctaaagccatgtgtaaaattaaccccactctgtgttactttaaattgcactaatttg
ggaatgctactatagagaatgttactaatcccaatatgaagatgaacaaaggagacataaaaaactgctctttccacat
accaaaaataggagaggtaagacgcagacaggatatgcactcttttctaaacttgatttagtaccagtaaatgatagcg
atatatattgataagttgtaacacctcaaccattacacaggcatgcccaaaggtatcctttgaaccaattcccatacat
attgtgccccggctggttttgcgattctaaagtgtaaagataagaagttcaatggaacaggaccatgtaaaaatgtcag
acagtgcaatgtacacatggaattaggccagtagtatcaactcaactgctgttaaatggcagtctagcagaagaagatg
agtaattaggtgtgaaaatttcacaaacaatgctaaaaccataatagtacagctgaatgaatctgtagtaattaattgt
caagacccaacaacaatactaggagaggtatatctatgggaccagggagagcatttattgcaagagaacagataatagg
aatataagacaagcacattgtaaccttagtagaacacaatggagtaacactttaaaacagacagttaaaaaattaagag
acaatttagaaataaaacaatagtctttaaccaatcctcaggaggggacccagaaattgtactgcatagttttaattgt
ggggggaatttttctactgtaatacaacacaactgttcaatagtacttgggatattactaggaatgatactgaagggtc
aatagcactgaggacataatcacactcccatgcaaaataaaacaaattataaacctgtggcaggaagtaggaaaagcaa
gtatgcccctcccatcagtggacaaatcagatgttcatcaaatattacagggctgctactaacaagagatggtggtaac
cgagcagcgagactgagatctttagacctggagggggagatatgagggacaattggagaagtgaattatataaatataa
gtaatgaaaattgaaccattaggagtagcacccactaaggcaaagagaagagtggtgcaaagagaaaaaagagcagtgg
aataggagcttcgttccttgggttcttgggagcagcaggaagcactatgggcgcagcgtcaatgacgctgacggtacag
ccagacaattattgtctggtatagtgcaacagcagaacaatttgctgagggctattgaggcgcaacagcaaatgttgca
ctcacagtctggggcatcaagcagctccaggcaagagtcctggctgtagaaagatacctaaaggatcaacagctcctgg
aatttggggttgctctggaaaactcatctgcaccactgctgtgccttggaatactagttggagtaataaaagtctgaat
gcatttgggagaacatgacctggatggggtgggatagagaaattagcaattacacaagcacaatatacaacttaattgc
gaatcgcagaaccaacaagaaaagaatgaacaagaattattggaattaggtaatgggcaaagtttgtggagttggtttg
cataacaaaatggttgtggtgtataaaaatattcataatgatagtagcaggcttggtaggtttaagaatagtttttgct
tactttctatagtgaatagagttaggcagggatactcaccaatatcgttgcagacccacttcccagccccgaggggacc
gacaggcccgaaggaatcgaagaagaaggtggagagagagacagagacagatggcttcttagcaattatctgggacgac
tgcggagcctgtgcctcttcagttaccaccgcttgagagacttactcttgataacaacgaggattgtgggacttctggg
cgcagggggtgggaagtcctcaaatattggtggaatctcctacaatattggagtcaggaactaaagaatagtgctgtta
cttgcttaatactgtcgccatagtagtagctgaagggacagataggattatagaagtagtacaaagagcttatagagct
tcttcaacatacctagaagaataagacagggcttgaaaagggctttgcta

>AY159673
atgagagtgagggggatcaggaggaattatccaatctggtggagatggggcacgatgctccttgggatgttaatgatct
tagtgctgcaaacaatttgtgggtcacagtctattatggggtacctgtgtggaaagaagcaaccaccgctctattctgt
catcagatgctaaaacatatgatacagaggtacataatgtttgggccacacacgcctgtgtacccacagaccccgaccc
caagaagtggaattggaaaatgtgacagaaaattttaacatgtacaaaaataacatggtagaacagatgcatgaggata
aatcaatttatgggatcaaagcctaaagccatgtgtaaaattaaccccactctgtgttactttaaattgcactaatttg
ggaatgctactatagagaatgttactaatcccaatatgaagatgaacaaaggagacataaaaaactgctctttccacat
accaaaaataggagaggtaagacgcagacaggatatgcactcttttctaaacttgatttagtaccagtaaatgatagcg
atatatattgataagttgtaacacctcaaccattacacaggcatgcccaaaggtatcctttgaaccaattcccatacat
attgtgccccggctggttttgcgattctaaagtgtaaagataagaagttcaatggaacaggaccatgtaaaaatgtcag
acagtgcaatgtacacatggaattaggccagtagtatcaactcaactgctgttaaatggcagtctagcagaagaagatg
agtaattaggtgtgaaaatttcacaaacaatgctaaaaccataatagtacagctgaatgaatctgtagtaattaattgt
caagacccaacaacaatactaggagaggtatatctatgggaccagggagagcatttattgcaagagaacagataatagg
aatataagacaagcacattgtaaccttagtagaacacaatggagtaacactttaaaacagacagttaaaaaattaagag
acaatttagaaataaaacaatagtctttaaccaatcctcaggaggggacccagaaattgtactgcatagttttaattgt
ggggggaatttttctactgtaatacaacacaactgttcaatagtacttgggatattactaggaatgatactgaagggtc
aatagcactgaggacataatcacactcccatgcaaaataaaacaaattataaacctgtggcaggaagtaggaaaagcaa
gtatgcccctcccatcagtggacaaatcagatgttcatcaaatattacagggctgctactaacaagagatggtggtaac
cgagcagcgagactgagatctttagacctggagggggagatatgagggacaattggagaagtgaattatataaatataa
gtaatgaaaattgaaccattaggagtagcacccactaaggcaaagagaagagtggtgcaaagagaaaaaagagcagtgg
aataggagcttcgttccttgggttcttgggagcagcaggaagcactatgggcgcagcgtcaatgacgctgacggtacag
ccagacaattattgtctggtatagtgcaacagcagaacaatttgctgagggctattgaggcgcaacagcaaatgttgca
ctcacagtctggggcatcaagcagctccaggcaagagtcctggctgtagaaagatacctaaaggatcaacagctcctgg
aatttggggttgctctggaaaactcatctgcaccactgctgtgccttggaatactagttggagtaataaaagtctgaat
gcatttgggagaacatgacctggatggggtgggatagagaaattagcaattacacaagcacaatatacaacttaattgc
gaatcgcagaaccaacaagaaaagaatgaacaagaattattggaattaggtaatgggcaagtttgtggagttggtttga
cataacaaaatggttgtggtgtataaaaatattcataatgatagtagcaggcttggtaggtttaagaatagtttttgct
tactttctatagtgaatagagttaggcagggatactcaccaatatcgttgcagacccacttcccagccccgaggggacc
gacaggcccgaaggaatcgaagaagaaggtggagagagagacagagacagatggcttcttagcaattatctgggacgac
tgcggagcctgtgcctcttcagttaccaccgcttgagagacttactcttgataacaacgaggattgtgggacttctggg
cgcagggggtgggaagtcctcaaatattggtggaatctcctacaatattggagtcaggaactaaagaatagtgctgtta
cttgcttaatactgtcgccatagtagtagctgaagggacagataggattatagaagtagtacaaagagcttatagagct
tcttcaacatacctagaagaataagacagggcttgaaaagggctttgcta

>AF217165
taatagaaagagcagaagacagtggcaatgagagtgaaggagatcaggaagaattattggctctggagagggggcacct
gctccttgggatgttaatgatctgtagtgctgcagaaaaatcgtgggtcacagtctattatggggtacctgtgtggaaa
aagcaaccaccactctattctgtgcatcagatgctaaagcatatgatacagaagcacataatgtttgggccacacatgc
tgtgtacccacagaccccaacccacaagaagtagacttgaaaaatgtgacagaaaattttaacatgtggaagaataaca
ggtagaacaaatgcatgaggatataatcagtttatgggatcagagcctaaagccatgtgtaaaattaaccccactctgt
ttactttaaattgcactgatgtggtgaggaatgctactaataccactaatagtagcgagaaaacaatggacaaaggaga
ataaaaaactgctctttcaatatcaccacaagattaagagataaggtacagaaagaatatgcacttttttataaacttg
tgtagtaccaatagaagagagtgataatactagctataggttgataagttgtaacacctcagtcattacacaggcctgt
caaagatctcctttgagccaattcccatacattattgtgccccggctggttttgcgattctaaagtgtaaagataagaa
ttcaatggaacaggaccatgtacaaatgtcagcacagtacaatgtacacatggaattaggccagtagtatcaactcaac
gctgttaaatggcagtctagcagaagacaaggtagtaattagatctgaaaatttcacgaacaatgctaaaaccataata
tacagctgaaagaagctgtacaaattacttgtacaagacccaacaacaatacaagaaagagtatacatataggaccagg
agagcattatatacaacaggagacataataggaaatataagacaagcatattgtaaccttagtagaacacaatggaata
agctttagagcaggtagttataaaattaggagaacaatttgggaataaaacaatacagtttcagtcatcctcaggagga
acccagaaattgtaacacacagtcttaattgtggaggggaatttttctactgtaactcaacaccactgtttaatagtaa
tggactgggaatggtactacttggaatattatggaagagtcaaataacactgcaggaaatgacacaatcatactcacat
cagaataaaacaaattatcaacatgtggcaggaagtaggaaaagcaatgtatgcccctcccattagaggacaaattaga
gtgaatcaaatattacagggctgctattaacaagagatggtggtaccaagaataacaataccgagaataacaatactga
gtcttcagaccacaaggaggaaatatgagggataattggagaagtgaattatataaatataaagtagtaaaaattgaac
attaggagtagcacccactaaggcaaaaagaagagtggtgcagagagaaaaaagagcagtgggaataggagctgtgttc
ttgggttcttaggagcagcaggaagcactatgggcgcagcgtcaataacgctgacggtacaggccagacaattattgtc
ggtatagtgcaacagcagaacaatttgctgagggctattgaggcgcaacagcatctgttgcaactcacagtctggggca
caagcagctccaggcaagagtcctggctgtggaaagatacctaaaggatcaacagctcctggggatttggggttgctct
gaaaactcatctgcaccactactgtgccttggaatgctagttggagtaataaatccctggatatgatttggaataacat
acctggatggagtgggaaaaagaaattagcaattacacaaatttaatatacaacttattgaagaatcgcagaaccaaca
gaaaagaatgaacaagaattattggaattggataaatgggcaagtttgtggaattggtttaacataacagaatggctgt
gtatataaaaatattcataatgatagtaggaggcttagtaggtttaagaatagtttttgctgtgctttctatagtgaat
gagttaggcagggatactcaccattatcatttcagaccctcctcccagcccagaggggacccgacaggcccgaaggaat
gcagaagaaggtggggagagaaacaaagacagatcaggacgattagtggatggattcttagcacttatctgggacgacc
gcggagcctgtgcctcttcagctaccaccgcttgagagacttactcttgattgtaacgaggattgtggaacttctggga
gcagggggtgggaaatcctcaaatattggtggaatctcctgcagtattggaggaaggaactaaagaatagtgctgttag
ttgctcaatgccacagccatcgcagtagctgaggggacagatagggttatagaagtagtacaaagaatttatagagcta
tctccacatacctagaagaataagacagggcttagaaagggctttgctataagatgggtggcaagtggtcaaaa

>AF217164
taatagaaagagcagaagacagtggcaatgagagtgaaggagatcaggaagaattattggctctggagagggggcacct
gctccttgggatgttaatgatctgtagtgctgcagaaaaatcgtgggtcacagtctattatggggtacctgtgtggaaa
aagcaaccaccactctattctgtgcatcagatgctaaagcatatgatacagaagcacataatgtttgggccacacatgc
tgtgtacccacagaccccagcccacaagaagtagacttgaaaaatgtggcagaaaattttaacatgtggaagaataaca
ggtagaacaaatgcatgaggatataatcagtttatgggatcagagcctaaagccatgtgtaaaattaaccccactctgt
ttactttaaattgcactgatgtggtgaggaatgctactaataccactaatagtagcgagaaaacaatggacaaaggaga
ataaaaaactgctctttcaatatcaccacaagattaagagataaggtacagaaagaatatgcacttttttataaacttg
tgtagtaccaatagaagagagtgataatactagctataggttgataagttgtaacacctcagtcattacacaggcctgt
caaagatctcctttgagccaattcccatacattattgtgccccggctggttttgcgattctaaagtgtaaagataagaa
ttcaatggaacaggaccatgtacaaatgtcagcacagtacaatgtacacatggaattaggccagtagtatcaactcaac
gctgttaaatggcagtctagcagaagacaaggtagtaattagatctgaaaatttcacgaacaatgctaaaaccataata
tacagctgaaagaagctgtacaaattacttgtacaagacccaacaacaatacaagaaagagtatacatataggaccagg
agagcattatatacaacaggagacataataggaaatataagacaagcatattgtaaccttagtagaacacaatggaata
agctttagagcaggtagttataaaattaggagaacaatttgggaataaaacaatacagtttcagtcatcctcaggagga
acccagaaattgtaacacacagtcttaattgtggaggggaatttttctactgtaactcaacaccactgtttaatagtaa
tggactgggaatggtactacttggaatattatggaagagtcaaataacactgcaggaaatgacacaatcatactcacat
cagaataaaacaaattatcaacatgtggcaggaagtaggaaaagcaatgtatgcccctcccattagaggacaaattaga
gtgaatcaaatattacagggctgctattaacaagagatggtggtaccaagaataacaataccgagaataacaatactga
gtcttcagaccacaaggaggaaatatgagggataattggagaagtgaattatataaatataaagtagtaaaaattgaac
attaggagtagcacccactaaggcaaaaagaagagtggtgcagagagaaaaaagagcagtgggaataggagctgtgttc
ttgggttcttaggagcagcaggaagcactatgggcgcagcgtcaataacgctgacggtacaggccagacaattattgtc
ggtatagtgcaacagcagaacaatttgctgagggctattgaggcgcaacagcatctgttgcaactcacagtctggggca
caagcagctccaggcaagagtcctggctgtggaaagatacctaaaggatcaacagctcctggggatttggggttgctct
gaaaactcatctgcaccactactgtgccttggaatgctagttggagtaataaatccctggatatgatttggaataacat
acctggatggagtgggaaaaagaaattagcaattacacaaatttaatatacaacttaattgaagaatcgcagaaccaac
agaaaagaatgaacaagaattattggaattggataaatgggcaagtttgtggaattggtttaacataacagaatggctg
ggtatataaaaatattcataatgatagtaggaggcttagtaggtttaagaatagtttttgctgtgctttctatagtgaa
agagttaggcagggatactcaccattatcatttcagaccctcctcccagcccagaggggacccgacaggcccgaaggaa
cgcagaagaaggtggagagagaaacaaagacagatcaggacgattagtggatggattcttagcacttatctgggacgac
tgcggagcctgtgcctcttcagctaccaccgcttgagagacttactcttgattgtaacgaggattgtggaacttctggg
cgcagggggtgggaaatcctcaaatattggtggaatctcctgcagtattggaggaaggaactaaagaatagtgctgtta
cttgctcaatgccacagccatcgcagtagctgaggggacagatagggttatagaagtagtacaaagaatttatagagct
ttctccacatacctagaagaataagacagggcttagaaagggctttgctataagatgggtggcaagtggtcaaaa

>AF217163
taatagaaagagcagaagacagtggcaatgagagtgaaggagatcaggaagaattattggctctggagagggggcacct
gctccttgggatgttaatgatctgtagtgctgcagaaaaatcgtgggtcacagtctattatggggtacctgtgtggaaa
aagcaaccaccactctattctgtgcatcagatgctaaagcatatgatacagaagcacataatgtttgggccacacatgc
tgtgtacccacagaccccaacccacaagaagtagacttgaaaaatgtgacagaaaattttaacatgtggaagaataaca
ggtagaacaaatgcatgaggatataatcagtttatgggatcagagcctaaagccatgtgtaaaattaaccccactctgt
ttactttaaattgcactgatgtggtgaggaatgctactaataccactaatagtagcgagaaaacaatggacaaaggaga
ataaaaaactgctctttcaatatcaccacaagattaagagataaggtacagaaagaatatgcacttttttataaacttg
tgtagtaccaatagaagagagtgataatactagctataggttgataagttgtaacacctcagtcattacacaggcctgt
caaagatctcctttgagccaattcccatacattattgtgccccggctggttttgcgattctaaagtgtaaagataagaa
ttcaatggaacaggaccatgtacaaatgtcagcacagtacaatgtacacatggaattaggccagtagtatcaactcaac
gctgttaaatggcagtctagcagaagacaaggtagtaattagatctgaaaatttcacgaacaatgctaaaaccataata
tacagctgaaagaagctgtacaaattacttgtacaagacccaacaacaatacaagaaagagtatacatataggaccagg
agagcattatatacaacaggagacataataggaaatataagacaagcatattgtaaccttagtagaacacaatggaata
agctttagagcaggtagttataaaattaggagaacaatttgggaataaaacaatacagcttcagtcatcctcaggagga
acccagaaattgtaacacacagtcttaattgtggaggggaatttttctactgtaactcaacaccactgtttaatagtaa
tggactgggaatggtactacttggaatattatggaagagtcaaataacactgcaggaaatgacacaatcatactcacat
cagaataaaacaaattatcaacatgtggcaggaagtaggaaaagcaatgtatgcccctcccattagaggacaaattaga
gtgaatcaaatattacagggctgctattaacaagagatggtggtaccaagaataacaataccgagaataacaatactga
gtcttcagaccacaaggaggaaatatgagggataattggagaagtgaattatataaatataaagtagtaaaaattgaac
attaggagtagcacccactaaggcaaaaagaagagtggtgcagagagaaaaaagagcagtgggaataggagctgtgttc
ttgggttcttaggagcagcaggaagcactatgggcgcagcgtcaataacgctgacggtacaggccagacaattattgtc
ggtatagtgcaacagcagaacaatttgctgagggctattgaggcgcaacagcatctgttgcaactcacagtctggggca
caagcagctccaggcaagagtcctggctgtggaaagatacctaaaggatcaacagctcctggggatttggggttgctct
gaaaactcatctgcaccactactgtgccttggaatgctagttggagtaataaatccctggatatgatttggaataacat
acctggatggagtgggaaaaagaaattagcaattacacaaatttaatatacaacttaattgaagaatcgcagaaccaac
agaaaagaatgaacaagaattattggaattggataaatgggcaagtttgtggaattggtttaacataacagaatggctg
ggtatataaaaatattcataatgatagtaggaggcttagtaggtttaagaatagtttttgctgtgctttctatagtgaa
agagttaggcagggatactcaccattatcatttcagaccctcctcccagcccagaggggacccgacaggctcgaaggaa
cgcagaagaaggtggagagagaaacaaagacagatcaggacgattagtggatggattcttagcacttatctgggacgac
tgcggagcctgtgcctcttcagctaccaccgcttgagagacttactcttgattgtaacgaggattgtggaacttctggg
cgcagggggtgggaaatcctcaaatattggtggaatctcctgcagtattggaggaaggaactaaagaatagtgctgtta
cttgctcaatgccacagccatcgcagtagctgaggggacagatagggttatagaagtagtacaaagaatttatagagct
ttctccacatacctagaagaataagacagggcttagaaagggctttgctataagatgggtggcaagtggtcaaaa

>AF217162
taatagaaagagcagaagacagtggcaatgagagtgaaggagatcaggaagaattattggctctggagagggggcacct
gctccttgggatgttaatgatctgtagtgctgcagaaaaatcgtgggtcacagtctattatggggtacctgtgtggaaa
aagcaaccaccactctattctgtgcatcagatgctaaagcatatgatacagaagcacataatgtttgggccacacatgc
tgtgtacccacagaccccaacccacaagaagtagacttgaaaaatgtgacagaaaattttaacatgtggaagaataaca
ggtagaacaaatgcatgaggatataatcagtttatgggatcagaacctaaagccatgtgtaaaattaaccccactctgt
ttactttaaattgcactgatgtggtgaggaatgctactaataccactaatagtagcgagaaaacaatggacaaaggaga
ataaaaaactgctctttcaatatcaccacaagattaagagataaggtacagaaagaatatgcacttttttataaacttg
tgtagtaccaatagaagagagtgataatactagctataggttgataagttgtaacacctcagtcattacacaggcctgt
caaagatctcctttgagccaattcccatacattattgtgccccggctggttttgcgattctaaagtgtaaagataagaa
ttcaatggaacaggaccatgtacaaatgtcagcacagtacaatgtacacatggaattaggccagtagtatcaactcaac
gctgttaaatggcagtctagcagaagacaaggtagtaattagatctgaaaatttcacgaacaatgctaaaaccataata
tacagctgaaagaagctgtacaaattacttgtacaagacccaacaacaatacaagaaagagtatacatataggaccagg
agagcattatatacaacaggagacataataggaaatataagacaagcatattgtaaccttagtagaacacaatggaata
agctttagagcaggtagttataaaattaggagaacaatttgggaataaaacaatacagtttcagtcatcctcaggagga
acccagaaattgtaacacacagtcttaattgtggaggggaatttttctactgtaactcaacaccactgtttaatagtaa
tggactgggaatggtactacttggaatattatggaagagtcaaataacactgcaggaaatgacacaatcatactcacat
cagaataaaacaaattatcaacatgtggcaggaagtaggaaaagcaatgtatgcccctcccattagaggacaaattaga
gtgaatcaaatattacagggctgctattaacaagagatggtggtaccaagaataacaataccgagaataacaatactga
gtcttcagaccacaaggaggaaatatgagggataattggagaagtgaattatataaatataaagtagtaaaaattgaac
attaggagtagcacccactaaggcaaaaagaagagtggtgcagagagaaaaaagagcagtgggaataggagctgtgttc
ttgggttcttaggagcagcaggaagcactatgggcgcagcgtcaataacgctgacggtacaggccagacaattattgtc
ggtatagtgcaacagcagaacaatttgctgagggctattgaggcgcaacagcatctgttgcaactcacagtctggggca
caagcagctccaggcaagagtcctggctgtggaaagatacctaaaggatcaacagctcctggggatttggggttgctct
gaaaactcatctgcaccactactgtgccttggaatgctagttggagtaataaatccctggatatgatttggaataacat
acctggatggagtgggaaaaagaaattagcaattacacaaatttaatatacaacttaattgaagaatcgcagaaccaac
agaaaagaatgaacaagaattattggaattggataaatgggcaagtttgtggaattggtttaacataacagaatggctg
ggtatataaaaatattcataatgatagtaggaggcttagtaggtttaagaatagtttttgctgtgctttctatagtgaa
agagttaggcagggatactcaccattatcatttcagaccctcctcccagcccagaggggacccgacaggcccgaaggaa
cgcagaagaaggtggagagagaaacaaagacagatcaggacgattagtggatggattcttagcacttatctgggacgac
tgcggagcctgtgcctcttcagctaccaccgcttgagagacttactcttgattgtaacgaggattgtggaacttctggg
cgcagggggtgggaaatcctcaaatattggtggaatctcctgcagtattggaggaaggaactaaagaatagtgctgtta
cttgctcaatgccacagccatcgcagtagctgaggggacagatagggttatagaagtagtacaaagaatttatagagct
ttctccacatacctagaagaataagacagggcttagaaagggctttgctataagatgggtggcaagtggtcaaaa

>AF217161
taatagaaagagcagaagacagtggcaatgagagtgaaggagatcaggaagaattattggctctggagagggggcacct
gctccttgggatgttaatgatctgtagtgctgcagaaaaatcgtgggtcacagtctattatggggtacctgtgtggaaa
aagcaaccaccactctattctgtgcatcagatgctaaagcatatgatacagaagcacataatgtttgggccacacatgc
tgtgtacccacagaccccaacccacaagaagtagacttgaaaaatgtgacagaaaattttaacatgtggaagaataaca
ggtagaacaaatgcatgaggatataatcagtttatgggatcagagcctaaagccatgtgtaaaattaaccccactctgt
ttactttaaattgcactgatgtggtgaggaatgctactaataccactaatagtagcgagaaaacaatggacaaaggaga
ataaaaaactgctctttcaatatcaccacaagattaagagataaggtacagaaagaatatgcacttttttataaacttg
tgtagtaccaatagaagagagtgataatactagctataggttgataagttgtaacacctcagtcattacacaggcctgt
caaagatctcctttgagccaattcccatacattattgtgccccggctggttttgcgattctaaagtgtaaagataagaa
ttcaatggaacaggaccatgtacaaatgtcagcacagtacaatgtacacatggaattaggccagtagtatcaactcaac
gctgttaaatggcagtctagcagaagacaaggtagtaattagatctgaaaatttcacgaacaatgctaaaaccataata
tacagctgaaagaagctgtacaaattacttgtacaagacccaacaacaatacaagaaagagtatacatataggaccagg
agagcattatatacaacaggagacataataggaaatataagacaagcatattgtaaccttagtagaacacaatggaata
agctttagagcaggtagttataaaattaggagaacaatttgggaataaaacaatacagtttcagtcatcctcaggagga
acccagaaattgtaacacacagtcttaattgtggaggggaatttttctactgtaactcaacaccactgtttaatagtaa
tggactgggaatggtactacttggaatattatggaagagtcaaataacactgcaggaaatgacacaatcatactcacat
cagaataaaacaaattatcaacatgtggcaggaagtaggaaaagcaatgtatgcccctcccattagaggacaaattaga
gtgaatcaaatattacagggctgctattaacaagagatggtggtaccaagaataacaataccgagaataacaatactga
gtcttcagaccacaaggaggaaatatgagggataattggagaagtgaattatataaatataaagtagtaaaaattgaac
attaggagtagcacccactaaggcaaaaagaagagtggtgcagagagaaaaaagagcagtgggaataggagctgtgttc
ttgggttcttaggagcagcaggaagcactatgggcgcagcgtcaataacgctgacggtacaggccagacaattattgtc
ggtatagtgcaacagcagaacaatttgctgagggctgttgaggcgcaacagcatctgttgcaactcacagtctggggca
caagcagctccaggcaagagtcctggctgtggaaagatacctaaaggatcaacagctcctggggatttggggttgctct
gaaaactcatctgcaccactactgtgccttggaatgctagttggagtaataaatccctggatatgatttggaataacat
acctggatggagtgggaaaaagaaattagcaattacacaaatttaatatacaacttaattgaagaatcgcagaaccaac
agaaaagaatgaacaagaattattggaattggataaatgggcaagtttgtggaattggtttaacataacagaatggctg
agtatataaaaatattcataatgatagtaggaggcttagtaggtttaagaatagtttttgctgtgctttctatagtgaa
agagttaggcagggatactcaccattatcatttcagaccctcctcccagcccagaggggacccgacaggcccgaaggaa
cgcagaagaaggtggagagagaaacaaagacagatcaggacgattagtggatggattcttagcacttatctgggacgac
tgcggagcctgtgcctcttcagctaccaccgcttgagagacttactcttgattgtaacgaggattgtggaacttctggg
cgcagggggtgggaaatcctcaaatattggtggaatctcctgcagtattggaggaaggaactaaagaatagtgctgtta
cttgctcaatgccacagccatcgcagtagctgaggggacagatagggttatagaagtagtacaaagaatttatagagct
ttctccacatacctagaagaataagacagggcttagaaagggctttgctataagatgggtggcaagtggtcaaaa

>AF217160
taatagaaagagcagaagacagtggcaatgagagtgaaggagatcaggaagaattattggctctggaaatggggcacct
gctccttgggatgttaatgatctgtagtgctgcagaaaaatcgtgggtcacagtctattatggggtacctgtgtggaaa
aagcaactaccactctattttgtgcatcagatgctaaagcatatgatacagaagcacataatgtttgggccacacatgc
tgtgtacccacagaccccaacccacaagaagtagaattgaaaaatgtgacagaaaattttaacatgtggaaaaataaca
ggtagaacagatgcatgaggatataatcagtttatgggatcaaagcctaaagccatgtgtaaaattaaccccactctgt
ttactttaaattgcactgatgtgtcgaggaatgctactaataccactagtgctagcaggaatgttactcataccaatag
actagctgggaagagatggagagaggagaaataaaaaactgctctttcaatatcaccacaaacttaagagataaggtac
gaaagaatgtgcacttttttataaacttgatgtagtaccaatagaagataatgataataccagctataggttgataagt
gtaacacctcagtcattacacaggcctgtccaaagatctcctttgagccaattcccatacattattgtgccccggctgg
tttgcgattctaaagtgtaaagatagaaatttcaatggaacaggaccatgtacaaatgtcagcacagtacaatgcacac
tggaattaggccagtagtatcaactcaactgctgttaaatggcagtctagcagaagacgaggtagtaattagatctgaa
atttcacgaacaatgctaaaaccataatagtacagctgaaagaagctgtacaaattaattgtacaagacccaacaacaa
acaagaagaagtataaatataggaccagggagagcattatatacaacaggagccataataggagatataagaaaagcat
ttgtaacattagtagaacaaaatggaatgaaactttaaaacaaatagttaaaaaattaagaggacaatttggaaataaa
caatagtttttcagccatcctcaggaggagacccagaaattgtaacacacagtcttaattgtggaggggaatttttcta
tgtaattcaacaccactgtttaatagtaattggactgggaatggtactacttggaatagtcctaaagagtcaaataaca
tgcaggaaatgacacaatcatactcacatgcagaataaaacaaattataaacaggtggcaggaagtaggaaaagcaatg
atgcccctcctatcagaggacaaattagatgtgtatcaaatattacagggctgctattaacaagagatggtggtagcaa
agcagtaccgaggtcttcagaccacaaggaggaaatatgagggataattggagaagtgaattatataaatataaagtag
aaaaattgaaccattaggagtagcacccaccaaggcaaagagaagagtggtgcagagagaaaaaagagcagtgggaata
gagctgtattccttgggttcttaggagcagcaggaagcactatgggcgcagcgtcaataacgctgacggtacaggccag
caattattgtctggtatagtgcaacagcagagcaatttgctgagggctattgaggcgcaacagcatctgttgcaactca
agtctggggcatcaagcagctccaggcaagagtcctggctgtggaaagatacctaaaggatcaacagctcctgggaatt
ggggttgctctggaaaactcatctgcaccactactgtgccttggaatgctagttggagtaataaatccctggatatgat
tggaataacatgacctggatggagtgggaaaaagaaatcagcaattacacaaatttaatatacaacttaattgaagaat
gcagaaccaacaagaaaagaatgaacaagaattattggaattggataaatgggcaagtttgtggaattggtttaacata
cagagtggctgtggtatataaaaatattcataatgatagtaggaggcttagtaggtttaagaatagtttttgctgtact
tctatagtgaatagagttaggcagggatactcaccattatcgtttcagaccctcctcccagcccagaggggacccgaca
gcccgaaggaatcgcagaagaaggtggagagagagacagagacagatccggacgattagtggatggattcttagcactt
tctgggacgacctgcggagcctgtgcctcttcagctaccaccgcttgagagacttactcttgattgtaacgaggattgt
gaacttctgggacgcagggggtgggaagtcctcaaatattggtggaatctcctacagtattggaggacagaactaaaga
tagtgctgttagcttgctcaatgccacagccatcgcagtagctgaggggacagatagggttatagaactattacaaaga
tttatagagctattctccacatacctagaagaataagacagggcttggaaagggctttgctataagatgggtggcaagt
gtcaaaa

>AF217159
taatagaaagagcagaagacagtggcaatgagagtgaaggagatcaggaagaattattggctctggaaatggggcacct
gctccttgggatgttaatgatctgtagtgctgcagaaaaatcgtgggtcacagtctattatggggtacctgtgtggaaa
aagcaactaccactctattttgtgcatcagatgctaaagcatatgatacagaagcacataatgtttgggccacacatgc
tgtgtacccacagaccccaacccacaagaagtagaattgaaaaatgtgacagaaaattttaacatgtggaaaaataaca
ggtagaacagatgcatgaggatataatcagtttatgggatcaaagcctaaagccatgtgtaaaattaaccccaccctgt
ttactttaaattgcactgatgtgtcgaggaatgctactaataccactagtgctagcaggaatgttactcataccaatag
actagctgggaagagatggagagaggagaaataaaaaactgctctttcaatatcaccacaaacttaagagataaggtac
gaaagaatatgcacttttttataaacttgatgtagtaccaatagaagataatgataataccagctataggttgataagt
gtaacacctcagtcattacacaggcctgtccaaagatctcctttgagccaattcccatacattattgtgccccggctgg
tttgcgattctaaagtgtaaagatagaaatttcaatggaacaggaccatgtacaaatgtcagcacagtacaatgcacac
tggaattaggccagtagtatcaactcaactgctgttaaatggcagtctagcagaagacgaggtagtaattagatctgaa
atttcacgaacaatgctaaaaccataatagtacagctgaaagaagctgtacaaattaattgtacaagacccaacaacaa
acaagaagaagtataaatataggaccagggagagcattatatacaacaggagccataataggagatataagaaaagcat
ttgtaacattagtagaacaaaatggaatgaaactttaaaacaaatagttaaaaaattaagaggacaatttggaaataaa
caatagtttttcagccatcctcaggaggagacccagaaattgtaacacacagtcttaattgtggaggggaatttttcta
tgtaattcaacaccactgtttaatagtaattggactgggaatggtactacttggaatagtcctaaagagtcaaataaca
tgcaggaaatgacacaatcatactcacatgcagaataaaacaaattataaacaggtggcaggaagtaggaaaagcaatg
atgcccctcctatcagaggacaaattagatgtgtatcaaatattacagggctgctattaacaagagatggtggtagcaa
agcagtaccgaggtcttcagaccacaaggaggaaatatgagggataattggagaagtgaattatataaatataaagtag
aaaaattgaaccattaggagtagcacccaccaaggcaaagagaagagtggtgcagagagaaaaaagagcagtgggaata
gagctgtattccttgggttcttaggagcagcaggaagcactatgggcgcagcgtcaataacgctgacggtacaggccag
caattattgtctggtatagtgcaacagcagagcaatttgctgagggctattgaggcgcaacagcatctgttgcaactca
agtctggggcatcaagcagctccaggcaagagtcctggctgtggaaagatacctaaaggatcaacagctcctgggaatt
ggggttgctctggaaaactcatctgcaccactactgtgccttggaatgctagttggagtaataaatccctggatatgat
tggaataacatgacctggatggagtgggaaaaagaaatcagcaattacacaaatttaatatacaacttaattgaagaat
gcagaaccaacaagaaaagaatgaacaagaattattggaattggataaatgggcaagtttgtggaattggtttaacata
cagagtggctgtggtatataaaaatattcataatgatagtaggaggcttagtaggtttaagaatagtttttgctgtact
tctatagtgaatagagttaggcagggatactcaccattatcgtttcagaccctcctcccagcccagagggaacccgaca
gcccgaaggaatcgcagaagaaggtggagagagagacagagacagatccggacgattagtggatggattcttagcactt
tctgggacgacctgcggagcctgtgcctcttcagctaccaccgcttgagagacttactcttgattgtaacgaggattgt
gaacttctgggacgcagggggtgggaagtcctcaaatattggtggaatctcctacagtattggaggacagaactaaaga
tagtgctgttagcttgctcaatgccacagccatcgcagtagctgaggggacagatagggttatagaactattacaaaga
tttatagagctattctccacatacctagaagaataagacagggcttggaaagggctttgctataagatgggtggcaagt
gtcaaaa

>AF217158
taatagaaagagcagaagacagtggcaatgagagtgaaggagatcaggaagaattattggctctggaaatggggcacct
gctccttgggatgttaatgatctgtagtgctgcagaaaaatcgtgggtcacagtctattatggggtacctgtgtggaaa
aagcaactaccactctattttgtgcatcagatgctaaagcatatgatacagaagcacataatgtttgggccacacatgc
tgtgtacccacagaccccaacccacaagaagtagaattgaaaaatgtgacagaaaattttaacatgtggaaaaataaca
ggtagaacagatgcatgaggatataatcagtttatgggatcaaagcctaaagccatgtgtaaaattaaccccactctgt
ttactttaaattgcactgatgtgtcgaggaatgctactaataccactagtgctagcaggaatgttactcataccaatag
actagctgggaagagatggagagaggagaaataaaaaactgctctttcaatatcaccacaaacttaagagataaggtac
gaaagaatatgcacttttttataaacttgatgtagtaccaatagaagataatgataataccagctataggttgataagt
gtaacacctcagtcattacacaggcctgtccaaagatctcctttgagccaattcccatacattattgtgccccggctgg
tttgcgattctaaagtgtaaagatagaaatttcaatggaacaggaccatgtacaaatgtcagcacagtacaatgcacac
tggaattaggccagtagtatcaactcaactgctgttaaatggcagtctagcagaagacgaggtagtaattagatctgaa
atttcacgaacaatgctaaaaccataatagtacagctgaaagaagctgtacaaattaattgtacaggacccaacaacaa
acaagaagaagtataaatataggaccagggagagcattatatacaacaggagccataataggagatataagaaaagcat
ttgtaacattagtagaacaaaatggaatgaaactttaaaacaaatagttaaaaaattaagaggacaatttggaaataaa
caatagtttttcagccatcctcaggaggagacccagaaattgtaacacacagtcttaattgtggaggggaatttttcta
tgtaattcaacaccactgtttaatagtaattggactgggaatggtactacttggaatagtcctaaagagtcaaataaca
tgcaggaaatgacacaatcatactcacatgcagaataaaacaaattataaacaggtggcaggaagtaggaaaagcaatg
atgcccctcctatcagaggacaaattagatgtgtatcaaatattacagggctgctattaacaagagatggtggtagcaa
agcagtaccgaggtcttcagaccacaaggaggaaatatgagggataattggagaagtgaattatataaatataaagtag
aaaaattgaaccattaggagtagcacccaccaaggcaaagagaagagtggtgcagagagaaaaaagagcagtgggaata
gagctgtattccttgggttcttaggagcagcaggaagcactatgggcgcagcgtcaataacgctgacggtacaggccag
caattattgtctggtatagtgcaacagcagagcaatttgctgagggctattgaggcgcaacagcatctgttgcaactca
agtctggggcatcaagcagctccaggcaagagtcctggctgtggaaagatacctaaaggatcaacagctcctgggaatt
ggggttgctctggaaaactcatctgcaccactactgtgccttggaatgctagttggagtaataaatccctggatatgat
tggaataacatgacctggatggagtgggaaaaagaaatcagcaattacacaaatttaatatacaacttaattgaagaat
gcagaaccaacaagaaaagaatgaacaagaattattggaattggataaatgggcaagtttgtggaattggtttaacata
cagagtggctgtggtatataaaaatattcataatgatagtaggaggcttagtaggtttaagaatagtttttgctgtact
tctatagtgaatagagttaggcagggatactcaccattatcgtttcagaccctcctcccagcccagaggggacccgaca
gcccgaaggaatcgcagaagaaggtggagagagagacagagacagatccggacgattagtggatggattcttagcactt
tctgggacgacctgcggagcctgtgcctcttcagctaccaccgcttgagagacttactcttgattgtaacgaggattgt
gaacttctgggacgcagggggtgggaagtcctcaaatattggtggaatctcctacagtattggaggacagaactaaaga
tagtgctgttagcttgctcaatgccacagccatcgcagtagctgaggggacagatagggttatagaactattacaaaga
tttatagagctattctccacatacctagaagaataagacagggcttggaaagggctttgctataagatgggtggcaagt
gtcaaaa

>AF217157
taatagaaagagcagaagacagtggcaatgagagtgaaggagatcaggaagaattattggctctggaaatggggcacct
gctccttgggatgttaatgatctgtagtgctgcagaaaaatcgtgggtcacagtctattatggggtacctgtgtggaaa
aagcaactaccactctattttgtgcatcagatgctaaagcatatgatacagaagcacataatgtttgggccacacatgc
tgtgtacccacagaccccaacccacaagaagtagaattgaaaaatgcgacagaaaattttaacatgtggaaaaataaca
ggtagaacagatgcatgaggatataatcagtttatgggatcaaagcctaaagccatgtgtaaaattaaccccactctgt
ttactttaaattgcactgatgtgtcgaggaatgctactaataccactagtgctagcaggaatgttactcataccaatag
actagctgggaagagatggagagaggagaaataaaaaactgctctttcaatatcaccacaaacttaagagataaggtac
gaaagaatatgcacttttttataaacttgatgtagtaccaatagaagataatgataataccagctataggttgataagt
gtaacacctcagtcattacacaggcctgtccaaagatctcctttgagccaattcccatacattattgtgccccggctgg
tttgcgattctaaagtgtaaagatagaaatttcaatggaacaggaccatgtacaaatgtcagcacagtacaatgcacac
tggaattaggccagtagtatcaactcaactgctgttaaatggcagtctagcagaagacgaggtagtaattagatctgaa
atttcacgaacaatgctaaaaccataatagtacagctgaaagaagctgtacaaattaattgtacaagacccaacaacaa
acaagaagaagtataaatataggaccagggagagcattatatacaacaggagccataataggagatataagaaaagcat
ttgtaacattagtagaacaaaatggaatgaaactttaaaacaaatagttaaaaaattaagaggacaatttggaaataaa
caatagtttttcagccatcctcaggaggagacccagaaattgtaacacacagtcttaattgtggaggggaatttttcta
tgtaattcaacaccactgtttaatagtaattggactgggaatggtactacttggaatagtcctaaagagtcaaataaca
tgcaggaaatgacacaatcatactcacatgcagaataaaacaaattataaacaggtggcaggaagtaggaaaagcaatg
atgcccctcctatcagaggacaaattagatgtgtatcaaatattacagggctgctattaacaagagatggtggtagcaa
agcagtaccgaggtcttcagaccacaaggaggaaatatgagggataattggagaagtgaattatataaatataaagtag
aaaaattgaaccattaggagtagcacccaccaaggcaaagagaagagtggtgcagagagaaaaaagagcagtgggaata
gagctgtattccttgggttcttaggagcagcaggaagcactatgggcgcagcgtcaataacgctgacggtacaggccag
caattattgtctggtatagtgcaacagcagagcaatttgctgagggctattgaggcgcaacagcatctgttgcaactca
agtctggggcatcaagcagctccaggcaagagtcctggctgtggaaagatacctaaaggatcaacagctcctgggaatt
ggggttgctctggaaaactcatctgcaccactactgtgccttggaatgctagttggagtaataaatccctggatatgat
tggaataacatgacctggatggagtgggaaaaagaagtcagcaattacacaaatttaatatacaacttaattgaagaat
gcagaaccaacaagaaaagaatgaacaagaattattggaattggataaatgggcaagtttgtggaattggtttaacata
cagagtggctgtggtatataaaaatattcataatgatagtaggaggcttagtaggtttaagaatagtttttgctgtact
tctatagtgaatagagttaggcagggatactcaccattatcgtttcagaccctcctcccagcccagaggggacccgaca
gcccgaaggaatcgcagaagaaggtggagagagagacagagacagatccggacgattagtggatggattcttagcactt
tctgggacgacctgcggagcctgtgcctcttcagctaccaccgcttgagagacttactcttgattgtaacgaggattgt
gaacttctgggacgcagggggtgggaagtcctcaaatattggtggaatctcctacagtattggaggacagaactaaaga
tagtgctgttagcttgctcaatgccacagccatcgcagtagctgaggggacagatagggttatagaactattacaaaga
tttatagagctattctccacatacctagaagaataagacagggcttggaaagggctttgctataagatgggtggcaagt
gtcaaaa

>AF217156
taatagaaagagcagaagacagtggcaatgagagtgaaggagatcaggaagaattattggctctggaaatggggcacct
gctccttgggatgttaatgatctgtagtgctgcagaaaaatcgtgggtcacagtctattatggggtacctgtgtggaaa
aagcaactaccactctattttgtgcatcagatgctaaagcatatgatacagaagcacataatgtttgggccacacatgc
tgtgtacccacagaccccaacccacaagaagtagaattgaaaaatgtgacagaaaattttaacatgtggaaaaataaca
ggtagaacagatgcatgaggatataatcagtttatgggatcaaagcctaaagccatgtgtaaaattaaccccactctgt
ttactttaaattgcactgatgtgtcgaggaatgctactaataccactagtgctagcaggaatgttactcataccaatag
actagctgggaagagatggagagaggagaaataaaaaactgctctttcaatatcaccacaaacttaagagataaggtac
gaaagaatatgcacttttttataaacttgatgtagtaccaatagaagataatgataataccagctataggttgataagt
gtaacacctcagtcgttacacaggcctgtccaaagatctcctttgagccaattcccatacattattgtgccccggctgg
tttgcgattctaaagtgtaaagatagaaatttcaatggaacaggaccatgtacaaatgtcagcacagtacaatgcacac
tggaattaggccagtagtatcaactcaactgctgttaaatggcagtctagcagaagacgaggtagtaattagatctgaa
atttcacgaacaatgctaaaaccataatagtacagctgaaagaagctgtacaaattaattgtacaagacccaacaacaa
acaagaagaagtataaatataggaccagggagagcattatatacaacaggagccataataggagatataagaaaagcat
ttgtaacattagtagaacaaaatggaatgaaactttaaaacaaatagttaaaaaattaagaggacaatttggaaataaa
caatagtttttcagccatcctcaggaggagacccagaaattgtaacacacagtcttaattgtggaggggaatttttcta
tgtaattcaacaccactgtttaatagtaattggactgggaatggtactacttggaatagtcctaaagagtcaaataaca
tgcaggaaatgacacaatcatgctcacatgcagaataaaacaaattataaacaggtggcaggaagtaggaaaagcaatg
atgcccctcctatcagaggacaaattagatgtgtatcaaatattacagggctgctattaacaagagatggtggtagcaa
agcagtaccgaggtcttcagaccacaaggaggaaatatgagggataattggagaagtgaattatataaatataaagtag
aaaaattgaaccattaggagtagcacccaccaaggcaaagagaagagtggtgcagagagaaaaaagagcagtgggaata
gagctgtattccttgggttcttaggagcagcaggaagcactatgggcgcagcgtcaataacgctgacggtacaggccag
caattattgtctggtatagtgcaacagcagagcaatttgctgagggctattgaggcgcaacagcatctgttgcaactca
agtctggggcatcaagcagctccaggcaagagtcctggctgtggaaagatacctaaaggatcaacagctcctgggaatt
ggggttgctctggaaaactcatctgcaccactactgtgccttggaatgctagttggagtaataaatccctggatatgat
tggaataacatgacctggatggagtgggaaaaagaaatcagcaattacacaaatttaatatacaacttaattgaagaat
gcagaaccaacaagaaaagaatgaacaagaattattggaattggataaatgggcaagtttgtggaattggtttaacata
cagagtggctgtggtatataaaaatattcataatgatagtaggaggcttagtaggtttaagaatagtttttgctgtact
tctatagtgaatagagttaggcagggatactcaccattatcgtttcagaccctcctcccagcccagaggggacccgaca
gcccgaaggaatcgcagaagaaggtggagagagagacagagacagatccggacgattagtggatggattcttagcactt
tctgggacgacctgcggagcctgtgcctcttcagctaccaccgcttgagagacttactcttgattgtaacgaggattgt
gaacttctgggacgcagggggtgggaagtcctcaaatattggtggaatctcctacagtattggaggacagaactaaaga
tagtgctgttagcctgctcaatgccacagccatcgcagtagctgaggggacagatagggttatagaactattacaaaga
tttatagagctattctccacatacctagaagaataagacagggcttggaaagggctttgctataagatgggtggcaagt
gtcaaaa

>U05568
atctgaaaatttcacgaacaatgctaaaaccataatagtgcagctaaaggaagctgtagaaattacttgtgaaagaccc
acaccaatacaagaaaaagtataattataggaccagggagagcattttacgcaacagacataataggagatataaggca
gcacattgcaacattagtggaacaaaatgggatgacaatttaaatcagacagttataaaattaagagagcaatttggga
taaaacaatagtctttcagccatcttcaggaggggacccagaaattgtaactcatagttttaattgtggaggggaattt
tcttctgtaatacaacacaactgtttgatagtacttggtatagtaataatactaggaaaggtgaagggttaagtaacaa
attacactcccatgcagaataaaacaacttataaacatgtggcagagtgtaggaaaagcaatgtatgcccctcccatca
gggacgaattagatgttcatcaaatattacagggctgttgctaacaagagatggtggtaataataatactacagatggg
acgagagcgagatcttcagacctggaggaggagatatgagg

>U05567
atctgaaaatttcacgaacaatgctaaaaccataatagtgcagctaaggaagttaaatattacttgtgaaagacccaac
acactacaagaaaaagtataaatataggaccagggagagcattttacgcaacagacataataggagatctaaggcaagc
cattgtaacattagtggaacaaaatggaatgacactttaagacagatagttaaaaaattaagagagcaatttgggaata
aacaatagtctttcagccatcctcaggaggggacccagaaattgtaactcatagttttaattgtggaggggaatttctc
tctgtaatacaacacaactgtttaatagtacttggtatagtaataatacttggaaaggtgaagggttacgtaacaatac
acactcccatgcagaataacacaagttataaacatgtggcagagtgtaggaaaagcaatgtatgcccctcccatcaagg
acgaattagatgttcatcaaatattacagggctgtcgctaacacgagatggcggtaatattacaaatgggagcgagatc
agaccttcagacctggaggaggagatatgagg

>U05566
atctgaaaatttcacgaacaatgctaaaaccataatagtgcagctacaggaagctgtaaatattacttgtgaaagaccc
acaacaatacaagaaaaagtataattatagggccagggagagcattttacgcaacaggagacataataggagatataag
caagcacattgtaacattagtggaacaaaatggaataacacttcaaatcatatagttaaaaaattaagagaacaatttg
gaataaaacaataatctttcagccatcctcaggaggggacccagaaattgtcactcatagttttaattgtggaggggaa
ttttcttctgtaatacaacacaactgtttaatagtacttggtatagtaataatacttggaaaggcgaaaggttaagtaa
aatactacactcccatgcagaataaaacaagttatacacatgtggcagagtgtaggaaaagcaatgtatgcccctccca
caagggacgaattagatgttcatcaaatattacagggctgtcgctaacaagagatggcggtaatattacaaataggagc
agatcgagatcttcagacctggaggaggagatatgagg

>U05565
atctgaaaatttcacgaacaatgctaaaaccataatagtgcagctacaggagttaaatattacttgtgaaagacccaac
ccactacaagaaaaagtataaatatagggccagggagagcattttacgcaacaggagacataataggagatataaggca
gcacattgtaacattagtggaacaaaatggaataacacttcacatcatatagttaaaaaattaagagaacaatttggga
taaaacaataatctttcagccatcctcaggaggggacccagaaattgtaactcatagttttaattgtggaggggaattt
tcttctgtaatacaacacaactgtttaatagtacttggtatagtaataatactaggaaaggtgaagggttaagtaacaa
attacactcccatgcagaataaaacaacttataaacatgtggcagagtgtaggaaaagcaatgtatgcccctcccatca
gggacgaattagatgttcatcaactattacagggctgttgctaacaagagatggtggtaataataatactacagatggg
acgagagcgagatcttcagacctggcggaggagatatgagg

>U05564
atctgaaaatttcacgaacaatgctaaaaccataatagtgcagctaaaggaagctgtaaatattacttgtgaaagaccc
acaacaatacaagaaaaagtataaatataggaccagggagagcattttacgcaacagacataataggaaatataaggca
gcacattgtaacattagtggaacaaaatggaattacactttaactcagatagttataaaattaagagagcaatttggga
taaaacaatagtctttcagccatcctcaggaggggacccagaaattgtaactcatagttttaattgtggaggggaattt
tcttctgtaatacaacaaaactgtttaatagtacttggaataatactggggaaattgaagggataagtaacgatactat
atcctcccatgcagaataaaacaacttataaacatgtggcagagtgtaggaaaagcaatgtatgcccctcccatcaagg
acaaattagatgttcatcaaatattacagggctgttgctaacaagagatggcggtaatattactaatacaaatgggaac
agagcgagatcttcagacctggaggaggagatatgagg

>U05563
atctgaaaatttcacgaacaatgctaaaaccataatagtgcagctaaaggaagctgtagaaattacttgtggaagaccc
acaacaatacaagaaaaagtataaatataggaccagggagagcattttacgcaacagacataataggaaatataaggca
gcacattgcaacattagtggaacaaaatgggatgacaatttaaatcagacagttataaaattaagagagcaatttggga
taaaacaatagtctttcagccatcttcaggaggggacccagaaattgtaactcatagttttaattgtggaggggaattt
tcttctgtaatacaacacaactgtttgatagtacttggtatagtaataatactaggaaaggtgaagggttaagtaacaa
attacactcccatgcagaataaaacaacttataaacatgtggcagagtgtaggaaaagcaatgtatgcccctcccatca
gggacgaattagatgttcatcacatattacagggctgttgctaacaagagatggtggtaataataatactacagatggg
acgagagcgagatcttcagacctggaggaggagatatgagg

>U05562
atctgaaaatttcacgaacaatgctaaaaccataatagtgcagctaaaggaagctgtaaatattacttgtgaaagaccc
ccaacactacaagaaaaagtataactatagggccagggagagcattttacgcaacaggagacataataggagatataag
caagcacattgtaacattagtggaacaaaatggaatgacactttaaataagatagttataaaattaagagagcaatttg
gaataaaacaatagtctttcggccatcctcaggaggggacccagaaattgtaactcatagttttaattgtggaggggaa
tttccttctgtaatacaacaaaactgtttaatagtacttggaataatactggggaaagtgaagggttaagtaacaatat
acactcccatgcagaataaaacaagttataaacatgtggcagagtgtaggaaaagcaatgtatgcccctcccatcaagg
acgaattagatgttcatcaaatattacagggctgttgctaacaagagatggtggtaatattacaaataggagcgagatc
agatcttcagacctggaggaggagatatgagg

>U05561
atctgaaaatttcacgaacaatgctaaaaccataatagtgcagctaagaagtgtagatattacttgtgaaagacccaac
acaatacaagaaaaagtataaatataggaccagggagagcattttacgcaacagacataataggaaatataaggcaagc
cattgtaacattagtggaacaaaatggagtgacactttaagtaagatagttataaaattaagagagcaatttgggaata
aacaataatctttcagccatcctcaggaggggacccagaaattgtaactcatagttttacttgtggaggggaatttttc
tctgtaatacaacacaactgtttgatagtacttggtatagtaataatactaggaaaggtgaagggtcaagtaacaatgt
acactcccatgcagaataaaacaagttataaacatgtggcagagtgtaggaaaagcaatgtatgcccctcccatcaagg
acgaattagatgtttatcaaatattacagggctgttgctaacaagagatggtggtaatattacaaatgggagcgagatc
agaccttcagacctggaggaggagatatgagg

>U05560
atctgaaaatttcacgaacaatgctaaaaccataatagtgcagctaaaggaagctgtaaatattacttgtgaaagaccc
acaacactacaagaaaaagtataaatatagggccagggagagcattttacgcaacaggagacataataggagatataag
caagcacattgtaacattagtggaacaaaatggaatgacactttcactaagatagttataaaattaagagagcaatctg
gaataaaacaatagtctttcggccatcctcaggaggggacccagaaattgtaactcatagttttaattgtggaggggaa
tttccttctgtaatacaacaaaactgtttaatagtacttggaataatactggggaaagtgaagggttaagtaacaatat
acactcccatgcagaataaaacaagttattaacatgtggcagagtgtaggaaaagcaatgtttgcccctcccatcaagg
acgaattagatgttcatcacatattacagggctgttgctaacaagagatggtggtaatattacagctaggagcgagatc
agatcttcagacctggaggaggagatatgagg

>U05559
atctgaaaatttcacgaacaatgctaacaccataatagtgcagctaaaggaagctgtaaatattacttgtgaaagaccc
acaacaatacaagaaaaagtataaatatagggccagggagagcattttacgcaacaggagacataataggagatataag
caagcacattgtaacattagtggaacaaaatggaatgacactttagctcagatagttaccaaattaagagaacaattta
gaataaaacaatagtctttcagccatcctcaggaggggacccagacattgtaactcatagttttaattgtggaggggaa
tttccttctgtaatacaacacaactgtttaatagtacttggtatagtaataatactcggaatggtgaagggttaagtaa
aatattacactcccatgcagaataaaacaacttataaacatgtggcagagtgtaggaaaagcaatgtttgcccctccca
caagggacgaattagatgttcatcacatattacagggctgttgctaacaagagatggcggtaatattacaactaggagc
agatcgagatcttcagacctggaggaggagatatgagg

>U05558
atctgaaaatttcacgaacaatgctaaaaccataatagtgcagctaaaggaagctgtaaatattacttgtgaaagaccc
acaacattacaagaaaaagtttttatatagggccagggagagcattttacgcaacaggagacataataggagatataag
caagcacattgtaacattagtggaacaaaatggaatgacactttaaataagatagttataaaattaagagagcaatttg
gaataaaacaatagtctttcggccatcctcaggaggggacccagaaattgtaactcatagttttaattgtggaggggaa
ttcccttctgtaatacaacaaaactgtttaatagtacttggaataatactggggaaagtgaagggttaagtaacaatat
acactcccatgcagaataaaacaagttataaacatgtggcagagtgtaggaaaagcaatgtatgcccctcccatcacgg
acgaattagatgttcatcaaatattacagcgctgtcgctaacaagagatggtggtaatattacaaataggagcgagatc
agatcttcagacctggaggaggagatatgacg

>U05557
atctgaaaatttcacgaacaatgctaaaaccataatagtgcagctacaggaagctgtaaatattacttgtgaaagaccc
acaacaatacaagaaaaagtataaatatagggccagggagagcattttacgcaacaggagacataataggagatataag
caagcacattgtaacattagtggaacaaaatggaataacactttaaatcatatagttaaaaaattaagagaacaatttg
gaataaaacaataatctttcagccatcctcaggaggggacccagaaattgtaactcatagttttaattgtggaggggaa
ttttcttctgtaatacaacacaactgtttaatagtacttggtattgtaataatacttgggaaggtgaaaggttaagtaa
aatactacactcccatgcagaataaaacaagttataaacatgtggcagagtgtaggaaaagcaatgtatgcccctccca
caagggacgaattagatgttcatcacatattacagggctgttgctaacaagagatggtggtaatattacaactaggagc
agatcgagatcttcagacctggaggaggagatatgagg

>U05551
atctgaaaatttcacgaacaatgctaaaaccataatagtgcagctaaaggaagctgtaaatattacttgtgaaagaccc
acaacaatacaagaaaaagtataaatatagggccagggagagcatttcacgcaacaggagacgtaataggaaatataag
caa

>U05541
atctgaaaatttcacgaacactgctaacatcataatagtacagctgaatgaaactgtagaaattacttgtacaagaccc
acaccactacaagaaaacgtataactataggaccagggagagcattgtctccaacagaaataataggagatatacgaca

>U05540
atctgaaaatttcacgaacaatgctaacatcataatagtacagctgaatgaaactgtagaaattaattgtacaagaccc
acaacaatacaagaaaaagtatacctataggaccagggagagcattgtttacaccagaaatattaggagatataagaca

>U05539
atctgaaaatttcacgaacaatgctaaaatcataatagtacagctgaatgaaactgtagaaattaattgtacaagaccc
acaccaatacaagaaaaagtataactataggaccagggagagcattgtctacaacagaaataataggagatataagaca

>U05538
atctgaaaatttcacgaacaatgctaaaatcataatagtacagctgaatgaaactgtagaaattaattgtacaagaccc
acaacaatacaagaaaaagtataactataggaccagggagagcattgtatacaacagaaataataggagatataagaca

>U05537
atctgaaaatttcacgaacaatgctaaaatcataatagtacagctgaatgaaactgtagaaattaattgtacaagaccc
acaacaatacaagaaaaagtataactataggaccagggagagcattgtttacaacagaaataataggagatataagaca

>U05536
atctgaaaatttcacgaacaatgctaaaatcataatagtacagctgaatgaaactgtagaaattaattgtacaagaccc
acaacaatacaagaaaaagtataactataggaccagggagagcattgtatacaacagaaataataggagatataagaca

>U05535
atctgaaaatttcacgaacaatgctaaaatcataatagtacagctgaatgaaactgtagaaattaattgtacaagaccc
acaacaatacaagaaaaagtataactataggaccagggagagcattgtctacaacagaaataataggagatataagaca

>U05534
atctgaaaatttcacgaacaatgctaaaatcataatagtacagctgaatgaaactgtagaaattacttgtacaagaccc
acaacaatacaagaaaaagtataactataggaccagggagagcattgtatacaacagaaataataggcttaatagaaca
tatggaataacactttaagacggatagttataaagtta

>U05533
atctgaaaatttcacgaacaatgctaaaatcataatagtacagctgaatgaaactgtagaaattaactgtacaagaccc
ccaacaatacaagaaaaagtataactataggaccagggagagcattgtatacaacagaaataataggagatataagaca
gcacattgtaaccttaatagaacaatatggaataacactttaagacggatagttataaagttaagagaacaatttggga
taaaacaatagtctttactcaaccctcaggaggggacccagaaattgtaatgcacagttttaattgtggaggggaattt
tctactgtgattcaacacaactgtttaatagtacttggaatgagaatgttactgaggagtcatatgagactacaggaaa
gaaacaatcacgctcccatgcagaataaaacaaataataaacatgtggcaggaagtaggaaaagcaatgtatgcccctc
catcaaaggacaaattagctgtttatcaaatattacagggctgctactaacaagagatggtggtaataataacgagacc
ataccaccgagaccttcagacctggaggaggagatatgagg

>U05532
atctgaaaatttcgcgaacaatgctaaaatcataatagtacagctgaatgaacctgtagaaattaattgtacaagaccc
ccaacaatacaagaaaaagtataactataggaccagggagagcattgtatccaacagaaataataggagatataagaca
gcacattgtaaccttaatagaacaatatggaataacactttaaaacggatagttataaagttaagagaacaatttggga
taaaacaatagtctttactcaaccctcaggaggggacccagaaattgtaatgcacagttttaattgtggaggggaattt
tctactgtgattcaacacaactgtttaatagtacttggaatgagaatgttactgaggagtcatatgagactacaggaaa
gaaacaatcacgctcccatgcagaataaaacaaataataaacatgtggcaggaagtaggaaaagcaatgtatgcccctc
catcaaaggacaaattagctgtttatcaaatattacagggctgctactaacaagagatggtggtaataataacgagacc
ataccaccgagaccttcagacctggaggaggagatatgagg

>U05531
atctgaaaatttcgcgatcaatgctaaaatcataatagtacagctgaatgaaactgtagaaattaattgtacaagaccc
ccaacaatacaagaaaaagtataactataggaccagggagagcattgtatacaacagaaataataggagatataagaca
gcacattgtaaccttaatagaacaatatggaataacactttaagacggatagttataaagttaagagaacaatttggga
taaaacaatagtctttactcaaccctcaggaggggacccagaaattgtaatgcacagttttaattgtggaggggaattt
tctactgtgattcaacacaactgtttaatagtacttggaatgagaatgttactgaggagtcatatgagactacaggaaa
gaaacaatcacgctcccatgcagaataaaacaaataataaacatgtggcaggaagtaggaaaagcaatgtatgcccctc
catcaaaggacaaattagctgtttatcaaatattacagggctgctactaacaagagatggtggtaataataacgagacc
ctaccaccgagaccttcagacctggaggaggagatatgagg

>U05530
atctgaaaatttcgcgaacaatgctaaaatcataatagtacagctgaatgaaactgtagaaattaattgtacaagaccc
ccaacaatacaagaaaaagtataactataggaccagggagagcattgtatacaacagaaataataggagatataagaca
gcacattgtaaccttaatagaacaatatggaataacactttaagacggatagttataaagttaagagaacaatttggga
taaaacaatagtctttactcaaccctcaggaggggacccagaaattgtaatgcacagttttaatcgtggaggggaattt
tctactgtgattcaacacaactgtttaatagtacttggaatgagaatgttactgaggagtcatatgagactacaggaaa
gaaacaatcacgctcccatgcagaataaaacaaataataaacatgtggcaggaagtaggaaaagcaatgtatgcccctc
catcaaaggacaaattagctgtctatcaaatattacagggctgctactaacaagagatggtggtaataataacgagacc
atcccaccgagaccttcagacctggaggaggagatatgagg

>U05521
atcagcaaatttcacgaaccatgctaaaagcataatagtacagctgaatgaatctgtagtaattaattgtacaagaccc
acaacaatacaagaaaaagtatacctctaggaccaggcagagcaatttatgcaacaggacaaatagtaggaaatataag
caa

>U05520
atcagaaaatttcacggacaatgctaaaagcataatagtacagctgaatgaatctgtagtaattaattgtacaagaccc
ataataatacaagaaaaagtatacctataggaccaggcagagcattttatacaacagggcaaataataggagatataag
aaa

>U05519
atcagaaaatttcacggacaatgctaaaagcataatagtacagctgaatgaatctgtagtaattaattgtacaagaccc
ataataatacaagaaaaagtatacctataggaccaggcagagcattttatacaacagggcaaataataggagatataag
aaa

>U05518
atcagaaaatttcacggacaatgctaaaagcataatagtacagctgaatgaatctgtagtaattaattgtacaagaccc
ataataatacaagaaaaagtatacctataggaccaggcagagcattttatacaacagggcaaataataggagatataag
aaa

>U05517
atcagaaaatttcacgaacaatgctaaaagcataatagtacagctgaatgaatctgtagtaattaattgtacaagaccc
acnacaatacaagaaaaagtatacctctaggaccaggcagagcaatctatgcaacaggacaaatagtaggaaatataag
caa

>U05516
atcagaanatttcacggacaatgctaaaagcataatagtacagctgaatgaatctgtagtaattaattgtacaagaccc
ataataatacacgaaaaagtatacctataggaccaggcagagcatcttatacaacagggcaaataataggagatataag
naa

>U05515
atcagaacctttcacggacaatgctaaaagcataatagtacagctgaatgaatctgtagtaattaattgtacaagaccc
ataataatacaagaaaaagtatacctataggaccaggcagagcattttatacaacagggcaaataataggagatataag
aaa

>U05514
atcagaaaatttcacgaacaatgctaaaagcataatagtacagctgaatgaatctgtagtaattaattgtacacgaccc
acaacactacaagaaaaagtatacctctaggaccaggcagagcaatctatgcaacaggacacatagtaggaaatataag
cac

>U05507
atctgaaaatttctcggacaatgttaaaaccataatagtacagctaaatgaatctatagtaattaattgtacaagaccc
acaacaatacaagaaaaagtatacctataggaccaggaagagcatttgatgcaacaggagaaatagtaggtgttataca

>U05506
atctgaaaatttcacgaacaatgctaaagccataatagtacagctgaatgcatctatagtaattaattgtacaagaccc
gcaacaatacaagaagaagtataaatataggaccaggaagagcattttatacaacaggacaaataataggagatataag
caa

>U05505
atctgaaaatttcacgaacaatgctaaaaccataatagtacagctgaatgcatctatagtaattaattgtacaagaccc
gcaacaatacaagaagaagtataaatataggaccaggaagagcattttatgcaacaggagaaataataggagatataag
caa

>U05504
atctgaaaatttcacgaacaatgctaaaaccataatagtacagctgaatgcatctatagtaattaattgtacaagaccc
gcaacaatacaagaagaagtataaatataggaccaggaagagcattttatacaacaggacaaataataggagatataag
caa

>U05503
atctgaaaatttcacgaacaatgctaaaaccataatagtacagctgaatgcatctatagtaattaattgtacaagaccc
gcaacaatacaagaagaagtataaatataggaccaggaagagcattttatacaacaggacaaataataggagatataag
caa

>U05502
atctgaaaatttcacgaacaatgctaaagccataatagtacagctgaatgcatctatagtaattaattgtacaagaccc
gcaacaatacaagaagaagtataaatataggaccaggaagagcattttatacaacaggacaaataataggagatataag
caa

>U05501
atctgaaaatttctcggacaatgttaaaaccataatagtacagctaaatgaatctatagtaattaattgtacaagaccc
acaacaatacaagaaaaagtatacctataggaccaggaagagcattttatgcaacaggagaaataataggagatataag
caa

>U05500
atctgaaaatttctcggacactgttacaaccataatagtacagctaaatgaatctatagtaattaattgtacaagaccc
acaacactacaagaaaaagtatacctataggaccaggaagagcattttatgcaacaggagaaataataggagatataag
caa

>U05499
atctgaaaatttcacgaacaatgctaaaaccataatagtacagctgaatgcatctatagtaattaattgtacaagaccc
gcaacattacaagaagaagtataaatataggaccaggaagagcattttatacatcaggacatataataggagatataag
cat

>U05498
atctgaaaatttctcggacaatgttaaaaccataatagtacagctaaatgaatctatagtaattaattgtacaagaccc
acaacaatacaagaaaaagtatacctataggaccaggaagagcattttatgcaacaggagaaataataggagatataag
caa

>U05497
atctgaaaatttctcggacaatgttaaaaccataatagtacagctaaatgaatctatagtaattaattgtacaagaccc
acaacactacaagaaaaagtatacctataggaccaggaagagcatttcatgcaacaggagaaataataggagatataag
caa

>U05496
atctgaaaatttcacgaacaatgctaaaaccataatagtacagctgaatgcatctatagtaattaattgtacaagaccc
gcaacaatacaagaagaagtataaatataggaccaggaagagcattttatacaacaggacaaataataggagatataag
caa

>U05495
atctgaaaatttctcggacaatgttaaaaccataatagtacagctaaatgaatctatagtaattaattgtacaagaccc
acaacaatacaagaaaaagtatacctataggaccaggaagagcattttatgcaacaggagaaataataggaaatataag
caa

>U05494
atctgaaaatttctcggtcaatgttaaaaccataatagtacagctaaatgaatctatagtaattaattgtacaagaccc
acaacaatacaagaaaaagtatacctataggaccaggaagagcattttatgcaacaggagaaataataggagatataag
caa

>U05493
atctgaaaatttctcggacaatgttaaaaccataatagtacagctaaatgaatctatagtaattaattgtacaagaccc
acaacaatacaaggaaaagtatacctataggaccaggaagagcattttatgcaacaggagaaataataggagatataag
caa

>U05492
atctgagaatttctcggacaatgttaaaaccataatagtacagctaaatgaatctatagtaattaattgtacaagaccc
acaacaatacaagaaaaagtatacctataggaccaggaagagcattttatgcaacaggagaaataataggagatataag
caa

>U05491
atctgaaaatttctcggacaatgttaaaaccataatagtacagctaaatgaatctatagtaattaattgtacaagaccc
acaacaatacaagaaaaagtatacctataggaccaggaagagcattttatgcaacaggagaaataataggagatataag
caa

>U05490
atctgaaaatttctcggacaatgttaaaaccataatagtacagctaaatgaatctatagtaattaattgtacaagaccc
gcaacaatacaagaagaagtataaatataggaccaggaagagcattttatacaacaggacaaataataggagatataag
caa

>U05489
atctgaaaatttctcggacaatgttaaaaccataatagtacagctaaatgaatctatagtaattaattgtacaagaccc
acaacaatacaagaaaaagtatacctataggaccaggaagagcattctatgcaacaggagaaataacaggagatataag
caa

>U05436
atctgccaatttcacagacaatgctaaaaccataatagtacagctgaaggaggcagtagaaattaattgtacaagaccc
acaacaatacaagaaaaagtatacctataggaccagggagagcattttatacaacaggagaaataataggagacatcag
caa

>U05435
atctgacaatttcgcaaacaatgctaaaaccataatagtacagctgaaggaagcagtagaaattaattgtacaagaccc
acaacaatacaagaaaaagtatacctataggaccagggagagcattttatacaacaggagaaataataggagacataag
caa

>U05434
atctaacaatttcgcagacaatgctaaaaccataatagtacagctgaaggaagcagtagaaattaattgtacaagaccc
acaacaatacaagaaaaagtgtacctataggaccagggagagcattttatacaacaggagaaataataggagacataag
caa

>U05433
ctgacaatttcacaaacaatgctaaaaccataatagtacagctgaaggaagcagtagaaattaattgtacaagacccaa
aacaatacaagaaaaagtatacctataggaccagggagagcattttatacaacaggagaaataataggagacataaggc
a

>U05432
atctgacaatttcacaaacaatgctaaaaccataatagtacagctgaaggaagcagtagaaattaattgtacaagaccc
acaacaatacaagaaaaagtatacctataggaccagggagagcattttatacaacaggagaaataataggagacataag
caa

>U05431
atctgtcaatttcacggacaatgctaaaaccataatagtacagctgaaggaagcagtagaaattaattgtacaagaccc
acaacaatacaagaaaaagtgtacctataggaccagggagagcattttatacaacaggagatataataggagacataag
caa

>U05430
atctgacaatttcacaaacaatgctaaaaccataatagtacagctgaaagaagcagtagaaattaattgtacaagaccc
acaacaatacaagaaaaagtgtacctataggaccagggagagcattttatacaacaggagaaataataggagacataag
ca

>U05429
atctgtcaatttcacggacagtgctaaaaccataatagtacagctgaaggaagcagtagaaattaattgtacaagacct
acaacaatacaagaaaaagtatacctataggaccagggagagcattttacacaacaggagacataacaggagacataag
caa

>U05428
atctgccaatttcacaaacaatgctaaaaccataatagtacagctgaaggaagcagtagaaattaattgtacaagaccc
acaacaatacaagaaaaagtgtacctataggaccagggagagcattttatacaacaggagaaataataggagacataag
caa

>U05427
atctgacaatttcacaaacaatgctaaaaccataatagtacagctgaaggaagcagtagaaattaattgtacaagaccc
acaacaatacaagaaaaagtgtacctataggaccagggagagcattttatacaacaggagaaataataggagacataag
caa

>U05426
atctgacaatttcacggacaatgctaaaaccataatagtacagctgaaggaagcagtagaaattaattgtacaagaccc
acaacaatacaagaaaaagtatacctataggaccaaggagagcattttatacaacaggaaaaataataggagacataag
caa

>U05425
aactgacaatcacacaaacaatactaaatccatcatagtacagctgctggaagcagtagaagttaattgttcaagaccc
ccaacaacacaagaaaaagtgtacctataggaccagggagagcattttatacaacaggagaagtaataggagacgtaag
caa

>U05397
atctagcaatttcacgaacactgctaaaatcataatagtacagctgaatacatctgtagtaattaattgtacaagaccc
acaacaatacaagaaaaagtataaatataggaccaggcagagcattctatacaacaggagaaataataggagatataag
caa

>U05396
atctagcaatttcacgaacaatgctaaaatcataatagtacagctgaatacatctgtagaaattaattgtacaagaccc
acaacaatacaagaaaaagtataaatataggaccaggcagagcattctatacaacaggagaaataataggagatataag
caa

>U05395
tctagcaatttcacgaacaatgccaaaatcataatagtacagctgaatacatctgtagtaattaattgtacaagaccca
caacaatacaagaaaaagtataaatataggaccaggcagagcattctatacaacaggagaaataataggagatataaga
aa

>U05394
atctagcaatttcacgaacaatgctaaaatcataatagtacagctgaatacatctgtagaaattaattgtacaagaccc
acaacaatacaagaaaaagtataaatataggaccaggcagagcattctatacaacaggagaaataataggagatataag
caa

>U05393
atctagcaatttcacgaacaatgctaaaatcataatagtacagctgaatacatctgtagaaattaattgtacaagaccc
acaacaatacaagaaaaagtataaatataggaccaggcagagcattctatacaacaggagaaataataggagatataag
caa

>U05392
atctagcaatttcacgaacaatgctaaaatcataatagtacagctgaatacatctgtagaaattaattgtacaagaccc
acaacaatacaagaaaaagtataaatataggaccaggcagagcattctatacaacaggagaaataataggagatataag
caa

>U05391
atctaacaatttcacggacaatactaaaatcataatagtacagctgaattcatctgtagaaattaattgtacaagaccc
acaacaatacaagaaaaagtataaatataggaccaggcagagcattctatacaacaggagaaataataggagatataag
caa

>U05390
atctagcaatttcacgaacaatgctaaaatcataatagtacagctgaatacatctgtagtaattaattgtacaaggccc
acaacaatacaagaaaaagtataaatataggaccaggcagagcattctatacaacaggagaaataataggagatataag
caa

>U05389
atctagcaatttcacgaacaatgctaaaatcataatagtacagctgaatacatctgtagtaattaattgtacaagaccc
acaacaatacaagaaaaagtataaatataggaccaggcagagcattctatacaacaggagaaataataggagatataag
caa

>U05388
atctagcaaattcacgaacaatgctaaaatcataatagtacagctgaatacatctgtagtaataaattgtacaagaccc
acagcaatacaagaaaaagtataaatataggaccaggcagagcattctatacaacaggagagatattaggggatataag
caa

>U05387
atctagcaatttcacgaacaatgctaaaatcataatagtacacctgaatacatctgtagtaattaattgtacaagaccc
acaacaatacaagaaaaagtataaatataggaccaggcagagcattctatacaacaggcgaaataataggagatataag
caa

>U05386
atctagcaatttcacgaacaatgctaaaatcataatagtacagctgaatacatctgtagtaattaattgtacaagaccc
acaacaatacacgaaaaagtataaatataggaccaggcagagcattctatacaacaggagaaataataggagatataag
caa

>U05385
atctagcaatttcacgaacaatgctaaaatcataatagtacagctgaatacatctgtagaaattaattgtacaagaccc
acaacaatacaagaaaaagtataaatataggaccaggcagagcattctatacaacaggagaaataataggagatataag
caa

>AF174842
ctagcagaagaaggggtagtaattagatctgaaaatttctcaaacaatgttaaaaacataatagtacagctgactaaat
tgtagcaattaattgtacaagacccaacaacaatacaagaaaaagtatacatatagcaccaggcacagcattttataca
caggagacataataggagatataagacaagcacattgtaacattagtaaagcagaatgggagaccactttacaacaggt
gctataaagttaagagaacaatttca

>AF174841
ctagcagaagaaggggtagtaattagatctgaaaatttctcaaacaatgttaaaaacataatagtacagctgactaaat
tgtagcaattaattgtacaagacccaacaacaatacaagaaaaagtatacatatagcaccaggcacagcattttataca
caggagacataataggagatataagacaagcacattgtaacattagtaaagcagaatgggagaccactttacaacaggt
gctataaagttaagagaacaatttca

>AF174840
ctagcagaagaaggggtagtaattagatctgaaaatttctcaaacaatgttaaaaacataatagtacagctgactaaat
tgtagcaattaattgtacaagacccaacaacaatacaagaaaaagtatacatatagcaccaggcacagcattttataca
caggagacataataggagatataagacaagcacattgtaacattagtaaagcagaatgggagactactttacaacaggt
gctataaagttaagagaacaatttca

>AF174839
ctagcagaagaaggggtagtaattagatctgaaaatttctcaaacaatgttaaaaacataatagtacagctgactaaat
tgtagcaattaattgtacaagacccaacaacaatacaagaaaaagtatacatatagcaccaggcacagcattttataca
caggagacataataggagatataagacaagcacattgtaacattagtaaagcagaatgggagaccactttacaacaggt
gctataaagttaagagaacaatttca

>AF174838
ctagcagaagaagaaatagtaattagatctgaaaatttctcaaacaatgttaaaaacataatagtacagctgactaaat
tgtagcaattaattgtacaagacccaacaacaatacaagaaaaagtatacatatagcaccaggcacagcattttataca
caggagacataataggagatatgagacaagcacattgtaacattagtaaagcagaatgggagaccactttacaacaggt
gctataaagttaagagaacaatttca

>AF174837
ctagcagaagaaggggtagtaattagatctgaaaatttctcaaacaatgttaaaaacataatagtacagctgactaaat
tgtagcaattaattgtacaagacccaacaacaatacaagaaaaagtatacatatagcaccaggcacagcatttcataca
caggagacataataggagatataagacaagcacattgtaacattagtaaagcagaatgggagaccactttacaacaggt
gctataaagttaagaggacaatatca

>AF174836
ctagcagaagaaggggtagtaattagatctgaaaatttctcaaataatgttaaaaacataatagtacagctgactaaat
tgtagcaattaattgtacaagacccaacaacaatacaagaaaaagtatacatatagcaccaggcacagcattttataca
caggagacataataggagatataagacaagcacattgtaacattagtaaagcagaatgggagaccactttacaacaggt
gctataaagttaagagaacaatttca

>AF174835
ctagcagaagaaggggtagtaattagatctgaaaatttctcaaacaatgttaaaaacataatagtacagctgactaaat
tgtagcaattaattgtacaagacccaacaacaatacaagaaaaagtatacatatagcaccaggcacagcattttataca
caggagacataataggagatataagacaagcacattgtaacattagtaaagcagaatgggagaccactttacaacaggt
gctataaagttaagagaacaatttca

>AF174834
ctagcagaagaaggggtagtaattagatctgaaaatttctcaaacaatgttaaaaacataatagtacagctgactaaat
tgtagcaattaattgtacaagacccaacaacaatacaagaaaaagtatacatatagcaccaggcacagcattttataca
caggagacataataggagatataagacaagcacattgtaacattagtaaagcagaatgggagaccactttacaacaggt
gctataaagttaagagaacaatttca

>AF174833
ctagcagaagaaggggtagtaattagatctgaaaatttctcaaacaatgttaaaaacataatagtacagctgactaaat
tgtagcaattaattgtacaagacccaacaacaatacaagaaaaagtatacatatagcaccaggcacagcattttataca
caggagacataataggagatataagacaagcacattgtaacattagtaaagcagaatgggagaccactttacaacaggt
gctataaagttaagagaacaatttca

>AF174832
ctagcagaagaaggggtagtaattagatctgaaaatttctcaaacaatgttaaaaacataatagtacagctgactaaat
tgtagcaattaattgtacaagacccaacaacaatacaagaaaaagtatacatatagcaccaggcacagcattttataca
caggagacataataggagatataagacaagcacattgtaacattagtaaagcagaatgggagaccactttacaacaggt
gctataaagttaagagaacaatttca

>AF174831
ctagcagaagaaggggtagtaattagatctgaaaatttctcaaacaatgttaaaaacataatagtacagctgactaaat
tgtagcaattaattgtacaagacccaacaacaatacaagaaaaagtatacatatagcaccaggcacagcattttataca
caggagacataataggagatataagacaagcacattgtaacattagtaaagcagaatgggagaccactttacaacaggt
gctataaagttaagagaacaatttca

>AF174830
ctagcagaagaaggggtagtaattagatctgaaaatttctcaaacaatgttaaaaacataatagtacagctgactaaat
tgtagcaattaattgtacaagacccaacaacaatacaagaaaaagtatacatatagtaccaggcacagcattttataca
caggagacataataggagacataagacaagcacattgtaacattagtaaagcagaatgggagaccactttacaacaggt
gctataaagttaagagaacaatttca

>AF174829
ctagcagaagaaggggtagtaattagatctgaaaatttctcaaacaatgttaaaaacataatagtacagctgactaaat
tgtagcaattaattgtacaagacccaacaacaatacaagaaaaagtatacatatagtaccaggcacagcattttataca
caggagacataataggagatataagacaagcacattgtaacattagtaaagacgaatgggagaccactttacaacaggt
gctataaagttaagagaacaatttca

>AF174828
ctagcagaagaagaaatagtaattagatctgaaaatttctcaaacaatgttaaaaacataatagtacagctgactaaat
tgtagcaattaattgtacaagacccaacaacaatacaagaaaaagtatacatataggaccaggcacagcattttataca
caggagacataataggagatataagacaagcacattgtaacattagtagagcagaatgggagaccactttacaacaggt
gctataaagttaagagaacaatttca

>AF174827
ctagcagaagaagacatagtaattagatctgaaaatttctcaaacaatgctaaaaacataatagtacagctgactaaat
tgtagcaattaattgtacaagacccaacaacaatacaagaaaaagtatacatatagcaccaggtacagcattttataca
caggagacataataggagatataagacaagcacattgtaaccttagtaaagcagaatgggagaacactttaagacaggt
gctataaagttaagagaacaatttca

>AF174826
ctagcagaagaagacatagtaattagatctgaaaatttctcaaacaatgctaaaaacataatagtacagctgactaaat
tgtagcaattaattgtacaagacccaacaacaatacaagaaaaagtatacatatagcaccaggtacagcattttataca
caggagacataataggagatataagacaagcacattgtaaccttagtaaagcagaatgggagaacactttaagacaggt
gctataaagttaagagaacaatttca

>AF174825
ctagcagaagaagaaatagtaattagatctgaaaatttctcaaacaatgttaaaaacataatagtacagctgactaaat
tgtagcaattaattgtacaagacccaacaacaatacaagaaaaagtatacatatagcaccaggcacagcattttataca
caggagacataataggagatataagacaagcacattgtaacattagtaaagcagaatgggagaccactttacaacaggt
gctataaagttaagagaacaatttca

>AF174824
ctagcagaagaagaaatagtaattagatctgaaaatttctcaaacaatgttaaaaacataatagtacagctgactaaat
tgtagcaattaactgtacaagacccaacaacaatacaagaaaaagtatacatatagcaccaggcacagcattttataca
caggagacataataggagatataagacaagcacattgtaacattagtaaagcagaatgggagaccactttacaacaggt
gctataaagttaagagaacaatttca

>AF174823
ctagcagaagaagacatagtaattagatctgaaaatttctcaaacaatgctaaaaacataatagtacagctgactaaat
tgtagcaattaattgtacaagacccaacaacaatacaagaaaaagtatacatatagcaccaggtacagcattttataca
caggagacataataggagatataagacaagcacattgtaaccttagtaaagcagaatgggagaacactttaagacaggt
gctataaagttaagagaactatttca

>AF174822
ctagcagaagaagaaatagtaattagatctgaaaatttctcaaacaatgttaaaaacataatagtacagctgactaaat
tgtagcaattaattgtacaagacccaacaacaatacaagaaaaagtatacatatagcaccaggcacagcattttataca
caggggacataataggagatataagacaagcacattgtaaccttagtaaagcagaatgggagaacactttaagacaggt
gctataaagttaagagaacaatttca

>AF174821
ctagcagaagaagaaatagtaattagatctgaaaatttctcaaacaatgttaaaaacataatagtacagctgactaaat
tgtagctattaattgtacaagacccaacaacaatacaagaaaaagtatacatatagcaccaggcacagcattttataca
caggagacataataggagatataagacaagcacattgtaacattagtaaagcagaatgggagaccactttaagacaggt
gctataaagttaagagaacaatttca

>AF174820
ctagcagaagaagacatagtaattagatctgaaaatttctcaaacaatgctaaaaacataatagtacagctgactaaat
tgtagcaattaattgtacaagacccaacaacaatacaagaaaaagtatacatatagcaccaggtacagcattttataca
caggagacataataggagatataagacaagcacattgtaaccttagtaaagcagaatgggagaacactttaagacaggt
gctataaagttaagagaacaatttca

>AF174819
ctagcagaagaagacatagtaattagatctgaaaatttctcaaacaatgctaaaaacataatagtacagctgactaaat
tgtagcaattaattgtacaagacccaacaacaatacaagaaaaagtatacatatagcaccaggtacagcattttataca
caggagacataataggagatataagacaagcacattgtaaccttagtaaagcagaatgggagaacactttaagacaggt
gctataaagttaagagaacaatttca

>AF174818
ctagcagaagaagagatagtaattagatctgaaaatttctcaaacaatgttagaaacataatagtacagctgactaaat
tgtagcaattaattgtacaagacccaacaacaatacaagaaaaagtatacatatagcaccaggcacagcattttataca
caggagacataataggagatataagacaagcacattgtaacattagtaaagcagaatgggagaccactttaagacaggt
gctataaagttaagagaacaatttca

>AF174817
ctagcagaagaagacatagtaattagatctgcaaatttctcaaacaatgctaaaaacataatagtacagctgactaaat
tgtagcaattaattgtacaagacccaacaacaatacaagaaaaagtatacatatagcaccaggtacagcattttataca
caggagacataataggagatataagacaagcacattgtaaccttagtaaagcagaatgggagaacactttaagacaggt
gctataaagttaagagaacaatttca

>AF174816
ctagcagaagaagacatagtaattagatctgaaaatttctcaaacaatgctaaaaacataatagtacagctgactaaat
tgtagcaattaattgtacaagacccaacaacaatacaagaaaaagtatacatatagcaccaggtacagcattttataca
caggagacataataggagatataagacaagcacattgtaaccttagtaaagcagaatgggagaacactttaagacaggt
gctataaagttaagagaacaatttca

>AF174800
gtaattaggtccgccaatttcacaaacaatgctaaagtcataatagtacagctgaataaatctgtagaaattaattgta
aagacctaacaacaatacaagaaaaggtatacatataggaccaggcagagcattctatgcaacaggagaaataatagga
atataagacaagcacattgtaaccttagtagagcagcatggaatgacactttaaaacagatagttataaagttaagaga
caa

>AF174799
gtaattaggtccgccaatttcacaaacaatgctaaagtcataatagtacagctgaataaatctgtagaaattaattgta
aagacctaacaacaatacaagaaaaggtatacatataggaccaggcagagcattttatgcaacaggagaaataatagga
atataagacaagcacattgtaaccttagtaaagcagcatggaatgacactttaaaacagatagttataaagttaagaga
caa

>AF174798
gtaattagatccgccaatttcacaaacaatgctaaagtcataatagtacagctgaatgaatctgtagaaattaattgta
aagacccaacaacaatacaagaaaaggtatacatataggaccaggcagagcattctatgcaacaggagaaataatagga
atataagacaagcacattgtaaccttagtggagcagcatggaatgacactttaaaacagatagttataaagttaagaga
caa

>AF174797
gtaattaggtccgccaatttcacaaacaatgctaaagtcataatagtacagctgaataaatctatagaaattaattgta
aagacccaacaacaatacaaggaaaggtatacatataggaccaggcagagcattttatgcaacaggagaaataatagga
atataagacaagcacattgtaaccttagtaaagcagcatggaatgacactttaaaacagatagttataaagttaagaga
caa

>AF174796
gtaattaggtccgccaatttcacaaacaatgctaaagtcataatagtacagctgaataaatctgtagaaattaattgta
aagacccaacaacaatacaagaaaaggaatacatataggaccaggcagagcattttatgcaacaggagaaataatagga
atataagacaagcacattgtaaccttagtaaagcagcatggaatgacactttaaaacagatagttataaagttaagaga
caa

>AF174795
gtaattaggtccgccaatttcacaaacaatgctaaagtcataatagtacagctgaataaatctrtagaaattaattgta
aagacccaacaacaatacaagaaaaagtatacatataggaccaggcagagcattttatacaacaggagaaataatagga
atataagacaagcacattgtaaccttagtagaacagcatggaatgacactttaaaacagatagttataaagttaagaga
caa

>AF174794
gtaattaggtccgccaatttcacaaacaatgctaaagtcataatagtacagctgaataaatctgtagaaattaattgta
aagacccaacaacaatacaagaaaaggwatacatataggaccaggcagagcattttatgcaacaggagaaataatagga
atataagacaagcacattgtaaccttagtaaagcagcatggaatgacactttaaaacagatagttataaagttaagaga
caa

>AF174793
gtaattagatccgaaaatttcacgaacaatgctaaaaacataatagtacagctgaatgaaactgtagaaattaattgta
aagrcccaacaataatacaagaaaaagtatacctatgggaccaggcaaagcattttatgcaacaggagatataatagga
atataagacaagcacattgtaacattagtagaacaaaatggaataaaactttaaaacagatagttataaagttaagaga
caa

>AF174792
gtaattagatccgaaaatttcacgaacaatgctaaaaacataatagtacagctgaatgaaactgtagaaattaattgta
aaggcccaacaataatacaagaaaaagtatacctatgggaccaggcaaagcattttatgcaacaggagacataatagga
atataagacaagcacattgtaacattagtagaacaaaatggaataac

>AF174791
gtaattagatccgaaaatttcacgaacaatgctaaaaacataatagtacagctgaatgaaactgtagaaattaattgta
aagrcccaacaataatacaagaaaaagtatacctatgggaccaggcaaagcattttatgcaacaggagatataatagga
atataagacaagcacattgtaacattagtagaacaaaatggaataaaactttaaaacagatagttataaagttaagaga
caa

>AF174790
taattagatctgaaaatttcacgaacaatgctaaaaacataatagtacagctgaatgaaactgtagaaattaattgtac
aggcccaacaacaatacaagaaaaagtatacctatgggaccaggcaaagcattttatgcaacaggagatataataggag
tataagacaagcacattgtaacattagtagaacaagatggaataacactttaaaacagatagttataaagttaagagaa
aa

>AF174789
taattagatctgaaaatttcacgaacaatgctaaaaacataatagtacagctgaatgaaactgtagaaattaattgtac
aggcccaacaacaatacaagaaaaagtatacctatgggaccaggcaaagcattttatgcaacaggagatataataggaa
tataagacaagcacattgtaacattagtagaacaagatggaataacactttaaaacagatagttataaagttaagagaa
aa

>AF174788
gaaaatttcacgaacaatgctaaaaacataatagtacagctgaatgaaactgtagaaattaattgtacaagacccaaca
taatacaagaaaaagtatacctatgggaccaggcaaagcattttatgcaacaggagatataataggagatataagacaa
cacattgtaacattagtagaacaaaatggaataacactttaaaacagatagttataaagttaagagaacaa

>AF174786
gaaaatttcacgaacaatgctaaaaacataatagtacagctgaatgaaactgtagaaattaattgtacaaggcccaaca
caatacaagaaaaagtatacctatgggaccaggcaaagcattttatgcaacaggagacataataggagatataagacaa
cacattgtaacattagtagaacaaratggaataaaactttaaaacagatagttatcaagttaagagaacaa

>AF174785
gaaaatttcacgaacaatgctaaaaacataatagtacagctgaatgaaactgtagaaattaattgtacaaggcccaaca
caatacaagaaaaagtatacctatgggaccaggcaaagcattttatgcaacaggagacataataggaaatataagacaa
cacattgtaacattagtagaacaagatggaataacactttaaaacagatagttataaagttaagagaacaa

>AF174784
aaaatttcacgaacaatgctaaaaacataatagtacagctgaatgaaactgtagaaattaattgtacaaggcccaacaa
aatacaagaaaaagtatacctatgggaccaggcaaagcattttatgcaacaggagacataataggaaatataagacaag
acattgtaacattagtagaacaagatggaataacactttaaaacagatagttataaagttaagagaacaa

>AF174783
aaaatttcacgaacaatgctaaaaacataatagtacagctgaatgaaactgtagaaattaattgtacaaggcccaacaa
aatacaagaaaaagtatacctatgggaccaggcaaagcattttatgcaacaggagatataataggagatataagacaag
acattgtaacattagtagaacaaaatggaataaaactttaaaacagatagttataaagttaagagaacaa

>AF174781
gtaattagatccgaaaatttcacgaacaatgctaaaaacataatagtacagctgaatgaaactgtagaaattaattgta
aaggcccaacaacaatacaagaaaaagtatacctatgggaccaggcaaagcattttatgcaacaggagacataatagga
atataagacaagcacattgtaacattagtagaacaaaatggaataacactttaaaacagatagttataaagttaagaga
caa

>AF174776
gtaattagatctgaaaatttctcgaacaatgttaaaactataatagtacatctgaatgaatctgtagaaattaattgta
aagacccaacaacaatacaagaaaaagtatacctataggaccagggagagcaatttatacaacaggacaaataatagga
atatcagacaagcacattgtaacattagtagagcaaaatggaataaagctttaggacagatagctataaaattaagaga
aaa

>AF174775
gtaattagatctgaaaatttctcgaacaatgttaaaactataatagtacatctgaatgaatctgtagaaattaattgta
aagacccaacaacaatacaagaaaaagtatacctataggaccagggagagcaatttatacaacaggacaaataatagga
atatcagacaagcacattgtaacattagtagagcaaaatggaataaagctttaggacagatagctataaaattaagaga
aaa

>AF174774
agatctgaaaatttctcgaacaatgttaaaactataatagtacatctgaatgaatctgtagaaattaattgtacaagac
caacaacaatacaagaaaaagtatacctataggaccagggagagcaatttatacaacaggacaaataataggagatatc
gacaagcacattgtaacattagtagagcaaaatggaataaagctttaggacagctagctataaaattaagagaaaaa

>AF174773
gtaattagatctgaaaatttctcgaacaatgctaaaactataatagtacatctgaatgaatctgtagaaattaattgta
aagacccaacaacaatacaagaaaaagtatacctataggaccagggagagcaatttatacaacaggacaaataatagga
atatcagacaagcacattgtaacattagtagagcaaaatggaataaagctttaggacagatagctataaaattaagaga
aaa

>AF174772
ggtctgaaaatttctcgaacaatgctaaaactataatagtacatctgaatgaatctgtagaaattaattgtacaagacc
aacaacaatacaagaaaaagtatacctataggaccagggagagcaatttatacaacaggacaaataataggagatatca
acaagcacattgtaacattagtagagcaaaatggaataaacgtttaggacagatagctataaaattaagagaaaaa

>AF174771
aattagatctgaaaatttctcagacaatactaaaactataatagtacatctgaatgaatctgtagaaattaattgtaca
gacccaacaacaatacaagaaaaagtatacctatgggaccagggagagcattttatacaacaggacaaataataggaaa
ataagacaagcacattgtaacattagtagagaaagatggaataaaactttagaacagatagttaaaaaattaggagaaa
a

>AF174770
gtaattaggtctgaaaatttctcagacaatgctaaaactataatagtacatctgaatraatctgtagaaattaattgta
aagacccaacaacaatacaagaaaaagtatacctatrggaccagggagagcattgtatacaacaggacaaataatagga
atataagacaagcacattgtaacattagtagagaaaaatggaataaaactttagaacagatagttataaaattaggaga
aaa

>AF174767
atctgaaaatttctcaaacaatgctaaaaacataatagtacagctgactaaatctgtagcaattaattgtacaagaccc
acaacaatacaagaaaaagtatacatatagcaccaggtacagcattttatacaacaggagacataataggagatataag
caagcacattgtaaccttagtaaagcagaatgggagaacactttaagacaggtagctataaagttaagagaacaa

>AF174765
gtaattagatctgaaaatttctcaaacaatgctaaaaacataatagtacagctgactaaatctgtagcaattaattgta
aagacccaacaacaatacaagaaaaagtatacatatagcaccaggtacagcattttatacaacaggagacataatagga
atataagacaagcacattgtaaccttagtaaagcagaatgggagaacactttaagacaggtagctataaagttaagaga
caa

>AF174764
aattagatctgaaaatttctcaaacaatgctaaaaacataatagtacagctgactaaatctgtagcaattaattgtaca
gacccaacaacaatacaagaaaaagtatacatatagcaccaggtacagcattttatacaacaggagacataataggaga
ataagacaagcacattgtaaccttagtaaagcagaatgggagaacactttaagacaggtagctataaagttaagagaca
t

>AF174763
gtaattagatctgaaaatttctcaaacaatgttaaaaacataatagtacagctgactaaatctgtagcaattaactgta
aagacccaacaacaatacaagaaaaagtatacatatagcaccaggcacagcattttatacaacaggagacataatagga
atataagacaagcacattgtaacattagtaaagcagaatgggagaccactttacaacaggtagctataaagttaagaga
caa

>AF174762
gtaattagatctgaaaatttctcaaacaatgttaaaaacataatagtacagctgactaaatctgtagcaattaattgta
aagacccaacaacaatacaagaaaaagtatacatatagcaccaggcacagcattttatacaacaggagacataatagga
atataagacaagcacattgtaacattagtaaagcagaatgggagaccactttacaacaggtagctataaagttaagaga
caa

>AF174760
gtaattagatctgaaaatttctcaaacaatgctaaaaacataatagtacagctgaataaatctgtagcaattaattgta
aagacccaacaacaatacaagaaaaggtatacatatagcaccaggcgcagcattttatacaacaggagacataatagga
atataagacaagcacattgtaacattagtaaagcaaaatgggagaacactttaaagcaggtagctataaagttaagaga
caa

>AF174759
gtaattagatctgaaaatttctcaaacaatgctaaaaacataatagtacagctgaataaatctgtagcaattaattgta
aagacccaacaacaatacaagaaaaggtatacatatagcaccaggcgcagcattttatacaacaggagacataatagga
atataagacaagcacattgtaacattagtaaagcaaaatgggagaacactttaaaacaggtagctataaagttaagaga
caa

>AF409671
ctagcagaagaagaggtagtaattaggtcagccaatttctcagacaatgctaaaagcataatagtacagctaaaggaat
tgtagtaattaattgtacaagacccagcaacaatacaagaagaggtatacatataggaccaggcagtgcattttataca
caggagaagtaacaggagatataagacaagcacattgtaacattagtagagcaaaatggaatgacactttaaaagagat
gttaaaaaattaagagaaaaatttaataaaacaatagtctttactcactcctcagga

>AF409670
ctagcagaagaagaggtagtaattaggtcagccaatttctcagacaatgctaaaagcataatagtacagctaaaggaat
tgtagtaattaattgtacaagacccagcaacaatacaagaagaggtatacatataggaccaggcagtgcattttataca
caggagaagtaacaggagatataagacaagcacattgtaacattagtagagcaaaatggaatgacactttaaaagagat
gttaaaaaattaagagaaaaatttaataaaacaatagtctttactcactcctcagga

>AF409669
ctagcagaagaagaggtagtaattaggtcagccaatttctcagataatgctaaaagcataatagtacagctaaaggaat
tgtagtaattaattgtacaagacccagcaacaatacaagaagaggtatacatataggaccaggcagtgcattttataca
caggagaagtaacaggagatataagacaagcacattgtaacattagtagagcaaaatggaatgacactttaaaagagat
gttaaaaagttaagagaaaaatttaataaaacaatagtctttactcactcctcagga

>AF409668
ctagcagaagaagaggtagtaattaggtcagccaatttctcagataatgctaaaagcataatagtacagctaaaggaat
tgtagtaattaattgtacaagacccagcaacaatacaagaagaggtatacatataggaccaggcagtgcattttataca
caggagaagtaacaggagatataagacaagcacattgtaacattagtagagcaaaatggaatgacactttaaaagagat
gttaaaaagttaagagaaaaatttaataaaacaatagtctttactcactcctcagga

>AF409667
ctagcagaagaagaggtagtaattaggtcagccaatttctcagacaatgctaaaagcataatagtacagctaaaggaat
tgtagtaattaattgtacaagacccagcaacaatacaagaagaggtatacatataggaccaggcagtgcattttataca
caggagaagtaacaggagatataagacaagcacattgtaacattagtagagcaaaatggaatgacactttaaaagagat
gttaaaaaattaagagaaaaatttaataaaacaatagtctttactcactcctcagga

>AF409666
ctagcagaagaagaggtagtaattaggtcagccaatttctcagacaatgctaaaagcataatagtacagctaaaggaat
tgtagtaattaattgtacaagacccagcaacaatacaagaagaggtatacatataggaccaggcagtgcattttataca
caggagaagtaacaggagatataagacaagcacattgtaacattagtagagcaaaatggaatgacactttaaaagagat
gttaaaaaattaagagaaaaatttaataaaacaatagtctttactcactcctcagga

>AF409665
ctagcagaagaagaggtagtaattaggtcagccaatttctcagacaatgctaaaagcataatagtacagctaaaggaat
tgtagtaattaattgtacaagacccagcaacaatacaagaagaggtatacatataggaccaggcagtgcattttataca
caggagaagtaacaggagatataagacaagcacattgtaacattagtagagcaaaatggaatgacactttaaaagagat
gttaaaaagttaagagaaaaatttaataaaacaatagtctttactcactcctcagga

>AF409664
ctagcagaagaagaggtagtaattaggtcagccaatttctcagataatgctaaaagcataatagtacagctaaaggaat
tgtagtaattaattgtacaagacccagcaacaatacaagaagaggtatacatataggaccaggcagtgcattttataca
caggagaagtaacaggagatataagacaagcacattgtaacattagtagagcaaaatggaatgacactttaaaagagat
gttaaaaagttaagagaaaaatttaataaaacaatagtctttactcactcctcagga

>AF409663
ctagcagaagaagaggtagtaattaggtcagccaatttctcagacaatgctaaaagcataatagtacagctaaaggaat
tgtagtaattaattgtacaagacccagcaacaatacaagaagaggtatacatataggaccaggcagtgcattttataca
caggagaagtaacaggagatataagacaagcacattgtaacattagtagagcaaaatggaatgacactttaaaagagat
gttaaaaaattaagagaaaaatttaataaaacaatagtctttactcactcctcagga

>AF409662
ctagcagaagaagaggtagtaattaggtcagccaatttctcagataatgctaaaagcataatagtacagctaaaggaat
tgtagtaattaattgtacaagacccagcaacaatacaagaagaggtatacatataggaccaggcagtgcattttataca
caggagaagtaacaggagatataagacaagcacattgtaacattagtagagcaaaatggaatgacactttaaaagagat
gttaaaaagttaagagaaaaatttaataaaacaatagtctttactcactcctcagga

>AF409661
ctagcagaagaagaggtagtaattaggtcagccaatttctcagacaatgctaaaagcataatagtacagctaaaggaat
tgtagtaattaattgtacaagacccagcaacaatacaagaagaggtatacatataggaccaggcagtgcattttataca
caggagaagtaacaggagatataagacaagcacattgtaacattagtagagcaaaatggaatgacactttaaaagagat
gttaaaaagttaagagaaaaatttaataaaacaatagtctttactcactcctcagga

>AF409630
ctagcagaagaagaggtagtaattagatccaaaaatttcacgaacaatgccaaagtcataatagtacagctgaatgaat
tgtagtaattaattgtacaagacccaataacaatacaagaaaaagtatacatataggtccaggcagggcattttatgca
caggagaaataataggagagataagacaagcatattgtgaagtgagtagggcagaatggaataacactttaaaacagat
gttctaaagttaagagaacaatttgggaataaaacaatagtttttaatcaatcctcagga

>AF409629
ctagcagaagaagaggtagtaattagatccaaaaatttcacggacaatgccaaagtcataatagtacagctgaatgaat
tgtagtaattaattgtacaagacccaacaacaatacaagaaaaagtatacatatgggaccaggcagggcattttataca
caggagaaataatagggcagataagacaagcatattgtgaagtgagtagggcagaatggaataacactttaaaacagat
gttctaaagttaagagaacaatttgggaataaaacaagagtttttaatcaatcctcagga

>AF409628
ctagcagaagaagaggtagtaattagatccaaaaatttcacggacaatgccaaggtcataatagtacagctgaatgaat
tgtagtaattaattgtataagacccaacaacaatacaagaaagagtatacatataggaccaggcagggcattttataca
cagaagaaataataggagaaataagacaagcatattgtagccttagtagagcaaaatggagtaacactttaaaacagat
gttataaagttaagagaacaatttaagaataaaacaatagtctttaagcaatcctcagga

>AF409627
ctagcagaagaagaggtagtaattagatccaaaaatttcacggacaatgccaaagtcataatagtacagctgaatgaat
tgtagtaattaattgtataagacccaacaacaatacaagaaaaagtatacatataggaccaggcagggcattttataca
cagaagaaataataggagaaataagacaagcatattgtagccttagtagagcaaaatggagtaacactttaaaacagat
gttataaagttaagagaacaatttaagaataaaacaatagtctttaagcaatcctcagga

>AF409626
ctagcagaagaagaggtagtaattagatccaaaaatttcacgaacaatgccaaagtcataatagtacagctgaatgaat
tgtagtaattaattgtacaagacccaataacaatacaagaaaaagtatacatataggtccaggcagggcattttatgca
caggagaaataataggagagataagacaagcatattgtgaagtgagtagggcagaatggaataacactttaaaacagat
gttctaaagttaaaagaacaatttgggaataaaacaatagtttttaatcaatcctcagga

>AF409625
ctagcagaagaagaggtagtaattagatccaaaaatttcacggacaatgccaaagtcataatagtacagctgaatgaat
tgtagtaattaattgtataagacccaacgacaatacaagaaaaagtatacatataggaccaggcagggcattttataca
cagaagaaataataggagaaataagacaagcatattgtagccttagtagagcaaaatggagtaacactttaaaacagat
gttataaagttaagagaacaatttaagaataaaacaatagtctttaagcaatcctcagga

>AF409624
ctagcagaagaagaggtagtaattagatccaaaaatttcacgaacaatgccaaagtcataatagtacagctgaatgaat
tgtagtaattaattgtacaagacccaatgacaatacaagaaaaagtacacatataggtccaggcagggcattttacgca
caggagaaataataggagagataagacaagcatattgtgaagtgagtagggcagaatggaataacactttaaaacagat
gttctaaagttaaaagaacaatttgggaataaaacaatagtttttaatcaatcctcagga

>AF409623
ctagcagaagaagaggtagtaattagatccaaaaatttcacggacaatgccaaagtcataatagtacagctgaatgaat
tgtagtaattaattgtataagacccaacaacaatacaagaaaaagtatacatataggaccaggcagggcattttataca
cagaagaaataataggagaaataagacaagcatattgtagccttagtagagcaaaatggagtaacactttaaaacagat
gttataaagttaagagaacaatttaagaataaaacaatagtctttaagcaatcctcagga

>AF409622
ctagcagaagaagaggtagtaattagatccaaaaatttcacgaacaatgccaaagtcataatagtacagctgaatgaat
tgtagtaattaattgtacaagacccaataacaatacaagaaaaagtatacatataggtccaggcagggcattttatgca
caggagaaataataggagaggtaagacaagcatattgtgaagtgagtagggcagaatggaataacactttaaaacagat
gttctaaagttaaaagaacattttgggaataaaacaatagtttttaatcaatcctcagga

>AF409621
ctagcagaagaagaggtagtaattagatccaaaaatttcacgaacaatgccaaagtcataatagtacagctgaatgaat
tgtagtaattaattgtacaagacccaataacaatacaagaaaaagtatacatataggtccaggcagggcattttatgca
caggagaaataataggagagataagacaagcatattgtgaagtgagtagggcagaatggaataacactttaaaacagat
gttctaaagttaaaagaacaatttgggaataaaacaatagtttttaatcaatcctcagga

>AF409590
ctagcagaagaagaggtagtaattagatccgaaaatttcacgaacaatgctaaaaacataatagtgcagctgaatgaaa
tgtagaaattaattgtacaaggcccaacaacaatacaagaaaaagtatacctatgggaccaggcaaagcattttatgca
caggagatataataggagatataagacaagcacattgtaacattagtagaacaaaatggaataaaactttaaaacagat
gttataaagttaagagaacaatttggaaataataaaacaataatctttaatcaatcctcagga

>AF409589
ctagcagaagaagaggtagtaattagatccgaaaatttcacgaacaatgctaaaaacataatagtacagctgaatgaaa
tgtagaaattaattgtacaaggcccaacaacaatacaagaaaaagtatacctatgggaccaggtaaagcattttatgca
caggagatataataggaaatataagacaggcacattgtaacattagtagaacaagatggaataacactttaaaacagat
gttataaagttaagagaacaatttgggaataaaacaataatctttaatcaaccctcagga

>AF409588
ctagcagaagaagaggtagtaattagatccgaaaatttcacgaacaatgctaaaaacataatagtacagctgaatgaaa
tgtagaaattaactgtacaaggcccaacaacaatacaagaaaaagtatacctatgggaccaggcaaagcattttatgca
caggagatataataggagatataagacaagcacattgtaacattagtagaacaaaatggaataaaactttaaaacagat
gttataaagttaagagaacaatttggaaataataaaacaataatctttaatcaatcctcagga

>AF409587
ctagcagaagaagaggtagtaattagatccgaaaatttcgcgaacaatgctaaaaacataatagtacagctgaatgaaa
tgtagaaattaattgtacaaggcccaacaacaatacaagaaaaagtatacctatgggaccaggcaaagcattttatgca
caggagatataataggagatataagacaagcacattgtaacattagtagaacaaaatggaataaaactttaaaacagat
gttataaagttaagagaacaatttggaaataataaaacaataatctttaatcaatcctcagga

>AF409586
ctagcagaagaagaggtagtaattagatccgaaaatttcacgaacaatgctaaaaacataatagtacagctgaatgaaa
tgtagaaattaattgtacaaggcccaacaacaatacangaaaaagtatacctatgggaccaggcaaagcattttatgca
caggagatataataggagatataagacaagcacattgtaacattagtagaacaaaatggaataaaactttaaaacagat
gttataaagttaagagaacaatttggaaataataaaacaataatctttaatcaatcctca

>AF409585
ctagcagaagaagaggtagtaattagatctgaaaatttcacgaacaatgctaaaaacataatagtacagctgaatgaaa
tgtagaaattaattgtacaaggcccaacaacaatacaagaaaaagtatacctatgggacccggcaaagcattttatgca
caggagacataataggaaatataagacaagcacactgtaacattagtagaacaagatggaataacactttaaaacagat
gttataaagttaagagaacaatttgggaataaaacaataatctttaatcaatcctcagga

>AF409584
ctagcagaagaagaggtagtaattagatccgaaaatttcacgaacaatgctaaaaacataatagtacagctgaatgaaa
tgtagaaattaattgtacaaggcccaacaacaatacaagaaaaagtatacctatgggaccaggcaaagcattttatgca
caggagatataataggaaacataagacaggcacattgtaacattagtagaacaagatggaataacactttaaaacagct
gttataaagttaagagaacaatttgggaataaaacaataatctttaatcaatcctcagga

>AF409583
ctagcagaagaagaggtagtaattagatccgaaaatttcacgaacaatgctaaaaacataatagtacagctgaatgaaa
tgtagaaattaattgtacaaggcccaacaacaatacaagaaaaagtatacctatgggaccaggcaaagcattttatgca
caggagatataataggaaacataagacaggcacattgtaacattagtagaacaagatggaataacactttaaaacagat
gttataaagttaagagaacaatttgggaataaaacaataatctttaatcaatcctcagga

>AF409582
ctagcagaagaagaggtagtaattagatccgaaaatttcacgaacaatgctaaaaacataatagtacagctgaatgaaa
tgtagaaattaattgtacaaggcccaacaacaatacaagaaaaagtatacctatgggaccaggcaaagcattttatgca
caggagatataataggagacataagacaagcacattgtaacattagtagaacaaaatggaataaaactttaaaacagat
gttataaagttaagagaacaatttggaaataataaaacaataatctttaatcaatcctcagga

>AF409581
ctagcagaagaagaggtagtaattagatccgaaaatttcacgaacaatgctaaaaacataatagtacagctgaatgaaa
tgtagaaattaattgtacaaggcccaacaacaatacaagaaaaagtatacctatgggaccaggcaaagcattttatgca
caggagatataataggagatataagacgagcacattgtaacattagtagaacaaaatggaataaaactttaaaacagat
gttataaagttaagagaacaatttggaaataataaaacaataatctttaatcaatcctcagga

>AF409552
ctagcagaagaagaggtagtaattagatctgccaatttctcgaacaatgctaaaaacataatagtgcagctgaacaaat
tatagaaattaattgtacaagacccagcaacaatacaagcagaagtatacatataggaccagggagagcatttgataca
cagaaaaaataacaggagatataagacaaacacattgtaaccttagtagaacagactggaataagactttacaccacat
gttgaaaaattaagagaacaatttgggaaaaataaaacaatagaatttaagagatcctcagga

>AF409551
ctagcagaagaagaggtagtaattagatctgccaatttcacgaacaatgctaaaaccataatagtgcagctgaacaaat
tatagaaattaattgtacaagacccagcaacaatacaagcagaggtataaatataggaccagggagagcattttataca
cagaaagaataacaggagatataagacaagcacattgtaacattagtagagcagattggaataagactttacaacagat
gttgaaaaattaagagaacaatttgggaataataaaacaatagtctttaatcaatcctcagga

>AF409550
ctagcagaagaagaggtagtaattagatctgccaatttcacgaacaatgctaaaaccataatagtgcagctgaacaaat
tatagaaattaattgtacaagacccagcaacaatacaagcagaggtataaatataggaccagggagagcattttataca
cagaaagaataacaggagatataagacaagcacattgtaacattagtagagcagattggaataagactttacaacagat
gttgaaaaattaagagaacaatttgggaataataaaacaatagtctttaatcaatcctcagga

>AF409549
ctagcagaagaagaggtaataattagatctgccaatttctcagacaatgctaaaaccataatagtgcagctgaacaaat
tatagaaattaattgtacaagacccagcaacaatacaagcagaagtatacatataggaccagggagagcatttgatgca
cagaaaaaataacaggagatataagacaagcacattgtaaccttagtagaacagcttggaataagactttacaccacat
gttgaaaaattaagagaagaatttggaaaaaataaaacaatagaatttaagggatcctcagga

>AF409548
ctagcagaagaagaggtagtaattagatctgccaatttctcggacaatgctaaaaccataatagtgcagctgaacaaat
tatagaaattaattgtacaagacccaacaacaatacaagcagacgtatacgtataggaccagggagagcagttattgca
cagataaaataacaggagatataagacaagcacattgtaaccttagtagaacagattggaataagactttacaccacat
gttgaaaaattaagagaaaaatttgggaaaaataaaacaatagaatttaagagatcctcagga

>AF409547
ctagcagaagaagaggtagtaattagatctgccaatttctcgaacaatgctaaaatcataatagtgcaactgaacaaat
tatagaaattaattgtacaagacccagcaacaatacaagcagaagtatacatataggaccagggagagcatttgatgca
cagaaaaaataacaggagatataagacaagcacattgtaaccttagtagaacagattggaataagactttacaccacat
gttgaaaaattaagagaagaatttgggaaaaataaaacaatagaatttaagagatcctcagga

>AF409546
ctagcagaagaagaggtagtaattagatctgccaatttctcgaacaatgctaaaatcataatagtacagctgaacaaat
tatagaaattaattgtacaagacccagcaacaatacaagcagaagtatccatataggaccagggagagcatttgatgca
cagaaaaaataacaggagatataagacaagcacattgtaaccttagtagaacagattggaataagactttacaccacat
gttgaaaaattaagagaagaatttgggaaaaataaaacaatagaatttaagagatcctcagga

>AF409545
ctagcagaagaagaggtagtaattagatctgccaatttctcagacaatgctaaaaacataatagtgcagctgaacaaat
tatagaaattaattgtacaagacccagcaacaatacaagcagaagtatacatataggaccagggagagcatttgatgca
cagaaaaaataacaggagatataagacaagcacattgtaaccttagtagaacagaatggaataagactttacaccacat
gttgaaaaattaagagaagaatttggaaataataaaacaatagaatttaagagatcctcagga

>AF409544
ctagcagaagaagaggtagtaattagatctgccaatttcacgaacaatgctaaaaccataatagtgcagctgaacaaat
tatagaaattaattgtacaagacccagcaacaatacaagcagaggtataaatataggaccagggagagcatttattaca
cagaaagaataacaggagatataagacaagcacattgtaacattagtagagcagattggaataagactttacaacagat
gttgaaaaattaagagaaaaatttggaaataataaaacaatagtctttaagtcatcctcagga

>AF409543
ctagcagaagaagaggtagtaattagatctgccaatttctcgaacaatgctaaaaacataatagtgcagctgaacaaat
tatagaaattaattgtacaagacccaacaacaatacaagcagacgtatacgtataggaccagggagagcagttattgca
cagataaaataacaggagatataagacaagcacattgtaaccttagtagaacagattggaataagactttacaccacat
gttgaaaaattaagagaaaaatttggaaaaaataaaacaatagaatttaagagatcctcagga

>AF409532
ctagcagaagaagaggtagtaattagatccagcaatttctcgaacaacgctaaaatcataatagtacagctgaatgaat
tgtagcaattaattgtacaagacccaacaacaatacaagaaaaagtataaatatgggaccaggcagcgcaatttataca
caggagccataataggagatataagacaagcacattgtaacattagtggaacaaaatggaataccactttaaaaaggat
gttacaaagttaagagaacaatttaagaataaaacaatagtctttaatcaatcctcagga

>AF409531
ctagcagaagaagaggtagtaatcagatccagcaatttctcgaacaatgctaaaatcataatagtacagctgaatgaat
tgtagcaattaattgtacaagacccaacaacaatacaagaaaaagtatacctatgggaccaggcggagcaatttataca
caggagccataataggagatataagacaagcacattgtaacattagtggaacacaatggaataccactttaaaaaggat
gttacaaagttaagagaacaatttaagaataaaacaatagtctttaatcaatcctcagga

>AF409530
ctagcagaagaagaggtagtaattagatccagcaatttctcgaacaatgctaaaatcataatagtacagctgaatgaat
tgtagcaattaattgtacaagacccaacaacaatacaagaaaaagtatacctatgggaccaggcggagcaatttataca
caggagccataataggagatataagacaagcacattgtaacattagtggaacacaatggaataccactttaaaaaggat
gttacaaagttaagagaacaatttaagaataaaacaatagtctttaatcaatcctcagga

>AF409529
ctagcagaagaagaggtagtaattagatccagcaatttctcgaacaatgctaaaatcataatagtacagctgaatgaat
tgtagcaattaattgtacaagacccaacaacaatacaagaaaaagtatacctatgggaccaggcggagcaatttataca
caggagccataataggagatataagacaagcacattgtaacattagtggaacacaatggaataccactttaaaaaggat
gttacaaagttaagagaacaatttaagaataaaacaatagtctttaatcaatcctcagga

>AF409528
ctagcagaagaagaggtagtaattagatccagcaatttctcaaacaatgctaaaatcataatagtacagctgaatgaat
tgtagcaattaattgtacaagacccaacaacaatacaagaaaaagtatacctatgggaccaggcggagcaatttataca
caggagccataataggagatataagacaagcacattgtaacattagtggaacacaatggaataccactttaaaaaggat
gttacaaagttaagagaacaatttaagaataaaacaatagtctttaatcaatcctcagga

>AF409527
ctagcagaagaagaggtagtaattagatccagcaatttctcgaacaatgctaaaatcataatagtacagctgaatgaat
tgtagcaattaattgtacaagacccaacaacaatacaagaaaaagtatacctatgggatcaggcggagcaatttataca
caggagccataataggagatataagacaagcacattgtaacattagtggaacacaatggaataccactttaaaaaggat
gttacaaagttaagagaacaatttaagaataaaacaatagtctttaatcaatcctcagga

>AF409526
ctagcagaagaagaggtagtaattagatccagcaatttctcgaacaatgctaaaatcataatagtacagctgaatgaat
tgtagcaattaattgtacaagacccaacaacaatacaagaaaaagtatacctatgggaccaggcggagcaatttataca
caggagccataataggagatataagacaagcacattgtaacattagtggaacacaatggaataccactttaaaaaggat
gttacaaagttaagagaacaatttaagaataaaacaatagtctttaatcaatcctcagga

>AF409525
ctagcagaagaagaggtagtaattagatccagcaatttctcgaacaatgctaaaatcataatagtacagctgaatgaat
tgtagcaattaattgtacaagacccaacaacaatacaagaaaaagtatacctatgggaccaggcggagcaatttataca
caggagccataataggagatataagacaagcacattgtaacattagtggaacacaatggaataccactttaaaaaggat
gttacaaagttaagagaacaatttaagaataaaacaatagtctttaatcaatcctcagga

>AF409524
ctagcagaagaagaggtagtaattagatccagcaatttctcgaacaatgctaaaatcataatagtacagctgaatgaat
tgtagcaattaattgtacaagacccaacaacaatacaagaaaaagtatacctatgggaccaggcggagcaatttataca
caggagccataataggagatataagacaagcacattgtaacattagtggaacacaatggaataccactttaaaaaggat
gttacaaagttaagagaacaatttaagaataaaacaatagtctttaatcaatcctcagga

>AF409523
ctagcagaagaagaggtagtaattagatccagcaatttctcgaacaatgctaaaatcataatagtacagctgaatgaat
tgtagcaattaattgtacaagacccaacaacaatacaagaaaaagtatacctatgggaccaggcggagcaatttataca
caggagccataataggagatataagacaagcacattgtaacattagtggaacacaatggaataccactttaaaaaggat
gttacaaagttaagagaacaatttaagaataaaacaatagtctttaataaatcctcagga

>AF409522
ctagcagaagaagaggtagtaattagatccagcaatttctcgaataatgctaaaatcataatagtacagctgaatgaat
tgtagcaattaattgtacaagacccaacaacaatacaagaaaaagtatacctatgggaccaggcggagcaatttataca
caggagccataataggagatataagacaagcacattgtaacattagtggaacacaatggaataccactttaaaaaggat
gttacaaagttaagagaacaatttaagaataaaacaatagtctttaatcaatcctcagga

>AF409409
ctagcagaagaagaggtagtagttagatccgccaatttcacgaacaatgctaaaaacataatagtacagctgactaaac
tgtattaattaattgtacaagacccagcaacaatacaataaaaggtatacatatgggaccaggcagagcattttataca
caggagaaataataggagatataagacaagcacattgtaaccttagtagaacaaattggaataacactttaaaacagat
gttataaagttaagagaacaatttgaaaataaaacaataatctttaatcaatcctcagga

>AF409408
ctagcagaagaagaggtagtagttagatccgccaatttcacgaacaatgctaaaaacataatagtacagctgactaaac
tgtattaattaattgtacaagacccagcaacaatacaataaaaggtatacatatgggaccaggcagagcattttataca
caggagaaataataggagatataagacaagcacattgtaaccttagtagaacaaattggaataacactttaaaacagat
gttataaagttaagagaacaatttgaaaataaaacaataatctttaatcaatcctcagga

>AF409407
ctagcagaagaagaggtagtagttagatccgccaatttcacgaacaatgctaaaaacataatagtacagctgactaaac
tgtattaattaattgtacaagacccagcaacaatacaataaaaggtatacatatgggaccaggcagagcattttataca
caggagaaataataggagatataagacaagcacattgtaaccttagtagaacaaattggaataacactttaaaacagat
gttataaagttaagagaacaatttgaaaataaaacaataatctttaatcaatcctcagga

>AF409406
ctagcagaagaagaggtagtagttagatccgccaatttcacgaacaatgctaaaaatataatagtacagctgactaaac
tgtattaattaattgtacaagacccagcaacaatacaataaaaggtatacatatgggaccaggcagagcattttataca
caggagaaataataggagatataagacaagcacattgtaaccttagtagaacaaattggaataacactttaaaacagat
gttataaagttaagagaacaatttaagaacaaaacaataatctttaatcaatcctcagga

>AF409405
ctagcagaagaagaggtagtagttagatccgccaatttcacgaacaatgctaaaaacataatagtacagctgactaaac
tgtattaattaattgtacaagacctagcaacaatacaataaaaggtatacatatgggaccaggcagagcattttataca
caggagaaataataggagatataagacaagcacattgtaaccttagtagaacaaattggaataacactttaaaacagat
gttataaagttaagagaacaatttaagaacaaaacaataatctttaatcaatcctcagga

>AF409404
ctagcagaagaagaggtagtagttagatccgccaatttcacgaacaatgctaaaaacataatagtacagctgactaaac
tgtattaattaattgtacaagacccagcaacaatacaataaaaggtatacatatgggaccaggcagagcattttataca
caggagaaataataggagatataagacaagcacattgtaaccttagtagaacaaattggaataacactttaaaacagat
gttataaagttaagagaacaatttgaaaataaaacaataatctttaatcaatcctcagga

>AF409403
ctagcagaagaagaggtagtagttagatccgccaatttcacgaacaatgctaaaaacataatagtacagctgactaaac
tgtattaattaattgtacaagacccagcaacaatacaataaaaggtatacatatgggaccaggcagagcattttataca
caggagaaataataggagatataagacaagcacattgtaaccttagtagaacaaattggaataacactttaaaacagat
gttataaagttaagagaacaatttaagaacaaaacaataatctttaatcaatcctcagga

>AF409402
ctagcagaagaagaggtagtagttagatccgccaatttcacgaacaatgctaaaaacataatagtacagctgactaaac
tgtattaattaattgtacaagacctagcaacaatacaataaaaggtatacatatgggaccaggcagagcattttataca
caggagaaataataggagatataagacaagcacattgtaaccttagtagaacaaattggaataacactttaaaacagat
gttataaagttaagagaacaatttaagaacaaaacaataatctttaatcaatcctcagga

>AF409401
ctagcagaagaagaggtagtagttagatccgccaatttcacgaacaatgctaaaaacataatagtacagctgactaaac
tgtattaattaattgtacaagacctagcaacaatacaataaaaggtatacatatgggaccaggcagagcattttataca
caggagaaataataggagatataagacaagcacattgtaaccttagtagaacaaattggaataacactttaaaacagat
gttataaagttaagagtacaatttaagaacaaaacaataatctttaatcaatcctcagga

>AF409400
ctagcagaagaagaggtagtagttagatccgccaatttcacgaacaatgctaaaaacataatagtacagctgactaaac
tgtattaattaattgtacaagacctagcaacaatacaataaaaggtatacatatgggaccaggcagagcattttataca
caggagaaataataggagatataagacaagcacattgtaaccttagtagaacaaattggaataacactttaaaacagat
gttataaagttaagagaacaatttaagaacaaaacaataatctttaatcaatcctcagga

>AF409399
ctagcagaagaagaggtagtagttagatccgccaatttcaaggacaatgctaaaaacataatagtacagctgactaaat
tgtagaaattaattgtacaagacccagcaacaatacaataaaaggtatacatatgggaccaggcagagcattttataca
caggagaaataataggagatataagacaagcacattgtaaccttagtagaacaaattggaataacactttaaaacagat
gctataaagttaagagaacaatttgaaaataaaacaataatctttaatcaatcctcagga

>AF409398
ctagcagaagaagaggtagtaagtagatccgccaatttcacgaacaatgctaaaaacataatagtacagctgactaaac
tgtattaattaattgtacaagacctagcaacaatacaataaaaggtatacatatgggaccaggcagagcattttataca
caggagaaataataggagatataagacaagcacattgtaaccttagtagaacaaattggaataacactttaaaacagat
gttataaagttaagagaacaatttaagaacaaaacaataatctttaatcaatcctcagga

>AF409397
ctagcagaagaagaggtagtaagtagatccgccaatttcacgaacaatgctaaaaacataatagtacagctgactaaac
tgtattaattaattgtacaagacctagcaacaatacaataaaaggtatacatatgggaccaggcagagcattttataca
caggagaaataataggagatataagacaagcacattgtaaccttagtagaacaaattggaataacactttaaaacagat
gttataaagttaagagaacaatttaagaacaaaacaataatctttaatcaatcctcagga

>AF409396
ctagcagaagaagaggtagtaagtagatccgccaatttcacgaacaatgctaaaaacataatagtacagctgactaaac
tgtattaattaattgtacaagacccagcaacaatacaataaaaggtatacatatgggaccaggcagagcattttatgca
caggagaaataataggagatataagacaagcacattgtaaccttagtagaacaaattggaataacactttaaaacagat
gttataaagttaagagaacaatttaagaacaaaacaataatctttaatcaatcctcagga

>AF409395
ctagcagaagaagaggtagtaagtagatccgccaatttcacgaacaatgctaaaaacataatagtacagctgactaaac
tgtattaattaattgtacaagacctagcaacaatacaataaaaggtatacatatgggaccaggcagagcattttataca
caggagaaataataggagatataagacaagcacattgtaaccttagtagaacaaattggaataacactttaaaacagat
gttataaagttaagagaacaatttaagaacaaaacaataatctttaatcaatcctcagga

>AF409394
ctagcagaagaagaggtagtaagtagatccgccaatttcaaggacaatgctaaaaacataatagtacagctgactaaat
tgtagaaattaattgtacaagacccagcaacaatacaataaaaggtatacatatgggaccaggcagagcattttataca
caggagaaataataggagatataagacaagcacattgtaaccttagtagaacaaattggaataacactttaaaacagat
gtcataaagttaagagaacaatttgaaaataaaacaataatctttaatcaatcctcagga

>AF409366
ctagcagaagaagaggtagtaattatagccgaaaatttcacgaacaatgcgaaaagcataatagtacagctgaaggaat
tgtaacaattaattgtacaagacccaacaataatacaagaaaaagtatacctataggaccaggcagagcatggtatgca
caggggaaataataggaaacataagacaagcacattgtaacattagtggaataagatggaataacactttaagacagat
gctagaaagttaagagaacaatttgagaataaaacaataatctttaatcactcctcagga

>AF409365
ctagcagaagaagaggtagtaattagatctgaaaacttcacgaacaatgctaaaaacataatagtacagctgaaggaat
tgtagtaattaattgtacaagacccaacaacaatacaagaaaaagtatacctataggaccaggcagagcatggtatgca
caggagacataataggagatataagacaagcacattgtaacattagtgaaacaaaatggaataacactttaagaaagat
gttataaagttaaaagaacaatttaataataaaacaatagtctttaatcactcctcagga

>AF409364
ctagcagaagaagaggtagtaattagatctgaaaacttcacgaacaatgttaaaaacataatagtacagctgaaggaat
tgtaacaattaattgtacaagacccaacaacaatacaagaaaaagtatacccataggaccaggcagagcatggtatgca
caggggaaataataggaaatataagacaagcacattgtaacattagtggaataaaatggaataacactttaagacagat
gttagaaagttaagagaacaatttgagaataaaacaataatctttaatcactcctcagga

>AF409363
ctagcagaagaagaggtagtaattagatctgaaaatttcacgaacaatgctaaaaacataatagtacagctgaaggaat
tgtaacaattaattgtacaagacccaacaacaatacaagaaaaagtatacctataggaccaggcagagcatggtatgca
caggagaaataataggaaatataagacaagcacattgtaacattagtggaataaaatggaataacactttaagacagat
gttagaaagttaagagaacaatttgggaataaaacaataatctttaatcactcctcagga

>AF409362
ctagcagaagaagaggtagtaattagatccgaaaatttcacaaacaatgctaaaagcataatagtacagctgaatgaat
tgtaacaattaattgtacaagacccaacaacaatacaagaaaaagtatacctataggaccaggcagagcatggtatgca
caggagaaataataggaaatataagacaagcacattgtaacattagtggaacagaatggaataacactttaagaaggat
gttataaagttaaaagaacaatttaataataaaacaatagtctttaatcactcctcagga

>AF409361
ctagcagaagaagaggtagtaattagatccgaaaatttcacgaacaatgctaaaagcataatagtacagctgaatgaat
tgtaacaattaattgtacaagacccaacaacaatacaagaaaaagtatacctataggaccaggcagagcatggtatgca
caggagaaataataggaaatataagacaagcacactgtaacattagtggaacagaatggaataacaccttaagaaagat
gttataaagttaaaagaacaatttaataataaaacaatagtctttaatcactcctcagga

>AF409360
ctagcagaagaagaggtagtaattagatctgaaaatttcacgaataatgctaaaagcataatagtacagctgaatgaat
tgtaacaattaattgtacaagacccaacaacaatacaagaaaaagtatacctataggaccaggcagagcatggtatgca
caggggaaataataggaaatataagacaagcacattgtaacattagtggaataaaatggaataacactttaagacagat
gttagaaagttaagagaacaatttgagaataaaacaataatctttagtcactcctcagga

>AF409359
ctagcagaagaagaggtagtaattagatctgaaaatttcacgaacaatgctaaaaacataatagtacagctgaaggaat
tgtaacaattaattgtacaagacccaacaacaatacaagaaaaagtatacctataggaccaggcagagcatggtatgca
caggagaaataataggaaatataagacaagcccattgtaacattagtggaataaaatggaataacactttaagacagat
gttagaaagttaagagaacaatttgggaataaaacaataatctttaatcactcctcagga

>AF409358
ctagcagaagaagaggtagtaattagatctgaaaacttcacgaacaatgttaaaaacataatagtacagctgaaggaat
tgtaacaattaattgtacaagacccaacaacaatacaagaaaaagtatacccataggaccaggcagagcatggtatgca
caggggaaataataggaaatataagacaagcacattgtaacattagtggaataaaatggaataacactttaagacagat
gttagaaagttaagagaacaatttgagaataaaacaataatctttaatcactcctcagga

>AF409357
ctagcagaagaagaggtagtaattagatctgaaaacttcacgaacaatgttaaaaacataatagtacagctgaaggaat
tgtaacaattaattgtacaagacccaacaacaatacaagaaaaagtatacccataggaccaggcagagcatggtatgca
caggggaaataataggaaatataagacaagcacattgtaacattagtggaataaaatggaataacactttaagacagat
gttagaaagttaagagaacaatttgagaataaaacaataatctttaatcaatcctcagga

>AF409356
ctagcagaagaagaggtagtaattagatctgaaaatttcacgaacaatgctaaaaacataatagtacagctgaaggaat
tgtaacaattaattgtacaagacccaacaacaatacaagaaaaagtatacctataggaccaggcagagcatggtatgca
caggagaaataataggaaatataagacaagcccattgtaacattagtggaataaaatggaataacactttaagacagat
gttagaaagttaagagaacaatttgggaataaaacaataatctttaatcactcctcagga

>AF409355
ctagcagaagaagaggtagtaattagatctgaaaatttcacgaacaagtctaaaagcataatagtacagctgaatgaat
tgtagtaattaattgtacaagacccaacaacaatacaagaaaaagtatacctataggaccaggcagagcatggtatgca
caggagaaataataggaaatataagacaagcacattgtaacattagtggaacagaatggaataacactttaaaaaagat
gttataaagttaaaagaacaatttaataataaaacaatagtctttaatcaatcctcagga

>AF409354
ctagcagaagaagaggtagtaattagatctgaaaatttcacgaacaatgctaaaaacataatagtacagctgaaggaat
tgtaacaattaattgtacaagacccaacaacaatacaagaaaaagtatacctataggaccaggcagagcatggtatgca
caggagaaataataggaaatataagacaagcccattgtaacattagtggaataaaatggaataacactttaagacagat
gttagaaagttaagagaacaatttgggaataaaacaataatctttaatcactcctcagga

>AF409331
ctagcagaagaagaggtagtaattagatccaaaaatttctcgaacaatgctaaagtcataatagtacagctgaatgaaa
tgtagaaattaattgtataagacccaacaacaatacaagaaaaggtataaatataggaccaggcagagcattttatgca
caggaaacataataggagatataagacaagcacattgtaaccttagccaagcaaaatggaatgacactttaaaaaagat
agtataaagttagaagaacaatttaagaataaaacaatagtctttgatcaatcctcagga

>AF409330
ctagcagaagaagaggtagtaattagatccaaaaatttctcgaacaatgctaaagtcataatagtacagctgaatgaaa
tgtagaaattaattgtacaagacccaacaacaatacaagaaaaggtataaatataggaccaggcagagcattttatgca
caggagccataataggagatataagacaagcacattgtaaccttagccaagcaaaatggaatgacactttaaaaagaat
gctataaagttagaagaacaatttaagaataaaacaatagtctttgatcaatcctcagga

>AF409329
ctagcagaagaagaggtagtaattagatccaaaaatttctcgaacaatgctaaagtcataatagtacagctgaatgaaa
tgtagaaattaattgtataagacccaacaacaatacaagaaaaggtataaatataggaccaggcagagcattttatgca
caggaaacataataggagatataagacaagcacattgtaaccttagccaagcaaaatggaatgacactttaaaaaagat
agtataaagttagaagaacaatttaagaataaaacaatattctttgatcaatcctcagga

>AF409328
ctagcagaagaaggggtagtaattagatccaaaaatttctcgaacaatgctaaagtcataatagtacagctgaatgaaa
tgtagaaattaattgtacaagacccaacaacaatacaagaaaaggtataaatataggaccaggcagagcagtttatgca
caggagccataataggagatataagacaagcacattgtaaccttagccaagcaaaatggaatgacactttaaaaaggat
gctataaagttagaagaacaatttaagaataaaacaatagtctttgatcaatcctcagga

>AF409327
ctagcagaagaaggggtagtaattagatccaaaaatttctcgaacaatgctaaagtcataatagtacagctgaatgaaa
tgtagaaattaattgtacaagacccaacaacaatacaagaaaaggtataaatataggaccaggcagagcagtttatgca
caggagccataataggagatataagacaagcacattgtaaccttagccaagcaaaatggaatgacactttaaaaaggat
gctataaagttagaagaacaatttaagaataaaacaatagtctttgatcaatcctcagga

>AF409326
ctagcagaagaaggggtagtaattagatccaaaaatttctcgaacaatgctaaagtcataatagtacagctgaatgaaa
tgtagaaattaattgtacaagacccaacaacaatacaagaaaaggtataaatataggaccaggcagagcagtttatgca
caggagccataataggagatataagacaagcacattgtaaccttagccaagcaaaatggaatgacactttaaaaaggat
gctataaagttagaagaacaatttaagaataaaacaatagtctttgatcaatcctcagga

>AF409325
ctagcagaagaaggggtagtaattagatccaaaaatttctcgaacaatgctaaagtcataatagtacagctgaatgaaa
tgtagaaattaattgtacaagacccaacaacaatacaagaaaaggtataaatataggaccaggcagagcagtttatgca
caggagccataataggagatataagacaagcacattgtaaccttagccaagcaaaatggaatgacactttaaaaaggat
gctataaagttagaagaacaatttaagaataaaacaatagtctttgatcaatcctcagga

>AF409324
ctagcagaagaaggggtagtaattagatccaaaaatttctcgaacaatgctaaagtcataatagtacagctgaatgaaa
tgtagaaattaattgtacaagacccaacaacaatacaagaaaaggtataaatataggaccaggcagagcagtttatgca
caggagccataataggagatataagacaagcacattgtaaccttagccaagcaaaatggaatgacactttaaaaaggat
gctataaagttagaagaacaatttaagaataaaacaatagtctttgatcaatcctcagga

>AF409323
ctagcagaagaaggggtagtaattagatccaaaaatttctcgaacaatgctaaagtcataatagtacagctgaatgaaa
tgtagaaattaattgtacaagacccaacaacaatacaagaaaaggtataaatataggaccaggcagagcagtttatgca
caggagccataataggagatataagacaagcacattgtaaccttagccaagcaaaatggaatgacactttaaaaaggat
gctataaagttagaagaacaatttaagaataaaacaatagtctttgatcaatcctcagga

>AF409322
ctagcagaagaaggggtagtaattagatccaaaaatttctcgaacaatgctaaagtcataatagtacagctgaatgaaa
tgtagaaattaattgtacaagacccaacaacaatacaagaaaaggtataaatataggaccaggcagagcagtttatgca
caggagccataataggagatataagacaagcacattgtaaccttagccaagcaaaatggaatgacactttaaaaaggat
gctataaagttagaagaacaatttaagaataaaacaatagtctttgatcaatcctcagga

>AF409283
atcacgaacaatgttaaaaccataatagtacaactgacaaaagctataagaattaactgtacaagacccaacaacaata
aagaaaaagtatacatataggaccagggagagcattttatgcaacaggagaaataataggagatataagacaagcacat
gtaacattagtaaagcagattggaataacactttaaaacagatagctgacaaattaagagaacaatttggg

>AF409282
atcacgaacaatgttaaaaccataatagtacaactgacaaaagctataagaattaactgtacaagactcaacaacaata
aagaaaaagtatacatataggaccagggagagcattttatgcaacaggagaaataataggagatataagacaagcacat
gtaacattagtagagcagaatggaatagcactttaaaacagatagctgacaaattaagagaacaatttggg

>AF409281
atcacgaacaatgctaaaaccataatagtacaactgaaagcagctataaaaattaactgtacaagactcaacaacaata
aagaaaaactatacatataggaccagggagagcattttatgcaacaggagaaataataggagatataagacaagcacat
gtaacattagtagaacagaatggaatagcactttaaaacagatagttgacaaattaagagaacaatttggg

>AF409280
atcacgaacaatgctaaaaccataatagtacaactgaaagcagctataaaaattaactgtacaagacccaacaacaata
aagaaaaagtatacatataggaccagggagagcattttatgcaacaggagaaattataggagatataagaccagcacat
gtaacattagtagagcagaatggaatagcactttaaaacagatagctgacaagttaagcgaacaatttggg

>AF409279
atcacgaacaatgttaaaaccataatagtacaactgacaaaagctataagaattaactgtacaagacccaacaacaata
aagaaaaagtatacatataggaccagggagagcattttatgcaacaggagaaattataggagatataagaccagcacat
gtaacattagtagagcagaatggaatagcactttaaaacagatagctgacaagttaagagaacaatttgga

>AF409278
atcacgaacaatgttaaaaccataatagtacaactgacaaaagctataaaaattaactgtacaagactcaacaacaata
aagaaaaagtatacatataggaccagggagagcattttatgcaacaggagaaataataggagatattagaccagcacat
gtaacattagaagagcagattggaataacactttaagaccgatagctgacaagttaagagaacaatttgga

>AF409277
atcacgaacaatgttaaaaccataatagtacaactgacaaaagctataaaaattaactgtacaagacccaacaacaata
aagaaaaagtatacatataggaccagggagagcattttatgcaacaggagaaattataggagatattagaccagcacat
gtaacattaggagagcagattggaatagccctttaagacatgtagctaacaagttaagcgaacaatttggg

>AF409276
ttcacaaacaatgctaaaaccataatagtacagctgacaaaggctataagaattaactgtacaagacccaacaataata
aagaaaaagtatacatataggaccagggagagcattttatgcaacaggagatataataggagatattagacaagcacat
gtaacattagtagagcagattggaatagccctttaagaccggtagctaaaaagttaagaaaacaatttggg

>AF409275
atcacgaacaatgctaaaaccataatagtacaactgacaaaagctgtaaaaattaactgtacaagacccaacaacaata
aagaaaaagtatacatataggaccagggagagcattttatgcaacaggaggaataataggagatattagacaagcacat
gtaacattagtagagcagaatggaatagcactttaagacaggtagctaaaaagttaagcgaacaatttgga

>AF409274
atcacgaacaatgctaaaaccataatagtacaactgacaaaagctataaaaattaactgtacaagacccaacaacaata
aagaaaaagtatacatataggaccagggagagcattttatgcaacaggagaaataataggagatattagacaagcacat
gtaacattagtagagcagaatggaatagcactttaagacaggtagctaaaaagttaagagaacaatttggg

>AF409253
ttcacgaacaatgctaaaatcataatagtacagttgaatgaatctgtagtaattaattgtacaagacccaacaacaata
aagaaaaagtataaatttaggaccaggcagagcactttatacaacaggagaaataacaggagatataagacaagcacat
gtaaccttagtagagcaaattggaagaaccctttaaaaaagatagttataaaattaggagagcaatttgggaagaataa
acaatagtc

>AF409252
ttcacgaacaatgctaaaatcataatagtacagttgaatgaatctgtagaaattaattgtacaagacccaacaacaata
aagaaaaagtataaatttaggaccaggcagagcactttatacaacaggagaaataacaggagatataagacaagcacat
gtaaccttagtagagcaaattggaagaacactttaaaaaagatagttataaaattaggagagcaatttgggaagaataa
acaatagtc

>AF409251
ttcacgaacaatgctaaaatcataatagtacagttgaatgaatctgtagaaattaattgtacaagacccaacaacaata
aagaaaaagtataaatttaggaccaggcagagcactttatacaacaggagaaataacaggagatataagacaagcacat
gtaaccttagtagagcaaaatgggagaaccctttaaaaaagatagttatcaaattaggagaacaatttgggaagaataa
acaatagtc

>AF409250
ttcacgaacaatgctaaaatcataatagtacagttgaatgaatctgtagaaattaattgtacaagacccaacaacaata
aagaaaaagtataaatttaggaccaggcagagcactttatacaacaggagaaataacaggagatataagacaagcacat
gtaaccttagtagagcaaaatgggagaaccctttaaaaaagatagttataaaattaggagaacaatttgagaagaataa
acaatagtc

>AF409249
ttcacgaacaatgctaaaatcataatagtacagttgaatgaatctgtagaaattaattgtacaagacccaacaacaata
aagaaaaagtataaatttaggaccaggcagagcactttatacaacaggagaaataacaggagatataagacaagcacat
gtaaccttagtagagcaaaatgggagaaccctttaaaaaagatagttataaaattgggagaacaatttgagaagaataa
acaatagtc

>AF409248
ttcacgaacaatgctaaaatcataatagtacagttgaatgaatctgtagaaattaattgtacaagacccaacaacaata
aagaaaaagtataaatttaggaccaggcagagcactttatacaacaggagaaataacaggagatataagacaagcacat
gtaaccttagtagagcaaaatgggagaaccctttaaaaaagatagttaaaaaattaggagaacaatttgggaagaataa
acaatagtc

>AF409247
ttcacgaacaatgctaaaatcataatagtacagttgaatgaatctgtagaaattaattgtacaagacccaacaacaata
aagaaaaagtataaatttaggaccaggcagagcactttatacaacaggagaaataacaggagatataagacaagcacat
gtaaccttagtagagcaaaatgggagaaccctttaaaaaagatagttatcaaattaggagaacaatttgggaagaataa
acaatagtc

>AF409246
ttcacgaacaatgctaaaatcataatagtacagttgaatgaatctgtagaaattaattgtacaagacccaacaacaata
aagaaaaagtataaatttaggaccaggcagagcactttatacaacaggagaaataacaggagatataagacaagcacat
gtaaccttagtagagcaaaatgggagaaccctttaaaaaagatagttataaaattaggagaacaatttgggaagaataa
acaatagtc

>AF409211
ttcacgaacaatgctaaaatcataatagcacagctgaaagaatctgtagaaattaattgtacaagacccaacaacaata
aagaaaaagtatacatttaggaccaggcagtgcattttatgcaacaggagacataataggagatataagacaagcacac
gtaaccttagtagagcaaaatggaataaaactttaaaacaggtagttataaagttaagagaacaatttaagaataaaac
ataatc

>AF409210
ttcacgaacaatgctaaaatcagaatagtacagctgaaggaagctgtagaaattaattgtacaagacccaacaacaata
aagaaaaagtatacatttaggaccaggcagtgcattttatgcaacaggagacataataggagatataaggcaagcacac
gtgaccttagtagaacaaaatggaataatactttaaaacagatagctaacaagttaagaaaacaatttaagaataaaac
atagtc

>AF409209
ttcacgaacaatgctaaaatcataatagtacagctgaacgaagctgtagaaattaattgtacaagacccaacaacaata
aagaaaaagtatacatttaggaccaggcagtgcattttatgcaacaggagacataataggagacataaggcaagcacac
gtgatcttagtagaccaaattggaataaaactttaaaacaggtagttatgaagttaagaaaacaatttaagaataaaac
ataatc

>AF409208
ttcacgaacaatgctaaaatcataatagtacagctgaatgaagctgtagaaattaattgtacaagacccaacaacaata
aagaaaaagtatacatataggaccaggcagtgcattttatgcaacaggagacataataggagatataagacaagcacat
gtgaccttagtagaacaaaatggaataaaactttaaagcagatagctaacaagttaagaaaacaatttaagaataaaac
atagtc

>AF409207
ttcacgaacaatgctaaaatcataatagtacagctgaaagaatctgtagaaattaattgtacaagacccaacaacaata
aagaaaaagtatacatataggaccaggcagtgcattttatgcaacaggagacataataggagatataaggcaagcacac
gtaaacttagtagaacaaaatgggataacactttaaaacagatagttaacaagttaagaaaacaatttaagaataaaac
ataatc

>AF409206
ttcacgaacaatgctaaaatcataatagtacagctgaatgaatctgtagaaattaattgtacaagacccaacaacaata
aagaaaaagtatacatttaggaccaggcagtgcattttatgcaacaggagacataataggagatataagacaagcacat
gtaaacttagtagaacaaaatgggataacactttaaaacagatagttatcaagttaagaaaacaatttaggaataaaac
atagtc

>AF409205
ttcacgaacaatgctaaaatcataatagtacagctgaaggaagctgtagaaattaattgtacaagacccaacaacaata
aagaaaaagtatacatttaggaccaggcagtgcattttatgcaacaggagacataataggagatataagacaagcacac
gtaaccttagtagaacaaaatggaataacactttaaaacagatagttatcaagttaagaaaacaatttaggaataaaac
atagtc

>AF409204
ttcacgaacaatgctaaaatcataatagtacagctgaaggaatctgtagaaattaattgtacaagacccaacaacaata
aagaaaaagtatacatataggaccaggcagtgcattttatgcaacaggagacataataggagatataagacaagcacac
gtaaccttagtagaacaaaatggaataacactttaaaacagatagttaacaagttaagagaacaatttaagaataaaac
ataatc

>AF409203
ttcacgaacaatgctaaaaacataatagtacagctgaatgaagctgtagaaattaattgtacaagacccaacaacaata
aagaaaaagtatacatttaggaccaggcagtgcattttatgcaacaggagacataataggagatataagacaagcacat
gtgaacttagtagaacaaaatgggatagaactttaaaacagatagttaacaagttaagaaaacaatttaagaataaaac
atagac

>AF409202
ttcacgaacaatgctaaaatcataatagtacagctgaaggaagctgtagaaattaattgtacaagacccaacaacaata
aagaaaaagtatacatttaggaccaggcagtgcattttatgcaacaggagacataataggagatattaggcaagcacat
gtaaccttagtagaacaaaatggaataaaactttaaagcaggtagttataaagttaagagaacaatttgagaataaaac
atagac

>AF409201
ttcacgaacaatgctaaaatcataatagtacagctgaaggaagctgttaattgtacaagacccaacaacaatacaagaa
aagtatacatttaggaccaggcagtgcattttatgcaacaggagacataataggagatataaggcaagcacactgtgaa
ttagtagaagaaaatgggataatactttaaaacagatagcaataaagttaagaaaacaatttaagaataaaacaataga

>AF409200
ttcacgaacaatgctaaaatcataatagtacagctgaatgaagctgtagaaattaattgtacaagacccaacaacaata
aagaaaaagtatacatttaggaccaggcagtgcattttatgcaacaggagacataataggagatataagacaagcacac
gtaaccttagtagaacaaaatgggataatactttaaaacagatagctatcaagttaagaaaacaatttaagaataaaac
atagac

>AY010851
tttctcggataatactaaaatcataatagtacagttgaacgaatctgtagaaattaattgtacaagacccaacaacaat
caagaaaaagcatacatttaggaccagggagcgcattttatgcaacaggagatataataggagacataagacaagcaca
tgtaacattagtaaagccaaatggaataacactttaaaacagatagttgaaaaattaagaaaacaatttgggaattaaa
aatagtctttaatcgatcctcaggaggggaccca

>AY010837
tttctcggataatactaaaatcataatagtacagttgaacgaatctgtagaaattaattgtacaagacccaacaacaat
caagaaaaggtatacatataggaccagggagtgcaatttatgcaacaggagatataataggagatataagacaagcaca
tgtaacattagtaaagcggaatggaataacactttaaaacagatagttgaaaaattaagagaacaatttgaaaataaaa
aatagtctttaatcgatcctcaggaggggacccg

>AY010836
tttctcggataatattaaaatcataatagtacagttgaacgaatctgtagaaattaattgtacaagacccaacaacaat
caagaaaaggtatacatataggaccagggagcgcaatttatgcaacaggagatataataggagatataagacaagcaca
tgtaacattagtaaagccaaatggaataacactttaaaacagatagttgaaaaattaagagaacaatttgaaaattaaa
aatagtctttattcgatcctcaggaggggacccg

>AY010835
tttctcggataatactaaaatcataatagtacagttgaacgaatctgtagaaattaattgtacaagacccaacaacaat
caagaaaaggtatacatataggaccagggagcgcaatttatgcaacaggagatataataggagatataagacaagcaca
tgtaacattagtaaagcaaaatggaataacactttaaaacagatagttgaaaaattaagagaacaatttgaaaataaaa
aatagtctttaatcgatcctcaggaggggacccc

>AY010834
tttctcggataatattaaaatcataatagtacagttgaacgaatctgtagaaattaattgtacaagacccaacaacaat
caagaaaaggtatacatataggaccagggagcgcaatttatgcaacaggagatataataggagatataagacaagcaca
tgtaacattagtaaagcaaaatggaataacactttaaaacagatagttgaaaaattaagagaacaatttgaaaataaaa
aatagtctttaatcgatcctcaggaggggacccc

>AY010814
tttctcggataatattaaaatcataatagtacagttgaaagaatctgtagaaattaattgtacaagacccaacaacaat
caagaaaaggtatacatataggaccagggagtgcaatttatgcaacaggagatataataggagatataagacaagcaca
tgtaacattagtaaagcaaaatggaataacactttaaaacagatagttgaaaaattaagagaacaatttgaaaataaaa
aatagtctttaatcgatcctcaggaggggacccc

>AY010895
tttcacgaacaatgctaaaaccataatagtacagctgaatgaatctgtagcaattaactgtacaagacccaacaacaat
cgggaaaaagtatgcctatgggaccagggagagcattttattcaacaggagaaataatgggacatctaagaaaaacata
agtgtcactaatatatcacaatggaatctcactttataccagatagtcataaaattgaaacaacagtttgggaataata
aatagtctttaatcaatcctcaggaggggaccca

>AY010855
tttcacgaacaatgctaaaaccataatagtacagctgaatgaatctgtagcaattaactgtacaagacccaacaacaat
caagaaaacgtatacgtataggaccagggagagcattttatacaacaggagcaataataggagatataagacaagcaca
tgtaacattagtagaacaaaatggaataacaatttaagacagatagttgcaaaattaagagaacaatttaagaataaaa
aatagtctttaatcaatcctcaggaggggaccca

>AY010854
tttcacggacaatgctaaaaccataatagtacagctgaacgtatttgtagaaattaattgtacaagacccagcaacaat
caagaaaaagtatacatataggaccagggagagcattttatacaacaggagccataataggagatataagacaagcaca
tgtaacattagtagaacaaaatggaataacactttagaacagatagttgcaaaattaagagaacaatttaagaataata
aacaatagtctttaatcaatcctcaggaggggaccca

>AY010853
tttcacgaacaatgctaaaaccataatagtacagctgaacgtatctgtagaaattaattgtacaagacccagcaacaat
caagaaaaagtatacatataggaccagggagagcattttatacaacaggaagcataataggagatataagacaagcaca
tgtaacattagtagaacaaaatggaatgaaactttaaaaaggatagttgtaaaattaagagaacaatttaagaataaaa
aatattctttaatcaatcctcaggaggggaccca

>AY010852
tttcacggacaatgctaaaaccataatagtacagctgaacgtatctgtagaaattaattgtacaagacccagcaacaat
caagaaaaagtatctatataggaccagggagagcattttatgcaacaggaagcataataggggatatcagacaagcaca
tgtaacattagtagaacaaaatggaatgaaactttaaaacggatagttgttaaatttagagaaccatttgggaataaaa
aatagtctttaatcaatcctcaggaggggaccca

>L17097
ttaaattgcactaatgatttgggggatgctactaataccaatagtagtagcgagggaatgatggaaataggagaaataa
aaactgctctttcaatatcaccacaagaataagagataaggtgcaaaaaaaatatgcactgttttataaacttgatgta
tagcaatagatggtagtaataccagctataggctgataagttgtaacacctcagtcattacacaggcctgtccaaaggt
tcctttgagccaattcccatacattattgtgccccggctggttttgcgattctaaagtgtaatgataagaagtttaatg
aacaggaccatgtagaaatgtcagcacagtacaatgtacacatggaattaggccagtagtttcaactcaactgctgtta
atggcagtctagcagaaggagaggtagtaattagatctgagaacttcacagacaatgctagaaccataacagtacagct
aatgaatctgtagaaattaattgtataagacccaacaacaatacaagaaaaggtataaatgtaggaccagggagagcat
gtatacaacaggagacataataggagatataagacaagcacattgtaacattagtagagcaaaatggaataaaactttg
aacagatagttacaaaattaagagaacaatttgtgaataaaacaatagtctttaataaatcctcaggaggggacctaga
attgtaatgcacagttttaattgtggaggggaatttttctactgtaattcaacacaactgtttaatagtacttggaata
tactggagagtttaataacattgaaggaaataacactggaaaaaatattacactcccatgcagaataaaacaaattata
acatgtggcaggaagtaggaaaagcaatgtatgcccctcccattagaggacaaattagatgttcatcaaatattacagg
ctgctattaacaagagatggtggtagcagcagcaatgagagc

>L17096
ttaaattgcactaatgatttgaggaatgatactaataccactagtagtagcggggaaaagatggaaaaaggagaaataa
aaactgctctttcaatatcaccacaagcatgagagataaggtgcagaaagaatatgcactgttttataaacttgatgta
taccaatagataatagtgataatagtgataatagtagtaccagctataggctgataagttgtaacacctcacgcatcac
caggcctgtccaaaggtatcctttgaaccaattcccatacattattgtgccccggctggttttgcgattctaaagtgta
tgataagaagtttaatggaacaggaccatgtagaaatgtcagcacagtacaatgtacacatggaattaggccagtagtt
caactcaactgctgttaaatggcagtctagcagaaggagaggtagtaattagatctaagaatttcacagacaatgctaa
accataacagtacagctgaatgaatctgtagaaattaattgtataagacccaacaacaatacaagaaaaggtataaatg
aggaccagggagagcattgtatacaacaggagacataataggagatataagacaagcacattgtaacattagtagagca
aatggaataaaactttgcaacagatagttacaaaattaagagaacaatttgtgaataaaacaatagtctttaataaatc
tcaggaggggacctagaaattgtaatgcacagttttaattgtggaggggaatttttctactgtaattcaacacaactgt
taatagtacttggaataatactggagagtttaataacattgaaggaaataacactggaaaaaatatcacactcccatgc
gaataaaacaaattataaacatgtggcaggaagtaggaaaagcaatgtatgcccctcccatcagaggacaaattagatg
tcatcaaatattacagggctgctattaacaagagatggtggtagcagcagcaatgagagc

>L17095
ttacattgcactgatgatttgggggatgctactaataccaatagtagtagcgagggaatgatggagataggagaaatga
aaactgctctttcaatatcaccacaagaatgagagataaggtgcagaaagaatatgcactgttttataaacttgatgta
tagcaatagatggtagtaataccagctataggctgataagttgtaacacctcagtcattacacaggcctgtccaaaggt
tcctttgagccaattcccatacattattgtgccccggctggttttgcgattctaaagtgtaatgataagaagtttaatg
aacaggaccatgtagaaatgtcagcacagtacaatgtacacatggaattaggccagtagtttcaactcaactgctgtta
atggcagtctagcagaaggagaggtagtaattagatctgagaatttcacagacaatgctaaaaccataacagtacagct
aatgaatctgtagaaattaattgtataagacccaacaacaatacaagaaaaggtataaatgtaggaccagggagagcat
gtatacaacaggagacataataggagatataagacaagcacattgtaacattagtagagcaaaatggaataaaactttg
aacagatagttacaaaattaagagaacaatttgtgaataaaacaatagtctttaataaatcctcaggaggggacctaga
attgtaatgcacagttttaattgtggaggggaatttttctactgtaatttaacacaactgtttaatagtacttggaata
tactggagagtttaataacattgaaggaaataacactggaaaaaatatcacactcccatgcagaataaaacaaattata
acatgtggcaggaagtaggaaaagcaatgtatgcccctcccatcagaggacaaattagatgttcatcaaatattacagg
ctgctattaacaagagatggtggtagcagcagcaatgagagc

>L17094
ttaaattgcactgatgatttggggaatgctactaataccaatagtagtagcgagggaatgatggagaaaggagaaatga
aaactgctctttcaatatcaccacaagaatgagagataaggtgcagaaagaatatgcactgttttataaacttgatgta
cagcaatagatggtagtaataccagctataggctgataagttgtaacacctcagtcattacacaggcctgtccaaaggt
tcctttgagccaattcccatacattattgtgccccggctggttttgcgattctaaagtgtaatgataagaagtttaatg
aacaggaccatgtagaaatgtcagcacagtacaatgtacacatggaattaggccagtagtttcaactcaactgctgtta
atggcagtctagcagaagaagaggtagtaattagatctgagaacttcacggacaatgctaaaaccataacagtacacct
aatgaatctgtagaaattaattgtataagacccaacaacaatacaagaaaaagtataaatataggaccagggagagcat
gtatacaacaggagacataataggagatataagacaagcacattgtaacattagtagagcaaaatggaataaaactttg
aacagatagttacaaaattaagaaaacaatttgtgaataaaacaatagtctttaataaatcctcaggaggggacctaga
attgtaatgcacagttttaattgtggaggggaatttttctactgtaattcaacacaactgtttgatagtacttggaata
tactggagagtttaataacattgaaggaaataacactggagaaaatatcacactcccatgcagaatagaacaaattata
acatgtggcaggaagtaggaaaagcaatgtatgcccctcccatcagaggacaaattagatgttcatcaaatattacagg
ctgctattaacaagagatggtggtagcagcagcaatgagagc

>L17093
ttaaattgcactgatgatttgggaaatgctactaataccaatagtagtagcgagggaatgatggagataggagaaatga
aaactgctctttcaatatcaccacaagaataagagataaggtgcagaaagaatatgcactgttttataaacttgatgta
tagcaatagatggtagtaataccagctataggctgataagttgtaacacctcagtcattacacaggcctgtccaaaggt
tcctttgagccaattcccatacattattgtgccccggctggttttgcgattctaaagtgtaatgaaaagaagtttaatg
aacaggaccatgtaaaaatgtcagcacagtacagtgtacacatggaattaagccagtagtttcaactcaactgctgtta
atggcagtctagcagaaggagaggtagtaattagatctgagaatttcacagacaatgctaaaaccataacagtacagct
aatgaatctgtagaaattaattgtataagacccaacaacaatacaagaaaaggtataaatgtaggaccagggagagcat
gtatacaacaggagacataataggagatataagacaagcacattgtaacattagtagagcaaaatggaataaaactttg
aacagatagttacaaaattaagagaacaatttgtgaataaaacaatagtctttaataaatcctcaggaggggacctaga
attgtaatgcacagttttaattgtggaggggaatttttctactgtaattcaacacaactgtttaatagtacttggaata
tactggagtgtttaataacattgaaggaaataacactggaaaaaatatcacactcccatgcagaataaaacaaattata
acatgtggcaggaagtaggaaaagcaatgtatgcccctcccatcagaggacaaattagatgttcatcaaatattacagg
ctgctattaacaagagatggtggtagcagcagcaatgagagc

>L17092
ttaaattgcactgatgatttggggaatgctactaataccaatagtagtagcgagggaatgatggagaaaggagaaatga
aaactgctctttcaatatcaccacaagaatgagagataaggtgcagaaagaatatgcactgttttataaacttgatgta
cagcaatagatggtagtaataccagctataggctgataagttgtaacacctcagtcattacacaggcctgtccaaaggt
tcctttgagccaattcccatacattattgtgccccggctggttttgcgattctaaagtgtaatgataagaagtttaatg
aacaggaccatgtagaaatgtcagcacagtacaatgtacacatggaattaggccagtagtttcaactcaactgctgtta
atggcagtctagcagaagaagaggtagtaattagatctgagaacttcatggacaatgctaaaaccataacagtacatct
aatgaatctgtagaaattaattgtataagacccaacaacaatacaagaaaaagtataaatataggaccagggagagcat
gtatacaacaggagacataataggaaatataagacaagcacattgtaacattagtagagcaaaatggaataaaactttg
aacagatagttacaaaattaagaaaacaatttgtgaataaaacaatagtctttaataaatcctcaggaggggacctaga
attgtaatgcacagttttaattgtggaggggaatttttctactgtaattcaacacaactgtttgatagtacttggaata
tactggagagtttaataacattgaaggaaataacactggagaaaatatcacactcccatgcagaataaaacaaattata
acatgtggcaggaagtaggaaaagcaatgtatgcccctcccatcagaggacaaattagatgttcatcaaatattacagg
ctgctattaacaagagatggtggtagcagcagcaatgagagc

>L17126
ttaaattgcactgatgatttggggaatgctactaataccaatagtagtagcgagggaatgatggagataggagaaatga
aaactgctctttcaatatcaccacaagaatgagagataaggtgcagaaagaatatgcactgttttataaacttgatgta
tagcaatagatggtagtaataccagctataggctgataagttgtaacacctcagtcattacacaggcctgtccaaaggt
tcctttgagccaattcccatacattattgtgccccggctggttttgcgattctaaagtgtaatgataagaagtttaatg
aacaggaccatgtagaaatgtcagcacagtacaatgtacacatggaattaggccagtagtttcaactcaactgctgtta
atggcagtctagcagaaagagaggtagtaattagatctgagaatttcacagacaatgctaaaaccataacagtacagct
aatgaatctgtagaaattaattgtataagacccaacaacaatacaagaaaaggtataaatgtaggaccagggagagcat
gtatacaacaggagacataataggagatataagacaagcacattgtaacattagtagagcaaaatggaataaaactttg
aacagatagttacaaaattaagagaacaatttgtgaataaaacaatagtctttaataaatcctcaggaggggacctaga
attgtaatgcacagttttaattgtggaggggaatttttctactgtaattcaacacaactgtttaatagtacttggaata
tactggagagtttaataacattgaaggaaataacactggaaaaaatatcacactcccatgcagaataaaacaaattata
acatgtggcaggaagtaggaaaagcaatgtatgcccctcccatcagaggacaaattagatgttcatcaaatattacagg
ctgctattaacaagagatggtggtagcagcagcaatgagagc

>L17091
ttaaattgcactgatgatttgggggatgctactaataccaatagtagtagcgagggaatgatggagataggagaaatga
aaactgctctttcaatatcaccacaagaatgagagataaggtgcagaaagaatatgcactgttttataaacttgatgta
tagcaatagatggtagtaataccagctataggctgataagttgtaacacctcagtcattacacaggcctatccaaaggt
tcctttgagccaattcccatacattattgtgccccggctggttttgcgattctaaagtgtaatgataagaagtttaatg
aataggaccatgtagaaatgtcagcacagtacaatgtacacatggaattaggccagtagtttcaactcaactgctgtta
atggcagtctagcagaaggagaggtagtaattagatctgagaatttcacagacaatgctaaaaccataacagtacagct
aatgaatctgtagaaattaattgtataagacccaacaacgatacaagaaaaggtataaatgtaggaccagggagagcat
gtatacaacaggagacataataggagatataagacaagcacattgtaacattagtagagcaaaatggaataaaactttg
aacagatagttacaaaattaagagaacaatttgtgaataaaacaatagtctttaataaatcctcaggaggggacctaga
attgtaatgcacagttttaattgtggaggggaatttttctactgtaattcaacacaactgtttaatagtacttggaata
tactggagagtttaataacattgaaggaaataacactggaaaaaatatcacactcccatgcagaataaaacaaattata
acatgtggcaggaagtaggaaaagcaatgtatgcccctcccatcagaggacaaattagatgttcatcaaatattacagg
ctgctattaacaagagatggtggtagcagcagcaatgagagc

>L17125
ttacattgcactgatgatttgggggatgctactaataccaatagtagtagcgagggaatgatggagataggagaaatga
aaactgctctttcaatatcaccacaagaatgagagataaggtgcagaaagaatatgcactgttttataaacttgatgta
tagcaatagatggtagtaataccagctataggctgataagttgtaacacctcagtcattacacaggcctgtccaaaggt
tcctttgagccaattcccatacattattgtgccccggctggttttgcgattctaaagtgtaatgataagaagtttaatg
aacaggaccatgtagaaatgtcagcacagtacaatgtacacatggaattaggccagtagtttcaactcaactgctgtta
atggcagtctagcagaaggagaggtagtaattagatctgagaagttcacagacaatgctaaaaccataacagtacagct
aatgaatctgtagaaattaattgtataagacccaacaacaatacaagaaaaggtataaatgtaggaccagggagagcat
gtatacaacaggagacataataggagatataagacaagcacattgtaacattagtagagcaaaatggaataaaactttg
aacagatagttacaaaattaagagaacaatttgtgaataaaacaatagtctttaataaatcctcaggaggggacctaga
attgtaatgcacagttttaattgtggaggggaatttttctactgtaattcaacacaactgtttaatagtacttggaata
tactggagagtttaataacattgaaggaaataacactggaaaaaatatcacactcccatgcagaataaaacaaattata
acatgtggcaggaagtaggaaaagcaatgtatgcccctcccatcagaggacaaattagatgttcatcaaatattacagg
ctgctattaacaagagatggtggtagcagcagcaatgagagc

>L17124
ttaaattgcactgatgatttggggaatgctactaataccaatagtagtagcgagggaatgatggagataggagaaatga
aaactgctctttcaatatcaccacaagaatgagagataaggtgcagaaagaatatgcactgttttataaacttgatata
tagcaatagatggtagtaataccagctataggctgataagttgtaacacctcagtcattacacaggcctgtccaaaggt
tcctttgagccaattcccatacattattgtgccccggctggttttgcgattctaaagtgcaatgaaaagaagtttaatg
aacaggaccatgtaaaaatgtcagcacagtacagtgtacacatggaattaagccagtagtttcaactcaactgctgtta
atggcagtctagcagaaggagaggtagtaattagatctgagaatttcacagacaatgctaaaaccataacagtacagct
aatgaatctgtagaaattaattgtataagacccaacaacaatacaagaaaaggtataaatgtaggaccagggagagcat
gtatacaacaggagacataataggagatataagacaagcacattgtaacattagtagagcaaaatggaataaaactttg
aacagatagttacaaaattaagagaacaatttgtgaataaaacaatagtctttaataaatcctcaggaggggacctaga
attgtaatgcacagttttaattgtggaggggaatttttctactgtaattcaacacaactgtttaatagtacttggaata
tactggagtgtttaataacattgaaggaaataacactggaaaaaatatcacactcccatgcagaataaaacaaattata
acatgtggcaggaagtaggaaaagcaatgtatgcccctcccatcagaggacaaattagatgttcatcaaatattacagg
ctgctattaacaagagatggtggtagcagcagcaatgagagc

>L17123
ttaaattgcactgatgatttgggaaatgctactaataccaatagtagtagcgagggaatgatggagataggagaaatga
aaactgctctttcaatatcaccacaagaataagagataaggtgcagaaagaatatgcactgttttataaacttgatgta
tagcaatagatggtagtaataccagctataggctgataagttgtaacacctcagtcattacacaggcctgtccaaaggt
tcctttgagccaattcccatacattattgtgccccggctggttttgcgattctaaagtgtaatgaaaagaagtttaatg
aacaggaccatgtaaaaatgtcagcacagtacagtgtacacatggaattaagccagtagtttcaactcaactgctgtta
atggcagtctagcagaaggagaggtagtaattagatctgagaatttcacagacaatgctaaaaccataacagtacagct
aatgaatctgtagaaattaattgtataagacccaacaacaatacaagaaaaggtataaatgtaggaccagggagagcat
gtatacaacaggagacataataggagatataagacaagcacattgtaacattagtagagcaaaatggaataaaactttg
aacagatagttacaaaattaagagaacaatttgtgaataaaacaatagtctttaataaatcctcaggaggggacctaga
attgtaatgcacagttttaattgtggaggggaatttttctactgtaattcaacacaactgtttaatagtacttggaata
tactggagagtttaataacattgaaggaaataacactggaaaaaatatcacactcccatgcagaataaaacaaattata
acatgtggcaggaagtaggaaaagcaatgtatgcccctcccatcagaggacaaattagatgttcatcaaatattacagg
ctgctattaacaagagatggtggtagcagcagcaatgagagc

>L17122
ttaaattgcactgatgatttggggaatgctactaataccaatagtagtagcgagggaatgatggagataggagaaatga
aaactgctctttcaatatcaccacaagaatgagagataaggtgcagaaagaatatgcactgttttataaacttgatgta
tagcaatagatggtagtaataccagctataggctgataagttgtaacacctcagtcattacacaggcctgtccaaaggt
tcctttgagccaattcccatacattattgtgccccggctggttttgcgattctaaagtgtaatgaaaagaagtttaatg
aacaggaccatgtaaaaatgtcagcacagtacagtgtacacatggaattaagccagtagtttcaactcaactgctgtta
atggcagtctagcagaaggagaggtagtaattagatctgagaatttcacagacaatgctaaaaccataacagtacagct
aatgaatctgtaaaaattaattgtataagacccaacaacaatacaagaaaaggtataaatgtaggaccagggagagcat
gtatacaacaggagacataataggagatataagacaagcacattgtaacattagtagagcaaaatggaataaaactttg
aacagatagttacaaaattaagagaacaatttgtgaataaaacaatagtctttaataaatcctcaggaggggacctaga
attgtaatgcacagttttaattgtggaggggaatttttctactgtaattcaacacaactgtttaatagtacttggaata
tactggagtgtttaataacattgaaggaaataacactggaaaaaatatcacactcccatgcagaataaaacaaattata
acatgtggcaaaaagtaggaaaagcaatgtatgcccctcccatcagaggacaaattagatgttcatcaaatattacagg
ctgctattaacaagagatggtggtagcagcagcaatgagagc

>L17121
ttaaattgcactgatgatttggggaatgctactaataccaatagtagtagcaagggaatgatggagaaaggagaaatga
aaactgctctttcaatatcaccacaagaatgagagatacggtgcagaaagaatatgcactgttttataaacttgatgta
cagcaatagatggtagtaataccagctataggctgataagttgtaacacctcagtcattacacaggcctgtccaaaggt
tcctttgagccaattcccatacattattgtgccccggctggttttgcgattctaaagtgtaatgataagaagtttaatg
aataggaccatgtagaaatgtcagcacagtacaatgtacacatggaattaggccagtagtttcaactcaactgctgtta
atggcagtctagcagaagaagaggtagtaattagatctgagaacttcacggacaatgctaaaaccataacagtacatct
aatgaatctgtagaaattaattgtataagacccaacaacaatacaagaaaaagtataaatataggaccagggagagcat
gtatacaacaggagacataataggagatataagacaagcacattgtaacattagtagagcaaaatggaataaaactttg
aacagatagttacaaaattaagaaaacaatttgtgaataaaacaatagtctttaataaatcctcaggaggggacctaga
attgtaatgcacagttttaattgtggaggggaatttttctactgtaattcaacacaactgtttgatagtacttggaata
tactggagagtttaataacattgaaggaaataacactggagaaaatatcacactcccatgcagaataaaacaaattata
acatgtggcaggaagtaggaaaagcaatgtatgcccctcccatcagaggacaaattagatgttcatcaaatattacagg
ctgctattaacaagagatggtggtagcagcagcaatgagagc

>L17120
ttaaattgcactgatgatttggggaatgctactaataccaatagtagtagcgagggaatgatggagataggagaaatga
aaactgctctttcaatatcaccacaagaatgagagataaggtgcagaaagaatatgcactgttttataaacttgatgta
tagcaatagatggtagtaataccagctataggctgataagttgtaacacctcagtcattacacaggcctgtccaaaggt
tcctttgagccaattcccatacattattgtgccccggctggttttgcgattctaaagtgtaatgataagaagtttaatg
aacaggaccatgtagaaatgtcagcacagtacaatgtacacatggaattaggccagtagtttcaactcaactgctgtta
atggcagtctagcagaaggagaggtagtaattagatctgagaatttcacagacaatgctaaaaccataacagtacagct
aatgaatctgtagaaattaattgtataagactcaacaacaatacaagaaaaagtataaatgtaggaccagggagagcat
gtatacaacaggagacataataggagatataagacaagcacattgtaacattagtagagcaaaatggaataaaactttg
aacagatagttacaaaattaagagaacaatttgtgaataaaacaatagtctttaataaatcctcaggaggggacctaga
attgtaatgcacagttttaattgtggaggggaatttttctactgtaattcaacacaactgtttaatagtacttggaata
tactggagagtttaataacattgaaggaaataacactggaaaaaatatcacactcccatgcagaataaaacaaattata
acatgtggcaggaagtaggaaaagcaatgtatgcccctcccatcagaggacaaattagatgttcatcaaatattacagg
ctgctattaacaagagatggtggtagcagcagcaatgagagc

>L17119
ttaaattgcactgatgatttgggggatgctactaataccaatagtagtagcgagggaatgatggagataggagaaatga
aaactgctctttcaatatcaccacaagaatgagagataaggtgcagaaagaatatgcactgttttataaacttgatgta
tagcaatagatggtagtaatactagctataggctgataagttgtaacacctcagtcattacacaggcctgtccaaaggt
tcctttgagccaattcccatacattattgtgccccggctggttttgcgattctaaagtgtaatgataagaagtttaatg
aacaggaccatgtagaaatgtcagcacagtacaatgtacacatggaattaggccagtagtttcaactcaactgctgtta
atggcagtctagcagaaggagaggtagtaattagatctgagaatttcacagacaatgctaaaaccataacagtacagct
aatgaatctgtagaaattaattgtataagacccaacaacaatacaagaaaaggtataaatgtaggaccagggagagcat
gtatacaacaggagacataataggagatataagacaagcacattgtaacattagtagagcaaaatggaataaaactttg
aacagatagttacaaaattaagagaacaatttgtgaataaaacaatagtctttaataaatcctcaggaggggacctaga
attgtaatgcacagttttaattgtggaggggaatttttctactgtaattcaacacaactgtttaatagtacttggaata
tactggagagtttaataacattgaaggaaataacactggaaaaaatatcacactcccatgcagaataaaacaaattata
acatgtggcaggaagtaggaaaagcaatgtatgcccctcccatcagaggacaaattagatgttcatcaaatattacagg
ctgctattaacaagagatggtggtagcagcagcaatgagagc

>L17118
ttaaattgcactgatgatttggggaatgctactaataccaatagtagtagcgagggaatgatggagaaaggagaaatga
aaactgctctttcaatatcaccacaagaatgagagataaggtgcagaaagaatatgcactgttttataaacttgatgta
cagcaatagatggtagtaataccagctataggctgataagttgtaacacctcagtcattacacaggcctgtccaaaggt
tcctttgagccaattcccatacattattgtgccccggctggttttgcgattctaaagtgtaatgataagaagtttaatg
aacaggaccatgtagaaatgtcagcacagtacaatgtacacatggaattaggccagtagtttcaactcaactgctgtta
atggcagtctagcagaagaagaggtagtaattagatctgagaacttcacggacaatgctaaaaccataacagtacatct
aatgaatctgtagaaattaattgtataagacccaacaacaatacaagaaaaagtataaatataggaccagggagagcat
gtatacaacaggagacataataggagatataagacaagcacattgtaacattagtagagcaaaatggaataaaactttg
aacagatagttacaaaattaagaaaacaatttgtgaataaaacaatagtctttaataaatcctcaggaggggacctaga
attgtaatgcacagttttaattgtggaggggaatttttctactgtaattcaacacaactgtttgatagtacttggaata
tactggagagtttaataacattgaaggaaataacactggagaaaatatcacactcccatgcagaataaaacaaattata
acatgtggcaggaagtaggaaaagcaatgtatgcccctcccatcagaggacaaattagatgttcatcaaatattacagg
ctgctattaacaagagatggtggtagcagcagcaatgagagc

>L17090
ttaaattgcactgatgatttgggggatgctactaataccaatagtagtagcgagggaatgatggagataggagaaatga
aaactgctctttcaatatcaccacaagaatgagagataaggtgcagaaagaatatgcactgttttataaacttgatgta
tagcaatagatggtagtaataccagctataggctgataagttgtaacacctcagtcattacacaggcctgtccaaaggt
tcctttgagccaattcccatacattattgtgccccggctggttttgcgattctaaagtgtaatgataagaagtttaatg
aacaggaccatgtagaaatgtcagcacagtacaatgtacacatggaattaggccagtagtttcaactcaactgctgtta
atggcagtctagcagaaggagaggtagtaattagatctgaaaatttcacagacaatgctaaaaccataacagtacagct
aatgaatctgtagaaattaattgtataagacccaacaacaatacaagaaaaggtataaatgtaggaccagggagagcat
gtatacaacaggagacataataggagatataagacaagcacattgtaacattagtagagcaaaatggaataaaactttg
aacagatagttacaaaattaagagaacaatttgtgaataaaacaatagtctttaataaatcctcaggaggggacctaga
attgtaatgcacagttttaattgtggaggggaatttttctactgtaattcaacacaactgtttaatagtacttggaata
tactggagagtttaataacattgaaggaaataacactggaaaaaatatcacactcccatgcagaataaaacaaattata
acatgtggcaggaagtaggaaaagcaatgtatgcccctcccatcagaggacaaattagatgttcatcaaatattacagg
ctgctattaacaagagatggtggtagcagcagcaatgagagc

>L17117
ttacattgcactgatgatttgggggatgctactaataccaataatagtagcgagggaatgatggagataggagaaatga
aaactgctctttcaatatcaccacaagaatgagagataaggtgcagaaagaatatgcactgttttataaacttgatgta
tagcaatagatggtagtaataccagctataggctgataagttgtaacacctcagtcattacacaggcctgtccaaaggt
tcctttgagccaattcccatacattattgtgccccggctggttttgcgattctaaagtgtaatgataagaagtttaatg
aacaggaccatgtagaaatgtcagcacagtacaatgtacacatggaattaggccagtagtttcaactcaactgctgtta
atggcagtctagcagaaggagaggtagtaattagatctgagaatttcacagacaatgctaaaaccataacagtacagct
aatgaatctgtagaaattaattgtataagacccaacaacaatacaagaaaaggtataaatgtaggaccagggagagcat
gtatacaacaggagacataataggagatataagacaagcacattgtaacattagtagagcaaaatggaataaaactttg
aacagatagttacaaaattaagagaacaatttgtgaataaaacaatagtctttaataaatcctcaggaggggacctaga
attgtaatgcacagttttaattgtggaggggaatttttctactgtaattcaacacaactgtttaatagtacttggaata
tactggagagtttaataacattgaaagaaataacactggaaaaaatatcacactcccatgcagaataaaacaaattata
acatgtggcaggaagtaggaaaagcaatgtatgcccctcccatcagaggacaaattagatgttcatcaaatattacagg
ctgctattaacaagagatggtggtagcagcagcaatgagagc

>L17116
ttaaattgcactgatgatttggggaatgctactaataccaatagtagtagcgagggaatgatggagaaaggagaaatga
aaactgctctttcaatatcaccacaagaatgagagataaggtgcagaaagaatatgcactgttttataaacttgatgta
cagcaatagatggtagtaataccagctataggctgataagttgtaacacctcagtcattacacaggcctgtccaaaggt
tcctttgagccaattcccatacattattgtgccccggctggttttgcgattctaaagtgtaatgaaaagaagtttaatg
aacaggaccatgtaaaaatgtcagcacagtacagtgtacacatggaattaagccagtagtttcaactcaactgctgtta
atggcagtctagcagaaggagaggtagtaattagatctgagaatctcacagacaatgctaaaaccataacagtacagct
aatgaatctgtagaaattaattgtataagacccaacaacaatacaagaaaaggtataaatgtaggaccagggagagcat
gtatacaacaggagacataataggagatataagacaagcacattgtaacattagtagagcaaaatggaataaaactttg
aacagatagttacaaaattaagagaacaatttgtgaataaaacaatagtctttaataaatcctcaggaggggacctaga
attgtaatgcacagttttaattgtggaggggaatttttctactgtaattcaacacaactgtttaatagtacttggaata
tactggagtgtttaataacattgaaggaaataacactggaaaaaatatcacactcccatgcagaataaaacaaattata
acatgtggcaggaagtaggaaaagcaatgtatgcccctcccatcagaggacaaattagatgttcatcaaatattacagg
ctgctattaacaagagatggtggtagcagcagcaatgagagc

>L17115
ttaaattgcactgatgatttgggggatgctactaataccaacagtagtagcgagggaatgatggagataggagaaatga
aaactgctctttcaatatcaccacaagaatgagagataaggtgcagaaagaatatgcactgttttataaacctgatgta
tagcaatagatggtagtaataccagttataggctgataagttgtaacacctcagtcattacacaggcctgtccaaaggt
tcctttgagccaattcccatacattattgtgccccggctggttttgcgattctaaagtgtaatgataagaagtttaatg
aacaggaccatgtagaaatgtcagcacagtacaatgtacacatggaattaggccagtagtttcaactcaactgctgtta
atggcagtctagcagaaggagaggtagtaattagatctgagaatttcacagacaatgctaaaaccataacagtacagct
aatgaatctgtagaaattaattgtataagacccaacaacaatacaagaaaaggtataaatgtaggaccagggagagcat
gtatacaacaggagacataataggagatataagacaagcacattgtaacattagtagagcaaaatggaataaaactttg
aacagatagttacaaaattaagagaacaatttgtgaataaaacaatagtctttaataaatcctcaggaggggacctaga
attgtaatgcacagttttaattgtggaggggaatttttctactgtaattcaacacaactgtttaatagtacttggaata
tactggagagtttaataacattgaaggaaataacactggaaaaaatatcacactcccatgcagaataaaacaaattata
acatgtggcaggaagtaggaaaagcaatgtatgcccctcccatcagaggacaaattagatgttcatcaaatattacagg
ctgctattaacaagagatggtggtagcagcagcaatgagagc

>L17114
ttaaattgcactaatgatttgaggaatgatactaataccactagtagtagcggggaaaagatggaaaaaggagaaataa
aaactgctctttcaatatcaccacaagcatgagagataaggtgcagaaagaatatgcactgttttataaacttgatgta
taccaatggataatagtgataatagtgataatagtagtaccagctataggctgataagttgtaacacctcacgcatcac
caggcctgtccaaaggtatcctttgaaccaattcccatacattattgtgccccggctggttttgcgattctaaagtgta
tgataagaagtttaatggaacaggaccatgtagaaatgtcagcacagtacaatgtacacatggaattaggccagtagtt
caactcaactgctgttaaatggcagtctagcagaaggagaggtagtaattagatctgagaatttcacagacaatgctaa
accataacagtacagctgaatgaatctgtagaaattaattgtataagacccaacaacaatacaagaaaaggtataaatg
aggaccagggagagcattgtatacaacaggagacataataggagatataagacaagcacattgtaacattagtagagca
aatggaataaaactttgcaacagatagttacaaaattaagagaacaatttgtgaataaaacaatagtctttaataaatc
tcaggaggggacctagaaattgtaatgcacagttttaattgtggaggggaatttttctactgtaattcaacacaactgt
taatagtacttggaataatactggagagtttaataacattgaaggaaataacactggaaaaaatatcacactcccatgc
gaataaaacaaattataaacatgtggcaggaagtaggaaaagcaatgtatgcccctcccatcagaggacaaattagatg
tcatcaaatattacagggctgctattaacaagagatggtggtagcagcagcaatgagagc

>L17113
ttaaattgcactgatgatttggggaatgctactaataccaatagtagtagcgagggaatgatggagataggagaaatga
aaactgctctttcaatatcaccacaagaatgagagataaggtgcagaaagaatatgcactgttttataaacttgatgta
tagcaatagatggtagtaatactagctataggctgataagttgtaacacctcagtcattacacaggcctgtccaaaggt
tcctttgagccaattcccatacattattgtgccccggctggttttgcgattctaaagtgtaatgataagaagtttaatg
aacaggaccatgtagaaatgtcagcacagtacaatgtacacatggaattaggccagtagtttcaactcaactgctgtta
atggcagtctagcagaaggagcggtagtaattagatctgagaatttcacagacaatgctaaaaccataacagtacagct
aatgaatctgtagaaattaattgtataagacccaacaacaatacaagaaaaggtataaatgtaggaccagggagagcat
gtatacaacaggagacataataggagatataagacaagcacattgtaacattagtaaagcaaaatggaataaaactttg
aacagatagttacaaaattaagagaacaatttgtgaataaaacaatagtctttaataaatcctcaggaggggacctaga
attgtaatgcacagttttaattgtggaggggaatttttctactgtaattcaacacaactgtttaatagtacttggaata
tactggagagtttaataacattgaaggaaataacactggaaaaaatatcacactcccatgcagaataaaacaaattata
acatgtggcaggaagtaggaaaagcaatgtatgcccctcccatcagaggacaaattagatgttcatcaaatattacagg
ctgctattaacaagagatggtggtagcagcagcaatgagagc

>L17112
ttaaattgcactgatgatttgggggatgctactaataccaacagtagtagcgagggaatgatggagataggagaaatga
aaactgctctttcaatatcaccacaagaatgagagataaggtgcagaaagaatatgcactgttttataaacttgatgta
tagcaatagatggtagtaataccagctataggctgataagttgtaacacctcagtcattacacaggcctgtccaaaggt
tcctttgagccaattcccatacattattgtgccccggctggttttgcgattctaaagtgtaatgataagaagtttaatg
aacaggaccatgtagaaatgtcagcacagtacaatgtacacatggaattaggccagtagtttcaactcaactgctgtta
atggcagtatagcagaaggagaggtagtaattagatctgagaatttcacagacaatgctaaaaccataacagtacagct
aatgaatctgtagaaattaattgtataagacccaacaacaatacaagaaaaggtataaatgtaggaccagggagagcat
gtatacaacaggagacataataggagatataagacaagcacattgtaacattagtagagcaaaatggaataaaactttg
aacagatagttacaaaattaagagaacaatttgtgaataaaacaatagtctttaataaatcctcaggaggggacctaga
attgtaatgcacagttttaattgtggaggggaatttttctactgtaattcaacacaactgtttaatagtacttggaata
tactggagagtttaataacattgaaggaaataacactggaaaaaatatcacactcccatgcagagtaaaacaaattata
acatgtggcaggaagtaggaaaagcaatgtatgcccctcccatcagaggacaaattagatgttcatcaaatattgcagg
ctgctattaacaagagatggtggtagcagcagcaatgagagc

>L17111
ttaaattgcactgatgatttagagaatgctactaataccaatagtagtagcgaaggaatgatgaagataagaaaaatga
aaactgctctttcaatatcaccacaagaatgagagataaggtacagaaagaatatgcactgttttataaacttgatgta
tagcaatagatggtagtaataccagctataggctaataagttgtaacacctcagtcattacacaggcctgtccaaaggt
tcctttgagccaattcccatacattattgtgccccggctggttttgcgattctaaagtgtaatgataagaagtttaata
aacaggaccatgtagaaatgtcagcacagtacaatgtacacatggaattaggccagtagtttcaactcaactgctgtta
atggcagtctagcagaaggagaggtagtaattagatctgagaatttcacaaacaatgctaaaaccataacagtacagct
aatgaatctgtagaaattaattgtataagacccaacaacaatacaagaaaaggtataaatgtaagaccaaggagagcat
gtatacaacaggagacataataggagatataagacaagcacattgtaacattagtagagcaaaatggaataaaactttg
aacagatagttacaaaattaaaagaacaatttgtgaataaaacaatagtctttaataaatcctcagaaggggacctaga
attgtaatgcacagttttaattgtggagaggaatttttctactgtaattcaacacaactgtttaatagtacttggaata
tactagaaagtttaataacattgaaagaaataacactggaaaaaatatcacactcccatgcagaataaaacaaattata
acatgtggcaggaagtaggaaaagcaatgtatgcccctcccatcagaggacaaattagatgttcatcaaatattacagg
ctgctattaacaagagatggtggtagcagcagcaatgagagc

>L17110
ttaaattgcactgatgatttgggggatgctactaataccaatagtagtagcgagggaatgatggagataggagaaatga
aaactgctctttcaatatcaccacaagaatgagagataaggtgcagaaagaatatgcactgttttataaacttgatgta
tagcaatagatggtagtaataccagctataggctgataagttgtaacacctcagtcattacacaggcctgtccaaaggt
tcctttgagccaattcccatacattattgtgccccggctggttttgcgattctaaagtgtaatgataagaagtttaatg
aacaggaccatgtagaaatgtcagcacagtacaatgtacacatggaattaggccagtagtttcaactcaactgctgtta
atggcagtctagcagaaggagaggtagtaattagatctgagaatttcacagacgatgctaaaaccataacagtacagct
aatgaatctgtagaaattaattgtataagacccaacaacaatacaagaaaaggtataaatgtaggaccagggagagcat
gtatacaacaggagacataataggagatataagacaagcacattgtaacattagtagagcaaaatggaataaaactttg
aacagatagttacaaaattaagagaacaatttgtgaataaaacaatagtctttaataaatcctcaggaggggacctaga
attgtaatgcacagttttaattgtggaggggaatttttctactgtaattcaacacaactgtttaatagtacttggaata
tactggagagtttaataacattgaaggaaataacactggaaaaaatatcacactcccatgcagaataaaacaaattata
acatgtggcaggaagtaggaaaagcaatgtatgcccctcccatcagaggacaaattagatgttcatcaaatattacagg
ctgctattaacaagagatggtggtagcagcagcaatgagagc

>L17109
ttaaattgcactgatgatttggggaatgctactaataccaatagtagtagcgagggaatgatggagataggagaaatga
aaactgctctttcaatatcaccacaagaatgagagataaggtgcagaaagaatatgcactgttttataaacttgatgta
tagcaatagatggtagtaataccagctataggctgataagttgtaacacctcagtcattacacaggcctgtccaaaggt
tcctttgagccaattcccatacattattgtgccccggctggttttgcgattctaaagtgtaatgataagaagtttaatg
aacaggaccatgtagaaatgtcagcacagtacaatgtacacatggaattaggccagtagtttcaactcaactgctgtta
atggcagtctagcagaaggagaggtagtaattagatctgagaatttcacagacaatgctaaaaccataacagtacagct
aatgaatctgtagaaattaattgtataagacccaacaacaatacaagaaaaggtataaatgtaggaccagggagagcat
gtatacaacaggagacataataggagatataagacaagcacattgtaacattagtagagcaaaatggaataaaactttg
aacagatagttacaaaattaagagaacaatttgtgaataaaacaatagtctttaataaatcctcaggaggggacctaga
attgtaatgcacagttttaattgtggaggggaatttttctactgtaattcaacacaactgtttaatagtacttggaata
tactggagagtttaataacattgaaggaaataacactggaaaaaatatcacactcccatgcagaataaaacaaattata
acatgtggcaggaagtaggaaaagcaatgtatgcccctcccatcagaggacaaattagatgttcatcaaatattacagg
ctgctattaacaagagatggtggtagcagcagcaatgagagc

>L17108
ttaaattgcactgatgatttgggggatgctactaataccaatagtagtagcgagggaatgatggagataggagaaatga
aaactgctctttcaatatcaccacaagaatgagagataaggtgcagaaagaatatgcactgttttataaacttgatgta
tagcaatagatggtagtaataccagctataggctgataagttgtaacacctcagtcattacacaggcccgtccaaaggt
tcctttgagccaattcccatacattattgtgccccggctggttttgcgattctaaagtgtaatgataagaagtttaatg
aacaggaccatgtagaaatgtcagcacagtacaatgtacacatggaattaggccagtagtttcaactcaactgctgtta
atggcagtctagcagaaggagaggtagtaattagatctgagaatttcacagacaatgttaaaaccataacagtacagct
aatgaatctgtagaaattaattgtataagacccaacaacaatacaagaaaaggtataaatgtaggaccagggagagcat
gtatacaacaggagacataataggagatataagacaagcacattgtaacattagtagagcaaaatggaataaaactttg
aacagatagttacaaaattaagagaacaatttgtgaataaaacaatagtctttaataaatcctcaggaggggacctaga
attgtaatgcacagttttaattgtggaggggaatttttctactgtaattcaacacaactgtttaatagtacttggaata
tactggagagtttaataacattgaaggaaataacactggaaaaaatatcacactcccatgcagaataaaacaaattata
acatgtggcaggaagtaggaaaagcaatgtatgcccctcccatcagaggacaaattagatgttcatcaaatattacagg
ctgctattaacaagagatggtggtagcagcagcaatgagagc

>L17089
ttaaattgcactgatgatttgggggatgctactaataccaatagtagtagcgagggaatgatggagataggagaaatga
aaactgctctttcaatatcaccacaagaatgagagataaggtgcagaaagaatatgcactgttttataaacttgatgta
tagcaatagatggtagtaataccagctataggctgataagttgtaacacctcagtcattacacaggcctgtccaaaggt
tcctttgagccaattcccatacattattgtgccccggctggttttgcgattctaaagtgtaatgataagaagtttaatg
aacaggaccatgtagaaatgtcagcacagtacaatgtacacatggaattaggccagtagtttcaactcaactgctgtta
atggcagtctagcagaaggagaggtagtaattagatctgagaatttcacagacaatgctaaaaccataacagtacagct
aatgaatctgtagaaattaattgtataagacccaacaacaatacaagaaaaggtataaatgtaggaccagggagagcat
gtatacaacaggagacataataggagatataagacaagcacattgtaacattagtagagcaaaatggaataaaactttg
aacagatagttacaaaattaagagaacaatttgtgaataaaacaatagtctttaataaatcctcaggaggggacctaga
attgtaatgcacagttttaattgtggaggggaatttttctactgtaattcaacacaactgtttaatagtacttggaata
tactggagagtttaataacattgaaggaaataacactggaaaaaatatcacactcccatgcagaataaaacaaattata
acatgtggcaggaagtaggaaaagcaatgtatgcccctcccatcagaggacaaattagatgttcatcaaatattacagg
ctgctattaacaagagatggtggtagcagcagcaatgagagc

>L17107
ttacattgcactgatgatttgggggatgctactaataccaatagtagtagcgagggaatgatggagataggagaaatga
aaactgctctttcaatatcaccacaagaatgagagataaggtgcagaaagaatatgcactgttttataaacttgatgta
tagcaatagatggtagtaataccagctataggctgataagttgtaacacctcagtcattacacaggcctgtccaaaggt
tcctttgagccaattcccatacattattgtgccccggctggttttgcgattctaaagtgtaatgataagaagtttaatg
aacaggaccatgtagaaatgtcagcacagtacaatgtacacatggaattaggccagtagtttcaactcaactgctgtta
atggcagtctagcagaaggagaggtagtaattagatctgagaatttcacagacaatgctaaaaccataacagtacagct
aatgaatctgtagaaattaattgtataagacccaacaacaatacaagaaaaggtataaatgtaggaccagggagagcat
gtatacaacaggagacataataggagatataagacaagcacattgtaacattagtagagcaaaatggaataaaactttg
aacagatagttacaaaattaagagaacaatttgtgaataaaacaatagtctttaataaatcctcaggaggggacctaga
attgtaatgcacagttttaattgtggaggggaatttttctactgtaattcaacacaactgtttaatagtacttggaata
tactggagagtttaataacattgaaggaaataacactggaaaaaatatcacactcccatgcagaataaaacaaattata
acatgtggcaggaagtaggaaaagcaatgtatgcccctcccatcagaggacaaattagatgttcatcaaatattgcagg
ctgctattaacaagagatggtggtagcagcagcaatgagagc

>L17106
ttcaattgcactgatgatttgggggatgctactaataccaatagtagtagcgagggaatgatggagataggagaaatga
aaactgctctttcaatatcaccacaagaatgagagataaggtgcagaaagaatatgcactgttttataaacttgatgta
tagcaatagatggtagtaataccagctataggctgataagttgtaacacctcagtcattacacaggcctgtccaaaggt
tcctttgagccaattcccatacattattgtgccccggctggttttgcgattctaaagtgtaatgataagaagtttaatg
aacaggaccatgtagaaatgtcagcacagtacaatgtacacatggaattaggccagtagtttcaactcaactgctgtta
atggcagtctagcagaaggagaggtagtaattagatctgagaatttcacagacaatgctaaaaccataacagtacagct
aatgaatctgtagaaattaattgtataagacccaacaacaatacaagaaaaggtataaatgtaggaccagggagagcat
gtatacaacaggagacataataggagatataagacaagcacattgtaacattagtagagcaaaatggaataaaactttg
aacagatagttacaaaattaagagaacaatttgtgaataaaacaatagtctttaataaatcctcaggaggggacctaga
attgtaatgcacagttttaattgtggaggggaatttttctactgtaattcaacacaactgtttaatagtacttggaata
tactggagagtttaataacattgaaggaaataacactggaaaaaatatcacactcccatgcagaataaaacaaattata
acatgtggcaggaagtaggaaaagcaatgtatgcccctcccatcagaggacaaattagatgttcatcaaatattacagg
ctgctattaacaagagatggtggtagcagcagcaatgagagc

>L17105
ttaaattgcactgatgatttgggggatgctactaataccaatagtagtagcgagggaatgatggagataggagaaatga
aaactgctctttcaatatcaccacaagaatgagagataaggtgcagaaagaatatgcactgttttataaacttgatgta
tagcaatagatggtagtaatactagctataggctgataagttgtaacacctcagtcattacacaggcctgtccaaaggt
tcctttgagccaattcccatacattattgtgccccggctggttttgcgattctaaagtgtaatgataagaagtttaatg
aacaggaccatgtagaaatgtcagcacagtacaatgtacacatggaattaggccagtagtttcgactcaactgctgtta
atggcagtctagcagaaggagaggtagtaattagatctgagaatttcacagacaatgctaaaaccataacagtacagct
aatgaatctgtagaaattaattgtataagacccaacaacaatacaagaaaaggtataaatgtaggaccagggagagcat
gtatacaacaggagacataataggagatataagacaagcacgttgtaacattagtagagcaaaatggaataaaactttg
aacagatagttacaaaattaagagaacaatttgtgaataaaacaatagtctttaataaatcctcaggaggggacctaga
attgtaatgcacagttttaattgtggaggggaatttttctactgtaattcaacacaactgtttaatagtacttggaata
tactggagagtttaataacattgaaggaaataacactggaaaaaatatcacactcccatgcagaataaaacaaattata
acatgtggcaggaagtaggaaaagcaatgtatgcccctcccatcagaggacaaattagatgtacatcaaatattacagg
ctgctattaacaagagatggtggtagcagcagcaatgagagc

>L17104
ttaaattgcactgatgatttggggaatgctactaataccaatagtagtagcgagggaatgatggagataggagaaatga
aaactgctctttcaatatcaccacaagaatgagagataaggtgcagaaagaatatgcactgttttataaacttgatgta
tagcaatagatggtagtaataccagctataggctgataagttgtaacacctcagtcattacacaggcctgtccaaaggt
tcctttgagccaattcccatacattattgtgccccggctggttttgcgattctaaagtgtaatgataagaagtttaatg
aacaggaccatgtagaaatgtcagcacagtacaatgtacacatggaattaggccagtagtttcaactcaactgctgtta
atggcagtctagcagaagaagaggtagtaattagatctgagaacttcatggacaatgctaaaaccataacagtacatct
aatgaatctgtagaaattaattgtataagacccaacaacaatacaagaaaaagtataaatataggaccagggagagcat
gtatacaacaggagacataataggagatataagacaagcacattgtaacattagtagagcaaaatggaataaaactttg
aacagataattacaaaattaagaaaacaatttgtgaataaaacaatagtctttaataaatcctcaggaggggacctaga
attgtaatgcacagttttaattgtggaggggaatttttctactgtaattcaacacaactgtttgatagtacttggaata
tactggagagtttaataacattgaaggaaataacactggagaaaatatcacactcccatgcagaataaaacaaattata
acatgtggcaggaagtaggaaaagcaatgtatgcccctcccatcagaggacaaattagatgttcatcaaatattacagg
ctgctattaacaagagatggtggtagcagcagcaatgagagc

>L17103
ttaaattgcactaatgatttgaggaatgatactaataccactagtagtagcggggaaaagatggaaaaaggagaaataa
aaactgctctttcaatatcaccacaagcatgagagataaggtgcagaaagaatatgcactgttttataaacttgatgta
taccaatagataatagtgataatagtgataatagtagtaccagctataggctgataagttgtaacacctcacgcatcac
caggcctgtccaaaggtatcctttgaaccaattcccatacattattgtgccccggctggttttgcgattctaaagtgta
tgataagaagtttaatggaacaggaccatgtagaaatgtcagcacagtacaatgtacacatggaattaggccagtagtt
caactcaactgctgttaaatggcagtctagcagaaggagaggtagtaattagatctgagaatttcacagacaatgctaa
accataacagtacagctgaatgaatctgtagaaattaattgtataagacccaacaacaatacaagaaaaggtataaatg
aggaccagggagagcattgtatacaacaggagacataataggagatataagacaagcacattgtaacattagtagagca
aatggaataaaactttgcaacagatagttacaaaattaagagaacaatttgtgaataaaacaatagtctttaataaatc
tcaggaggggacctagaaattgtaatgcacagttttaattgtggaggggaatttttctactgtaattcaacacaactgt
taatagtacttggaataatactggagagtttaataacattgaaggaaataacactggaaaaaatatcacactcccacgc
gaataaaacaaattataaacatgtggcaggaagtaggaaaagcaatgtatgcccctcccatcagaggacaaattagatg
tcatcaaatattacagggctgctattaacaagagatggtggtagcagcagcaatgagagc

>L17102
ttaaattgcactgatgatttgggggatgctactaataccaatagtagtagcgagggaatgatggagataggagaaatga
aaactgctctttcaatatcaccacaagaatgagagataaggtgcagaaagaatatgcactgttttataaacttgatgta
tagcaatagatggtagtaataccagctataggctgataagttgtaacacctcagtcattacacaggcctgtccaaaggt
tcctttgagccaattcccatacattattgtgccccggctggttttgcgattctaaagtgtaatgataagaagtttaatg
aacaggaccatgtagaaatgtcagcacagtacaatgtacacatggaattaggccagtagtttcaactcaactgctgtta
atggcagtctagcagaaggagaggtagtaattagatctgagaatttcacagacaatgctaaaaccataacagtacagct
aatgaatctgtagaaattaattgtataagacctaacaacaatacaagaaaaggtataaatgtaggaccagggagagcat
gtatacaacaggagacataataggagatataagacaagcacattgtaacattagtagagcaaaatggaataaaactttg
aacagatagttacaaaattaagagaacaatttgtgaataaaacaatagtctttaataaatcctcaggaggggacctaga
attgtaatgcacagttttaattgtggaggggaatttttctactgtaattcaacacaactgtttaatagtacttggaata
tactggagagtttaataacattgaaggaaataacactggaaaaaatatcacactcccatgcagaataaaacaaattata
acatgtggcaggaagtaggaaaagcaatgtatgcccctcccatcagaggacaaattagatgttcatcaaatattacagg
ctgctattaacaagagatggtggtagcagcagcaatgagagc

>L17088
ttacattgcactgatgatttgggggatgctactaataccaatagtagtagcgagggaatgatggagataggagaaatga
aaactgctctttcaatatcaccacaagaatgagagataaggtgcagaaagaatatgcactgttttataaacttgatgta
tagcaatagatggtagtaataccagctataggctgataagttgtaacacctcagtcattacacaggcctgtccaaaggt
tcctttgagccaattcccatacattattgtgccccggctggttttgcgattctaaagtgtaatgataagaagtttaatg
aacaggaccatgtagaaatgtcagcacagtacaatgtacacatggaattaggccagtagtttcaactcaactgctgtta
atggcagtctagcagaaggagaggtagtaattagatctgagaatttcacagacaatgctaaaaccataacagtacagct
aatgaatctgtagaaattaattgtataagacccaacaacaatacaagaaaaggtataaatgtaggaccagggagagcat
gtatacaacaggagacataataggagatataagacaagcacattgtaacattagtagagcaaaatggaataaaactttg
aacagatagttacaaaattaagagaacaatttgtgaataaaacaatagtctttaataaatcctcaggaggggacctaga
attgtaatgcacagttttaattgtggaggggaatttttctactgtaattcaacacaactgtttaatagtacttggaata
tactggagagtttaataacattgaaggaaataacactggaaaaaatatcacactcccatgcagaataaaacaaattata
acatgtggcaggaagtaggaaaagcaatgtatgcccctcccatcagaggacaaattagatgttcatcaaatattacagg
ctgctattaacaagagatggtggtagcagcagcaatgagagc

>L17101
ttaaattgcactgatgatttggggaatgctactaataccaatagtagtagcgagggaatgatggagaaaggagaaatga
aaactgctctttcaatatcaccacaagaatgagagataaggtgcagaaagaatatgcactgttttataaacttgatgta
cagcaatagatggtagtaataccagctataggctgataagttgtaacacctcagtcattacacaggcctgtccaaaggt
tcctttgagccaattcccatacattattgtgccccggctggttttgcgattctaaagtgtaatgataagaagtttaatg
aacaggaccatgtagaaatgtcagcacagtacaatgtacacatggaattaggccagtagtttcaactcaactgctgtta
atggcagtctagcagaagaagaggtagtaattagatctgagaacttcacggacaatgctaaaaccataacagtacatct
aatgaatctgtagaaattaattgtataagacccaacaacaatacaagaaaaagtataaatataggaccagggagagcat
gtatacaacaggagacataataggagatataagacaagcacattgtaacattagtagagcaaaatggaataaaactttg
aacagatagttacaaaattaagagaacaatttgtgaataaaacaatagtctttaataaatcctcaggaggggacctaga
attgtaatgcacagttttaattgtggaggggaatttttctactgtaattcaacacaactgtttaatagtacttggaata
tactggagagtttaataacattgaaggaaataacactggaaaaaatatcacactcccatgcagaataaaacaaattata
acatgtggcaggaagtaggaaaagcaatgtatgcccctcccatcagaggacaaattagatgttcatcaaatattacagg
ctgctattaacaagagatggtggtagcagcagcaatgagagc

>L17100
ttaaattgcactgatgatttggggaatgctactaataccaatagtagtagcgagggaatgatggagataggagaaatga
aaactgctctttcaatatcaccacaagaatgagagataaggtgcagaaagaatatgcactgttttataaacttgatgta
tagcaatagatggtagtaataccagctataggctgataagttgtaacacctcagtcattacacaggcctgtccaaaggt
tcctttgagccaattcccatacattattgtgccccggctggttttgcgattctaaagtgtaatgaaaagaagtttaatg
aacaggaccatgtaaaaatgtcagcacagtacagtgtacacatggaattaagccagtagtttcaactcaactgctgtta
atggcagtctagcagaaggagaggtagtaattagatctgagaatttcacagacaatgctaaaaccataacagtacagct
aatgaatctgtagaaattaattgtataagacccaacaacaatacaagaaaaggtataaatgtaggaccagggagagcat
gtatacaacaggagacataataggagatataagacaagcacattgtaacattagtagagcaaaatggaataaaactttg
aacagatagttacaaaattaagagaacaatttgtgaataaaacaatagtctttaataaatcctcaggaggggacctaga
attgtaatgcacagttttaattgtggaggggaatttttctactgtaattcaacacaactgtttaatagtacttggaata
tactggagtgtttaataacattgaaggaaataacactggaaaaaatatcacactcccatgcagaataaaacaaattata
acatgtggcaggaagtaggaaaagcaatgtatgcccctcccatcagaggacaaattagatgttcatcaaatattacagg
ctgctattaacaagagatggtggtagcagcagcaatgagagc

>L17099
ttaaattgcactgatgatttgggggatgctactaataccaatagtagtagcgagggaatgatggagataggagaaatga
aaactgctctttcaatatcaccacaagaatgagagataaggtgcagaaagaatatgcactgttttataaacttgatgta
tagcaatagatggtagtaataccagctataggctgataagttgtaacacctcagtcattacacaggcctgtccaaaggt
tcctttgagccaattcccatacattattgtgccccggctggttttgcgattctaaagtgtaatgataagaagtttaatg
aacaggaccatgtagaaatgtcagcacagtacaatgtacacatggaattaggccagtagtttcaactcaactgctgtta
atggcagtctagcagaaggagaggtagtaattagatctgagaatttcacagacaatgctaaaaccataacagtacagct
aatgaatctgtagaaattaattgtataagacccaacaacaatacaagaaaaggtataaatgtaggaccagggagagcat
gtatacaacaggagacataataggagatataagacaagcacattgtaacattagtagagcaaaatggaataaaactttg
aacagatagttacaaaattaagagaacaatttgtgaataaaacaatagtctttaataaatcctcaggaggggacctaga
attgtaatgcacagttttaattgtggaggggaatttttctactgtaattcaacacaactgtttaatagtacttggaata
tactggagtgtttaataacattgaaggaaataacactggaaaaaatatcacactcccatgcagaataaaacaaattata
acatgtggcaggaagtaggaaaagcaatgtatgcccctcccatcagaggacaaattagatgttcatcaaatattacagg
ctgctattaacaagagatggtggtagcagcagcaatgagagc

>L17098
ttaaattgcactaatgatttgaggaatgatactaataccactagtagtagcggggaaaagatggaaaaaggagaaataa
aaactgctctttcaatatcaccacaagcatgagagataaggtgcagaaagaatatgcactgttttataaacttgatgta
taccaatagataatagtgataatagtgataatagtagtaccagctataggctgataagttgtaacacctcacgcatcac
caggcctgtccaaaggtatcctttgaaccaattcccatacattattgtgccccggctggttttgcgattctaaagtgta
tgataagaagtttaatggaacaggaccatgtagaaatgtcagcacagtacaatgtacacatggaattaggccagtagtt
caactcaactgctgttaaatggcagtctagcagaaggagaggtagtaattagatctgagaatttcacagacaatgctaa
accataacagtacagctgaatgaatctgtagaaattaattgtataagacccaacaacaatacaagaaaaggtataaatg
aggaccagggagagcattgtatacaacaggagacataataggagatataagacaagcacattgtaacattagtagagca
aatggaataaaactttgcaacagatagttacaaaattaagagaacaatttgtgaataaaacaatagtctttaataaatc
tcaggaggggacctagaaattgtaatgcacagttttaattgtggaggggaatttttctactgtaattcaacacaactgt
taatagtacttggaataatactggagagtttaataacattgaaggaaataacactggaaaaaatatcacactcccatgc
gaataaaacaaattataaacatgtggcaggaagtaggaaaagcaatgtatgcccctcccatcagaggacaaattagatg
tcatcaaatattacagggctgctattaacaagagatggtggtagcagcagcaatgagagc

>AF125849
accccattctgtgttactttaaattgcactaattgggagaatgctgctaataccaatagtagtagtactaataatacca
tactactaataccaatagtagtagtaataccataagagagatagagaaaggagaaataaaaaactgctctttcaatatt
ccacaagcataagagataaggtacagaaagaatatgcacttttttatagacctgatgtagtaccaatagataatgataa
actagttataggttaataaattgtaacacctcaaccattacacaagcctgtccaaaagtatcctttgagccaattccca
acattattgtgccccggctggttttgcgattctaaagtgtaaagataagaaattcagtggaaaaggaacatgtaaacct
tcagcacagtacaatgtacacatggaattaggccagtagtatcaactcaactgctgttaaatggcagcctagcagaaga
gaggtagtaattagatctgacgatttcatgaacaatgttaaaaccataatagtacagctgaaagaagctgtagaaatta
ttgtacaagacccagcaacaatacaagaagaagtataaatataggaccagggagagcattttatgcaacagagctaata
caggagatataagacaagcacattgtaacattagtagagaaaaatggaataacactttaaaacagatagttggaaaatt
agagaaaaatttggaaatgaaacaacaatagtctttaatcaatcctcaggagggggcccagaaattgtaacacacagtt
taattgtggaggggaatttttctactgtaatacatcaaaattgtttaatagtacttggactgggaatagtactaatagc
ctgaagaaaatagcacactccctatcacactcccatgcagaataagacaaattataaacatgtggcaggaagtaggaaa
gcaatgtatgcccctcccatcagaggacgaattagttgctcatcaaatattaccgggctgctattaacaagagatggtg
tgatagcaataataatagcagtagcaggaccgagatcttcagacctggaggag

>AF125848
accccactctgtgttactttaaattgcactaattgggagaatgctgctaataccaatagtagtagtactagtaatacca
tactactaatactaatagtagtagtaataccataagagagatagagaaaggagaaataaaaaactgctctttcaatatt
ccacaagcataagagataaggtacagaaagaatatgcacttttttatagacctgatgtagtaccaatagataatgataa
actagttataggttaataaattgtaacacctcaaccattacacaagcctgtccaaaagtatcctttgagccaattccca
acattattgtgccccggctggttttgcgattctaaagtgtaaagataagaagttcagtggaaaaggaacatgtaaacct
tcagcacagtgcaatggacacatggaattaggccagtagtatcaactcaactgctgttaaatggcagcctagcagaaga
gaggtagtaattagatctgacgatttcatgaacaatgttaaaaccataatagtacagctgaaagaagctgtagaaatta
ttgtacaagacccagcaacaatacaagaagaagtataaatataggaccagggagagcattttatacaacagagctaata
caggagatataagacaagcacattgtaatattagtagagaaaaatggaataacactttaaaacagatagttggaaaatt
agagaaaaatttggaaatgaaacaacaatagtctttaatcaatcctcaggaggggacccagaaattgtaacacacagtt
taattgtggaggggaatttttctactgtaatacatcaaaactgtttaatagtacttggactgggaatagtactaatagc
ctgaagaaaatagcacactccctatcacactcccatgcagaataagacaaattataaacatgtggcaggaagtaggaaa
gcaatgtatgcccctcccatcagaggacgaattagttgctcatcaaatattaccgggctgctattaacaagagatggtg
tgatagcaataataatagcagtaacaggaccgagatcttcagacctggaggag

>AF125847
accccactctgtgttactttaaattgcactaattgggagaatgctgctaataccaatagtagtagtactaataatacca
tactactaataccaatagtagtagtaataccataagagagatagagaaaggagaaataaaaaactgctctttcaatatt
ccacaagcataagagataaggtacagaaagaatatgcacttttttatagacctgatgtagtaccaatagataatgataa
actagttataggttaataaattgtaacacctcaaccattacacaagcctgtccaaaagtatcctttgagccaattccca
acattattgtgccccggctggttttgcgattctaaagtgtaaagataagaaattcagtggaaaaggaacatgtaaacct
tcagcacagtacaatgtacacatggaattaggccagtagtatcaactcaactgctgttaaatggcaccctagcagaaga
gaggtagtaattagatctgacgatttcatgaacaatgttaaaaccataatagtacagctgaaagaagctgtagaaatta
ttgtacaagacccagcaacaatacaagaagaagtataaatataggaccagggagaacattttatacaacagagctaata
caggagatataagacaagcacattgtaacattagtagagaaaaatggaataacactttaaaacagatagttggaaaatt
agagaaaaatttggaaatgaaacaacaatagtctttaatcaatcctcaggaggggacccagaaattgtaacacacagtt
taattgtggaggggaatttttctactgtaatacatcaaaactgtttaatagtacttggactgggaatagtactaatagc
ctgaagaaaatagcacactccctatcacactcccatgcagaataagacaaattataaacatgtggcaggaagtaggaaa
gcaatgtatgcccctcccatcagaggacgaattagttgctcatcaaatattaccgggctgctattaacaagagatgggg
tgatagcaataataatggcagtaacaggaccgagatcttcagacctggaggag

>AF125846
accccactctgtgttactttaaattgcactaattgggagaatgctgctaataccaatagtagtagtactaataatacca
tactactaataccaatagtagtagtaataccataagagagatagagaaaggagaaataaaaaactgctctttcaatatt
ccacaagcataagagataaggtacagaaagaatatgcacttttttatagacctgatgtagtaccaatagataatgataa
actagttataggttaataaattgtaacacctcaaccattacacaagcctgcccaaaagtatcctttgagccaattccca
acattattgtgccccggctggttttgcgattctaaagtgtaaagataagaaattcagtggaaaaggaacatgtaaacct
tcagcacagtacaatgtacacatggaattagaccagtagtatcaactcaactgctgttaaatggcagcctagcagaaga
gaggtagtaattagatctgacgatttcatgaacaatgttaaaaccataatagtacagctgaaagaagctgtagaaatta
ttgtacaagacccagcaacaatacaagacgaagtataaatataggaccagggagagcattttatacaacagagctaata
caggagatataagacaagcacattgtaacattagtagagaaaaatggaataacgctttaaaacagatagttggaaaatt
agagaaaaatttggaaatgaaacaacaatagtctttaatcaatcctcaggaggggacccagaaattgtaacacacagtt
taattgtggaggggaatttttctactgtaatacatcaaaactgtttaatagtacttggactgggaatagtactaatagc
ctgaagaaaatagcacactccctatcacactcccatgcagaataagacaaattataaacatgtggcaggaagtaggaaa
gcaatgtatgcccctcccatcagaggacgaattagttgctcatcaaatattaccgggctgctattaacaagagatggtg
tgatagcaataataatagcagtaacaggaccgagatcttcagacctggaggag

>AF125845
accccactctgtgttactttaaattgcactaattgggagaatgctgctaataccaatagtagtagtactaataatacca
tactactaataccaatagtagtagtaataccataagagagatagagaaaggagaaataaaaaactgctctttcaatatt
ccacaagcataagagataaggtacagaaagaatatgcacttttttatagacctgatgtagtaccaatagataatgataa
actggttataggttaataaattgtaacacctcaaccattacacaagcctgtccaaaagtatcctttgagccaattccca
acattattgtgccccggctggttttgcgattctaaagtgtaaagataagaaattcagtggaaaaggaacatgtaaacct
tcagcacagtacaatgtacacatggaattaggccagtagtatcaactcaactgctgttaaatggcagcctagcagaaga
gaggtagtaattagatctgacgatttcatgaacaatgttaaaaccataatagtacagctgaaagaagctgtagaaatta
ttgtacaagacccagcaacaatacaagaagaagtataaatataggaccagggagagcattttatacaacagagctaata
caggagatataagacaagcacattgtaacattagtagagaaaaatggaataacactttaaaacagatagttggaaaatt
agagaaaaatttggaaatgaaacaacaatagtctttaatcaatcctcaggaggggacccagaaattgtaacacacagtt
taattgtggaggggaatttttctactgtaatacatccaaactgtttaatagtacttggactgggaatagtactaatagc
ctgaagaaaatagcacactccctatcacactcccatgcagaataagacaaattataaacatgtggcaggaagtaggaaa
gcaatgtatgcccctcccatcagaggacgaattagttgctcatcaaatattaccgggctgctattaacaagagatggtg
tgatagcaataataatagcagtaacaggaccgagatcttcagacctggaggag

>AF125844
accccactctgtgttactttaaattgcactaattgggagaatgctgctaataccaatagtagtagtactaataatacca
tactactaataccaatagtagtagtaataccataagagagatagagaaaggagaaataaaaaactgctctttcaatact
ccacaagcataagagataaggtacagaaagaatatgcacttttttatagacctgatgtagtaccaatagataatgataa
actagttataggttaataaattgtaacacctcaaccattacacaagcctgtccaaaagtatcctttgagccaattccca
acattattgtgccccggctggttttgcgattctaaagtgtaaagataagaaattcagtggaaaaggaacatgtaaacct
tcagcacagtacaatgtacacatggaattaggccagtagtatcaactcaactgctgttaaatggcagcctagcagaaga
gaggtagtaattagatctgacgatttcatgagcagtgttaaaaccataatagtacagctgaaagaagctgtagaaatta
ttttacaagacccagcaacaatacaagaagaagtataaatataggaccagggagagcattttatacaacagagctaata
caggagatataagacaagcacattgtaacattagtagagaaaaatggaataacactttaaaacagatagttggaaaatt
agagaaaaatttggaaatgaaacaacagtagtctttaatcaatcctcaggaggggacccagaaattgtaacacacagtt
taattgtggaggggaatttttctactgtaatacatcaaaactgtttaatagtacttggactgggaatagtactaatagc
ctgaagaaaatagcacactccctatcacactcccatgcagaataagacaaattataaacatgtggcaggaagtaggaaa
gcaatgtatgcccctcccatcagaggacgaattagttgctcatcaaatattaccgggctgctattaacaagagatgggg
tgatagcaataataatagcagtaacaggaccgagatcttcagacctggaggag

>AF125843
accccactctgtgttactttaaattgcactaattgggagaatgctgctaataccaatagtagtagtactaataatacca
tactactaataccaataatagtagtaataccataagagagatagagaaaggagaaataaaaaactgctctttcaatatt
ccacaagcataagagataaggtacagaaagaatatgcacttttttataggcctgatgtagtaccaatagataatgataa
actagttataggttaataaattgtaacacctcaaccattacacaagcctgtccaaaagtatcctttgagccaattccca
acattattgtgccccggctggttttgcgattctaaagtgtaaagataagaaattcagtggaaaaggaacatgtaaacct
tcagcacagtacaatgtacacatggaattaggccagtagtatcaactcaactgctgttaaatggcagcctagcagaaga
gaggtagtaattagatctgacgatttcatgaacaatgttaaaaccataatagtacagctgaaagaagctgtagaaatta
ttgtacaagacccagcaacaatacaagaagaagtataaatataggaccagggagagcattttatacaacagagctaata
caggagatataagacaagcacattgtaacattagtagagaaaaatggaataacactttaaaacagatagttggaaaatt
agagaaaaatttggaaatgaaacaacaatagtctttaatcaatcctcaggaggggacccagaaattgtaacacacagtt
taattgtggaggggaatttttttactgtaatacatcaaaactgtttaatagtacttggactgggaatagtactaatcgc
ctgaagaaaatagcacactccctatcacaatcccatgcagaataagacaaattataaacatgtggcaggaagtaggaaa
gcaatgtatgcccctcccatcagaggacgaattagttgctcatcaaatattaccaggctgctattaacaagagatggtg
tgatagcaataataatagcagtaacaggaccgagattttcagacctggaggag

>AF125842
accccgctctgtgttactttaaattgcactaattgggagaatgctgctaataccaatagtagtagtactaataatacca
tactactaataccaatagtagtagtaataccataagagagatagagaaaggagaaataaaaaactgctctttcaatatt
ccacaagcataagagataaggtacagaaagaatatgcacttttttatagacctgatgtagtaccaatagataatgataa
actagttataggttaataaattgtaacacctcaaccattacacaagcctgtccaaaagtatcctttgagccaattccca
acattattgtgccccggctggttttgcgattctaaagtgtaaagataagaaattcagtggaaaaggagcatgtatacct
tcagcacagtacaatgtacacatggaattaggccagtagtatcaactcaactgctgttaaatggcagcctagcagaaga
gaggtagtaattagatctgacgatttcatgaacaatgttaaaaccataatagtacagctgaaagaagctgtagaaatta
ttgtacaagacccagcaacaatacaagaagaagtataaatataggaccagggagagcattttatacaacagagctaata
caggagatataagacaagcacattgtaacattagtagagaaaaatggaataacactttaaaacagatagttggaaaatt
agagaaaaatttggaaatgaaacaacaatagtctttaatcaatcctcaggaggggacccagaaattgtaacacacagtt
taattgtggaggggaatttttctactgtaatacatcaaaactgtttaacagtacttggattgggaatagtactaataac
ctgaagaaaatagcacactccctatcacactcccatgcagaataagacaaattatcaacatgtggcaggaagtaggaaa
gcaatgtatgcccctcccatcagaggacgaattagttgctcatcaaatattaccgggctgctattaacaagagatgggg
tgatagcaataataatagcagtaacaggaccgagatcttcagacctggaggag

>AF125841
accccactctgtgttactttaaattgcactaattgggagaatgctgctaataccaatagtagtagtactaataatacca
tactactaataccaatagtagtagtaataccataagagagatagagaaaggagaaataaaaaactgctctttcaatatt
ccacaagcataagagataaggtacagaaagaatatgcacttttttatagacctgatgtagtaccaatagataatgataa
actagttataggttaataaattgtaacacctcaaccattacacaagcctgtccaaaagtatcctttgagccaattccca
acattattgtgccccggctggttttgcgattctaaagtgtaaagataagaaattcagtggaaaaggaacatgtaaacct
tcagcacagtacaatgtacacatggaattaggccagtagtatcaactcaactgctgttaaatggcagcctagcagaaga
gaggtagtaattagatctgacgatttcacgaacaatgttaaaaccataatagtacagctgaaagaagctgtagaaatta
ttgtacaagacccagcaacaatacaagaagaagtataaatataggaccagggagagcattttatacaacagagctaata
caggagatataagacaagcacattgtaacattagtagagaaaaatggaataacattttaaaacagatagttggaaaatt
agagaaaaatttggaaatgaaacaacaatagtctttaatcaatcctcaggaggggacccagaaattgtaacacacagtt
taattgtggaggggaatttttctactgtaatacatcaaaactgtttaatagtacttggactgggaatagtactaatagc
ctgaaggaaatagcgcactccctatcacactcccatgcagaacaagacaaattataaacatgtggcaggaagtaggaaa
gcaatgtatgcccctcccatcagaggacgaattagttgctcatcaaatattaccgggctgctattaacaagagatggtg
tgatagcaataataatagcagtaacaggaccgagatcttcagacctggaggag

>AF125840
accccactctgtgttactttaaattgcactaattgggagaatgctgctaataccaatagtagtagtactaataatacca
tactactaataccaatagtagtagtaataccataagagagatagagaaaggagaaataaaaaactgctctttcaatatt
ccacaagcataagagataaggtacagaaagaatatgcacttttttatagacctgatgtagtaccaatagataatgataa
actagttataggttaataaattgtaacacctcaaccattacacaagccggtccaaaagtatcctttgagccaattccca
acattattgtgccccggctggttttgcgattctaaagtgtaaagataagaaattcagtggaaaaggaacatgtaaacct
tcagcacagtacaatgtacacatggaattaggccagtagtatcaactcaactgctgttaaatggcagcctagcagaaga
gaggtagtaattagatctgacgatttcatgaacaatgttaaaaccataatagtacagctgaaagaagctgtagaaatta
ttgtacaagacccagcaacaatacaagaagaagtataaatataggaccagggagagcattttatacaacagagctaata
caggagatataagacaagcacattgtaacattagtagagaaaaatggaataacactttaaaacagatagttggaaaatt
agagaaaaatttggaaatgaaacaacaatagtctttaatcaatcctcaggaggggacccagaaattgtaacacacagtt
taattgtggaggggaatttttctactgtaatacatcaaaattgtttaatagtacttggactgggaatagtactaatagc
ctgaagaaaatagcacactccctatcacactcccatgcagaataagacaaattataaacatgtggcaggaagtaggaaa
gcaatgtatgcccctcccatcagaggacgaattagttgctcatcaaatattaccgggctgctattaacaagagatggtg
tgatagcaatagtaatagcagtaacaggaccgagatcttcagacctggaggag

>AF125839
accccactctgtgttactttaaattgcactgattggaagaatagtactaataccaatagtagtagtaataccataagag
gatagagaaaggagaaataaaaaactgctctttcaatattaccacaagcataagagataaggtaaagaaagaatatgca
ttttttatagacctgatgtagtaccaatagataatgataatactagttataggttgataaattgtaacacctcaaccat
acacaagcctgtccaaaagtatcctttgagccaattcctatacattattgtgccccggctggttttgcgattctaaagt
taaagataagaaattcagtggaaaaggaacatgtaaacctgtcagtacagtacaatgtacacatggaattaggccagta
tatcaactcaactgctgttaaatggcagcctagcagaagaagaggtagtaattagatctgacaatttcatgaacaatgt
aaaaccataatagtacagctgaaggaagctgtagaaattaattgtacaagacccagcaacaatacaagaagaagtataa
tataggaccagggagagcattttatacaacggaacaaataacaggagatataagacaagcacattgtaacattagtaga
caaaatggaatagcaatttacaacagatagttaaaaaattaaaagaacaatttaggaatgcaacaacaatagtctttaa
cactcctctggtggggacccagaaattgtaacacacagttttaattgtggaggggaatttttctactgtaacacatcaa
actgtttaatagtacttggattggaaatgatactaataacactgaagaaaatagcacactccctatcacactcccatgc
gaataagacaaattataaacatgtggcaggaagtaggaaaagcaatgtatgcccctcccatcagaggacgaattagttg
tcatcaaatattacagggctgctattgacaagagatggtggtactaacacaaataggactgagaccttcagacttggag
ag

>AF125838
accccactctgtgttactttaaattgcactgattggaagaatagtactaataccaatagtagtagtaataccataagag
gatagagaaaggagaaataaaaaactgctctttcaatattaccacaagcataagagataaggtaaagaaagaatatgca
ttttttatagacctgatgtagtaccaatagataatgataatactagttataggttgataaattgtaacacctcaaccat
acacaagcctgtccaaaagtatcctttgagccaattcccatacattattgtgccccggctggttttgcgattctaaagt
taaagataagaaattcagtggaaaaggaacatgtaaatctgtcagtacagtacaatgtacacatggaattaggccagta
tatcaactcaactgctgttaaatggcagcctagcagaagaagaagtagtaattagatctgacaatttcatgaacaatgt
aaaaccataatagtacagctgaaagaagctgtagaaattaattgtacaagacccagcaacaatacaagaagaagtataa
tataggaccagggagagcattttatacaacggaacaaataacaggagatataagacaagcacattgtaacattagtaga
caaaatggaatagcaatttacaacagttagttaaaaaattaaaagaacaatttaggaatgcaacaacaatagtctttaa
caatcctcaggaggggacccagaaattgtaacacacagttttaattgtggaggggaatttttctactgtaacacatcaa
actgtttaatagtacttggattggaaatgatactaataacactgaagaaaatagcacactccctatcacactcccatgc
gaataagacaaattataaacatgtggcaggaagtaggaaaagcaatgtatgcccctcccatcagaggacgaattagttg
tcatcaaatattacagggctgctattgacaagagatggtggtactaacacaaataggactgagaccttcagacttggag
ag

>AF125837
accccactctgtgttactttaaattgcactgattggaagaatagtactaataccaatagtagtagtaataccataagag
gatagagaaaggagaaataaaaaactgctctttcaatattaccacaagcataagagataaggtaaagaaagaatatgca
ttttttatagacctgatgtagtaccaatagataatgataatactagttataggttgataaattgtaacacctcaaccat
acacaagcctgtccaaaagtatcctttgagccaattcctatacattattgtgccccggctggttttgcgattctaaagt
taaagataagaaattcagtggaaaaggaacatgtaaacctgtcagtacagtacaatgtacacatggaattaggccagta
tatcaactcaactgctgttaaatggcagcctagcagaagaagaggtagtaattagatctgacaatttcatgaacaatgt
aaaaccataatagtacagctgaaagaagctgtagaaattaattgtacaagacccagcaacaatacaagaagaagtataa
tataggaccagggagagcattttatacaacggaacaaataacaggagatataagacaagcacattgtaacattagtaga
caaaatggagtagcactttacaacagatagttaaaaaattaaaagaacaatttaggaatgcaacaacaatagtctttaa
caatcctcaggaggggacccagaaattgtaacacacagttttaattgtggaggggaatttttctactgtaacacatcaa
actgtttaatagtacttggattggaaatgacactaataacactgaaggaaataacacactccctatcacactcccatgc
gaataagacaaattataaacatgtggcaggaagtaggaaaagcaatgtatgcccctcccatcagaggacgaattagttg
tcatcaaatattacagggctgctattgacaagagatggtggtattaacacaaataggactgagaccttcagacttggag
ag

>AF125836
accccactctgtgttactttaaattgcactgattggaagaatagtactaataccaatagtagtagtaataccataagag
gatagagaaaggagaaataaaaaactgctctttcaatattaccacaagcataaaagataaggtaaagaaagaatatgca
ttttttatagacctgatgtagtatcaatagataatgataatactagttataggttgataaattgtaacacctcaaccat
acacaagcctgtccaaaagtatcctttgagccaattcctatacattattgtgccccggctggttttgcgattctaaagt
taaagataagaaattcagtggaaaaggaacatgtaaacctgtcagtacagtacaatgttcacatggaattaggccagta
tatcaactcaactgctgttaaatggcagcctagcagaagaagaggtagtaattagatctgacaatttcatgaacaatgt
aaaaccataatagtacagctgaaagaagctgtagaaattaattgtacaagacccagcaacaatacaagaagaagtataa
tataggaccagggagagcattttatgcaacggaacaaataacaggagatataagacaagcacattgtaacattagtaga
caaaatggagtagcactttacaacagatagttaaaaaattaaaagaacaatttaggaatgcaacaacaatagtctttaa
caatcctcaggaggggacccagaaattgtaacactcagttttaattgtggaggggaatttttctactgtaacacatcca
actgtttaatagtacttggattggaaatgatactaataacactgaagaaaatagcacactccctatcacactcccatgc
gaataagacaaattataaacatgtggcaggaagtaggaaaagcaatgtatgcccctcccatcagagggcgaattagttg
tcatcaaatattacagggctgctattgacaagagatggtggtactaacacaaataggactgagaccttcagacttggag
ag

>AF125835
accccactctgtgttactttaaattgcactgattggaagaatagtactaataccaatagtagtagtaataccataagag
gatagagaaaggagaaataaaaaactgctctttcaatattaccacaagcataagagataaggtaaagaaagaatatgca
ttttttatagacctgatgtagtaccaatagataatgataatactagttataggttgataaattgtaacacctcaaccat
acacaagcctgtccaaaagtatcctttgagccaattcctatacattattgtgccccggctggttttgcgattctaaagt
taaagataagaaattcagtggaaaaggaacatgtaaacctgtcagtacagtacaatgtacacatggaattaggccagta
tatcaactcaactgctgttaaatggcagcctagcagaagaagaggtagtaattagatctgacaatttcatgaacaatgt
aaaaccataatagtacagccgaaagaagctgtagaaattaattgtacaagacccagcaacaatacaagaagaagtataa
tataggaccagggagagcattttatacaacggaacaaataacaggagatataagacaagcacattgtaacattagtaga
caaaatggagtagcactttacaacagatagttaaaaaattaaaagaacaatttaggaatgcaacaacaatagtctttaa
caatcctcaggaggggacccagaaattgtaacacacagttttaattgtggaggggaatttttctactgtaacacatcaa
actgtttaatagtacttggattggaaatgatactaataacactgaagaaaatagcacactccctatcacactcccgtgc
gaataagacaaattataaacatgtggcaggaagtaggaaaagcaatgtatgcccctcccatcagaggacgaattggttg
tcatcaaatattacagggctgctattgacaagagatggtggtactaacacaaataggactgaggccttcagacttggag
ag

>AF125834
accccactctgtgttactttaaattgcactgattggaagaatagtactaataccaatagtagtagtaataccataagag
gatagagaaaggagaaataaaaaactgctctttcaatattaccacaagcataagagataaggtaaagaaagaatatgca
ttttttatagacctgatgtagtaccaatagataatgataatactagttataggttgataaattgtgacacctcaaccat
acacaagcctgtccaaaagtatcctttgagccaattcctatacattattgtgccccggctggttttgcgattctaaagt
taaagataagaaattcagtggaaaaggaacatgtaaacctgtcagtacagtacaatgtacacatggaattaggccagta
tatcaactcaactgctgttaaatggcagcctagcagaagaagaggtagtaattagatctgacaatttcatgaacaatgt
aaaaccataatagtacagctgaaagaagctgtagaaattaattgtacaagacccagcaacaatacaagaagaagtataa
tataggaccagggagagcattttatacaacggaacaaataacaggagatataagacaagcacattgtaacattagtaga
caaaatggaatagcaatctacaacagatagttaaaaaattaaaagaacaatttaggaatgcaacaacaatagtctttaa
caatccccaggaggggacccagaaattgtaacacacagttttaattgtggaggggaatttttctactgtaacacatcaa
actgtttaatagtgcttggattggaaatgacactaataacactgaagaaaatagcacactccctatcacactcccatgc
gaataagacaaattataaacatgtggcaggaagtaggaaaagcaatgtatgcccctcccatcaaaggacgaattagttg
tcatcaaatattacagggctgctattgacaagagatggtggtactaacacaaataggactgagaccttcagacttggag
ag

>AF125833
accccactctgtgttactttaaattgcactgattggaggaatagtactaataccaatagtagtagtaataccataagag
gatagagaaaggagaaataaaaaactgctctttcaatattgccacaagcataagagataaggtaaagaaagaatatgca
ttttttatagacctgatgtagtaccaatagataatgataatactagttataggttgataaattgtaacacctcaaccat
acacaggcctgtccaaaagtatcctttgagccaattcctatacattattgtgccccggctggttttgcgattctaaagt
taaagataagaaattcagtggaaaaggaacatgtaaaccagtcagtacagtacaatgtacacatggaattaggccagta
tatcaactcaactgctgttaaatggcagcctagcagaagaagaggtagtaattagatctgacaatttcatgaacaatgt
aaaaccataatagtacagctgaaagaagctgtagaaattaattgtacaagaccaagcaacaatacaagaagaagtataa
tataggaccagggagagcattttatacaacggaacaaataacaggagatataagacaagcacattgtaacattagtaga
caaaatggagtagcactttacaacagatagttaaaaaattaaaagaacaatttaggaatgcaacaacaatagtctttaa
caatcctcaggaggggacccagaaattgtaacacacagttttaattgtggaggggaatttttctactgtaacacatcaa
actgtttaatagtactcggattggaaatgacactaataacactgaaggaaataacacactccctatcaccctcccatgc
gaataagacaaattataaacatgtggcaggaagtaggaaaagcaatgtatgcccctcccatcagaggacgaattagttg
tcatcaaatattacagggctgctattgacaagagatggtggtactaacacaaataggactgagaccttcagacttggag
ag

>AF125832
accccactctgtgttactttaaattgcactgattggaagaatagtactaataccagtagtagtagtaataccataagag
gatagagaaaggagaaataaaaaactgctctttcaatattaccacaagtataagagataaggtaaagaaagaatatgca
ttttttatagacctgatgtagtaccaatagataatgataatactagttataggttgataaattgtaacacctcaaccat
acacaagcctgtccaaaagtatcctttgagccaattcctatacattattgtgccccggctggttttgcgattctaaagt
taaagataagaaattcagtggaaaaggaacatgtaaacctgtcagtacagtacaatgtacacatggaattaggccagta
tatcaactcaactgctgttaaatggcagcctagcagaagaagaggtagtaattagatctgacaatttcatgaacaatgt
aaaaccataatagtacagctgaaagaagctgtagaaattaattgtacaagacccagcaacaatacaagaagaagtataa
tataggaccagggagagcattttatacaacggaacaaataacaggagatataagacaagcacattgtaacattagtaga
caaaatggagtagcactttacaacagatagttaaaaaattaaaagaacaatttaggaatgcaacaacaatagtctttaa
caatcctcaggaggggacccagaaattgtaacacacagttttaattgtggaggggaatttttctactgtaacacatcaa
actgtttaatagtacttggattggaaatgacactaataacactgaagaaaatagcacactccctatcacactcccatgc
gaataagacaaattataaacatgtggcaggaagtaggaaaagcaatgtatgcccctcccatcagaggacgaattagttg
tcatcaaatattacagggctgctattgacaagagatggtggtactaacacaaataggactgagaccttcagacttggag
ag

>AF125831
accccactctgtgttactttaaattgcactgattggaagaatagtactaataccaatagtagtagtaataccataagag
gatagagaaaggagaaataaaaaactgctctttcaatattaccacaagcataagagataaggtaaagaaagaatatgca
ttttttatagacctgatgtagtaccaatagataatgataatactagttataggttgataaattgtaacacctcaaccat
acacaagcctgtccaaaagtatcctttgagccaattcctatacattattgtgccccggctggttttgcgattctaaagt
taaagataagaaattcagtggaaaaggaacatgtaaacctgtcagtacagtacaatgtacacatggaattaggccagta
tatcaactcaactgctgttaaatggcagcctagcagaagaagaggtagtaattagatctgacaatttcatgaacaatgt
aaaaccataatagtacagctgaaagaagctgtagaaattaattgtacaagacccagcaacaatacaagaagaagtataa
tataggaccagggagagcattttatacaacggaacaaataacaggagatataagacaagcacattgtaacattagtaga
caaaatggagtagcactttacaacagatagttaaaaaattaaaagaacaatttaggaatgcaacaacaatagtctttaa
caatcctcaggaggggacccagaaattgtaacacacagttttaattgtggaggggaatttttctactgtaacacatcaa
actgtttaatagtacttggattggaaatgatactaataacactgaagaaaatagcacactccctatcacactcccatgc
gaataggacagattatagacatgtggcaggaagtaggaaaagcaatgtatgcccctcccatcagaggacgaattagttg
tcatcaaatattacagggctgctattaacaagagatggtggtactaacacaaataggactgagaccttcagacttggag
ag

>AF125830
accccactctgtgttactttaaattgcactgattggaagaatagtactaataccaatagtagtagtaataccataagag
gatagagaaaggagaaataaaaaactgctctttcaatattaccacaagcataagagataaggtaaagaaagaatatgca
ttttttatagacctgatgtagtaccaatagataatgataatactagttataggttgataaattgtaacacctcaaccat
acacaagcctgtccaaaagtatcctttgagccaattcctatacattattgtgccccggctggttttgcgattctaaagt
taaagataagaaattcagtggaaaaggaacatgtaaacctgtcagtacagtacaatgtacacatggaattaggccagta
tatcaactcaactgctgttaaatggcagcctagcagaagaagaggtagtaattagatctgacaatttcacgaacaatgt
aaaaccataatagtacagctgaaagaagctgtagaaattaattgtacaagacccagcaacaatacaagaagaagtataa
tataggaccagggagagcattttatacaacggaacaaataacaggagatataagacaagcacattgtaacattagtaga
caaaatggaatagcaatttacaacagatagttaaaaaattaaaagaacaatttaggaatgcaacaacaatagtctttaa
caatcctcaggaggggacccagaaattgtaacacacagttttaattgtggaggggaatttttctactgtaacacatcaa
actgtttaatagtacttggattggaaatgatactaataacactgaagaaaatagcacactccctatcacactcccatgc
gaataagacaaattataaacatgtggcaggaagtaggaaaagcaatgtatgcccctcccatcagaggacgaattagttg
tcatcaaatattacagggctgctattgacaagagatggtggtactaacacaaataggactgagaccttcagacttggag
ag

>AF125829
accccactctgtgttactttaaattgcactgattggaagaatagtactaataccaatagtagtagtaataccataagag
gatagagaaaggagaaataaaaaactgctctttcaatattaccacaagcataaaagataaggtaaggaaagaatatgca
ttttttatagacctgatgtagtaccaatagataatgataatactagttataggttgataaattgcaacacctcaaccat
acacaagcctgtccaaaagtatcctttgagccaattcccatacattattgtgccccggctggttttgcgattctaaagt
taaagataagaaattcagtggaaaaggaacatgtaaacctgtcagtacagtacaatgtacacatggaattaggccagta
tatcaactcaactgctgttaaatggcagcctagcagaagaagaggtagtaattagatctgacaatttcatggacaatgt
aaaaccataatagtacagctgaaagaagctgtagaaattaattgtacaagacccagcaacaatacaagaagaagtataa
tataggaccagggagagcattttatacaacggaacaaataacaggagatataagacaagcacattgtaacattagtaga
taaaatggagtagcactttacaacagatagttaaaaaattaaaagaacaatttaggaatgcaacaacaatagtctttaa
caatcctcaggaggggacccagaaattgtaacacacagttttaattgtggaggggaatttttctactgtaacacatcac
actgtttaatagtacttggattggaaatgatactaataacactaaaggaaataacacactccctatcacactcccatgc
gaataagacaaattataaacatgtggcaggaagtaggaaaagcaatgtatgcccctcccatcaaaggacgaattagttg
tcatcaaatattacagggctgctattgacaagagatggtggtactaacacaaataggactgagaccttcagacttggag
ag

>AF125828
accccactctgtgttactttaaattgcactgatactgattggaggaatactactaataccaataatactactaataccc
tagtagtagtaataccataagagagatagagaaaggagaaatgaaaaactgctctttcaatatcaccacaagcataaga
ataaggtacagaaagaatatgcacttttttatcgacctgatgtagtaccaatagataatgataatactagttataggtt
ataaattgtaacacctcaaccattacacaagcctgtccaaaagtatcctttgagccaattcccatacattattgtgccc
ggctggttttgcgattttaaagtgtaaagataagaaattcagtggaaaaggacaatgtaaaagtgtcagcacagtacaa
gtacacatggaattaggccagtagtatcaactcaactgctgttaaatggcagtctagcagaagaagaggtagtaattag
tctgatgatttcttgaacaatgctagaaccataatagtacagctgaaagaagctgtagaaattaattgtacaagaccca
caacaatacaagaagaagtatacacataggaccagggagagcattttatacaacgggacaaataacaggagatataaga
aagcacattgtaacattagtagaggaaaatggaataacactttacaacagatagttataaaattaaaagaacaatttga
aatgcaacaacaatagtctttaatcaatcctcaggaggggacccagaaattgtaacacacagttttaattgtggagggg
atttttctactgtaatacatcacaactgtttaatagtacttggattgggaatagtactaatagcactgaaggaaataac
cactccctatcacactcccatgcagaataaagcaaattataaacatgtggcaggaagtaggaaaagcaatgtatgcccc
cccatcaaaggacgaattagttgctcatcaaatattacagggctgctattgacaagagatgggggtactaacacaaatg
gactgaaaccttcagacttggaggag

>AF125827
accccactctgtgttactttaaattgcactaattgggagaatactgataataccaatagtagtagtactaataatacca
tagtactaataccaatagtagtagtaataccataagagagatagagaaaggaggaataaaaaactgctctttcaatatt
ccacaagcataagagataaggtacagaaagaatatgcacttttctatagacctgatgtagtaccaatagataatgataa
actagttataggttgataaattgtaacacctcaaccattacacaagcctgtccaaaagtatcctttgagccaattccca
acattattgtgccccggctggttttgcgattctaaagtgtaaagataagaaattcagtggaaaaggaacatgtaaacct
tcagcacagtacaatgtacacatggaattaggccggtagtatcaactcaattgctgttaaatggcagtctagcagaaga
gaggtagtaattagatctgacaatttcacggacaatgttaaaaccataatagtacagctgaaagaagctgtagaaatta
ttgtacaagacccagcaacaatacaagaagaagtataactataggaccagggagagcattttatacaacagaacaaata
caggagatataagacaagcacattgtaacattagtagagaaaaatggaatagcactttacaacagatagttaaaaaatt
aaagaacaatttaggaatgcaacaacaatagtctttaatcaatcctcaggaggggatccagaaattgtaacacatagtt
taattgtggaggggaatttttctactgtaatacatcaaaactgtttaatagtacttggattggaaatgatactaataac
ctgaaggaaatagcacactccctatcacactcccatgcagaataaaacaaatcataaacatgtggcaggaagtaggaaa
gcaatgtatgcccctcccatcagaggacgaattagttgctcatcaaatattacagggctgctattgacaagagatggtg
tactaacacaaatgggactgagaccttcagacttggaggag

>AF125826
accccactctgtgttactttaaattgcactgattggaagaatagtactaataccaatagtagtagtaataccataagag
gatagagaaaggagaaataaaaaactgctctttcaatattaccacaagcataaaagataaggtaaagaaagaatatgca
ttttttatagacctgatgtagtaccaatagataatgataatactagttataggttgataaattgtaacccctcaaccat
acacaagcctgtccaaaagtatcctttgagccaattcccatacattattgtgccccggctggttttgcgattctaaagt
taaagataagaaattcagtggaaaaggaacatgtaaacctgtcagtacagtacaatgtacacatggaattaggccagta
tatcaactcaactgctgttaaatggcagcctagcagaagaagaggtagtaattagatctgacaatttcatggacaatgt
aaaaccataatagtacagctgaaagaagctgtagaaattagttgtacaagacccagcaacaatacaagaagaagtataa
tataggaccagggagagcattttatacaacggaacaaataacaggagatataagacaagcacattgtaacattagtaga
caaaatggagtagcactttacaacagatagttaaaaaattaaaagaacaatttaggaatgcaacaacaatagtctttaa
caatcctcaggaggggacccagaaattgtaacacacagctttaattgtggaggggaatttttctactgtaacacatcaa
actgtttaatagtacttggattggaaatgatactaataacactaaaggaaataacacactccctatcacactcccatgc
gaataagacaaattataaacatgtggcaggaagtaggaaaagcaatgtatgcccctcccatcaaaggacgaattagttg
tcctcaaatattacagggctgctattgacaagagatggtggtactaacacaaataggactgagaccttcagacttggag
ag

>AF125825
accccactctgtgttactttaaattgcactgattggaagaatagtactaataccaatagtagtagtaataccataagag
gatagagaaaggagaaataaaaaactgctctttcaatattaccacaagcataaaagataaggtaaagaaagaatatgca
ttttttatagacctgatgtagtaccaatagataatgataatactagttataggttgataaattgtaacacctcaaccat
acacaagcctgtccaaaagtatcctttgagccaattcccatacattattgtgccccggctggttttgcgattctaaagt
taaagataagaaattcagtggaaaaggaacatgtaaacctgtcagtacagtacaatgtacacatggaattaggccagta
tatcaactcaactgctgttaaatggcagcccagcagaagaagaggtagtaattagatctgacaatttcatggacaatgt
aaaaccataatagtacagctgaaagaagctgtagaaattaattgtacaagacccagcaacaatacaagaagaagtataa
tataggaccagggagagcattttatacaacggaacaaataacaggagatataagacaagcacattgtaacattagtaga
caaaatggagtagcactttacaacagatagttaaaaaattaaaagaacaatttaggaatgcaacaacaatagtctttaa
caatcctcaggaggggacccagaaattgtaacacacagttttaattgtggaggggaatttttctactgtaacacatcaa
actgtttaatagtacttggattggaaatgatactaataacactaaaggaaataacacactccctatcacactcccatgc
gaataagacaaattataaacatgtggcaggaagtaggaaaagcaatgtatgcccctcccatcaagggacgaattagttg
tcatcaaatattacagggctgctattgacaagagatggtggtactaacacaaataggactgagaccttcagacttggag
ag

>AF125824
accccactctgtgttactttaaattgcactgattggaagaatagtactaataccaatagtagtagtaataccataagag
gatagagaaaggagaaataaaaaactgctctttcaatattaccacaagcataaaagataaggtaaagaaagaatatgca
ttttttatagacctgatgtagtaccaatagataatgataatactagttataggttgataaattgtaacacctcaaccat
acacaagcctgtccaaaagtatcctttgagccaattcccatacattattgtgccccggctggttttgcgattctaaagt
taaagataagaaattcagtggaaaaggaacatgtaaacctgtcagtacagtacaatgtacacatggaattaggccagta
tatcaactcaactgctgttaaatggcagcctagcggaagaagaggtagtaattagatctgacaatttcatggacaatgt
aaaaccataatagtacagctgaaagaagctgtagaaattaattgtacaagacccagcaacaatacaagaagaagtataa
tataggaccagggagagcattttatacagcggaacaaataacaggagatataagacaagcacattgtaacattagtaga
caaaatggagtagcactttacaacagatagttaaaaaattaaaagaacaatttaggaatgcaacaacaatagtctttaa
caatcctcaggaggggacccagaaattgtaacacacagttttaattgtggaggggaatttttctactgtaacacatcaa
actgtttaatagtacttggattggaaatgatactaataacactaaaggaaataacacactccctatcacactcccatgc
gaataagacaaattataaacatgtggcaggaagtaggaaaagcaatgtatgcccctcccatcaaaggacgaattagttg
tcatcaaatattacagggctgctattgacaagagatggtggtactaacacaaataggactgagaccttcagacttggag
ag

>AF125823
accccactctgtgttactttaaattgcactgattggaagaatagtactaataccaatagtagtagtaataccataagag
gatagagaaaggagaaataaaaaactgctctttcaatattaccacaagcataagagataaggtaaagaaagaatatgca
ttttttatagacctgatgtagtaccaatagataatgataatactagttataggttgataaattgtaacacctcaaccat
acacaagcctgtccaaaagtatcctttgagccaattcccatacattattgtgccccggctggttttgcgattctaaagt
taaagataagaaattcagtggaaagggaacatgtaaacctgtcagtacagtacaatgtacacatggaattaggccagta
tatcaactcaactgctgttaaatggcagcctagcagaagaagaggtagtaattagatctgacaatttcatggacaatgt
aaaaccatagtagtacagctgaaagaagctgtagaaattaattgtacaagacccagcaacaatacaagaagaagtataa
tataggaccagggagagcattttatacaacggaacaaataacaggagatataagacaagcacattgtaacattagtaga
caaaatggagtagcactttacaacagatagttaaaaaattaaaagaacaatttaggaatgcaacaacaatagtctttaa
caatcctcaggaggggacccagaaattgtaacacacagttttaattgtggaggggaatttttctactgtaacacatcaa
actgtttaatagtacttggattggaaatgatactaataacactaaaggaaataacacactccctatcacactcccatgc
gaataagacaaattataaacatgtggcaggaagtaggaaaagcaatgtatgcccctcccatcaaaggacgaattagttg
tcatcaaatattacagggctgctattgacaagagatggtggtactaacacaaataggactgagaccttcagacttggag
ag

>AF125822
accccactctgtgttactttaaattgcactgattggatgaatagtactaataccaatagtagtagtaataccataagag
gatagagaaaggagaaataaaaaactgctctttcaatactaccacaagcataaaagataaggtaaagaaagaatatgca
ttttttatagacctgatgtagtaccaatagataatgataatactagttataggttgataaattgtaacacctcaaccat
acacaagcctgtccaaaagtatcctttgagccaattcccatacattattgtgccccggctggttttgcgattctaaagt
taaagataagaaattcagtggaaaaggaacatgtaaacctgtcagtacagtacaatgtacacatggaattaggccagta
tatcaactcaactgctgttaaatggcagcctagcagaagaagaggtagtaattagatctgacaatttcatggacaatgt
aaaaccataatagtacagctgaaagaagctgtagaaattaattgtacaagacccagcaacaatacaagaagaagtataa
tataggaccagggagagcattttatacaacggaacaaataacaggagatataagacaagcacattgtaacattagtaga
caaaatggagtagcactttacaacagatagttaaaaagttaaaagaacaatttaggaatgcaacaacaatagtctttaa
caatcctccggaggggacccagaaattgtaacacacagttttaattgtggaggggaatttttctactgtaacacatcaa
actgtttaatagtacttggattggaaatgatactaataacactaaaggaaataacacactccctatcacactcccatgc
gaataagacaaattataaacatgtggcaggaagtaggaaaagcaatgtatgcccctcccatcaaaggacgaattagttg
tcatcaaatattacagggctgctattgacaagagatggtggtactaacacaaataggactgagaccttcagacttggag
ag

>AF125821
accccactctgtgttactttaaattgcactgattggaagaatagtactaataccaatagtagtagtaataccataagag
gatagagaaaggagaaataaaaaactgctctttcaatattaccacaagcataaaagataaggtaaagaaagaatatgca
ttttttatagacctgatgtagtaccaatagataatgataatactagttataggttgataaattgtaacacctcaaccat
acacaagcctgtccaaaagtatcctttgagccaattcccatacattattgtgccccggctggttttgcgattctaaagt
taaagataagaaattcagtggaaaaggaacatgtaaacctgtcagtaccgtacaatgtacacatggaattaggccagta
tatcaactcaactgctgttaaatggcagcctagcagaagaagaggtagtaattagatctgacaatttcatggacaatgt
aaaaccataatagtacagctgaaagaagctgtagaaattaattgtacaagacccagcaacaatacaagaagaagtataa
tataggaccagggagagcattttatacaacggaacaaataacaggagatataagacaagcacattgtaacattagtaga
caaaatggagtagcactttacaacagatagttaaaaaattaaaagaacaatttaggaatgcaacaacaatagtctttaa
caatcctcaggaggggacccagaaattgtaacacacagttttaattgtggaggggaatttttctactgtaacacatcaa
actgtttaatagtacttggattggaaatgatactaataacactaaaggaaataacacactccctatcacactcccatgc
gaataagacaaattataaacatgtggcaggaagtaggaaaagcaatgtatgcccctcccatcaaaggacgaattagttg
tcatcaaatattacagggctgctattgacaagagatggtggtactaacacaaataggactgagaccttcagacttggag
ag

>AF125820
accccactctgtgttactttaaattgcactgatactgattggaggaatactactaataccaataatactactaataccc
tagtagtagtaataccataagagagatagagaaaggagaaatgaaaaactgctctttcaatatcaccacaagcataaga
ataaggtacagaaagaatatgcacttttttatcgacctgatgtagtaccaatagataatgataatactagttataggtt
ataaattgtaacacctcaaccattacacaagcctgtccaaaagtatcctttgagccaattcccatacattattgtgccc
ggctggttttgcgattctaaagtgtaaagataagaaattcagtggaaaaggaacatgtaaacctgtcagtacagtacaa
gtacacatggaattaggccagtagtatcaactcaactgctgttaaatggcagcctagcagaagaagaggtagtaattag
tctgacaatttcatggacaatgttaaaaccataatagtacagctgaaagaagctgtagaaattaattgtacaagaccca
caacaatacaagaagaagtataaatataggactagggagagcattttatacaacggaacaaataacaggagatataaga
aagcacattgtaacattagtagagcaaaatggagtagcactttacaacagatagttaaaaaattaaaagaacaatttag
aatgcaacaacaatagtctttaatcaatcctcaggaggggacccagaaattgtaacacacagttttaattgtggagggg
atttttctactgtaacacatcaaaactgtttaatagtacttggattggaaatgatactaataacactaaaggaaataac
cactccctatcacactcccatgcagaataagacaaattataaacatgtggcaggaagtaggaaaagcaatgtatgcccc
cccatcaaaggacgaattagttgctcatcaaatattacagggctgctattgacaagagatggtggtactaacacaaata
gactgagaccttcagacttggaggag

>AF125819
accccactctgtgttactttaaattgcactgatgctaattggaggaatactactaataccaatagtagtagtaatatca
aagagagatagagaaaggagaaataaaagactgctctttcaatattaccacaagcataagagataaggtacagaaagag
atgcacttttctatagacctgatgtagtaccaatagataatgataatactagttataggttgataaattgtaacacctc
accattacacaagcctgtccaaaagtatcctttgagccaattcccatacattattgtgccccggctggttttgcgattc
aaagtgtaaagataaaaaatttagtggaaaaggaaaatgtaacagtgtcagcacagtacaatgtacacatggaattagg
cagtagtatcaactcaactgctgttaaatggcagtctagcagaagaagaggtagtaattagatctgatgatttcttgaa
aatgctagaaccatactagtacagctgaaaaaagctgtagaaattaattgtaccagacccagcaacaatacaagaagaa
tatacatataggaccagggagagcattttatacaacgggacaaataacaggagatataagacaagcacattgcaacatt
gtagagagaaatggaataacgctttaaaacagatagttgcgaaattaaaagaacaatttgagaatgcaacaacaatagt
tttaatcagtcctcaggaggggacccagaaattgtaacacacagttttaattgtggaggggaatttttctactgtaata
atcacaactgtttaatagtacttggattgggaatagtactaatagcactgaaggaaataacacactccctatcacactc
catgcagaataaaacaaattataaacatgtggcaggaagtaggaaaagcaatgtatgcccctcccatcaaaggacgaat
agttgctcatcaaatattacagggctgctattgacaagagatggtggtactaacacaaatgggactgagaccttcagac
tggaggag

>AF125818
accccactctgtgttactttaaattgcactgatgctaattggaggaatactactaataccaatagtagtagtaatatca
aagagagatagagaaaggagaaataaaaaactgctctttcaatattaccacaagcataagagataaggtaaagaaagaa
atgcacctttttatagacctgatgtagtaccaatagataatgataatactagttataggttgataaattgtaacacttc
accattacacaagcctgtccaaaagtatcctttgagccaattcccatacattattgtgccccggctggttttgcgattc
aaagtgtaaagataagaaattcagtggaaaaggaaaatgtaacaatgtcagcacagtacaatgtccacatggaattagg
cagtagtatcaactcaactgctgttaaatggcagcctagcagaagaagaggtagtaattagatctgacaatttcacgga
aatgttaaaaccataatagtacagctgaaagaagctgtagaaatcaattgtacaagacccagcaacaatacaagaagaa
tatacatataggaccagggagagcattttatacaacagaacaaataacaggagacataagacaagcacattgtaacgtt
gtagagaaaaatggaatagcactttacaacagatagtgaaaaaattaaaagaacaatttaggaatgcaacaacaatagc
tttaatcaatcctcaggaggagacccagaaattgtaacacacagttttaattgtggaggggaatttttctactgtaata
atcaaaactgtttaatagtacttggattggaaatgatactaataacactgaagaaaatagcacactcccgatcacactc
catgcagaataagacaaattataaacatgtggcaggaagtaggaaaagcaatgtatgcccctcccatcagaggacgaat
agttgctcatcaaatattacagggctgctattgacgagagatggtggtactaacacaaatgggactgagatcttcagac
tggaggag

>AF125814
accccactctgtgttactttaaattgcactgattggaagaatagtactaataccaatagtagtagtaataccataagag
gatagagaaaggagaaataaagaactgctctttcaatattaccacaagcataagagataaggtaaagaaagaatatgca
ttttttatagacctgatgtagtaccaatagataatgataatactagttataggttgataaattgtaacacctcaaccat
acacaagcctgtccaaaagtttcctttgagccaattcccatacattattgtgccccggctggtttggggattctaaagt
taaagataagaaattcagtggaaaaggaaaatgtaacaatgtcagcacagtacaatgtacacatggaattaggccagta
tatcaactcaactgctgttaaatggcagcctagcagaagaagaggtagtaattagatctgacaatttcgcggacaatgt
aaaaccataatagtacagctgaaagaagctgtagaaatcaattgtacaagacccagcaacaatacaagaagaagtatac
tataggaccagggagagcattttatacaacagaacaaataacaggagacataagacaagcacattgtaacgttagtaga
aaaaatggaatagcactttacaacagatagtgaaaaaattaaaagaacaatttaggaatgcaacaacaatagcctttaa
caatcctcaggaggagacccagaaattgtaacacacagttttaattgtggaggggaatttttctactgtaatacatcaa
actgtttaatagtacttggattggaaatgatactaataacactgaagaaaatagcacactcccgatcacactcccatgc
gaataagacaaattataaacatgtggcaggaagtaggaaaagcaatgtatgcccctcccatcagaggacgaattagttg
tcatcaaatattacagggctgctattgacaaaaaatggtggtactaacacaaatgggactgaaaccttcagacttggag
ag

>AF125813
accccactctgtgttactttaaattgcactgatgctaattggaggaatactactaataccaatagtagtagtaatatca
aagagagatagagaaaggagaaataaaaaactgctctttcaatattaccacaagcataagagataaggtacagaaagaa
atgcacttttctatagacctgatgtagtaccaatagataatggtaatactagttataggttgataaattgtaacacctc
accattacacaagcctgtccaaaagtatcctttgagccaattcccatacattattgtgccccggctggttttgcgattc
aaagtgtaaagataaaaaatttagtggaaaaggaaaatgtaacagtgtcagcacagtacaatgtacacatggaattagg
cagtagtatcaactcaactgctgttaaatggcagtctagcagaagaagaggtagtaattagatctgatgatttcttgaa
aatgctagaaccatactagtacagctgaaaaaagctgtagaaattaattgtaccagacccagcaacaatacaagaagaa
tatacatataggaccagggagagcattttatacaacgggacaaataacaggagatataagacaagcacattgtaacatt
gtagagaaaaatggaataacactttaaaacagatagttgcgaaattaaaagaacaatttgagaatgcaacaacaatagt
tttaatcagtcctcaggaggggacccagaaattgtatcacacagttttaattgtggaggggaatttttctactgtaata
atcacaactgtttaatagtacttggatggggaatagtactaatagcactgaaggaaataacacactccctatcacactc
catgcagaataaaacaaattataaacatgtggcaggaagtagggaaagcaatgtatgcccctcccatcaaaggacgaat
agtcgctcatcaaatattacagggctgctattgacaagagatggtggtactaacacaaatgggactgagaccttcagac
tggaggag

>AF125811
accccactctgtgttactttaaattgcactaattgggagaatactgctaataccaatagtagtaataccataagagaga
agagaaaggagaaataaaaaactgctctttcaatattaccacaagcataagagataaggtaaagaaagaatatgcactt
tttatagacctgatgtagtaccaatagataatgataatactagttataggttgataaattgtaacacctcaaccattac
caagcctgtccaaaagtatcctttgagccaattcccatacattattgtgccccggctggttttgcgattctaaagtgta
aggtaaaaaatttagtggaaaaggaaaatgtaacagtgtcagcacagtacaatgtacacatggaattaggccagtagta
caactcaactgctgttaaatggcagtctagcagaagaagaggtagtaattagatctgatgatttcttgaacaatgctag
accatactaatacagctgaaaaaagctgtagaaattaattgtaccagacccagcaacaatacaagaagaagtatacata
aggaccagggagagcattttatacaacgggacaaataacaggagatataagacaagcacattgtaacattagtagagaa
aatggaataacactttaaaacagatagttgcgaaattaaaagaacaatttgagaatgcaacaacaatagtctttaatca
tcctcaggaggggacccagaaattgtaacacacagttttaattgtggaggggaatttttctactgtaatacatcacaac
gtttaatagtacttggatggggaacagtactaatagcactgaaggaaataacacactccctatcacactcccatgcaga
taaaacaaattataaacatgtggcaggaagtagggaaagcaatgtatgcccctcccatcaaaggacgaattagttgctc
tcaaatattacagggctgctattgacaagagatggtggtactaacacaaatgggactgagaccttcagacttggaggag

>AF125810
accccactctgtgttactttaaattgcactgatgctaattggaggaatactactaataccaatagtagtagtaatatca
aagagagatagagaaaggagaaataaaaaactgctctttcaatattaccacaagcataagagataaggtacagaaagaa
atgcacttttctatagacctgatgtagtaccaatagataatgataatactagttataggttgataaattgtaacacctc
accattacacaagcctgtccaaaagtatcctttgagccaattcccatacattattgtgccccggctggttttgcgattc
aaagtgtaaagataaaaaatttagtggaaaaggaaaatgtaacagtgtcagcacagtacaatgtacacatggaattagg
cagtagtatcaactcaactgctgttaaatggcagtctagcagaagaagaggtagtaattagatctgatgatttcttgaa
aatgctagaaccatactagtacagctgaaaaaagctgtagaaattaattgtaccagacccagcaacaatacaagaagaa
tatacatataggaccagggagagcattttatacaacgggacaaataacaggagatataagacaagcacattgtaacatt
gtagagaaaaatggaataacgctttaaaacagatagttgcgaaattaaaagaacaatttgagaatgcaacaacaatagt
tttaatcagtcctcaggaggggacccagaaattgtaacacacggttttaattgtggaggggagtttttctactgtaata
atcacaactgtttaatagtacttggattgggaatagtactaatagcactgaaggaaataacacactccctatcacactc
catgcagaataaaacaaattataaacatgtggcaggaagtaggaaaagcaatgtatgcccctcccatcaaaggacgaat
agttgctcatcaaatattacagggctgctattgacaagagatggtggtactaacacaagtggggtgaattcaagccgaa
tc

>AF125850
accccactctgtgttactttaaattgcactaattgggagaatgctgctaataccaatagtagtagtactaataatacca
tactactaataccaatagtagtagtaataccataagagagatagagaaaggagaaataaaaagctgctctttcaatatt
ccacaagcataagagataaggtacagaaagaatatgcacttttttataggcctgatgtagtaccaatagataatgataa
actagttataggttaataaattgtaacacctcaaccattacacaagcctgtccaaaagtatcctttgagccaattccca
acattattgtgccccggctggttttgcgatcctaaagtgtaaagataagaaattcagtggaaaaggaacatgttaacct
tcagcacagtacaatgtacacatggaattaggccagtagtatcaactcaactgctgttaaatggcagcctagcagaaga
gaggtagtaattagatctgacgatttcatgaacaatgttaaaaccataatagtacagctgaaagaagctgtagaaatta
ttgtacaagacccagcaacaatacaagaagaagtataaatataggaccagggagagcattttatacaacagagctaata
caggagatataagacaagcacattgtaacattagtagagaaaaatggaataacactttaaaacagatagttggaaaatt
agagaaaaatttggaaatgaaacaacaatagtctttaatcaatcctcaggaggggacccagaaattgtaacacacagtt
taattgtggaggggagtttttctactgtaatacatcaaaactgtttaatagtacttggactgggaatagtactaatagc
ctgaagaaaatagcacactccctatcacactcccatgcagaataagacaaattataaacatgtggcaagaagtaggaaa
gcaatgtatgcccctcccatcagaggacgaattagttgctcatcaaatattaccgggctgctattaacaagagatggtg
tgatagcaataataatagcagtaacaggaccgagatcttcagacctggaggag

>AF125817
accccactctgtgttactttaaattgcactgatgctaattggaggaatactactaataccaatagtagtagtaatatca
aagagagatagagaaaggagaaataaaaaactgctctttcaatattaccacaagcataagagataaggtacagaaagaa
atgcacttttctatagacctgatgtagtaccaatagataatggtaatactagttataggttgataaattgtacacctca
ccattacgcaagcctgtccaaaagtatcctttgagccaattcccatacattattgtgccccggctggttttgcgattct
aagtgtaaagataaaaaatttagtggaaaaggaaaatgtaacagtgtcagcacagtacaatgtacacatggaattaggc
agtagtatcaactcaactgctgttaaatggcagtctagcagaagaagaggtagtaattagatctgatgatctcttgaac
atgctagaaccatactagtacagctgaaaaaagctgtagaaattaattgtaccagacccagcaacaatacaagaagaag
atacatataggaccagggagagcagtttatacaacgggacaaataacaggagatataagacaagcacattgtaacatta
tagagaaaaatggaataacactttaaaacagatagttgcgaaattaaaagaacaatttgagaatgcaacaacaatagtc
ttaatcagtcctcaggaggggacccagaaattgtaacacacagttttaattgtggaggggaatttttctactgtaatac
tcacaactgtttaatagtacttggatggggaatagtactaatagcactgaaggaaataacacactccctatcacactcc
atgcagaatagaacaaattataaacatgtggcaggaagtagggaaagcaatgtatgcccctcccatcaaaggacgaatt
gttgctcatcaaatattacagggctgctattgacaagagatggtggtactaacacaaatgggactgagaccttcagact
ggaggag

>AF125816
accccactctgtgttactttaaattgcactgattggaagaatagtactaataccaatagtagtagtaataccataagag
gatagagaaaggagaaataaaaaactgctctttcaatattaccacaagcataagagataaggtaaagaaagaatatgca
ttttttatagacctgatgtagtaccaatagataatgataatactagttataggttgataaattgtaacacctcaaccat
acacaagcctgtccaaaagtatcctttgagccaattcccatacattattgtgccccggctggttttgcgattctaaagt
taaagataagaaattcagtggaaaaggaaaatgtaacaatgtcagcacagtacaatgtacacatggaattaggccagta
tatcaactcaactgctgttaaatggcagcctagcagaagaagaggtagtaattagatctgacaatttcacggacaatgt
aaaaccataatagtacagctgaaagaagctgtagaaatcaattgtacaagacccagcaacaatacaagaagaagtatac
tataggaccagggagagcatttaatacaacagaacaaataacaggagacataagacaagcacattgtaacgttagtaga
aaaaatggaatagcactttacaacagatagtgaaaaaattaaaagaacaatttaggaatgcaacaacaatagcctttaa
caatcctcaggaggagacccagaaattgtaacacacagttttaattgtggaggggaatttttctactgtaatacatcaa
attgtttaatagtacttagattggaaatgatactaataacactgaagaaaatagcacactcccgatcacactcccatgc
gaataagacaaattataaacatgtggcaggaagtaggaaaagcaatgtatgcccctcccatcagaggacgaattagttg
tcatcaaatattacagggctgctattgacaagagatggtggtactaacacaaatgggactgagatcttcagacttggag
ag

>AF125815
accccactctgtgttactttaaattgcactgatgctaattggaggaatactactaataccaatagtagtagtaatatca
aagagagatagagaaaggagaaataaaaaactgctctttcaatattaccacaagcataagagataaggtacagaaagaa
atgcacttttctatagacctgatgtagtaccaatagataatggtaatactagttataggttgataaattgtaacacctc
accattacacaagcctgtccaaaagtatcctttgagccaattcccatacattattgtgccccggctggttttgcgattc
aaagtgtaaagataaaaaatttagtggaaaaggaaaatgtaacagtgtcagcacagtacaatgtacacatggaattagg
cagtagtatcaactcaactgctgttaaatggcagtctagcagaagaagaggtagtaattagatctgatgatttcttaac
atgctagaaccatactagtacagctgaaaaaagctgtagaaattaattgtaccagacccagcaacaatacaagaagaag
atacatataggaccagggagagcattttatacaacgggacaaataacaggagatataagacaagcgcattgtaacatta
tagagaaaaatggaataacactttaaaacagatagttgcgaaattaaaagaacaatttgagaatgcaacaacaatagtc
ttaatcagtcctcaggaggggacccagaaattgtaacacacagttttaattgtggaggggaatttttctactgtaatac
tcacaactgtttaatagtacttggatggggaatagtactaatagcactgaaggaaataacacactccctatcacactcc
atgcagaataaaacaaattataaacatgtggcaggaagtagggaaagcaatgtatgcccctcccatcaaaggacgaatt
gttgctcatcaaatattacagggctgctattgacaagagatggtggtactaacacaaatgggactgagaccttcagact
ggaggag

>AF125812
accccactctgtgttactttaaattgcactaattgggagaatatgtgctgataccaatagtagtagtactaataatacc
atagtgctaataccaatagtagcagtaataccataagagagatagagaaaggagaaataaaaaactgctctttcaatat
accacaagcataagagataaggtacagaaagaatatgcacttttctatagacctgatgtagtaccaatagataatgata
tactagttataggttgataaattgtaacacctcaaccattacacaagcctgtccaaaagtatcctttgagccaattccc
tacattattgtgccccggctggttttgcgattctaaagtgtaaagataaaaaatttagtggaaaaggaaaatgtaacag
gtcagcacagtacaatgtacacatggaattaggccagtagtatcaactcaactgctgttaaatggcagtctagcagaag
agaggtagtaattagatctgatgatttcttgaacaatgctagaaccatactagtacagctgaaaaaagctgtagaaatt
attgtaccagacccagcaacaatacaagaagaagtatacatataggaccagggagagcattttatacaacgggacaaat
acaggagatataagacaagcacattgtaacattagtagagaaaaatggaataacgctttaaaacagatagttgcgaaat
aaaagaacaatttgagaatgcaacaacaatagtctttaatcagtcctcaggaggggacccagaaattgtaacacacagt
ttaattgtggaggggaatttttctactgtaatacatcacaactgtttaatagtacttggattgggaatagtactaatag
actgaaggaaataacacactccctatcacactcccatgcagaataaaacaaattataaacatgtggcaggaagtaggaa
agcaatgtatgcccctcccatcaaaggacgaattagttgctcatcaaatattacagggctgctattgacaaaaaatggt
gtactaacacaaatgggactgagaccttcaaacttggaggaa

>AF125860
accccactctgtgttactttaaattgcactaattatgttgggaataataccgttaatagtacggaaggggaaataaaaa
ctgctctttcaatgtcaccacaagcataagagataaggtgcagaaaacatatgcacttttttataaactagatgtagta
caatagataatgataataatactagtaatactagctataggttgataagttgtaatacctcagtcattacacaggcctg
ccaaaggtatcctttgagccaattcccatacattattgtgccccggctggttttgcgattctaaagtgtaaagataaga
gttcaatggaacaggaccgtgtaacaatgtcagcacagtacaatgtacacatggaattaagccagtagtatcaactcaa
tgctgttaaatggcagtctagcagaagaagaggtagtaattagatctgaaaatttcacgaataatgctaaaaccataat
gtacagctgaatgtatctgtagaaattaattgtacaaggcccaacaacaatacaaggaaaagtatacatataggaccag
gagtgcattttatacaacaggacaaataataggagatataagacaggcacattgtaacattagtagagtaaaatggaat
acactttacaacaggtagttagcaaattgagagaaatggaacaatttaggaataaaacaatagtctttaatcactcctc
ggaggggacccagaaattgtaatgcacaattttaattgtggaggggaatttttctactgtaattcaacacagctgttta
tagtacttggcctcagaatagtacctggaatgatactgaagggtcagataacatcacactcccatgcagaataaaacaa
ttgtaaacatgtggcaggaagtaggaaaagcaatgtatgcccctcccattgcaggacaaattagatgttcatcaaatat
acagggatgctattaacaagagatggtggtaagaacccaaacgacaccgagaccttcagacctggaggag

>AF125859
accccactctgtgttactttaaattgcactaattatgttgggaataataccgttaatagtacggaaggggaaataaaaa
ctgctctttcaatgtcaccacaagcataagagataaggtgcagaaaacatatgcacttttttataaactagatgtagta
caatagataatgataataatactagtaatactagctataggttgataagttgtaatacctcagtcattacacaggcctg
ccaaaggtatcctttgagccaattcccatacattattgtgccccggctggttttgcgattctaaagtgtaaagataaga
gttcaatggaacaggaccgtgtaacaatgtcagcacagtacaatgtacacatggaattaagccagtagtatcaactcaa
tgctgttaaatggcagtctagcagaagaagaggtagtaattagatctgaaaatttcacgaataatgctaaaaccataat
gtacagctgaatgtatctgtagaaattaattgtacaaggcccaacaacaatacaaggaaaagtatacatataggaccag
gagtgcattttatacaacaggacaaataataggagatataagacaggcacattgtaacattagtagagtaaaatggaat
acactttacaacaggtagttagcaaattgagagaaatggaacaatataggaataaaacaatagtctttaatcactcctc
ggaggggacccagaaattgtaatgcacaattttaattgtggaggggaatttttctactgtaattcaacacagctgttta
tagtacttggcctcagaatagtacctggaatgatactgaagggtcagataacatcacactcccatgcagaataaaacaa
ttgtaaacatgtggcaggaagtaggaaaagcaatgtatgcccctcccattgcaggacaaattagatgttcatcaaatat
acagggatgctattaacaagagatggtggtaagaacccaaacgacaccgagaccttcagacctggaggag

>AF125858
accccactctgtgttactttaaattgcactaattatgttgggaataataccgttaatagtacggaaggggaaataaaaa
ctgctctttcaatgtcaccacaagcataagagataaggtgcagaaaacatatgcacttttttataaactagatgtagta
caatagataatgataataatactagtaatactagctataggttgataagttgtaatacctcagtcattacacaggcctg
ccaaaggtatcctttgagccaattcccatacattattgtgccccggctggttttgcgattctaaagtgtaaagataaga
gttcaatggaacaggaccgtgtaacaatgtcagcacagtacaatgtacacatggaattaagccagtagtatcaactcaa
tgctgttaaatggcagtctagcagaagaagaggtagtaattagatctgaaaatttcacgaataatgctaaaaccataat
gtacagctgaatgtatctgtagaaattaattgtacaaggcccaacaacaatacaaggaaaagtatacatataggaccag
gagtgcattttatacaacaggacaaataataggagatataagacaggcacattgtaacattagtagagtaaaatggaat
acactttacaacaggtagttagcaaattgagagaaatggaacaatttaggaataaaacaatagtctttaatcactcctc
ggaggggacccagaaattgtaatgcacaattttaattgtggaggggaatttttctactgtaattcaacacagctgttta
tagtacttggcctcagaatagtacctggaatgatactgaagggtcagataacatcacactcccatgcagaataaaacaa
ttgtaaacatgtggcaggaagtaggaaaagcaatgtatgcccctcccattgcaggacaaattagatgttcatcaaatat
acagggatgctattaacaagagatggtggtaagaacccaaacgacaccgagaccttcagacctggaggag

>AF125857
accccactctgtgttactttaaattgcactaattatgttgggaataataccgttaatagtacggaaggggaaataaaaa
ctgctctttcaatgtcaccacaagcataagagataaggtgcagaagacatatgcacttttttataaactagatgtagta
caatagataatgataataatactagtaatactagctataggttgataagttgtaatacctcagtcattacacaggcctg
ccaaaggtatcctttgagccaattcccatacattattgtgccccggctggttttgcgattctaaagtgtaaagataaga
gttcaatggaacaggaccgtgtaacaatgtcagcacagtacaatgtacacatggaattaagccagtagtatcaactcaa
tgctgttaaatggcagtctagcagaagaagaggtagtaattagatctgaaaatttcacgaataatgctaaaaccataat
gtacagctgaatgtatctgtagaaattaattgtacaaggcccaacaacaatacaaggaaaagtatacatataggaccag
gagtgcattttatacaacaggacaaataataggagatataagacaggcacattgtaacattagtagagtaaaatggaat
acactttacaacaggtagttagctatttgagagaaatggaacaatttaggaataaaacaatagtctttaatcactcctc
ggaggggacccagaaattgtaatgcacaattttaattgtggaggggaatttttctactgtaattcaacacagctgttta
tagtacttggcctcagaatagtacctggaatgatactgaagggtcagataacatcacactcccatgcagaataaaacaa
ttgtaaacatgtggcaggaagtaggaaaagcaatgtatgcccctcccattgcaggacaaattagatgttcatcaaatat
acagggatgctattaacaagagatggtggtaagaacccaaacgacaccgagaccttcagacctggaggag

>AF125856
accccactctgtgttactttaaattgcactaattatgttgggaataataccgttaatagtacggaaggggaaataaaaa
ctgctctttcaatgtcaccacaagcataagagataaggtgcagaaaacatatgcacttttttataaactagatgtagta
caatagataatgataataatactagtaatactagctataggttgataagttgtaatacctcagtcattacacaggcctg
ccaaaggtatcctttgagccaattcccatacattattgtgccccggctggttttgcgattctaaagtgtaaagataaga
gttcaatggaacaggaccgtgtaacaatgtcagcacagtacaatgtacacatggaattaagccagtagtatcaactcaa
tgctgttaaatggcagtctagcagatgaagaggtagtaattagatctgaaaatttcacgaataatgctaaaaccataat
gtacagctgaatgtatctgtagaaattaattgtacaaggcccaacaacaatacaaggaaaagtatacatataggaccag
gagtgcattttatacaacaggacaaataataggagatataagacaggcacattgtaacattagtagagtaaaatggaat
acactttacaacaggtagttagcaaattgagagaaatggaacaatttaggaataaaacaatagtctttaatcactcctc
ggaggggacccagaaattgtaatgcacaattttaattgtggaggggaacttttctactgtaattcaacacagctgttta
tagtacttggcctcagaatagtacctggaatgatactgaagggtcagataacatcacactcccatgcagaataaaacaa
ttgtaaacatgtggcaggaagtaggaaaagcaatgtatgcccctcccattgcaggacaaattagatgttcatcaaatat
acagggatgctattaacaagagatggtggtaagaacccaaacgacaccgagaccttcagacctggaggag

>AF125855
accccactctgtgttactttaaattgcactaattatgttgggaataatacagttaatggtacgcgggaggaaggggaaa
gaaaaactgctctttcartgtcaccacaagcataagagatragaggcagaaaacatatgcacttttttataaactagat
tagtaccaatagataatgataataatactagtaatactagctataggttgataagttgtaacacctcagtcattacaca
gcctgcccaaagatatcctttgaaccaattcccatacattattgtgccccggctggttttgcgattctaaagtgtaatg
taagaagttcaatggaacaggaccatgtaccaatgtcagcacagtacaatgtacacatggaattaagccagtagtatca
ctcaactgctgttaaatggcagtctagcagaagaagaggtagtaattagatctgaaaatttcacgaacaatgctaaaac
ataatagtacagctgaatgtatctgtagaaattaattgtacaaggcccaacaacaatacaaggaaaagtatacctattg
accagggagtgcattttatgcaacaggacaaataataggagatataagacaggcacattgcaacattagtagaagaaaa
ggaataacaccttacaacaggtagttagcaaattgagagaaattaaacaatttaggaataaaacaatagtctttaatca
tcctcaggaggggaccaagaaattgtaatgcacaattttaattgtggaggggaatttttctactgtnattcaacacagc
gtttaatagtacttggcctcataatagtacctggaatggtactgaagggtcagataacatcacactcccatgcagaata
aacaaattgtaaacatgtggcagaaagtaggaaaagcaatgtatgcccctcccattgcaggacaaattagatgttcatc
aatgttacagggatactattaacaagagatggtggtacagacaataccaccgagaccttcagacctggaggag

>AF125852
accccactctgtgttactttaaattgcactaattatgttgggaataatacagttaatggtacgcgggaggaaggggaaa
gaaaaactgctctttcaatgtcaccacaagcataagagataagaggcagaaaacatatgcacttttttataaactagat
tagtaccaatagataatgataataatactagtaatactagctataggttggcaagttgtaacacctcagtcattacaca
gcctgcccaaagatatcctttgaaccaattcccatacattattgtgccccggctggttttgcgattctaaagtgtaatg
taagaagttcaatggaacaggaccatgtaccaatgtcagcacagtacaatgtacacatggaattaagccagtagtatca
ctcaactgctgttaaatggcagtctagcagaagaagaggtagtaattagatctgaaaatttcacgaacaatgctaaaac
ataatagtacagctgaatgtatctgtagaaattaattgtacaaggcccaacaacaatacaaggaaaagtatacctattg
accagggagtgcattttatgcaacaggacaaataataggagatataagacaggcacattgcaacattagtagaagaaaa
ggaataacaccttacaacaggtagttagcaaattgagagaaattaaacaatttaggaataaaacaatagtctttaatca
tcctcaggaggggaccaagaaattgtaatgcacaattttaattgtggaggggaatttttctactgtaattcaacacagc
gtttaatagtacttggcctcataatagtacctggaatggtactgaagggtcagataacatcacactcccatgcagaata
aacaaattgtaaacatgtggcagaaagtaggaaaagcaatgtatgcccctcccattgcaggacaaattagatgttcatc
aatgttacagggatactattaacaagagatggtggtacagacaataccaccgagaccttcagacctggaggag

>AF125851
accccactctgtgttactttaaattgcactaattatgttgggaataatacagttaatggtacgcgggaggaaggggaaa
gaaaaactgctctttcaatgtcaccacaagcataagagataagaggcagaaaacatatgcacttttttataaactagat
tagtaccaatagataatgataataatactagtaatactagctataggttgataagttgtaacacctcagtcattacaca
gcctgcccaaagatatcctttgaaccaattcccatacattattgtgccccggctggttttgcgattctaaagtgtaatg
taagaagttcaatggaacaggaccatgtaccaatgtcagcacagtacaatgtacacatggaattaagccagtagtatca
ctcaactgctgttaaatggcagtctagcagaagaagaggtagtaattagatctgaaaatttcacgaacaatgctaaaac
ataatagtacagctgaatgtatctgtagaaattaattgtacaaggcccaacaacaatacaaggaaaagtatacctattg
accagggagtgcattttatgcaacaggacaaataataggagatataagacaggcacattgcaacattagtagaagaaaa
ggaataacaccttacaacaggtagttagcaaattgagagaaattaaacaatttaggaataaaacaatagtctttaatca
tcctcaggaggggaccaagaaattgtaatgcacaattttaattgtggaggggaatttttctactgtaattcaacacagc
gtttaatagtacttggcctcataatagtacctggaatggtactgaagggtcagataacatcacgctcccatgcagaata
aacaaattgtaaacatgtggcagaaagtaggaaaagcaatgtatgcccctcccgttgcaggacaaattagatgttcatc
aatgttacagggatactattaacaagagatggtggtacagacaataccaccgagaccttcagacctggaggag

>AF125854
accccactctgtgttactttaaattgcactaattatgttgggaataatacagttaatggtacgcgggaggaaggggaaa
gaaaaactgctctttcagtgtcaccacaagcataagagataagaggcagaaaacatatgcacttttttataaactagat
tagtaccaatagataatgataataatactagtaatactagctataggttgataagttgtaacacctcagtcattacaca
gcctgcccaaagatatcctttgaaccaattcccatacattattgtgccccggctggttttgcgattctaaagtgtaatg
taagaagttcaatggaacaggaccatgtaccaatgtcagcacagtacaatgtacacatggaattaagccagtagtatca
ctcaactgctgttaaatggcagtctagcagaagaagaggtagtaattagatctgaaaatttcacgaacaatgctaaaac
ataatagtacagctgaatgtatctgtagaaattaattgtacaaggcccaacaacaatacaaggaaaagtatacctattg
accagggagtgcattttatgcaacaggacaaataataggagatataagacaggcacattgcaacattagtagaagaaaa
ggaataacaccttacaacaggtagttagcaaattgagagaaattaaacaatttaggaataaaacaatagtctttaatca
tcctcaggaggggaccaagaaattgtaatgcacaattttaattgtggaggggaatttttctactgttattcaacacagc
gtttaatagtacttggcctcataatagtacctggaatggtactgaagggtcagataacatcacactcccatgcagaata
aacaaattataaacatgtggcagaaagtaggaaaagcaatgtatgcccctcccattgcaggacaaattagaatgttaca
ggatactattaacaagagatggtggtacagacaataccaccgacaccttcagacctggaggag

>AF125853
accccactctgtgttactttaaattgcactaattatgttgggaataatacagttaatggtacgcgggaggaaggggaaa
gaaaaactgctctttcaatgtcaccacaagcataagagatgagaggcagaaaacatatgcacttttttataaactagat
tagtaccaatagataatgataataatactagtaatactagctataggttgataagttgtaacacctcagtcattacaca
gcctgcccaaagatatcctttgaaccaattcccgtacattattgtgccccggctggttttgcgattctaaagtgtaatg
taagaagttcaatggaacaggaccatgtaccaatgtcagcacagtacaatgtacacatggaattaagccagtagtatca
ctcaactgctgttaaatggcagtctagcagaagaagaggtagtaattagatctgaaaatttcacaaacaatgctaagac
ataatagtacagctgaatgtatctgtagaaattaattgtacaaggcccaacaacaatacaaggaaaagtatacctattg
accagggagtgcattttatgcaacaggacaaataataggagatataagacaggcacattgcaacattagtagaagaaaa
ggaataacaccttacaacaggtagttagcaaattgagagaaattaaacaatttaggaataaaacaatagtctttaatca
tcctcaggaggggaccaagaaattgtaatgcacaattttaattgtggaggggaatttttctactgtattcaacacagct
tttaatagtacttggcctcataatagtacctggaatggtactgaagggtcagataacatcacactcccatgcagaataa
acaaattgtaaacatgtggcagaaagtaggaaaagcaatgtatgcccctcccattgcaggacaaattagatgttcatca
atgttacagggatactattaacaagagatggtggtgcagacaataccaccgagaccttcagacctggaggag

>AF125874
accccactctgtgttactttgaattgcactgatttggaaaataggaacaataatgatactgagatagaaatgaaaaact
ctcttccaagatcacctcaaacatgagagataaaatgcatacggaatatgcacttttttataaacttgatatagtacaa
tagataatgataatactagctataggttaataagttgtaacacctcagtcattacacaggcttgtccaaaggtatcctt
gaaccaattcccatacattattgtaccccgcctggttttgcacttctaaagtgtaaggataagaagttcaatggaacag
accatgtaaaaatgttagcacagtacaatgtacacatggaattaagccagtagtgtcaactcaactgctattaaatggc
gtctagcagaagaagaggtaataattagatctaagaattttagtaacaatgctaataacataatagtacagctaaatga
tctgtagcaattaattgtacaagacctaacaacaatacaagaaaaagtatacatatagcaccagggagatcattttata
aacaggagatataataggagatataagacaagcacattgtaaccttagtgaaacagactggaataaaaccttaaaacat
tagccgaaaaattaagagaacaatttaaagcaacacgaatagtctttgatcaatcctcaggaggggacccagaaattgt
atgcacagttttaattgtggaggggaatttttctactgtaatacaacacccctgtttaatagtacttggagtagtaata
tactatttcaaatgggactggaaagtcaaataatatcacactccaatgcagaataaaacaaattataaacatgtggcag
aagtaggaaaagcaatgtacgcccctcccatcaaaggacaaattagatgttcatcaaatattacagggctgctattaac
agagatggtggtaataacagaaatgggactgaggtcttcagacttggaggagaagct

>AF125873
accccactctgtgttactttaaattgcactgatttgaaaaataggactattgccaacaatgatactgagatagaaatga
aaactgctctttcaagatcacctcaaacatgagagataaaatgcatacggaatatgcacttttttataaacttgatata
tacaaatagataatgataatactagctataggttaataagttgtaacacctcagtcattacacaggcttgtccaaaagt
tcctttgaaccaattcccatacattattgtaccccgcctggttttgcacttctaaagtgtaaggataagaagttcaatg
aacaggaccatgtaaaaatgttagcacagtacaatgtacacatggaattaagccagtagtgtcaactcaactgctatta
atggcagtctagcagaagaagaggtaataattagatctaagaattttagtaataatgctaataacataatagtacagct
aatgaatctgtagcaattaattgtacaagacctaacaacaatacaaggaaaagtatacatatggtaccaggaaaagcat
ttatgcaacaggagatataataggaaatataagacaagcacattgtaacctcagtgaaacagaccggaataaaacctta
aacatgtagccgaaaaattaagagaacaatttaaagcaacacaaatagtctttgatcaatcctcaggaggggacccaga
attgtaatgcacagttttaattgtggaggggaatttttctactgtgacacaacacccctgtttaatagtacttggagta
taacagtactatttcaaatgggactggaaagtcaaataatatcacactccaatgcagaataaaacaaattataaacatg
ggcaggaagtaggaaaagcaatgtatgcccctcccatcaaaggacaaattagatgttcatcaaatattacagggctgat
ttaacaagagatggtggtaataacagaaatgggactgaggtcttcagacttggaggagaagct

>AF125872
accccactctgtgttactttaaattgcactgatttgaaaaataggactattgccaacaatgatactgagatagaaatga
aaactgctctttcaagatcacctcaaacatgagagataaaatgcacacggaatatgcacttttttataaacttgatata
tacaaatagataatgataatactagctataggttaataagttgtaacacctcagtcattacacaggcttgtccaaaggt
tcctttgaaccaattcccatacattattgtaccccgcctggttttgcacttctaaagtgtaaggataagaagttcaatg
aacaggaccatgtaaaaatgttagcacagtacaatgtacacatggaattaagccagtagtgtcaactcaactgctatta
atggcagtctagcagaagaagaggtaataattagatctaagaattttagtaataatgctaataatataacagtacagct
aatgaatctgtagcaattaattgtacaagacctaacaacaatacaaggaaaagtatacatatggtaccaggaaaagcat
ttatgcaacaggagatataataggaaatataagacaagcacattgtaacctcagtgaaacagactggaataaaacctta
aacatgtagccgaaaaattaagagaacaatttaaagcaacacaaatagtctttgatcaatcctcaggaggggacccaga
attgtaatgcacagttttaattgtggaggggaatttttctactgtgacacaacacccctgtttaatagtacttggagta
taatagtactatttcaaatgggactggaaagtcaaataatatcacactccaatgcagaataaaacaaattataaacatg
ggcaggaagtaggaaaagcaatgtatgcccctcccatcaaaggacaaattagatgttcatcaaatattacagggctgat
ttaacaagagatggtggtaataacagaaatgggactgaggtcttcagacttggaggagaagct

>AF125871
accccactctgtgttactttaaattgcactgatttgaaaaataagactattgccaataatgatacagagatagaaatga
aaactgctctttcaagatcacctcaaacatgagagataaaatgcatacggaatatgcacttttttataaacttgatata
tacaaatagataatgataatactagctataggttaataagttgtaacacctcagtcattacacaggcttgtccaaaggt
tcctttgaaccaattcccatacattattgtaccccgcctggttttgcacttctaaagtgtaaggataagaagttcaatg
aacaggaccatgtaaaaatgttagcacagtacaatgtacacatggaattaagccagtagtgtcaactcaactgctatta
atggcagtctagcagaagaagaggtaataattagatctaagaattttagtaataatgctaataacataatagtacagct
aatgaatctgtagcaattaattgtacaagacctaacaacaatacaagaaaaagtatacatatggtaccaggaaaagcat
ttatgcaacaggagatataataggaaatataagacaagcacattgtaacctcagtgaaacagactggaataaaacctta
aacatgtagccgaaaaattaagagaacaatttaaagcaacacgaatagtctttgatcaatcctcaggaggggacccaga
attgtaatgcacagttttaattgtggaggggaatttttctactgtaatacaacacccctgtttaatagtacttggagta
taatagtactatttcaaatgggactggaaagtcaaataatatcacactccaatgcagaataaaacaaattataaacatg
ggcaggaagtaggaaaagcaatgtacgcccctcccatcaaaggacaaattagatgttcatcaaatattacagggctgct
ttaacaagagatggtggtaataacagaaatgggactgaggtcttcagacttggaggagaagct

>AF125870
accccactctgtgttactttaaattgcactgatttgaaaaataggactattgccaacaatgatactgagatagaaatga
aaactgctctttcaagatcacctcaaacatgagagataaaatgcatacggaatatgcacttttttataaacttgatata
tacaaatagataatgataatactagctataggttaataagttgtaacgcctcagtcattacacaggcttgtccaaaggt
tcctttgaaccaattcccatacattattgtaccccgcctggttttgcacttctaaagtgtaaggataagaagttcaatg
aacaggaccatgtaaaaatgttagcacagtacaatgtacacatggaattaagccagtagtgtcaactcaactgctatta
atggcagtctagcagaagaagaggtaataattagatctaagaattttagtaataatgctaataacataatagtacagct
aatgaatctgtagcaattaattgtaccagacctaacaacaatacaaggaaaagtatacatatggtaccaggaaaagcat
ttatgcaacaggagatataataggaaatataagacaagcacattgtaacctcagtgaaacagactggaataaaacctta
aacatgtagccgaaaaattaagagaacaatttaaagcaacacaaatagtctttgatcaatcctcaggaggggacccaga
attgtaatgcacagttttaattgtggaggggaatttttctactgtgacacaacacccctgtttaatagtacttggagta
taatagtactatttcaaatggaactggaaagtcaaataatatcacactccaatgcagaataaaacaaattataaacatg
ggcaggaagtaggaaaagcaatgtatgcccctcccatcaaaggacaaattagatgttcatcaaatattacagggctgat
ttaacaagagatggtggtaataacagaaatgggactgaggtcttcagacttggaggagaagct

>AF125868
accccactctgtgttactttgaattgcactgatttggaaaataggaacaataatgatactgagatagaaatgaaaaact
ctctttcaagatcacctcaaacatgagagataaaatgcatacggaatatgcacttttttataaacttgatatagtacaa
tagataatgataatactagctataggttaataagttgtaacacctcagtcattacacaggcttgtccaaaggtatcctt
gaaccaattcccatacattattgtaccccgcctggttttgcacttctaaagtgcaaggataagaagttcaatggaacag
accatgtaaaaatgttagcacagtacaatgtacacatggaattaagccagtagtgtcaactcaactgctattaaatggc
gtctagcagaagaagaggtaataattagatctaagaattttagtaacaatgctaataacataatagtacagctaaatga
tctgtagcaattaattgtacaagacctaacaacaatacaagaaaaagtatacatatagcaccagggagatcattttata
agcaggagatataataggagatataagacaagcacattgtaaccttagtgaaacagactggaataaaaccttacaacag
tagccgaaaaattaagagaacaatttaaggcaatacaaatagtctttagtcaatcctcaggaggggacccagaaattgt
atgcacagttttaattgtggaggggaatttttctactgtaatacaacacccctgtttaatagtacttggagtagtaata
tactatttcaaatgggactggaaagtcaaataatatcacactccaatgcagaataaaacaaattataaacatgtggcag
aagtaggaaaagcaatgtacgcccctcccatcaaaggacaaattagatgttcatcaaatattacagggctgatattaac
agagatggtggtaataacgcaaatgggattgaggtcttcagacttggaggagaagct

>AF125867
accccactctgtgttactttgaattgcactgatttggaaaataggaacaataatgatactgagatagaaatgaaaaact
ctctttcaagatcacctcaaacatgagagataaaatgcatacggaatatgcacttttttataaacttgatatagtacaa
tagataatgataatactagctataggttaataagttgtaacacctcagtcattacacaggcttgtccaaaggtatcctt
gaaccaattcccatacattattgtaccccgcctggttttgcacttctaaagtgtaaggataagaagttcaatggaacag
accatgtaaaaatgttagcacagtacaatgtacacatggaattaagccagtagtgtcaactcaactgctattaaatggc
gtctagcagaagaagaggtaataattaaatctaagaattttagtaacaatgctaataacataatagtacagctaaatga
tctgtagcaattaattgtacaagacctaacaacaatacaagaaaaagtatacatatagcaccagggagatcattttata
aacaggagatataataggagatataagacaagcacattgtaaccttagtgaaacagactggaataaaaccttacaacag
tagccgaaaaattaagagaacaatttaaggcaatacaaatagtctttagtcaatcctcaggaggggacccagaaattgt
atgcacagttttaattgtggaggggaatttttctactgtaatacaacacccctgtttaatagtacttggagtagtaata
tactatttcaaatgggactggaaagtcaaataatatcacactccaatgcagaataaaacaaattataaacatgtggcag
aagtaggaaaagcaatgtacgcccctcccatcaaaggacaaattagatgttcatcaaatattacagggctgatattaac
agagatggtggtaataacgcaaatgggattgaggtcttcagacttggaggagaagct

>AF125866
accccactctgtgttactttgaattgcactgatttggaaaataggaacaataatgatactgagatagaaatgaaaaact
ctctttcaagatcacctcaaacatgagagataaaatgcatacggaatatgcacttttttataaacttgatatagtacaa
tagataatgataatactagctataggttaataagttgtaacacctcagtcattacacaggcttgtccaaaggtatcctt
gaaccaattcccatacattattgtaccccgcctggttttgcacttctaaagtgtaaggataagaagttcaatggaacag
accatgtaaaaatgttagcacagtacaatgtacacatggaattaagccagtagtgtcaactcaactgctattaaatggc
gtctagcagaagaagaggtaataattaaatctaagaattttagtaacaatgctaataacataatagtacagctaaatga
tctgtagcaattaattgtacaagacctaacaacaatacaagaaaaagtatacatatagcaccagggagatcattttata
aacaggagatataataggagatataagacaagcacattgtaaccttagtgaaacagactggaataaaaccttacaacag
tagccgaaaaattaagagaacaatttaaggcaatacaaatagtctttagtcaatcctcaggaggggacccagaaattgt
atgcacagttttaattgtggaggggaatttttctactgtaatacaacacccctgtttaatagtacttggagtagtaata
tactatttcaaatgggactggaaagtcaaataatatcacactccaatgcagaataaaacaaattataaacatgtggcag
aagtaggaaaagcaatgtacgcccctcccatcaaaggacaaattagatgttcatcaaatattacagggctgatattaac
agagatggtggtaataacgcaaatgggattgaggtcttcagacttggaggagaagct

>AF125865
accccactctgtgttactttgaattgcactgatttggaaaataggaacaataatgatactgagatagaaatgaaaaact
ctctttcaagatcacctcaaacatgagagataaaatgcatacggaatatgcacttttttataaacttgatatagtacaa
tagataatgataatactagctataggttaataagttgtaacacctcagtcattacacaggcttgtccaaaggtatcctt
gaaccaattcccatacattattgtaccccgcctggttttgcacttctaaagtgtaaggataagaagttcaatggaacag
accatgtaaaaatgttagcacagtacaatgtacacatggaattaagccagtagtgtcaactcaactgctattaaatggc
gtctagcagaagaagaggtaataattagatctaagaattttagtaacaatgctaataacataatagtacagctaaatga
tctgtagcaattaattgtacaagacctaacaacaatacaagaaaaagtatacatatagcaccagggagatcattttata
aacaggagatataataggagatataagacaagcacattgtaaccttagtgaaacagactggaataaaaccttacaacag
tagccgaaaaattaagagaacaatttaaggcaatacaaatagtctttagtcaatcctcaggaggggacccagaaattgt
atgcacagttttaattgtggaggggaatttttctactgtaatacaacacccctgtttaatagtacttggagtagtaata
tactatttcaaatgggactggaaagtcaaataatatcacactccaatgcagaataaaacaaattataaacatgtggcag
aagtaggaaaagcaatgtacgcccctcccatcaaaggacaaattagatgttcatcaaatattacagggctgatattaac
agagatggtggtaataacgcaaatgggattgaggtcttcagacttggaggagaagct

>AF125864
accccactctgtgttactttaaattgcactgatttgaaaaataggactattgccaacaataatactgagatagaaatga
aaactgctctttcaagatcgcctcaaacatgagagataaaatgcatacggaatatgcacttttttataaacttgatata
tacaaatagataatgataatactagctataggttaataagttgtaacacctcagtcattacacaggcttgtccaaaggt
tcctttgaaccaattcccatacattattgtaccccgcctggttttgcacttctaaagtgtaaggataagaagttcaatg
aacaggaccatgtaaaaatgttagcacagtacaatgtacacatggaattaagccagtagtgtcaactcaactgctatta
atggcagtctagcagaagaagaggtaataattagatctaagaattttagtaataatgctaataacataatagtacagct
aatgaatctgtagcaattaattgtacaagacctaacaacaatacaaggaaaagtatacatatggtaccaggaaaagcat
ttatgcaacaggagatataataggaaatataagacaagcacattgtaacctcagtgaaacagactggaataaaacctta
aacatgtagccgaaaaattaagagaacaatttaaagcaacacgaatagtctttgatcaatcctcaggaggggacccaga
attgtaatgcacagttttaattgtggaggggaatttttctactgtaacacaacacccctgtttaatagtacttggagta
taatagtactatttcaaatgggactggaaagtcaaataatatcacactccaatgcagaataaaacaaattataaacatg
ggcaggaagtaggaaaagcaatgtacgcccctcccattaaaggacaagttagatgttcatcaaatattacagggctgat
ttaacaagagatggtggtaataacagaaatgggactgaggtcttcagacttggaggag

>AF125863
accccactctgtgttactttaaattgcactgatttgaaaaataggactattgccaacaatgatactgagatagaaatga
aaactgctctttcaagatcacctcaaacatgagagataaaatgcatacggaatatgcacttttttataaacttgatata
tacaaatagataatgataatactagctataggttaataagttgtaacacctcagtcattacacaggcttgtccaaaggt
tcctttgaaccaattcccatacattattgtaccccgcctggttttgcacttctaaagtgtaaggataagaagttcaatg
aacaggaccatgtaaaaatgttagcacagtacaatgtacacatggaattaagccagtagtgtcaactcaactgctatta
atggcagtctagcagaagaagaggtaataattagatctaagaattttagtaataatgctaataacataatagtacagct
aatgaatctgtagcaattaattgtacaagacctaacaacaatacaaggaaaagtatacatatggtaccaggaaaagcat
ttatgcaacaggagatataataggaaatataagacaagcacattgtaacctcagtgaaacagactggaataaaacctta
aacatgtagccgaaaaattaagagaacaatttaaagcaacacgaatagtctttgatcaatcctcaggaggggacccaga
attgtaatgcacagttttaattgtggaggggaatttttctactgtaacacaacacccctgtttaatagtacttggagta
taatagtactatttcaaatgggactggaaagtcaaataatatcacactccaatgcagaataaaacaaattataaacatg
ggcaggaagtaggaaaagcaatgtacgcccctcccattaaaggacaaattagatgttcatcaaatattacagggctgat
ttaacaagagatggtggtaataacagaaatgggactgaggtcttcagacttggaggag

>AF125862
accccactctgtgttactttaaattgcactgatttgaaaaataggactattgccaacaatgatactgagatagaaatga
aaactgctctttcaagatcacctcaaacatgagagataaaatgcatacggaatatgcacttttttataaacttgatata
tacaaatagataatgataatactagctataggttaataagttgtgacacctcagtcattacacaggcttgtccaaaggt
tcctctgaaccaattcccatacattattgtaccccgcctggttttgcacttctaaagtgtaaggataagaagttcaatg
aacaggaccatgtaaaaatgttagcacagtacaatgtacacatggaattaagccagtagtgtcaactcaactgctatta
atggcagtctagcagaagaagaggtaataattagatctaagaattttagtaataatgctaataacataatagtacagct
aatgaatctgtagcaattaattgtacaagacctaacaacaatacaaggaaaagtatacatatggtaccaggaaaagcat
ttatgcaacaggagatataataggaaatataagacaagcacattgtaacctcagtgaaacagactggaataaaacctta
aacatgtagccgaaaaattaagagaacaatttaaagcaacacgaatagtctttgatcaatcctcaggaggggacccaga
attgtaatgcacagttttaattgtggaggggaatttttctactgtaacacaacacccctgtttaatagtacttggagta
taatagtactatttcaaatgggactggaaagtcaaataatatcacactccaatgcagaataaaacaaattataaacatg
ggcagggagtaggaaaagcaatgtacgcccctcccattaaaggacaaattagatgttcatcaaatattacagggctgat
ttaacaagagatggtggtaataacagaaatgggactgaggtcttcagacttggaggag

>AF125861
accccactctgtgttactttaaattgcactgatttgaaaaataggactattgccaacaatgatactgagatagaaatga
aaactgctctttcaagatcacctcaaacatgagagataaaatgcatacggaatatgcacttttttataaacttgatata
tacaaatagataatgataatactagctataggttaataagttgtaacacctcagtcattacacaggcttgtccaaaggt
tcctttgaaccaattcccatacattattgtaccccgcctggttttgcacctctaaagtgtaaggataagaagttcaatg
aacaggaccatgtaaaaatgttagcacagtacaatgtacacatggaattaagccagtagtgtcaactcaactgctatta
atggcagtctagcagaagaagaggtaataattagatctaagaattttagtaataatgctaataacataatagtacagct
aatgaatctgtagcaattaattgtacaagacctaacaacaatacaaggaaaagtatacatatggtaccaggaaaagcat
ttatgcaacaggagatataataggaaatataagacaagcacattgtaacctcagtgaaacagactggaataaaacctta
aacatgtagccgaaaaattaagagaacaatttaaagcaacacgaatagtctttgatcaatcctcaggaggggacccaga
attgtaatgcacagttttaattgtggaggggaatttttctactgtaacacaacacccctgtttaatagtacttggagta
taatagtactatttcaaatgggactggaaagtcaaataatatcacactccaatgcagaataaaacaaattataaacatg
ggcaggaagtaggaaaagcaatgtacgcccctcccattaaaggacaaattagatgttcatcaaatattacagggctgat
ttaacaagagatggtggtaataacagaaatgggactgaggtcttcagacttggaggag

>AF125869
accccactctgtgttactttgaattgcactgatttggaaaataggaacaataatgatactgagatagaaatgaaaaact
ctctttcaagatcacctcaaacatgagagataaaatgcatacggaatatgcacttttttataaacttgatatagtacaa
tagataatgataatactagctataggttaataagttgtaacacctcagtcattacacaggcttgtccaaaggtatcctt
gaaccaattcccatacattattgtaccccgcctggttttgcacttctaaagtgtaaggatgagaagttcaatggaacag
accatgtaaaaatgttagcacagtacaatgtacacatggaattaagccagtagtgtcaactcaactgctattaaatggc
gtctagcagaagaagaggtaataattagatctaagaattttagtaacaatgctaataacataatagtacagctaaatga
tctgtagcaattaattgtacaagacctaaaacaatacaagaaaaagtatacatatagcaccagggagatcattttatac
acaggagatataataggagatataagacaagcacattgtaaccttagtgaaacagactggaataaaaccttacaacagg
agccgaaaaattaagagaacaatttaaggcaatacaaatagtctttagtcaatcctcaggaggggacccagaaattgta
tgcacagttttaattgtgggggggaatttttctactgtaatacaacacccctgtttaatagtacttggagtagtaatag
actatttcaaatgggactggaaagtcaaataatatcacactccaatgcagaataaaacaaattataaacatgtggcagg
agtaggaaaagcaatgtacgcccctcccatcaaaggacaaattagatgttcatcaaatattacagggctgatattaaca
gagatggtggtaataacgcaaatgggattgaggtcttcagacttggaggagaagct

>AY570017
tgtacaagacccaacaacaatacaagaaaaggtatacatataggaccaggcagagcattttatgcaacaggagaaataa
aggagatataagacaagcacattgt

>AY570009
tgtacaagacccaacaacaatacaagaaaaagtataaatttagggccaggcagagcactttatacaacaggagaaataa
aggagatataagacaagcacattgt

>AY570006
tgtacaagacctaacaacaatacaagaaaaagtatacctataggaccagggagagcattttatgcaacaggagaaataa
aggagatataagacaagcacattgt

>AY570005
tgtacaagacccaacaacaatacaagaaaaagtatacatataggaccagggagagcattttatgcaacaggagatataa
aggagatataagacaagcacattgt

>AY570004
tgtacaagacccaacaacaatacaagaaaaagtatacatataggaccagggagagcattttatgcaacaggagatataa
aggagatataagacaagcacattgt

>EU401904
atgagagtgaaggggatcaggaagaattatcaaaacttgtggagatggggcatcttgctctttgggatattgatgatct
taatgctcaggaacagttgtgggtcacagtgtattatggggtacctgtgtggaaagatgctaacaccactctattttgt
catcagatgctaaagcatatgatacagaggcacataatgtttgggccacacatgcctgtgtacccacagaccccaaccc
caagaagtagtattgaccaatgtgacagaaaattttaacatgtggaaaaataacatggtagaacagatgcatgaggata
aatcagtttatgggatcaaagcctaaagccatgtgtaaaattaaccccactctgtgttactttaaattgcagtgatgta
agggcactagtagtaataccactaaaaagataagaaacgagacaataatggaaaaaggagaaatgaaaaactgctcttt
aatatcaccacaagcgtaagagatagggtgcagaaacaacatgcaacattttatagacttgatgtagtacaaatagatg
taaggataatactagatataggatgacaagttgtaatgcctcagtcattacacaggcctgtccaaagatatcctttgag
caattcccatacatttttgtgccccggctggttttgcgattctaaagtgtaaagaaaaggggttcaatggaacaggaaa
tgtaaaaatgtcagcacagtacaatgtacacatggaattaggccagtagtatcaactcaattgctgttaaatggcagtc
agcagaagaaggggtagtaattaggtctcaaaatttcacagacaatactaaaaccataatagtacagttggaaaaagct
taaaaattaattgtacaagacccaacaataacacaagaaaaagcatgagtctaggtccagggaaagcattttatacaac
ggacaaataataggagatataagaaaagcacattgtaaccttagtgcaggagagtgggatagagctttaaaaaacatag
cataaaattaagagaacaatttaacaataaaacaatagtctttaagaactcatcaggaggggacccagaaattgtaacc
acagttttaattgtggaggggaatttttctactgtgactcaacaaaactgtttaattttacttggaatggtactgaaac
aataacactagaggaaatgatgataaaatcatactcccatgcagaataaaacaaattataaacatgtggcagaaagtag
acaagcaatgtatgcccctcccatccaaggaaaaatttactgctcatcgaatattacagggctactattaacaagagat
gtggcattaacaatgaaactaacaatactgagaccttcggacctggaggaggaaatatgaaggataattggaaaagtga
ttatataaatataaagtagtacaaatcgaaccattaggagtagcacccaccaaggcaaaaagaagagtggtgcagaggg
aaaaagagcagtgggcataggagcc

>EU401903
atgagagtaaaggggatcaggaagaattatcaaaacttgtggagatggggcatcttgctctttgggatattgatgatct
taatgctcaagaacagttgtgggtcacagtgtattatggggtacctgtgtggaaagatgctaacaccactctattctgt
catcaaatgctaaagcatatgatacagaggcacataatgtttgggccacacacgcctgtgtacccacagaccccaaccc
caagaagtagtattgatcaatgtgacagaaaattttaacatgtggaaaaataacatggtagaacaaatgcatgaggata
aatcagtttatgggatcaaagcctaaagccatgtgtaaaattaaccccactctgtgttactttaaattgcagtgatgta
atggcactagtagtaataccactagagagataagaaatgagacaataatggaaaaaggagaagtgaaaaactgctcttt
aatatcaccacaagcataagagatagggtgcagaaacaatatgcaacattttatagacttgatgtagtgcaaatagatg
taatgataatactagttataggatgacaagttgtaacgcctcagtcattacacaggcctgtccaaagatatcctttgag
caattcccatacatttttgtgccccggctggttttgcgattctaaagtgtacagaaaaggggttcaatggaacaggaaa
tgtaaaaatgtcagcacagtacaatgtacacatggaattaggccagtagtatcaactcaattgctgttaaatggcagtc
agcagaagaaggggtagtaattagatctcaaaatttcacagacaatactaaaaccataatagtacagctggaaaaagct
taaaaattaattgtacaagacccaacaacaatacaagaaaaagtatgagtctaggtccagggaaagtattttatacaac
ggacaaataataggagatataagaaaagcacattgtaaccttactgcaggagattggtatagcgctttaaaagagatag
cataaaattaagaggacaatttaacaataaaacaatagtctttaagaactcatcaggaggggacccagaaattgtaacc
acagttttaattgtggaggggaatttttctactgtgactcaacaaaactgtttaattttacttggaatggtactgaaac
aataacactggaggaaatgatgataaaatcatactcccatgcagaataaaacaaattataaacatgtggcagaaagtag
acaagcaatgtatgcccctcccatccaaggaaaaatttactgctcatcgaatattacagggctactattaacaagagat
gtggcattaacaatgaaactaacaatactgagaccttcagacctggaggaggaaatatgaaggataattggaaaagtga
ttatataaatataaagtagtacaaattgaaccattaggagtagcacccaccaaggcaaaaagaagagtggtgcagaggg
aaaaagagcagtgggcataggagcc

>EU401902
atgagagtaaaggggatcaggaagaattatcaaaacttgtgggatggggcatcttgctctttgggatattgatgatctg
aatgctcaagaacagttgtgggtcacagtgtattatggggtacctgtgtggaaagatgctaacaccactctattttgtg
atcaaatgctaaagcatatgatacagaggcacataatgtttgggccacacacgcctgtgtacccacagaccccaaccca
aagaagtagtattgatcaatgtgacagaaaattttaacatgtggaaaaataacatggtagaacaaatgcatgaggatat
atcagtttatgggatcaaagcctaaagccatgtgtaaaattaaccccactctgtgttactttaaattgcagtgatgtaa
tggcactagtagtaataccactagagagatacgaaatgagacaataatggaaaaaggagaagtgaaaaactgctctttc
atatcaccacaagcataagagatagggtgcagaaacaatatgcaacattttatagacttgatgtagtgcaaatagatga
aatgataatactagttataggatgacaagttgtaacgcctcagtcattacacaggcctgtccaaagatatcctttgagc
aattcccatacatttttgtgccccggctggttttgcgattctaaagtgtacagaaaaggggttcaatggaacaggaaaa
gtaaaaatgtcagcacagtacaatgtacacatggaattaggccagtagtatcaactcaattgctgttaaatggcagtct
gcagaagaaggggtagtaattagatctcaaaatttcacagacaatactaaaaccataatagtacagctggaaaaagcta
aaaaattaattgtataagacccaacaacaatacaagaaaaagtatgagtctaggtccagggaaagtattttatacaaca
gacaaataataggagatataagaaaagcacattgtaaccttactgcaggagattggtatagcgctttaaaagagatagc
ataaaattaagaggacaatttaacaataaaacaatagtctttaggaactcatcaggaggggacccagaaattgtaaccc
cagttttaattgtggaggggaatttttctactgtgactcaacaaaactgtttaattttacttggaatggtaccgaaaca
ataacactggaggaaatgatgataaaatcatactcccatgcagaataaaacaaattataaacatgtggcagaaagtagg
caagcaatgtatgcccctcccatccaaggaaaaatttactgctcatcgaatattacagggctactattaacaagagatg
tggcattaacaatgaaactaacaatactgagaccttcagacctggaggaggaagtatgaaggataattggaaaagtgaa
tatataaatataaagtagtacaaattgaaccattaggagtagcacccaccaaggcaaaaagaagagtggtgcaggggga
aaaagagcagtgggcataggagcc

>EU401901
atgagagtaaaggggatcaggaagaattatcaaaacttgtggagatggggcatcttgctctttgggatattgatgatct
taatgctcaagaacagttgtgggtcacagtgtattatggggtacctgtgtggaaagatgctaacaccactctcttttgt
catcaaatgctaaagcatatgatacagaggcacataatgtttgggccacacacgcctgtgtacccacagaccccaaccc
caagaagtagtattgatcaatgtgacagaaaattttaacatgtggaaaaataacatggtagaacaaatgcatgaggata
aatcagtttatgggatcaaagcctaaagccatgtgtaaaattaaccccactctgtgttactttaaattgcagtgatgta
atggcactagtagtaataccactagagagataagaaatgagacgataatggaaaaaggagaagtgaaaaactgctcttt
aatatcaccacaagcataagagatagggtgcagaaacaatatgcaacattttatagacttgatgtagtgcaaatagatg
taatgataatactagttataggatgacaagttgtaacgcctcagtcattacacaggcctgtccaaagatatcctttgag
caattcccatacatttttgtgccccggctggttttgcgattctaaagtgtacagaaaaggggttcaatggaacaggaaa
tgtaaaaatgtcagcacagtacaatgtacacatggaattaggccagtagtatcaactcaattgctgttaaatggcagcc
agcagaagaaggggtagtaattagatctcaaaatttcacagacaatactaaaaccataatagtacagctggaaaaagct
taaaaattaattgtacaagacccaacaacaatacaagaaaaagtatgagtctaggtccagggaaagtattttatacaac
[truncated: 623,404 more chars]
