# Supplementary material for: IDEPI: Rapid Prediction of HIV-1 Antibody Epitopes and Other Phenotypic Features from Sequence Data Using a Flexible Machine Learning Platform
Source: PLoS Comput Biol. 2014 Sep 25;10(9):e1003842. doi: 10.1371/journal.pcbi.1003842 (PMC4177671; doi:10.1371/journal.pcbi.1003842)
Supplement: Software S1 — The complete source code tree, example files, and documentation for IDEPI; for the most current version visit the package distribution page at https://github.com/veg/idepi. (GZ) [file pcbi.1003842.s001.gz › idepi-1.0/examples/dementia/validation/HAD.fas]

>E21_2_HAD
atgagagtgagggggatcaggaagaattatcagggcttgtggaaatggggcatcatgctccttgggatattgatgatctg
taatgctacagacaaattgtgggtcacagtctattatggggtacctgtgtggaaagaagcaaccactactctattttgtg
catcagatgctaaagcatatgatacagaggtacataatgtttgggccacacatgcctgtgtacccacagaccccaaccca
caagaagtaggattggaaaatgtgacagaaaattttaacatgtggaaaaatgacatggtagaacagatgcatgaggatat
aattagtttatgggatcaaagcctaaagccatgtgtaaaaataaccccactctgtgttactttaaattgcactgaggcga
atattactagtgaggtgaatattactgataagatagaaatgaaaaactgctctttcaatatcaccacaagcataagaggt
aagatgcagaacgaatatgcacttttttataaacctgatgtagtaccaatagatgataataataccagatataggttgat
aaattgtaacacctcagtcattacacaggcctgtccaaaggtatcctttgagccagttcccatacattattgtgccccgg
ctggttttgcgattctaaaatgtaaagataagaagttcaatggaacaggaccatgtacaaatgtcagcacagtacaatgt
acacatggaattaggccagtagtgtcaactcaactgctgttaaatggcagtctagcggaagaagaggtagtaattagatc
tgagaatttcacgaacaatgttaaaatcataatagtacagctgaatgaatctgtagaaattaattgtacaagacccggca
acaatacaaggagaagtatacatttaggaccagggggagcattttatacaacaggacaagtaacaggagatataagacaa
gcacattgtaaacttagtgaagcaaaatggaataacactttaaaacaggtagttaaaaaattaagagaacaatttaagaa
taaaacaatagtctttaatcactcctcagggggggacccagaaattaccatgcatagttttaattgtggaggggaatttt
tctactgtaatacaacaaaactgtttaatagtacttggaatattactgaagggttaaataacactgaaagaaatggcaca
atcatactcccatgcagaataaaacaaattataaacaggtggcaggaagtaggaaaagcaatgtatgcccctcccatcag
aggacaaattagatgttcatcaaatattacagggctgctattaacaagagatggtggtactaacaagaacgagcccgaga
tcttcagacctggaggaggagatatgagggacaattggagaagtgaattatataaatataaagtagtaaaaattgaacca
ttaggagtagcacccaccaaggcaaagagaagagtggtgcagagggaaaaaagagcagtgggaataggagctgtgttcct
tgggttcttgggagcagcaggaagcactatgggcgcagcgtcaatgacgctgacggtacaggccagacaattattgtctg
gtatagtgcaacagcagaacaatctgctgagggctattgaggcgcaacagcatctgttgcaactcacagtctggggcatc
aagcagctccaggcaagagtcctggctgtggagagatacctaaaggatcaacagctcctggggatttggggttgctctgg
aaaactcatctgcaccactgctgtgccttggaatgatagttggagtaataaatctctggatgatatttggaataacatga
cctggatggagtgggaaagggaaattgacaattacacacaattaatatacaccttaattgaagaatcgcagaaccaacaa
gaaaagaatgaacaagaattgttggaattggataaatgggcaagtttgtggaattggtttagcatatcaaattggctgtg
gtacataaaaatattcataatgatagtaggaggcttgataggtttaagaatagtttttactgtactttctctagtgaata
gagttaggaagggatactcaccattgtcgtttcagacccgcctcccagccccgaggggacccgacaggcccgaaggaatc
gaagaagaaggtggagagagagacagagacagatccagtcaatcagtgaacggattcttggcacttttctgggtcgatct
gaggaacttgtgcctcttcagctaccacctcttgagagacttactcttgattgtaacgaggattgtggaacttctgggac
gcagggggtgggaagccctcaaatatgtgtggaatctcctacagtattggagtcaggaactaaagaatagtgctgttagc
ttgctcaatgccacagctatagcagtagctgagggaacagatagggttatagaaggattacaaagagcttgtagggctat
tctcaacatacctagaagaataagacagggcttggaaagggctttgctataa
>E21_9_HAD
atgagagtgaaggggatcaggaggaattatcaggacttgtggagatggggcatcatgctccttgggatattgatgatcgg
taatgctacagacaaatgggtcacagtctattatggggtacctgtgtggaaagaagcaaccactactctattttgtgcat
cagatgctaaagcatatgatacagaggtacataatgtttgggccacacatgcctgtgtacccacagaccccaacccacaa
gaagtaggattggaaaatgtgacagaaaattttaacatgtggaaaaatgacatggtagaacagatgcatgaggatataat
tagtttatgggatcaaagcctaaagccatgtgtaaaaataaccccactctgtgttactttaaattgcactgaggcgaata
ttactagtgaggtgaatattactgataagatagaaatgaaaaactgctctttcaatatcaccacaagcataagaggtaag
atgcagaacgaatatgcacttttttataaacctgatgtagtaccaatagatgataataaatataggttgataaattgtaa
cacctcagtcattacacaggcctgtccaaaggtatcctttgagccaattcccatacattattgtgccccggctggttttg
cgattctaaaatgtaaagataagaagttcaatggaacaggaccatgtacaaatgtcagcacagtacaatgtacacatgga
attaggccagtagtgtcaactcaactgctgttaaatggcagtctagcagaagaagaggtagtaattagatctgagaattt
cacgaacaatgttaaaatcataatagtacagctgaatgaatctgtagaaattaattgtacaagacccggcaacaatacaa
ggagaagtatacatttaggaccagggggagcattttatacaacaggacaagtaacaggagatataagacaagcacattgt
aaacttagtgaagcaaaatggaataacactttaaaacaggtagttaaaaaattaagagaacaatttaagaataaaacaat
agtctttaatcactcctcagggggggacccagaaattacaatgcatagttttaattgtggaggggaatttttctactgta
atacaacaaaactgtttaatagtacttggaatattactgaagggttaaataacactgaaagaaatggcacaatcatactc
ccatgcagaataaaacaaattataaacaggtggcaggaagtaggaaaagcaatgtatgcccctcccatcagaggacaaat
tagatgttcatcaaatattacagggctgctattaacaagagatggtggtactaacaagaacgagcccgagatcttcagac
ctggaggaggagatatgagggacaattggagaagtgaattatataaatataaagtagtaaaaattgaaccattaggagta
gcacccaccaaggcaaagagaagagtggtgcagagggaaaaaagagcagtgggaataggagctgtgttccttgggttctt
gggagcagcaggaagcactatgggcgcagcgtcaatgacgctgacggtacaggccagacaattattgtctggtatagtgc
aacagcagaacaatctgctgagggctattgaggcgcaacagcatctgttgcaactcacagtctggggcatcaagcagctc
caggcaagagtcctggctgtggagagatacctaaaggatcaacagctcctggggatttggggttgctctggaaaactcat
ctgcaccactgctgtgccttggaatgatagttggagtaataaatctctggatgatatttggaataacatgacctggatgg
agtgggaaagggaaattgacaattacacacaattaatatacaccttaattgaaaaatcgcagaaccaacaagaaaagaat
gaacaagaattgttggaattggataaatgggcaagtttgtggaattggtttagcatatcaaattggctgtggtacataaa
aatattcataatgatagtaggaggcttgataggtttaagaatagtttttactgtactttccctagtgaatagagttagga
agggatactcaccattgtcgtttcagacccgcctcccagccccgaggggacccgacaggcccgaaggaatcgaagaagaa
ggtggagagagagacagagacagatccagtcaatcagtgaacggattcttggcacttttctgggtcgatctgaggaacct
gtgcctcttcagctaccacctcttgagagacttactcttgattgtaacgaggattgtggaacttctgggacgcagggggt
gggaagccctcaaatatgtgtggaatctcctacagtattggagtcaggaactaaagaatagtgctgttagcttgctcaat
gccacagctatagcagtagctgagggaacagatagggttatagaaggattacaaagagcttgtagggctattctcaacat
acctagaagaataagacagggcttggaaagggctttgctataa
>E21_12_HAD
atgagagtgaaggggatcaggaggaattatcaggacttgtggagatggggcatcatgctccttggaatattgatgatctg
taatgctacagacaaattgtgggtcacagtctattatggggtacctgtgtggaaagaagcaaccactactctattttgtg
catcagatgctaaagcatatgatacagaggtacataatgtttgggccacacatgcctgtgtacccacagaccccaaccca
caagaagtaggattggaaaatgtgacagaaaattttaacatgtggaaaaatgacatggtagaacagatgcatgaggatat
aattagtttatgggatcaaagcctaaagccatgtgtaaaaataaccccactctgtgttactttaaattgcactgaggcga
atattactagtgaggtgaatattactgataagatagaaatgaaaaactgctctttcaatatcaccacaagcataagaggt
aagatgcagaacgaatatgcacttttttataaacctgatgtagtaccaatagatgatagtaataccagatataggttgat
aaattgtaacacctcagtcattacacaggcctgtccaaaggtatcctttgagccaattcccatacattattgtgccccgg
ctggttttgcgattctaaaatgtaaagataagaagttcaatggaacaggaccatgtacaaatgtcagcacagtacaatgt
acacatggaattaggccagtagtgtcaactcaactgctgttaaatggcagtctagcggaagaagaggtagtaattagatc
tgagaatttcacgaacaatgttaaaatcataatagtacagctgaatgaatctgtagaaattaattgtacaagacccggca
acaatacaaggagaagtatacatttaggaccagggggagcattttatacaacaggacaagtaacaggagatataagacaa
gcacattgtaaacttagtgaagcaaaatggaataacactttaaaacaggtagttaaaaaattaagagaacaatttaagaa
taaaacaatagtctttaatcactcctcagggggggacccagaaattacaatgcatagttttaattgtggaggggaatttt
tctactgtaatacaacaaaactgtttaatagtacttggaatattactgaagggttaaataacactgaaagaaatggcaca
atcatactcccatgcagaataaaacaaattataaacaggtggcaggaagtaggaaaagcaatgtatgcccctcccatcag
aggacaaattagatgttcatcaaatattacagggctgctattaacaagagatggtggtactaacaagaacgagcccgaga
tcttcagacctggaggaggagatatgagggacaattggagaagtgaattatataaatataaagtagtaaaaattgaacca
ttaggagtagcacccaccaaggcaaagagaagagtggtgcagagggaaaaaagagcagtgggaataggagctgtgttcct
tgggttcttgggagcagcaggaagcactatgggcgcagcgtcaatgacgctgacggtacaggccagacaattattgtctg
gtatagtgcaacagcagaacaatctgctgagggctattgaggcgcaacagcatctgttgcaactcacagtctggggcatc
aagcagctccaggcaagagtcctggctgtggagagatacctaaaggatcaacagctcctggggatttggggttgctctgg
aaaactcatctgcaccactgctgtgccttggaatgatagttggagtaataaatctctggatgatatttggaataacatga
cctggatggagtgggaaagggaaattgacaattacacacaattaatatacaccttaattgaagaatcgcagaaccaacaa
gaaaagaatgaacaagaattgttggaattggataaatgggcaagtttatggaattggtttagcatatcaaattggctgtg
gtacataaaaatattcataatgatagtaggaggcttgataggtttaagaatagtttttactgtactttctctagtgaata
gagttaggaagggatactcaccattgtcgtttcagacccgcctcccagccccgaggggacccgacaggcccgaaggaatc
gaagaagaaggtggagagagagacagagacagatccagtcaatcagtgaacggattcttggcacttttctgggtcgatct
gaggaacctgtgcctcttcagctaccacctcttgagagacttactcttgattgtaacgaggattgtggaacttctgggac
gcagggggtgggaagccctcaaatatgtgtggaatctcctacagtattggagtcaggaactaaagaatagtgctgttagc
ttgctcaatgccacagctatagcagtagctgagggaacagatagggttatagaaggattacaaagagcttgtagggctat
tctcaacatacctagaagaataagacagggcttggaaagggctttgctataa
>E21_17_HAD
atgagagtgagggggatcaggaagaattatcaggacttgtggaaatggggcatcatgctccttgggatattgatgatcgg
taatgctacagacaaatgggtcacagtctattatggggtacctgtgtggaaagaagcaaccactactctattttgtgcat
cagatgctaaagcatatgatacagaggtacataatgtttgggccacacatgcctgtgtacccacagaccccaacccacaa
gaagtaggattggaaaatgtgacagaaaattttaacatgtggaaaaatgacatggtagaacagatgcatgaggatataat
tagtttatgggatcaaagcctaaagccatgtgtaaaaataaccccactctgtgttactttgaattgcactgaggcgaata
ttactagtgaggtgaatattactgataagatagaaatgaaaaactgctctttcaatatcaccacaagcataagaggtaag
atgcagaacgaatatgcacttttttataaacctgatgtagtaccaatagatgataataataccagatataggttgataaa
ttgtaacacctcagtcattacacaggcctgtccaaaggtatcctttgagccaattcccatacattattgtgccccggctg
gttttgcgattctaaaatgtaaagataagaagttcaatggaacaggaccatgtacaaatgtcagcacagtacaatgtaca
catggaattaggccagtagtgtcaactcaactgctgttaaatggcagtctagcagaagaagaggtagtaattagatctga
gaatttcacgaacaatgttaaaatcataatagtacagctgaatgaatctgtagaaattaattgtacaagacccggcaaca
atacaaggagaagtatacatttaggaccagggggagcattttatacaacaggacaagtaacaggagatataagacaagca
cattgtaaacttagtgaagcaaaatggaataacactttaaaacaggtagttaaaaaattaagagaacaatttaagaataa
aacaatagtctttaatcactcctcagggggggacccagaaattacaatgcatagttttaattgtggaggggaatttttct
actgtaatacaacaaaactgtttaatagtacttggaatattactgaagggttaaataacactgaaagaaatggcacaatc
atactcccatgcagaataaaacaaattataaacaggtggcaggaagtaggaaaagcaatgtatgcccctcccatcagagg
acaaattagatgttcatcaaatattacagggctgctattaacaagagatggtggtactaacaagaacgagcccgagatct
tcagacctggaggaggagatatgagggacaattggagaagtgaattatataaatataaagtagtaaaaattgaaccatta
ggagtagcacccaccaaggcaaagagaagagtggtgcagagggaaaaaagagcagtgggaataggagctgtgttccttgg
gttcttgggagcagcaggaagcactatgggcgcagcgtcaatgacgctgacggtacaggccagacaattattgtctggta
tagtgcaacagcagaacaatctgctgagggctattgaggcgcaacagcatctgttgcaactcacagtctggggcatcaag
cagctccaggcaagagtcctggctgtggagagatacctaaaggatcaacagctcctggggatttggggttgctctggaaa
actcatctgcaccactgctgtgccttggaatgatagttggagtaataaatctctggatgatatttggaataacatgacct
ggatggagtgggaaaaggaaattgacaattacacacaattaatatacaccttaattgaagaatcgcagaaccaacaagaa
aagaatgaacaagaattattggaattggataaatgggcaagtttgtggaattggtttagcatatcaaattggctgtggta
cataaaaatattcataatgatagtaggaggcttgataggtttaagaatagtttttactgtactttctctagtaaatagag
ttaggaagggatactcaccattgtcgtttcagacccgcctcccagcacagaggggacccgacaggcccgaaggaatcgaa
gaagaaggtggagagagagacagagacagatccagtcaattagcgaacggattcttggcacttttctgggtcgatctgag
gaacctgtgcctcttcagctaccacctcttgagagacttactcttgattgtaacgaggattgtggaacttctgggacgca
gggggtgggaagccctcaaatatgtgtggaatctcctacagtattggagtcaggaactaaagaatagtgctgttagcttg
ctcaatgccacagctatagcagtagctgagggaacagatagggttatagaaggattacaaagagcttgtagggctattct
caacatacctagaagaataagacagggcttggaaagggctttgctataa
>E21_37_HAD
atgagagtgaaggggatcaggaggaattatcaggacttgtggagatggggcatcatgctccttgggatattgatgatctg
taatgctacagacaaattgtgggtcacagtctattatggggtacctgtgtggaaagaagcaaccactactctattttgtg
catcagatgctaaagcatatgatacagaggtacataatgtttgggccacacatgcctgtgtacccacagaccccaaccca
caagaagtaggattggaaaatgtgacagaaaattttaacatgtggaaaaatgacatggtagaacagatgcaagaggatat
aatcagtttatgggatcaaagcctaaagccatgtgtaaaaataaccccactctgtgttactttaaattgcactgaggcga
atattactagtgaggtgaatattactgataagatagaaatgaaaaactgctctttcaatatcaccacaagcataagaggt
aagatgcagaacgaatatgctcttttttataaacctgatgtagtaccaatagatgataataataccagatataggttgat
aaattgtaacacctcagtcattacacaggcctgtccaaaggtatcctttgagccaattcccatacattattgtgccccgg
ctggttttgcgattctaaaatgtaaagataagaagttcaatggaacaggaccatgtacaaatgtcagcacagtacaatgt
acacatggaattaggccagtagtgtcaactcaactgctgttaaatggcagtctagcggaagaagaggtagtaattagatc
tgagaatttcacgaacaatgttaaaatcataatagtacagctgaatgaatctgtagaaattaattgtacaagacccggca
acaatacaaggagaagtatacatttaggaccagggggagcattttatacaacaggacaagtaacaggagatataagacaa
gcacattgtaaacttagtgaagcaaaatggaataacactttaaaacaggtagttaaaaaattaagagaacaatttaagaa
taaaacaatagtctttaatcactcctcagggggggacccagaaattacaatgcatagttttaattgtggaggggaatttt
tctactgtaatacaacaaaactgtttaatagtacttggaatattactgaagggttaaagaacactgaaagaaatggcaca
atcatactcccatgcagaataaaacaaattataaacaggtggcaggaagtaggaaaagcaatgtatgcccctcccatcag
aggacaaattagatgttcatcaaatattacagggctgctattaacaagagatggtggtactaacaagaacgagcccgaga
tcttcagacctggaggaggagatatgagggacaattggagaagtgaattatataaatataaagtagtaaaaattgaacca
ttaggagtagcacccaccaaggcaaagagaagagtggtgcagagggaaaaaagagcagtgggaataggagctgtgttcct
tgggttcttgggagcagcaggaagcactatgggcgcagcgtcaatgacgctgacggtacaggccagacaattattgtctg
gtatagtgcaacagcagaacaatctgctgagggctattgaggcgcagcagcatctgttgcaactcacagtctggggcatc
aagcagctccaggcaagagtcctggctgtggaaagatacctaaaggatcaacagctcctggggatttggggttgctctgg
aaaactcatctgcaccactgctgtgccttggaatgatagttggagtaataaatctctggatgatatttggaataacatga
cctggatggagtgggaaaaggaaattgacaattacacacaattaatatactccttaattgaagaatcgcagaaccaacaa
gaaaagaatgaacaagagttattggaattggataaatgggcaagtttgtggaattggtttagcatatcaaattggctgtg
gtatataaaaatattcataatgatagtaggaggcttaataggtttaagaatagtttttactgtactttctctagtgaata
gagttaggaagggatactcaccattgtcgtttcagacccacctcccagccccgaggggacccgacaggcccgaaggaatc
gaagaagaaggtggagagagagacagagacagatccagtccattagtgaacggattcttggcacttttctgggtcgatct
gaggaacctgtgcctcttcagctaccacctcttgagagacttactcttgattgtaacgaggattgtggaacttctgggac
gcagggggtgggaagccctcaaatatgtgtggaatctcctacagtattggagtcaggaactaaagaatagtgctgttagc
ttgctcaatgccacagctatagcagtagctgaggggacagatagggttatagaagtattacaaagagcttgtagggctat
tctcaacatacctagaagaataagacagggcttggaaagggctttgctataa
>E21_46_HAD
atgagagtgaaggggatcaggaggaattatcaggacttgtggagatggggcatcatgctccttgggatattgatgatctg
taatgctacagacaaattgtgggtcacagtctattatggggtacctgtgtggaaagaagcaaccactactctattttgtg
catcagatgctaaagcatatgatacaaaggtacataatgtttgggccacacatgcctgtgtacccacagaccccaaccca
caagaagtaggattggaaaatgtgacagaaaattttaacatgtggaaaaatgacatggtagaacagatgcatgaggatat
aattagtttatgggatcaaagcctaaagccatgtgtaaaaataaccccactctgtgttactttaaattgcactgaggcga
atattactagtgaggtgaatattactgataagatagaaatgaaaaactgctctttcaatatcaccacaagcataagaggt
aaggtgcagaacgaatatgcacttttttataaacctgatgtagtaccaatagatgataataataccagatataggttgat
aaattgtaacacctcagtcattacacaggcctgtccaaaggtatcctttgagccaattcccatacattattgtgccccgg
ctggttttgcgattctaaaatgtaaagataagaagttcaatggaacaggaccatgtacaaatgtcagcacagtacaatgt
acacatggaattaggccagtagtgtcaactcaactgctgttaaatggcagtctagcagaagacgaggtagtaattagatc
tgagaatttcacgaacaatgttaaactcataatagtacagctgaatgaatctgtagaaattaattgtacaagacccggca
acaatacaaggagaagtatacatttaggaccagggggagcattttatacaacaggacaagtaacaggcgatataagacaa
gcacattgtaaacttagtgaagcaaaatggaataacactttaaaacaggtagttaaaaaattaagagaacaatttaagaa
taaaacaatagtctttaatcactcctcagggggggacccagaaattacaatgcatagttttaattgtggaggggaatttt
tctactgtaatacaacaaaactgtttaatagtacttggaatattactgaagggttaaataacactgaaagaaatggcaca
atcatactcccatgcagaataagacaaattataaacaggtggcaggaagtaggaaaagcaatgtatgcccctcccatcag
aggacaaattagatgttcatcaaatattacagggctgctattaacaagagatggtggtactaacaagaacgagcccgaga
tcttcagacctggaggaggagatatgagggacaattggagaagtgaattatataaatataaagtagtgaaaattgaacca
ttaggagtagcacccaccaaggcaaagagaagagtggtgcagagggaaaaaagagcagtgggaataggagctgtgttcct
tgggttcttgggagcagcaggaagcactatgggcgcagcgtcaatgacgctgacggtacaggccagacaattattgtctg
gtatagtgcaacagcagaacaatctgctgagggctattgaggcgcaacagcatctgttgcaactcacagtctggggcatc
aaacagctccaggcaagagtcctggctgtggagagatacctaaaggatcaacagctcctggggatttggggttgcgctgg
aaaactcatctgcaccactgctgtgccttggaatgctagttggagtaataaaactctgaatgatatttggaataacatga
cctggatggagtgggaaagggaaattgacaattacacacaattaatatacagcttaattgaagaatcgcagaaccaacaa
gaaaagaatgaacaagaattattggaattggataaatgggcaagtttgtggaattggtttagcatatcaaattggctgtg
gtatataaaaatattcataatgatagtaggaggcttgataggtttaagaatagtttttactgtactttctctagtgaata
gagttaggaagggatactcaccattgtcgtttcagacccgcttcccagcctcgaggggacccgacaggcccgaaggaatc
gaagaagaaggtggagaaagagacagagacagatccagtccattagtgaacggattcttggcacttttctgggtcgatct
gaggaacctgtgcctcttcagctaccacctcttgagagacttactcttgattgtaacgaggattgtggaacttctgggac
gcagggggtgggaagccctcaaatacgggtggagtctcctgcagtattggagtcaggaactaaagaatagtgctgttagc
ttgctcaacaccacagccatagcagtagctgaggggacagatagggttatagaagtagtacaaagagcttgtagggctat
tctcaacatacctagaagaataagacagggcttggaaagggctttgctataa
>E21_57_HAD
atgagagtgagggggatcaggaagaattatcaggacttgtggaaatggggcatcatgctccttgggatattgatgatcgg
taatgctacagacaaatgggtcacagtctattatggggtacctgtgtggaaagaagcaaccactactctattttgtgcat
cagatgctaaagcatatgatacagaggtacataatgtttgggccacacatgcctgtgtacccacagaccccaacccacaa
gaagtaggattggaaaatgtgacagaaaattttaacatgtggaaaaatgacatggtagaacagatgcatgaggatataat
tagtttatgggatcaaagcctaaagccatgtgtaaaaataaccccactctgtgttactttaaattgcactgaggcgaata
ttactagtgaggtgaatattactgataagatagaaatgaaaaactgctctttcaatatcaccacaagcataagaggtaag
atgcagaacgaatatgcacttttttataaacctgatgtagtaccaatagatgataataataccagatataggttgataaa
ttgtaacacctcagtcattacacaggcctgtccaaaggtatcctttgagccaattcccatacattattgtgccccggctg
gttttgcgattctaaaatgtaaagataagaagttcaatggaacaggaccatgtacaaatgtcagcacagtacaatgtaca
catggaattaggccagtagtgtcaactcaactgctgttaaatggcagtctagcagaagaagaggtagtaattagatctga
gaatttcacgaacaatgttaaaatcataatagtacagctgaatgaatctgtagaaattaattgtacaagacccggcaaca
atacaaggagaagtatacatttaggaccagggggagcattttatacaacaggacaagtaacaggagatataagacaagca
cattgtaaacttagtgaagcaaaatggaataacactttaaaacaggtagttaaaaaattaagagaacaatttaagaataa
aacaatagtctttaatcactcctcagggggggacccagaaattacaatgcatagttttaattgtggaggggaatttttct
actgtaatacaacaaaactgtttaatagtacttggaatattactgaagggttaaataacactgaaagaaatggcacaatc
atactcccatgcagaataaaacaaattataaacaggtggcaggaagtaggaaaagcaatgtatgcccctcccatcagagg
acaaattagatgttcatcaaatattacagggctgttattaacaagagatggtggtactaacaagaacgagcccgagatct
tcagacctggaggaggagatatgagggacaattggagaagtgaattatataaatataaagtagtaaaaattgaaccatta
ggagtagcacccaccaaggcaaagagaagagtggtgcagagggaaaaaagagcagtgggaataggagctgtgttccttgg
gttcttgggagcagcaggaagcactatgggcgcagcgtcaatgacgctgacggtacaggccagacaattattgtctggta
tagtgcaacagcagaacaatctgctgagggctattgaggcgcaacagcatctgttgcaactcacagtctggggcatcaag
cagctccaggcaagagtcctggctgtggagagatacctaaaggatcaacagctcctggggatttggggttgctctggaaa
actcatctgcaccactgctgtgccttggaatgatagttggagtaataaatctctggatgatatttggaataacatgacct
ggatggagtgggaaaaggaaattgacaattacacacaattaatatacaccttaattgaagaatcgcagaaccaacaagaa
aagaatgaacaagaattattggaattggataaatgggcaagtttgtggaattggtttagcatatcaaattggctgtggta
cataaaaatattcataatgatagtaggaggcttgataggtttaagaatagtttttactgtactttctctagtaaatagag
ttaggaagggatactcaccattgtcgtttcagacccgcctcccagcacagaggggacccgacaggcccgaaggaatcgaa
gaagaaggtggagagagagacagagacagatccagtcaattagcgaacggattcttggcacttttctgggtcgatctgag
gaacctgtgcctcttcagctaccacctcttgagagacttactcttgattgtaacgaggattgtggaacttctgggacgca
gggggtgggaagccctcaaatatgtgtggaatctcctacagtattggagtcaggaactaaagaatagtgctgttagcttg
ctcaatgccacagctatagcagtagctgagggaacagatagggttatagaaggattacaaagagcttgtagggctattct
caacatacctagaagaataagacagggcttggaaagggctttgctataa
>E21_62_HAD
atgagagtgaaggggatcaggaggaattatcaggacttgtggagatggggcatcatgctccttgggatattgatgatctg
taatgctacagacaaattgtgggtcacagtctattatggggtacctgtgtggaaagaagcaaccactactctattttgtg
catcagatgctaaagcatatgatacagaggtacataatgtttgggccacacatgcctgtgtacccacagaccccaaccca
caagaagtaggattggaaaatgtgacagaaaattttaacatgtggaaaaatgacatggtagaacagatgcatgaggatat
aattagtttatgggatcaaagcctaaagccatgtgtaaaaataaccccactctgtgttactttaaattgcactgaggcga
atattactagtgaggtgaatattactgataagatagaaatgaaaaactgctctttcaatatcaccacaagcataagaggt
aaggtgcagaacgaatatgcacttttttataaacctgatgtagtaccaatagatgataataataccagatataggttgat
aaattgtaacacctcagtcattacacaggcctgtccaaaggtatcctttgagccaattcccatacattattgtgccccgg
ctggttttgcgattctaaaatgtaaagataagaagttcaatggaacaggaccatgtacaaatgtcagcacagtacaatgt
acacatggaattaggccagtagtgtcaactcaactgctgttaaatggcagtctagcagaagaagaggtagtaattagatc
tgagaatttcacgaacaatgttaaaatcataatagtacagctgaatgaatctgtagaaattaattgtacaagacccggca
acaatacaaggagaagtatacatttaggaccagggggagcattttatacaacaggacaagtaacaggagatataagacaa
gcacattgtaaacttagtgaagcaaaatggaataacactttaaaacaggtagttaaaaaattaagagaacaatttaagaa
taaaacaatagtctttaatcactcctcagggggggacccagaaattacaatgcatagttttaattgtggaggggaatttt
tctactgtaatacaacaaaactgtttaatagtacttggaatattactgaagggttaaataacactgaaagaaatggcaca
atcatactcccatgcagaataagacaaattataaacaggtggcaggaagtaggaaaagcaatgtatgcccctcccatcag
aggacaaattagatgttcatcaaatattacagggctgctattaacaagagatggtggtactaacaagaacgagcacgaga
tcttcagacctggaggaggagatatgagggacaattggagaagtgaattatataaatataaagtagtaaaaattgaacca
ttaggagtagcacccaccaaggcaaagagaagagtggtgcagagggaaaaaagagcagtgggaataggagctgtgttcct
tgggttcttgggagcagcaggaagcactatgggcgcagcgtcaatgacgctgacggtacaggccagacaattattgtctg
gtatagtgcaacagcagaacaatctgctgagggctattgaggcgcaacagcatctgttgcaactcacagtctggggcatc
aaacagctccaggcaagagtcctggctgtggagagatacctaaaggatcaacagctcctggggatttggggttgctctgg
aaaactcatctgcaccactgctgtgccttggaatgatagttggagtaataaatctctggatgatatttggaataacatga
cctggatggagtgggaaaaggaaattgacaattacacacaattaatatacaccttaattgaagaatcgcagaaccaacaa
gaaaagaatgaacaagaattattggaattggataaatgggcaagtttgtggaattggtttagcatatcaaattggctgtg
gtatataaaaatattcataatgatagtaggaggcttgataggtttaagaatagtttttactgtactttctctagtgaata
gagttaggaagggatactcaccattgtcgtttcagacccgcctcccagctcagaggggacccgacaggcccgaaggaatc
gaagaagaaggtggagagagagacagagacagattcagtcaatcagtgaacggattcttggcacttttctgggtcgatct
gaggaacctgtgcctcttcagctaccaccacttgagagacttactcttgattgtaacgaggattgtggaacttctgggaa
gcagggggtgggaagccctcaaatatgtgtggaatctcctacagtattggagtcaggaactaaagaatagtgctgttagc
ttgctcaatgccacagctatagcagtagctgagggaacagatagggttatagaaggattacaaagagcttgtagggctat
tctcaacatacctagaagaataagacagggcttggaaagggctttgctataa
>E21_79_HAD
atgagagtgaaggggatcaggaggaattatcaggacttatggagatggggcatcatgctccttgggatattgatgatctg
taatgctacagacaaattgtgggtcacagtctattatggggtacctgtgtggaaagaagcaaccactactctattttgtg
catcagatgctaaagcatatgatacagaggtacataatgtttgggccacacatgcctgtgtacccacagaccccaatcca
caagaaataagattggaaaatgtgacagaaaattttaacatgtggagaaatgacatggtagaacagatgcatgaggatat
aatcagtttatgggatcaaagcctaaagccatgtgtaaaattaaccccactctgtgttactttaaattgcactaaggcga
atattactggtgaggtgaatagtactataggattggaaaagatagaaatgaaaaactgctctttcaatatcaccacaagc
ataagaggtaagatgcagcaagaatatgcacttttttataaacctgatgtagtaccaatagatgatggtaataccagcta
tagtaataccaactataccagctataggttaataagttgtaacacctcagtcattacacaggcctgtccaaaggtatcct
ttgagccaattcccatacattattgtgccccggctggttttgcgattctaaaatgtaaagataagaagttcaatggaaca
ggaccatgtacaaatgtcagtacagtacaatgtacacatggaattaggccagtagtgtcaactcaattgctgttaaatgg
cagtctagcagaagaagaggtagtaattagatctgagaatctcacgaacaatgctaaaataataatagtacagctgaatg
aaactgtagaaattaattgtacaagacccggcaacaatacaaggagaagtatacatataggaccagggagagcattttat
gcaacaggagaagtaacaggagatataagacaagcacattgtaaccttagtgaagcaaaatggaataacactttaaaaca
ggtagttaaaaaattaagagaactatttaggaataaaacaatagtctttaatcactcctcaggaggggacccagaaattg
taatgcatagttttaattgtggaggggaatttttctactgtaatacatcaaaactgtttaatagtacttggactactagt
actaaagggttaaataacactgaaaggaatggcacattcatactcccatgcagaataaaacaaattataaacaggtggca
ggaagtaggaaaagcaatgtatgcccctcccatcagaggacaaattagatgttcatcaaatattacagggctgctattaa
tgagagatggtggtattactaacgagagcaagaacaccgagatcttcagacctggaggaggagatatgagggacaattgg
agaagtgaattatataaatataaagtagtaaaaattgaaccattaggagtagcacccaccaaggcaaagagaagagcggt
gcagagggaaaaaagagcagtgggaataggagctgtgttccttgggttcttgggagcagcaggaagcactatgggcgcag
cgtcaatgacgctgacggtacaggccagacaattattgtctggtatagtgcagcagcagaacaatctgctgagggctatt
gaggcgcaacagcatctgttgcaactcacagtctggggcatcaagcagctccaggcaagagtcctggctgtggagagata
cctaaaggatcaacagctcctggggatttggggttgcgctggaaaactcatctgcaccactgctgtgccttggaatgcta
gttggagtaataaaactctgaatgatatttggaataacatgacctggatggagtgggaaagggaaattgacaattacaca
caattaatatacagcttaattgaagaatcgcagaaccaacaagaaaagaatgaacaagaattattggaattggataaatg
ggcaagtttgtggaattggtttaacatatcaaactggctgtggtatataaaaatattcataatgatagtaggaggcttga
taggtttaagaatagtttttactgtactttctctagtgaatagagttaggaagggatactcaccattgtcgtttcagacc
cgcttcccagcctcgaggggacccgacaggcccgaaggaatcgaagaagaaggtggagaaagagacagagacagatccag
tccattagtgaacggattcttggcacttttctgggtcgatctgaggaacctgtgcctcttcagctaccacctcttgagag
acttactcttgattgtaacgaggattgtggaacttctgggacgcagggggtgggaagccctcaaatacgggtggaatctc
ctgcagtattggagtcaggaactaaagaatagtgctgttagcttgctcaacgccacagccatagcagtagctgaggggac
agatagggttatagaagtagtacaaagagcttgtagggctattctcaacatacctagaagaataagacagggcttggaaa
gggctttgctataa
>E21_82_HAD
atgagagtgaaggggatcaggaggaattatcaggacttgtggggatggggcatcatgctccttgggatattgatgatctg
taatgctacagacaaattgtgggtcacagtctattatggggtacctgtgtggaaagaagcaaccactactctattttgtg
catcagatgctaaagcatatgatacagaggtacataatgtttgggccacacatgcctgtgtacccacagaccccaaccca
caagaagtaggattggaaaatgtgacagaaaattttaacatgtggaaaaatgacatggtagaacagatgcatgaggatat
aattagtttatgggatcaaagcctaaagccatgtgtaaaaataaccccactctgtgttactttaaattgcactgaggcga
atattactagtgaggtgaatattactgataagatagaaatgaaaaactgctctttcaatatcaccacaagcataagaggt
aaggtgcagaacgaatatgcacttttttataaacctgatgtagtaccaatagatgataataataccagatataggttgat
aaattgtaacacctcagtcattacacaggcctgtccaaaggtatcctttgagccaattcccatacattattgtgccccgg
ctggttttgcgattctaaaatgtaaagataagaagttcaatggaacaggaccatgtacaaatgtcagcacagtacaatgt
acacatggaattaggccagtagtgtcaactcaactgctgttaaatggcagtctagcagaagaagaggtagtaattagatc
tgagaatttcacgaacaatgttaaaatcataatagtacagctgaatgaatctgtagaaattaattgtacaagacccggca
acaatacaaggagaagtatacatttaggaccagggggagcattttatacaacaggacaagtaacaggagatataagacaa
gcacattgtaaacttagtgaagcaaaatggaataacactttaaaacaggtagttaaaaaattaagagaacaatttaagaa
taaaacaatagtctttaatcactcctcagggggggacccagaaattacaatgcatagttttaattgtggaggggaatttt
tctactgtaatacaacaaaactgtttaatagtacttggaatattactgaagggttaaataacactgaaagaaatggcaca
atcatactcccatgcagaataagacaaattataaacaggtggcaggaagtaggaaaagcaatgtatgcccctcccatcag
aggacaaattagatgttcatcaaatattacagggctgctattaacaagagatggtggtactaacaagaacgagcccgaga
tcttcagacctggaggaggagatatgagggacaattggagaagtgaattatataaatataaagtagtaaaaattgaacca
ttaggagtagcacccaccaaggcaaagagaagagtggtgcagagggaaaaaagagcagtgggaataggagctgtgttcct
tgggttcttgggagcagcaggaagcactatgggcgcagcgtcaatgacgctgacggtacaggccagacaattattgtctg
gtatagtgcaacagcagaacaatctgctgagggctattgaggcgcaacagcatctgttgcaactcacagtctggggcatc
aaacagctccaggcaagagtcctggctgtggagagatacctaaaggatcaacagctcctggggatttggggttgctctgg
aaaactcatctgcaccactgctgtgccttggaatgatagttggagtaataaatctctggatgatatttggaataacatga
cctggatggagtgggaaaaggaaattgacaattacacacaattaatatacgccttaattgaagaatcgcagaaccaacaa
gaaaagaatgaacaagaattattggaattggataaatgggcaagtttgtggaattggtttagcatatcaaattggctgtg
gtatataaaaatattcataatgatagtaggaggcttgataggtttaagaatagtttttactgtactttctctagtgaata
gagttaggaagggatactcaccattgtcgtttcagacccgcctcccagctcagaggggacccgacaggcccgaaggaatc
gaagaagaaggtggagagagagacagagacagatccagtcaatcagtgaacggattcttggcacttttctgggtcgatct
gaggaacctgtgcctcttcagctaccaccacttgagagacttactcttgattgtaacgaggattgtggaacttctgggac
gcagggggtgggaagccctcaaatatgtgtggaatctcctacagtattggagtcaggaactaaagaatagtgctgttagc
ttgctcaatgccacagctatagcagtagctgagggaacagatagggttatagaaggattacaaagagcttgtagggctat
tctcaacatacctagaagaataagacagggcttggaaagggctttgctataa
>E21_86_HAD
atgagagtgaaggggatcaggaggaattatcaggacttgtggggatggggcatcatgctccttgggatattgatgatctg
taatgctacagacaaattgtgggtcacagtctattatggggtacctgtgtggaaagaagcaaccactactctattttgtg
catcagatgctaaagcatatgatacagaggtacataatgtttgggccacacatgcctgtgtacccacagaccccaaccca
caagaagtaggattggaaaatgtgacagaaaattttaacatgtggaaaaatgacatggtagaacagatgcatgaggatat
aattagtttatgggatcaaagcctaaagccatgtgtaaaaataaccccactctgtgttactttaaattgcactgaggcaa
atattactagtgaggtgaatattactgataagatagaaatgaaaaactgctctttcaatatcaccacaagcataagaggt
aaggtgcagaacgaatatgcacttttttataaacctgatgtagtaccaatagatgataataataccagatataggttgat
aaattgtaacacctcagtcattacacaggcctgtccaaaggtatcctttgagccaattcccatacattattgtgccccgg
ctggttttgcgattctaaaatgtaaagataagaagttcaatggaacaggaccatgtacaaatgtcagcacagtacaatgt
acacatggaattaggccagtagtgtcaactcaactgctgttaaatggcagtctagcagaagaagaggtagtaattagatc
tgagaatttcacgaacaatgttaaaatcataatagtacagctgaatgaatctgtagaaattaattgtacaagacccggca
acaatacaaggagaagtatacatttaggaccagggggagcattttatacaacaggacaagtaacaggagatataagacaa
gcacattgtaaacttagtgaagcaaaatggaataacactttaaaacaggtagttaaaaaattaagagaacaatttaagaa
taaaacaatagtctttaatcactcctcagggggggacccagaaattacaatgcatagttttaattgtggaggggaatttt
tctactgtaatacaacaaaactgtttaatagtacttggaatattactgaagggttaaataacactgaaagaaatggcaca
attatactcccatgcagaataagacaaattataaacaggtggcaggaagtaggaaaagcaatgtatgcccctcccatcag
aggacaaattagatgttcatcaaatattacagggctgctattaacaagagatggtggtactaacaagaacgagcccgaga
tcttcagacctggaggaggagatatgagggacaattggagaagtgaattatataaatataaagtagtaaaaattgaacca
ttaggagtagcacccaccaaggcaaagagaagagtggtgcagagggaaaaaagagcagtgggaataggagctgtgttcct
tgggttcttgggagcagcaggaagcactatgggcgcagcgtcaatgacgctgacggtacaggccagacaattattgtctg
gtatagtgcaacagcagaacaatctgctgagggctattgaggcgcaacagcatctgttgcaactcacagtctggggcatc
aaacagctccaggcaagagtcctggctgtggagagatacctaaaggatcaacagctcctggggatttggggttgctctgg
aaaactcatctgcaccactgctgtgccttggaatgatagttggagtaataaatctctggatgatatttggaataacatga
cctggatggagtgggaaaaggaaattgacaattacacacaattaatatacgccttaattgaagaatcgcagaaccaacaa
gaaaagaatgaacaagaattattggaattggataaatgggcaagtttgtggaattggtttagcatatcaaattggctgtg
gtatataaaaatattcataatgatagtaggaggcttgataggtttaagaatagtttttactgtactttctctagtgaata
gagttaggaagggatactcaccattgtcgtttcagacccgcctcccagctcagaggggacccgacaggcccgaaggaatc
gaagaagaaggtggagagagagacagagacagatccagtcaatcagtgaacggattcttggcacttttctgggtcgatct
gaggaacctgtgcctcttcagctaccaccacttgagagacttactcttgattgtaacgaggattgtggaacttctgggac
gcagggggtgggaagccctcaaatatgtgtggaatctcctacagtattggagtcaggaactaaagaatagtgctgttagc
ttgctcaatgccacagctatagcagtagctgagggaacagatagggttatagaaggattacaaagagcttgtagggctat
tctcaacatacctagaagaataagacagggcttggaaagggctttgctataa
>E21_90_HAD
atgagagtgagggggatcaggaagaattatcaggacttgtggaaatggggcatcatgctccttgggatattgatgatcgg
taatgctacagacaaatgggtcacagtctattatggggtacctgtgtggaaagaagcaaccactactctattttgtgcat
cagatgctaaagcatatgatacagaggtacataatgtttgggccacacatgcctgtgtacccacagaccccaacccacaa
gaagtaggattggaaaatgtgacagaaaattttaacatgtggaaaaatgatatggtagaacagatgcatgaggatataat
tagtttatgggatcaaagcctaaagccatgtgtaaaaataaccccactctgtgttactttaaattgcactgaggcgaata
ttactagtgaggtgaatattactgataagatagaaatgaaaaactgctctttcaatatcaccacaagcataagaggtaag
atgcagaacgaatatgcacttttttataaacctgatgtagtaccaatagatgataataataccagatataggttgataaa
ttgtaacacctcagtcattacacaggcctgtccaaaggtatcctttgagccaattcccatacattattgtgccccggctg
gttttgcgattctaaaatgtaaagataagaagttcaatggaacaggaccatgtacaaatgtcagcacagtacaatgtaca
catggaattaggccagtagtgtcaactcaactgctgttaaatggcagtctagcagaagaagaggtagtaattagatctga
gaatttcacgaacaatgttaaaatcataatagtacagctgaatgaatctgtagaaattaattgtacaagacccggcaaca
atacaaggagaagtatacatttaggaccagggggagcattttatacaacaggacaagtaacaggagatataagacaagca
cattgtaaacttagtgaagcaaaatggaataacactttaaaacaggtagttaaaaaattaagagaacaatttaagaataa
aacaatagtctttaatcactcctcagggggggacccagaagttacaatgcatagttttaattgtggaggggaatttttct
actgtaatacaacaaaactgtttaatagtacttggaatattactgaagggttaaataacactgaaagaaatggcacaatc
atactcccatgcagaataaaacaaattataaacaggtggcaggaagtaggaaaagcaatgtatgcccctcccatcagagg
acaaattagatgttcatcaaatattacagggctgctattaacaagagatggtggtactaacaagaacgagcccgagatct
tcagacctggaggaggagatatgagggacaattggagaagtgaattatataaatataaagtagtaaaaattgaaccatta
ggagtagcacccaccaaggcaaagagaagagtggtgcagagggaaaaaagagcagtgggaataggagctgtgttccttgg
gttcttgggagcagcaggaagcactatgggcgcagcgtcaatgacgctgacggtacaggccagacaattattgtctggta
tagtgcaacagcagaacaatctgctgagggctattgaggcgcaacagcatctgttgcaactcacagtctggggcatcaag
cagctccaggcaagagtcctggctgtggagagatacctaaaggatcaacagctcctggggatttggggttgctctggaaa
actcatctgcaccactgctgtgccttggaatgatagttggagtaataaatctctggatgatatttggaataacatgacct
ggatggagtgggaaaaggaaattgacaattacacacaattaatatacaccttaattgaagaatcgcagaaccaacaagaa
aagaatgaacaagaattattggaattggataaatgggcaagtttgtggaattggtttagcatatcaaattggctgtggta
cataaaaatattcataatgatagtaggaggcttgataggtttaagaatagtttttactgtactttctctagtaaatagag
ttaggaagggatactcaccattgtcgtttcagacccgcctcccagcacagaggggacccgacaggcccgaaggaatcgaa
gaagaaggtggagagagagacagagacagatccagtcaattagtgaacggattcttggcacttttctgggtcgatctgag
gaacctgtgcctcttcagctaccacctcttgagagacttactcttgattgtaacgaggattgtggaacttctgggacgca
gggggtgggaagccctcaaatatgtgtggaatctcctacagtattggagtcaggaactaaagaatagtgctgttagcttg
ctcaatgccacagctatagcagtagctgagggaacagatagggttatagaaggattacaaagagcttgtagggctattct
caacatacctagaagaataagacagggcttggaaagggctttgctataa
>E21_92_HAD
atgagagtgaaggggatcaggaggaattatcaggacttgtggagatggggcatcatgctccttgggatattgatgatctg
taatgctacagacaaattgtgggtcacagtctattatggggtacctgtgtggaaagaagcaaccactactctattttgtg
catcagatgctaaagcatatgatacagaggtacataatgtttgggccacacatgcctgtgtacccacagaccccaaccca
caagaagtaggattgggaaatgtgacagaaaattttaacatgtggaaaaatgacatggtagaacagatgcatgaggatat
aattagtttatgggatcaaagcctaaagccatgtgtaaaaataaccccactctgtgttactttaaattgcactgaggcga
atattactagtgaggtgaatattcctgataagatagaaatgaaaaactgctctttcaatatcaccacaagcataagaggt
aaggtgcagaacgaatatgcacttttttataaacctgatgtagtaccaatagatgataataataccagatataggttgat
aaattgtaacacctcagtcattacacaggcctgtccaaaggtatcctttgagccaattcccatacattattgtgccccgg
ctggttttgcgattctaaaatgtaaagataagaagttcaatggaacaggaccatgtacaaatgtcagcacagtacaatgt
acacatggaattaggccagtagtgtcaactcaactgctgttaaatggcagtctagcagaagaagaggtagtaattagatc
tgagaatttcacgaacaatgttaaaatcataatagtacagctgaatgaatctgtagaaattaattgtacaagacccggca
acaatacaaggagaagtatacatttaggaccagggggagcattttatacaacaggacaagtaacaggagatataagacaa
gcacattgtaaacttagtgaagcaaaatggaataacactttaaaacaggtagttaaaaaattaagagaacaatttaagaa
taaaacaatagtctttaatcactcctcagggggggacccagaaattacaacgcatagttttaattgtggaggggaatttt
tctactgtaatacaacaaaactgtttaatagtacttggaatattactgaagggttaaataacactgaaagaaatggcaca
atcatactcccatgcagaataagacaaattataaacagatggcaggaagtaggaaaagcaatgtatgcccctcccatcag
aggacaaattagatgttcatcaaatattacagggctgctattaacaagagatggtggtactaacaagaacgagcccgaga
tcttcagacctggaggaggagatatgagggacaattggagaagtgaattatataaatataaagtagtaaaaattgaacca
ttaggagtagcacccaccaaggcaaagagaagagtggtgcagagggaaaaaagagcagtgggaataggagctgtgttcct
tgggttcttgggagcagcaggaagcactatgggcgcagcatcaatgacgctgacggtacaggccagacaattattgtctg
gtatagtgcaacagcagaacaatctgctgagggctattgaggcgcaacagcatctgttgcaactcacagtctggggcatc
aagcagctccaggcaagagtcctggctgtggagagatacctaaaggatcaacagctcctggggatttggggttgctctgg
aaaactcatctgcaccactgctgtgccttggaatgctagttggagtaagaataaatctctggatgatatttggaataaca
tgacctggatggagtgggaaagggaaattgacaattacacacaattaatatacaacttaattgaagaatcgcagaaccaa
caagaaaagaatgaacaagaattattggaattggataaatgggcaagtttgtggaattggtttagcatatcaaattggct
gtggtatataaaaatattcataatgatagtaggaggcttgataggtttaagaatagtttttactgtactttctttagtga
atagagttaggaagggatactcaccattgtcgtttcagacccacttcccagcctcgaggggacccgacaggcccgaagga
atcgaagaagaaggtggagaaagagacagagacagatccagtccattagtgaacggattcttggcacttttctgggtcga
tctgaggagcctgtgcctcttcagctaccacctcttgagagacttactcttgattgtaacgaggattgtggaacttctgg
gacgcagggggtgggaagccctcaaatacgggtggaatctcctgcagtattggagtcaggaactaaagaatagtgctgtt
agcttgctcaacgccacagccatagcagtagctgaggggacagatagggttatagaagtagtacaaagagcttgtagggc
tattctcaacatacctagaagaataagacagggcttggaaagggctttgctataa
>E21_100_HAD
atgagagtgaaggggatcaggaggaattatcaggacttgtggagatggggcatcatgctccttgggatattgatgatctg
taatgctacagacaaattgtgggtcacagtctattatggggtacctgtgtggaaagaagcaaccactactctattttgtg
catcagatgctaaagcatatgatacagaggtacataatgtttgggccacacatgcctgtgtacccacagaccccaaccca
caagaagtaggattggaaaatgtgacagaaaattttaacatgtggaaaaatgacatggtagaacagatgcatgaggatat
aattagtttatgggatcaaagcctaaagccatgtgtaaaaataaccccactctgtgttactttaaattgcactgaggcga
atattactagtgaggtgaatattactgataagatagaaatgaaaaactgctctttcaatatcaccacaagcataagaggt
aaggtgcagaacgaatatgcacttttttataaacctgatgtagtaccaatagatgataataataccagatataggttgat
aaattgtaacacctcagtcattacacaggcctgtccaaaggtatcctttgagccaattcccatacattattgtgccccgg
ctggttttgcgattctaaaatgtaaagataagaagttcaatggaacaggaccatgtacaaatgtcagcacagtacaatgt
acacatggaattaggccagtagtgtcaactcaactgctgttaaatggcagtctagcagaagaagaggtagtaattagatc
tgagaatttcacgaacaatgttaaaatcataatagtacagctgaatgaatctgtagaaattaattgtacaagacccggca
acaatacaaggagaagtatacatttaggaccagggggagcattttatacaacaggacaagtaacaggagatataagacaa
gcacattgtaaacttagtgaagcaaaatggaataacactttaaaacaggtagttaaaaaattaagagaacaatttaagaa
taaaacaatagtctttaatcactcctcagggggggacccagaaattacaatgcatagttttaattgtggaggggaatttt
tctactgtaatacaacaaaactgtttaatagtacttggaatattactgaagggttaaataacactgaaagaaatggcaca
atcatactcccatgcagaataagacaaattataaacaggtggcaggaagtaggaaaagcaatgtatgcccctcccatcag
aggacaaattagatgttcatcaaatattacagggctgctattaacaagagatggtggtactaacaagaacgagcccgaga
tcttcagacctggaggaggagatatgagggacaattggagaagtgaattatataaatataaagtagtaaaaattgaacca
ttaggagtagcacccaccaaggcaaagagaagagtggtgcagagggaaaaaagagcagtgggaataggagctgtgttcct
tgggttcttgggagcagcaggaagcactatgggcgcagcgtcaatgacgctgacggtacaggccagacaattattgtctg
gtatagtgcaacagcagaacaatctgctgagggctattgaggcgcaacagcatctgttgcaactcacagtctggggcatc
aaacagctccaggcaagagtcctggctgtggagagatacctaaaggatcaacagctcctggggatttggggttgctctgg
aaaactcatctgcaccactgctgtgccttggaatgatagttggagtaataaatctctggatgatatttggaataacatga
cctggatggagtgggaaaaggaaattgacaattacacacaattaatatacaccttaattgaagaatcgcagaaccaacaa
gaaaagaatgaacaagaattattggaattggataaatgggcaagtttgtggaattggtttagcatatcaaattggctgtg
gtatataaaaatattcataatgatagtaggaggcttgataggtttaagaatagtttttactgtactttctctagtgaata
gagttaggaagggatactcaccattgtcgtttcagacccgcctcccagctcagaggggacccgacaggcccgaaggaatc
gaagaagaaggtggagaaagagacagagacagatccagtccattagtgaacggattcttggcacttttctgggtcgatct
gaggaacctgtgcctcttcagctaccacctcttgagagacttactcttgattgtaacgaggattgtggaacttctgggac
gcagggggtgggaagccctcaaatacgggtggaatctcctgcagtattggagtcaggaactaaagaatagtgctgttagc
ttgctcaacgccacagccatagcagtagctgaggggacagatagggttatagaagtagtacaaagagcttgtagggctat
tctcaacatacctagaagaataagacagggcttggaaagggctttgctataa
>E21_102_HAD
atgagagtgaaggggatcaggaggaattatcaggacttgtggagatggggcatcatgctccttgggatattgatgatctg
taatgctgcagacaaattgtgggtcacagtctattatggggtacctgtgtggaaagaagcaaccactactctattttgtg
catcagatgctaaagcatatgatacagaggtacataatgtttgggccacacatgcctgtgtacccacagaccccaaccca
caagaagtaggattggaaaatgtgacagaaaattttaacatgtggaaaaataacatggtagaacagatgcaggaggatat
aatcagtttatgggatcaaagcctaaagccatgtgtaaaaataaccccactctgtgttactttaaattgcactgaggcga
atattactagtaagatacctattactgataagatagaaatgaaaaactgctctttcaatatcaccacaagcataagaggt
aaggtgcagaacgaatatgcacttttttataaacctgatgtagtaccaatagatgatagtaataccagatataggttgat
aaattgtaacacctcagtcattacacaggcctgtccaaaggtatcctttgagccaattcccatacattattgtgccccgg
ctggttttgcgattctaaaatgtaaagataagaagttcaatggaacaggaccatgtataaatgtcagcacagtacaatgt
acacatggaattaggccagtagtgtcaactcaactgctgttaaatggcagtctagcggaagaagaggtagtaattagatc
tgagaatttcacgaacaatgttaaaatcataatagtacagctgaatgaatctgtagaaattaattgtacaagacccggca
acaatacaaggagaagtatacatttaggaccagggggagcattttatacaacaggacaagtaacaggagatataagacaa
gcacattgtaaacttagtgaagcaaaatggaataacactttaaaacaggtagttaaaaaattaagagaacaatttaagaa
taaaacaatagtctttaatcactcctcagggggggacccagaaattacaatgcatagttttaattgtggaggggaatttt
tctactgtaatacaacaaaactgtttaatagtacttggaatattactgaagggttaaataacactgaaagaaatggcaca
atcatactcccatgcagaataaaacaaattataaacaggtggcaggaagtaggaaaagcaatgtatgcccctcccatcag
aggacaaattagatgttcatcaaatattacagggctgctattaacaagagatggtggtactaacaagaacgagcccgaga
tcttcagacctggaggaggagatatgagggacaattggagaagtgaattatataaatataaagtagtaaaaattgaacca
ttaggagtagcacccaccaaggcaaagagaagagtggtgcagagggaaaaaagagcagtgggaataggagctgtgttcct
tgggttcttgggagcagcaggaagcactatgggcgcagcgtcaatgacgctgacggtacaggccagacaattattgtctg
gtatagtgcaacagcagaacaatctgctgagggctattgaggcgcaacagcatctgttgcaactcacagtctggggcatc
aagcagctacaggcaagagtcctggctgtggaaagatacctaaaggatcaacagctcctagggatttggggttgctctgg
aaaactcatctgcaccactgctgtgccttggaatgctagttggagtaataaatctctggatgatatttggaataacatga
cctggatggagtgggaaagggaaattgacaattacacacaattaatatacaccttaattgaagaatcgcagaaccaacaa
gaaaagaatgaacaagaattattggaattggataaatgggcaagtttgtggaattggtttagcatatcaaactggctgtg
gtatataaaaatattcataatgatagtaggaggcttgataggtttaagaatagtttttactgtactttctctagtgaata
gagttaggaagggatactcaccattgtcgtttcagacccgcctcccagcccagaggggacccgacaggcccgaaggaatc
gaagaagaaggtggagagagagacagagacagatccagtccattagtgaacggattcttggcacttttctgggtcgatct
gaggagcctgtgcctcttcagctaccacctcttgagagacttactcttgattgtaacgaggattgtggaacttctgggac
gcagggggtgggaagccctcaaatatgtgtggaatctcctacagtattggagtcaggaactaaagaatagtgctgttagc
ttgctcaatgccacagctatagtagtagctgagggaacagatagggttatagaagtattacaaagagcttgtagggctat
tctcaacatacctagaagaataagacagggcttggaaagggctttgctataa
>E21_107_HAD
atgagagtgaaggggatcaggaggaattatcaggacttgtggagatggggcatcatgctccttgggatattgatgatctg
taatgctacagacaaattgtgggtcacagtctattatggggtacctgtgtggaaagaagcaaccactactctattttgtg
catcagatgctaaagcatatgatacagaggtacataatgtttgggccacacatgcctgtgtacccacagaccccaaccca
caagaagtaagattggaaaatgtgacagaaaatttcaacatgtggaaaaatgacatggtagaacagatgcatgaggatat
aatcagtttatgggatcaaagcctaaagccatgtgtaaaaataaccccactctgtgttactttaaattgcactgaggcga
atattactagtgaggtgaatattactgataagatagaaatgaaaaactgctctttcaatatcaccacaagcataagaggt
aagatgcagaacgaatatgcacttttttataaacctgatgtagtaccaatagatgataataataccagatataggttgat
aaattgtaacacctcagtcattacacaggcctgtccaaaggtatcctttgagccaattcccatacattattgtgccccgg
ctggttttgcgattctaaaatgtaaagataagaagttcaatggaacaggaccatgtacaaatgtcagcacagtacaatgt
acacatggaattaggccagtagtgtcaactcaactgctgttaaatggcagtctagcagaagaagaggtagtaattagatc
tgagaatctcacaaacaatgctaaaatcataatagtacagctgaatgaaactgtagaaattaattgtacaagacccggca
acaatacaaggagaagtattcatataggaccagggagagcattctatgcaacaggagaagtaacaggagatataagacaa
gcacattgtaaccttagtgaagcaaaatggaataacactttaaaacaggtagttaaaaaattaagagaactatttaggaa
taaaacaatagtctttaatcactcctcaggaggggacccagaaattgtaatgcatagttttaattgtggaggggaatttt
tctactgtaatacatcaaaactgtttaatagtacttggactaatgatactaaagggttaaataacactgaaagaaatggc
acattcatacttccatgcagaataaaacaaattataaacaggtggcaggaagtaggaaaagcaatgtatgcccctcccat
cagaggacaaattagatgttcatcaaatattacagggctgctactaatgagagatggtggtattaataacgtgagcgaga
ccaccgagattttcagacctggaggaggagatatgagggacaattggagaagtgaattatataaatataaagtagtaaaa
attgaaccattaggagtagcacccaccaaggcaaagagaagagtggtgcagagggaaaaaagagcagtgggaataggagc
tgtgttccttgggttcttgggagcagcaggaagcactatgggcgcagcgtcaatgacgctgacggtacaggccagacaat
tattgtctggtatagtgcaacagcagaacaatctgctgagggctattgaggcgcaacagcatctgttgcaactcacagtc
tggggcatcaagcagctccaggcaagagtcctggctgtggagagatacctaaaggatcaacagctcctggggatttgggg
ttgctctggaaaactcatctgcaccactgctgtgccttggaatgctagttggagtaataaatctctggatgaaatttgga
ataacatgacctggatggagtgggaaagggaaattgacaattacacacaattaatatacaccttaattgaagaatcgcag
aaccaacaagaaaagaatgaacaagaattattggaattggataaatgggcaagtttgtggaattggtttagcatatcaaa
ctggctgtggtatataaaaatattcataatgatagtaggaggcttgataggtttaagaatagtttttactgtactttcta
tagtgaatagagttaggaagggatactcaccattgtcgtttcagacccgcctcccagcccagaggggacccgacaggccc
gaaggaatcgaagaagaaggtggagagagagacagagacagatccagtcaattagtgaacggattcttggcacttttctg
ggtcgatctgaggaacctgtgcctcttcagctaccaccacttgagagacttactcttgattgtaacgaggattgtggaac
ttctgggacgcagggggtgggaagccctcaaatatgtgtggaatctcctacagtattggagtcaggaactaaagaatagt
gctgttagcttgctcaatgccacagctatagcagtagctgaggggacagatagggttatagaagtattacaaagagcttg
tagggctattctcaacatacctagaagaataagacagggcttggaaagggctttgctataa
>E21_116_HAD
atgagagtgaaggggatcaggaggaattatcaggacttgtggagatggggcatcatgctccttgggatattgatgatctg
taatgctacagacaaattgtgggtcacagtctattatggggtacctgtgtggaaagaagcaaccactactctattttgtg
catcagatgctaaagcatatgatacagaggtacataatgtttgggccacacatgcctgtgtacccacagaccccaaccca
caagaagtaggattggaaaatgtgacagaaaattttaacatgtggaaaaatgacatggtagaacagatgcatgaggatat
aattagtttatgggatcaaagcctaaagccatgtgtaaaaataaccccactctgtgttactttaaattgcactgaggcga
atattactagtgaggtgaatattactgataagatagaaatgaaaaactgctctttcaatatcaccacaagcataagaggt
aaggtgcagaacgaatatgcacttttttataaacctgatgtagtaccaatagatgataataataccagatataggttgat
aaattgtaacacctcagtcattacacaggcctgtccaaaggtatcctttgagccaattcccatacattattgtgccccgg
ctggttttgcgattctaaaatgtaaagataagaagttcaatggaacaggaccatgtacaaatgtcagcacagtacaatgt
acacatggaattaggccagtagtgtcaactcaactgctgttaaatggcagtctagcagaagaagaggtagtaattagatc
tgagaatttcacgaacaatgttaaaatcataatagtacagctgaatgaatctgtagaaattaattgtacaagacccggca
acaatacaaggagaagtatacatttaggaccagggggagcattttatacaacaggacaagtaacaggagatataagacaa
gcacattgtaaacttagtgaagcaaaatggaataacactttaaaacaggtagttaaaaaattaagagaacaatttaagaa
taaaacaatagtctttaatcactcctcagggggggacccagaaattacaatgcatagttttaattgtggaggggaatttt
tctactgtaatacaacaaaactgtttaatagtacttggaatattactgaagggttaaataacactgaaagaaatggcaca
atcatactcccatgcagaataagacaaattataaacaggtggcaggaagtaggaaaagcaatgtatgcccctcccatcag
aggacaaattagatgttcatcaaatattacagggctgctattaacaagagatggtggtactaacaagaacgagcccgaga
tcttcagacctggaggaggagatatgagggacaattggagaagtgaattatataaatataaagtagtaaaaattgaacca
ttaggagtagcacccaccaaggcaaagagaagagtggtgcagagggaaaaaagagcagtgggaataggagctgtgttcct
tgggttcttgggagcagcaggaagcactatgggcgcagcgtcaatgacgctgacggtacaggccagacaattattgtctg
gtatagtgcaacagcagaacaatctgctgagggctattgaggcgcaacagcatctgttgcaactcacagtctggggcatc
aaacagctccaggcaagagtcctggctgtggagagatacctaaaggatcaacagctcctggggatttggggttgctctgg
aaaactcatctgcaccactgctgtgccttggaatgatagttggagtaataaatctctggatgatatttggaataacatga
cctggatggagtgggaaaaggaaattgacaattacacacaattaatatacaccttaattgaagaatcgcagaaccaacaa
gaaaagaatgaacaagaattattggaattggataaatgggcaagtttgtggaattggtttagcatatcaaattggctgtg
gtatataaaaatattcataatgatagtaggaggcttgataggtttaagaatagtttttactgtactttctctagtgaata
gagttaggaagggatactcaccattgtcgtttcagacccgcctcccagctcagaggagacccgacaggcccgaaggaatc
gaagaagaaggtggagagagagacagagacagattcagtcaatcagtgaacggattcttggcacttttctgggtcgatct
gaagaacctgtgcctcttcagctaccaccacttgagagacttactcttgattgtaacgaggattgtggaacttttgggac
gcagggggtgggaagccctcaaatatgtgtggaatctcctacagtattggagtcaggaactaaagaatagtgctgttagc
ttgctcaatgccacagctatagcagtagctgagggaacagatagggttatagaaggattacaaagagcttgtagggctat
tctcaacatacctagaagaataagacagggcttggaaagggctttgctataa
>E21_119_HAD
atgagagtgaaggggatcaggaggaattatcaggacttgtggagatggggcatcatgctccttgggatattaatgatctg
taatgctacagacaaattgtgggtcacagtctattatggggtacctgtgtggaaagaagcaaccactactctattttgtg
catcagatgctaaagcatatgatacagaggtacataatgtttgggccacacatgcctgtgtacccacagaccccaaccca
caagaagtaggattggaaaatgtgacagaaaattttaacatgtggaaaaatgacatggtagaacagatgcatgaggatat
aattagtttatgggatcaaagcctaaagccatgtgtaaaaataaccccactctgtgttactttaaattgcactgaggcga
atattactagtgaggtgaatattactgataagatagaaatgaaaaactgctctttcaatatcaccacaagcataagaggt
aaggtgcagaacgaatatgcacttttttataaacctgatgtagtaccaatagatgataataataccagatataggttgat
aaattgtaacacctcagtcattacacaggcctgtccaaaggtatcctttgagccaattcccatacattattgtgccccgg
ctggttttgcgattctaaaatgtaaagataagaagttcaatggaacaggaccatgtacaaatgtcagcacagtacaatgt
acacatggaattaggccagtagtgtcaactcaactgctgttaaatggcagtctagcagaagaagaggtagtaattagatc
tgagaatttcacgaacaatgttaaaatcataatagtacagctgaatgaatctgtagaaattaattgtacaagacccggca
acaatacaaggagaagtatacatttaggaccagggggagcattttatacaacaggacaagtaacaggagatataagacaa
gcacattgtaaacttagtgaagcaaaatggaataacactttaaaacaggtagttaaaaaattaagagaacaatttaagaa
taaaacaatagtctttaatcactcctcagggggggacccagaaattacaatgcatagttttaattgtggaggggaatttt
tctactgtaatacaacaaaactgtttaatagtacttggaatattactgaagggttaaataacactgaaagaaatggcaca
atcatactcccatgcagaataagacaaattataaacaggtggcaggaagtaggaaaagcaatgtatgcccctcccatcag
aggacaaattagatgttcatcaaatattacagggctgctattaacaagagatggtggtactaacaagaacgagcccgaga
tcttcagacctggaggaggagatatgagggacaattggagaagtgaattatataaatataaagtagtaaaaattgaacca
ttaggagtagcacccaccaaggcaaagagaagagtggtgcagagggaaaaaagagcagtgggaataggagctgtgttcct
tgggttcttgggagcagcaggaagcactatgggcgcagcgtcaatgacgctgacggtacaggccagacaattattgtctg
gtatagtgcaacagcagaacaatctgctgagggctattgaggcgcaacagcatctgttgcaactcacagtctggggcatc
aaacagctccaggcaagagtcctggctgtggagagatacctaaaggatcaacagctcctggggatttggggttgctctgg
aaaactcatctgcaccactgctgtgccttgggatgatagttggagtaataaatctctggatgatatttggaataacatga
cctggatggagtgggaaaaggaaattgacaattacacacaattaatatacaccttaattgaagaatcgcagaaccaacaa
gaaaagaatgaacaagaattattggaattggataaatgggcaagtttgtggaattggtttagcatatcaaattggctgtg
gtatataaaaatattcataatgatagtaggaggcttgataggtttaagaatagtttttactgtactttctctagtgaata
gagttaggaagggatactcaccattgtcgtttcagacccgcctcccagctcagaggggacccgacaggcccgaaggaatc
gaagaagaaggtggagagagagacagagacagatccagtcaatcagtgaacggattcttggcacttttctgggtcgatct
gaggaacctgtgcctcttcagctaccaccacttgagagacttactcttgattgtagcgaggattgtggaacttctgggac
gcagggggtgggaagccctcaaatatgtgtgaaatctcctacagtattggagtcaggaactaaagaatagtgctgttagc
ttgctcaatgccacagctatagcagtagctgagggaacagatagggttatagaaggattacaaagagcttgtagggctat
tctcaacatacctagaagaataagacagggcttggaaagggctttgctataa
>59_2_HAD
GCGTGTCCTAAGGTATCGTTCGAGGCTATTCCCATACATTATTGTGCACCGGCTGGGTTTGCAATTTTGAAATGTAATAATAAAACTTTTAACGGGACGGGCCCCTGCACCAATGTCAGTACGGTACAGTGCACGCACGGAATCAGGCCGGTTGTATCAACACAATTGCTGCTTAATGGGTCCCTCGCTGAGAAGGAGGTGGTTATCCGGTCTGCCAATTTAACCGACAACGCCAAGATTATTATAGTACAATTAAATCGCTCTGTAGAGATGAATTGTACTAGGCCCAATAATAACACAAGGAAACGAATATCAATTGGACCAGGCCGTGCATTCGTTGCTACTGAACAAATTATAGGCGATATACGACAGGCGCATTGCAATTTATCGCGCGCGAATTGGAATGACACATTGAAGCAAATTGCTAGC
>59_3_HAD
GCTTGTCCTAAGGTTTCATTCGAGCCGATCCCTATACACTATTGCGCACCGGCCGGGTTTGCGATCCTGAAGTGTAACAATAAAACTTTTAACGGCACAGGCCCCTGTACGAACGTGAGTACGGTCCAGTGCACCCACGGAATCAGGCCAGTCGTTAGCACTCAGCTACTACTGAACGGTTCTTTGGCCGAAAAGGAGGTGGTCATTAGAAGCGCTAACCTGACGGATAACGCGAAAATTATAATAGTGCAATTAAACCGTAGTGTCGAGATGAATTGTACGCGACCCAATAACAACACGAGGAAACGTATTTCAATCGGACCAGGCAGGGCGTTTGTAGCCACAGAACAAATTATCGGCGATATCCGTCAGGCCCACTGCAATCTTTCCCGGCCAAATTGGAATGATACTCTCCGGCAGATAGCTAGC
>60_1_HAD
GCGTGCCCGAAAGTAAGCTTCGAGCCCATTCCTATCCATTATTGTGCACCAGCGGGTTTCGCTATACTGAAATGCAACGACAAAAAGTTTAACGGTACCGGACCTTGTACTAACGTTAGTACCGTGCAGTGCACGCACGGGATAAGGCCCGTAGTATCGACCCAACTCCTCCTGAACGGGTCCCTCGCCGAAAAGGAAGTTGTGATCCGCTCAGCCAACTTAACGGACAATGCAAAGATAATCATCGTCCAGTTAAACCGCTCTGTAGAGATGAATTGCACACGCCCTAACAATAACACGCGTAAGCGCATATCGATAGGACCGGGACGAGCCTTTGTAGCCACCGAACAAATAATCGGTGATATTCGTCAGGCACACTGTAACTTGTCACGGGCAAACTGGAATGACACGCTCAAACAGATTGCTTCA
>60_2_HAD
GCGTGTCCCAAGGTATCAAGCGAACCCATCCCTATACACTATTGTGCCCCGGCGGGATTCGCGATACTTAAGTGCAACGATAAAAAGTTTAATGGTACCGGGCCTTGCACAAATGTTAGCACCGTTCAGTGTACTCATGGAATACGCCCTGTTGTCTCCACGCAGTTATTGCTCAATGGCTCCTTGGCGGAAAAAGAAGTGGTCATCCGAAGCGCTAACTTAACTGACAATGCTAAAATAATCATAGTACAATTAAACCGTTCTGTGGAAATGAATTGCACACGACCGAACAACAATACTCGCAAGAGGATAAGTATTGGGCCTGGACGAGCTTTCGTGACTACGGAGCAAATCATTGGAGACATTCGACAGGCCCACTGTAATCTGAGCAGGGCCAATTGGAACGACACGCTAAAACAAATAGCCAGC
>62_1_HAD
GCCTGTCCGAAAGTCTCATTTGAACCCATCCCTATTCATTACTGTGCGCCAGCCGGGTTCGCTATACTAAAATGTAAAGACAAGAAGTTTAACGGTAAGGGCCCCTGTACTAATGTGAGTACCGTACAATGTACGCATGGAATCCGCCCTGTAGTCTCGACTCAGCTACTACTGAATGGATCATTGGCTGAGGAGGAAGTCGTAATTCGATCGGAAAACTTCACCAATAACGCGAAGATTATTATCGTCCAACTAAATGAGTCAGTGGAAATAAACTGTACCAGGCCGAATAACAACACCCGGAAGTCAATCCATATAGGCCCCGGTCGCGCATTCTATGCGACAGGGGAGATCATCGGCGATATAAGACAAGCTCATTGTAATCTGTCACGCGCCAAGTGGAATAATACCTTGAAGCAGATTGCCTCG
>62_2_HAD
GCGTGCCCGAAAGTAAGCTTCGAACCTATCCCCATCCACTACTGCGCGCCTGCGGGTTTTGCTATCCTAAAATGCAAGGACAAAAAGTTCAACGGTAAAGGTCCGTGCACGAACGTATCGACAGTACAGTGCACGCACGGGATTCGACCTGTTGTGTCGACACAATTGTTGTTAAACGGCTCACTTGCTGAAGAAGAGGTAGTTATCCGCTCGGAAAATTTCACTAACAACGCTAAAATTATAATTGTACAGCTGAATGAGTCTGTGGAGATAAATTGCACCAGACCTAACAATAATACTAGGAAAAGTATCCACATAGGCCCTGGGAGAGCCTTTTACGCAACCGGAGAGATTATTGGGGACATTCGGCAAGCTCATTGCAATCTAAGCCGAGCCAAATGGAATGATACACTGAAACAGATAGCGAGC
>61_1_HAD
GCTTGTCCAAAGGTCTCGTTTGAACCCATACCAATCCATTACTGCGCTCCGGCGGGATTTGCCATCCTAAAGTGCAAGGATAAAAAATTTAACGGAAAAGGTCCGTGCACCAACGTATCGACCGTGCAGTGTACACATGGAATTCGTCCTGTTGTCAGTACTCAACTTCTCTTAAACGGCAGTCTCGCCGAGGAGGAGGTCGTCATCCGGTCCGAGAATTTCACGAACAATGCAAAAATCATTATTGTTCAACTGAATAAGTCCGTAGAAACCAATTGCACCAGACCGAACAATAACACCCGTAAATCAATACACATAGGCCCAGGTCGTGCTTTCTACGCCACTGGCGAAATCATTGGCGACATTCGCCAGGCCCACTGTAACCTATCCCGTGCGAAGTGGAATGACACCCTCAAACAGATTGCGTCC
>61_2_HAD
GCGTGCCCAAAGGTCTCCTTCGAACCTATCCCAATTCATTACTGTGCTCCAGCCGGTTTCGCAATACTCAAGTGTAAAGATAAAAAATTCAATGGTAAGGGGCCGTGTACGAACGTCTCCACGGTACAATGCACACACGGAATCCGACCTGTCGTATCTACCCAGCTACTCTTGAACGGCAGCTTGGCTGAAGAAGAAGTGGTTATTCGTTCGGAGAATTTCACCAATAACGCTAAGATCATCATTGTACAGTTGAACGAATCTGTGGAAATTAACTGTACACGGCCAAACAATAACACTAGGAAATCCATCCACATTGGCCCTGGTCGGGCGTTTTATACGACCGGCGAGATCATAGGGGACATCCGGCAGGCACATTGCAACCTGAGTCGCGCGAAGTGGAATGACACTTTAAAACAGATCGCATCC
>47_1_HAD
GCCTGCCCGAAAGTTTCGTTCGAGCCCATTCCCATTCACTATTGCGCGCCTGCGGGCTTTGCCATTTTGAAATGCAAGGACAAGAAGTTCAATGGAACAGGGCCATGCAAGAACGTCAGCACAGTTCAATGCGCGCACGGGATACGTCCGGTCGTTTCGACACAACTACTACTCAATGGCTCGCTGGCTGAAGAGGAGATCGTAATCCGAAGCCGCAACTTTTCAGATAACGCCAAGATAATAATTGTGCAATTAAAAGAACCAGTGGAGATAAACTGCACTAGACCAAATAATAATACTCGACGCAGTATCCACTTAGGGCCGGGCCGGGCAGTTTACGCCGCGGGGGAGATCATCGGCGATATACGAAAGGCGCACTGCAACATATCGAAAACGAAGTGGAACAATACTTTGAAACAGATCGCTTCA
>47_2_HAD
GCCTGTCCGAAGGTTTCATTCGAGCCAATTCCAATTCATTACTGCGCCCCTGCGGGATTCGCCATCCTCAAGTGCAAAGATAAGAAGTTCAATGGGACTGGACCGTGTAAAAACGTAAGTACTGTACAATGTACGCACGGTATCAGACCGGTGGTATCAACGCAGCTACTCCTCAACGGCTCTTTGGCCGAGGAAGAGATTGTTATACGCAGTAAAAATTTCAGCGACAACGCAAAAACCATAATCGTTCAGTTGAAAGAGCCCGTTGAAATAAATTGTACGCGACCAAATAATAATACGCGCAAATCTATACATATCGGGCCCGGGCGTGCATTCTATGCTGCGGGTGAGATCATAGGTGATATAAGAAAAGCCCACTGTAATATATCGAAGACCAAATGGAACAACACGTTAAAACAGATTGCATCG
>55_1_HAD
GCTTGTCCTAAAGTTACCTTCGAGCCGATTCCGATTCACTACTGTGCGCCAGCCGGCTTTGCTTTGCTCAAATGCAAGGATAAAAATTTTAACGGCACAGGGCCCTGTAAAAACGTAAGCACAGTACAGTGTACGCATGGCATACGTCTCGTAGTCAGTACTCAGTTACTTCTCAACGGTAGTTTGGCAGAGGAGAAAGTCGTTATACGTTCAGAAAACTTTACGAACAATGCTAAGACTATCATCGTCCAGCTGAAAGAGTCGGTTCAGATCAATTGCACGCGACCTAATAACAACACAAAGCGCTCGATACACATTGCTCCCGGTCGGGCATTCTATGCGACCGGCGAAATAATTGGAAATATTAGACAGGCGCACTGTAACATCTCGCGAGCCAAATGGAACAACACGTTGAAACAAATTGCGAGC
>6568_FL5_13_185_HAD
gtgagagtgaaggggatcaggaagaattatcagcactggtggagagggggcatcttgctcctatggatattgatgatctg
tagggctgaagaagacaagtgggtcacagtctattatggagtacctgtgtggaaagaagcagacaccactctattttgtg
cctcagatgctaaagcatatacaacagaggcacataatgtttgggccacacatgcctgtgtacccacagaccccaatcca
caagaagtagtattagaaaatgtgacagaaaattttaatatgtggaaaaataacatggtagaccagatgcatggggatgt
aatcagcttatgggatcaaagcctaaagccatgtgtaaaattaaccccactctgtgttactttaaattgcactgatgtga
agaataatggtactaatactactagcaatgactgggaaacaatgaaggaaggagaaataaagaactgttctttcaatatc
accacagacatgagagataaggtagagaaaaaatatgcagttttttatgaccttgatataatgccaataggtaataccaa
caactataggttgataagttgtaacacctcagtcattacacaggcctgtccaaaggtatcctttgaaccaattcccatac
attattgtgccccggctggttttgcgattctaaagtgtaatgataagacgttcaatggaacaggacgatgttacaatgtc
agcacagtacaatgtacacatggaattaggccagtagtatcaactcaactgctgttaaacggcagtctagcagaaggaga
ggtagtaattagatctgagaatttcacgaacaatgctaaaaccataatagtacagttgaaagagcctgtaaacattagtt
gcacaagacccaacaacaatacaagaaaaagtatacatatagggccagggagagcattttttgcaacagacataatagga
gatataagacaggcacattgcaacattagtaaagcagcatgggatgacactttccaacaggtagcaaaaaaattaagagc
acaatttgataataagacaataatctttaatcactcctcaggaggggacccagaaattgtaatgcacagttttaattgtg
gaggggaatttttctactgtgatacaacaaaactgtttaatagtaattatacctggaatggtactgaaagtacaaatgaa
actagaggaaatgagacaatcgcactcccgtgcagaatagaacaaattataaacatgtggcaggaagtaggaaaagcaat
gtatgcccctcccatcagtggactacttaattgttcatcaaatattacaggactactaataacaagagatggtggtaatg
ggaacgggaccaagccagagatcttcagacctggaggaggagatatgagggacaattggagaagtgaattatataaatat
aaagtagtaagaattgaaccaataggcatagcacccaccgaggcaaagagaagagtggtgcagagagaaaaaagagcagt
gggaataggagctttgttccttgggttcttgggagcagcaggaagcactatgggcgcagcgtcaataacgctgacggtac
aggccagacaattattgtctggtatagtgcaacagcagaacaacttgctgagggctattgaggcacaacagcatctgttg
caactcacagtctggggcatcaagcagctccaggcaagagtcctagctgtggaaagatacctaagggatcaacagctcct
gggaatttggggttgctctggaaaactcatctgcaccactgctgtgccttggaataatagttggagtaataaatctctga
gtgctatttggaataacatgacctggatggagtgggaaagagaaattgacagttacacaaacataatatacagcttaatt
gaagaatcgcagaaccaacaagaaaagaatgaacaggacttgttgaaattggatacatgggcaagtttgtggaattggtc
tagcatatcaaattggctgtggtatataaggttattcataatgataataggaggcttgataggtttaagaatagttttta
ctgtactttccatagtaaataaagttaggcagggatactcacccttatcgtttcagacccgccatctagccccgagggga
cccgacaggcccgaaggaatcgaagaagaaggtggagacagagacagagacagatccagtccattagtgggtggattctt
agaaatcatctgggtcgacctgcggagcctgtgcctcttcagctaccaccgcttgagagacttactcttgattgtaacaa
ggattgtggaacttctgggacgcagggggtgggaactcctcaaatattggtggaacctcctccagtattggactcaggaa
ctaaagaatagtgctattagcttgttcaacgccacagccatagcagtagctgaggggacagataggattatagcagtagc
acaaagagcctttagagctatcctccacatacctagaagaataagacagggcttggaaagggctttgctataagatgggt
ggcaagtggtcaaaacgtagtatgcctggatggtctactacaagggaaagaatgaggcgagctgagccagcagcagaaag
ggggagacaagttgagccagcagcagttggggtgggagcagtatctcgagacggatccagc
>6568_FL5_47_202_HAD
atgagagtgaaggggatcaggaagaattatcagcactggtggaaagggggcatcttgctcctatggatattgatgatctg
tagggctgaagaagacaagtgggtcacagtctattatggagtacctgtgtggaaagaagcagacaccactctattttgtg
cctcagatgctaaagcatatacaacagaggcacataatgtttgggccacacatgcctgtgtacccacagaccccaatcca
caagaagtagtattagaaaatgtgacagaaaattttaatatgtggaaaaataacatggtagaccagatgcatgaggatat
aatcagcttatgggatcaaagcctaaagccatgtgtaaaattaaccccactctgtgttactttaaattgcactgatgtga
agaataatggtactaatactactagcaatgactgggaaacaatgaaggaaggagaaataaagaactgttctttcaatatc
accacagacatgagagataaggtagagaaaaaatatgcagttttttatgaccttgatataatgccaatagttaataccaa
caactataggttgataagttgtaacacctcagtcattacacaggcctgtccaaaggtatcctttgaaccaattcccatac
attattgtgccccggctggttttgcgattctaaagtgtaatgataagacattcaatggaacaggacgatgttacaatgtc
agcacagtacaatgtacacatggaattaggccagtagtatcaactcaactgctgttaaacggcagtctagcagaaggaga
ggtagtaattagatctgagaatttcacgaataatgctaaaaccataatagtacagctgaaagagcctgtaaacattagtt
gtacaagacccaacaacaatacaagaaaaagtatacatatagggccagggagagcattttttgcaacagacataatagga
gatataagacaggcacattgcaacattagtaaagcagcatgggatgacactttccaacaggtagcaaaaaaattaagagc
acaatttgataataagaccataatctttaatcactcctcaggaggggacccagaaattgtaatgcacagttttaattgtg
gaggggaatttttctactgtgatacaacaaaactgtttaatagtaattatacctggaatggtactgaaagtacaaatgat
actagaggaaatgagacaatcatactcccgtgcagaataaaacaaattataaacatgtggcaggaagtaggaaaagcaat
gtatgcccctcccatcagtggactacttaattgttcatcaactattacaggactactaataacaagagatggtggtcatg
ggaacgggaccaagccagagatcttcagacctggaggaggagatatgagggacaattggagaagtgaattatataaatat
aaagtagtaagaattgaaccaataggcatagcacccaccaaggcaaaaagaagagtggtgcagagagaaaaaagagcagt
gggaataggagctctgttccttgggttcttgggagcagcaggaagcactatgggcgcagcgtcaataacgctgacggtac
aggccagacaattattgtctggtatagtgcaacagcagaacaacttgctgagggctattgaggcgcaacagcatctgttg
caactcacagtctggggcatcaagcagctccaggcaagagtcctagctgtggaaagatacctaagggatcaacagctcct
gggaatttggggctgctctggaaaactcatctgcaccactgctgtgccttggaataatagttggagtaataaatctctga
gtgctatttgggataacatgacctggatggagtgggaaagagaaattgacagttacacaaacataatatacagcttaatt
gaagaatcgcagaaccaacaagaaaagaatgaacaggacttgttgaaattggatacatgggcaagtttgtggaattggtt
tagcatatcaaattggctgtggtatataaggttattcataatgataataggaggcttgatatgtttaagaatagttttta
ctgtactttctatagtaaatagagttaggcagggatactcacccttatcgtttcagacccgccacctagccccgagggga
cccgacaggcccaaaggaatcgaagaagaaggtggagacagagacagagacagatccactccattagtgggtggattctt
agaaatcatctgggtcgacctgcggagcctgtgcctcttcagctaccaccgcttgagagacttactcttgattgtaacga
ggattgtggaacttctgggacgcagggggtgggaactcctcaaatactggtggaacctcctccagtattggactcaggaa
ctaaagaagagtgctattagcttgttcaacgccacagccatagcagtagctgaggggacagataggattatagcagtagc
acaaagagcctttagagctatcctccacatacctagaagaataagacagggcttggaaagggctttgctataagatgggt
ggcaagtggtcaaaacatagtatgcctggatggcttactacaagggaaagaatgaggcgagctgagccagcagcagaaag
ggggagacaagttgagccagcagcagttggggtgggagcagtatctcgagacggatccagc
>6568_FL5_16_194_HAD
atgagagtgaaggggatcaggaagaattatcagcactggtggaaagggggcatcttgctcctatggatattgatgatctg
tggggctgaagaagacaagtgggtcacagtctattatggagtacctgtgtggaaagaagcagacaccactctattttgtg
cctcagatgctaaagcatatacaacagaggcacataatgtttgggccacacatgcctgtgtacccacagaccccaatcca
caagaagtagtattagaaaatgtgacagaaaattttaatatgtggaaaaataacatggtagaccagatgcatgaggatat
aatcagcttatgggatcaaagcctaaagccatgtgtaaaattaaccccactctgtgttactctaaattgcactgatgtga
agaataatggtactaatactactagcaatgactgggaaacaataaaggaaggagaaataaagaactgttctttcaatatc
accacagacatgagagataaggtagagaaaaaatatgcagttttttatgaccttgatataatgccaatagttaataccaa
caactataggttgataagttgcaacacctcagtcattacacaggcctgtccaaagatatcctttgaaccaattcccatac
attattgagccccggctggttttgcgatcctaaagtgtaatgataagacgttcaatggaacaggacgatgttacaatgtc
agcacagtacaatgtacacatggaattaggccagtagtatcaactcaactgctgttaaacggcagtctagcagaagaaga
ggtagtaattagatctgagaatttcacgaacaatgctaaaaccataatagtacagctgaaagagcctgtaaacattagtt
gtacaagacccaacaacaatacaagaaaaagtatacatatagggccagggagagcattttttgcaacagacataatagga
gatataagacaagcacattgcaacattagtaaaacaaaatgggaaaacactctaagccaggtagctgataaattaagaga
acaatttgggaataaaacaaaaatagttcttaatcattcctcaggaggggacccagaaattgtaatgcacagttttaatt
gtagaggggaatttttctactgtaatacaacaaaactgtttaataatacttttctctggaatgatactaaaaggacaaat
ggaactgaaaacggaaatggcacaatcacactcccgtgcagaataaaacaaattataaacatgtggcaggaagtaggaaa
agcaatgtatgcccctcccatcagtggacaacttaattgttcatcaaatattacaggactactaataacaagagatggtg
gtaataggaatgagacagagaacaggaccgagaccttcagacctggaggaggagatatgagggacaattggagaagtgaa
ttatataaatataaagtagtaaaaattgaaccaataggagtagcacccaccaaggcaaaaagaagagtggtgcagagaga
aaaaagagcagtgggaataggagctttgttccttgggttcttgggagcagcaggaagcactatgggcgcagcgtcaataa
cgctgacggtacaggccagacaattattgtctggtatagtgcaacagcagaacaacttgctgagggctattgaggcgcaa
cagcatctgttgcaactcacagtctggggcatcaagcagctccaggcaagagtcctagctgtggaaagatacctaaagga
tcaacagctcctgggaatttggggttgctctggaaaactcatctgcaccactgctgtgccttggaataatagttggagta
ataaatctctgagtgctatttgggataacatgacctggatggagtgggaaagagaaattgacagttacacaaacataata
tacagcttaattgaagaatcgcagaaccaacaagaaaagaatgaacaggacttgttgaaattggatacatgggcaagttt
gtggaattggtttagcatatcaaattggctgtggtatataaggttattcataatgataataggaggcttgataggtttaa
gaatagtttttactgtactttctatagtaaatagagttaggcagggatactcacccttatcgtttcagacccgccaccta
gccccgaggggacccgacaggcccaaaggaatcgaagaagaaggtggagacagagacagagacagatccactccattagt
gggtggattcttagaaatcatttgggtcgacctgcggagcctgtgcctcttcagctaccaccgcttgagagacttactct
tgattgtaacgaggattgtggaacttctgggacgcagggggtgggaactcctcaaatattggtggaacctcctccagtat
tggactcaggaactaaagaatagtgctattagcttgttcaacgccacggccatagcagtagctgaggggacagataggat
tatagaagtagcacaaagagcctttagagctatcctccacatacctagaagaataagacagggcttggaaagggctttgc
tataagatgggtggcaagtggtcaaaacgtagtatgcctggatggtctactacaagggaaagaatgaggcgagctgagcc
agcagcagaaagggggagacaagttgagccagcagcagttggggtgggagcagtatctcgagacggatccagc
>6568_FL11_4_258_HAD
atgagagtgaaggggatcaggaagaattatcagcactggtggagagggggcatcttgctcctacggatattgatgatctg
tagggctgaagaagacaagtgggtcacagtctattatggagtacctgtgtggaaagaagcagacaccactctattttgtg
cctcagatgctaaagcatatacaacagaggcacataatgtttgggccacacatgcctgtgtacccacagaccccaatcca
caagaagtagtattagaaaatgtgacagaaaattttaatatgtggaaaaataacatggtagaccagatgcatgaggatgt
aatcagcttatgggatcaaagcctaaagccatgtgtaaaattaaccccactctgtgttactttaaattgcactgatgtga
agaataatggtactaatactactagcaatgactgggaaacaatgaaggaaggagaaataaagaactgttctttcaatatc
accacagacatgagagataaggtggagaaaaaatatgcagttttttatgaccttgatataaagccaataggtaataccaa
caactataggttgataagttgtaacacctcagtcattacacaggcctgtccaaaggtatcctttgaaccaattcccatac
attattgtgccccggctggttttgcgattctaaagtgtaatgataagacgttcaatggaacaggacgatgttacaatgtc
agcacagtacaatgtacacatggaattaggccagtagtatcaactcaactgctgttaaacggcagtctagcagaaggaga
ggtagtaattagatctgagaatttcacgaacaatgctaaaaccataatagtacagttgaaagagcctgtaaacattagtt
gcacaagacccaacaacaatacaagaaaaagtatacatatagggccagggagagcattttttgcaacagacataatagga
gatataagacaggcacattgcaacattagtaaagcagcatgggatgacactttccaacaggtagcaaaaaaattaagagc
acaatttgataataagacaataatctttaatcactcctcaggaggggacccagaaattgtaatgcacagttttaattgtg
gaggggaatttttctactgtgatacaacaaaactgtttaatagtaattatacctggaatggtactgaaagtacaaatgaa
actagaggaaatgagacaatcacactcccgtgcagaataaaacaaattataaacatgtggcaggaagtaggaaaagcaat
gtatgcccctcccatcagtggactacttaattgttcatcaaatattacaggactactaataacaagagatggtggtaatg
ggaacgggaccaagccagagatcttcagacctggaggaggagatatgagggacaattggagaagtgaattatataaatat
aaagtagtaagaattgaaccaataggcatagcacccaccgaggcaaagagaagagtggtgcagagagaaaaaagagcagt
gggaataggagctttgttccttgggttcttgggagcagcaggaagcactatgggcgcagcgtcaataacgctgacggtac
aggccagacaattattgtctggtatagtgcaacagcagaacaacttgctgagggctattgaggcgcaacagcatctgttg
caacccacagtctggggcatcaagcagctccaggcaagagtcctagctgtggaaagatacctaagggatcaacagctcct
ggggatttggggttgctctggaaaactcatctgcaccactgctgtgccttggaataatagttggagtaataaatctctga
gtgctatttggaataacatgacctggatggagtgggaaagagaaattgacagttacacaaacataatatacagcttaatt
gaagaatcgcagaaccaacaagaaaagaatgaacaggacttgttgaaattggatacatgggcaagtttgtggaattggtt
tagcatatcaaattggctgtggtatataaggttattcataatgataataggaggcttgataggtttaagaatagttttta
ctgtactttctatagtaaataaagttaggcagggatactcacccttatcgtttcagacccgccacctagccccgagggga
cccgacaggcccgaaggaatcgaagaagaaggtggagacagagacagagacagatccagtccattagtgggtggattctt
agaaatcatctgggccgacctgcggagcctgtgcctcttcagctaccaccgcttgagagacttactcttgattgtaacaa
ggattgtggaacttctgggacgcagggggtgggaactcctcaaatattggtggaacctcctccagtattggactcaggaa
ctaaagaatagtgctattagcttgttcaacgccacagccatagcagtagctgaggggacagataggattatagcagtagc
acaaagagcctttagagctatcctccacgtacctagaagaataagacagggcttggaaagggctttgctataagatgggt
ggcaagtggtcaaaacgtagtatgcctggatggtctactacaagggaaagaatgaggcgagctgagccagcagcagaaag
ggggagacaagttgagccagcagcagttggggtgggagcagtatctcgagacggatccagc
>6568_FL11_1_249_HAD
atgagagtgaaggggatcaggaagaattatcagcactggtggagagggggcatcttgctcctatggatattgatgatctg
tagggctgaagaagacaagtgggtcacagtctattatggagtacctgtgtggaaagaagcagacaccactctattttgtg
cctcagatgctaaagcatatacaacagaggcacataatgtttgggccacacatgcctgtgtacccacagaccccaatcca
caagaagtagtattagaaaatgtgacagaaaattttaatatgtggaaaaataacatggtagaccagatgcatgaggatgt
aatcagcttatgggatcaaagcctaaagccatgtgtaaaattaaccccactctgtgttactttaaattgcaccgatgtga
agaataatggtactaatactactagcaatgactgggaaacaatgaaggaaggagaaataaagaactgttctttcaatatc
accacagacatgagagataaggtagagaaaaaatatgcagttttttatgaccttgatataatgccaataggtaataccaa
caactataggttgataagttgtaacacctcagtcattacacaggcctgtccaaaggtatcctttgaaccaattcccatac
attattgtgccccggctggttttgcgattctaaagtgtaatgataagacgttcaatggaacaggacgatgttacaatgtc
agcacagtacaatgtacacatggaattaggccagtagtatcaactcaactgctgttaaacggcagtctagcagaaggaga
ggtagtaattagatctgagaatttcacgaacaatgctaaaaccataatagtacagttgaaagagcctgtaaacattagtt
gcacaagacccaacaacaatacaagaaaaagtatacatatagggccagggagagcatttcttgcaacagacataatagga
gatataagacaggcacattgcaacattagtaaagcagcatgggatgacactttccaacaggtagcaaaaaaattaagagc
acaatttgataataagacaataatctttaatcactcctcaggaggggacccagaaattgtaatgcacagttttaattgtg
gaggggaatttttctactgtgatacaacaaaactgtttaatagtaattatacctggaatggtactgaaagtacaaatgaa
actagaggaaatgagacaatcacactcccgtgcagaataaaacaaattataaacatgtggcaggaagtaggaaaagcaat
gtatgcccctcccatcagtggactacttaattgttcatcaaatattacaggactactaataacaagagatggtggtaatg
ggaacgggaccaagccagagatcttcagacctggaggaggagatatgagggacaattggagaagtgaattatataaatat
aaagtagtaagaattgaaccaataggcatagcacccaccgaggcaaagagaagagtggtgcagagagaaaaaagagcagt
gggaataggagctttgttccttgggttcttgggagcagcaggaagcactatgggcgcagcgtcaataacgctgacggtac
aggccagacaattattgtctggtatagtgcaacagcagaacaacttgctgagggctattgaggcgcaacagcatctgttg
caactcacagtctggggcatcaagcagctccaggcaagagtcctagctgtggaaagatacctaagggatcaacagctcct
gggaatttggggttgctctggaaaactcatctgcaccactgctgtgccttggaataatagttggagtaataaatctctga
gtgctatttggaataacatgacctggatggagtgggaaagagaaattgacagttacacaaacataatatacagcttaatt
gaagaatcgcagaaccaacaagaaaagaatgaacaggacttgttgaaattggatacatgggcaagtttgtggaattggtt
tagcatatcaaattggctgtggtatataaggttattcataatggtaataggaggcttgataggtttaagaatagttttta
ctgtactttctatagtaaataaagttaggcagggatactcacccttatcgtttcagacccgccacctagccccgagggga
cccgacaggcccgaaggaatcgaagaagaaggtggagacagagacagagacagatccagtccattagtgggtggattctt
agaaatcatctgggtcgacctgcggagcctgtgcctcttcagctaccaccgcttgagagacttactcttgattgtaacaa
ggattgtggaacttctgggacgcagggggtgggaactcctcaaatattggtggaacctcctccagtattggactcaggaa
ctaaagaatagtgctattagcttgttcaacgccacagccatagcagtagctgaggggacagataggattatagcagtagc
acaaagagcctttagagctatcctccacatacctagaagaataagacagggcttggaaagggctttgctataagatgggt
ggcaagtggtcaaaacgtagtatgcctggatggtctactacaagggaaagaatgaggcgagctgagccagcagcagaaag
ggggagacaagttgagccagcagcagttggggtgggagcagtatctcgagacggatccagc
>6568_FL5_5_176_HAD
atgagagtgaaggggatcaggaagaattatcagcactggtggaaagggggcatcttgctcctatggatattgatgatctg
tagggctgaagaagacaagtgggtcacagtctattatggagtacctgtgtggaaagaagcagacaccactctattttgtg
cctcagatgctaaagcatatacaacagaggcacataatgtttgggccacacatgcctgtgtacccacagaccccaatcca
caagaagtagtattagaaaatgtgacagaaaattttaatatgtggaaaaataacatggtagaccagatgcatgaggatat
aatcagcttatgggatcaaagcctaaagccatgtgtaaaattaaccccactctgtgttactttaaattgcactgatgtga
agaataatggtgctaatactactagcaatgactgggaaacaatgaaggaaggagaaataaagaactgttctttcaatatc
accacagacatgagagataaggtagagaaaaaatatgcagttttttatgaccttgatataatgccaatagttaataccaa
caactataggttgataagttgtaacacctcagtcattacacaggcctgtccaaaggtatcctttgaaccaattcccatac
attattgtgccccggctggttttgcgactctaaagtgtaatgataagaagttcaatggaacaggacgatgttacaatgtc
agcacagtacaatgtacacatggaattaggccagtagtatcaactcaactgctgttaaacggcagtctagcagaagaaga
ggtagtaattagatctgagaatttcacgaacaatgctaagaccataatagtacagctgaaagagcctgtaaacattagtt
gcacaagacccaacaacaatacaagaaaaagtatacatatagggccagggagagcattttttgcaacagacataatagga
gatataggacaggcacattgcaacattagtaaagcagcatgggatgacactttccaacaggtagcaaaaaaattaagagc
acaatttgataataagacaataatctttaatcactcctcaggaggggacccagaaattgtaatgcacagttttaattgtg
aaggggaatttttctactgtgatacaacaaaactgtttaatagtaattatacctggaatggtactgaaagtacaaatgat
actagaggaaatgagacaatcacactcccgtgcagaataaaacaaattataaacatgtggcaggaagtaggaaaagcaat
gtatgcccctcccatcagtggactacttaattgttcatcaactattacaggactactaataacaagagatggtggtactg
agaacgggaccaagccagagatcttcagacctggaggaggagatatgagggacaattggagaagtgaattatataaatat
aaagtagtaagaattgaaccaataggcatagcacccaccgaggcaaagagaagagtggtgcagagagaaaaaagagcagt
gggaataggagctttgttccttgggttcttgggagcagcaggaagcactatgggcgcagcgtcaataacgctgacggtac
aggccagacaattattgtctggtatagtgcaacagcagaacaacttgctgagggctattgaggcgcaacagcatctgttg
caactcacagtctggggcatcaagcagctccaggcaagagtcctagctgtggagagatacctaagggatcaacagctcct
gggaatttggggttgctctggaaaactcatctgcaccactgctgtgccttggaataatagttggagtaataaatctctga
gtgctatttgggataacatgacctggatggagtgggaaagagaaattgacagttacacaaacataatatacagcttaatt
gaagaatcgcagaaccaacaagaaaagaatgaacaggacttgttgaaattggatacatgggcaagtttgtggaattggtt
tagcatatcaaattggctgtggtatataaggttattcataatgataataggaggcttgataggtttaaaaatagttttta
ctgtactttctatagtaaatagagttaggcagggatactcacccttatcgtttcagacccgccacctagccccgagggga
cccgacaggcccgaaggaatcgaagaagaaggtggagacagagacagagacagatccactccattagtgggtgggttctt
agaaatcatctgggtcgacctgcggagcctgtgcctcttcagctaccaccgcttgagagacttactcttgattgtaacga
ggattgtggaacttctgggacgcagggggtgggaactcctcaaatattggtggaacctcctccagtattggactcaggaa
ctaaagaatagtgctattagcttgttcaacgccacagccatagcagtagctgaggggacagataggattatagcagtagc
acaaagagcctttagagctatcctccacatacctagaagaataagacagggcttggaaagggctttgctataatgggtgg
caagtggtcaaaacgtagtatgcctggatggtctactacaagggaaagaatgaggcgagctgagccagcagcagaaaggg
ggagacaagttgagccagcagcagttggggtgggagcagtatctcgagacggatccagc
>6568_FL5_10_181_HAD
atgagagtgaaggggatcaggaagaattatcagcactggtggagagggggcatcttgctcctatggatattgatgatctg
tagggctgaagaagacaagtgggtcacagtctattatggagtacctgtgtggaaagaagcagacaccactctattttgtg
cctcagatgctaaagcatatacaacagaggcacataatgtttgggctacacatgcctgtgtacccacagaccccaatcca
caagaagtagtattagaaaatgtgacagaaaattttaatatgtggaagaataacatggtagaccagatgcatgaggatgt
aatcagcttatgggatcaaagcctaaagccatgtgtaaaattaaccccactctgtgttactttaaattgcactgatgtga
agaataatggtactaatactactagcaatgactgggaaacaatgaaggaaggagaaataaagaactgttctttcaatatc
accacagacatgagagataaggtagagaaaaaatatgcagttttttatgaccttgatataatgccaataggtaataccaa
caactataggttgataagttgtaacacctcagtcattacacaggcctgtccaaaggtatcctttgaaccaattcccatac
attattgtgccccggctggttttgcgattctaaagtgtaatgataagacgttcaatggaacaggacgatgttacaatgtc
agcacagtacaatgtacacatggaattaggccagtagtatcaactcaactgctgttaaacggcagtctagcagaaggaga
ggtagtaattagatctgagaatttcacgaacaatgctaaaaccataatagtacagttgaaagagcccgtaaacattagtt
gaaatattacaggactactaataacaagagatggtggtaatgggaacgggaccaagccagagatcttcagacctggagga
ggagatatgagggacaattggagaagtgaattatataaatataaagtagtaagaattgaaccaataggcatagcacccac
cgaggcaaagagaagagtggtgcagagagaaaaaagagcagtgggaataggagctttgttccttgggttcttgggagcag
caggaagcactatgggcgcagcgtcaataacgctgacggtacaggccagacaattattgtctggtatagtgcaacagcag
aacaacttgctgagggctattgaggcgcaacagcatctgttgcaactcacagtctggggcatcaagcagctccaggcaag
agtcctagctgtggaaagatacctaagggatcaacagctcctgggaatttggggttgctctggaaaactcatctgcacca
ctgctgtgccttggaataatagttggagtaataaatctctgagtgctatttggaataacatgacctggatggagtgggaa
agagaaattgacagttacacaaacataatatacagcttaattgaagaatcgcagaaccaacaagaaaagaatgaacagga
cttgttgaaattggatacatgggcaagtttgtggaattggtttagcatatcaaattggctgtggtatacaaggttattca
taatgataataggaggcttgataggtttaagaatagtttttactgtactttctatagtaaataaagttaggcagggatac
tcaccctcatcgtttcagacccgccacctagccccgaggggacccgacaggcccgaaggaatcgaagaagaaggtggaga
cagagacagagacagatccagcccattagtgggtggattcttagaaatcatctgggtcgacctgcggagcctgtgcctct
tcagctaccaccgcttgagagacttactcttgattgtaacaaggattgtggaacttctgggacgcagggggtgggaactc
ctcaaatattggtggaacctcctccagtattggactcaggaactaaagaatagtgctattagcttgttcaacgccacagc
catagcagtagctgaggggacagataggattatagcagtagcacaaagagcctttagagctatcctccacatacctagaa
gaataagacagggcttggaaagggctttgctataagatgggtggcaagtggtcaaaacgtagtatgcctggatggtctac
tacaagggaaagaatgaggcgagctgagccagcagcagaaagggggagacaagttgagccagcagcagttggggtgggag
cagtatctcgagacggatccagc
>7766_FL21_33_27_HAD
atgagagcgaaggggatcatgaagagttatcaacacttgtggaaatggggcacgatgctccttgggatattgatgatctg
tagtgctacaggaaatttgtgggtcacagtctattatggggtgcctgtgtggaaagaagcaaacaccactctattttgtg
cttcggatgccaaagcatatgctacagaggtacataatgtttgggccacacatgcctgtgtacccacagatcccaaccca
caagaagtagaattggtaaatgtgacagaaaattttaacatgtgggacaataacatggtagaccagatgcatgaggatat
aatcagtttatgggatcaaagcctaaagccatgtgtaaaattaaccccactctgtgttactctaaattgcactgacgaat
tgacgaatgttacttttaccaatagtagctgggagaaaggagaaataaaaaactgctctttcaatgtcaccacaaccata
agagataagatacagaaagaatatgcacttttttataaactagatgtagcaccaataggtgatacaaataataatacaaa
ttataccagctatacgttgacaagttgtaacacctcagtcattagacaagcctgtccaaaggtatcctttgagccaattc
ccatacattattgtgccccggctggttttgcgattctaaagtgtaaggataaaaagttcaatggaacaggaccatgtaaa
aatgtcagcacagtacaatgtacacatggaattaggccagtagtatcaacccaattgctgttaaatggcagtctagcaga
agaaggggtagtaattagatctaaaaatttcacagacaatgctaaaaacataatagtacagctgaaagaagctgtagaaa
ttaattgtacaagacccaacaacaatacaagaaaaggtatacatataggaccagggagcgccttttatgcaacaggagat
ataataggagacataagacaagcacattgtaacattagtaaagcaaaatggaatagcactttacaacagatagttaaaaa
attaggagaacaatataagaatgcaaaaatagcctttaatcaatcctcaggaggggacccagaaattgtaatgcacaatt
ttaattgtggaggggaatttttctactgtaacacaacaaaactgtttaatagtacttgggatgttaatagtacttgggag
gttaatagtactgaggatggtaacgaaactatcacactcccatgcagaataaagcaaattataaacatgtggcagggagt
aggaaaagcaatgtatgcccctcccatcagtggacttattagatgtacatcaaatattacagggctgctattaacaagag
atggtggtaatactaacgaggcagagaacaataccaggactgagatcttcagacctgtaggaggagatatgaaggacaat
tggagaagtgaattatacaaatataaagtagtaaaaattgaaccattaggagtagcacccacccaggcaaagagaagagt
ggtgcagagagaaaaaagagcagtgggattcggagctttgttccttgggttcttgagtgcagcaggaagcactatgggcg
cagcgtcaatgacgctgacggtacaggccagacaattattgtctggtatagtgcaacagcagaacaatctgctgagggct
attgaggcgcaacaacatctgttgcaactcacagtctggggcatcaagcagctccaggcaagagtcctggctgtggaaag
gtacctaaaggatcaacagctcctgggaatttggggttgctctggaaaactcatttgcaccactgctgtgccttggaata
ctagttggagtaataaatctctggatatgatttggaataacatgacctggatggagtgggaaagagaaattgataattac
acacacctaatatactccttacttgaagaatcgcagacccaacaagaaaagaatgaacaagaattactagcattagataa
atgggcaagtttgtggaattggtttaacataacaaattggctgtggtatataagattgttcataatgatagtaggaggct
tgataggtttaagaatagcttttactgtactttctatagtgaatagagttaggcagggatactcaccattgtcgtttcag
acccgcctcccagcccagaggggacccgacaggcccgaaggaatcgaagaagaaggtggagagagagacagagacaaatc
cggaagattagtggatggattcttagcaattatctgggtcgatctgcggagcctgttcctcttcagctaccaccgcttga
gagacttactcttgattgtagcgaggactgtggaacttctgggacgcagggggtgggaagccctcaaatattggtggaat
ctcctgcagtattggagtcaggagataaagaatagtgctattaacttgcttaatgccacttccatagcagtagctgaggg
gacagatagggttatagaagtagtacaaagggctgttagagctatcctccatatacctagaagaataagacagggcttcg
aaaggattttggtataaaatgggtggcaagtggtcaaaaagtaatggatggtctagagtaagggaaagaatgagacgaac
tgaaccagcagcagagccagcagcagagggggtgggagcagtatctcgagacggatccagc
>7766_FL21_39_33_EPI_HAD
atgagagcgaaggggatcatgaagagttatcaacacttgtggggcacgatgctccttgggatattgatgatctgtagtgc
tacaggaaatttgtgggtcacagtctattatggggtgcctgtgtggaaagaagcaaacaccactctattttgtgcttcgg
atgccaaagcatatgctacagaggtacataatgtttgggccacacatgcctgtgtacccacagatcccaacccacaagaa
gtagaattggtaaatgtgacagaaaattttaacatgtgggacaataacatggtagaccagatgcatgaggatataatcag
tttatgggatcaaagcctaaagccatgtgtaaaattaaccccactctgtgttactctaaattgcactgacgaattgacga
atgttacttttaccaatagtagctgggagaaaggagaaataaaaaactgctctttcaatgtcaccacaaccataagagat
aagatacagaaagaatatgcacttttttataaactagatgtagcgccaataggtgatacaaataataatacaaattatac
cagctatacgttgacaagttgtaacacctcagtcattagacaagcctgtccaaaggtatcctttgagccaattcccatac
attattgtgccccggctggttttgcgattctaaagtgtaaggataaaaagttcaatggaacaggaccatgtaaaaatgtc
agcacagtacaatgtacacatggaattaggccagtagtatcaacccaattgctgttaaatggcagtctagcagaagaagg
ggtagtaattagatctaaaaatttcacagacaatgctaaaaacataatagtacagctgaaagaagctgtagaaattaatt
gtacaagacccaacaacaatacaagaaaaggtatacatataggaccagggagcgccttttatgcaacaggagatataata
ggagacataagacaagcacattgtaacattagtaaagcaaaatggaatagcactttacaacagatagttaaaaaattagg
agaacaatataagaatgcaaaaatagcctttaatcaatcctcaggaggggacccagaaattgtaatgcacaattttaatt
gtggaggggaatttttctactgtaacacaacaaaactgtttaatagtacttgggatgttaatagtacttgggaggttaat
agtactgaggatggtaacgaaactatcacactcccatgcagaataaagcaaattataaacatgtggcagggagtaggaaa
agcaatgtatgcccctcccatcagtggacttattagatgtacatcaaatattacagggctgctattaacaagagatggtg
gtaatactaacgaggcagagaacaataccaggactgagatcttcagacctgtaggaggagatatgaaggacaattggaga
agtgaattatacaaatataaagtagtaaaaattgaaccattaggagtagcacccacccaggcaaagagaagagtggtgca
gagagaaaaaagagcagtgggattcggagctttgttccttgggttcttgagtgcagcgggaagcactatgggcgcagcgt
caatgacgctgacggtacaggccagacaattattgtctggtatagtgcaacagcagaacaatctgctgagggctattgag
gcgcaacaacatctgttgcaactcacagtctggggcatcaagcagctccaggcaagagtcctggctgtggaaagatacct
aaaggatcaacagctcctgggaatttggggttgctctggaaaactcatttgcaccactgctgtgccttggaatactagtt
ggagtaataaatctctggatatgatttggaataacatgacctggatggagtgggaaagagaaattgataattacacacac
ctaatatactccttacttgaagaatcgcagacccaacaagaaaagaatgaacaagaattactagcattagataaatgggc
aagtttgtggaattggtttaacataacaaattggctgtggtatataagattgttcataatgatagtaggaggcttgatag
gtttaagaatagcttttactgtactttctatagtgaatagagttaggcagggatactcaccattgtcgtttcagacccgc
ctcccagcccagaggggacccgacaggcccgaaggaatcgaagaagaaggtggagagagagacagagacaaatccggaag
attagtggatggattcttagcaattatctgggtcgatctgcggagcctgttcctcttcagctaccaccgcttgagagact
tactcttgattgtagcgaggactgtggaacttctgggacgcagggggtgggaagccctcaaatattggtggaatctcctg
cagtattggagtcaggagataaagaatagtgctattaacttgcttaatgccacttccatagcagtagctgaggggacaga
tagggttatagaagtagtacaaagggctgttagagctatcctccatatacctagaagaataagacagggcttcgaaagga
ttttggtataaaatgggtggcaagtggtcaaaaagtaatggatggtctagagtaagggaaagaatgagacgaactgaacc
agcagcagagccagcagcagagggggtgggagcagtatctcgagacggatccagc
>7766_FL19_44_2_PRO_HAD
atgagagcgaaggggatcatgaagagttatcaacacttgtggaaatggggcacgatgctccttgggatattgatgatctg
tagtgctacaggaaatttgtgggtcacggtctattatggggtgcctgtgtggaaagaagcaaacaccactctattttgtg
cttcggatgccaaagcatatgctacagaggtacataatgtttgggccacacatgcctgtgtacccacagatcccaaccca
caagaagtagaattggtaaatgtgacagaaaattttaacatgtgggacaataacatggtagaccagatgcatgaggatat
aatcagtttatgggatcaaagcctaaagccatgtgtaaaattaaccccactctgtgttactctaaattgcactgacgaat
tgacgaatgttacttttaccaatagtagctgggagaaaggagaaataaaaaactgctctttcaatgtcaccacaaccata
agagataagatacagaaagaatatgcacttttttataaactagatgtagcaccaataggtgatacaaataataatacaaa
ttataccagctatacgttgacaagttgtgacacctcagtcattagacaagcctgtccaaaggtatcctttgagccaattc
ccatacattattgtgccccggctggttttgcgattctaaagtgtaaggataaaaagttcaatggaacaggaccatgtaaa
aatgtcagcacagtacaatgtacacatggaattaggccagtagtatcaacccaattgctgttaaatggcagtctagcaga
agaaggggtagtaattagatctaaaaatttcacagacaatgctaaaaacataatagtacagctgaaagaagctgtagaaa
ttaattgtacaagacccaacaacaatacaagaaaaggtatacatataggaccagggagcgccttttatgcaacaggagat
ataataggagacataagacaagcacattgtaacattagtaaggcaaaatggaatagcactttacaacagatagttaaaaa
attaggagaacaatataagaatgcaaaaatagcctttaatcaatcctcaggaggggacccagaaattgtaatgcacaatt
ttaattgtggaggggaatttttctactgtaacacaacaaaactgtttaatagtacttgggatgttaatagtacttgggag
gttaatagtactgaggatggtaacgaaactatcacactcccatgcagaataaagcaaattataaacatgtggcagggagt
aggaaaggcaatgtatgcccctcccatcagtggacttattagatgtacatcaaatattacagggctgctattaacaagag
atggtggtaatactaacgaggcagagaacaataccaggactgagatcttcagacctgtaggaggagatatgaaggacaat
tggagaagtgaattatacaaatataaagtagtaaaaattgaaccattaggagtagcacccacccaggcaaagagaagagt
ggtgcagagagaaaaaagagcagtgggattcggagctttgttccttgggttcttgagtgcagcaggaagcactatgggcg
cagcgtcaatgacgctgacggtacaggccagacaattattgtctggtatagtgcaacagcagaacaatctgctgagggct
attgaggcgcaacaacatctgttgcaactcacagtctggggcatcaagcagctccaggcaagagtcctggctgtggaaag
atacctaaaggatcaacagctcctgggaatttggggttgctctggaaaactcatttgcaccactgctgtgccttggaata
ctagttggagtaataaatctctggatatgatttggaataacatgacctggatggagtgggaaagagaaattgataattac
acacacctaatatactccttacttgaagaatcgcagacccaacaagaaaagaatgaacaagaattactagcattagataa
atgggcaagtttgtggaattggtttagcataacaaattggctgtggtatataagattgttcataatgatagtaggaggct
tgataggtttaagaatagcttttactgtactttctatagtgaatagagttaggcagggatactcaccattgtcgtttcag
acccgcctcccagcccagaggggacccgacaggcccgaaggaatcgaagaagaaggtggagagagagacagagacaaatc
cggaagattagtggatggattcttagcaattatctgggtcgatctgcggagcctgttcctcttcagctaccaccgcttga
gagacttactcttgattgtagcgaggactgtggaactgctgggacgcagggggtgggaagccctcaaatattggtggaat
ctcctgcagtattggagtcaggagataaagaatagtgctattaacttgcttaatgccacttccatagcagtagctgaggg
gacagatagggttatagaagtagtacaaagggctgttagagctatcctccatatacctagaagaataagacagggcttcg
aaaggattttggtataaaatgggtggcaagtggtcaaaaagtaatggatggtctagagtaagggaaagaatgagacgaac
tgaaccagcagcagagccagcagcagagggggtgggagcagtatctcgagacggatccagc
>7766_FL21_28_14_EPI_HAD
atgagagcgaaggggatcatgaagagttatcaacacttgtggaaatggggcacgatgctccttgggatattgatgatctg
tagtgctacaggaaatttgtgggtcacagtctattatggggtgtctgtgtggaaagaagcaaacaccactctattttgtg
cttcggatgccaaagcatatgctacagaggtacataatgtttgggccacacatgcctgtgtacccacagatcccaaccca
caagaagtagaattggtaaatgtgacagaaaattttaacatgtgggacaataacatggtagaccagatgcatgaggatat
aatcagtttatgggatcaaagcctaaagccatgtgtaaaattaaccccactctgtgttactctaaattgcactgacgaat
tgacgaatgttacttttaccaatagtagctgggagaaaggagaaataaaaaactgctctttcaatgtcaccacaaccata
agagataagatacagaaagaatatgcacttttttataaactagatgtagcaccaataggtgatacaaataataatataaa
ttataccagctatacgttgacaagttgtaacacctcagtcattagacaagcctgtccaaaggtatcctttgagccaattc
ccatacattattgtgcccccgctggttttgcgattctaaagtgtaaggataaaaagttcaatggaacaggaccatgtaaa
aatgtcagcacagtacaatgtacacatggaattaggccagtagtatcaacccaattgctgttaaatggcagtctagcaga
agaaggggtagtaattagatctaaaaatttcacagacaatgctaaaaacataatagtacagctgaaagaagctgtagaaa
ttaattgtacaagacccaacaacaatacaagaaaaggtatacatctaggaccagggagcgccttttatgcaacaggagac
ataataggagacataagacaagcacattgtaacattagtagagcaaaatggaataacactttaaaccagatagttcaaaa
attaaaagaacaatataagaatgcaaaaatagcctttaatcaatcctcaggaggggacccagaaattgtaatgcacaact
ttaattgtggaggggaatttttctactgtaacacaacaaaactgtttaatagtacttgggatgttaatagtacttgggat
gataatagtactaaggatggtggtaacgaaactatcacactcccatgcagaataaaacaaattataaacatgtggcaggg
agtaggaaaagcaatgtatgcccctcccatcagtggacttattagatgtacatcaaatattacagggctgctattaacaa
gagatggtggtaatactaacgaggcagagaacaataccaggactgagatcttcagacctgtaggaggagatatgaaggac
aattggagaagtgaattatacaaatataaagtagtaaaaattgaaccattaggagtagcacccacccaggcaaagagaag
agcggtgcagagagaaaaaagagcagtgggattcggagctttgttccttgggttcttgagtgcagcaggaagcactatgg
gcgcagcgtcagtgacgctgacggtacaggccagacaattattgtctggtatagtgcaacagcagaacaatctgctgagg
gctattgaggcgcaacaacatctgttgcaactcacagtctggggcatcaagcagctccaggcaagagtcctggctgtgga
aagatacctaagggatcaacagctcctgggaatttggggttgctctggaaaactcatttgcaccactactgtgccttgga
atgctagttggagtaataaatctctggatatgatttgggataacatgacctggatggagtgggaaagagaaattgacaat
tacacagagctaatatactccttacttgaaaaatcgcagaaccaacaagaaaagaatgaacaagaattactagcattaga
taaatgggcaagtttgtggaattggtttgacataacaaattggctgtggtatataagattgttcataatgatagtaggag
gcttgataggtttaaggatagcttttactgtactttctatagtgaatagagttaggcagggatactcaccattgtcgttt
cagacccgcctcccagcccagaggggacccgacaggcccgaaggaatcgaagaagaaggtggagagagagacagagacaa
atccggaagattagtggatggattcttagcaattatctgggtcgatctgcggagcctgtgcctcttcagctaccaccgct
tgagagacttactcttgattgtagcgaggactgtggaacttctgggacgcagggggtgggaagccctcaaatattggtgg
aatctcctgcagtattggagtcaggagataaagaatagtgctattaacttgcttaatgccacttccatagcagtagctga
ggggacagatagggttatagaagtagtacaaagggctgttagagctatcctccatatacctagaagaataaggcagggcc
tcgaaaggattttggtataaaatgggtggcaagtggtcaaaaagtaatggatggtctagagtaagggaaagaatgagacg
aactgaaccagcagcagagccagcagcagtgggggtgggagcagtatctcgagacggatccagc
>7766_FL21_47_66_EPI_HAD
atgagagcgagggggatcatgaagagttatcaacacttgtggaaatggggcgcaatgctccttgggatattgatgatctg
tagtgctacaggaaatttgtgggtcacagtctattatggggtgcctgtgtggaaagaagcaaataccactctattttgtg
cttcggatgccaaagcatatgctacagaggtacataatgtttgggccacacatgcctgtgtacccacagatcccaaccca
caagaagtagaattggtaaatgtgacagaaaattttaacatgtgggacaataacatggtagaccagatgcatgaggatat
aatcagtttatgggatcaaagcctaaagccatgtgtaaaattaaccccactctgtgttactctaaattgcactgacgaat
tgacgaatgttacttttaccaatagtggctgggagaaaggagaaataaaaaactgctctttcaatgtcaccacaaacata
agagataagatacagaaagaatatgcacttttttataaactagatatagtaccaatagaggatacaaataataatacttc
aaattatattagctataggttgataagttgtaacacctcagtcattagacaagcctgtccaaaggtatcctttgagccaa
ttcccatacattattgtgccccggctggttttgcgattctaaagtgtaaggataaaaagttcaatggaacaggaccatgt
aaaaatgtcagcacagtacaatgtacacatggaattaggccagtagtatcaacccaattgctgttaaatggcagtctagc
agaagaagaggtagtaattagatctaaaaatttcacagacaatgctaaaaacataatagtacagctgaaagaagctgtag
aaattaattgtacaagacccaacaacaatacgagaaaaggtatacatataggaccagggagcgccttttatgcaacagga
gatataataggagacataagacaagcacattgtaacattagtaaagcaaaatggaatagcactttacaacagatagttaa
aaaattaggagaacaatataagaatgcagaaatagcctttaatcaatcctcagggggggacccagaaattgtaatgcaca
attttaattgtggaggggaatttttccactgtaacacaacaaaactgtttaatagtacttgggatgttaatagtacttgg
gatgataatagtactaaggatggtggtaacgaaactatcacactcccatgcagaataaaacaaattataaacatgtggca
gggagtaggaaaagcaatgtatgcccctcccatcagtggacttattagatgtacatcaaatattacagggctgatattaa
caagagatggtggtaatactaacgagaacaataccaggactgagatcttcagacctgtaggaggagatatgaaggacaat
tggagaagtgaattatacaaatataaagtagtaaaaattgaaccattaggagtagcacccacccaggcaaagagaagagt
ggtgcagagagaaaaaagagcagtgggattcggagctttgttccttgggttcttgagtgcagcaggaagcactatgggcg
cagcgtcaatgacgctgacggtacaggccagacaattattgtctggtatagtgcaacagcagaacaatctgctgagggct
attgaggcgcaacaacatctgttgcaactcacagtctggggcatcaagcagctccaggcaagagtcctggctgtggaaag
atacctaaaggatcaacagctcctgggaatttggggttgctctggaaaactcatttgcaccactgctgtgccttggaata
ctagttggagtaataaatctctggatatgatttggaataacatgacctggatggagtgggaaagagaaattgataattac
acacacccaatatactccttacttgaagaatcgcagacccagcaagaaaagaatgaacaagaattactagcattagataa
atgggcaagtttgtggaattggtttaacataacaaattggctgtggtatataagattgttcataatgatagtaggaggct
tgataggtttaagaatagcttttactgtactttctatagtgaatagagttaggcagggatactcaccattgtcgtttcag
acccgcctcccagcccagaggggacccgacaggcccgaaggaatcgaagaagaaggtggagagagagacagagacaaatc
cggaagattagtggatggattcttagcaattatctgggtcgatctgcggagcctgtgcctcttcagctaccaccgcttga
gagacttactcttgattgtagcgaggactgtggaacttctgggacgcagggggtgggaaaccctcaaatattggtggaat
ctcctgcagtattggagtcaggagataaagaatagtgctattaacttgcttaatgccgcttccatagcagtagctgaggg
gacagatagggttatagaagtagtacaaagggctgttagagctatcctccatatacctagaagaataagacagggcctcg
aaaggattttggtataaaatgggtggcaagtggtcaaaaagtaatggatggtctagagtaagggaaagaatgagacgaac
tgaaccagcagcagagccagcagcaaagggggtgggagcagtatctcgagacggatccagc
>7766_FL19_48_17_PRO_HAD
atgagagcgaaggggatcatgaagagttatcaacacttgtggaaatggggcacgatgctccttgggatattgatgatctg
tagtgctacaggaaatttgtgggtcacagtctattatggggtgcctgtgtggaaagaagcaaacaccactctattttgtg
cttcggatgccaaagcatatgctacagaggtacataatgtttgggccacacatgcctgtgtacccacagatcccaaccca
caagaagtagaattggtaaatgtgacagaaaattttaacatgtgggacaataacatggtagaccagatgcatgaggatat
aatcagtttatgggatcaaagcctaaagccatgtgtaaaattaaccccactctgtgttactctaaattgcactgacgaat
tgacgaatgttacttttaccaatagtagctgggagaaaggagaaataaaaaactgctctttcaatgtcaccacaaccata
agagataagatacagaaagaatatgcacttttttataaactagatgtagcaccaataggtgatacaaataataatacaaa
ttataccagctatacgttgacaagttgtaacacctcagtcattagacaagcctgtccaaaggtatcctttgagccaattc
ccatacattattgtgccccggctggttttgcgattctaaagtgtaaggataaaaagttcaatggaacaggaccatgtaaa
aatgtcagcacagtacaatgtacacatggaattaggccagtagtatcaacccaattgctgttaaatggcagtctagcaga
agaaggggtagtaattagatctaaaaatttcacagacaatgctaaaaacataatagtacagctgaaagaagctgtagaaa
ttaattgtacaagacccaacaacaatacaagaaaaggtatacatataggaccagggagcgccttttatgcaacaggagat
ataataggagacataagacaagcacattgtaacattagtaaagcaaaatggaatagcactttacaacagatagttaaaaa
attaggagaacaatataagaatgcaaaaatagcctttaatcaatcctcaggaggggacccagaaattgtaatgcacaatt
ttaattgtggaggggaatttttctactgtaacacaacaaaactgtttaatagtacttgggatgttaatagtacttgggag
gttaatagtactgaggatggtaacgaaactaccacactcccatgcagaataaagcaaattataaacatgtggcagggagt
aggaaaagcaatgtatgcccctcccatcagtggacttattagatgtacatcaaatattacagggctgctattaacaagag
atggtggtaatactaacgaggcagagaacaataccaggactgagatcttcagacctgtaggaggagatatgaaggacaat
tggagaagtgaattatacaaatataaagtagtaaaaattgaaccattaggagtagcacccacccaggcaaagagaagagt
ggtgcagagagaaaaaagagcagtgggattcggagctttgttccttgggttcttgagtgcagcaggaagcactatgggcg
cagcgtcaatgacgctgacggtacaggccagacaattattgtctggtatagtgcaacagcagaacaatctgctgagggct
attgaggcgcaacaacatctgttgcaactcacagtctggggcatcaagcagctccaggcaagagtcctggctgtggaaag
atacctaaaggatcaacagctcctgggaatttggggttgctctggaaaactcatttgcaccactgctgtgccttggaata
ctagttggagtaataaatctctggatatgatttggaacaacatgacctggatggagtgggaaagagaaattgataattac
acacacctaatatactccttacttgaagaatcgcagacccaacaagaaaagaatgaacaagaattactagcattagataa
atgggcaagtttgtggaattggtttaacataacaaattggctgtggtatataagattgttcataatgatagtaggaggct
tgataggtttaagaatagcttttactgtactttctatagtgaatagagttaggcagggatactcaccattgtcgtttcag
acccgcctcccagcccagaggggacccgacaggcccgaaggaatcgaagaagaaggtggggagagagacagagacaaatc
cggaagattagtggatggattcttagcaattatctgggtcgatctgcggagcctgttcctcttcagctaccaccgcttga
gagacttactcttgattgtagcgaggactgtggaacttctgggacgcagggggtgggaagccctcaaatattggtggaat
ctcctgcagtattggagtcaggagataaagaatagtgctattaacttgcttaatgccacttccacagcagtagctgaggg
gacagatagggttatagaagtagtacaaagggctgttagagctatcctccatatacctagaagaataagacagggcttcg
aaaggattttggtataaaatgggtggcaagtggtcaaaaagtaatggatggtctagagtaagggaaagaatgagacgaac
tgaaccagcagcagagccagcagcagagggggtgggagcagtatctcgagacggatccagc
>7766_FL21_48_73_EPI_HAD
atgagagcgaaggggatcatgaagagttatcaacacttgtggaaatggggcacgatgctccttgggatattgatgatctg
tagtgctacaggaaatttgtgggtcacagtctattatggggtgcctgtgtggaaagaagcaaacaccactctattttgtg
cttcggatgccaaagcatatgctacagaggtacataatgtttgggccacacatgcctgtgtacccacagatcccaaccca
caagaagtagaattggtaaatgtgacagaaaattttaacatgtgggacaataacatggtagaccagatgcatgaggatta
atcagtttatgggatcaaagcctaaagccatgtgtaaaattaaccccactctgtgttactctaaattgcactgacgaatt
gacgaatgttacttttaccaatagtagctgggagaaaggagaaataaaaaactgctctttcaatgtcaccacaaccataa
gagataagatacagaaagaatatgcacttttttataaactagatgtagcaccaataggtgatacaaataataatacaaat
tataccagctatacgttgacaagttgtaacacctcagtcattagacaagcctgtccaaaggtatcctttgagccaattcc
catacattattgtgccccggctggttttgcgattctaaagtgtaaggataaaaagttcaatggaacaggaccatgtaaaa
atgtcagcacagtacaatgtacacatggaattgggccagtagtatcaacccaattgctgttaaatggcagtctagcagaa
gaaggggtagtaattagatctaaaaatttcacagacaatgctaaaaacataatagtacagctgaaagaagctgtagaaat
taattgtacaagacccaacaacaatacaagaaaaggtatacatataggaccagggagcgccttttatgcaacaggagata
taataggagacataagacaagcacattgtaacattagtaaagcaaaatggaatagcactttacaacagatagttaaaaaa
ttaggagaacaatataagaatgcaaaaatagcctttaatcaatcctcaggaggggacccagaaattgtaatgcacaattt
taattgtggaggggaatttttctactgtaacacaacaaaactgtttaatagtacttgggatgttaatagtacttgggagg
ttaatagtactgaggatggtaacgaaactatcacactcccatgcagaataaagcaaattataaacatgtggcagggagta
ggaaaagcaatgtatgcccctcccatcagtggacttattagatgtacatcaaatattacagggctgctattaacaagaga
tggtggtaatactaacgaggcagagaacaataccaggactgagatcttcagacctgtaggaggagatatgaaggacaatt
ggagaagtgaattatacaaatataaagtagtaaaaattgaaccattaggagtagcacccacccaggcaaagagaagagtg
gtgcagagagaaaaaagagcagtgggattcggagctttgttccttgggttcttgagtgcagcaggaagcactatgggcgc
agcgtcaatgacgctgacggtacaggccagacaattattgtctggtatagtgcaacagcagaacaatctgctgagggcta
ttgaggcgcaacaacatctgttgcaactcacagtctggggcatcaagcagctccaggcaagagtcctggctgtggaaaga
tacctaaaggatcaacagctcctgggaatttggggttgctctggaaaactcatttgcaccactgctgtgccttggaatac
tagttggagtaataaatctctggatatgatttggaataacatgacctggatggagtgggaaagagaaattgataattaca
cacacctaatatactccttacttgaagaatcgcagacccaacaagaaaagaatgaacaagaattactagcattagataaa
tgggcaagtttgtggaattggtttaacataacaaattggctgtggtatataagattgttcataatgatagtaggaggctt
gataggtttaagaatagcttttactgtactttctatagtgaatagagttaggcagggatactcaccattgtcgtttcaga
cccgcctcccagcccagaggggacccgacaggcccgaaggaatcgaagaagaaggtggagagagagacagagacaaatcc
ggaagattagtggatggattcttagcaattatctgggtcgatctgcggagcctgttcctcttcagctaccaccgcttgag
agacttactcttgcttgtagcaaggactgtggaacttctgggacgcagggggtgggaagccctcaaatattggtggaatc
tcctgcagtattggagtcaggagataaagaatagtgctattaacttgcttaatgccacttccatagcagtagctgagggg
acagatagggttatagaagtagtacaaagggctgttagagctatcccccatatacctagaagaataagacagggcttcga
aaggattttggtataaaatgggtggcaagtggtcaaaaagtaatggatggtctagagtaagggaaagaatgagacgaact
gaaccagcagcagagccagcagcagagggggtgggagcagtatctcgagacggatccagc
>7766_FL21_45_57_EPI_HAD
atgagagcgaaggggatcatgaagagttatcaacacttgtggaaatggggcacgatgctccttgggatattgatgatctg
tggtgctacaggaaatttgtgggtcacagtctattatggggtgcctgtgtggaaagaagcaaacaccactctattttgtg
cttcggatgccaaagcatatgctacagaggtacataatgtttgggccacacatgcctgtgtacccacagatcccaaccca
caagaagtagaattggtaaatgtgacagaaaattttaacatgtgggacaataacatggtagaccagatgcatgaggatat
aatcagtttatgggatcaaagcctaaagccatgtgtaaaattaaccccactctgtgttactctaaattgcactgacgaat
tgacgaatgttacttttaccaatagtagctgggaaaaaggagaaataaaaaactgctctttcaatgtcaccacaaccata
agagataagatacagaaagaatatgcacttttttataaactagatgtagcaccaataggtgatacaaataataatacaaa
ttataccagctatacgttgacaagttgtaacacctcagtcattagacaagcctgtccaaaggtatcctttgagccaattc
ccatacattattgtgccccggctggttttgcgattctaaagtgtaaggataaaaagttcaatggaacaggaccatgtaaa
aatgtcagcacagtacaatgtacacatggaattaggccagtagtatcaacccaattgctgttaaatggcagtctagcaga
agaaggggtagtaattagatctaaaaatttcacagacaatgctaaaaacataatagtacagctgaaagaagctgtagaaa
ttaattgtacaagacccaacaacaatacaagaaaaggtatacatataggaccagggagcgccttttatgcaacaggagat
ataataggagacataagacaagcacattgtaacattagtaaagcaaaatggaatagcactttacaacagatagttaaaaa
attaggagaacaatataagaatgcaaaaatagcctttaatcaatcctcaggaggggacccagaaattgtaatgcacaatt
ttaattgtggaggggaatttttctactgtaacacaacaaaactgtttaatagtacttgggatgttaatagtacttgggag
gttaatagtactgaggatggtaacgaaactatcacactcccatgcagaataaagcaaattataaacatgtggcagggagt
aggaaaagcaatgtatgcccctcccattagtggacttattagatgtacatcaaatattacagggctgctattaacaagag
atggtggtaatactaacgaggcagagaacaataccaggactgagatcttcagacctgtaggaggagatatgaaggacaat
tggagaagtgaattatacaaatataaagtagtaaaaattgaaccattaggagtagcacccacccaggcaaagagaagagt
ggtgcagagagaaaaaagagcagtgggattcggagctttgttccttgggttcttgagtgcagcaggaagcactatgggcg
cagcgtcaatgacgctgacggtacaggccagacaattattgtctggtatagtgcaacagcagaacaatctgctgagggct
attgaggcgcaacaacatctgttgcaactcacagtctggggcatcaagcagctccaggcaagagtcctggctgtggaaag
atacctaaaggatcaacagctcctgggaatttggggttgctctggaaaactcatttgcaccactgctgtgccttggaata
ctagttggagtaataaatctctggatatgatttggaataacatgacctggatggagtgggaaagagaaattgataattac
acacacctaatatactccttacttgaagaatcgcagacccaacaagaaaagaatgaacaagaattactagcattagataa
atgggcaagtttgtggaattggtttaacataacaaattggctgtagtatataagattgttcataatgatagtaggaggct
tgataggtttaagaatagcttttactgtactttctatagtgaatagagttaggcagggatactcaccattgtcgtttcag
acccgcctcccagcccagaggggacccgacaggcccgaaggaatcgaagaagaaggtggagagagagacagagacaaatc
cggaagattagtggatggattcttagcaattatctgggtcgatctgcggagcctgttcctcttcagctaccaccgcttgg
gagacttactcttgattgtagcgaggactgtggaacttctgggacgcagggggtgggaagccctcaaatattggtggaat
ctcctgcagtattggagtcaggagataaagaatagtgctattaacttgcttaatgccacttccatagcagtagctgaggg
gacagatagggttatagaagtagtacaaagggctgttagagctatcctccatatacctagaagaataagacagggcttcg
aaaggattttggtataaaatgggtggcaagtggtcaaaaagtaatggatggtctagagtaagggaaagaatgagacgaac
tgaaccagcagcagagccagcagcagagggggtgggagcagtatctcgagacggatccagc
>7766_FL19_45_9_PRO_HAD
atgagagcgaaggggatcaggaagagttatcagcacttgtggaaatggggcacgatgctccttgggatattgatgatctg
taatgctacaaaagaattgtgggtcacagtctattatggggtgcctgtgtggaaagaagcaaacaccactctattttgtg
cttcggatgccaaagcatatgctacagaggtacataatgtttgggccacacatgcctgtgtacccacagaccccaaccca
caagaagtagagttggtaaatgtgacagaaaattttaatatgcggaaaaatggcatggtagaacagatgcatgaggatat
aatcagtttatgggatcaaagcctaaagccatgtgtgaaattaaccccactctgtgttactttaaattgcactaacaact
tggagaatactacttatgtcaataatagtggctgggagaaaggagaaataaaaaactgctctttcaatgtcaccacaaac
ataagagataagatacagaaagaatatgcacttttttataaactagatatagtaccaatagaggatacaaataataatac
ttcaaattatattagctataggttgataagttgtaacacctcagtcattagacaagcctgtccagaggtatcctttgagc
caattcccatacattattgtgccccggctggttttgcgattctaaagtgtaaggataaaaagttcaatggaacaggacca
tgtaaaaatgtcagcacagtacaatgtacacatggaattaggccagtagtatcaacccaattgctgttaaatggcagtct
agcagaagaagaggtagtaattagatctgaaaatttcacaaacaatgctaaaaacttaatagtacagctgaaagaagctg
tagaaattaattgtacaagacccaacaacaatacaagaaaaggtatacatctaggaccagggagcgccttttatgcaaca
ggagacataataggagacataagacaagcacattgtaacattagtagagcaaaatggaataacactttaaaccagatagt
tcaaaaattaaaagaacaatataagaatgcaaaaatagcctttaatcaatcctcaggaggggacccagaaattgtaatgc
acaattttaattgtggaggggaatttttctactgtaacacaacaaaactgtttaatagtacttgggatgttaatagtact
tgggatgataatagtactaaggatggtggtaacgaaactatcacactcccatgcagaataaaacaaattataaacatgtg
gcagggagtaggaaaagcaatgtatgcccctcccatcagtggacttattagatgtacatcaaatattacagggctgatat
taacaagagatggtggtaatactaacgagaacaataccaggactgagatcttcagacctgtaggaggagatatgaaggac
aattggagaagtgaattatacaaatataaagtagtaaaaattgaaccattaggagtagcacccacccaggcaaagaggag
agtggtgcagagagaaaaaagagcagtgggattcggagctgtgttccttgggttcttgagtgcagcaggaagcactatgg
gcgcagcgtcagtgacgctgacggtacaggccagacaattattgtctggtatagtgcaacagcagaacaatctgctgagg
gctattgaggcgcaacaacatctgttgcaactcacagtctggggcatcaagcagctccaggcaagagtcctggctgtgga
aagatacctaagggatcaacagctcctgggaatttggggttgctctggaaaactcatttgcaccactactgtgccttgga
atgctagttggagtaataaatctctggatatgatttgggataacatgacctggatggagtgggaaagagaaattgacaat
tacacagagctaatatactccttacttgaaaaatcgcagaaccaacaagaaaagaatgaacaagaattactagcattaga
taaatgggcaagtttgtggaattggtttgacataacaaattggctgtggtatataagattgttcataatgatagtaggag
gcttgataggtttaagaatagtttttactgtactttctatagtgaatagagttaggcagggatactcaccattgtcgttt
cagacccgcctcccagcccagaggggacccgacaggcccgaaggaatcgaagaagaaggtggagagagagacagagacaa
atccggacgattagtggatggattcttagcaattatctgggtcgatttgcggagcctgtgcctcttcagctaccaccgct
tgagagacttactcttgattgtagcgaggactgtggaacttctgggacgcagggggtgggaaaccctcaaatattggtgg
aatctcctgcagtattggagtcaggagataaagaatagtgctgttaacttgcttaatgccacttccatagcagtagctga
ggggacagataggattatagaagcagtacaaagtgcttttagagctatcctccacatacctagaagaataagacaaggcg
cggaaaggattttggtataaaatgggtggcaagtgggcaaaaagtaatggatgggctagagtaagggaaagaatgagacg
aactgagccagcagcagagccagcagcaaagggggtgggagcagtatctcgagacggatccagc
>7766_FL19_49_26_PRO_HAD
atgagagcgaaggggatcaggaagagttatcagcacttgtggaaatggggcccgatgctccttgggatgttgatgatctg
taatgctacaaaagaattgtgggtcacagtctattatggggtgcctgtgtggaaagaagcgaacaccactctattttgtg
cttcggatgccaaagcatatgctacagaggtacataatgtttgggccacacatgcctgtgtacccacagaccccaaccca
caagaagtagagttggtaaatgtgacagaaaattttaatatgtggaaaaatggcatggtagaacagatgcatgaggatat
gatcagtttatgggatcaaagcctaaagccatgtgtaaaattaaccccactctgtgttactctaaattgcactgacgaat
tgacgaatgttacttttaccaatagtagctgggagaaaggagaaataaaaaactgctctttcaatgtcaccacaaccata
agagataagatacagaaagaatatgcacttttttataaactagatgtagcaccaataggtgatacaaataataatacaaa
ttataccagctatacgttgacaagttgtaacacctcagtcattagacagcctgtccaaaggtatcctttgagccaattcc
catacattattgtgccccggctggttttgcgattctaaagtgtaaggataaaaagttcaatggaacaggaccatgtaaaa
atgtcagcacagtacaatgtacacatggaattaggccagtagtatcaacccaattgctgttaaatggcagtctagcagaa
gaagaggtagtaattagatctgaaaacttcacaaacaatgccaaaaacttaatagtacagctgaaagaagctgtagaaat
taattgtacaagacccaacaacaatacaagaaaaggtatacatctaggaccagggagcgccttttatgcaacaggagaca
taataggagacataagacaagcacattgtaacattagtagagcaaaatggaataacactttaaaccagatagttcaaaaa
ttaaaagaacaatataagaatgcaaaaatagcctttaatcaatcctcaggaggggacccagaaattgtaatgcacaattt
taattgtggaggggaatttttctactgtaacacaacaaaactgtttaatagtacttgggatgttaatagtacttgggatg
ataatagtactaaggatggtggtaacgaaactatcgcactcccatgcagaataaaacaaattataaacatgtggcaggaa
gtaggaaaagcaatgtatgcccctcccatcagtggacttattagatgtacatcaaatattacagggctgatattaacaag
agatggtggtaatactaacgagaacaataccaggactgagatcttcagacctgtaggaggagatatgaaggacaattgga
gaagtgaattatacaaatataaagtagtaaaaattgaaccattaggagtagcacccacccaggcaaagagaagagtggtg
cagagagaaaaaagagcagtgggactcggagctgtgttccttgggttcttgagtgcagcaggaagcactatgggcgcagc
gtcaatgacgctgacggtacaggccagacaattattgtctggtatagtgcaacagcagaacaatctgctgagggctattg
aggcgcaacaacatctgttgcaactcacagtctggggcatcaagcagctccaggcaagagtcctggctgtggaaagatac
ctaaaggatcaacagctcctgggaatttggggttgctctggaaaactcatttgcaccactgctgtgccttggaatactag
ttggagtaataaatctctggatatgatttggaataacatgacctggatggagtgggaaagagaaattggcaattacacag
agctaatatactccttacttgaaaaatcgcagaaccaacaagaaaagaatgaacaagaattactagcattagataaatgg
gcaagtttgtggaattggtttaacataacaaattggctgtggtatataagattgttcataatgatagtaggaggcttgat
aggtttaagaatagcttttactgtactttctatagtgaatagagttaggcagggatactcaccattgtcgtttcagaccc
gcctcccagcccagaggggacccgacaggcccgaaggaatcgaagaagaaggtggagagagagacagagacaaatccgga
agattagtggatggattcttagcaattatctgggtcgatctgcggagcctgttcctcttcagctaccaccgcttgagaga
cttactcttgattgtagcgaggactgtggaacttctgggacgcagggggtgggaagccctcaaatattggtggaatctcc
tgcagtattggagtcaggaaataaagaatagtgctattaacttgcttaatgccacttccatagcagtagctgaggggaca
gatagggttatagaagtagtacaaagggctgttagagctatcctccatatacctagaagaataagacagggcttcgaaag
gattttggtataaaatgggtggcaagtggtcaaaaagtaatggatggtctagagtaagggaaagaatgagacgaactgaa
ccagcagcagagccagcagcagagggggtgggagcagtatctcgagacggatccagc
>7766_FL19_55_58_PRO_HAD
atgagagcgaaggggatcaggaagagctatcagcacttgtggaaatggggcacgatgctccttgggatattgatgatctg
taatgctacaaaagaattgtgggtcacagtctattatggggtgcctgtgtggaaagaagcaaacaccactctattttgtg
cttcggatgccaaagcatatgctacagaggtacataatgtttgggccacacatgcctgtgtacccacagaccccaaccca
caagaagtagaattggtaaatgtgacagaaaattttaacatgtgggacgataacatggtagaacagatgcatgaggatat
aatcagtttatgggatcaaagcctaaagccatgtgtaaaattaaccccactctgtgttactttaaattgcactaacaact
tggagaatactacttatgccaataatagtggctggaaggaaggagaaataaaaaactgctctttcaatgtcaccacaaac
ataagagataagatacagaaagaatatgcacttttttataaactagatatagtaccaataggtgatactaatgattcaaa
ttataccagctatacgttgacaagttgtaacacctcagtcattagacaagcctgtccaaaggtatcctttgagccaattc
ccatacattattgtgccccggctggttttgcgattctaaagtgtaaggataaaaagttcaatggaacaggaccatgtaaa
aatgtcagcacagtacaatgtacacatggaattaggccagtagtatcaacccaattgctgttaaatggcagtctagcaga
agaagaggtagtaattagatctaaaaatttcacagacaatgctaaaaacataatagtacagctgaaagaagctgtggaaa
ttaattgtacaaggcccaacaacaatacaagaaaaggtatacatataggaccagggagcgccttttatgcaacaggagat
ataataggagacataagacaagcacactgtaacattagtaaaacaaaatggaataacactttacaacagatagttcaaaa
attaagagaacaatataagaaagcaaaaatagcctttaatcaatcctcaggaggggacccagaaattgtaatgcacaatt
ttaattgtggaggggaatttttctactgtaacacaacaaaactgtttaatagtacttgggatgttaatagtacttgggag
gttaatagtactgaggatggtaacgaaactatcacactcccatgcagaataaagcaaattataaacatgtggcagggagt
aggaaaagcaatgtatgcccctcccatcagtggacttattagatgtacatcaaatattacagggctgctattaacaagag
atggtggtaataataatgagacagagaacaataccaggactgagatcttcagacctgtaggaggagatatgaaggacaat
tggagaagtgaattatacaaatataaagtagtaaaaattgaaccattaggagtggcacccaccagggcaaagagaagagt
ggtgcagagagaaaaaagagcagtgggattcggagctttgttccttgggttcttgagtgcagcaggaagcactatgggcg
cagcgtcagtgacgctgacggtacaggccagacaattattgtctggtatagtgcaacagcagaacaatctgctgagagct
attgaggcgcaacaacatctgttgcaactcacagtctggggcatcaagcagctccaggcaagagtcctggctgtggaaag
atacctaaaggatcaacagctcctgggaatttggggttgctctggaaaactcatttgcaccactgctgtgccttggaata
ctagttggagtaataaatctctggatatgatttggaataacatgacctggatggagtgggaaagagaaattgataattac
acacacctaatatactccttacttgaagaatcgcagacccaacaagaaaagaatgaacaagaattactagcattagataa
atgggcaagtttgtggaattggtttaacataacaaattggctgtggtatataagattgttcataatgatagtaggaggct
tgataggtttaagaatagcttttactgtactttctatagtgaatagagttaggcagggatactcaccattgtcgtttcag
acccgcctcccagcccagaggggacccgacaggcccgaaggaatcgaagaagaaggtggagagagagacagagacaaatc
cggaagattagtggatggattcttagcaattatctgggtcgatctgcggagcctgttcctcttcagctaccaccgcttga
gagacttactcttgattgtagcgaggactgtggaacttctgggacgcagggggtgggaagccctcaaatattggtggaat
ctcctgcagtattggagtcaggagataaagaatagtgctattaacctgcttaatgccactttcatagcagtagctgaggg
gacagataggattatagaagtagtacaaagggcttttagagctatcctccatatacctagaagaataagacagggcttcg
aaaggattttggtataaaatgggtggcaagtggtcaaaaagtaatggatggtctagagtaagggaaagaatgagacgaac
ggaaccagcagcagagccagcagcagagggggtgggagcagtatctcgagacggatccagc
>7766_FL21_30_17_EPI_HAD
atgagagcgaaggggatcatgaagagttatcaacacttgtggaaatggggcacgatgctccttgggatattgatgatctg
tagtgctacaggaaatttgtgggtcacagtctattatggggtgcctgtgtggaaagaagcaaacaccactctattttgtg
cttcggatgccaaagcatatgctacagaggtacataatgtttgggccacacatgcctgtgtacccacagatcccaaccca
caagaagtagaattggtaaatgtgacagaaaattttaacatgtgggacaataacatggtagaccagatgcatgaggatat
aatcagtttatgggatcaaagcctaaagccatgtgtaaaattaaccccactctgtgttactctaaattgcactgacgaat
tgacgaatgttacttttaccaatagtagctgggagaaaggagaaataaaaaactgctctttcaatgtcaccacaaccata
agagataagatacagaaagaatatgcacttttttataaactagatgtagcaccaataggtgatacaaataataatacaaa
ttgtaccagctatacgttgacaagttgtaacacctcagtcattagacaagcctgtccaaaggtatcctttgagccaattc
ccatacattattgtgccccggctggttttgcgattctaaagtgtaaggataaaaagttcaatggaacaggaccatgtaaa
aatgtcagcacagtacaatgtacacatggaattaggccagtagtatcaacccaattgctgttaaatggcagtctagcaga
agaaggggtagtaattagatctaaaaatttcacagacaatgctaaaaacataatagtacagctgaaagaagctgtagaaa
ttaattgtacaagacccaacaacaatacaagaaaaggtatacatataggaccagggagcgccttttatgcaacaggagat
ataataggagacataagacaagcacattgtaacattagtaaagcaaaatagaatagcactttacaacagatagttaaaaa
attaggagaacaatataagagtgcaaaaatagcctttaatcaatcctcaggaggggacccagaaattgtaatgcacaatt
ttaattgtggaggggaatttttctactgtaacacaacaaaactgtttaatagtacttgggatgttaatagtacttgggag
gttaatagtactgaggatggtaacgaaactatcacactcccatgcagaataaagcaaattataaacatgtggcagggagt
aggaaaagcaatgtatgcccctcccatcagtggacttattagatgtacatcaaatattacagggctgctattaacaagag
atggtggtaatactaacgaggcagagaacaataccaggactgagatcttcagacctgtaggaggagatataaaggacaat
tggagaagtgaattatacaaatataaagtagtaaaaattgaaccattaggagtagcacccacccaggcaaagagaggagt
ggtgcagagagaaaaaagagcagtgggattcggagctttgttccttgggttcttgagtgcagcaggaagcactatgggcg
cagcgtcaatgacgctgacggtacaggccagacaattattgtctggtatagtgcaacagcagaacaatctgctgagggct
attgaggcgcaacaacatctgttgcaactcacagtctggggcatcaagcagctccaggcaagagtcctggctgtggaaag
atacctaaaggatcaacagctcctgggaatttggggttgctctggaaaactcatttgcaccactgctgtgccttggaata
ctagttggagtaataaatctctggatatgatttggaataacatgacctggatggagtgggaaagagaaattgataattac
acacacctaatatactccttacttgaagaatcgcagacccaacaagaaaagaatgaacaagaattactagcattagataa
atgggcaagtttgtggaattggtttaacataacaaattggctgtggtatataagattgttcataatgatagtaggaggct
tgataggtttaagaatagcttttactgtactttccatagtgaatagagttaggcagggatattcaccattgtcgtttcag
acccgcctcccagcccagaggggacccgacaggcccgaaggaatcgaagaagaaggtggagagagagacagagacaaatc
cggaagattagtggatggattcttagcaattatctgggtcgatctgcggagcctgttcctcttcagctaccaccgcttga
gagacttactcttgattgtagcgaggactgtggaacttctgggacgcagggggtgggaagccctcaaatattggtggaat
ctcctgcagtattggagtcaggagataaagaatagtgctattaacttgcttaatgccacttccatagcagtagctgaggg
gacagatagggttatagaagtagtacaaagggctgttagagctatcctccatatacccagaagaataagacagggcttcg
aaaggattttggtataaaatgggtggcaagtggtcaaaaagtactggatggtctagagtaagggaaagaatgagacgagc
tgaaccagcagcagagccagcagcagagggggtgggagcagtatctcgagacggatccagc
>7766_FL21_54_93_EPI_HAD
atgagagcgaaggggatcatgaagagttatcaacacttgtggaaatggggcacgatgctccttgggatattgatgatctg
tagtgctacaggaaatttgtgggtcacagtctattatggggtgcctgtgtggaaagaagcaaacaccactctattttgtg
cttcggatgccaaagcatatgctacagaggtacataatgtttgggccacacatgcctgtgtacccacagatcccaaccca
caagaagtagaattggtaaatgtgacagaaaattttaacatgtgggacaataacatggtagaccagatgcatgaggatat
aatcagtttatgggatcaaagcctaaagccatgtgtaaaattaaccccactctgtgttactctaaattgcactgacgaat
tgacgaatgttacttttaccaatagtagctgggagaaaggagaaataaaaaactgctctttcaatgtcaccacaaccata
agagataagatacagaaagaatatgcacttttttataaactagatgtagcaccaataggtgatacaaataataatacaaa
ttataccagctatacgttgacaagttgtaacacctcagtcattagacaagcctgtccaaaggtatcctttgagccaattc
ccatacattattgtgccccggctggttttgcgattctaaagtgtaaggataaaaagttcaatggaacaggaccatgtaaa
aatgtcagcacagtacaatgtacacatggaattaagccagtagtatcaacccaattgctgttaaatggcagtctagcaga
agaaggggtagtaattagatctaaaaatttcacagacaatgctaaaaacataatagtacagctgaaagaagctgtagaaa
ttaattgtacaagacccgacaacaatacaagaaaaggtatacatataggaccagggagcgccttttatgcaacaggagat
ataataggagacataagacaagcacattgtaacattagtaaagcaaaatggaatagcactttacaacagatagttaaaaa
attaggagaacaatataagaatgcaaaaatagcctttaatcaatcctcaggaggggacccagaaattgtaatgcacaatt
ttaattgtggaggggaatttttctactgtaacacaacaaaactgtttaatagtacttgggatgttgatagtacttgggag
gttaatagtactgaggatggtaacgaaactatcacactcccatgcagaataaagcaaattataaacatgtggcagggagt
aggaaagcaatgtatgcccctcccatcagtggacttattagatgtacatcaaatattacagggctgctattaacaagaga
tggtggtaatactaacgaggcagagaacaataccaggactgagatcttcagacctgtaggaggagatatgaaggacaatt
ggagaagtgaattatacaaatataaagtagtaaaaattgaaccattaggagtagcacccacccaggcaaagagaagagtg
gtgcagagagaaagaagagcagtgggattcggagctttgttccttgggttcttgagtgcagcaggaagcactatgggcgc
agcgtcaatgacgctgacggtacaggccggacaattattgtctggtatagtgcaacagcagaacaatctgctgagggcta
ttgaggcgcaacaacatctgttgcaactcacagtctggggcatcaagcagctccaggcaagagtcctggctgtggaaaga
tacctaaaggatcaacagctcctgggaatttggggttgctctggaaaactcatttgcaccactgctgtgccttggaatac
tagttggagtaataaatctctggatatgatttggaataacatgacctggatggagtgggaaagagaaattgataattaca
cacacctaatatactccttacttgaagaatcgcagacccaacaagaaaagaatgaacaagaattactagcattagataaa
tgggcaagtttgtggaattggtttaacataacaaattggctgtggtatataagattgttcataatgatagtaggaggctt
gataggtttaagaatagtttttactgtactttctatagtgaatagagttaggcagggatactcaccattgtcgtttcaga
cccgcctcccagcccagaggggacccgacaggcccgaaggaatcgaagaagaaggtggagagagagacagagacaaatcc
ggaagattagtggatggattcttagcaattatctgggtcgatctgcggagcctgtgcctcttcagctaccaccgcttgag
agacttactcttgattgtagcgaggactgtggaacttctgggacgcagggggtgggaaaccctcaaatattggtggaatc
tcctgcagtattggagtcaggagataaagaatagtgctgttaacttgcttaatgccacttccatagcagtagctgagggg
acagataggattatagaagcagtacaaagtgcttctagagctatcctccacatacctagaagaataagacaaggcgcgga
aaggattttggtataaaatgggtggcaagtggtcaaaaagtaatggagggtctagagtaagggaaagaatgagacgaacg
gagccagcagcagagggggtgggagcagtatctcgagacggatccagc
>7766_FL21_40_44_EPI_HAD
atgagagcgaaggggatcatgaagagttatcaacacttgtggaaatggggcacgatgctccttgggatattaatgatctg
tagtgctacaggaaatttgtgggtcacagtctattatggggtgcctgtgtggaaagaagcaaacaccactctattttgtg
cttcggatgccaaagcatatgctacagaggtacataatgtttgggccacacatgccggtgtacccacagatcccaaccca
caagaagtagaattggtaaatgtgacagaaaattttaacatgtgggacaataacatggtagaccagatgcatgaggatat
aatcagtttatgggatcaaagcctaaagccatgtgtaaaattaaccccactctgtgttactctaaattgcactgacgaat
tgacgaatgttacttttaccaatagtagctgggagaaaggagaaataaaaaactgctctttcaatgtcaccacaaccata
agagataagatacagaaagaatatgcacttttttataaactggatgtagcaccaataggtgatacaaataataatacaaa
ttataccagctatacgttgacaagttgtaacacctcagtcattagacaagcctgtccaaaggtatcctttgagccaattc
ccatacattattgtgccccggctggttttgcgattctaaagtgtaaggataaaaagttcaatggaacaggaccatgtaaa
aatgtcagcacagtacaatgtacacatggaattaggccagtagtatcaacccaattgctgttaaatggcagtctagcaga
agaaggggtagtaattagatctaaaaatttcacagacaatgctaaaaacataatagtacagctgaaagaagctgtagaaa
ttaattgtacaagacccaacaacaatacaagaaaaggtatacatataggaccagggagcgccttttatgcaacaggagat
ataataggagacataagacaagcacattgtaacattagtaaagcaaaatggaatagcactttacaacagatagttaaaaa
attaggagaacaatataagaatgcaaaaatagcctttaatcaatcctcaggaggggacccagaaattgtaatgcacaatt
ttaattgtggaggggaatttttctactgtaacacaacaaaactgtttaatagtacttgggatgttaatagtacttgggag
gttaatagtactgaggatggtaacgaaactatcacactcccatgcagaataaagcaaattataaacatgtggcagggagt
aggaaaagcaatgtatgcccctcccatcagtggacttattagatgtacatcaaatattacagggctgctattaacaagag
atggtggtaatactaacgaggcagagaacaataccaggactgagatcttcagacctgtaggaggagatatgaaggacaat
tggagaagtgaattatacaaatataaagtagtaaaaattgaaccattaggagtagcacccacccaggcaaagagaagagt
ggtgcagagagaaaaaagagcagtgggattcggagctttgttccttgggttcttgagtgcagcaggaagcactatgggcg
cagcgtcaatgacgctgacggtacaggccagacaattattgtctggtatagtgcaacagcagaacaatctgctgagggct
attgaggcgcaacaacatctgttgcaactcacagtctggggcatcaagcagctccaggcaagagtcctggctgtggaaag
atacctaaaggatcaacagctcctgggaatttggggttgctctggaaaactcatttgcaccactgctgtgccttggaata
ctagttggagtaataaatctctggatatgatttggaataacatgacctggatggagtgggaaagagaaattgataattac
acacacctaatatactccttacttgaagaatcgcagacccaacaagaaaagaatgaacaagaattactagcattagataa
atgggcaagtttgtggaattggtttaacataacaaattggctgtggtatataagattgttcataatgatagtaggaggct
tgataggtttaagaatagcttttactgtactttctatagtgaatagagttaggcagggatactcaccattgtcgtttcag
acccgcctcccagcccagaggggacccgacaggcccgaaggaatcgaagaagaaggtggagagagagacagagacaaatc
cggaagattagtggatggattcttagcaattatctgggtcgatctgcggagcctgttccttttcagctaccaccgcttga
gagacttacccttgattgtagcgaggactgtggaacttctgggacgcagggggtgggaagccctcaaatattggtggaat
ctcctgcagtattggagtcaggagataaagaatagtgctattaacttgcttaatgccacttccataacagtagctgaggg
gacagatagggttatagaagtagtacaaagggctgttagagctatcctccatatacctagaagaataagacagggcttcg
aaaggattttggtataaaatgggtggcaagtggtcaaaaagtaatggatggtctagagtaagggaaagaatgagacgaac
tgaaccagcagcagagccagcagcagagggggtgggagcagtatctcgagacggatccagc
>7766_FL19_51_41_PRO_HAD
atgagagcgaaggggatcatgaagagttatcaacacttgtggaaatggggcacgatgctccttgggatattgatgatctg
tagtgctacaggaaatttgtgggtcacagtctattatggggtgcctgtgtggaaagaagcaaacaccactctattttgtg
cttcggatgccaaagcatatgctacagaggtacataatgtttgggccacacatgcctgtgtacccacagatcccaaccca
caagaagtagaattggtaaatgtgacagaaaattttaacatgtgggacaataacatggtagaccagatgcatgaggatat
aatcagtttatgggatcgaagcctaaagccatgtgtaaaattaaccccactctgtgttactctaaattgcactgacgaat
tgacgaatgttacttttaccaatagtagctgggagaaaggagaaataaaaaactgctctttcaatgtcaccacaaccata
agagataagatacagaaagaatatgcacttttttataaactagatgtagcaccaataggtgatacaaataataatacaaa
ttataccagctatacgttgacaagttgtaacacctcagtcattagacaagcctgtccaaaggtatcctttgagccaattc
ccatacattattgtgccccggctggttttgcgattctaaagtgtaaggataaaaagttcaatggaacgggaccatgtaaa
aatgtcagcacagtacaatgtacacatggaattaggccagtagtatcaacccaattgctgttaaatggcagtctagcaga
agaaggggtagtaattagatctaaaaatttcacagacaatgctaaaaacataatagtacagctgaaagaagctgtagaaa
ttaattgtacaagacccaacaacaatacaagaaaaggtatacatataggaccagggagcgccttttatgcaacaggagat
ataataggagacataagacaagcacattgtaacattagtaaagcaaaatggaatagcactttacaacagatagttaaaaa
attaggagaacaatataagaatgcaaaaatagcctttaatcaatcctcaggaggggacccagaaattgtaatgcacaatt
ttaattgtggaggggaatttttctactgtaacacaacaaaactgtttaatagtacttgggatgttaatagtacttgggag
gttaatagtactgaggatggtaacgaaactatcacactcccatgcagaataaagcaaattataaacatgtggcagggagt
aggaaaagcaatgtatgcccctcccatcagtggacttattagatgtacatcaaatattacagggctgctattaacaagag
atggtggtaatactaacgaggcagagaacaataccaggactgagatcttcagacctgtaggaggagatatgaaggacaat
tggagaagtgaattatacaaatataaagtagtaaaaattgaaccattaggagtagcacccacccaggcaaagagaagagt
ggtgcagagggaaaaaagagcagtgggattcggagctttgttccttgggttcttgagtgcagcaggaagcactatgggcg
cagcgtcaatgacgctgacggtacaggccagacaattattgtctggtatagtgcaacagcagaacaatctgctgagggct
attgaggcgcaacaacatctgttgcaactcacagtctggggcatcaagcagctccaggcaagagtcctggctgtggaaag
atacctaaaggatcaacagctcctgggaatttggggttgctctggaaaactcatttgcaccactgctgtgccttggaata
ctagttggagtaataaatctctggatatgatttggaataacatgacctggatggagtgggaaagagaaattgataattac
acacaccgaatatactccttacttgaagaatcgcagacccaacaagaaaagaatgaacaagaattactagcattagataa
atgggcaagtttgtggaattggtttaacataacaaattggctgtggtatataagattgttcataatgatagtaggaggct
tgataggtttaagaatagcttttactgtactttctatagtgaatagagttaggcagggatactcaccattgtcgtttcag
acccgcctcccagcccagaggggacccgacaggcccgaaggaatcgaagaagaaggtggagagagagacagagacaaatc
cggaagattagtggatggattcttagcaattatctgggtcgatctgcggagcctgttcctcttcagctaccaccgcttga
gagacttactcttgattgtagcgaggactgtggaacttctgggacgcagggggtgggaagccctcaaatattggtggaat
ctcctgcagtattggagtcaggagataaagaatagtgctattaacttgcttaatgccacttccatagcagtagctgaggg
gacagatagggttatagaagtagtacaaagggctgttagagctatcctccatatacctagaagaataagacagggcttcg
aaaggattttggtataaaatgggtggcaagtggtcaaaaagtaatggatggtctagagtaagggaaagaatgagacgaac
tgagccagcagcagagccagcagcagagggggtgggagcagtatctcgagacggatccagc
>7766_FL19_56_66_PRO_HAD
atgagagcgaaggggatcatgaagagttatcaacacttgtggaaatggggcacgatgctccttgggatattgatgatctg
tagtgctacaggaaatttgtgggtcacagtctattatggggtgcctgtgtggaaagaagcaaacaccactctattttgtg
cttcggatgccaaagcatatgctacagaggtacataatgtttgggccacacatgcctgtgtacccacagatcccaaccca
caagaagtagaattggtaaatgtgacagaaaattttaacatgtgggacaataacatggtagaccagatgcatgaggatat
aatcagtttatgggatcaaagcctaaagccatgtgtaaaattaaccccactttgtgttactctaaattgcactgacgaat
tgacgaatgttacttttaccaatagtagctgggagaaaggagaaataaaaaactgctctttcaatgtcaccacaaccata
agagataagatacagaaagaatatgcacttttttataaactagatgtagcaccaataggtgatacaaataataatacaaa
ttataccagctatacgttgacaagttgtaacacctcagtcattagacaagcctgtccaaaggtatcctttgagccaattc
ccatacattattgtgccccggctggttttgcgattctaaagtgtaaggataaaaagttcaatggaacaggaccatgtaaa
aatgtcagcacagtacaatgtacacatggaattaggccagtagtatcaacccaattgctgttaaatggcagtctagcaga
agaaggggtagtaattagatctaaaaatttcacagacaatgctaaaaacataatagtacagctgaaagaagctgtagaaa
ttaattgtacaagacccaacaacaatacaagaaaaggtatacatataggaccagggagcgccttttatgcaacaggagat
ataataggagacataagacaggcacattgtaacattagtaaagcaaaatggaatagcactttacaacagatagttaaaaa
attaggagaacaatataagaatgcaaaaatagcctttaatcaatcctcaggaggggacccagaaattgtaatgcacaatt
ttaattgtggaggggaatttttctactgtaacacaacaaaactgtttaatagtacttgggatgttaatagtacttgggag
gttaatagtactgaggatggtaacgaaactatcacactcccatgcagaataaagcaaattataaacatgtggcagggagt
aggaaaagcaatgtatgcccctcccatcagtggacttattagatgtacatcaaatattacagggctgctattaacaagag
atggtggtaatactaacgaggcagagaacaataccaggactgagatcttcagacctgtaggaggagatatgagggacaat
tggagaagtgaattatacaaatataaagtagtaaaaattgaaccattaggagtagcacccacccaggcaaagagaagagt
ggtgcagagagaaaaaagagcagtgggattcggagctttgttccttgggttcttgagtgcagcaggaagcactatgggcg
cagcgtcaatgacgctgacggtacaggccagacaattattgtctggtatagtgcaacagcagaacaatctgctgagggct
attgaggcgcaacaacatctgttgcaactcacagtctggggcatcaagcagctccaggcaagagtcctggctgtggaaag
atacctaaaggatcaacagctcctgggaatttggggttgctctggaaaactcatttgcaccactgctgtgccttggaata
ctagttggagtaataaatctctggatatgatttggaataacatgacctggatggagtgggaaagagaaattgataattac
acacacctaatatactccttacttgaagaatcgcagacccaacaagaaaagaatgaacaagaattactagcattagataa
atgggcaagtttgtggaattggtttaacataacaaattggctgtggtatataagattgttcataatgatagtaggaggct
tgataggtttaagaatagcttttactgtactttctatagtgaatagagttaggcagggatactcaccattgtcgtttcag
acccgcctcccagcccagaggggacccgacaggcccgaaggaatcgaagaagaaggtggagagagagacagagacaaatc
cggaagattagtggatggattcttagcaattatctgggtcgatctgcggagcctgttcctcttcagctaccaccgcttga
gagacttactcttgattgtagcgaggactgtggaactgctgggacgcagggggtgggaagccctcaaatattggtggaat
ctcctgcagtattggagtcaggagataaagaatagtgctattaacttgcttaatgccacttccatagcagtagctgaggg
gacagatagggttatagaagtagtacaaagggctgttagagctatcctccatatacctagaagaataagacagggcttcg
aaaggattttggtataaaatgggtggcaagtggtcaaaaagtaatggatggtctagagtaagggaaagaatgagacgaac
tgaaccagcagcagagccagcagcagagggggtgggagcagtatctcgagacggatccagc
>7766_FL19_58_73_PRO_HAD
atgagagcgaaggggatcatgaagagttatcaacacttgtggaaatggggcacgatgctccttgggatattgatgatctg
tagtgctacaggaagtttgtgggtcacagtctattatggggtgcctgtgtggaaagaagcaaacaccactctattttgtg
cttcggatgccaaagcatatgctacagaggtacataatgtttgggccacacatgcctgtgtacccacagatcccaaccca
caagaagtagaattggtaaatgtgacagaaaattttaacatgtgggacaataacatggtagaccagatgcatgaggatat
aatcagtttatgggatcaaagcctaaagccatgtgtaaaattaaccccactctgtgttactctaaattgcactgacgaat
tgacgaatgttacttttaccaatagtagctgggagaaaggagaaataaaaaactgctctttcaatgtcaccacaaccata
agagataagatacagaaagaatatgcacttttttataaactagatgtagcaccaataggtgatacaaataataatacaaa
ttataccagctatacgttgacaagttgtaacacctcagtcattagacaagcctgtccaaaggtatcctttgagccaattc
ccatacattattgtgccccggctggttttgcgattctaaagtgtaaggataaaaagttcaatggaacaggaccatgtaaa
aatgtcagcacagtacaatgtacacatggaattaggccagtagtatcaacccaattgctgttaaatggcagtctagcaga
agaaggggtagtaattagatctaaaaatttcacagacaatgctaaaaacataatagtacagctgaaagaagctgtagaaa
ttaattgtacaagacccaacaacaatacaagaaaaggtatacatataggaccagggagcgccttttatgcaacaggagat
ataataggagacataagacaagcacattgtaacattagtaaagcaaaatggaatagcactttacaacagatagttaaaaa
attaggagaacaatataagaatgcaaaaatagcctttaatcaatcctcaggaggggacccagaaattgtaatgcacaatt
ttaattgtggaggggaatttttctactgtaacacaacaaaactgtttaatagtacttgggatgttaatagtacttgggag
gttaatagtactgaggatggtaacgaaactatcacactcccatgcagaataaagcaaattataaacatgtggcagggagt
aggaaaagcaatgtatgcccctcccatcagtggacttattagatgtacatcaaatattacagggctgctattaacaagag
atggtggtaatactaacgaggcagagaacaataccaggactgagatcttcagacctgtaggaggagatatgaaggacaat
tggagaagtgaattatacaaatataaagtagtaaaaattgaaccattaggagtagcacccacccaggcaaagagaagagt
ggtgcagagagaaaaaagagcagtgggattcggagctttgttccttgggttcttgagtgcagcaggaagcactatgggcg
cagcgtcaatgacgctgacggtacaggccagacaattattgtctggtatagtgcaacagcagaacaatctgctgagggct
attgaggcgcaacaacatctgttgcaactcacagtctggggcatcaagcagctccaggcaagagtcccggctgtggaagg
atacctaaaggatcaacagctcctgggaatttggggttgctctggaaaactcatttgcaccactgctgtgccttggaata
ctagttggagtaataaatctctggatatgatttggaataacatgacctggatggagtgggaaagagaaattgataattac
acacacctaatatactccttacttgaagaatcgcagacccaacaagaaaagaatgaacaagaattactagcattagataa
atgggcaagtttgtggaattggtttaacataacaaattggctgtggtatataagattgttcataatgatagtaggaggct
tgataggtttaagaatagcttttactgtactttctatagtgaatagagttaggcagggatactcaccattgtcgtttcag
acccgcctcccagcccagaggggacccgacaggcccgaaggaatcgaagaagaaggtggagagagagacagagacaaatc
cggaagattagtggatggattcttagcaattatctgggtcgatctgcggagcctgttcctcttcagctaccaccgcttga
gagacttactcttgattgtagcgaggactgtggaacttctgggacgcagggggtgggaagccctcaaatattggtggaat
ctcctgcagtattggagtcaggagataaagaatagtgctattaacttgcttaatgccacttccatagcagtagctgaggg
gacagatagggttatagaagtagtacaaagggctgttagaactatcctccatatacctagaagaataagacagggcttcg
aaaggattttggtataaaatgggtggcaagtggtcaaaaagtaatggatggaaccagcagcagagccagcagcagagggg
gtgggagcagtatctcgagacggatccagc
>7766_FL21_51_83_EPI_HAD
atgagagcgaaggggatcatgaagagttatcaacacttgtggaaatggggcacgatgctccttgggatattgatgatctg
tagtgctacaggaaatttgtgggtcacagtctattatggggtgcctgtgtggaaagaagcaaacaccactctattttgtg
cttcggatgccaaagcatatgctacagaggtacataatgtttgggccacacatgcctgtgtacccacagatcccaaccca
caagaagtagaattggtaaatgtgacagaaaattttaacatgtgggacaataacatggtagaccagatgcatgaggatat
aatcagtttatgggatcaaagcctaaagccatgtgtaaaattaaccccactctgtgttactctaaactgcactgacgaat
tgacgaatgttacttttaccaatagtagctgggagaaaggagaaataaaaaactgctctttcaatgtcaccacaaccata
agagataagatacagaaagaatatgcgcttttttataaactagatgtagcaccaataggtgatacaaataataatacaaa
ttataccagctatacgttgacaagttgtaacacctcagtcattagacaagcctgtccaaaggtatcctttgagccaattc
ccatacattattgtgccccggctggttttgcgattctaaagtgtaaggataaaaagttcaatggaacaggaccatgtaaa
aatgtcagcacagtacaatgtacacatggaattaggccagtagtatcaacccaattgctgttaaatggcagtctagcaga
agaaggggtagtaattagatctaaaaatttcacagacaatgctaaaaacataatagtacagctgaaagaagctgtagaaa
ttaattgtacaagacccaacaacaatacaagaaaggtatacatataggaccagggagcgccttttatgcaacaggagata
taataggagacataagacaagcatattgtaacattagtaaagcaaaatggaatagcactttacaacagatagttaaaaaa
ttaggagaacaatataagaatgcaaaaatagcctttaatcaatcctcaggaggggacccagaaattgtaatgcacaattt
taattgtggaggggaatttttctactgtaacacaacaaaactgtttaatagtacttgggatgttaatagtacttgggagg
ttaatagtactgaggatggtaacgaaactatcacactcccatgcagaataaagcaaattataaacatgtggcagggagta
ggaaaagcaatgtatgcccctcccatcagtggacttattagatgtacatcaaatattacagggctgctattaacaagaga
tggtggtaatactaacgaggcagagaacaataccaggactgagatcttcagacctgtaggaggagatatgaaggacaatt
ggagaagtgaattatacaaatataaagtagtaaaaattgaaccattaggagtagcacccacccaggcaaagagaagagtg
gtgcagagagaaaaaagagcagtgggattcggagctttgttccttgggttcttgagtgcagcaggaagcactatgggcgc
agcgtcaatgacgctgacggtacaggccagacaattattgtctggtatagtgcaacagcagaacaatctgctgagggcta
ttgaggcgcaacaacatctgttgcaactcacagtctggggcatcaagcagctccaggcaagagtcctggctgtggaaaga
tacctaaaggatcaacagctcctgggaatttggggttgctctggaaaactcatttgcaccactgctgtgccttggaatac
tagttggagtaataaatctctggatatgatttggaataacatgacctggatggagtgggaaagagaaattgataattaca
cacacctaatatactccttacttgaagaatcgcagacccaacaagaaaagaatgaacaagaattactagcattagataaa
tgggcaagtttgtggaattggtttaacataacaaattggctgtggtatataagattgttcataatgatagtaggaggctt
gataggtttaagaatagcttttactgtactttctatagtgaatagagttaggcagggatactcaccattgtcgtttcaga
cccgcctcccagcccagaggggacccgacaggcccgaaggaatcgaagaagaaggtggagagagagacagagacaaatcc
ggaagattagtggatggattcttagcaattatctgggtcgatctgcggagcctgttcctcttcagctaccaccgcttgag
agacttactcttgattgtagcgaggactgtggaacttctgggacgcagggggtgggaagccctcaaatattggtggaatc
tcctgcagtattggagtcaggaaataaagaatagtgctattaacttgcttaatgccacttccatagcagtagctgagggg
acagatagggttatagaagtagtacaaagggctgttagagctatcctccatatacctagaagaataagacagggcttcga
aaggattttggtataaaatgggtggcaagtggtcaaaaagtaatggatggtctagagtaagggaaagaatgagacgaact
gaaccagcagcagagccagcagcagagggggtgggagcagtatctcgagacggatccagc
>7766_FL19_50_33_PRO_HAD
atgagagcgaaggggatcatgaagagttatcaacacttgtggaaatggggcacgatgctccttgggatattgatgatctg
tagtgctacaggaaatttgtgggtcacagtctattatggggtgcctgtgtggaaagaagcaaacaccactctattttgtg
cttcggatgccaaagcatatgctacagaggtacataatgtttgggccacacatgcctgtgtacccacagatcccagccca
caagaagtagaattggtaaatgtgacagaaaattttaacatgtgggacaataacatggtagaccagatgcatgaggatat
aatcagtttatgggatcaaagcctaaagccatgtgtaaaattaaccccactctgtgttactctaaattgcactgacgaat
tgacgaatgttacttttaccaatagtagctgggagaaaggagaaataaaaaactgctctttcaatgtcaccacaaccata
agagataagatacagaaagaatatgcacttttttataaactagatgtagcaccaataggtgatacaaataataatacaaa
ttataccagctatacgttgacaagttgtaacacctcagtcattagacaagcctgtccaaaggtatcctttgagccaattc
ccatacattattgtgccccggctggttttgcgattctaaagtgtaaggataaaaagttcaatggaacaggaccatgtaaa
aatgtcagcacagtacaatgtacacatggaattaggccagtagtatcaacccaattgctgttaaatggcagtctagcaga
agaaggggtagtaattagatctaaaaatttcacagacaatgctaaaaacataatagtacagctgaaagaagctgtagaaa
ttaattgtacaagacccaacaacgatacaagaaaaggtatacatataggaccagggagcgccttttatgcaacaggagat
ataataggagacataagacaagcacattgtaacattagtaaagcaaaatggagtagcactttacaacagatagttaaaaa
attaggagaacaatataagaatgcaaaaatagcctttaatcaatcctcaggaggggacccagaaattgtaatgcacaatt
ttaattgtggaggggaatttttctactgtaacacaacaaaactgtttaatagtacttgggatgttaatagtacttgggag
gttaatagtactgaggatggtaacgaaactatcacactcccatgcagaataaagcaaattataaacatgtggcagggagt
aggaaaagcaatgtatgcccctcccatcagtggacttattagatgtacatcaaatattacagggctgctattaacaagag
atggtggtaatactaacgaggcagagaacaataccaggactgagatcttcagacctgtaggaggagatatgaaggacaat
tggagaagtgaattatacaaatataaagtagtaaaaattgaaccattaggagtagcacccacccaggcaaagagaagagt
ggtgcagagagaaaaaagagcagtgggattcggagctttgttccttgggttcttgagtgcagcaggaagcactatgggcg
cagcgtcaatgacgctgacggtacaggccagacaattattgtctggtatagtgcaacagcagaacaatctgctgagggct
attgaggcgcaacaacatctgttgcaactcacagtctggggcatcaagcagctccaggcaagagtcctggctgtggaaag
atacctaaaggatcaacagctcctgggaatttggggttgctctggaaaactcatttgcaccactgctgtgccttggaata
ctagttggagtaataaatctctggatatgatttggaataacatgacctggatggagtgggaaagagaaattgataattac
acacacctaatatactccttacttgaagaatcgcagacccaacaagaaaagaatgaacaagaattactagcattagataa
atgggcaagtttgtggaattggtttaacataacaaattggctgtggtatataagattgttcataatgatagtaggaggct
tgataggtttaagaatagcttttactgtactttctatagtgaatagagttaggcagggatactcaccattgtcgtttcag
acccgcctcccagcccagaggggacccgacaggcccgaaggaatcgaagaagaaggtggagagagtgacagagacaaatc
cggaagattagtggatggattcttagcaattatctgggtcgatctgcggagcctgttcctcttcagctaccaccgcttga
gagacttactcttgattgtagcgaggactgtggaacttctgggacgcagggggtgggaagccctcaaatattggtggaat
ctcctgcagtattggagtcaggagataaagaatagtgctattaacttgcttaatgccacttccatagcagtagctgaggg
gacagatagggttatagaagtagtacaaagggctgttagagctatcctccatatacctagaagaataagacagggcttcg
aaaggattttggtataaaatgggtggcaagtggtcaaaaagtaatggatggtctagagtaagggaaagaatgagacgaac
tgaaccagcagcagagccagcagcagagggggtgggagcagtatctcgagacggatccagc
>7766_FL21_55_99_EPI_HAD
atgagagcgaaggggatcatgaagagttatcaacacttgtggaaatggggcacgatgctccttgggatattgatgatctg
tagtgctacaggaaatttgtgggtcacagtctattatggggtgcctgtgtggaaagaagcaaacaccactctattttgtg
cttcggatgccaaagcatatgctacagaggtacataatgtttgggccacacatgcctgtgtacccacagatcccaaccca
caagaagtagaattggtaaatgtgacagaaaattttaacatgtgggacaataacatggtagaccagatgcatgaggatat
aatcagtttatgggatcaaagcctaaagccatgtgtaaaattaaccccactctgtgttactctaaattgcactgacgaat
tgacgaatgttacttttaccaatagtagctgggagaaaggagaaataaaaactgctctttcaatgtcaccacaaccataa
gagataagatacagaaagaatatgcacttttttataaactagatgtagcaccaataggtgatacaaataataatacaaat
tataccagctatacgttgacaagttgtaacacctcagtcattagacaagcctgtccaaaggtatcctttgagccaattcc
catacattattgtgccccggctggttttgcgattctaaagtgtaaggataaaaagttcaatggaacaggaccatgtaaaa
atgtcagcacagtacaatgtacacatggaattaggccagtagtatcaacccaattgctgttaaatggcagtctagcagaa
gaaggggtagtaattagatctaaaaatttcacagacaatgctaaaaacataatagtacagctgaaagaagctgtagaaat
taattgtacaagacccaacaacaatacaagaaaaggtatacatataggaccagggagcgccttttatgcaacaggagata
taataggagacataagacaagcacattgtaacattagtacagcaaaatggaatagcactttacaacagatagttaaaaaa
ttaggagaacaatataagaatgcaaaaatagcctttaatcaatcctcaggaggggacccagaaattgtaatgcacaattt
taattgtggaggggaatttttctactgtaacacaacaaaactgtttaatagtacttgggatgttaatagtacttgggagg
ttaatagtactgaggatggtaacgaaactatcacactcccatgcagaataaagcaaattataaacatgtggcagggagta
ggaaaagcaatgtatgcccctcccatcagtggacttattagatgtacatcaaatattacagggctgctattaacaagaga
tggtggtaatactaacgaggcagagaacaataccaggactgagatcttcagacctgtaggaggagatatgaaggacaatt
ggagaagtgaattatacaaatataaagtagtaaaaattgaaccattaggagtagcacccacccaggcaaagagaagagtg
gtgcagagagaaaaaagagcagtgggattcggagctttgttccttgggttcttgagtgcagcaggaagcactatgggcgc
agcgtcaatgacgctgacggtacaggccagacaattattgtctggtatagtgcaacagcagaacaatctgctgagggcta
ttgaggcgcaacaacatctgttgcaactcacagtctggggcatcaagcagctccaggcaagagtcctggctgtggaaaga
tacctaaaggatcaacagctcctgggaatttggggttgctctggaaaactcatttgcaccactgctgtgccttggaatac
tagttggagtaataaatctctggatatgatttggaataacatgacctggatggagtgggaaagagaaattgataattaca
cacacctaatatactccttacttgaagaatcgcagacccaacaagaaaagaatgaacaagaattactagcattagataaa
tgggcaagtttgtggaattggtttaacataacaaattggctgtggtatataagattgttcataatgatagtaggaggctt
gataggtttaagaatagcttttactgtactttctatagtgaatagagttaggcagggatactcaccgttgtcgtttcaga
cccgcctcccagcccagaggggacccgacaggcccgaaggaatcgaagaagaaggtggagagagagacagagacaaatcc
ggaagattagtggatggattcttagcaattatctgggccgatctgcggagcctgttcctcttcagctaccaccgcttgag
agacttactcttgattgtagcgaggactgtggaacttctgggacgcagggggtgggaagccctcaaatattggtggaatc
tcctgcagtattggagtcaggagataaagaatagtgctattaacttgcttaatgccacttccatagcagtagctgagggg
acagatagggttatagaagtagtacaaagggctgttagagctatcctccatatacctagaagaataagacagggcttcga
aaggattttggtataaaatgggtggcaagtggtcaaaaagtaatggatggtctagagtaagggaaagaatgagacgaact
gaaccagcagcagagccagcagcagagggggtgggagcagtatctcgagacggatccagc
>7766_FL19_54_50_PRO_HAD
atgagagcgaaggggatcatgaagagttatcaacacttgtggaagtggggcacgatgctccttgggatattgatgatctg
tagtgctacaggaaatctgtgggtcacagtctattatggggtgcctgtgtggaaagaagcaaacaccactctattttgtg
cttcggatgccaaagcatatgctacagaggtacataatgtttgggccacacatgcctgtgtacccacagatcccaaccca
caagaagtagaattggtaaatgtgacagaaaattttaacatgtgggacaataacatggtagaccagatgcatgaggatat
aatcagtttatgggatcaaagcctaaagccatgtgtaaaattaaccccactctgtgttactctaaattgcactgacgaat
tgacgaatgttacttttaccaatagtagctgggagaaaggagaaataaaaaactgctctttcaatgtcaccacaaccata
agagataagatacagaaagaatatgcacttttttatagactagatgtagcaccaataggtgatacaaataataatacaaa
ttataccagctatacgttgacaagttgtaacacctcagtcattagacaagcctgtccaaaggtatcctttgagccaattc
ccatacattattgtgccccggctggttttgcgattctaaagtgtaaggataaaaagttcaatggaacaggaccatgtaaa
aatgtcagcacagtacaatgtacacatggaattaggccagtagtatcaacccaattgctgttaaatggcagtctagcaga
agaaggggtagtaattagatctaaaaacttcacagacaatgctaaaaacataatagtacagctgaaagaagctgtagaaa
ttaattgtacaagacccaacaacaatacaagaaaaggtatacatataggaccagggagcgccttttatgcaacaggagat
ataataggagacataagacaagcacattgtaacattagtaaagcaaaatggaatagcactttacaacagatagttaaaaa
attaggagaacaatataagaatgcaaaaatagcctttaatcaatcctcaggaggggacccagaaattgtaatgcacaatt
ttaattgtggaggggaatttttctactgtaacacaacaaaactgtttaatagtacttgggatgttaatagtacttgggag
gttaatagtactgaggatggtaacgaaactaccacactcccatgcagaataaagcaaattataaacatgtggcagggagt
aggaaaagcaatgtatgcccctcccatcagtggacttattagatgtacatcaaatattacagggctgctattaacaagag
atggtggtaatactaacgaggcagagaacaataccaggactgagatcttcagacctgtaggaggagatatgaaggacaat
tggagaagtgaattatacaaatataaagtagtaaaaattgaaccattaggagtagcacccacccaggcaaagagaagagt
ggtgcagagagaaaaaagagcagtgggattcggagctttgttccttgggttcttgagtgcagcaggaagcactatgggcg
cagcgtcaatgacgctgacggtacaggccagacaattattgtctggtatagtgcaacagcagaacaatctgctgagggct
attgaggcgcaacaacatctgttgcaactcacagtctggggcatcaagcagctccaggcaagagtcctggctgtggaaag
atacctaaaggatcaacagctcctgggaatttggggttgctctggaaaactcatttgcaccactgctgtgccttggaata
ctagttggagtaataaatctctggatatgatttggaataacatgacctggatggagtgggaaagagaaattgataattac
acacacctaatatactccttacttgaagaatcgcagacccaacaagaaaagaatgaacaagaattactagcattagataa
atgggcaagtttgtggaattggtttaacataacaaattggctgtggtatataagattgttcataatgatagtaggaggct
tgataggtttaagaatagcttttactgtactttctatagtgaatagagttaggcagggatactcaccagtgtcgtttcag
acccgcctcccagcccagaggggacccgacaggcccgaaggaatcgaagaagaaggtggagagagagacagagacaaatc
cggaagattagtggatggattcttagcaattatctgggtcgatctgcggagcctgttcctcttcagctaccaccgcttga
gagacttactcttgattgtagcgaggactgtggaacttctgggacgcagggggtgggaagccctcaaatattggtggaat
ctcctgcagtattggagtcaggagataaagaatagtgctattaacttgcttaatgccacttccatagcagtagctgaggg
gacagataggattatagaagtagtacaaagggctgttagagctatcctccatatacctagaagaataagacagggcttcg
aaaggattttggtataaaatgggtggcaagtggtcaaaaagtaatggatggtctagagtaagggaaagaatgagacgaac
tgaaccagcagcagagccagcagcagagggggtgggagcagtatctcgagacggatccagc
>CA110_FL51_4_4_HAD
atgaaagtgacggggatcaggaagaattatcagcaatggaaatggggaatcatgctcttttggcttttattgatcggtag
tgctgcaggacaattgtgggtcacagtctattatggggtacctgtgtggaaagaagcaactaccactctattttgtgcat
cagatgctaaagcatatgatacagaggcacataatgtttgggccacacatgcctgtgtacccacagaccccaacccacaa
gaaataataatggaaaatgtgacagaagattttaacatgtggaaaaataacatggtagaacagatgcaggaagacataat
caatttatgggatcaaagtctaaagccatgtgtaaaattaaccccactctgtgttactttaaattgcactgattattcgg
gaaataccgataggcctactaccaataatagtagcttggaggagaaaggagaaataaagaactgctctttcaatatcacc
acaaacaggaaaaatagggtgaagaaggaatatgcactttttaataaactggaagtagtaccaatagataatgataatac
cacatatatgttggtaagttgtaacacctcagccactacacaagcctgtccaaagatatcctttgagccaattccaatac
attattgtgccccggccggttttgcgattctaaaatgtaataataagacattcgatggaaaaggacagtgtagaaatgtc
agcacagtacaatgtacacatgggattaagccagtagtatcaactcaactactgttaaatggcagtctagcagaacaaga
gatagtaattaggtctgagaatttctcagacaatgctaaaaacatcatagtacagctaaaaacccctgtagaaattaatt
gtacaaggcccaacaacaacacaaggaaaagtataaatatgggaccagggagagcatggtatgcaacaggagatataata
ggagatataagacaagcacattgtaacattagtagtacaaaatggaataacactttaagacagatagctaaaaagttagg
agaacaatttaataaaacagtaatctttaataatgcctcaggaggggacccagaaattgtaatgcacagttttaattgta
gaggggaatttttctactgcaatacaacaccactgtttaatagtacttggaatgaaagtgattggaacacaaatgatact
gctgaaaggtcaaatgacactgttatcacccttcgatgcaggataaaacaaattataaacatgtggcaggcagtgggaaa
agcaatgtatgcccctcccatcgaaggacaaattaggtgttcatcaaatatcacagggctaatattaacaagagatggtg
gtaaaaatgggaccaacgagaccttcagacctgcaggaggaaatatgagggacaattggagaagtgaattatataaatat
aaagtagtacaaattgaaccattaggagtagcacccaccaaggcaaagagaagagtggtgcagagagaaaaaagagcagt
gggaataggagctctgttccttgggttcttgggagcagcaggaagcactatgggcgcagcgtcactgacgctgacggtac
aggccagactattattgtctggtatagtgcaacagcagaacaatttgctgagagctattgaggcgcaacagcatctgttg
caactcacagtctggggcatcaagcagctccaggcaagagtcctggctgtggaaagatacctaaaggatcaacagctcct
ggggatttggggttgctctggaaaactcatttgcaccactgctgtgccttggaatactacttggagtaataaatctctga
atgaaatttgggataacatgacctggatgcagtgggatagagaaattaacaattatacaagcttaatatacaccttaatt
gaagaatcgcagatccagcaagaaaagaatgaaaaagacttattggaattagataaatgggcaaatttgtggaattggtt
tgacatatcaaactggctgtggtatataaaaatattcataatgatagtaggaggcttgataggtttaagaatagttttta
ctgtactttctatagtgaatagagttaggcagggatattcaccattgtcatttcagacccgcctcccaacccagagggga
cccgacaggcccggaggaatcgaagaagaaggtggcgacagagacagagacagatccggtccattagtggatggattctt
agcaattatctgggtcgacctgcggagcctgttcctcttcagctaccaccgattgagagacttactctcgattgtaacga
ggactgtggaacttctgggacgcagggggtgggaggcactgaaatattggtggaatctcctacagtattggagtcaggaa
ctaaagagtagtgctattagcttgtacaacgcctttgccatagcagtagctgagggaacagataggattctagaaatatt
gcaaagagcttttagagctattctccacatacctacaagaataagacagggcttggaaagggctttgctataaaatggga
ggcaagttgtcaaaacgtagagtccctggatgggccactataagggaaagaatgagaagagctgaaccagcagcagaacc
agcagcagcgggggtgggagcagtatctcgagacctggaaaga
>CA110_FL56_30_11_HAD
atgaaagtgacggggatcaggaagaattatcagcaatggaaatggggaatcatgctcttttggcttttattgatcggtag
tgcagcagaacaattgtgggtcacagtctattatggggtacctgtgtggaaagatgcaaccaccactctattttgtgcat
cagatgctaaagcatatgatacagaggtacataatgtttgggccacacatgcctgtgtacccaccgaccccaacccacaa
gaaatggtaatggaaaatgtgacagaagattttaacatgtggaaaaataacatggtagaacaaatgcaggaagatataat
cagtttatgggatcaaagcctaaagccatgtgtaaaattaaccccactctgtgttactttaaattgcactgattattcgg
ggaatgctactaataccaataaaactaataccactaatagtagcttggaggacaaaggagaaataaaaaactgctctttc
aatatcaccacagtcataaaagataaggtgcagaaagaatatgcacttttttataacctggatatagtaccaatagataa
caataataccacatataggttgataagttgtaacacctcagtcattacgcaggcctgtccaaaggtatcctttgagccaa
ttcccatacattattgtgccccagctggttttgcgattctaaaatgtaataataagacattcaatggaacaggacagtgt
agaaatgtcagcacagtacaatgcacacatgggattaagccagtagtatcaacccaactgctgttaaatggcagtctagc
agaagaagacatagtaattagatctaagaatttctcagacaatactaaaaacatcatagtacagctgaaagaacctgtag
aaattaattgtacaaggcccaacaacaacacaagaaaaagtatacatatagcaccagggagagcattttatgcaacagga
gatataataggagatataagacaagcacattgtaacattagtagtacaaaatggaataacactttaaaacggatagctaa
aaagttaggagaacaatttgagaataaaccagtggtctttaatcaatcctcaggaggggacccagaaattgtaatgcaca
gttttaattgtaaaggggaatttttttactgtaatacaacaccactgtttaatagtacttggaataatagtaggtggaat
acaaataatactgaagggtcaaatgacactgttatcacccttcaatgcaggataaaacaaattataaacatgtggcagga
agtaggaaaagcaatgtatgcccctcccatcgaaggacagattagatgttcatcaaatattacagggctgatattaacaa
gagatggtggtaatgagagcgaggagatcttcagacctataggaggaaatatgagggacaattggagaagtgaattatat
aaatataaagtagtacaaattgaaccattaggagtagcacccaccaaggcaaagagaagagtggtgcagagagaaaaaag
agcagtgggaatgggagctctgttccttgggttcttgggagcagcaggaagcactatgggcgcagcgtcactgacgctga
cggtacaggccagacaattattgtctggtatagtgcaacagcagaacaatttgctgagggctattgaggcgcaacagcat
ctgttgcaactcacagtctggggcatcaagcagctccaggcaagaatcctggctgtggaaagatacctaaaggatcaaca
gctcctggggatttggggttgctctggaaaactcgtttgcaccactactgtgccttggaatactagttggagtaataaat
ctctgaatgaaatttgggataacatgacctggatgcagtgggataaagaaattaacaagtacacaagcttaatatacacc
ttaattgaaaaatcgcagaaccagcaagagataaatgaaaaagaattattggaattagataaatgggcaaatttgtggaa
ttggtttgacataacaagctggctgtggtatataaaaatattcataatgatagtaggaggcttgataggtttaagaatag
tttttactgtactttctatagtgaatagagttaggcagggatattcaccattgtcatttcagacccgcctcccagcccag
agggaacccgacaggcccgaaggaatcgaagaagaaggtggagagcgagacagagacagatccggtccattagtggatgg
attcttagcaattttttgggtcgacctgcggagcctgttcctcttcagctaccaccgcttgagagacttactctcgattg
tgacgaggattgtggaacttctgggacgcagggggtgggaagccctgaaatattggtggaatctcctacagtattggagt
caagaactaaagagtagtgctattagcttgtacaacgcctttgccatagcagtagctgagggaacagataggattctaga
aatattgcaaagagcttatagagctattctccacatacctacaagaataagacagggcttggaaagggctttgctataaa
atgggaggcaagtggtcaaaacgtagtgtccctggatgggctactataagggaaagaatgagacgagctgaaccaacagc
agaaccagcagcagcgggggtgggagcagtatctcgagacctggaaaga
>CA110_FL56_31_18_HAD
atgaaagtgacggggatcaggaagaattatcagcaatggaaatggggaatcatgctcttttggcttttattgatcggtag
tgcagcagaacaattgtgggtcacagtctattatggggtacctgtgtggaaagatgcaaccaccactctattttgtgcat
cagatgctaaagcatatgatacagaggtacataatgtttgggccacacatgcctgtgtacccaccgaccccaacccacaa
gaaatggtaatggaaaatgtgacagaagattttaacatgtggaaaaataacatggtagaacaaatgcaggaagatataat
cagtttatgggatcaaagcctaaagccatgtgtaaaattaaccccactctgtgttactttaaattgcactgattattcgg
ggaatgctactaataccaataaaactaataccactaatagtagcttggaggacaaaggagaaataaaaaactgctctttc
aatatcaccacagtcataaaagataaggtgcagaaagaatatgcacttttttataacctggatatagtaccaatagataa
caataataccacatataggttgataagttgtaacacctcagtcattacacaggcctgtccaaaggtatcctttgagccaa
ttcccatacattattgtgccccagctggttttgcgattctaaaatgtaataataagacattcaatggaacaggacagtgt
agaaatgtcagcacagtacaatgcacacatgggattaagccagtagtatcaacccaactgctgttaaatggcagtctagc
agaagaagacatagtaattagatctaagaatttctcagacaatactaaaaacatcatagtacagctgaaagaacctgtag
aaattaattgtacaaggcccaacaacaacacaagaaaaagtatacatatagcaccagggagagcattttatgcaacagga
gatataataggagatataagacaagcacattgtaacattagtagtacaaaatggaataacactttaaaacggatagctaa
aaagttaggagaacaatttgagaataaaccagtggtctttaatcaatcctcaggaggggacccagaaattgtaatgcaca
gttttaattgtaaaggggaatttttttactgtaatacaacaccactgtttaatagtacttggaataatagtaggtggaat
acaaataatactgaagggtcaaatgacactgttatcacccttcaatgcaggataaaacaaattataaacatgtggcagga
agtaggaaaagcaatgtatgcccctcccatcgaaggacagattagatgttcatcaaatattacagggctgatattaacaa
gagatggtggtaatgagagcgaggagatcttcagacctataggaggaaatatgagggacaattggagaagtgaattatat
aaatataaagtagtacaaattgaaccattaggagtagcacccaccaaggcaaagagaagagtggtgcagagagaaaaaag
agcagtgggaatgggagctctgttccttgggttcttgggagcagcaggaagcactatgggcgcagcgtcactgacgctga
cggtacaggccagacaattattgtctggtatagtgcaacagcagaacaatttgctgagggctattgaggcgcaacagcat
ctgttgcaactcacagtctggggcatcaagcagctccaggcaagaatcctggctgtggaaagatacctaaaggatcaaca
gctcctggggatttggggttgctctggaaaactcatttgcaccactactgtgccttggaatactagttggagtaataaat
ctctgaatgaaatttgggataacatgacctggatgcagtgggataaagaaattaacaagtacacaagcttaatatacacc
ttaattgaaaaatcgcagaaccagcaagagataaatgaaaaagaattattggaattagataaatgggcaaatttgtggaa
ttggtttgacataacaagctggctgtggtatataaaaatattcataatgatagtaggaggcttgataggtttaagaatag
tttttactgtactttctatagtgaatagagttaggcagggatattcaccattgtcatttcagacccgcctcccagcccag
agggaacccgacaggcccgaaggaatcgaagaagaaggtggagagcgagacagagacagatccggtccattagtggatgg
attcttagcaattttttgggtcaacctgcggagcctgttcctcttcagctaccaccgcttgagagacttactctcgattg
tgacgaggattgtggaacttctgggacgcagggggtgggaagccctgaaatattggtggaatctcctacagtattggagt
caggaactaaagagtagtgctattagcttgtacaacgcctttgccatagcagtagctgagggaacagataggattctaga
aatattgcaaagagcttatagagctattctccacatacctacaagaataagacagggcttggaaagggctttgctataaa
atgggaggcaagtggtcaaaacgtagtgtccctggatgggctactataagggaaagaatgagacgagctgaaccaacagc
agaaccagcagcagcgggggtgggagcagtatctcgagacctggaaaga
>CA110_FL56_32_29_HAD
atgaaagtgacggggatcaggaagaattatcagcaatggaaatggggaatcatgctcttttggcttttattaatcggtag
tgcagcagaacaattgtgggtcacagtctattatggggtacctgtgtggaaagatgcaaccaccactctattttgtgcat
cagatgctaaagcatatgatacagaggtacataatgtttgggccacacatgcctgtgtacccaccgaccccaacccacaa
gaaatggtaatggaaaatgtgacagaagattttaacatgtggaaaaataacatggtagaacaaatgcaggaagatataat
cagtttatgggatcaaagcctaaagccatgtgtaaaattaaccccactctgtgttactttaaattgcactgattattcgg
ggaatgctactaataccaataaaactaataccactaatagtagcttggaggacaaaggagaaataaaaaactgctctttc
aatatcaccacagtcataaaagataaggtgcagaaagaatatgcacttttttataacctggatatagtaccaatagataa
caataataccacatataggttgataagttgtaacacctcagtcattacgcaggcctgtccaaaggtatcctttgagccaa
ttcccatacattattgtgccccagctggttttgcgattctaaaatgtaataataagacattcaatggaacaggacagtgt
agaaatgtcagcacagtacaatgcacacatgggattaagccagtagtatcaacccaactgctgttaaatggcagtctagc
agaagaagacatagtaattagatctaagaatttctcagacaatactaaaaacatcatagtacagctgaaagaacctgtaa
aaattaattgtacaaggcccaacaacaacacaagaaaaagtatacatatagcaccagggagagcattttatgcaacagga
gatataataggagatataagacaagcacattgtaacattagtagtacaaaatggaataacactttaaaacggatagctaa
aaagttaggagaacaatttgagaataaaccagtggtctttaatcaatcctcaggaggggacccagaaattgtaatgcaca
gttttaattgtaaaggggaatttttttactgtaatacaacaccactgtttaatagtacttgaaataatagtaggtggaat
acaaataatactgaagggtcaaataacactgttatcacccttcaatgcaggataaaacaaattataaacatgtggcagga
agtaggaaaagcaatgtatgcccctcccatcgaaggacagattagatgttcatcaaatattacagggctgatattaacaa
gaaatggtggtaatgagagcgaagagatcttcagacctataggaggaaatatgagggacaattggagaagtgaattatat
aaatataaagtagtacaaattgaaccattagaagtagcacccaccaaggcaaagagaagagtggtgcagagagaaaaaag
agcagtgggaatgggagctctgttccttgggttcttgggagcagcaggaagcactatgggcgcagcgtcactgacgctga
cggtacaggccagacaattattgtctggtatagtgcaacagcagaacaatttgctgagggctattgaggcgcaacagcat
ctgttgcaactcacagtctggggcatcaagcagctccaggcaagaatcctggctgtggaaagatacctaaaggatcaaca
gctcctggggatttggggttgctctggaaaactcgtttgcaccactactgtgccttggaatactagttggagtaataaat
ctctgaataaaatttaggataacatgacctggatgcagtgggataaagaaattaacaagtacacaagcttaatatacacc
ttaattgaaaaatcgcagaaccagcaagagataaatgaaaaagaattattggaattagataaatgggcaaatttgtggaa
ttggtttgacataacaagctggctgtggtatataaaaatattcataatgatagtaggaggcttaataggtttaagaatag
tttttactgtactttctatagtgaatagagttaggcagggatattcaccattgtcatttcagacccgcctcccagcccag
agggaacccaacaggcccgaaggaatcgaagaagaaggtggagagcgagacagagacagatccggtccattagtggatgg
attcttagcaattttttgggtcgacctgcggagcctgttcctcttcagctaccaccgcttgagagacttactctcgattg
tgacgaggattgtggaacttctgggacgcagggggtgggaagccctgaaatattggtggaatctcctacagtattggagt
caggaactaaagagtagtgctattagcttgtacaacgcctttgccatagcagtagctgagggaacaaataggattctaga
aatattgcaaagagcttatagagctattctccacatacctacaagaataagacagggcttggaaagggctttgctataaa
atgggaggcaagtggtcaaaacgtagtgtccctggatgggctactataagggaaagaatgagacgagctgaaccaacagc
agaaccagcagcagcgggggtgggagcagtatctcgagacctggaaaga
>CA110_FL56_33_33_HAD
atgaaagtgacggggatcaggaagaattatcagcaatggaaatggggaatcatgctcttttggcttttattgatcggtag
tgcagcagaacaattgtgggtcacagtctattatggggtacctgtgtggaaagatgcaaccaccactctattttgtgcat
cagatgctaaagcatatgatacagaggtacataatgtttgggccacacatgcctgtgtacccaccgaccccaacccacaa
gaaatggtaatggaaaatgtgacagaagattttaacatgtggaaaaataacatggtagaacaaatgcaggaagatataat
cagtttatgggatcaaagcctaaagccatgtgtaaaattaaccccactctgtgttactttaaattgcactgattattcgg
ggaatgctactaataccaataaaactaataccactaatagtagcttggaggacaaaggagaaataaaaaactgctctttc
aatatcaccacagtcataaaagataaggtgcagaaagaatatgcacttttttataacctggatatagtaccaatagataa
caataataccacatataggttgataagttgtaacacctcagtcattacacaggcctgtccaaaggtatcctttgagccaa
ttcccatacattattgtgccccagctggttttgcgattctaaaatgtaataataagacattcaatggaacaggacagtgt
agaaatgtcagcacagtacaatgcacacatgggattaagccagtagtatcaacccaactgctgttaaatggcagtctagc
agaagaagacatagtaattagatctaagaatttctcagacaatactaaaaacatcatagtacagctgaaagaacctgtag
aaattaattgtacaaggcccaacaacaacacaagaaaaagtatacatatagcaccagggagagcattttatgcaacagga
gatataataggagatataagacaagcacattgtaacattagtagtacaaaatggaataacactttaaaacggatagctaa
aaagttaggagaacaatttgagaataaaccagtggtctttaatcaatcctcaggaggggacccagaaattgtaatgcaca
gttttaattgtaaaggggaatttttttactgtaatacaacaccactgtttaatagtacttggaataatagtaggtggaat
acaaataatactgaagggtcaaatgacactgttatcacccttcaatgcaggataaaacaaattataaacatgtggcagga
agtaggaaaagcaatgtatgcccctcccatcgaaggacagattagatgttcatcaaatattacagggctgatattaacaa
gagatggtggtaatgagagcgaggagatcttcagacctataggaggaaatatgagggacaattggagaagtgaattatat
aaatataaagtagtacaaattgaaccattaggagtagcacccaccaaggcaaagagaagagtggtgcagagagaaaaaag
agcagtgggaatgggagctctgttccttgggttcttgggagcagcaggaagcactatgggcgcagcgtcactgacgctga
cggtacaggccagacaattattgtctggtatagtgcaacagcagaacaatttgctgagggctattgaggcgcaacagcat
ctgttgcaactcacagtctggggcatcaagcagctccaggcaagaatcctggctgtggaaagatacctaaaggatcaaca
gctcctggggatttggggttgctctggaaaactcatttgcaccactactgtgccttggaatactagttggagtaataaat
ctctgaatgaaatttgggataacatgacctggatgcagtgggataaagaaattaacaagtacacaagcttaatatacacc
ttaattgaaaaatcgcagaaccagcaagagataaatgaaaaagaattattggaattagataaatgggcaaatttgtggaa
ttggtttgacataacaagctggctgtggtatataaaaatattcataatgatagtaggaggcttgataggtttaagaatag
tttttactgtactttctatagtgaatagagttaggcagggatattcaccattgtcatttcagacccgcctcccagcccag
agggaacccgacaggcccgaaggaatcgaagaagaaggtggagagcgagacagagacagatccggtccattagtggatgg
attcttagcaattttttgggtcgacctgcggagcctgttcctcttcagctaccaccgcttgagagacttactctcgattg
tgacgaggattgtggaacttctgggacgcagggggtgggaagccctgaaatattggtggaatctcctacagtattggagt
caggaactaaagagtagtgctattagcttgtacaacgcctttgccatagcagtagctgagggaacagataggattctaga
aatattgcaaagagcttatagagctattctccacatacctacaagaataagacagggcttggaaagggctttgctataaa
atgggaggcaagtggtcaaaacgtagtgtccctggatgggctactataagggaaagaatgagacgagctgaaccaacagc
agaaccagcagcagcgggggtgggagcagtatctcgagacctggaaaga
>CA110_FL56_34_42_HAD
atgaaagtgacggggatcaggaagaattatcagcaatggaaatggggaatcatgctcttttggcttttattgatcggtag
tgcagcagaacaattgtgggtcacagtctattatggggtacctgtgtggaaagatgcaaccaccactctattttgtgcat
cagatgctaaagcatatgatacagaggtacataatgtttgggccacacatgcctgtgtacccaccgaccccaacccacaa
gaaatggtaatggaaaatgtgacagaagattttaacatgtggaaaaataacatggtagaacaaatgcaggaagatataat
cagtttatgggatcaaagcctaaagccatgtgtaaaattaaccccactctgtgttactttaaattgcactgattattcgg
ggaatgctactaataccaataaaactaataccactaatagtagcttggaggacaaaggagaaataaaaaactgctctttc
aatatcaccacagtcataaaagataaggtgcagaaagaatatgcacttttttataacctggatatagtaccaatagataa
caataataccacatataggttgataagttgtaacacctcagtcattacacaggcctgtccaaaggtatcctttgagccaa
ttcccatacattattgtgccccagctggttttgcgattctaaaatgtaataataagacattcaatggaacaggacagtgt
agaaatgtcagcacagtacaatgcacacatgggattaagccagtagtatcaacccaactgctgttaaatggcagtctagc
agaagaagacatagtaattagatctaagaatttctcagacaatactaaaaacatcatagtacagctgaaagaacctgtag
aaattaattgtacaaggcccaacaacaacacaagaaaaagtatacatatagcaccagggagagcattttatgcaacagga
gatataataggagatataagacaagcacattgtaacattagtagtacaaaatggaataacactttaaaacggatagctaa
aaagttaggagaacaatttgagaataaaccagtggtctttaatcaatcctcaggaggggacccagaaattgtaatgcaca
gttttaattgtaaaggggaatttttttactgtaatacaacaccactgtttaatagtacttggaataatagtaggtggaat
acaaataatactgaagggtcaaatgacactgttatcacccttcaatgcaggataaaacaaattataaacatgtggcagga
agtaggaaaagcaatgtatgcccctcccatcgaaggacagattagatgttcatcaaatattacagggctgatattaacaa
gagatggtggtaatgagagcgaggagatcttcagacctataggaggaaatatgagggacaattggagaagtgaattatat
aaatataaagtagtacaaattgaaccattaggagtagcacccaccaaggcaaagagaagagtggtgcagagagaaaaaag
agcagtgggaatgggagctctgttccttgggttcttgggagcagcaggaagcactatgggcgcagcgtcactgacgctga
cggtacaggccagacaattattgtctggtatagtgcaacagcagaacaatttgctgagggctattgaggcgcaacagcat
ctgttgcaactcacagtctggggcatcaagcagctccaggcaagaatcctggctgtggaaagatacctaaaggatcaaca
gctcctggggatttggggttgctctggaaaactcatttgcaccactactgtgccttggaatactagttggagtaataaat
ctctgaatgaaatttgggataacatgacctggatgcagtgggataaagaaattaacaagtacacaagcttaatatacacc
ttaattgaaaaatcgcagaaccagcaagagataaatgaaaaagaattattggaattagataaatgggcaaatttgtggaa
ttggtttgacataacaagctggctgtggtatataaaaatattcataatgatagtaggaggcttgataggtttaagaatag
tttttactgtactttctatagtgaatagagttaggcagggatattcaccattgtcatttcagacccgcctcccagcccag
agggaacccgacaggcccgaaggaatcgaagaagaaggtggagagcgagacagagacagatccggtccattagtggatgg
attcttagcaattttttgggtcgacctgcggagcctgttcctcttcagctaccaccgcttgagagacttactctcgattg
tgacgaggattgtggaacttctgggacgcagggggtgggaagccctgaaatattggtggaatctcctacagtattggagt
caggaactaaagagtagtgctattagcttgtacaacgcctttgccatagcagtagctgagggaacagataggattctaga
aatattgcaaagagcttatagagctattctccacatacctacaagaataagacagggcttggaaagggctttgctataaa
atgggaggcaagtggtcaaaacgtagtgtccctggatgggctactataagggaaagaatgagacgagctgaaccaacagc
agaaccagcagcagcgggggtgggagcagtatctcgagacctggaaaga
>CA110_FL56_36_51_HAD
atgaaagtgacggggatcaggaagaattatcagcaatggaaatggggaatcatgctcttttggcttttattgatcggtag
tgcagcagaacaattgtgggtcacagtctattatggggtacctgtgtggaaagatgcaaccaccactctattttgtgcat
cagatgctaaagcatatgatacagaggtacataatgtttgggccacacatgcctgtgtacccaccgaccccaacccacaa
gaaatggtaatggaaaatgtgacagaagattttaacatgtggaaaaataacatggtagaacaaatgcaggaagatataat
cagtttatgggatcaaagcctaaagccatgtgtaaaattaaccccactctgtgttactttaaattgcactgattattcgg
ggaatgctactaataccaataaaactaataccactaatagtagcttggaggacaaaggagaaataaaaaactgctctttc
aatatcaccacagtcataaaagataaggtgcagaaagaatatgcacttttttataacctggatatagtaccaatagataa
caataataccacatataggttgataagttgtaacacctcagtcattacacaggcctgtccaaaggtatcctttgagccaa
ttcccatacattattgtgccccagctggttttgcgattctaaaatgtaataataagacattcaatggaacaggacagtgt
agaaatgtcagcacagtacaatgcacacatgggattaagccagtagtatcaacccaactgctgttaaatggcagtctagc
agaagaagacatagtaattagatctaagaatttctcagacaatactaaaaacatcatagtacagctgaaagaacctgtag
aaattaattgtacaaggcccaacaacaacacaagaaaaagtatacatatagcaccagggagagcattttatgcaacagga
gatataataggagatataagacaagcacattgtaacattagtagtacaaaatggaataacactttaaaacggatagctaa
aaagttaggagaacaatttgagaataaaccagtggtctttaatcaatcctcaggaggggacccagaaattgtaatgcaca
gttttaattgtaaaggggaatttttttactgtaatacaacaccactgtttaatagtacttggaataatagtaggtggaat
acaaataatactgaagggtcaaatgacactgttatcacccttcaatgcaggataaaacaaattataaacatgtggcagga
agtaggaaaagcaatgtatgcccctcccatcgaaggacagattagatgttcatcaaatattacagggctgatattaacaa
gagatggtggtaatgagagcgaggagatcttcagacctataggaggaaatatgagggacaattggagaagtgaattatat
aaatataaagtagtacaaattgaaccattaggagtagcacccaccaaggcaaagagaagagtggtgcagagagaaaaaag
agcagtgggaatgggagctctgttccttgggttcttgggagcagcaggaagcactatgggcgcagcgtcactgacgctga
cggtacaggccagacaattattgtctggtatagtgcaacagcagaacaatttgctgagggctattgaggcgcaacagcat
ctgttgcaactcacagtctggggcatcaagcagctccaggcaagaatcctggctgtggaaagatacctaaaggatcaaca
gctcctggggatttggggttgctctggaaaactcatttgcaccactactgtgccttggaatactagttggagtaataaat
ctctgaatgaaatttgggataacatgacctggatgcagtgggataaagaaattaacaagtacacaagcttaatatacacc
ttaattgaaaaatcgcagaaccagcaagagataaatgaaaaagaattattggaattagataaatgggcaaatttgtggaa
ttggtttgacataacaagctggctgtggtatataaaaatattcataatgatagtaggaggcttgataggtttaagaatag
tttttactgtactttctatagtgaatagagttaggcagggatattcaccattgtcatttcagacccgcctcccagcccag
agggaacccgacaggcccgaaggaatcgaagaagaaggtggagagcgagacagagacagatccggtccattagtggatgg
attcttagcaattttttgggtcgacctgcggagcctgttcctcttcagctaccaccgcttgagagacttactctcgattg
tgacgaggattgtggaacttctgggacgcagggggtgggaagccctgaaatattggtggaatctcctacagtattggagt
caggaactaaagagtagtgctattagcttgtacaacgcctttgccatagcagtagctgagggaacagataggattctaga
aatattgcaaagagcttatagagctattctccacatacctacaagaataagacagggcttggaaagggctttgctataaa
atgggaggcaagtggtcaaaacgtagtgtccctggatgggctactataagggaaagaatgagacgagctgaaccaacagc
agaaccagcagcagcgggggtgggagcagtatctcgagacctggaaaga
>CA110_FL56_47_72_HAD
atgaaagtgacggggatcaggaagaattatcagcaatggaaatggggaatcatgctcttttggcttttattgatcggtag
tgcagcagaacaattgtgggtcacagtctattatggggtacctgtgtggaaagatgcaaccaccactctattttgtgcat
cagatgctaaagcatatgatacagaggtacataatgtttgggccacacatgcctgtgtacccaccgaccccaacccacaa
gaaatggtaatggaaaatgtgacagaagattttaacatgtggaaaaataacatggtagaacaaatgcaggaagatataat
cagtttatgggatcaaagcctaaagccatgtgtaaaattaaccccactctgtgttactttaaattgcactgattattcgg
ggaatgctactaataccaataaaactaataccactaatagtagcttggaggacaaaggagaaataaaaaactgctctttc
aatatcaccacagtcataaaagataaggtgcagaaagaatatgcacttttttataacctggatatagtaccaatagataa
caataataccacatataggttgataagttgtaacacctcagtcattacacaggcctgtccaaaggtatcctttgagccaa
ttcccatacattattgtgccccagctggttttgcgattctaaaatgtaataataagacattcaatggaacaggacagtgt
agaaatgtcagcacagtacaatgcacacatgggattaagccagtagtatcaacccaactgctgttaaatggcagtctagc
agaagaagacatagtaattagatctaagaatttctcagacaatactaaaaacatcatagtacagctgaaagaacctgtag
aaattaattgtacaaggcccaacaacaacacaagaaaaagtatacatatagcaccagggagagcattttatgcaacagga
gatataataggagatataagacaagcacattgtaacattagtagtacaaaatggaataacactttaaaacggatagctaa
aaagttaggagaacaatttgagaataaaccagtggtctttaatcaatcctcaggaggggacccagaaattgtaatgcaca
gttttaattgtaaaggggaatttttttactgtaatacaacaccactgtttaatagtacttggaataatagtaggtggaat
acaaataatactgaagggtcaaatgacactgttatcacccttcaatgcaggataaaacaaattataaacatgtggcagga
agtaggaaaagcaatgtatgcccctcccatcgaaggacagattagatgttcatcaaatattacagggctgatattaacaa
gagatggtggtaatgagagcgaggagatcttcagacctataggaggaaatatgagggacaattggagaagtgaattatat
aaatataaagtagtacaaattgaaccattaggagtagcacccaccaaggcaaagagaagagtggtgcagagagaaaaaag
agcagtgggaatgggagctctgttccttgggttcttgggagcagcaggaagcactatgggcgcagcgtcactgacgctga
cggtacaggccagacaattattgtctggtatagtgcaacagcagaacaatttgctgagggctattgaggcgcaacagcat
ctgttgcaactcacagtctggggcatcaagcagctccaggcaagaatcctggctgtggaaagatacctaaaggatcaaca
gctcctggggatttggggttgctctggaaaactcatttgcaccactactgtgccttggaatactagttggagtaataaat
ctctgaatgaaatttgggataacatgacctggatgcagtgggataaagaaattaacaagtacacaagcttaatatacacc
ttaattgaaaaatcgcagaaccagcaagagataaatgaaaaagaattattggaattagataaatgggcaaatttgtggaa
ttggtttgacataacaagctggctgtggtatataaaaatattcataatgatagtaggaggcttgataggtttaagaatag
tttttactgtactttctatagtgaatagagttaggcagggatattcaccattgtcatttcagacccgcctcccagcccag
agggaacccgacaggcccgaaggaatcgaagaagaaggtggagagcgagacagagacagatccggtccattagtggatgg
attcttagcaattttttgggtcgacctgcggagcctgttcctcttcagctaccaccgcttgagagacttactctcgattg
tgacgaggattgtggaacttctgggacgcagggggtgggaagccctgaaatattggtggaatctcctacagtattggagt
caggaactaaagagtagtgctattagcttgtacaacgcctttgccatagcagtagctgagggaacagataggattctaga
aatattgcaaagagcttatagagctattctccacatacctacaagaataagacagggcttggaaagggctttgctataaa
atgggaggcaagtggtcaaaacgtagtgtccctggatgggctactataagggaaagaatgagacgagctgaaccaacagc
agaaccagcagcagcgggggtgggagcagtatctcgagacctggaaaga
>CA110_FL56_53_74_HAD
atgaaagtgacggggatcaggaagaattatcagcaatggaaatggggaatcatgctcttttggcttttattgatcggtag
tgcagcagaacaattgtgggtcacagtctattatggggtacctgtgtggaaagatgcaaccaccactctattttgtgcat
cagatgctaaagcatatgatacagaggtacataatgtttgggccacacatgcctgtgtacccaccgaccccaacccacaa
gaaatggtaatggaaaatgtgacagaagattttaacatgtggaaaaataacatggtagaacaaatgcaggaagatataat
cagtttatgggatcaaagcctaaagccatgtgtaaaattaaccccactctgtgttactttaaattgcactgattattcgg
ggaatgctactaataccaataaaactaataccactaatagtagcttggaggacaaaggagaaataaaaaactgctctttc
aatatcaccacagtcataaaagataaggtgcagaaagaatatgcacttttttataacctggatatagtaccaatagataa
caataataccacatataggttgataagttgtaacacctcagtcattacacaggcctgtccaaaggtatcctttgagccaa
ttcccatacattattgtgccccagctggttttgcgattctaaaatgtaataataagacattcaatggaacaggacagtgt
agaaatgtcagcatagtacaatgcacacatgggattaagccagtagtatcaacccaactgctgttaaatggcagtctagc
agaagaagacatagtaattagatctaagaatttctcagacaatactaaaaacatcatagtacagctgaaagaacctgtag
aaattaattgtacaaggcccaacaacaacacaagaaaaagtatacatatagcaccagggagagcattttatgcaacagga
gatataataggagatataagacaagcacattgtaacattagtagtacaaaatggaataacactttaaaacggatagctaa
aaagttaggagaacaatttgagaataaaccagtggtctttaatcaatcctcaggaggggacccagaaattgtaatgcaca
gttttaattgtaaaggggaatttttttactgtaatacaacaccactgtttaatagtacttggaataatagtaggtggaat
acaaataatactgaagggtcaaatgacactgttatcacccttcaatgcaggataaaacaaattataaacatgtggcagga
agtaggaaaagcaatgtatgcccctcccatcgaaggacagattagatgttcatcaaatattacagggctgatattaacaa
gagatggtggtaatgagagcgaggagatcttcagacctataggaggaaatatgagggacaattggagaagtgaattatat
aaatataaagtagtacaaattgaaccattaggagtagcacccaccaaggcaaagagaagagtggtgcagagagaaaaaag
agcagtgggaatgggagctctgttccttgggttcttgggagcagcaggaagcactatgggcgcagcgtcactgacgctga
cggtacaggccagacaattattgtctggtatagtgcaacagcagaacaatttgctgagggctattgaggcgcaacagcat
ctgttgcaactcacagtctggggcatcaagcagctccgggcaagaatcctggctgtggaaagatacctaaaggatcaaca
gctcctggggatttggggttgctctggaaaactcatttgcaccactactgtgccttggaatactagttggagtaataaat
ctctgaatgaaatttgggataacatgacctggatgcagtgggataaagaaattaacaagtacacaagcttaatatacacc
ttaattgaaaaatcgcagaaccagcaagagataaatgaaaaagaattattggaattagataaatgggcaaatttgtggaa
ttggtttgacataacaagctggctgtggtatataaaaatattcataatgatagtaggaggcttgataggtttaagaatag
tttttactgtactttctatagtgaatagagttaggcagggatattcaccattgtcatttcagacccgcctcccagcccag
agggaacccgacaggcccgaaggaatcgaagaagaaggtggagagcgagacagagacagatccggtccattagtggatgg
attcttagcaattttttgggtcgacctgcggagcctgttcctcttcagctaccaccgcttgagagacttactctcgattg
tgacgaggattgtggaacttctgggacgcagggggtgggaagccctgaaatattggtggaatctcctacagtattggagt
caggaactaaagagtagtgctattagcttgtacaacgcctttgccatagcagtagctgagggaacagataggattctaga
aatattgcaaagagcttatagagctattctccacatacctacaagaataagacagggcttggaaagggctttgctataaa
atgggaggcaagtggtcaaaacgtagtgtccctggatgggctactataagggaaagaatgagacgagctgaaccaacagc
agaaccagcagcagcgggggtgggagcagtatctcgagacctggaaaga
>CA110_FL56_57_81_HAD
atgaaagtgacggggatcaggaagaattatcagcaatggaaatggggaatcatgctcttttggcttttattgatcggtag
tgcagcagaacaattgtgggtcacagtctattatggggtacctgtgtggaaagatgcaaccaccactctattttgtgcat
cagatgctaaagcatatgatacagaggtacataatgtttgggccacacatgcctgtgtacccaccgaccccaacccacaa
gaaatggtaatggaaaatgtgacagaagattttaacatgtggaaaaataacatggtagaacaaatgcaggaagatataat
cagtttatgggatcaaagcctaaagccatgtgtaaaattaaccccactctgtgttactttaaattgcactgattattcgg
ggaatgctactaataccaataaaactaataccactaatagtagcttggaggacaaaggagaaataaaaaactgctctttc
aatatcaccacagtcataaaagataaggtgcagaaagaatatgcacttttttataacctggatatagtaccaatagataa
caataataccacatataggttgataagttgtaacacctcagtcattacacaggcctgtccaaaggtatcctttgagccaa
ttcccatacattattgtgccccagctggttttgcgattctaaaatgtaataataagacattcaatggaacaggacagtgt
agaaatgtcagcacagtacaatgcacacatgggattaagccagtagtatcaacccaactgctgttaaatggcagtctagc
agaagaagacatagtaattagatctaagaatttctcagacaatactaaaaacatcatagtacagctgaaagaacctgtag
aaattaattgtacaaggcccaacaacaacacaagaaaaagtatacatatagcaccagggagagcattttatgcaacagga
gatataataggagatataagacaagcacattgtaacattagtagtacaaaatggaataacactttaaaacggatagctaa
aaagttaggagaacaatttgagaataaaccagtggtctttaatcaatcctcaggaggggacccagaaattgtaatgcaca
gttttaattgtaaaggggaatttttttactgtaatacaacaccactgtttaatagtacttggaataatagtaggtggaat
acaaataatactgaagggtcaaatgacactgttatcacccttcaatgcaggataaaacaaattataaacatgtggcagga
agtaggaaaagcaatgtatgcccctcccatcgaaggacagattagatgttcatcaaatattacagggctgatattaacaa
gagatggtggtaatgagagcgaggagatcttcagacctataggaggaaatatgagggacaattggagaagtgaattatat
aaatataaagtagtacaaattgaaccattaggagtagcacccaccaaggcaaagagaagagtggtgcagagagaaaaaag
agcagtgggaatgggagctctgttccttgggttcttgggagcagcaggaagcactatgggcgcagcgtcactgacgctga
cggtacaggccagacaattattgtctggtatagtgcaacagcagaacaatttgctgagggctattgaggcgcaacagcat
ctgttgcaactcacagtctggggcatcaagcagctccaggcaagaatcctggctgtggaaagatacctaaaggatcaaca
gctcctggggatttggggttgctctggaaaactcatttgcaccactactgtgccttggaatactagttggagtaataaat
ctctgaatgaaatttgggataacttgacctggatgcagtgggataaagaaattaacaagtacacaagcttaatatacacc
ttaattgaaaaatcgcagaaccagcaagagataaatgaaaaagaattattggaattagataaatgggcaaatttgtggaa
ttggtttgacataacaagctggctgtggtatataaaaatattcataatgatagtaggaggcttgataggtttaagaatag
tttttactgtactttctatagtgaatagagttaggcagggatattcaccattgtcatttcagacccgcctcccagcccag
agggaacccgacaggcccgaaggaatcgaagaagaaggtggagagcgagacagagacagatccggtccattagtggatgg
attcttagcaattttttgggtcaacctgcggagcctgttcctcttcagctaccaccgcttgagagacttactctcgattg
tgacgaggattgtggaacttctgggacgcagggggtgggaagccctgaaatattggtggaatctcctacagtattggagt
caggaactaaagagtagtgctattagcttgtacaacgcctttgccatagcagtagctgagggaacagataggattctaga
aatattgcaaagagcttatagagctattctccacatacctacaagaataagacagggcttggaaagggctttgctataaa
atgggaggcaagtggtcaaaacgtagtgtccctggatgggctactataagggaaagaatgagacgagctgaaccaacagc
agaaccagcagcagcgggggtgggagcagtatctcgagacctggaaaga
>CA110_FL56_40_62_HAD
atgaaagtgacggggatcaggaagaattatcagcaatggaaatggggaatcatgctcttttggcttttattgatcggtag
tgcagcagaacaattgtgggtcacagtctattatggggtacctgtgtggaaagatgcaaccaccactctattttgtgcat
cagatgctaaagcatatgatacagaggtacataatgtttgggccacacatgcctgtgtacccaccgaccccaacccacaa
gaaatggtaatggaaaatgtgacagaagattttaacatgtggaaaaataacatggtagaacaaatgcaggaagatataat
cagtttatgggatcaaagcctaaagccatgtgtaaaattaaccccactctgtgttactttaaattgcactgattattcgg
ggaatgctactaataccaataaaactaataccactaatagtagcttggaggacaaaggagaaataaaaaactgctctttc
aatatcaccacagtcataaaagataaggtgcagaaagaatatgcacttttttataacctggatatagtaccaatagataa
caataataccacatataggttgataagttgtaacacctcagtcattacacaggcctgtccaaaggtatcctttgagccaa
ttcccatacattattgtgccccagctggttttgcgattctaaaatgtaataataagacattcaatggaacaggacagtgt
agaaatgtcagcacagtacaatgcacacatgggattaagccagtagtatcaacccaactgctgttaaatggcagtctagc
agaagaagacatagtaattagatctaagaatttctcagacaatactaaaaacatcatagtacagctgaaagaacctgtag
aaattaattgtacaaggcccaacaacaacacaagaaaaagtatacatatagcaccagggagagcattttatgcaacagga
gatataataggagatataagacaagcacattgtaacattagtagtacaaaatggaataacactttaaaacggatagctaa
aaagttaggagaacaatttgagaataaaccagtggtctttaatcaatcctcaggaggggacccagaaattgtaatgcaca
gttttaattgtaaaggggaatttttttactgtaatacaacaccactgtttaatagtacttggaataatagtaggtggaat
acaaataatactgaagggtcaaatgacactgttatcacccttcaatgcaggataaaacaaattataaacatgtggcagga
agtaggaaaagcaatgtatgcccctcccatcgaaggacagattagatgttcatcaaatattacagggctgatattaacaa
gagatggtggtaatgagagcgaggagatcttcagacctataggaggaaatatgagggacaattggagaagtgaattatat
aaatataaagtagtacaaattgaaccattaggagtagcacccaccaaggcaaagagaagagtggtgcagagagaaaaaag
agcagtgggaatgggagctctgttccttgggttcttgggagcagcaggaagcactatgggcgcagcgtcactgacgctga
cggtacaggccagacaattattgtctggtatagtgcaacagcagaacaatttgctgagggctattgaggcgcaacagcat
ctgttgcaactcacagtctggggcatcaagcagctccaggcaagaatcctggctgtggaaagatacctaaaggatcaaca
gctcctggggatttggggttgctctggaaaactcatttgcaccactactgtgccttggaatactagttggagtaataaat
ctctgaatgaaatttgggataacatgacctggatgcagtgggataaagaaattaacaagtacacaagcttaatatacacc
ttaattgaaaaatcgcagaaccagcaagagataaatgaaaaagaattattggaattagataaatgggcaaatttgtggaa
ttggtttgacataacaagctggctgtggtatataaaaatattcataatgatagtaggaggcttgataggtttaagaatag
tttttactgtactttctatagtgaatagagttaggcagggatattcaccattgtcatttcagacccgcctcccagcccag
agggaacccgacaggcccgaaggaatcgaagaagaaggtggagagcgagacagagacagatccggtccattagtggatgg
attcttagcaattttttgggtcaacctgcggagcctgttcctcttcagctaccaccgcttgagagacttactctcgattg
tgacgaggattgtggaacttctgggacgcagggggtgggaagccctgaaatattggtggaatctcctacagtattggagt
caggaactaaagagtagtgctattagcttgtacaacgcctttgccatagcagtagctgagggaacagataggattctaga
aatattgcaaagagcttatagagctattctccacatacctacaagaataagacagggcttggaaagggctttgctataaa
atgggaggcaagtggtcaaaacgtagtgtccctggatgggctactataagggaaagaatgagacgagctgaaccaacagc
agaaccagcagcagcgggggtgggagcagtatctcgagacctggaaaga
>CA110_OC58_30_92_HAD
atgaaagtgacggggatcaggaagaattatcagcaatggaaatggggaatcatgctcttttggcttttattgatcggtag
tgcagcagaacaattgtgggtcacagtctattatggggtacctgtgtggaaagatgcaaccaccactctattttgtgcat
cagatgctaaagcatatgatacagaggtacataatgtttgggccacacatgcctgtgtacccaccgaccccaacccacaa
gaaatggtaatggaaaatgtgacagaagattttaacatgtggaaaaataacatggtagaacaaatgcaggaagatataat
cagtttatgggatcaaagcctaaagccatgtgtaaaattaaccccactctgtgttactttaaattgcactgattattcgg
ggaatgctactaataccaataaaactaataccactaatagtagcttggaggacaaaggagaaataaaaaactgctctttc
aatatcaccacagtcataaaagataaggtgcagaaagaatatgcacttttttataacctggatatagtaccaatagataa
caataataccacatataggttgataagttgtaacacctcagtcactacacaggcctgtccaaaggtatcctttgagccaa
ttccaatacattattgtgccccagctggttttgcgattctaaaatgtaataataagacattcaatggaacaggacagtgt
agaaatgtcagcacagtacaatgcacacatgggattaagccagtagtatcaacccaactgctgttaaatggcagtctagc
agaagaagacatagtaattagatctaagaatttctcagacaatactaaaaacatcatagtacagctgaaagaacctgtag
aaattaattgtacaaggcccaacaacaatacaagaaaaagtatacatatagcaccagggagagcattttatgcaacagga
gatataataggagatataagacaagcacattgtaacattagtagtacaaaatggagtaacactttaaaacggatagctaa
aaagttaggagaacaatttaagaataaaccagtggtctttaatcaatcctcaggaggggacccagaaattgtaatgcaca
gttttaattgtaaaggggaatttttttactgtaatacaacaccactgtttaatagtacttggaataatagtagttggaat
acaaataatactgaagggtcaactgacactgttatcacccttcaatgcaggataaaacaaattataaacatgtggcagga
agtaggaaaagcaatgtatgcccctcccatcgaaggacagattagatgttcatcaaatattacagggctgatattaacaa
gagatggtggtaatgagagcgaggagatcttcagacctacaggaggaaatatgagggacaattggagaagtgaattatat
aaatataaagtagtacaaattgaaccattaggagtagcacccaccaaggcaaagagaagagtggtgcagagagaaaaaag
agcagtgggaatgggagctctgttccttgggttcttgggagcagcaggaagcactatgggcgcagcgtcactgacgctga
cggtacaggccagacaattattgtctggtatagtgcaacagcagaacaatttgctgagggctattgaggcgcaacagcat
ctgttgcaactcacagtctggggcatcaagcagctccaggcaagaatcctggctgtggaaagatacctaaaggatcaaca
gctcctggggatttggggttgctctggaaaactcatttgcaccactactgtgccttggaatactagttggagtaataaat
ctctgaatgaaatttgggataacatgacctggatgcagtgggataaagaaattaacaattacacaagcttaatatacacc
ttaattgaaaaatcgcagaaccagcaagagataaatgaaaaagaattattggaattagataaatgggcaaatttgtggaa
ttggtttgacataacaagctggctgtggtatataaaaatattcataatgatagtaggaggcttgataggtttaagaatag
tttttactgtactttctatagtgaatagagttaggcagggatattcaccattgtcatttcagacccgcctcccagcccag
agggaacccgacaggcccgaaggaatcgaagaagaaggtggagagcgagacagagacagatccggtccattagtggatgg
attcttagcaattatctgggtcgacctgcggagcctgttcctcttcagctaccaccgcttgagagacttactctcgattg
tgacgaggattgtggaacttctgggacgcagggggtgggaaaccctgaaatattggtggaatctcctacagtattggagt
caggaactaaagagtagtgctattagcttgtacaacgccttagccatagcagtagctgaggggacagataggattctaga
aatattacaaagagcttatagagctattctccacatacctacaagaataagacagggcttggaaagggctttgctataaa
atgggaggcaagtggtcaaaacgtagtgtccctggatgggctactataagggaaagaatgagacaagctgaaccaacagc
agaaccagcagcagcgggggtgggagcagtatctcgagacctggaaaga
>CA110_OC58_4_16_HAD
atgaaagtgacggggatcaggaagaattatcagcaatggaaatggggaatcatgctcttttggcttttattgatcggtag
tgcagcagaacaattgtgggtcacagtctattatggggtacctgtgtggaaagatgcaaccaccactctattttgtgcat
cagatgctaaagcatatgatacagaggtacataatgtttgggccacacatgcctgtgtacccaccgaccccaacccacaa
gaaatggtaatggaaaatgtgacagaagattttaacatgtggaaaaataacatggtagaacaaatgcaggaagatataat
cagtttatgggatcaaagcctaaagccatgtgtaaaattaaccccactctgtgttactttaaattgcactgattattcgg
ggaatgctactaataccaataaaactaataccactaatagtagcttggaggacaaaggagaaataaaaaactgctctttc
aatatcaccacagtcataaaagataaggtgcagaaagaatatgcacttttttataacctggatatagtaccaatagataa
caataataccacatataggttgataagttgtaacacctcagtcattacacaggcctgtccaaaggtatcctttgagccaa
ttcccatacattattgtgccccagctggttttgcgattctaaaatgtaataataagacattcaatggaacaggacagtgt
agaaatgtcagcacagtacaatgcacacatgggattaagccagtagtatcaacccaactgctgttaaatggcagtctagc
agaagaagacatagtaattagatctaagaatttctcagacaatactaaaaacatcatagtacagctgaaagaacctgtag
aaattaattgtacaaggcccaacaacaatacaagaaaaagtatacatatagcaccagggagagcattttatgcaacagga
gatataataggagatataagacaagcacattgtaacattagtagtacaaaatggaagaacactttaaaacggatagctaa
aaagttaggagaacaatttaagaataaaccagtggtctttaatcaatcctcaggaggggacccagaaattgtaatgcaca
gttttaattgtaaaggggaatttttttactgtaatacaacaccactgtttaatagtacttggaataatagtaggtggaat
acaaataatactgaagggtcaactgacactgttatcacccttcaatgcaggataaaacaaattataaacatgtggcagga
agtaggaaaagcaatgtatgcccctcccatcaaaggacagattagatgttcatcaaatattacagggctgatattaacaa
gagatggtggtaatgagagcgaggagatctttagacctacaggaggaaatatgagggacaattggagaagtgaattatat
aaatataaagtagtacaaattgaaccattaggagtagcacccaccaaggcaaagagaagagtggtgcagagagaaaaaag
agcagtgggaatgggagctctgttccttgggttcttgggagcagcaggaagcactatgggcgcagcgtcactgacgctga
cggtacaggccagacaattattgtctggtatagtgcaacagcagaacaatttgctgagggctattgaggcgcaacagcat
ctgttgcaactcacagtctggggcatcaagcagctccaggcaagaatcctggctgtggaaagatacctaaaggatcaaca
gctcctggggatttggggttgctctggaaaactcatttgcaccactactgtgccttggaatactagttggagtaataaat
ctctgaatgaaatttgggataacatgacctggatgcagtgggatagagaaattaacaattacacaagcttaatatacacc
ttaattgaaaaatcgcaaaaccaacaagagataaatgaaaaagaattattggaattagataaatgggcaaatttgtggaa
ttggtttgacataacaagctggctgtggtatataaaaatattcataataatagtaggaggcttgataggtttaagaatag
tttttactgtactttctatagtgaatagagttaggcagggatattcaccattgtcatttcagacccgcctcccaacccag
aggggacccgacaggcccgacggaaccgaagaagaaggtggagagagagacagagacagatccggtccattagtggatgg
attcttagcaattatctgggtcgacctgcggaacctgttcctcttctgctaccaccgattgagagacttactctcgattg
taacgaggattgtggaacttctgggacgcagggggtgggaaaccctgaaatattggtggaatctcctacagtattggagc
caggaactaaagagtagtgctattagcttgtacaacgccttagccatagcagtagctgaggggacagataggattctaga
aatattacaaagagcttatagagctattctccacatacctacaagaataagacagggcttggaaagggctttgctataaa
atgggaggcaagtgttcaaaacgtagcgtccctggatgggctactataagggaaagaatgagacgagctgaaccaacagc
agaaccagcagcagcgggggtgggagcagtatctcgagacctggaaaga
>CA110_OC58_5_19_HAD
atgaaagtgacggggatcaggaagaattatcagcaatggaaatggggaatcatgctcttttggcttttattgatcggtag
tgcagcagaacaattgtgggtcacagtctattatggggtacctgtgtggaaagatgcaaccaccactctattttgtgcat
cagatgctaaagcatatgatacagaggtacataatgtttgggccacacatgcctgtgtacccaccgaccccaacccacaa
gaaatggtaatggaaaatgtgacagaagattttaacatgtggaaaaataacatggtagaacaaatgcaggaagatataat
cagtttatgggatcaaagcctaaagccatgtgtaaaattaaccccactctgtgttactttaaattgcactgattattcgg
ggaatgctactaataccaataaaactaataccactaatagtagcttggaggacaaaggagaaataaaaaactgctctttc
aatatcaccacagtcataaaagataaggtgcagaaagaatatgcacttttttataacctggatatagtaccaatagataa
caataataccacatataggttgataagttgtaacacctcagtcattacacaggcctgtccaaaggtatcctttgagccaa
ttcccatacattattgtgccccagctggttttgcgattctaaaatgtaataataagacattcaatggaacaggacagtgt
agaaatgtcagcacagtacaatgcacacatgggattaagccagtagtatcaacccaactgctgttaaatggcagtctagc
agaagaagacatagtaattagatctaagaatttctcagacaatactaaaaacatcatagtacagctgaaagaacctgtag
aaattaattgtacaaggcccaacaacaatacaagaaaaagtatacatatagcaccagggagagcattttatgcaacagga
gatataataggagatataagacaagcacattgtaacattagtagtacaaaatggaagaacactttaaaacggatagctaa
aaagttaggagaacaatttaagaataaaccagtggtctttaatcaatcctcaggaggggacccagaaattgtaatgcaca
gttttaattgtaaaggggaatttttttactgtaatacaacaccactgtttaatagtacttggaataatagtaggtggaat
acaaataatactgaagggtcaactgacactgttatcacccttcaatgcaggataaaacaaattataaacatgtggcagga
agtaggaaaagcaatgtatgcccctcccatcaaaggacagattagatgttcatcaaatattacagggctgatattaacaa
gagatggtggtaatgagagcgaggagatctttagacctacaggaggaaatatgagggacaattggagaagtgaattatat
aaatataaagtagtacaaattgaaccattaggagtagcacccaccaaggcaaagagaagagtggtgcagagagaaaaaag
agcagtgggaatgggagctctgttccttgggttcttgggagcagcaggaagcactatgggcgcagcgtcactgacgctga
cggtacaggccagacaattattgtctggtatagtgcaacagcagaacaatttgctgagggctattgaggcgcaacagcat
ctgttgcaactcacagtctggggcatcaagcagctccaggcaagaatcctggctgtggaaagatacctaaaggatcaaca
gctcctggggatttggggttgctctggaaaactcatttgcaccactactgtgccttggaatactagttggagtaataaat
ctctgaatgaaatttgggataacatgacctggatgcagtgggatagagaaattaacaattacacaagcttaatatacacc
ttaattgaaaaatcgcaaaaccaacaagagataaatgaaaaagaattattggaattagataaatgggcaaatttgtggaa
ttggtttgacataacaagctggctgtggtatataaaaatattcataataatagtaggaggcttgataggtttaagaatag
tttttactgtactttctatagtgaatagagttaggcagggatattcaccattgtcatttcagacccgcctcccaacccag
aggggacccgacaggcccgaaggaaccgaagaagaaggtggagagagagacagagacagatccggtccattagtggatgg
attcttagcaattatctgggtcgacctgcggaacctgttcctcttctgctaccaccgattgagagacttactctcgattg
taacgaggattgtggaacttctgggacgcagggggtgggaaaccctgaaatattggtggaatctcctacagtattggagc
caggaactaaagagtagtgctattagcttgtacaacgccttagccatagcagtagctgaggggacagataggattctaga
aatattacaaagagcttatagagctattctccacatacctacaagaataagacagggcttggaaagggctttgctataaa
atgggaggcaagtgttcaaaacgtagcgtccctggatgggctactatgagggaaagaatgagacgagctgaaccaacagc
agaaccagcagcagcgggggtgggagcagtatctcgagacctggaaaga
>CA110_OC58_10_51_HAD
atgaaagtgacggggatcaggaagaattatcagcaatggaaatggggaatcatgctcttttggcttttattgatcggtag
tgcagcagaacaattgtgggtcacagtctattatggggtacctgtgtggaaagatgcaaccaccactctattttgtgcat
cagatgctaaagcatatgatacagaggtacataatgtttgggccacacatgcctgtgtacccaccgaccccaacccacaa
gaaatggtaatggaaaatgtgatagaagattttaacatgtggaaaaataacatggtagaacaaatgcaggaagatataat
cagtttatgggatcaaagcctaaagccatgtgtaaaattaaccccactctgtgttactttaaattgcactgattattcgg
ggaatgctactaataccaataaaactaataccactaatagtagcttggaggacaaaggagaaataaaaaactgctctttc
aatatcaccacagtcataaaagataaggtgcagaaagaatatgcacttttttataacctggatatagtaccaatagataa
caataataccacatataggttgataagttgtaacacctcagtcattacacaggcctgtccaaaggtatcctttgagccaa
ttcccatacattattgtgccccagctggttttgcgattctaaaatgtaataataagacattcaatggaacaggacagtgt
agaaatgtcagcacagtacaatgcacacatgggattaagccagtagtatcaacccaactgctgttaaatggcagtctagc
agaagaagacatagtaattagatctaagaatttctcagacaatactaaaaacatcatagtacagctgaaagaacctgtag
aaattaattgtacaaggcccaacaacaatacaagaaaaagtatacatatagcaccagggagagcattttatgcaacagga
gatataataggagatataagacaagcacattgtaacattagtagtacaaaatggaagaacactttaaaacggatagctaa
aaagttaggagaacaatttaagaataaaccagtggtctttaatcaatcctcaggaggggacccagaaattgtaatgcaca
gttttaattgtaaaggggaatttttttactgtaatacaacaccactgtttaatagtacttggaataatagtagttggaat
acaaataatactgaagggtcaactgacactgttatcacccttcaatgcaggataaaacaaattataaacatgtggcagga
agtaggaaaagcaatgtatgcccctcccatcgaaggacagattagatgttcatcaaatattacagggctgatattaacaa
gagatggtggtaatgagagcgaggagatcttcagacctacaggaggaaatatgagggacaattggagaagtgaattatat
aaatataaagtagtacaaattgaaccattaggagtagcacccaccaaggcaaagagaagagtggtgcagagagaaaaaag
agcagtgggaatgggagctctgttccttgggttcttgggagcagcaggaagcactatgggcgcagcgtcactgacgctga
cggtacaggccagacaattattgtctggtatagtgcaacagcagaacaatttgctgagggctattgaggcgcaacagcat
ctgttgcaactcacagtctggggcatcaagcagctccaggcaagaatcctggctgtggaaagatacctaaaggatcaaca
gctcctggggatttggggttgctctggaaaactcatttgcaccactactgtgccttggaatactagttggagtaataaat
ctctgaatgaaatttgggataacatgacctggatgcagtgggataaagaaattaacaattacacaagcttaatatacacc
ttaattgaaaaatcgcagaaccagcaagagataaatgaaaaagaattattggaattagataaatgggcaaatttgtggaa
ttggtttgacataacaagctggctgtggtatataaaaatattcataatgatagtaggaggcttgataggtttaagaatag
tttttactgtactttctatagtgaatagagttaggcagggatattcaccattgtcatttcagacccgcctcccagcccag
aggggacccgacaggcccgaaggaaccgaagaagaaggtggagagagagacagagacagatccggtccattagtggatgg
attcttagcaattatctgggtcgacctgcggaacctgttcctcttctgctaccaccgattgagagacttactctcgattg
taacgaggattgtggaacttctgggacgcagggggtgggaaaccctgaaatattggtggaatctcctacagtattggagc
caggaactaaagagtagtgctattagcttgtacaacgccttagccatagcagtagctgaggggacagataggattctaga
aatattacaaagagcttatagagctattctccacatacctacaagaataagacagggcttggaaagggctttgctataaa
atgggaggcaagtgttcaaaacgtagcgtccctggatgggctactatgagggaaagaatgagacgagctgaaccaacagc
agaaccagcagcagcgggggtgggagcagtatctcgagacctggaaaga
>CA110_OC58_11_57_HAD
atgaaagtgacggggatcaggaagaattatcagcaatggaaatggggaatcatgctcttttggcttttattgatcggtag
tgcagcagaacaattgtgggtcacagtctattatggggtacctgtgtggaaagatgcaaccaccactctattttgtgcat
cagatgctaaagcatatgatacagaggtacataatgtttgggccacacatgcctgtgtacccaccgaccccaacccacaa
gaaatggtaatggaaaatgtgacagaagattttaacatgtggaaaaataacatggtagaacaaatgcaggaagatataat
cagtttatgggatcaaagcctaaagccatgtgtaaaattaaccccactctgtgttactttaaattgcactgattattcgg
ggaatgctactaataccaataaaactaataccactaatagtagcttggaggacaaaggagaaataaaaaactgctctttc
aatatcaccacagtcataaaagataaggtgcagaaagaatatgcacttttttataacctggatatagtaccaatagataa
caataataccacatataggttgataagttgtaacacctcagtcattacacaggcctgtccaaaggtatcctttgagccaa
ttcccatacattattgtgccccagctggttttgcgattctaaaatgtaataataagacattcaatggaacaggacagtgt
agaaatgtcagcacagtacaatgcacacatgggattaagccagtagtatcaacccaactgctgttaaatggcagtctagc
agaagaagacatagtaattagatctaagaatttctcagacaatactaaaaacatcatagtacagctgaaagaacctgtag
aaattaattgtacaaggcccaacaacaatacaagaaaaagtatacatatagcaccagggagagcattttatgcaacagga
gatataataggagatataagacaagcacattgtaacattagtagtacaaaatggaagaacactttaaaacggatagctaa
aaagttaggagaacaatttaagaataaaccagtggtctttaatcaatcctcaggaggggacccagaaattgtaatgcaca
gttttaattgtaaaggggaatttttttactgtaatacaacaccactgtttaatagtacttggaataatagtaggtggaat
acaaataatactgaagggtcaactgacactgttatcacccttcaatgcaggataaaacaaattataaacatgtggcagga
agtaggaaaagcaatgtatgcccctcccatcaaaggacagattagatgttcatcaaatattacagggctgatattaacaa
gagatggtggtaatgagagcgaggagatctttagacctacaggaggaaatatgagggacaattggagaagtgaattatat
aaatataaagtagtacaaattgaaccattaggagtagcacccaccaaggcaaagagaagagtggtgcagagagaaaaaag
agcagtgggaatgggagctctgttccttgggttcttgggagcagcaggaagcactatgggcgcagcgtcactgacgctga
cggtacaggccagacaattattgtctggtatagtgcaacagcagaacaatttgctgagggctattgaggcgcaacagcat
ctgttgcaactcacagtctggggcatcaagcagctccaggcaagaatcctggctgtggaaagatacctaaaggatcaaca
gctcctggggatttggggttgctctggaaaactcatttgcaccactactgtgccttggaatactagttggagtaataaat
ctctgaatgaaatttgggataacatgacctggatgcagtgggatagagaaattaacaattacacaagcttaatatacacc
ttaattgaaaaatcgcaaaaccaacaagagataaatgaaaaagaattattggaattagataaatgggcaaatttgtggaa
ttggtttgacataacaagctggctgtggtatataaaaatattcataataatagtaggaggcttgataggtttaagaatag
tttttactgtactttctatagtgaatagagttaggcagggatattcaccattgtcatttcagacccgcctcccaacccag
aggggacccgacaggcccgacggaaccgaagaagaaggtggagagagagacagagacagatccggtccattagtggatgg
attcttagcaattatctgggtcgacctgcggaacctgttcctcttctgctaccaccgattgagagacttactctcgattg
taacgaggattgtggaacttctgggacgcagggggtgggaaaccctgaaatattggtggaatctcctacagtattggagc
caggaactaaagagtagtgctattagcttgtacaacgccttagccatagcagtagctgaggggacagataggattctaga
aatattacaaagagcttatagagctattctccacatacctacaagaataagacagggcttggaaagggctttgctataaa
atgggaggcaagtgttcaaaacgtagcgtccctggatgggctactataagggaaagaatgagacgagctgaaccaacagc
agaaccagcagcagcgggggtgggagcagtatctcgagacctggaaaga
>CA110_OC58_12_69_HAD
atgaaagtgacggggatcaggaagaattatcagcaatggaaatggggaatcatgctcttttggcttttattgatcggtag
tgcagcagaacaattgtgggtcacagtctattatggggtacctgtgtggaaagatgcaaccaccactctattttgtgcat
cagatgctaaagcatatgatacagaggtacataatgtttgggccacacatgcctgtgtacccaccgaccccaacccacaa
gaaatggtaatggaaaatgtgacagaagattttaacatgtggaaaaataacatggtagaacaaatgcaggaagatataat
cagtttatgggatcaaagcctaaagccatgtgtaaaattaaccccactctgtgttactttaaattgcactgattattcgg
ggaatgctactaataccaataaaactaataccactaatagtagcttggaggacaaaggagaaataaaaaactgctctttc
aatatcaccacagtcataaaagataaggtgcagaaagaatatgcacttttttataacctggatatagtaccaatagataa
caataataccacatataggttgataagttgtaacacctcagtcattacacaggcctgtccaaaggtatcctttgagccaa
ttcccatacattattgtgccccagctggttttgcgattctaaaatgtaataataagacattcaatggaacaggacagtgt
agaaatgtcagcacagtacaatgcacacatgggattaagccagtagtatcaacccaactgctgttaaatggcagtctagc
agaagaagacatagtaattagatctaagaatttctcagacaatactaaaaacatcatagtacagctgaaagaacctgtag
aaattaattgtacaaggcccaacaacaatacaagaaaaagtatacatatagcaccagggagagcattttatgcaacagga
gatataataggagatataagacaagcacattgtaacattagtagtacaaaatggaagaacactttaaaacggatagctaa
aaagttaggagaacaatttaagaataaaccagtggtctttaatcaatcctcaggaggggacccagaaattgtaatgcaca
gttttaattgtaaaggggaatttttttactgtaatacaacaccactgtttaatagtacttggaataatagtaggtggaat
acaaataatactgaagggtcaactgacactgttatcacccttcaatgcaggataaaacaaattataaacatgtggcagga
agtaggaaaagcaatgtatgcccctcccatcaaaggacagattagatgttcatcaaatattacagggctgatattaacaa
gagatggtggtaatgagagcgaggagatctttagacctacaggaggaaatatgagggacaattggagaagtgaattatat
aaatataaagtagtacaaattgaaccattaggagtagcacccaccaaggcaaagagaagagtggtgcagagagaaaaaag
agcagtgggaatgggagctctgttccttgggttcttgggagcagcaggaagcactatgggcgcagcgtcactgacgctga
cggtacaggccagacaattattgtctggtatagtgcaacagcagaacaatttgctgagggctattgaggcgcaacagcat
ctgttgcaactcacagtctggggcatcaagcagctccaggcaagaatcctggctgtggaaagatacctaaaggatcaaca
gctcctggggatttggggttgctctggaaaactcatttgcaccactactgtgccttggaataatagttggagtaataaat
ctctgaatgaaatttgggataacatgacctggatgcagtgggatagagaaattaacaattacacaagcttaatatacacc
ttaattgaaaaatcgcaaaaccaacaagagataaatgaaaaagaattattggaattagataaatgggcaaatttgtggaa
ttggtttgacataacaagctggctgtggtatataaaaatattcataataatagtaggaggcttgataggtttaagaatag
tttttactgtactttctatagtgaatagagttaggcagggatattcaccattgtcatttcagacccgcctcccaacccag
aggggacccgacaggcccgacggaaccgaagaagaaggtggagagagagacagagacagatccggtccattagtggatgg
attcttagcaattatctgggtcgacctgcggaacctgttcctcttctgctaccaccgattgagagacttactctcgattg
taacgaggattgtggaacttctgggacgcagggggtgggaaaccctgaaatattggtggaatctcctacagtattggagc
caggaactaaagagtagtgctattagcttgtacaacgccttagccatagcagtagctgaggggacagataggattctaga
aatattacaaagagcttatagagctattctccacatacctacaagaataagacagggcttggaaagggctttgctataaa
atgggaggcaagtgttcaaaacgtagcgtccctggatgggctactataagggaaagaatgagacgagctgaaccaacagc
agaaccagcagcagcgggggtgggagcagtatctcgagacctggaaaga
>CA110_0C58_13_15_HAD
atgaaagtgacggggatcaggaagaattatcagcaatggaaatggggaatcatgctcttttggcttttattgatcggtag
tgcagcagaacaattgtgggtcacagtctattatggggtacctgtgtggaaagatgcaaccaccactctattttgtgcat
cagatgctaaagcatatgatacagaggtacataatgtttgggccacacatgcctgtgtacccaccgaccccaacccacaa
gaaatggtaatggaaaatgtgacagaagattttaacatgtggaaaaataacatggtagaacaaatgcaggaagatataat
cagtttatgggatcaaagcctaaagccatgtgtaaaattaaccccactctgtgttactttaaattgcactgattattcgg
ggaatgctactaataccaataaaactaataccactaatagtagcttggaggacaaaggagaaataaaaaactgctctttc
aatatcaccacagtcataaaagataaggtgcagaaagaatatgcacttttttataacctggatatagtaccaatagataa
caataataccacatataggttgataagttgtaacacctcagtcattacacaggcctgtccaaaggtatcctttgagccaa
ttcccatacattattgtgccccagctggttttgcgattctaaaatgtaataataagacattcaatggaacaggacagtgt
agaaatgttagcacagtacaatgcacacatgggattaagccagtagtatcaacccaactgctgttaaatggcagtctagc
agaagaagacatagtaattagatctaagaatttctcagacaatactaaaaacatcatagtacagctgaaagaacctgtag
aaattaattgtacaaggcccaacaacaatacaagaaaaagtatacatatagcaccagggagagcattttatgcaacagga
gatataataggagatataagacaagcacattgtaacattagtagtacaaaatggagtaacactttaaaacggatagctaa
aaagttaggagaacaatttaagaataaaccagtggtctttaatcaatcctcaggaggggacccagaaattgtaatgcaca
gttttaattgtaaaggggaatttttttactgtaatacaacaccactgtttaatagtacttggaataatagtagttggaat
acaaataatactgaagggtcaactgacactgttatcacccttcaatgcaggataaaacaaattataaacatgtggcagga
agtaggaaaagcaatgtatgcccctcccattgaaggacagattagatgttcatcaaatattacagggctgatattaacaa
gagatggtggtaatgagagcaaggagatcttcagacctacaggaggaaatatgagggacaattggagaagtgaattatat
aaatataaagtagtacaaattgaaccattaggagtagcacccaccaaggcaaagagaagagtggtgcagagagaaaaaag
agcagtgggaatgggagctctgttccttgggttcttgggagcagcaggaagcactatgggcgcagcgtcactgacgctga
cggtacaggccagacaattattgtctggtatagtgcaacagcagaacaatttgctgagggctattgaggcgcaacagcat
ctgttgcaactcacagtctggggcatcaagcagctccaggcaagaatcctggctgtggaaagatacctaaaggatcaaca
gctcctggggatttggggttgctctggaaaactcatttgcaccactactgtgccttggaatactagttggagtaataaat
ctctgaatgaaatttgggataacatgacctggatgcagtgggataaagaaattaacaattacacaagcttaatatacacc
ttaattgaaaaatcgcagaaccagcaagagataaatgaaaaagaattattggaattagataaatgggcaaatttgtggaa
ttggtttgacataacaagctggctgtggtatataaaaatattcataatgatagtaggaggcttgataggtttaagaatag
tttttactgtactttctatagtgaatagagttaggcagggatattcaccattgtcatttcagacccgcctcccagcccag
agggaacccgacaggcccgaaggaatcgaagaagaaggtggagagcgagacagagacagatccggtccattagtggatgg
attcttagcaattatctgggtcgacctgcggagcctgttcctcttcagctaccaccgcttgagagacttactctcgattg
tgacgaggattgtggaacttctgggacgcagggggtgggaaaccctgaaatattggtggaatctcctacagtattggagt
caggaactaaagagtagtgctattagcttgtacaacgcctttgccatagcagtagctgagggaacagataggattctaga
aatattgcaaagagcttatagagctattctccacatacctacaagaataagacagggcttggaaagggctttgctataaa
atgggaggcaagtggtcaaaacgtagtgtccctgaatgggctactataagggaaagaatgagacgagctgaaccaacagc
agaaccagcagcagcgggggtgggagcagtatctcgagacctggaaaga
