# Supplementary material for: IDEPI: Rapid Prediction of HIV-1 Antibody Epitopes and Other Phenotypic Features from Sequence Data Using a Flexible Machine Learning Platform
Source: PLoS Comput Biol. 2014 Sep 25;10(9):e1003842. doi: 10.1371/journal.pcbi.1003842 (PMC4177671; doi:10.1371/journal.pcbi.1003842)
Supplement: Software S1 — The complete source code tree, example files, and documentation for IDEPI; for the most current version visit the package distribution page at https://github.com/veg/idepi. (GZ) [file pcbi.1003842.s001.gz › idepi-1.0/examples/tropism/training/V3.fas]

>CCR5/CXCR4_Naganawa2008_1
TGCACCCGGCCATTTAACAACCGCAGGACGCGCATCACAATGGGTCCAGGTAGAGTCTGGTACAGGACCGGCGAGATTATCGGTGACATTCGCGAAGCACATTGT
>CCR5/CXCR4_B.CN.2003.718.29181
TGCACACGACCAAATAACAACACGCGAAAGAGAGTTTCGCTTGGCCCAGGCCGTGTTTGGTACACTACCGGGCAGATTGTTGGGGATATTCGCAGAGCGCACTGC
>CCR5/CXCR4_B.CN.2003.16616.29191
TGCACTAGGCCGAACAACAACACTAGGAAGCGTGTCACATTGGGACCAGGTAGAGTGTGGTATACAACAGGTCAAATAATCGGGGATATCAGGCGCGCTTATTGC
>CCR5/CXCR4_B.CN.2003.16614.29191
TGTACAAGGCCGAATAACAACACCCGTAAAAGAGTCACCTTAGGACCCGGAAGGATCTGGTACACGACCGGTGAGATCATCGGTGACATACGAAAGGCCTATTGC
>CCR5/CXCR4_01_AE.NL.-.15prec1.771
TGCACACGGCCGTCAAACAAGATTCGCACATCCTTTCGTATCGGTCCAGGCCAGGTTTTTTACAAGACGGGTGACATAACTGGGGACATACGGAAGGCATATTGC
>CCR5/CXCR4_B.NL.-.ACH16810_P23.12936
TGCACCAGACCTAACAATAATATCCGAAAACGAATACATATAGGACCTGGGCGCGCTTTTTATACCACTGGGCAGATAATAGGGAACATTCGACAGGCGCATTGC
>CCR5/CXCR4_Naganawa2008_2
TGTACAAGGCCGTCTAATAACAGGCGGACGAGCATAACTATCGGTCCAGGGCGAGTTTGGTACCGCACTGGTGACATAACCGGTAACATACGCAAAGCATACTGC
>CCR5/CXCR4_F1.BR.1993.93BR020_17.143
TGCACACGCCCTAACAACAACACTAGGAAAAGAATATCGCTTGGTCCCGGAAGAGTCTTCTATACCGCCGGGGAGATCATCGGTGACATTAGGAAAGCACACTGC
>CCR5/CXCR4_B.BR.1992.92BR014_B.631
TGCACTCGACCTAACAATAATATACAGCGTCGCATAATTCATATCGGTCCGGGGAGAGCCTTCCACGCTACGGGTGGAATTAAAGGGAACATTCGACCCTACTGC
>CCR5/CXCR4_B.US.1988.WR27.3099
TGTACCCGCCCAGGGAACAAAATTCGACGTCGCATTCATATAGGGCCAGGGAGGGCATTCTACACGGATCGAGTAGGTGATATACGCCAGGCTTACTGT
>CCR5/CXCR4_B.BR.1992.92BR014_A.631
TGTATTCGGCCAAATAACAATACCCGTCGCTCGATTCCAATCGGACCTGGTCGAGCGTTTTACGCTACTGGGGATATAATCGGGGATATACGTCAGGCATACTGC
>CCR5/CXCR4_B.CN.2003.1001.29184
TGTACTCGCCCCAATAATAATACACGCAAGAGCATTCACCTCGGGCAAGGACGGGCTTGGTATGCTATCGGCCAAATCATTGGTAACATTCGACAGGCGCACTGC
>CCR5/CXCR4_B.CN.2003.10015.29184
TGCACGCGTCCGAATAACAATACCCGTAAATCCATCCATCTCGGACAAGGACGAGCCTGGTACGCAACGGGACAAATTATAGGTAACATCAGACAGGCCCATTGC
>CCR5/CXCR4_B.NL.1985.ACH490_30rog6.13826
TGCACTCGCCCGAACAATAATACTCGTAAAGGTATTCACCTAGGCCCAGGCCGAGCTCTATATGCAACCGGAGGGATTGTCGGAGACATACGGCAAGCTCACTGC
>CCR5/CXCR4_B.US.1997.828.3089
TGTACCAAACCCAATAAGATAACTCGCCGGAACGTGCGTATAGGGCCAGGGCGCGCCTTGTTTAAAACCGGATATATCATCGGGACGATACGCCAGGCACACTGT
>CCR5/CXCR4_B.CN.2003.16610.29191
TGTACGCGCCCCAATAACAACACCCGAAAACGTGTAACTCTCGGCCCGGGACGGGTGTGGTATACCACTGGTGAGATTATCGGGGACATCAGGAAGGCTTATTGT
>CCR5/CXCR4_B.FR.-.T5_R5X4_1.11539
TGTACTCGGCCCAACAATAATACACGTAAACGTATAACGATGGGACCTGGTAGAGTGTACTACACCACGGGAGAAATTATAGGAGACATCAGAAAAGCTCACTGC
>CCR5/CXCR4_B.NL.1990.dp13_c2.12937
TGCACTCGTCCCAATAACAACACGCGTCGTCGCATTCACATCGGTCCGGGCAGGGCGGTATATACAACGAGGCGTATCATAGGCGACATAAGAAAAGCTTATTGC
>CCR5/CXCR4_01_AE.JP.1997.NH2_III_1.715
TGTACGCGTCCGAGTAACAACACCAGGACAAGAGTAACGCTGGGGCCAGGGAGAGTATGGTATCGTACTGGCGAAATCATTGGTGACATAAGGAAGGCCTATTGT
>CCR5/CXCR4_Brown2005_1
TGCACGAGACCATACAATAACACCTTCAGACGCGTGAGGATCGGTCCTGGTCAATCTTTCCATGCTAGTGATAATATCGTTGGTGATATCAGGAAGGCACATTGT
>CCR5/CXCR4_AC.RW.1992.92RW009_14.13803
TGTAGTCGACCGAATAACAACACTCGAAAATCAGTGCACATTGGGCCAGGACAGGCATTCTATGCAACTGGGGACGTGATTGGAGACATACGTCAGGCCTATTGT
>CCR5/CXCR4_B.HT.1992.92HT596_4.38
TGTACACGACCCAATAACAATACGCGTAAACGGATAAGCATTGGCCCTGGACGTGTGTGGTACACCACGGGGCAGATAATTGGGAACATTCGGAAAGCGCACTGC
>CCR5/CXCR4_B.CN.2004.31614.29188
TGTACTCGTCCCAACAACAATACCCGGAAACGTGTATCTCTCGGTCCAGGAAGGGTCTGGTATACCACAGGTCAAATAGTGGGTGATATCCGAAAAGCCCACTGT
>CCR5/CXCR4_B.CN.2004.31612.29188
TGTACGCGCCCTAATAACAACACGCGAAAAAGGGTTACCCTTGGCCCCGGGCGAGTATGGTACACGACCGGACAAATAGTTGGAGACATCCGGAAGGCGCATTGC
>CCR5/CXCR4_B.NL.1990.dp14_g6.12937
TGCACTCGTCCGAATAATAACACCCGTCGCCGTATACACATTGGACCAGGCCGAGCCGTGTATACTACACGGCAGATTATAGGGGATATTCGGAAAGCCTATTGT
>CCR5/CXCR4_Brown2005_2
TGCACGAGACCCAACAACAACACTAGAAAGGGGGTTCATATCGGCTTGGGACGACGTTTCTACACCACGCAGGTAGTAGGGGATATTCGGCAAGCCTATTGT
>CCR5/CXCR4_01_AE.SE.-.C3_R5X4_ci.10927
TGCACTCGTCCCTACTACACGAAACGAGCGTCAGTGCGAATTGGTTTGGGACAGGCTTTCCACCGGACGAAAGAAATCGTCGGCGACATTCGCCGTGCGTACTGC
>CCR5/CXCR4_Brown2005_3
TGTACTCGACCTTTTACCTATACGAGGACCCGTATGACCATAGGGCCGGGGCATGTGTTTTATCGGACTGGCGATATAGTCGGGGATATACGGAAGGCCTATTGC
>CCR5/CXCR4_B.CN.2003.715.29181
TGTACTCGACCCAACAATAACACCAGAAAGCGGGTATCTTTGGGCCCAGGAAGGGTATGGTACACAACAGAGCAAATAGTGGGAGATATTAGGAAAGCGCATTGT
>CCR5/CXCR4_B.CN.2003.1006.29184
TGTACTCGCCCTAATAACAACACTAGAAAGTCAATTCATCTCGGTCAAGGCCGGGCGTGGTACGCTACCGGACAAGTCATAGGGGACATCCGGCAGGCGCACTGC
>CCR5/CXCR4_B.BR.1992.92BR014_E.631
TGCATCCGGCCTAACAATAACACCCGCCGCTCTATTAGGATTGGTCCTGGAAGGGCCTTTTATGCAGCCGGTGACATTATTGGGGATATCCGTCAGGCGTATTGC
>CCR5/CXCR4_B.BR.1992.92BR014_C.631
TGCACTAGGCCAAATAATAATATCCAGAGGCGTATCATCCATATAGGGCCTGGACGCGCCTTCCACGCCACGGGAGGGATAAAAGGTAACATCAAACCCTATTGT
>CCR5/CXCR4_B.HT.1992.92HT594_10.712
TGCACACGGCCCAATAACAGTACTCGTAAGCGCATAAGTATCGGGCCCGGGCGGGTCTGGTACACCACAGGACAGATTATTGGCGACATCAGGAAAGCTCATTGC
>CCR5/CXCR4_B.JP.-.GUN_1rWT_V.-
TGTACACGACCGAACAACAACACACGTAAATCCATAACTATCGGCAGCGGACGCGCCTTTCATGCTATTGAGAAGATTATTGGTAACATCAGACAAGCTCACTGT
>CCR5/CXCR4_B.HT.1992.92HT593_1.4588
TGCACAAGGCCCAACAACAATACATCTAAGAGAATATCAATAGGACCTGGACGGGCCTTCCGCGCGACTAAAATAATTGGCAATATCCGGCAAGCACATTGT
>CCR5/CXCR4_B.CN.2004.3304.29186
TGCACAAGACCAACGACTATAAAGAAGAAGGGGATCTCCAGGCCGGGTAGGGTTTGGTATACCACGGGACAAATCGTGGGAGACATCCGCCAAGCGCACTGT
>CCR5/CXCR4_B.CN.2003.16615.29191
TGTACGCGTCCCAATGATAACACGAGGAAACGGGTCACTCTAGGACCCGGGCGAGTTTGGTACACAACGGGTGAAATAATTGAAAATATGAAGAAGGCGTATTGT
>CCR5/CXCR4_B.CN.2003.16611.29191
TGTACCCGTCCTAATAATAACACGCGGAAACGAGTCACGCTCGGACCGGGCCGAGTCTGGTATACAACCGGTGAGATCATTGGTGATGTCAAGAAAGCTTACTGC
>CCR5/CXCR4_01_AE.NL.-.15preb1.771
TGCACCCGGCCTTCAAACAACATTAGAACGAGTACTCGTATAGGCCCAGGGCAAGTCTTTTATAGAACGGGAAGCATAACCGGCGACATTAGGAAAGCATACTGT
>CCR5_F1.RU.-.RU29.-
TGCACGAGACCAAACAACAATACGCGTAAGTCTATCCGGATTGGCCCCGGGCAGGCTTTCTATGCTACCGGAGAGATCATAGGCGATATTCGGAAAGCATATTGC
>CCR5_B.US.2000.APV_2.24047
TGCACCAGGCCTAATAATAATACACGTAAATCTATCCATATCGCACCGGGCCGCCCTTTTTATGCTACAGGGGATATAATCGGTGACATTAGACAGGCCCACTGC
>CCR5_B.SE.-.LN_3_Macro.13681
TGCACCAGGCCGAATAATAACACGCGCCGTAGTATCCATATAGCTCCCGGTCGGGCCTTCTATGCTACTGGGAAAATCATTGGAAATATAAGACAAGCGCATTGT
>CCR5_B.AU.-.EDLPT_B.-
TGCATCCGACCAAACAATAATACACGACGAAGTATCCATATGGGACCTGGCAAGGCATTCTATGCCACGGGGGACATAATTGGGGATATTAGACAGGCTTATTGC
>CCR5_01_AE.KH.-.KH022.-
TGTACGAGACCAAGCAATAACACGCGCACAAGTATCACCATAGGACCCGGACAGGTGTTCTACAGAACCGGGGATATAACTGGGAACATCAGAAAAGCATACTGT
>CCR5_B.CH.1997.PR127pre_01.10835
TGTACTCGTCCGAACAACAATACGCGCAAATCGATACACATGGGACCCGGGAGAGCTTTTTATACGACAGGAGAGATTATAGGCGACATTAGGCAAGCCTATTGT
>CCR5_A1.SE.1995.SE8538.145
TGCACGCGTCCTGGAAATAATACCAGGAAGAGCATTAGAATAGGTCCCGGGCAGGCGTTCTATGCCACGGGAGAGGTCATAGGTGACATACGTCAAGCCCACTGC
>CCR5_01_AE.CH.1998.PR103pre_04.10827
TGCACTCGGCCATTCGAGAATACTCGTACCAGCGTACGTATTGGACCGGGACAGGTATTTTACAAAACAGGAGATATCATCGGAGATATACGCAGTGCTTTCTGC
>CCR5_A1.RW.1992.92RW008_i1sCD.606
TGCACACGACCAAATAATAATACCCGGACTTCCATACGTATTGGACCCGGTCAGTCGTTTCACGCTACAGGCGATATCATCGGAGACATCAGGCAGGCACACTGT
>CCR5_D.UG.1997.338MPc06.29448
TGCACCCGGCCCTCTAACAACACCCGACAGAGTACCCGCATTGGCCCAGGCCAAGCATTATTCACGACTAATGTAATCGGAAACATCAGACAGGCCCATTGT
>CCR5_A1.UG.1999.601MPC8.29456
TGTACACGGCCTAATAATAATACTAGAACCTCGGTTCGCATCGGACCTGGCCAAGCATTCTACGCTACCGACATTATCGGTGACATCCGAAAAGCCTTTTGC
>CCR5_A.CM.1999.99CM_MP1433.20513
TGTACTCGGCCTAACAATAACACAAGGCGGTCAGTACGTATAGGTCCAGGACAAGCCTACTATGCTACAGGGGAGATTATTGGCGATATTCGGAAAGCTTATTGT
>CCR5_B.NL.1990.dp12_h8.12937
TGCACACGTCCTAATAACAATACCAGAAAGAGTATACACATTGGTCCCGGCGGCGCGTTTTACACAACCGGTCAGATAATCGGGGATATCCGACAAGCCTATTGC
>CCR5_B.CH.2003.NAB03_pre_cl_43_1.23090
TGTACAAGACCCAATAATAACACACGCAAGTCCATCCACATCGGCCCAGGACGTGCTTTTTATGCCACCGGTGCGATCATTGGCAATATACGCCAAGCTCACTGT
>CCR5_-.GH.2002.02GH_NT10.19241
TGCACTCGCCCAAATAACAACACGCGGAAAGGCATCCACATAGGCCCAGGTCAGACATTCTATACAAATAAGATAATCGGGAATATTCGTCAAGCCCATTGT
>CCR5_B.GB.1997.CW002.1116
TGCACGCGGCCTAACAACAACACTAGAAAGAGTATCCACATAGGGCCGGGACGCGCCTTCTACGCCACGGGTGAGATTATTGGCGACATCCGTCAAGCTCACTGT
>CCR5_B.ES.-.644.11207
TGTACCCGACTGAATAATTATACCAAGGAGGTCGTCAGTATGGGCCCAGGGAGAGCCTTCTTTACGACTGGCGATATCATAGGCGCTATACGTAGAGCGCATTGC
>CCR5_B.TT.2000.SC03C_4E5.13483
TGCACACGACCAAATAACAACACACGGAGGTCGACGCACCTAGGAGCCGGCAGGGCGCTTTATACCGGAGAAATTATTGGAGACATCCGTCAAGCGCATTGC
>CCR5_B.AU.-.NDLF.-
TGCACGAGGCCTTCCAATAATACTAGAAAGAGTATTTACATAGGTCCAGGGCGTGCGTTTTACGCTACAGGCAGCATAATAGGTGATATTAGGCAGGCGCATTGC
>CCR5_B.US.2000.THRO.10154
TGCACGAGGCCCAATAACAACACTTCAAAAAGTATCCATATGGGCCCGGGGGGCGCGTTCTTCGCCACAGGCAGAATAATCGGCGATATTAGAAAGGCTTACTGC
>CCR5_C.MW.1996.C044.14578
TGCACAAGGCCGAACAATAACACAAGAAAGTCTGTGCGTATTGGCCCGGGGCAAACGTTTTATGCCACGGGTGAGGTTATCGGAAATATTCGACAAGCTCATTGT
>CCR5_D.UG.1999.99UGA07412.3975
TGTATACGGCCCAATAATAACACACGAAAATCTATACGGATAGGCCCCGGGCAGGCCCTGTATACTACAGATATCATTGGAAATATACGGCAGGCACACTGT
>CCR5_B.SE.-.2282_41_7.19521
TGTACAAGGCCTAATAACAACACTAGGAAAAGCATCCACATGGGCCCGGGTAGGGCTTTTTATGCAACTGGCGAGATTATTGGCAATATCCGTCAAGCGCACTGC
>CCR5_B.CH.1998.PR121pre_08.12948
TGTACAAGGCCAAATAACAACACTAGAAAGTCTATACATATAGCTCCTGGAAGAGCCTTTTATGCAACGGGGGAAATTATCGGCGATATTGGCCAGGCACACTGT
>CCR5_A.RW.1988.LTNP14.12268
TGTACCCGGCCGAATAACAACACGAGACGTAGTGTGCACATCGGTCCTGGCCAGGCATTTTACGCTACGGGTGACATCATAGGGGACATACGCCAGGCGTACTGC
>CCR5_B.CH.1996.PR113pre_07.10770
TGCACCAGGTCAAACAATAATACGCGGAAAAGCATTCATATCGAGCCGGGTCGGGCATTTTACGCGACAGGGGACATTATCGGTGATATCCGCCAGGCGCATTGT
>CCR5_B.NL.1995.H2_114_7D6.28170
TGTACCAGGCCCAGTAACAACACCCGGAAGGACATTCACATCGGCCCGGGCCGTGCCTTTTACGCAACAGGCGAGATTATAGGAGACATTAGACAAGCCCACTGT
>CCR5_B.TT.1996.SC02C_3A4.13482
TGTACCAGGCCCAACAATAATACCCGTAAATCTATAGCCATTGGGCCAGGCCGAGCCTTTTATACCGGAGAGATCATCGGCGATATCCGACAAGCTCATTGT
>CCR5_B.US.2004.SAMI_A8.13510
TGTACCAGACCAAACAATAACACGCGGAAAAGCATCCATATGGGGTGGGGAAGAGCATTTTACGCAACCGGGCAAATAATAGGCGATATTCGCCAAGCCCACTGT
>CCR5_B.US.-.patient_WCM3.-
TGTACCAGACCCAACAACAATACACGGAAATCCATTCCCATAGGACCCGGACGTGCCTTCTATACTACCGGCGATATTATCGGAAATATACGACAGGCTCACTGC
>CCR5_B.SE.-.1865_49_3.19519
TGTACTCGACCTAACAATAATACCATAAAATCGATTCATATTGGCCCGGGTAGGGCCTTTTATACAACCGGACAAATCATCGGTAATATCCGTCAGGCTCATTGT
>CCR5_A1.KE.1993.Q47S6.679
TGTATCAGGCCTAATAATAATACGAGACGTAGCGTAAGAATCGGGCCAGGCCAAGCATTTTATGCGACGGGTGACATCATAGGGGACATTCGTCAGGCACATTGT
>CCR5_B.SE.-.J2234.772
TGCACCAGGCCTAATAATAACACGCGTAAGAGCATACCTATAGGGCCGGGTCGTGCTTTCTACACCACTGGCCAGATCATTGGTGACATAAGACAGGCACATTGT
>CCR5_B.BE.1996.U24_22_376.16058
TGCACCCGACCAAATAACAACACCAGAAAAGGCATCCACATGGGCCCTGGGAAAGTGTTCTATGCTACCGGGCAGATAATAGGGGACATTCGCCAGGCATATTGC
>CCR5_B.US.-.7069C_c05.6996
TGTACACGTCCTAATAATAACACAAGGAAAAGTATACACATGGGTCCAGGACGTGCTATGTACGCCACGGGTGACATAATCGGGAACATACGGCAGGCACATTGC
>CCR5_C.US.1998.98US_MSC5016.9696
TGCACACGCCCAGGTAATAATACTAGAAAATCTGTACGTATTGGACCCGGACAAGCGTTCTACGCTACCAATGACATCATTGGGGACATTCGCCAGGCGTATTGT
>CCR5_A.RW.1988.LSP13.-
TGTACACGACCCAATAATAATAAACGTACTAGCGTCAGGATAGGTCCGGGCCAAGTCTTTTTCGCGGGCGATATCATTGGGGATATCCGACAAGCTCATTGT
>CCR5_A.RW.1988.LTNP12.12266
TGTACCCGCCCTTCAAACAACACCCGTACTTCGATATCTATAGGGCCTGGTCAGTCATTCTATGCAACCGGTGCAATTATAGGCGACATTCGACAAGCTCACTGC
>CCR5_B.NL.-.14PREB5.842
TGTACACGCCCGAATAATAACACGCGTAAATCTATTCCATTAGGACCGGGGAGGGCGTTCTATGCGACGGGCGATATCATTGGGAACATCCGAAAGGCACACTGC
>CCR5_01_AE.TH.1993.93TH976_17.430
TGTACCCGACCTTCGACCAATACCCGGACTAGCATCCGCATAGGACCCGGCCAAGTTTTTTATCGCACTGGTGACATCACTGGTGACATAAGGAAGGCCTACTGC
>CCR5_D.UG.1997.326FIc05.29446
TGCACGAGACCAAATAACAACACCCGGAAAGGAGTTCATATCGGCCCCGGTCAAGCGCTCTGCACTACAGATATAATTGGCGATATTAGGCAAGCCTACTGT
>CCR5_D.UG.1996.32FIC1.29469
TGCACGAGGCCTTACAACAATACTAGGCAAGGGACCCACATAGGTCCCGGTAGAGCTTATTTCACTACTCAGATAATCGGGGACATCCGAAAAGCGTACTGT
>CCR5_B.US.1994.94US_33931N.9688
TGCACTCGACCTAACAATAATACTCGCAAGGGTATACACATGGGACCTGGACGCGCCTTTTATGCTACGGGGACTATAATCGGAGACATCCGCCAAGCTCATTGC
>CCR5_B.CH.1997.PR127pre_14.10835
TGCACCCGCCCAAACAACAACACAAGAAGATCTATCCACATGGGTCCAGGCAAGGCTTTCTACACGACCGGTGAAATAGTAGGAAATATCCGGCAAGCCTACTGC
>CCR5_B.BE.2002.VI2676.16038
TGTATTAGGCCAAACAATAATACGCGACGTAGTATCCCGATTGGCCCGGGGCGGGCTTTTTATGCGACTGGCGGAATCATCGGCGATATTAGAAAGGCCTATTGT
>CCR5_B.AU.-.NDRFM_A.-
TGCACTCGGCCCAACAATAACACAGGTACTTCGATTCATATGGGACCCGGACGCGCCGTATACGCAACGGGAGATATAATTGGTAATATCAGACATGCGTACTGT
>CCR5_B.CH.1996.PR113pre_01.10770
TGTACACGTCCTAATAACAATACGCGCAAATCAATACACATCGGTCCGGGTCGCGCGTTCTATGCGACAGGGGATATCATAGGCGACATACGTCAAGCGCACTGT
>CCR5_A1.SE.1995.SE8891.144
TGCATCCGACCTAATAACAATACTCGAAAAAGCATAAGAATAGGCCCCGGACAGGCGTTTTATGCGACAGGAGACATCATAGGGGACATCAGACAGGCTTACTGC
>CCR5_B.US.-.Pat1_1_7.11100
TGCACTCGGCCATCTAACAATACTAGAAAGTCTATACCGATGGGTCCTGGTAAGGCGTTCTACGCCACCGGCGATATTATTGGCGACATACGGAAAGCTCACTGT
>CCR5_C.ZA.1998.98ZADu151_Oct_98.2483
TGTACGAGACCGAACAACAACACGCGCAAGAGCATACGAATCGGGCCCGGGCAGACCTTCTACGCCACTGGAGCAATAATTGGGAACATACGTGAAGCCCATTGC
>CCR5_B.BE.1994.A0_05_347.16049
TGCACTGGCCCAAATAACAACACAAGGAAGTCCATTCATATAGGGCCAGGAAGAGCCTTCTATACAACCGGCGAGATAATAGGAGATATCAGACAGGCACACTGT
>CCR5_C.BW.1996.96BW_014.-
TGCATAAGACCCGGCAATAACACACGAAAATCAGTTCGGATAGGGCCTGGCCAAGCTTTTTATGCGACCGGGGAGATTATTGGAGACATACGCCAGGCTCATTGT
>CCR5_B.BE.1998.U49_23_387.16058
TGTACCCGCCCTAACAACAACACGAGGAAAGGCATACATGTGGGTCCGGGAGCAGTGTTCTATGCAACAGGACAGATCATTGGTGATATCAGGCAGGCGTACTGT
>CCR5_B.BE.1997.T21_123_526.16057
TGTACGCGTCCAGACAATAACACAAGAAAGGGAATCCATATTGGCCCCGGGCGTGCCTTCTACGCGACAGGGGAAATCATTGGCAACATTAGACAAGCACACTGC
>CCR5_B.BE.1999.T49_21_433.16057
TGCATTAGACCTAATAATAATACCAGGAAGGGAATACACATTGGTCCAGGAAGGGCCTTTTACGCTACGGGAGCGATCATCGGAAACATCATTCAGGCCCACTGT
>CCR5_B.US.-.7120P_c02.6995
TGCATACGCCCGAATAATAATACCAGAAAATCAATCAATATTGGCCCTGGTCGCGCTATGTACGCTACAGAGCAGATTATCGGCGACATTCGTCAAGCTCACTGC
>CCR5_B.GA.1988.OYI.68
TGTACCCGGCCCAACAACAACACTCGGAATAGAATCTCTATTGGTCCGGGCCGAGCCTTTCATACGACGAAGCAAATCATTGGAGATATTAGACAGGCGCATTGT
>CCR5_B.NL.1987.H2_12_F5.28170
TGTACGCGCCCGAACAATAACACACGTAAAGGAATCCATATAGGCCCCGGTCGTGCCTTTTACACAACTGGTGAGATTGTAGGCGACATACGCCAAGCCCATTGC
>CCR5_B.SE.-.5013_1_4.24082
TGTATTAGGCCGAACAACAATTCGCGTCAAGGCATCCACATTGGGCCAGGAAAAGCTCTCTATACGACTAAGATCATAGGCAATATAAGGCAAGCCCACTGT
>CCR5_01_AE.KH.-.KH014.-
TGCACGCGCCCGAGCAACAATACCAGAACGTCTATCAACATTGGACCAGGACAAGTCTTCTATCGAACCGGGGATATCATCGGGGACATAAGGCGTGCATACTGT
>CCR5_B.US.-.patient_WC42.-
TGCACGAGGCCCAATAATAATACTAGGAAGTCTATTTACATCGGACCTGGGAGGGCCTTCCACACAACAGGACGTATAATAGGCGATATTAGGCAAGCTCACTGC
>CCR5_-.GH.2002.02GH_MHE42.19225
TGCACACGCCCGAACAATAACACCCGCCGCTCTATTAATATTGGGCCTGGCCGCGCTTTTTATGCGACCGGTATTATTGGTAATATAAGGCAGGCACACTGT
>CCR5_B.BE.1998.U49_26_381.16058
TGCACAAGACCTAATAATAACACTAGGAAAGGCATCCATATGGGCCCCGGTAAAATGTTCTACGCCACCGGTCAGATAATTGGAGATATCAGGCAGGCGTACTGT
>CCR5_B.CH.1997.PR124pre_01.10834
TGTATAAGGCCCAACAACAATACACGTAAGTCCATAAACATTGGGCCTGGTAGAGCGTTCTACGCTACCCGTGACATCATCGGCGATATACGCCAGGCGCACTGT
>CCR5_02A.CM.1996.96CM_MP538.20683
TGCACACGTCCTAACAACAATACTAGAAAATCTGTACGGATTGGGCCAGGCCAAGCGTTTTACACCACTACCGATATTACAGGTGATATACGCCAGGCTCATTGT
>CCR5_B.BE.1995.C11_01_425.16050
TGCACAAGGCCCAATAACAATACCCGCAAGGGTATACACATCGGCCCGGGCCGAGCTTTCTATACTACGGGAGAAATCATAGGCGACATTAGAAAGGCTCATTGC
>CCR5_B.CH.1996.PR126pre_11.23581
TGCACCCGACCAAATAATAACACTCGTAAATCAATTAATATTGGCCCCGGCCGGGCCTGGTACACAACAGGTGCCATCATAGGTGACATTCGGAAAGCACACTGT
>CCR5_B.AU.-.NDLFM_A.-
TGTACCCGGCCGAATAATAATACTGGTACGTCTATTCCTATGGGTCCCGGTCGGGCCGTCTACGCAACGGGAGACATCATCGGTAATATCCGACATGCCTATTGT
>CCR5_B.AU.-.NDROC_4.-
TGTACGAGGCCGAACAACAATACTCGTACGTCTATACCTATGGGAAGCGGTAGAGCTATGTACGCAACAGGGGACATCATCGGTAATATCCGCCAGGCCTATTGC
>CCR5_C.BW.2003.03BW_0868.-
TGTACACGCCCAGGTAACAACACACGTAAATCGGTACGAATCGGTCCTGGGCAGACATTTTTTGCGACGGGCGATATTATAGGGGACATAAGACAGGCACATTGC
>CCR5_B.NL.1986.ACH490_33c6.13826
TGCACTCGGCCAAACAACAACACCAGGAAAGGAATCCATCTGGGACCAGGCCGAGCATTCTACGCGACTGGTGAGATAGTCGGGGACATACGCAAGGCGCACTGC
>CCR5_B.TT.1996.SC02C_3B7.13482
TGCACTCGTCCCAATAACAACACACGTAAGTCAATAACGATAGGACCCGGTCGCGCATTTTATACCGGTGAGATTATTGGTGACATCAGACAAGCACATTGC
>CCR5_B.SE.-.8616_1_11.24082
TGCATCCGGCCTAATAACAATACCAGACAGGGCATCCATATAGGCCCTGGTAAAGCACTCTATACAACTAATATTATCGGCAATATCAGACAGGCTCATTGT
>CCR5_B.BE.1995.K11_10_223.16053
TGCATGCGTCCGAATAATAATACGCGAAAGTCGATAACCATTGGGCCGGGCAGAGCGTTCTATACAACTGGTGAGATCATCGGTGACATAAGGCAAGCCCATTGT
>CCR5_C.ZA.2002.02ZARP3.12313
TGTACGCGCCCCAATAATAACACCCGGAAGTCAGTTCGCATTGGACCAGGTCAGACCTTCTATGCGACAGGCGACATTATCGGGAACATACGGCAGGCACACTGC
>CCR5_B.US.1992.301660N.4475
TGCACCCGACCGAACAATAATACAAGGAAATCTATACCTATGGGACCCGGCAAGGCGATGTACGCAACAGGAGAAATTATAGGGGATATCCGTAAAGCCTACTGC
>CCR5_B.IT.1995.child_B306_month_16_clone_4.27804
TGTATTCGGCCAAACAATAACACCCGCAAAAGTATTCCCATGGGTCCCGGTAAGGCGTTCTATGCCACGGGGGGTATTATCGGCGACATACGCCAAGCACACTGC
>CCR5_B.US.2003.APV_5.24050
TGTACGCGCCCGAACAACAATACTCGTAAGTCAATTCATATGGGTCCTGGTAAGGCGTTTTATGCGACGGGCGAAATTATAGGTGATATCCGGAAAGCCTATTGT
>CCR5_B.CH.1997.PR101pre_02.10826
TGCACGCGACCACACAACAATACTAGAAAGAGTATACCTATGGGTCCAGGCCGCGCCTTCTATACGGCCGGGCAGATAATTGGGGATATACGACAGGCGCATTGT
>CCR5_C.ZA.1999.99ZATM3.12319
TGCACGCGCCCCGGGAATAATACCAGAAAATCAATTCGTATAGGGCCTGGTCAGACTTTCTATGCTAATGACATCATTGGCGACATACGACAAGCCTATTGT
>CCR5_C.ZA.2005.05ZAFV13.-
TGTGCTCGACCAGGGAATAACACTCGAAGATCCGTACGAATTGGCCCTGGTCAGGCTTTTTACGCCACCGGCGAGATCATAGGTGACATTAGGAAGGCACATTGT
>CCR5_D.UG.1999.99UGE08364.3983
TGCACTCGGCCATCAAATAATACACGCCAAAGTATCCGAATAGGTCCAGGGTTAGCTTTTTACACAACTAAAATCATAGGAGACATTAGGCAAGCACATTGC
>CCR5_C.ZA.1998.TV013.13902
TGCACAAGGCCGAATAATAATACAAGACGCAGTATTCGGATAGGTCCGGGGCAAGCCTTTTATACTAACGACATTATAGGCGACATCCGTCAAGCCCATTGC
>CCR5_B.GB.-.MANC.584
TGTACTCGTCCGTCGAATAATTCACGGAAAAGTATCTACATTGGACCAGGTCGGAGGTTTCACGTAACCAGAGCTGTTACTGGCGATATCCGCCAAGCACACTGC
>CCR5_B.TT.-.SC51-QH1536c.2.13507
TGTACTCGGCCCAACAACTATACACGGAAGCATATTCACCTAGGGGCACGAAAAGCGTTCTATACAGGTGAAATAATTGGTGACATTCGGCAAGCACACTGC
>CCR5_D.UG.1997.183MPc14.29454
TGTATAAGGCCCAACAATAACACGCGGCAAAGCATCCACATAGGACCCGGGCAGGCCCTGTATACAACAGGTGTAATAGGTGACATACGCCAAGCTTATTGC
>CCR5_C.MW.1996.C070.14718
TGCACACGGCCGGGCAATAACACAAGGAAGAGCATGCGCATCGGCCCAGGTCAAACATTTTATGCCACAGGAGACATAATAGGAGATATAAGGCAAGCCCATTGC
>CCR5_C.ZA.2005.05ZAFV28.-
TGTACGAGGCCTAACAATAACACGCGCACTTCTGTTCGAATTGGCCCTGGTCAAGCTTTCTATGCCACTAACGGGATAATAGGGGATATACGTCAAGCCCACTGT
>CCR5_B.US.-.Pat1_4_5.11100
TGCACTAGACCAAACAATAACACCAGAAAAGGGATAAATATAGGACCTGGCCGGGCATTCTATACGACCGGAGAGATCATCGGTGACATCCGGCAGGCACACTGT
>CCR5_B.SE.-.LN_1_PBMC.13614
TGCACCCGCCCAAATAACAACACTCGAAAATCTATTAATATAGGCCCTGGTCGGGCATGGTACACGACCGGCCAAATCATAGGAGATATCCGGCAAGCTCACTGC
>CCR5_B.NL.1985.ACH0039_18c6.117
TGCACGAGGCCCAACAATAATACCCGTAAATCTATATCAATTGGCCCCGGCAGAGCCTTCTACACCACCGGAGAGATTATTGGGGACATACGTCAAGCTCACTGC
>CCR5_B.BE.1998.U49_28_385.16058
TGCACCCGTCCAAACAATAATACACGTAAAGGCATACATATGGGGCCGGGTGCCGTGTTCTATGCCACAGGTCAGATTATAGGCGATATACGACAGGCTTACTGC
>CCR5_B.BE.1994.I0_61_273.16052
TGCACCCGTCCTAATAATAATACTCGCAGATCCATACATATAGCCCCGGGGTCTGCATTCTATGCTACTGGCGAAATTATTGGAGATATCCGCCAAGCACACTGT
>CCR5_B.CN.2003.979.29179
TGTACCCGGCCGAATAATAATACTCGCAAGTCAATACACATAGGACCGGGTCAGGCCTGGTACACAACCGGACAAATTATTGGGGATATCCGGCAGGCGCACTGC
>CCR5_B.CN.2003.13512.29185
TGCATCCGTCCGAACAACAATACGCGGAAGTCGATCCCAATTGGGCCTGGGAAAGCATGGTATACCACCGGTCAGATCATTGGAGATATAAGACAGGCACATTGT
>CCR5_A.RW.1988.LTNP10.12264
TGTACACGACATAACAACAACACCCGGACGAGTATACGTATCGGGCCAGGCCAGGCGTTCTATGCCACCGGGTCGATAATCGGCGATATAAAAAGAGTATCTTGC
>CCR5_B.BE.1994.U0_25_371.16058
TGCACGCGACCTAACAACAATACTCGGAAAGGTATTCATATGGGGTCCGGCAAAGTGTTCTACGCCACGGGGCAGATTATTGGCGACATTGGTCAGGCGCACTGC
>CCR5_B.SE.-.2242_63:2_6.19520
TGCACGAGACCGAACAACAATACTAGAAAAGGGATTCACATTGGACCTGGAAGGGCTTTTTATACCACAGGCGCTATAATTGGAAATATTCGGCAGGCTCATTGC
>CCR5_C.ZA.1999.99ZACOT1.12306
TGTATACGGCCTAACAACAATACCAGAAAGTCTATCCGGATAGGGCCAGGGCAAACTTTCTATGCCACAGGGGATATCATTGGAGACATTCGAAAAGCCCACTGC
>CCR5_B.US.-.patient_WC50.-
TGTACCAGACCCAACAATAATACCAAACGTAGCATTTACATGGGCCCTGGTCGCACTGTTCATACCAAAGGCCGGATAATCGGGGATATTCGTCAAGCTCACTGT
>CCR5_B.ES.-.602.11182
TGTACCAGGCCCAATAATAACACCCGGAGGAGCATAAACATCGGACCCGGCCGAGCCTTTTATACCACTGGAGATATAATTGGCGATATTCGGCAGGCCCACTGT
>CCR5_C.ZM.2002.ZM233M.10580
TGCACGAGACCTAATAATAACACTAGGAAATCAATTAGAATAGGACCAGGACAGAGCTTTTACGCCACCGGTGAAATTGTGGGCAATATACGCGAAGCACATTGT
>CCR5_F2.RU.-.RU30.-
TGTACTAGGCCTAACAATAATACCAGGAAATCGATTCATCTCGGTCCAGGCCAAGCATTTTATGCTACGGGAGACATAATCGGGGATATTCGGAAGGCACACTGT
>CCR5_B.RW.1992.Contaminant.-
TGTACGCGTCCTAATAACAACACGCGTAAACGTATACATATTGGTCCTGGGAGGGCGTTCTATACAACAGGAGATATAATCGGGGACATACGGCAGGCCCACTGC
>CCR5_B.US.-.Pat2_3_7.11101
TGCGTCCGTCCTAATAATAATACACGCCGGGGAATACACATCGGGCTGGGAAGACGGTTCTATACGACTGAGATAGTCGGAGACATAAGGCGAGCCTACTGC
>CCR5_C.ZA.1999.99ZASW23.8568
TGTGCGAGGCCAAATAATAACACACGGAAATCCGTCCGTATAGGCCCCGGTCAAACGTTCTATGCTACCGGGGGGATAATCGGAGACATTCGACAAGCCCATTGC
>CCR5_B.TT.1994.SC22_3C2.27233
TGCACTCGGCCAAATAATAATACTCGGCGCGGAATACACATGGGTCCCGGCAAAGCCTACTTTACAGGAGAAATAATTGGGGACATACGGCAGGCACACTGC
>CCR5_B.TT.1993.SC05_8C11.13484
TGTACTCGACCAAACAACAACACAAGGAAATCTATCCCAATCGGACCAGGCAGCGTTTTCTATACGGGGGAAATTATTGGCGACATACGCCAGGCGCATTGC
>CCR5_B.ZA.1998.TV016.1102
TGCACGCGACCGAATAACAATACGCGGAAGAGTATTAATCTTGGGCAAGGGAGGGCATGGTATGCGACCGGCGCCATTATAGGGGATATACGACAGGCTCATTGC
>CCR5_U.CM.1999.99CMLB40.3064
TGTACTCGGCCAAACAACTATACTCGCAAATCGATTCCCATCGGACCCGGCAGAGCAGTTTTTAAAACTGGCGACATCATCGGAGATATTAGGCAAGCTTATTGT
>CCR5_B.AU.-.NDLFT_A.-
TGCACACGGCCAAATAATAACACTCGAACGAGTATTCACATGGGACCGGGAAGGGCAATGTATGCGACGGGGGACATAATCGGTAATATCCGTCAAGCATACTGT
>CCR5_B.ES.-.599.11210
TGTACACGACCTAATAACAACACTCGGAAGAGCATTCACATTGGGCCTGGTAGGGCGTTTTATGCTACCGGTGACAACATTGGAGACATCAGGCAAGCGCACTGC
>CCR5_O.FR.2000.AM262126.21502
TGTGTCAGGCCCGGGAACAATTCGGTAAAGGAAATGAGAGTTGGACCCATGGCTCTCTACTCGATGGAGCTTGAGAGAAATGGCTCTAGAACGAATAGCCGGACAGCTTTCTGT
>CCR5_B.US.1997.1053_07_B15.3117
TGTACACGCCCATCCAATAACACAAGTAAATCAATCCCCATCGGGCCAGGACGGGCCTTCTACACCACAGATCGGATAGTGGGCGACATCAGACAAGCACACTGT
>CCR5_B.CH.1996.PR113pre_03.10770
TGCACCCGTCCCAATAACAATACTCGAAAATCCATACATATAGGCCCGGGCAAAGCGTTCTACGCTACCGGCGATATAATAGGAGACATACGCCAGGCGCATTGC
>CCR5_B.CH.1998.PR121pre_04.12948
TGCACTCGGCCTTCCAACAATACAAGGAAATCGATCCATATCGCGCCTGGCCGTGCCTTTTATGCGACTGGAGAAATCATCGGCGACATACGTCAGGCGCACTGT
>CCR5_B.CH.1997.PR107pre_16.23090
TGCACACGACCGAACAACAACACGAGAAAGTCCATTCATATTGGACCAGGACGTGCCTTTTATGCTACCGGGAATATGATTGGCAATATTCGACAAGCGCATTGT
>CCR5_B.BE.2002.VI2678.16039
TGCACTCGATTGAACAATAACACCAGGAAATCGATACCTATGGGCCCGGGACGCGCTTTTTATGCGACAGGAGACATCATCGGCGATATACGCAAAGCCCACTGT
>CCR5_B.CH.1996.PR117pre_04.10830
TGTACACGCCCGAACAACAACACTCGCCGTTCGATTACCATAGGCCCCGGTCGTGCGTTCTATGGCACGGACATAACAGGTGACATTCGCCAAGCACACTGC
>CCR5_C.ZA.1999.99ZASW29.8570
TGCACACGGCCGGGTAACAATACCAGGAAGAGCGTTCGGATCGGCCCGGGACAGACATTTTATGCGACAGGAGATATCATTGGCAATATCCGGCAGGCCCACTGT
>CCR5_B.NL.1990.dp12_b3.12937
TGTACTAGGCCTAATAATAACACGAGGCGTTCAATCCACATCGGGCCTGGACGGGCATTTTATACTACTGGTAGAATCATAGGTGACATACGACAGGCGTACTGT
>CCR5_A1.RW.1992.020.633
TGCACGAGACCCAACAATAATACACGGAAGGGAGTCAGAATAGGGCCAGGTCAGGCGTTTTACGCGACCGGAGGTATTATCGGAGACATCCGTCAGGCACACTGC
>CCR5_C.ZA.2000.00ZATM25.12329
TGCACCAGACCTAACAATAACACTCGGCAAGGTATTGGGATTGGACCCGGCCAGACCTTTTATGCTCACACCAATATCATCGGAGACATCCGTCAGGCACACTGC
>CCR5_B.BE.1995.A11_20_367.16049
TGTACACGCCCTAACAATAATACTAGAAAGAGCATCACAATAGGGCCGGGGAGAGCCTTTTACACAACAGGAGAAATCATAGGGAATATTCGGCAGGCTCATTGT
>CCR5_C.ZA.1998.TV010.919
TGTACCCGTCCTAATAATAACACCCGAAAATCTGTTCGTATAGGACCGGGCCAAACCTTCTATGCAACTGGGGACATTATTGGCGACATTAGAGAGGCTCATTGC
>CCR5_C.ZM.2002.ZM215F.10579
TGCACGCGGCCCGGTAACAACACCCGCAAATCAGTCAGGATTGGGCCAGGCCAGACGTTCTACGCAACTGGTGCCATCATAGGAGATATACGCAAAGCTCACTGC
>CCR5_B.TT.1998.TT29P_3A1.27236
TGCACGCGACCAAATAATAATACACGTAAGTCTGTACATATCGGTCCAGGCAAAGTTTTCTATGCGGGCGAAATTATAGGCGACATTAGACAGGCCCATTGT
>CCR5_B.CN.2003.412.29180
TGCACTAGACCCAACAATAATACGCGTAAAAGTATCCCCCTAGGCCCAGGAAAGGCTTGGTACACTACCGGTGATATAATCGGAGATATTAGACAAGCCCATTGC
>CCR5_B.US.2002.APV_17.24062
TGCGCCCGTCCCAACAATTCGACAAGAAAGGGCATACACATAGGTCCCGGACGGGCTTTCTATGCCGCAGCCGATATAATCGGCGATATCAGGCAAGCCCACTGC
>CCR5_B.BE.1999.T49_32_437.16057
TGCACTCGACCGTCCAACAATACGCGCAAAGGCATTCACATAGGGCCGGGCCGTGCCTTTTATGCAACCGGAGAGATCACGGGAGACATTCGTCAGGCCCACTGC
>CCR5_C.ZA.2001.01PB4ZA.5881
TGCACCCGTCCCAATAATAATACCCGTCGAGGAATACGTATCGGCCCCGGCCAGACATTTTATGCAACGGGCGGTATAATCGGTGACATCCGACAGGCCCACTGT
>CCR5_B.CH.1997.PR115pre_04.10829
TGCACCCGGCCCAATAACAACACACGTAAATCGATACACATGGGACCAGGCCGAGCGTTTTATGCTACGGGCCAGATTATAGGTGACATTAGACAAGCTCATTGC
>CCR5_C.BW.2003.03BW_1110.-
TGCACGCGGCCAGGGAACAACACGCGACGTTCTGTCAGGATTGGGCCTGGTCAGACGTTCTACGCCACCGGCGACATAATCGGTGATATTCGTCAGGCCCATTGC
>CCR5_B.NL.1993.H5_40_4H10.28171
TGTACAAGACCAAATAATAACACACGTAGAAGCATTCATATAGGCCCGGGCCGCGCAATTTATGCTACCGGCGACATTATAGGAGATATTCGTAAAGCTCATTGT
>CCR5_B.US.1996.6244_13_B5.27222
TGTACCAGGCCCAGCAATAATACGCGGAAGAGCATACATATGGGCCCCGGTGGGGCATTTTACGCGACCGGCTCCATAATCGGCGATATAAGGCAAGCTCACTGC
>CCR5_B.US.-.Pat1_3_7.11100
TGCACCCGGCCTAACAACAATACCCGAAAAAGCATTCCTATTGGACCTGGGCGCGCGTTTTATACGACCGGCGAGATCATCGGCGATATTCGTCAGGCCCACTGT
>CCR5_B.AU.-.NDRPM_B.-
TGTACTAGACCTAACAATAACACCCGTACGAGCATACATATGGGTCCTGGAAGGGCGCTATACGCCACAGGGGACATCATTGGCAACATACGCCAGGCCTATTGC
>CCR5_B.US.-.Pat2_3_1.11101
TGTACGCGCCCATCGAACAATACCAGAAAGGGAATACACATCGGACTCGGCCGTCGATTTTATACTACTGAGATTGTAGGAGACATTCGGAAAGCGTACTGT
>CCR5_02_AG.FR.1991.DJ263.10004
TGTACGAGGCCAAACAACAACACTCGGAGAAGCGTGCGAATAGGCCCCGGTCAAACTTTCTATGCAACCGGTGATATCATTGGCGATATACGGCAAGCACATTGT
>CCR5_C.MW.1996.C113.14717
TGTACTCGTCCGAATAATAACACAAGGAAAAGCATTCGTATTGGTCCTGGCCAGGCCTTTTATACGACTGGGGAAATTATAGGAGATATCAAGCAAGCGCACTGC
>CCR5_B.NL.1986.ACH0039_21a7.117
TGTACGCGCCCTAATAACAATACACGAAAGAGCATAAGTATTGGCCCCGGCAGGGCTTTTTATGCTACAGGTGAGATTATAGGAGATATCCGACAAGCATACTGC
>CCR5_B.AU.-.EDRPC_4.-
TGTATCCGACCGAACAACAATACTCGCAAATCTATACAAATGGGGCCCGGTAAGGCCTTCTACGCTACGGGGGACATAATTGGTGATATCAGGCAAGCGTACTGT
>CCR5_B.CN.2003.9710.29179
TGTACAAGGCCCAACAATAATACTAGAAAGTCCATCCACCTGGGACAGGGTCGCGCGTGGTATACTACCGGGCAAATAATTGGCGATATACGACAGGCCCATTGT
>CCR5_B.TT.-.SC51-QH1490c.4a.13507
TGTACTAGACCAAATAATAATACAAGGAAGTCTATTCACCTGGGCGCGGGTAAAGCGTTATACACTGGTGAAATAATAGGGGACATCCGGCAAGCCCACTGT
>CCR5_B.TT.1994.QH0692.4342
TGTACGCGACCTGGCAACAACACCAGGAAGTCAATACACATCGGTCCAGGGCGTGCATTTTATGCGACAGGAGACATTATCGGTGATATACGCCAAGCACACTGC
>CCR5_B.AU.-.EDRFMON_B.-
TGCACTCGCCCGAACAACAATACACGCACGAGTATACCAATGGGCCCAGGGCGAGCTATGTATGCGACAGGCGACATTATCGGGAATATACGCCAGGCCTATTGC
>CCR5_B.NL.1987.H3_12_6C4.28169
TGTACGCGGCCTAATAACAATACCCGAAAGTCGATCCACGTGGGCCCGGGCAAGACATTATATGCTACTGGTGACATTATTGGGGATATAAGACAGGCCCACTGC
>CCR5_B.CN.2004.3181.29193
TGCACCCGACCTAATAATAATACTAGGAAACGTGTCTCGTTGGGACCCGGACGGGTATGGTATACCACTGGGCAGATCGTTGGAGACATCAGACAAGCGCTCTGT
>CCR5_B.US.2002.APV_15.24060
TGCACACGTCCTGGCAATAACACTCGCCGTTCGATTCCCATGGGGCCTGGTCGCGCTTGGTACGCAATTGGTGAGATCACAGGGAATATCAGGAAAGCACACTGT
>CCR5_02_AG.CM.2002.02CM_0013BBY.7860
TGCACCCGGCCTTCGAACAATACTAGAACCAGTGTACGGATAGGGCCGGGCCAGACCTTTTATGGCACTGGGGAGATAATCGGCGATATTCGAAAGGCATACTGT
>CCR5_B.NL.1991.H1_31_C1.28173
TGTACACGCCCCAATAACAATACCAGAAAAAGTATTTCTATCGGTCCCGGCAGAGCTTTTTACGCTACGGGTGAAATAATCGGTAATATAAGGCAAGCTCATTGC
>CCR5_B.SE.-.5714_1_6.24084
TGCACTCGTCTAAACAATAACACGAGAAAAGGAATTCATATTGGTCCCGGAAGGGCGTTCTATGCCACGGGTGATATCATCGGGGACATTCGCCAGGCCCACTGC
>CCR5_B.CH.1997.PR101pre_04.10826
TGTATTCGGCCACACAATAACACTAGGAAAAGTATACATATAGGGCCTGGTCGCGCTTTTTACACCACTGGTGAGATTATCGGTGATATACGCCAAGCTCACTGC
>CCR5_B.US.-.Pat2_2_5.11101
TGCGTGCGTCCTTCGAATAATACAAGACGGGGTATACATATCGGGCTTGGGCGGCGTTTCTACACCACGGAAATAGTTGGTGATATCCGAAAGGCTTACTGT
>CCR5_B.BR.1992.92BR030.662
TGTACACGCCCGAGCAACAATACTAGAAAAGGTATCCACATTGGACCTGGGCGGGCATTTTACGCCACTGGGGATATAATTGGAGATATACGCCAAGCACATTGC
>CCR5_B.NL.1994.H1_46_5B3.28173
TGTACGCGCCCCAACAATAATACGCGCAAGAGCATTAGCATAGGACCGGGTCGAGCATTTTACGCTACAGGCGATATTATCGGCGATATACGAAAGGCGCATTGC
>CCR5_B.US.1994.22211v4.4503
TGCACTCGACCAACCAATAACACGCGGAAGTCCATCCATATCGCGCCTGGAAGCGCCTTCTATGCCACGGGAGATATAATAGGCGACATCAGGCAAGCCCACTGT
>CCR5_B.US.2003.APV_7.24052
TGTACCCGGCCGAACAATAACACCAGGAAGGGGATCCACATGGGGCCGGGGAGGACTTTTTACGCAACAGGGGAAATAATAGGGGATATTCGACAGGCGCATTGC
>CCR5_B.BE.1999.T49_28_439.16057
TGTACGAGGCCTTCTAATAACACGCGAAAGGGGATACATATTGGGCCGGGGCGAGCTTTTTATGCCACAGGGGCGATTATCGGGAATATACGGCAAGCGCATTGT
>CCR5_B.NL.1985.ACH490_28rab6.13826
TGTACCCGTCCGAATAATAATACAAGGAAAGGTATACACCTGGGGCCCGGACGAGCTTTTTATGCAACTGGTGGCATCGTAGGTAATATTCGCCAAGCCCACTGC
>CCR5_B.NL.1989.H2_20_9D9.28170
TGTACTAGGCCTTCGAACAACACGCGGAAGGGCATCCATATAGGGCCAGGCCGTGCATTTTACACAACAGGCGAGATCATTGGTGATATCAGACAGGCACACTGT
>CCR5_B.US.1996.BG1168.4634
TGCGAACGCCCCAACAATAATACCATCAAAAGTATACATCTAGGACCCGGAAGAGCGTGGCATGCTACTGGGCAGATCATCGGCGATATAAGGAAGGCCTTTTGT
>CCR5_10_CD.TZ.-.TZ9.-
TGTGTGCGCCCGTCGAACAACACCCGTAAAAGCATAAGGATAGGCCCTGGACAAACTTTTTATGCTACTGGCGACATTACTGGAGATATCAGGCAGGCACATTGC
>CCR5_B.BR.1992.92BR003.655
TGTACGAGACCAAACAATAACACTCGTAAGTCGATTCACATGGGATGGGGTCGCGCATTCTATGCAACTGGAGAAATAATCGGAAACATCAGGCAGGCTCATTGT
>CCR5_B.US.1992.21v17px295.23094
TGTGAAAGACCTGGGAATAATACTTCCAAGGGCATACACATAGGGCCTGGGCGGGCGTTTTATGCTACTGAGGATATCATCGGAGACATCCGAAAGGCCCACTGC
>CCR5_B.US.1992.21v16px602.23094
TGTGAAAGACCTGGAAATAACACGTCCAAAGGAATACACATTGGTCCTGGGAGGGCCTTTTACGCCACGGAGAATATCATAGGAGATATCAGGAAAGCCAGATGC
>CCR5_B.US.2004.CAAN.27173
TGCACCCGTCCCAACAACAATACTTCTAAGAGTATTACCATTGGCCCTGGCCGGGCTTTTTACGCAACCGGACGTATAATCGGGGACATTAGGAAGGCACACTGC
>CCR5_A.RW.1992.92RW026_C.634
TGCACTAGGCCTAACAACAATACACGAAAGTCAGTCCATATTGGACCTGGACAAGCATTCTACGCAACAGGCGATATTATCGGTAATATTCGGCAAGCGCATTGT
>CCR5_B.BE.1994.C0_08_422.16050
TGCACACGGCCAAACAATAACACTCGTAAAAGTATTCATATCGGCCCGGGACGGGCTTTCTACACAACGGGAGAGATAATGGGTGATATCCGGAAGGCACATTGC
>CCR5_C.ZA.1998.TV006.911
TGTACCCGCCCCGGGAACAATACGCGAAAATCGGTCCGAATTGGTCCAGGGCAGGCCTTTTTTGCGACAAACGATATTATAGGTGATATCAGACAGGCGCACTGT
>CCR5_05_DF.BE.1988.VI178.16027
TGTACACGCCCGAATAACAATACACGGAAGTCTATACATTTAGGCCCTAGGCAAGCTTTCTATACCACTGGCGAGATAATCGGCGATATTCGGAAAGCGCATTGC
>CCR5_01_AE.TH.1992.92TH003_1gCR.105
TGCACGAGGCCCTCCAATAATACTAGAACGTCTATTACCGTAGGCCCTGGCCAAGTTTTCTATCGTACAGGGGACATTACTGGTGACATTCGCAAAGCATACTGT
>CCR5_G.RU.1992.RU570.16760
TGCACACGTCCTAATAATAACACGCGAAAATCTATTAGCTTTGGGCCCGGGCAAGCTATTTATACTACGGGTAATATCATAGGCGACATTCGACAAGCTCACTGC
>CCR5_B.IT.1994.child_B306_month_9_clone_1.27804
TGTATCAGACCAAACAATAACACACGCAAGTCGATTCCCATGGGACCTGGGAAAGCTTTTTACGCTACAGGAGGCATAATCGGTAACATTCGGCAGGCACATTGT
>CCR5_G.BE.1986.VI48.16046
TGTATACGTCCAAACAATAATACACGGAAAGGAATCCATATAGGCCCGGGGAGAATGTTTTACGCGACGAGAGTAGTAGGTGATATACGTCAAGCACATTGT
>CCR5_02_AG.CM.2002.02CM_0014BBY.7861
TGCACAAGACCCGGCAACAATACGCGCAAGTCTGTGCGCATTGGACCAGGGCAGACATTCTACGCGTCAGGAGCAATCATAGGTGATATTCGGCAGGCGCATTGC
>CCR5_B.US.-.Pat2_2_13.11101
TGTATTAGGCCCAACAATAACACTCGGAGGGGGATTCACATAGGTTTGGGCCGAAGATTTTACGCGACGGAGATTGTTGGCGATATCCGGAAGGCATATTGC
>CCR5_A1C.SE.1996.SE9488.13794
TGTACTCGTCCAGGTAATAACACGAGGCGGTCGGTTCACATAGGCCCTGGACAGGCGTTTTACGCTACTGGCGACATAACAGGTGATATAAGAAAAGCCCACTGC
>CCR5_C.ZA.2005.05ZAFV20.-
TGTACGAGACCTAATAATAACACTCGGAAATCGATGAGAATCGGTCCAGGTCAGGCTTTCTATGCCATGGGCGACATAATAGGAGATATTAGGCAGGCCCACTGC
>CCR5_B.CH.1997.PR118pre_01.12945
TGTACAAGGCCAGGAAACAATACGCGCAAATCAATCCACATAGGACCCGGGCGCGCTTTCTACGCTACCGACATAATCGGTGACCTCAGACAGGCATATTGC
>CCR5_-.GH.2002.02GH_NKS42.19232
TGTACCAGGCCGGGGAACAATACTAGGACAAGCGTGAGGATTGGTCCAGGTCAAACCTTCTTTGCGACCGGGGCAATTATCGGAGACATTAGACAGGCACATTGC
>CCR5_B.SE.-.J4481.773
TGCACTAGGCCCAACAATAACACTCGAAAATCCATCCATATAGGCCCAGGGCGAGCGTTCTACACAACGGGGGAAATTATCGGCGATATTCGACAAGCACACTGC
>CCR5_B.TT.2000.TT31PC_2H3.13490
TGTACCCGACCGAACAACAATACGCGCAAGTCCGTGCATATTGGACCCGGAAAGGTGTTTTATACAGGGGAGATTATAGGTGACATCCGACAAGCTCACTGT
>CCR5_C.ZA.2001.01ZATM8C.12323
TGCATCAGGCCCAATAACAATACCCGTAAATCTATCAGGATCGGGCCTGGCCAAGCATTCTACGCGACGAACGATATCATTGGGGACATCAGGCAAGCACACTGC
>CCR5_C.ZA.1998.98ZADu123.23589
TGTCCCCGGCCGAACAATAATACGAGAAAATCCATCCGCATCGGGCCTGGCCAAACCTTCTATGCGACCAACGATATTATTGGTGACATCCGGCAGGCCCACTGT
>CCR5_A1.TZ.-.TZ11.-
TGCATAAGGCCCAATAATAACACGCGCAAGTCTGTGCACATTGGGCCCGGCCAAACTTTCTATGCGACTGGGGATATCATAGGGAATATCCGTCAGGCACATTGT
>CCR5_A.CM.1999.99CMLB5.5242
TGTATCAGGCCAAATAACAACACACGGCGAGGCATTCATATCGGACCAGGACAAGCGTTCTACGCCCGTGGCGCTATCATAGGAGATATACGCCAAGCGTATTGC
>CCR5_A1.KE.2000.KNH1207.4246
TGTACTAGGCCATCCAATAATACAAGGAAAAGTGTACGAATAGGACCGGGTCAAGCCTTTTATACCACTGGTGATATAACCGGCGATATCCGCCAGGCCTATTGC
>CCR5_B.NL.1989.ACH0208_x4c12.12937
TGCACCCGTCCCAACAATAACACGCGGAAGTCGATCAACATCGGGCCAGGACGGGCTTTTTATACCACTGGACAGGTCATCGGTGACATCCGGAAAGCACATTGC
>CCR5_C.MW.1996.S059.6358
TGTACCAGACCCAATAATAACACACGAAAGTCAGTTAGAATCGGCCCAGGCCAGACCTTCTACGCTACGGGAGAAATCATCGGAGACATCAGGCAAGCGCACTGC
>CCR5_B.AU.-.LDRPT_B.-
TGTACGCGACCGAATAACAACACTCGCAAGTCCATTCACCTCGGGCCTGGGTCTGCCATCTACGCCACGGGTGATATTATCGGCGATATCCGTCAAGCACATTGT
>CCR5_B.TT.1994.SC20_8A8.13485
TGTACTCGTCCTAATAATAATACGCGACGTGATATCACGATTGGGCCGGGCAGAGTATTTTATACTGGAGAAATAATAGGGGACATCCGGCAGGCTCACTGC
>CCR5_A1.KE.1999.KNH1135.14340
TGTACCAGGCCCAACAATAACACCCGGAAAAGCATACACATCGGGCCAGGGCAAGCTTTCTATGCTACAGGCGACATTATCGGGGATATTCGTCAGGCATATTGT
>CCR5_B.TT.2000.SC03C_8C6.13483
TGTACCCGACCGAACAACAATACACGTAGATCAATCCACCTTGGTGCAGGCAAAGCCCTTTATACCGGGGAAATAATAGGAGATATCAGACAAGCTCATTGT
>CCR5_07_BC.CN.2005.pXJDC6441-2.28469
TGCACACGCCCTAATAATAATACACGTAAATCAATCCGGATCGGTCCCGGTCAAACGTTCTATGCCACGGATATAATTGGGGATATTAGGCAGGCCCATTGT
>CCR5_B.US.2003.APV_10.24055
TGCACCCGCCCCAACAACAACACTAGAAAGAGCATCTCCATTGCACCCGGTAGAGCATGGTATGCGACTGGTGATATAATTGGAGACATCCGTCAGGCACATTGT
>CCR5_B.CH.1997.PR120pre_10.23580
TGTGCACGGCCATCCAATAACACACGAAAGTCCATAACAATAGGCCCGGGCCGAGCGTTCTACGCCACAGGAGACATTATAGAGGACATACGCAAAGCTCACTGC
>CCR5_D.UG.1994.94UG114.147
TGCATACGTCCGTATAACAACACGCGCCAGTCGACTCGTATTGGTCCTGGCCAGGCCCTGTTCACCACGAAAGTAATTGGGGACATCCGGCAGGCTCACTGT
>CCR5_B.CH.1996.PR126pre_09.23581
TGTACTCGTCCCAACAATAACACGAGAAAAAGTATAAATATCGGACCGGGGCGTGCATGGTACGCTACAGGGGATATCATCGGTGATATCCGAAAGGCTCATTGC
>CCR5_C.BW.1996.chimeric.615
TGTACCCGCCCTGGTAATAATACCCGGCGATCCGTGAGGATAGGACCCGGACAAGCGTTCTACGCTACTGGGGACATAATTGGCGATATCAGGGCCGCACACTGC
>CCR5_C.ZA.2005.05ZAFV2.-
TGCACAAGACCAAACAACAATACGCGCGAATCAATTCGAATAGGCCCCGGACAGACATTCTTTGCGACTGGTGATATAATAGGGGACATTCGCCAAGCTTATTGT
>CCR5_B.NL.1989.H4_049_8C8.28172
TGTACCAGACCAAACAATAACACAAGGAAGAGCATCAACATAGGACCTGGTAGAGCGATCTATACCACGGGCGAGATTATAGGGGATATTCGGCAAGCTCATTGC
>CCR5_B.US.1992.21v16pc1058.23094
TGCGAACGGCCGGGTAATAATACATCGAAGGGCATCCATATCGGACCAGGTAGGGCTTTCTACGCCACCGAGAACATCATTGGCGACATCCGGAAGGCCCATTGT
>CCR5_B.GB.-.8_9_I.2604
TGTACTAGACCGAACAACAACACCCGTAAGTCCATCCATCTGGGGCCCGGAAAGACTTTATACGCCACCGATATAATTGGGAATATACGACAGGCTCATTGT
>CCR5_B.SE.-.J5013.24082
TGTATAAGACCAAATAACAACACAAGACAAGGTATTCATATCGGTCCGGGTAAAGCTCTGTACACTACCAAAATCATAGGGAATATTCGCCAAGCACATTGT
>CCR5_D.UG.1999.99UGE13613.3984
TGTACACGGCCATATAATAATACTCGTCAGGGGACGCATATCGGCCCCGGCAGGACTCTGTTCACCACTCGGATAATCGGAAATATACGTAAAGCATATTGT
>CCR5_B.AU.-.LDRPM_A.-
TGTACGCGACCGAACAACAATACCAGAAAGTCTATCCATCTTGGGCCCGGCTCCGCCTTTTATGCGACCGGCGATATCATAGGCGATATACGACAGGCGCATTGT
>CCR5_A.CM.2001.01CMNYU5487.5161
TGTGTGAGACCCAATAATAATACCCGGAAGTCAATTCACATTGGGCCCGGACAAGCTTTTTACGCCACTGGAGATATTATTGGGAATATCCGACAGGCGCACTGT
>CCR5_02_AG.CM.2001.01CM_0002BBY.9919
TGCACTCGCCCGGGCAATAATACCCGGAAATCAGTACGAATCGGGCCGGGTCAAACTTTCTACGCTACAAATAATATTATCGGGAATATCCGTCAAGCGCACTGT
>CCR5_02_AG.BE.2002.VI2642.16036
TGCATCAGACCGAATAACAATACTAGAAGAAGCGTGCGAATAGGGCCAGGACAGACCTTCTATGCGACGGGTGATATCATCGGAGATATAAGACAAGCTTACTGC
>CCR5_B.US.1992.21v16pc1067.23094
TGTGAACGGCCAGGAAACAATACGAGTAAGGGAATCCATATCGGGCCAGGCCGCGCATTTTGCGCCACAGAAAACATTATTGGCGATATTAGGAAAGCACACTGC
>CCR5_B.BE.1995.A11_15_363.16049
TGTACCCGGCCAAATAATAACATTCGAAAGAGCATTAATATTGGGCCCGAACGTGCGTTTTACACCACTGGAGAAATAATAGGGGACATTCGCCAAGCACACTGT
>CCR5_C.ZA.2001.01PB3ZA.5880
TGCACACGGCCAGGGAACAATACGAGGAAGTCTATGCGCATAGGGCCAGGGCAGGCGTTCTACACCACAGGGGATATTATTGGCGACATTCGACAGGCGCACTGT
>CCR5_AG.CM.1999.99CMYD6.3065
TGTACGCGGCCGCATAACAACACACGTACCAGTACGAGGATTGGGCCTGGACAGACGTTCTACGCGACTGGGGACATCATAGGAGACATCCGACAAGCCCACTGT
>CCR5_A.CM.1999.99CMLB25.3061
TGCATACGACCTGGTAATAACACAAGGAAATCTATTCATATAGGACCAGGTCAGGCTTTCTATGCGAGAGGCGACATAATAGGCGACATTCGACAAGCCCACTGC
>CCR5_B.BE.1994.I0_25_272.16052
TGCATAAGGCCTAATAACAATACCCGAAAATCAATCCACATAGGCCCAGGGCGGGCCTTCTACGCGACGGGTGAGATCATTGGCGATATCCGCCAGGCCCACTGC
>CCR5_B.BE.1996.R13_39_545.16056
TGCACAAGACCGAACAATAATACGCGTAGATCAATTTCCCTAGGCCCAGGTCGCGCTTACTACGCTACAGGTGACATTATCGGGGATATACGGCAAGCGAGGTGC
>CCR5_C.BW.1996.96BW_013.-
TGTACTCGCCCGTCTAACAACACGAGGACCAGCATCCGTATCGGCCCCGGTCAAACTTTCTACGCGACTGGCGAGATAATAGGGGATATCCGCAAAGCGCATTGC
>CCR5_D.UG.1997.183FIc02.29459
TGTATTCGTCCCAACAATAATACACGCCAGTCTATTCACATAGGGCCGGGACAAGCTCTCTATACTACAGGAGTTATCGGTGACATACGGCAAGCTCACTGT
>CCR5_B.NL.1986.H1_7_1A7.28173
TGTACTCGACCTAATAATAATACACGCAAGTCAATTCACATAGGCCCGGGGAAGGCATTCTATGCCACAGGTGAAATAATAGGTGACATCCGTCAGGCACACTGT
>CCR5_B.BE.1995.R0_11_447.16056
TGCACACGCCCTAACAACAACACTCGAAGGTCCATATCCCTGGGTCCCGGCCGTGCCTATTATGCAACCGGCGACATCATCGGAGATATTCGCCAGGCTCACTGC
>CCR5_B.ES.-.551.11184
TGCACTCGTCCTAATAATAACACGAGGAAGTCCATTCATATCGGCCCAGGACGCGCGTTCTATACAACGGGGGATATCGTAGGCGATATTAGACAAGCCCATTGC
>CCR5_B.CN.2003.1359.29185
TGCATCAAACCAAATAATAACACGCGCAAATCGATTCCTATTGGTCCTGGCAAGGCTTGGTACACTACAGGGCAGATTATACGGGACATTAGACGGGCACACTGC
>CCR5_D.SE.-.C1_R5_pi2.10926
TGCACGAGACCCTACAATAATACCCGACGGTCCACGCACATAGGACCGGGGCGTGCCTACTACACAACAAAGATCATCGGAGACATACGGCAGGCGCACTGC
>CCR5_B.CH.1997.PR118pre_09.12945
TGCACACGACCCGGGAATAATACCAGAAAAAGTATTCGGATCGGACCCGGCCGCGCATTTTACGCTACCGACATAATAGGCGACATACGACAGGCTTACTGC
>CCR5_01_AE.KH.-.KH013.-
TGCACGAGGCCTTCTAATAATACAAGGACATCTATTGCCATGGGTCCAGGGCAAGTATTCTACCGGACGGGAGACATAATAGGGGACATTCGCAAGGCCTATTGT
>CCR5_B.US.2001.APV_11.24056
TGCATTAGGCCAAATAACAATACGAGACGTTCAATACCAATAGGTCCCGGAAGAGCTTTCTACGCCACTGGAGATATCATTGGCGATATACGGCAGGCCCACTGC
>CCR5_B.CH.1997.PR112pre_02.10828
TGCACCCGGCCAAACAATAATACGCGTAAATCGATCACCATTGGCCCTGGTAGGGCGTTTTACGCCACCGGTGACATTATTGGGAACATACGACAAGCTCATTGC
>CCR5_BF1.BR.1993.93BR029_2.58
TGCACTCGACCGAATAATAACACGCGCAAGTCAATACAAATAGGGCCAGGACGCGCGTTCTACACGACCGGGGAAATAATAGGAGATATACGGAAAGCTCACTGC
>CCR5_B.NL.1993.H5_40_4F4.28171
TGTACCCGTCCAAACAACAATACGCGACGGAGCATACACATCGGACCTGGCCGCGCATTTTATGCGACAGGGGACATAATAGGGGACATCAGAAAGGCGCACTGT
>CCR5_B.AU.-.NDROC_3.-
TGTACGCGACCAAATAACAATACTCGCACAAGGATCCACATGGGGCCGGGACGAGCGATGTACGCGACGGGTGATATTATCGGTAATATTCGTCAGGCCTACTGC
>CCR5_A.RW.1988.LSP9.-
TGTACGCGACCGGGAAATAACACTCGCACTTCTATACGGATAGGTCCAGGTCAGACTTTTTACGGGACAGGGGATATTATCGGAGACATACGGCAGGCTCATTGC
>CCR5_B.AU.-.LDLPM_A.-
TGCACACGTCCAAATAATAACACAAGAAAAGGTATTCACCTGGGTCCGGGCTCTGCGTTCTATGCTACTGGCGATATCATAGGCGACATACGACAGGCACATTGT
>CCR5_BF1.BR.1993.93BR029_4.58
TGCACCCGCCCTAATAACAACACGAGGAAAAGTATTCCCATTGGTCCAGGTCGTGCGTTCTATACTACGGGCGAAATCATAGGCGATATACGAAAAGCGCATTGC
>CCR5_B.FR.-.T5_R5_1.11539
TGCACGCGTCCAAATAACAACACCCGGAAGTCGATTACTATTGGTCCTGGCAGAGCTTTTTATACGACCGGCGAGATAATAGGCGACATACGTAAAGCCCACTGC
>CCR5_01_AE.KH.-.KH_001.-
TGCACGCGTCCGAGTAATAACACTCGAACATCTATTACCATGGGACCGGGTCAGGTGTTTTACCGCACCGGAGATATTATCGGAGACATCCGCAAGGCATACTGT
>CCR5_O.FR.1990.BCF01.572
TGTCATAGACCGGGAAACTTGTCTGTCCAGGAGATGAAGATCGGTCCATTGTCTTGGTACTCCATGGGACTGGCGGCTAACTCATCGATCAAAAGTAGGGTGGCATACTGC
>CCR5_B.NL.1990.H5_25_7F2.28171
TGTACCCGGCCTAACAACAACACGAGGCGGTCGATACACATGGGTCCTGGTAGAGCCCTGTACACAACTGGTGCGATTATTGGGAACATCCGGCAAGCCCACTGT
>CCR5_B.BE.1994.Q0_75_466.16055
TGTATCCGACCTAACAATAATACTCGTAAGGGAATCCACCTAGGTCCTGGTGGAGCGCTTTACGCAACGGGCGCAATTATAGGTGATATAAGGCAGGCATATTGC
>CCR5_B.CH.1998.PR121pre_01.12948
TGCACGCGTCCGAACAACAACACTAGAAAGAGCATCCACATAGCGCCAGGACGCGCTTTTTATGCGACAGGTGAGATCATTGGAGACATCCGCCAGGCGCACTGT
>CCR5_D.UG.1997.183MPc02.29454
TGCATAAGACCGAATAATAACACCAGACAGTCTATACACATTGGACCTGGGCAGGCTCTGTACACGACCGGAGTAATTGGAGATATTCGGAAAGCCCATTGT
>CCR5_B.US.1996.62130_04_B10.16106
TGTACCCGGCCTAACAACAATACCCGACGATCCATACATATCGGCCCGGGTAGAGCTTTTTATACAACTGGAGAAGTTATAGGAGACATAAAGCAAGCCCACTGT
>CCR5_B.CH.1997.PR120pre_14.23580
TGTACTCGACCAAGCAACAACACTCGAAAGTCGATCCCAATAGGGAGTGGACGAGCTTTCTACGCCACTGGAGATATCATAGGAGACATCCGGAAAGCTCATTGC
>CCR5_D.UG.1998.372FPc03.29467
TGTACCCGCCCTTTTAATAACACACGGCAAGGTGTACATATCGGACCAGGATCCGCTTACTTCACTGGGAAGATTGTTGGCAACATACGTCAAGCACATTGT
>CCR5_B.CN.2003.1353.29185
TGTATTAGGCCGAATAACAACACCAGGAAGAGTATTCCCATAGGTCCTGGTCGTGCCTGGTACACAACAGGGCAGATTATTGGAGACATAAGGCAAGCCCACTGC
>CCR5_C.SO.1989.89SM_145.10012
TGCACGCGATACGCGAACAATACTCGGAAATCCGTCCGAATAGGGCCAGGGCAAACTTTCTATACGAACGATATTATAGGAGACATTCGGCAGGCACATTGT
>CCR5_B.CH.1998.PR111pre_11.23091
TGTACCCGACCGAACAACAACACTAGGCGGGGCATTCATATAGGGCCCGGCCGAGCTTTTTATACTACAGGTGAAGTAATTGGAAATATACGCGCAGCCAATTGT
>CCR5_C.BW.2003.03BW_4432.-
TGTACGAGACCCGGGAATAACACCAGGAAATCTATCAGGATTGGACCCGGCCAAACTTTCTATGCGACAGGCGATATTATAGGAGACATACGGCGAGCTTATTGC
>CCR5_B.BE.1999.T46_25_423.16057
TGTATCAGGCCTAATAACAATACTCGTAAAGGAATTCACATCGGTCCCGGACGGGCATTCTACGCCACTGGAGAAATTATTGGTAACATTAGACAAGCGCACTGT
>CCR5_B.ES.-.600.15508
TGCACGAGGCCAAATAATAACACGCGCAAATCCATTCACATCGGGCCGGGGAAGGCATTCTATGCCACCGGGGATGTAATAGGTGACATTAGAAAAGCCCACTGC
>CCR5_D.UG.2001.605FIC6.29455
TGCATACGACCTTACAATAACACGAGGCAGGGTACCCACATTGGGCCAGGCCGCGCTTTCTTTACTACGAACATAGTTGGTGATATCCGTCAAGCGCACTGC
>CCR5_A1.UG.1998.120MPC01.29462
TGTACAAGGCCAGGTAATAATACACGGGAAAGTATACACATCGGACCCGGCCAGGCATTTTACACGACCGGTGCAATCATTGGAGACATCAGGCAGGCACACTGC
>CCR5_C.BW.2003.03BW_1101.-
TGCACGCGTCCGAACAACAATACGCGCCAGTCTGTCAGAATTGGGCCAGGTCAAACATTTTATGCTACGAATATTATCGGAGATATCCGTCAGGCTTACTGC
>CCR5_C.RW.1988.LSP10.-
TGTGTAAGGCCTCATAATAACACACGAAAGTCCATACGAATCGGTCCAGGCCAGGCCTTTTACGCGACCGAAAGTATTATCGGAGATATTAGGCAGGCTCACTGC
>CCR5_B.US.-.7120P_c07.6995
TGCATACGTCCTAATAATTACACCCGTAAATCTATAAATATTGGGCCGGGACGAGCCATGTACGCGACGGAACAAATTACAGGCGACATACGCCAGGCTCACTGT
>CCR5_D.UG.1999.99UG_A03349M1.3973
TGCACGCGTCCCTATAATAATACCCGGAGAGGCGTCCATATTGGACCGGGTCGAGCCTACTATACGACGGACATTATTGGAGATATACGTCAAGCTCATTGC
>CCR5_B.NL.1991.H3_28_5C4.28169
TGTACAAGGTATAATAACAACACCCGTAAGTCCATACCGTTGGGACCTGGACGGGCGTTTTACGCTACTGGCGATATTATCGGAGATATCCGCCAGGCCCAATGT
>CCR5_B.TT.1995.SC45_4B5.13512
TGCACCCGACCCAACAACAATACTCGCAAAAGCATACCTATCGGCCCTGGCAGGGCTTTCTACGCCACCGGAGAAATTATTGGGAACATTCGTCAAGCGCACTGT
>CCR5_B.US.1997.SS1196.10150
TGTACCCGGCCAAACAATAATACGCGGAAAAGCATTCACATTGGCCCAGGGCGGGCGTTCTATGCAACGGGAGGCGTTATCGGAGACATCAGACAAGCCCATTGC
>CCR5_C.BW.2003.03BW_4499.-
TGCGTCCGGCCTAATAACAACACACGGAAGTCGATTCGCATCGGTCCAGGCCAGACATTTTATGCGACCGGAAATATAATTAGAGATATCCGCCAGGCCCACTGT
>CCR5_B.US.1995.3988.10147
TGTACGAGACCCAATAATAATACCAGGAAATCAATCAACATTGGACCAGGACGGGCCTTTGTCGCGACTGGTGCTATAATAGGAGATATTCGCCAGGCGCATTGT
>CCR5_B.BE.1997.T21_141_539.16057
TGTACCAGACCGAACAACAACACTCGAAAAGGTATACATATTGGCCCCGGGAGAGCTTTCTATGCGGCAGGGGAGATCATCGGCAATATAAGACAAGCTCACTGT
>CCR5_B.US.-.7120C_c01.6995
TGCATCCGTCCGAACAACAATACTAGGAAATCGATAAATATAGGGCCGGGTAGGGCCATGTACGCCACCGAACAAATTACCGGGGACATCCGACAAGCACATTGC
>CCR5_B.IT.1998.child_B306_month_52_clone_4.27804
TGTATTAGGCCCAACAACAACACTCGGAAATCGATCCACATGGGACCCGGAAGGGCATTCTATGCTACAGGGGAGATTATCGGCAATATTCGCCAAGCGCATTGT
>CCR5_B.BE.1997.T21_121_525.16057
TGTACTCGGCCCAATGACAACACTAGGAAAGGGATTCATATAGGCCCGGGCCGAGCGTTTTATGCCACAGGAGAAATTATTGGCAATATACGTCAGGCACATTGT
>CCR5_A.RW.1988.LTNP11.12265
TGCATTCGACCGTCCAATAACACTCGGAAATCAGTACATATAGGACCTGGCCAAGCCTTCTATGCTACTGACACGATAACCGGTAACATTAGGCAAGCACACTGT
>CCR5_B.NL.1995.H3_65_9H8.28169
TGTACACGGCCACATAATAACACGCGTAAATCAATACACCTAGGTCCGGGCCGGGCTTTCTACGCAACCGGAGACATAATCGGCAACCCACGCCAGGCCTATTGC
>CCR5_C.BW.2003.03BW_0949.-
TGCACTCGTCCAAACAATAACACTAGAAAAAGCATCCGAATTGGACCAGGGCAAACATTTTACGCGACGGGTGATATAATCGGAGATATACGGCAAGCCTACTGT
>CCR5_B.US.-.7047C_c01.6968
TGCACTCGCCCTAATAACAACACGCGAAAAAGCATTCACATGGGTCCCGGTCGAGTATTGTACACCACGGGGGGGATTACTGGGGATATTCGGCAGGCCCATTGC
>CCR5_B.NL.-.14PRED10.842
TGTACGCGTCCGAGTAACAACACACGCAAGTCAATCCCGTTGGGTCCAGGACGTGCTTTTTACGCGACCGGGGACATCATCGGGAATATAAGGAAAGCACACTGC
>CCR5_B.SE.-.2242_63_5.19520
TGTACTAGGCCGAACAATAATACCCGAAAGGGAATCCATATCGGCCCTGGTCGTGCCTTCTATACCACCGGTGCCATCATTGGAAACATAAGACATGCCCATTGT
>CCR5_C.ZA.2005.05ZAFV9.-
TGCACTCGCCCATCAAATAATACAAGGAAATCCGTACGAATTGGACCCGGCCAGACTTTCTTCGCGACCGGTGAGATTATCGGGGATATCAGACAAGCGCACTGC
>CCR5_A1.SE.1994.SE7253.146
TGCACGAGACCATCAAATAACACGCGAACATCGATCCGCATAGGTCCGGGCCAAGCCTTCTACGCAACCGGGGACATCACCGGGGACATACGACAGGCGCACTGT
>CCR5_B.CH.1997.PR127pre_08.10835
TGTACCAGACCGAACAACAATACACGGCGCTCAATTCACATGGGTCCTGGCCGAGCTTTTTATACGACAGGGGAGATAATTGGGGATATACGTCAGGCGTACTGT
>CCR5_B.NL.1992.H2_43_5B10.28170
TGTACCCGCCCAAGCAACAACACTAGGAAAGGCATCCATATGGGACCAGGCCGAGCGTTTTATGCCACCGGAGAAATAATAGGGGACATCCGGCAAGCACATTGT
>CCR5_A.KE.2000.00KE_KNH1207.4246
TGTACTAGGCCAAATAACAACACCCGTCGGTCAGTCCGGATAGGTCCTGGGCAAGCCTTCTATGCTACCGGTGGCATTACCGGGGATATCCGTCGTGCTTATTGC
>CCR5_B.NL.1995.H3_65_9D8.28169
TGTACACGCCCGCATAATAACACACGAAAAAGCATACATCTTGGGCCCGGCCGAGCGTTCTACGCTACAGGCGACATAATAGGAAACATCCGCCAAGCCTATTGC
>CCR5_B.TT.1998.SC24C_3B9.13506
TGCACGCGTCCGAACAATAATACCCGTAGATCAATCCATATGGGAGCCGGAAAGGCCTTGTATACAGGGGAGATTATAGGGGATATACGACAAGCTCATTGC
>CCR5_B.TT.1999.TT35P_11H8.27237
TGCTCTCGTCCAAATAACAACACGCGCAGGAGTGTTCATATAGGTCCCGGCAGAGCTTGGTATACCGGGGAAATTATAGGTGACATACGACAGGCTCATTGT
>CCR5_A1.KE.1994.Q842-d12_PNS70d.1121
TGTACGCGTCCCAATAATAATACTCGAAAGAGCATACATATAGGACCAGGACAAGCATTCTATGCTACTGGCGACATCATTGGTGATATAAGGCAAGCGCATTGT
>CCR5_B.US.-.Pat1_3_13.11100
TGCACGCGACCAAACAATAATACGCGCAAGTCCATTCCTATGGGGCCTGGGAAGGCATTCTATGCAACGGGGGACATTATCGGAGATATTAGAAAAGCCCATTGT
>CCR5_B.SE.-.2242_18_10.19520
TGCACGCGTCCAAATAATAACACCAGAAAGGGCATACATATAGGACCCGGCAGGGCCTTCTACACGACTGGTGAAATCATCGGCGATATAAGGCAGGCCTACTGT
>CCR5_C.BW.2003.03BW_1078.-
TGCATTAGACCGGGGAACAACACAAGGAAGTCGATTAGGATCGGGCCTGGGCAGACCTTCTACGCTACTGGTGATATTATTGGTGATATACGTAAGGCACATTGT
>CCR5_B.NL.1993.H3_40_11A4.28169
TGTACACGCCTTAACAATAATACAAGAAAATCTATCCCCTTGGGCCCCGGCAGAGCATTCTACGCGACAGGGGATATAATCGGTGACATAAGGAAGGCACAGTGT
>CCR5_B.IT.1998.child_B306_month_52_clone_8a.27804
TGCATGCGCCCGAATAACAATACCCGTAAAAGTATCCATATGGGGCCTGGACGCGCATTCTACACAACAGGAGAGATCATCGGTAACATCCGGCAAGCACACTGT
>CCR5_B.US.2003.APV_18.24063
TGTACGCGGCCGAATAACAATACTAGGAAGGGAATTCACATGGGACCTGGCAAAACCCTGTATGCAACAGGCGAAATAATCGGCGACATACGCCAGGCCCACTGT
>CCR5_B.BE.1996.A33_08_386.16049
TGTACTCGGCCTAGTAACAATACTAGAAAGAGCATACATATCGGCCCGGGCCGTGCGTTCTACACCACGGGCGAAGTCATTGGTGATATTCGCCAGGCGCATTGT
>CCR5_B.CH.1997.PR128pre_10.10836
TGCACTCGACCAAGTAATAATACGAGGAAGTCGATACATCTTGGACTAGGGCGAGCGTTTTATGCGACTGGAGAGATAATCGGTGATATCAGGCAAGCTCATTGT
>CCR5_B.NL.1991.H4_078_2E4.28172
TGTACTAGGCCTAATAACAACACGCGGAAATCTATAAATATTGGTCCTGGACGTGCTATCTATACCACTGGGGAGATTATAGGAAACATAAGACAGGCGCATTGT
>CCR5_B.TT.1996.SC51_4B2.13507
TGTACACGACCCAATAACAATACACGGAAGGGCATTACTATTGGCCCCGGTAGCGTTTTTTACACTGGCGAAATTATTGGAGACATCCGCCAAGCACACTGC
>CCR5_B.SE.-.2242_64_5.19520
TGTACGCGGCCCAACAACAATACACGCAAAGGGATTCACATCGGTCCGGGCCGCGCCTTCTACACTACAGGAGCCATAATTGGGTCCATTCGACAAGCGCACTGC
>CCR5_B.US.-.Pat1_1_12.11100
TGTACCCGTCCTAATAACAACACCAGAAAATCGATCCCAATAGGTCCGGGGCGTGCTCTATATGCCACCGGAGAAATCATCGGGCAGATCCGTCGTGCGTACTGT
>CCR5_C.TZ.2001.BD9_11.7094
TGTACCCGACCAGGTAATAACACCCGTAAGTCCATACGAATAGGGCCTGGTCAGGCTTTCTTTGCAACAGGGGAGGTCATTGGGGATATAAGACAGGCGCATTGC
>CCR5_C.MW.1996.S045.14722
TGCCCGCGTCCAATCAACAATACTAGGAGGTCGGTGAGGATTGGTCCTGGACAGACATTTTACGCGACGGGCGAGATCATCGGCAACATTCGACAAGCGCATTGT
>CCR5_C.ZA.1999.99ZADu151_Jun_99.2483
TGCACAAGACCGAATAATAACACGCGGAAATCTATGCGGATCGGGCCCGGCCAATCGTTTTATGCAACTGGGGAAATAATTGGAGATATTCGGCAAGCCCATTGT
>CCR5_02A.GH.1997.G829.8169
TGTACGAGACCTAATAATAACACTCGCAAATCTGTGCGTATCGGCCCCGGTCAAACTTTCTACGCAACCGGAGGGATAATCGGGGACATAAGGCAAGCCCATTGC
>CCR5_B.NL.-.14PREE1.842
TGTACTCGTCCTTGCAACAACACGCGCAAAAGTATCCCTTTAGGACCCGGGCGGGCGTTCTATGCCACCGGTGATATCATCGGCAATATCAGGAAGGCCCATTGC
>CCR5_B.CH.1997.PR127pre_02.10835
TGCACACGGCCAAATAATAATACGCGGAGATCGATTCACATGGGCCCTGGTAAGGCATTTTACACCACCGGAGAAATTGTGGGAGACATTAGGCAGGCTTACTGT
>CCR5_-.GH.2002.02GH_NT17.19243
TGTGCGCGACCTAATAACAACACGAGAAAGGGGATCCATCTGGGACAGGGCCAAACATTCTTTGCAACAGGGGAGATAATAGGTGATATTCGCCAAGCCCACTGT
>CCR5_B.CH.1996.PR126pre_10.23581
TGCACTCGACCCAACTCTAATACGCGGAAGTCTATTAATATAGGTCCTGGTCGAGCTTGGTATACCACGGGTGATATTATTGGCGACATACGCAAGGCGCATTGT
>CCR5_A1.UG.1998.120MPC09.29462
TGCACTCGCCCGGGCAACAACACGCGGAAGTCAATCCATATAGCACCCGGGCAGGCGTTCTACGCGACGGGAGCGATAATTGGGGATATACGTCAGGCGCACTGT
>CCR5_01_AE.CH.1998.PR103pre_05.10827
TGCATACGTCCCTTCGAGAATACCCGAACCTCGGTAAGAATTGGCCCGGGACAGGTATTCTACAAGACAGGTGACATTATTGGTGACATCCGAAGCGCCTACTGT
>CCR5_B.CH.1996.PR123pre_14.10833
TGCACGAGGCCCAATAATGACACAAAGAGATCGGTTAATATTGTCCCAGGCAGGGCCATCTATACGACGGACATAATAGGTGACATTCGTCAGGCTCACTGC
>CCR5_C.MW.1996.C034.6376
TGTACACGTCCAAATAACAACACTCGTAAAAGCGTAAGAATCGGCCCAGGCCAGGCATTTTACGCTACAAACGAGATAATTGGAGATATCCGACAGGCCCATTGC
>CCR5_B.CH.1997.PR107pre_02.23090
TGCACACGTCCCAATAACAATACACGTAAGTCTATCCATATTGGTCCCGGCCGTGCCTTCTACGCCACCGGCGACATAATCGGTAACATAAGACAGGCGCACTGT
>CCR5_B.US.-.Pat1_1_16.11100
TGTACCCGACCCAACAACAATACAAGGAAGAGCATCAACATTGGCCCAGGAAGGGCTTTCTACGCGACAGGCGAGATCATTGGTGATATAAGACAAGCTCATTGC
>CCR5_B.CH.1997.PR112pre_13.10828
TGCACCAGACCAAATAATAACACGCGCAAAAGTATAACAATTGGACCGGGGGGAGCGTTCTACGCTACCGGTGATATCATCGGTGACATCCGCCAGGCTCACTGC
>CCR5_B.CH.1996.PR126pre_14.23581
TGCACACGTCCGAATAATATTACTAGGAAATCCATAAATATAGGACCTGGTAGAGCATGGTATACTACGGGAGCCATCATAGGAGACATTCGGAAGGCACACTGC
>CCR5_B.TH.1992.92TH026_1gER.635
TGTACTCGTCCCAACAATAACACTCGGAAGTCTATCCCGCTAGGGCCCGGTCAGGCATGGTACACGACTGGACAAATAATTGGCGACATACGTCAAGCACATTGC
>CCR5_B.IT.1998.child_B306_month_52_clone_1a.27804
TGTATGCGCCCAAATAACAATACGCGCAAAAGTATTCCAATGGGTCCGGGAAGAGCATTTTATGCAACGGGTGAGGTTATTGGGAATATCCGTCAGGCGCATTGT
>CCR5_B.IT.1995.child_B306_month_16_clone_3.27804
TGTATAAGGCCGAATAACAATACGCGGAAGTCTATCCCTATGGGACCAGGGAAGGCTTTTTACGCAACAGGAGATATCATTGGGAACATAAGACAGGCCCACTGT
>CCR5_B.CH.2004.NAB02_pass_wk4_cl_13.23091
TGTACGCGACTTAATAATAATACCAGGAGGAGTATAAATATTGGCCCCGGACGCGCGTGGTACACAACAGGGGAGGTCATCGGAGACATCCGAAAGGCGCACTGC
>CCR5_C.ET.2002.02ET_288.8376
TGCACGAGGCCGAATAACAATACTCGGCAATCCATTAGAATCGGTCCAGGACAAACCTTTTACGCTACTGGAGAGATAATAGGAGATATCAGGCAAGCACATTGT
>CCR5_A1.RW.1992.92RW025A.13769
TGCGTACGACCAAATAACAATACTAGAACTAGTGTCAGAATAGGGCCGGGGCAGACCTTTTATGCGACAGGGGAAATAATCGGAGACATCCGTCAGGCTTTCTGT
>CCR5_D.UG.1997.183MPc04.29454
TGCACTCGACCGAATAACAATACGAGACAGTCTATTCACATAGGACCGGGGCGCGCACTATTCACGAAAGGAATTATAGGCGATATTCGGCGAGCACACTGT
>CCR5_C.ZA.2000.00ZATM23.15691
TGTACGAGGCCTAATAACAACACTCGCAAGAGTGTTCGGATAGGGCCAGGTCAGGCGTTTTATGCAACTAATGACATCATAGGAGACATCCGTCAAGCGCACTGT
>CCR5_B.US.1990.BORId9_2F8.14179
TGCATTCGACCCAATAACAATACCAGGAAAGGTATTCATATAGGTCCTGGCCGTACATTCTACACCACTGGTGATATTATCGGCGATATACGTCAAGCATATTGC
>CCR5_B.SE.-.1372_1_13.24084
TGCACTAGACCTAACAACAATACTCGTAAAAGTATCAACATCGGTCCTGGGCGCGCCCTGTACACTACTGGAGACATAATTGGAGATATACGACAAGCCCATTGC
>CCR5_01_AE.JP.1996.NH2_II_a2.715
TGTACAAGGCCGTCGAACAATACTCGCACCTCCATTACCATTGGTCCGGGGCAAGTTTGGTATAGAACAGGTGATATTATTGGGGACATCCGTCAAGCATACTGC
>CCR5_D.UG.2000.00UG_E08364M4.3983
TGCACCCGACCTAGCAACAATACTCGTCAATCGATTCGCATAGGACCTGGGCAAGCTTTTTATACTACAAAAATTATAGGGGACATTAGGCAAGCTCATTGC
>CCR5_B.NL.-.14PREG6.842
TGTACGCGTCCAAATAATAATACTAGAAAGTCTATTCATTTGGGGCCTGGCCGCGCCTTTTATGCGACAGGGGATATTATTGGCAATATTAGAAAGGCACATTGT
>CCR5_B.NL.1987.ACH490_37roe12.13826
TGCACAAGACCCAACAATAACACTCGAAAAGGTATACACATGGGTCCCGGCCGCGCTTTCTATGCAACCGGGGAGATCGTGGGTGACATCCGGAAAGCCCACTGT
>CCR5_A.RW.1988.LSP1.-
TGTACTCGTCCTAACAATAATACGAGACGGCGTGTGGGTATAGGACCCGGTCGTACATATTATGCAACAGACGAAATAATCGGAGACATCAGGCAAGCGCACTGC
>CCR5_B.AU.-.NDLPM_A.-
TGTACCCGTCCTAACAACAACACCGGCACATCAATACATATGGGACCCGGACGTGCGGTGTATGCTACTGGAGATATTATAGGCAATATACGCCAAGCATATTGC
>CCR5_B.BE.1998.K44_04_250.16053
TGTATTCGCCCGAACAATAACACACGTAAAAGCATTAGGATCCGTCCAGGCTCAGCATTTTACACTACTGGCGAGATTATTGGGGATATTCGACAAGCCCATTGT
>CCR5_-.GH.2002.02GH_NT15.19242
TGCTCAAGACCGGGCAATAATACGCGACGGGGCATCCATCTTGGTCCGGGACAGGCGATATATGTGAATAGTATAATTGGGGACATAAGGAGGGCTCATTGT
>CCR5_A1D.UG.1992.92UG035_prim.639
TGTATAAGGCCGTATAACAATACCAGAGAAGGGACGCATATTGGCCCTGGTAGGGCACTTTTCACCACAGACATAATCGGTGATATCAGACAAGCACACTGT
>CCR5_C.ZA.1997.97ZA012.1442
TGCACGAGACCTAATAACAACACACGAAAATCGATGCGTATTGGGCCCGGACAAACCTTCTATGCGACCGGCGACATCATCGGTGACATCAGACAAGCGTATTGC
>CCR5_B.CH.1996.PR117pre_09.10830
TGCACCCGGCCGAACAATAATACTAGACGAAGTATAACTATTGGACCCGGACGAGCATTTTATGGCACGGACATCATAGGCGATATACGGCAGGCACATTGC
>CCR5_B.BE.1997.T21_131_531.16057
TGCACGCGCCCAAACAACAATACAAGGAAAGGAATCCATATTGGTCCCGGAAGGGCGTTTTATGCTACAGGAGAGGTAATTGGAAATATACGGCAAGCGCATTGC
>CCR5_A.CM.1999.99CM_MP1411.20510
TGCACGCGTCCTTCGAATAATACGCGTAAGTCCGTACATATCGGCCCCGGACGCACATTTTATGCCACCGGAGACATCATCGGTGATATACGCCAAGCACATTGC
>CCR5_01_AE.TH.1998.98TH_NP1251.9694
TGTACGAGACCTTCAAACAACACGCGTACATCCATTAACATCGGACCAGGGCAAGTATTCTATCGGCCAGGAGACATCATAGGCGACATTCGTAAAGCGTATTGT
>CCR5_B.AU.-.LDROCE_26.-
TGCACAAGGCCCAACTCGAACACAAGGAAGGGCATCCATATCGGACCTGGGTCGGCCATATATGCAACTGGTGACATAATTGGGGATATAAGGCAAGCCCATTGC
>CCR5_A1.UG.1999.601MPC7.29456
TGCACCCGTCCGAATAATAATACACGGACGAGTGTACGAATCGGTCCGGGGCAGGCGTTTTATGCGACCGACATTATCGGGGATATAAGGAAGGCGTACTGT
>CCR5_B.US.1990.90US_873.9689
TGTACACGGCCTAACAACAACACTCGTAAAAGTATCCATATGGGGCCCGGCAGAGCTTTTTATACAACCGGAGACATTATAGGAGATATTCGGAAAGCGCATTGC
>CCR5_02_AG.CM.1997.97CM_MP568.20522
TGTACACGGCCTAACAATAACACACGGCGAAGTGTTCGAATAGGTCCAGGACAGACTTTCTACGCCGCTGGAGAAATCATCGGAGACATTAGGCAGGCGCATTGC
>CCR5_D.UG.1997.326MPc08.29450
TGTATTAGACCAAATAATAACACAGTCCAGAGCGTGCACATTGGACCCGGAAAGGCGCTTTACACTACCGGGATCATTGGCGACATCCGACAAGCGCATTGT
>CCR5_A2.KE.1994.Q45D5.678
TGTACTCGACCGAACGACAATACTCGCAAGAGCATACGATTCGGTCCTGGGCAAGCGTTCTATACTAATAACATTATAGGGGATATCCGACAGGCCCATTGC
>CCR5_B.BE.1995.T0_07_240.16057
TGTACCCGACCGAGCAACAATACTCGAAAAGGCATACATATCGGTCCCGGTCGCGCGTTTTATGCTACGGGCGAGATCATTGGAGATATACGTAAAGCTCACTGT
>CCR5_O.FR.2000.AM262125.21502
TGCGTTCGACCGGGCAACAATACAGTGAAAGAAATGAGAGTGGGTCCCATGGCATGGTACTCAATGGAACTGGAGCGAAATGGATCTCGGACGAATTCCAGGACAGCATTTTGT
>CCR5_A.RW.1992.92RW026_di1sCD.634
TGCACTAATCTGAATAACAACACTAGAAGGAGTATCAGAATTGGTCCAGGGCAAGCGTTTTACGCTACGGGAGACATCATTGGCGACATCCGGAAAGCGCACTGC
>CCR5_B.NL.1996.H4_137_3H10.28172
TGTACGCGACCAACAAATAACACGAGGAAGAGCATTCATCTAGGACCTGGGCGCGCTTTCTACGCGACGGGTGACATTGTAGGCAATATTCGTCAGGCTCACTGC
>CCR5_B.US.2006.CH40E_C9.28465
TGCACGAGGCCCAACAATAATACTCGTAAATCCATTCCCATGGGACCGGGCAAGGCTTTTTACGCAAGAGGAGACATAACTGGCGACATACGCAAAGCCTACTGC
>CCR5_B.TT.-.SC51-QH1302c.23a.13507
TGTACGAGACCGAACAACAATACTAGAAAGTCAATCCATCTGGGGGCTGGGCGGGCCCTTTATACAGGCGAAATCATAGGTGATATACGTCAGGCACACTGC
>CCR5_A1.TZ.-.TZ7.-
TGTACGCGTCCGAACAATAATACTCGCAAGAGTATCCATATCGGGCCGGGACAAGCCTTTTACGCCATAGGTGACGTAATCGGAAATATAAGGCAAGCGCAATGT
>CCR5_D.UG.1997.9FPC8.29451
TGCACTCGGCCATTTAACAATACTCGTCAAGGTGTTCACATAGGTCCAGGATTAGCGCTATATGCTGACACTACGGTAATCGGTGATATAAGACAGGCTCACTGT
>CCR5_B.US.-.patient_WCM1.-
TGTACGCGGCCGAACAATAATACCCGAAAATCCATCCCTATAGGCCCAGGTAGAGCCTTCTTCACGACCGGCGACATTATTGGAGATATACGTCAAGCTCACTGT
>CCR5_B.CH.1995.PR106pre_15.12946
TGCATTCGGCCTAATAATAATACTCGAAAATCCATCCACATAGGCCCCGGACGAGTCTTTTATACGACGGGCGATATTATCGGCGACATACGCCAAACTCATTGT
>CCR5_C.IN.1993.93IN905.315
TGCACCAGGCCCAATAACAACACTCGTAAGTCTATTAGAATTGGGCCCGGTCAGACTTTCTACGCCACCGGTGACATTATGGGCGACATTCGCCAGGCTCACTGT
>CCR5_B.NL.1987.ACH171_25rad12.711
TGCACAAGGCCATCTAATAATACGAGGAAGAGCATACACATCGGTCCAGGAAGGGCATTTTACACCACCGGCGAAGTAACCGGGGACATTAGACAGGCGCACTGC
>CCR5_D.UG.1998.602MPC8.29461
TGTACCCGCCCGAACAATAACACACGTCAATCAACGCATATCGGTCCCGGTATTGCTCTGTTCACCACAAACATTATAGGAGATATAAGACAAGCTTATTGT
>CCR5_B.TT.1997.SC25C_8H5.13486
TGTACTCGTCCGAACAATAATACGCGGCGCGGGGTCACAATCGGGCCCGGCCGTGTGTTTTACACGGGGCAGGTCATTGGAGATATCCGTCAAGCCCACTGC
>CCR5_B.IT.1997.child_B306_month_40_clone_1.27804
TGTATTCGACCTAACAACAATACCCGAAAATCCATTCCGATGGGCCCCGGTAGGGCATTTTATGCAACAGGTGAAATCATAGGGAACATACGACAGGCACACTGT
>CCR5_C.MW.1996.S053.6363
TGTGAGAGGCCAGGCAACAATACTCGCAAGTCCGTTCGGATCGGACCTGGGCAGACATTCTATGCGACCGGAGAGATCATTGGTAATATCCGGCAGGCTCATTGC
>CCR5_B.SE.-.2242_63:2_3.19520
TGCACTCGTCCGAACAACAATACGAGAAAGGGCATACACATTGGGCCGGGTCGAGCGTTCTTTACGACTGGCGCTATCATTGGAAATATCAGGCAGGCCCATTGC
>CCR5_B.US.-.Pat1_3_24.11100
TGCACGAGGCCTAACAATAATACACGTAAGTCGATTAACATAGGACCAGGACGAGCTTTCTATACCACGGGTGAGATTATAGGCGATATCAGGCAAGCACATTGT
>CCR5_C.ZA.1998.TV007A.912
TGCCCCCGACCTAATCACAACACCAGACGGTCAATCCGTATTGGGCCCGGCCAAGCATTTTACGCTACCGGCGATATTATTGGCGATATCAGACAGGCTCATTGC
>CCR5_B.NL.-.14PREB2.842
TGCACCCGCCCCAGCAATAACACTAGAAAATCGATTCACTTAGGTCCAGGAAGAGCCTTCTACGCGACGGGGGATATCATAGGCAACATACGAAAGGCCCATTGC
>CCR5_B.AU.-.LDRFM_B.-
TGCACTCGACCCAACAATAACACAAGGAAGGGCATTCATATTGGGCCGGGGTCAGCTTTTTATGCTACCGGCGATATCATAGGTGATATCCGGCAAGCTCACTGC
>CCR5_B.GB.1997.CW037A015.1114
TGTACCCGGCCAGATAATAACACACGAAAGTCCATTCATATTGGGCCAGGAAGGGCGTTTTATGCAACTGGAGACATAATCGGGAACATACGCCAAGCTCATTGC
>CCR5_B.US.-.Pat1_3_6.11100
TGTACCCGCCCAAATAACAATACGCGCAAATCTATACCCATTGGCCCAGGTAGGGCCTTTTACGCAACTGGCGAGATTATCGGTGATATTCGCCAGGCCCATTGT
>CCR5_D.UG.1997.326MPc02.29450
TGCACTCGACCAAACAACAATACTCGACAGGGGGTCCACATCGGGCCTGGGCAAGCGCTTTACACCACTAATATAATCGGCGACATAAGACAGGCGTACTGT
>CCR5_B.CN.2003.774.29178
TGCACTCGTCCCAACAACAACACGCGGAAGTCGATTCCTCTTAAACCAGGCAGAGCATGGTACACAACAGGGCAGATCATAGGGGATATTAGACAAGCTCATTGT
>CCR5_B.US.2002.APV_14.24059
TGCACCCGCCCGTCAAATAATACGCGTAAGTCGATCACTATAGGACCTGGCAGAGCCTTTTATGCAACCGGGGACATCATCGGGGATATACGCCAGGCACACTGC
>CCR5_C.ZA.1999.99ZATM12.8188
TGCACTCGACCTAACAATAATACTAGACAGTCTGTCAGGATTGGTCCCGGTCAAGTTTTTTATGCTACTAATGACATCATTGGTGATATACGTCAGGCGTACTGC
>CCR5_B.BE.1996.R21_02_466.16056
TGTACCAAGCCTAACAATAACACACGCAGGAGTATAAGTCTTGGTCCCGGTAGGGCTTACTATGCCACCGGTGATATTATTGGGGACATTCGCCAGGCCCACTGC
>CCR5_B.US.-.7069P_c06.6996
TGTACGCGGCCGAATAACAACACGAGGAAATCGATCCCTATGGGACCTGGAAGGGCTATGTACGCAACTGGTGATATTATAGGAGATATTCGCAAGGCAAATTGT
>CCR5_C.ZA.1998.DU151-e.2483
TGTACCCGCCCGAATAATAATACACGAAAATCCATACGTATAGGTCCCGGTCAGACTTTCTATGCCACTGATGCGATAATTGGTAATATACGTGAGGCTCATTGC
>CCR5_B.US.-.7069C_c04.6996
TGCACCCGCCCAAACAATAATACTCGGAAGTCCATACACATGGGCCCCGGTCGTGCAATGTATGCCACCGGCGACATAATCGGAGATATGAGACAGGCTCATTGT
>CCR5_D.UG.1997.9FPC2.29451
TGCACCCGCCCCTTTAATAATACCCGACAGGGTGTTCATATCGGACCAGGAATAGCGCTCTATACCGAGATGATCGGTGACATCAGGCAAGCTCATTGT
>CCR5_C.ZA.1998.98ZABLM84.12318
TGCATACGAACAGGTAATAACACTAGGAAATCTGTCCGGATTGGACCGGGCCAAACTTTCTACGCCACCGGTGCCATTATAGGGGACATACGGCAAGCGCACTGC
>CCR5_B.CH.1997.PR122pre_05.10832
TGCACCCGTCCAAATAATAATACCCGGAAAAGCATACCTATTGGACCTGGCCGAGCATTTTATACCACAGGTGGTATTATCGGAGATATTAGACAAGCTCACTGT
>CCR5_D.UG.1998.602MPC2.29461
TGTACGCGTCCAAACAACAACACTCGACAAAGTACCCATATCGGCCCAGGGAAGGCACTATTTACGACGAATATAATCGGGGATATTCGGCAAGCCTACTGT
>CCR5_B.US.1995.PRB931_06_TC3.16148
TGCACCCGACCGAACAATAATACGAGGAAGGGTATACATATTGGCCCGGGGAAGGCCTTCTATACGACTGGAGAGATTATCGGCAATATCCGGCAGGCTCACTGT
>CCR5_B.US.2004.APV_9.24054
TGCACCCGACCAAACAACAATACCAGAAAAGGTGTGCACATAGGCCCTGGCAGGGCTTTCTACGCCACGGGGGAGATTATCGGCGACATACGGAAGGCTCATTGT
>CCR5_B.US.2003.APV_6.24051
TGCACCCGGCCAAACAATAATACCAGAAAGGGGATACACATCGGTCCCGGCAGAGCCTTCTATGCAACGGGTGAGATTATAGGTGACATAAGACAAGCGCATTGC
>CCR5_01_AE.KH.-.KH012.-
TGTACACGGCCTTCAAATAATACCCGTACATCGATAACAATCGGGCCTGGACAGGTTTTCTATAGAACTGGAGATATCATTGGTGATATCCGGAAAGCTTATTGC
>CCR5_B.CH.1998.PR111pre_09.23091
TGCACTAGACCAAGCAATAATACTCGAAAGAGCATTACCATTGGCCCGGGCAGAGCTTTTTACACCGCGGAGGTGATTGGAAATATACGAGCCGCATACTGC
>CCR5_B.US.-.Pat1_2_12.11100
TGTACGAGGCCATCCAACAATACGAGGAAGTCAATTCCAATAGGGCCTGGCCGGGCCTTTTATGCGACAGGTGATATAATCGGCGATATCAGAAAGGCTCACTGT
>CCR5_B.BE.1995.H10_09_243.16051
TGCACGAGGCCTAACAACAACACAAGGAAAAGTATCCATATAGGGCCCGGCCGCGCATTTTACACTACCGGGGAGATCATTGGCAAGATACGTCAGGCCCATTGT
>CCR5_B.US.-.Pat2_2_8.11101
TGCATTCGGCCTAATAACAATACGAAGAGATCTATTCACTTGGGCCTAGGGCGGCGCTTTTATACCACCGAGATTATCGGCGACATAAGAAAAGCATATTGT
>CCR5_B.NL.1986.ACH0039_21d5.117
TGCACACGCCCAAATAACAACACTCGGAAGTCTATCAGTATAGGCCCGGGACGGGCCTTTTACGCAACAGGTGAAATAATAGGAGACATTCGCCAAGCTCATTGC
>CCR5_02_AG.CM.2001.01CM_0005BBY.9959
TGTACCCGTCCAGGGAATAACACGAGGAAATCAGTGCGAATAGGACCTGGCCAGACATTCTATGCTACCGGGGACATTATCGGAGATATCAGAAAGGCACACTGC
>CCR5_D.UG.1997.183MPc15.29454
TGTATAAGACCCAATAATAACACGCGGCAGTCAATACACATAGGGCCTGGCCAAGCAATCTACACCACAGGCGTCATAGGAGACATTCGGAAGGCCCACTGC
>CCR5_B.NL.1994.H1_46_5B6.28173
TGTACCCGACCCAACAACAACACCCGGAAGAGTATTCCCATTGGGCCAGGGCGTGCGTTTTACGCCACGGGGGACATTATAGGAGACATACGTAAAGCCCACTGC
>CCR5_B.US.1997.1054_07_TC4.27182
TGCACCCGGCCCAACAACAACACTATCAAGGGTATTCATATTGGCCCTGGACGCGCGTTCTATACCACTGGTCAAGTTATCGGCGACATCCGAAAAGCATATTGC
>CCR5_B.SE.-.2282_41_10.19521
TGTACAAGGCCAAATAATAACACTCGCAAAAGCATTCACATGGGCCCAGGGCGGGCATTTTACACCACTGGCCAGATTATCGGTGACATCCGCCAAGCGCACTGT
>CCR5_B.CH.1997.PR115pre_01.10829
TGCACTCGCCCCAATAACAACACTAGGAAAAGTATCCCAATGGGCCCTGGTCGTGCTTTTTATGCAACTGGCGCTATAATTGGAGATATTCGTCAAGCCCACTGT
>CCR5_A1CDGKU.ZA.1999.CM4.2469
TGCATCAGACCGACCAACAACACGCGGCAATCAATTCGCTTCGGGCCGGGGCAGGTGTTCTTTGGGACAGACGTCATAGGCGACATCAGGCAGGCACATTGC
>CCR5_B.BE.1994.Q0_25_326.16055
TGTATACGCCCGAATAACAATACTAGAAAGGGCATACACTTGGGTCCCGGGGGAGCCTTATATGCAACTGGCGGCATCATAGGCGACATTAGGAGGGCCTACTGT
>CCR5_B.SE.-.2282_21_1.19521
TGTACACGCCCGAACAATAATACACGGAAAGGTATACATATAGGTCCGGGTAGAGCCTTTTATACGACTGGCGGTATTATAGGGGACATAAGGCAAGCACACTGT
>CCR5_B.BE.1996.I22_06_285.16052
TGTATCCGACCAAACAACAATACACGTAAGTCGATCCATATTGCACCGGGCCGGGCTTTCTATGCTACCGGAGAGATAATCGGGGATATACGCCAAGCCCACTGT
>CCR5_A.RW.1988.LSP8.-
TGCACACGGCCAAACAACAATACCAGAAAATCAGTGCGAATAGGGCCCGGACAAGCGTTCTATGCAACCGGAGACATAATTGGTGATATACGCAAAGCCCATTGC
>CCR5_C.MW.1996.S194.6367
TGTATCAGGCCAGGCAACAACACGAGAAAGTCGATACGCATCGGGCCTGGACAAGCATTCTATGCCACTGGCGATATTATCGGTGACATTCGACAGGCCCACTGC
>CCR5_B.US.-.patient_WCM23.-
TGCACAAGACCAAATAATAACACGCGCAAGAGCATAAACATGGGCCCAGGAAGGGCGTTTTACGCTACTGGTGATATCATTGGGGATATACGTCAGGCCCACTGT
>CCR5_C.ZA.2005.05ZAFV11.-
TGCATAAGGCCAGGTAACAATACGCGGAAATCAGTACGCATCGGGCCTGGTCAAGCTTTTTATGCCACGGGCGACATCATCGGTGACATTCGACAAGCACACTGT
>CCR5_B.BE.1996.H25_A5_251.16051
TGTACCAGACCGTCGAATAACACCCGTAAGTCGATCCATATAGGACCTGGAAGGGCTGTATATACAACGGGCGAAATCATTGGTCGGATACGGCAAGCACATTGC
>CCR5_B.GB.1997.CW048.1115
TGTACACGGCCTAGCAACAACACGCGAAAGAGCATTCCTATTGGTCCAGGGCGCGCCTTCTATACTACGGGGGAAATCATTGGCGACATACGGAAGGCGCATTGC
>CCR5_B.BE.1996.A25_10_376.16049
TGTACGCGCCCCTCTAACAATACGGGGAAAAGCATAACCATCGGGCCCGGACGGGCTTTCTACACTACCGGAGAGATTATTGGCGACATTCGTCAAGCACACTGC
>CCR5_B.CN.2003.419.29180
TGTACGAGGGCAAACAACAATACGCGTAAGTCTATCCCGTTAGGCCCCGGAAAGGCATGGTATACCACAGGAGATATTATTGGAGATATTCGACAAGCACATTGT
>CCR5_B.BE.1994.H0_20_234.16051
TGCACTAGACCTAACAATAACACACGGAAGTCTATATCAATCGGCCCCGGCCGTGCCTTTTATACTACCGGTGAGATAATTGGAGAAACTAGGCAGGCCTACTGT
>CCR5_B.CH.1998.PR111pre_03.23091
TGTACACGACCCTCCAACAATACCAGACGGGGGATTCATATTGGGCCTGGAAGGGCGTTTTACACCACGGGAGAGGTCATCGGCGATATACGGGCGGCTAATTGC
>CCR5_B.BE.1994.C0_01_415.16050
TGTACCAGACCAAACAACAACACAAGAAAGTCAATACACATAGGACCCGGCCGGGCGTTCTATACCACCGGAGAGATCATCGGTGACATCAGGAAGGCTCACTGC
>CCR5_C.BW.2003.03BW_6274.-
TGTACCCGCCCTGGAAACAATACTCGAAAGTCGGTGCGCATTGGGCCAGGAGCAACCTTTTACGCGACCGGGGACATAATAGGTGACATAAGACAGGCTCATTGT
>CCR5_D.UG.1998.372FPc04.29467
TGCACCCGACCATTTAATAACACTCGTCGAGGAGTTCACATCGGACCCGGGAGCGCTTATTTCACGGGTAAGATCGTGGGTAACATACGCCAAGCGCACTGT
>CCR5_D.UG.1997.326MPc06.29450
TGTACACGACCTAATAACAATACGGTACAAAGCGTTCATATTGGGCCTGGCAAAGCTCTTTATACCACCGGAATAATCGGTGATATAAGGCAAGCGCATTGT
>CCR5_B.NL.1993.H5_40_4G11.28171
TGCACGCGGCCGAATAACAATACACGGAGGTCGATTCATATGGGTCCAGGGGGTGCCTTATACACGACAGGAGCGATCATTGGGAACATTAGACAGGCTCATTGC
>CCR5_B.US.1995.6240_08_TA5.23541
TGCACTCGTCCGAATAATAATACGCGGAAGGGGATCCACATTGGACTTGGCCGCGCCCTATACGCGACAGGGGATATTATAGGAGATATCCGGCAGGCACATTGT
>CCR5_C.ZM.2003.ZM214M.10584
TGTATGCGGCCCGGAAATAACACGCGCCGATCTGTCCGTATTGGACCGGGCCAAACTTTTTACGCAACCGGTGAGATCATCGGCGACATTCGTCAGGCTCATTGT
>CCR5_C.MW.1996.S073.6379
TGTACCCGCCCGAACAACAACACACGCAAGTCTGTGAGGATCGGGCCGGGTCAGACATTCTATGCAACAGACATCATCGGAGACATACGACAAGCTCATTGT
>CCR5_D.UG.1999.99UGD26830.14289
TGCACCCGCCCGGGTAACAACACCAGACAGTCGATACATCTCGGGCCTGGTCAGGCGCTTTGGACCACAACAGATATAATTGGTAACATTCGTCAGGCGCATTGT
>CCR5_B.CH.1998.PR111pre_12.23091
TGTACGCGGCCGAGCAATAACACACGGAGAGGCATACATATAGGACCCGGTAAGGCGTTTTATACGACAGGCGGCGTGATCGGAGACATTCGGAAGGCCAACTGC
>CCR5_B.US.1991.712.425
TGTATCAGACCTAATAACAATACACGTAAATCTATTCATATAGGACCCGGCCGTGCATTTTATACTACCGGGGATATCATAGGCGATATCCGTAAGGCACACTGT
>CCR5_A1.BE.1987.VI75.16048
TGTACGCGGCCAAATAACAATACCAGGAAATCGGTGCGCATAGGCCCGGGGCAAGCATTCTACGCTACAGGCGATATTATTGGCGATATCCGACAAGCCCATTGT
>CCR5_B.US.1998.WC3_0498_1.27170
TGCATCAGACCTAATAATAATACGCGAAAGAGTATTCCCATGGGTCCTGGAAAGGCGTTCTATGCCACCGGCGATATAATTGGAAACATCCGTCTTGCTTACTGT
>CCR5_C.MW.1996.C054.14720
TGTACTCGTCCAGGTAATAACACACGTAAGAGTATTAGGATAGGCCCGGGACAGGCTTTTTACGCCACCGGGGACATCATCGGAGATATACGTCAAGCTCATTGC
>CCR5_O.FR.2000.AM262127.21502
TGTGTACGTCCGGGCGACAATTCCGTCAAAGAGATGAGGGCCGGCCCGATGGCGTGGTACTCGATGGAATTGGAGAGAAACGGCAGTCGCACCAACTCCCGAACGGCTTTTTGC
>CCR5_D.KE.2001.NKU3006.4265
TGCACACGACCCAGTAACAATACGCGACAAAGTATTCGCATAGGCCCGGGACAAGCATTTTACACTACGGAAGTGATCGGAAACATCAGATTAGCGTTCTGC
>CCR5_B.NL.1989.H2_20_9C7.28170
TGCACGAGGCCTAATAATAATACTAGGAAAAGCATTCACATAGGTCCGGGCCGTGCTCTTTACGCGACAGGAGAGATCATCGGGAATATTCGTCAAGCACACTGC
>CCR5_B.US.1997.9014_01_TB1.16107
TGTATGAGACCGAATAACAATACGAGAAAGAGTATTAACATCGGTCCCGGTCGAGCGTTCTACGCGACGGGCGATATAATTGGCGACATACGACAGGCGCATTGT
>CCR5_B.BE.1994.U0_28_393.16058
TGTACAAGACCTAATAACAATACACGCAAAGGAATCCATATGGGTCCTGGTAAGGTCTTTTACGCGACTGGGCAGATCATCGGTAACATAAGGCAGGCTCATTGC
>CCR5_B.CN.2003.551.29190
TGCACTAGGCCTAATAACAACACACGCAAGTCAATCAACTTGGGCCCTGGCAGAGCCTGGTACACCACGGGGCAAATCATTGGTGATATACGCCAAGCACATTGC
>CCR5_B.TT.-.SC24-QH0797c.3.13506
TGCACACGGCCTAACAACAACACTCGCAAATCCATACATATAGGGCCAGGCAAGGCTTTGTACACCGGGGAAATAATAGGAGATATCCGGCAGGCGCATTGC
>CCR5_B.CH.1997.PR128pre_08.10836
TGTACCCGACCTTCTAGTAACACCAGAAAATCCATACACTTAGGACTTGGGCGCGCTTTCTATGCAACGGGTGAAATTATTGGCGACATTAGGCAAGCACATTGC
>CCR5_G.CM.2000.00CMNYU1678.5153
TGCACCCGTCCAGGGAACAACACCCGCAAATCGATCAGAATCGGGCCAGGACAAACATTTTATGCTACGGGAGATATTATAGGAAATATACGTCAGGCGCATTGC
>CCR5_B.SE.-.J3899.24081
TGCACTCGTCCTAATAATAATACCAGGAAGAGTATACACATCGGGCCTGGTAGGGCCTTATATGCCACGGGAGACATAATCGGGGATATACGACAGGCACACTGC
>CCR5_02_AG.DJ.1991.DJ258A.2900
TGCTCGCGACCCGGCAACAACACAAGGAAAAGCGTTAGAATAGGACCAGGCCAAACGTTTTATGCGACAGGTGACATTATCGGCGACATCCGTCAAGCGCACTGT
>CCR5_B.NL.1989.H4_049_7B2.28172
TGTACGCGCCCGAACAACAATACTCGAAAATCCATAAATATTGGACCCGGGCGCGCCCTTTATACGACCGGAGAAATTATTGGGAACATTCGGCAGGCTCACTGC
>CCR5_C.MW.1996.S159.6345
TGCACTCGACCAGGTAACAATACTCGTAAATCGGTGCGAATTGGCCCGGGTCAAACTTTTTATGCAACTGACGACATTATAGGAGATATTAGGAAGGCTCACTGC
>CCR5_B.GB.1997.CW037.1114
TGCACCAGGCCCAACAACAACACTCGGAAGTCCATCCACATCGGACCGGGCAGAGCCTTCTACACTACAGGTGGTATCATTGGGAATATTCGTCAGGCACACTGT
>CCR5_14_BG.BE.2002.VI2627.16034
TGTACACGGCCGGGTAACAACACGAGAAAGAGCATCACATTTGGCCCTGGGCAGGCATTCTACGCTACCGGAGACATTATAGGAGACATTAGGAAAGCTCATTGC
>CCR5_-.GH.2002.02GH_NKS22.19229
TGCTCTCGCCCGGGGAACAATACCCGCCGGTCCGTCAGAATAGGCCCAGGGCAGACGCTCTACGCGGCTGGTGACATTATAGGGGATATTAGGCAGGCGCACTGT
>CCR5_B.NL.1994.H4_104_3G11.28172
TGTACCCGACCAAACAACAACACTCGTAAAAGCATACATATAGGACCGGGTAAGGCTTTTTATGCGACTGGTGAGATAATTGGGAACATACGACAAGCACATTGC
>CCR5_B.CN.2003.772.29178
TGTACCCGACCCAATAACAACACTAGAAAAAGTATACCCCTGGGCCCCGGGAGAGCGTGGTATACCACAGGACAGATCATAGGCGACATACGCCAAGCTCATTGC
>CCR5_B.CH.1997.PR115pre_14.10829
TGCACAAGACCGAATGATAACACTAGAAAAAGTATCCCCATGGGGCCAGGCAGGGCATTTTACGCTACCGGGGCAATCATTGGTGACATAAGACAGGCGCATTGT
>CCR5_C.ZA.2005.05ZAFV8.-
TGCACGCGTCATAATAACAACACCCGAAAGTCCGTACGAATAGGACCTGGCCAGACTTTTTACGCTACGGGAGATATAATCGGCGACATTCGACAAGCGCACTGC
>CCR5_B.GB.1997.CW010.1112
TGCACCCGGCCTAATAACAACACCCGGAAGTCCATTAGTTTCGGTCCTGGATCAGCAATGTACGCGACGGGGGCTATTATTGGGGACATTCGTCAGGCACACTGC
>CCR5_D.UG.2001.605FIC1.29455
TGTCTCAGGCCGTACAACAATACACGGCAGGGAACACATATTGGTCCAGGGCGTGCATTCTTTACAACAAACATCGTGGGAGATATTCGTCAGGCGCATTGT
>CCR5_C.ZA.1999.99ZATM10.2901
TGTACCAGGCCAAACAATAACACTCGCAAGTCCATCCGAATAGGACCGGGACAGACCTTCTACGCGACTAACATCATTGGGGATATCAGACAAGCATATTGT
>CCR5_A.RW.1992.92RW026_B.634
TGCACGAGACCAAACAACAATACCAGGAGATCTATACGTATAGGACCCGGACAAGCATTCTACGCTACAGGCGATATTATAGGTGACATACGTAAAGCACATTGT
>CCR5_B.BE.1997.T21_126_527.16057
TGCACCAGACCAAACAACAACACCCGCAAGGGCATTCATATTGGGCCCGGTCGGGCTTTTTACGCGACGGGCGAGATAATAGGGAACATCCGGCAGGCTCATTGC
>CCR5_B.BE.1994.H0_13_232.16051
TGCATAAGGCCTAATAATAATACCAGGAAGAGTATCACTATCGGACCCGGTCGGGCCTTCTACACTACGGGGGAAATCATCGGTGAAATCAGACAGGCCCACTGC
>CCR5_B.CH.2003.NAB03_2G12_II_wk6_cl_3.23090
TGCATTCGGCCCAACAATAACACTCGCAAATCTATCCACATCGGACCAGGGCGGGCCTTCTATGCAACGGGTGAAATTATTGGTAACATCCGTCAAGCTCATTGT
>CCR5_B.BE.1994.A0_04_346.16049
TGTACAAGGCCGAATAACAATACCAGAAAGAGCATAACCATCGGCCCTGGACGAGCATTTTATACAACTGGTGAGATAATCGGCGATATACGCCAAGCGCACTGC
>CCR5_01_AE.TH.1990.CM235.19931
TGCACCCGTCCATCAAACAATACACGTACTTCAATTCGCATCGGCCCGGGACAGGCCTTCTACAGGACGGGAGATATAATCGGAGACATACGGAAAGCGTATTGT
>CCR5_B.CH.1997.PR128pre_02.10836
TGCACACGGCCAAACAACAATACGAGAAAGAGCATACATATTGCGCCTGGATCGGCGTTCTACGCAACTGGAGACATAATTGGCAATATTAGACAAGCTTACTGT
>CCR5_B.BE.1994.Q0_73_465.16055
TGCATACGCCCGAATAACAATACGAGGAAGGGTATTCACTTAGGGCCAGGGGGAGCCTTTTACGCGACGGGAGGGATTATAGGTGGGATTCGACAGGCCTACTGT
>CCR5_BC.BR.1992.92BR023.13877
TGTACGAGGCCTAACAACAACACTCGGAAGTCTATTCACATTGGTCCCGGCAAAGCTTTTTATGCAACCGGTGAAATTATCGGGAACATACGTCAAGCCTATTGT
>CCR5_B.ZA.1998.TV015.1103
TGCACCCGTCCAGGCAACAATACAAGAAAGTCGATCAGTATGGGGCCTGGCCGGGCTTTCTATGCTACTGGAGATATCATTGGTGATATACGACAAGCATACTGC
>CCR5_02_AG.CM.1997.97CM_MP573.20525
TGTACTCGACCGGACAACAACACACGCAAGTCAGTTCGGATCGGTCCTGGTCAAGCTTTCTATACAAACGAAATTATAGGGGATATCAGGAAAGCCCACTGT
>CCR5_B.SE.-.1865_49_10.19519
TGCATTAGGCCGAATAACAACACGATCAAGTCGATACATATTGGACCGGGGCGAGCCTTTTACACGACCGGGCAGATAATTGGTGACATTCGTCAGGCCCATTGC
>CCR5_O.FR.1993.V3LOO.21502
TGCGTTCGACCTGGAAACAACTCCGTTCAAGAAATAAAAATTGGACCGATGGCGTGGTATTCTATGCAGATTGAACGGGAGGGCAAGGGTGCTAATTCTCGGACTGCTTTCTGC
>CCR5_B.TT.1998.SC05C_8A10.13484
TGTACCAGGCCGAACAATAACACTCGTAAATCCATCCACATTGGACCGGGCTCGGTGTTCTATACAGGTGAAATCATTGGAAACATTAGGCAGGCTCATTGT
>CCR5_C.SN.1990.90SE_364.10011
TGTGCAAGACCGAATAACAACACACGCAAATCCATGCGCATAGGGCCGGGGCAAACATTCTACGCCACCGGTGACATAATTGGGGACATCCGCCAGGCTCATTGC
>CCR5_B.BE.1994.Q0_78_469.16055
TGCATCCGTCCCAATAACAATACCAGGAAGGGGATCCATTTGGGTCCCGGAGGTGCGCTCTATGCGACTGGTGGCATCATCGGAGACATCCGACAGGCATACTGT
>CCR5_B.ES.-.601.11206
TGCACTCGACCGAATAATAATACACGTAAGTCAATACCGATGGGCCCAGGGAGAGCATTCTATGCAACGGGACAAATAATAGGTGACATTCGGCAAGCTTATTGC
>CCR5_B.BE.1996.A33_05_383.16049
TGTGCAAGACCAAATAATAATACGCGAAAGTCTATCCATATTGGGCCAGGTCGAGCTTTCTACACAACGGGAGAAATAATCGGTGATATCCGCCAGGCACACTGT
>CCR5_B.US.-.Pat1_3_2.11100
TGTACCCGGCCCAACAACAACACCCGGAAGTCGATTCCAATCGGCCCAGGGAGGGCACTCTACGCGACAGGAGATATCATTGGGGATATAAGGAAGGCCCACTGC
>CCR5_B.BE.1996.R21_04_468.16056
TGTACACGGCCGAATAATAATACGAGACGTAGTATCTCGTTGGGGCCTGGACGGGCCTACTATGCCACCGGAGATATAGTCGGTGACATCCGACAAGCACATTGT
>CCR5_B.BE.1995.I10_22_299.16052
TGTACTAGACCTAACAACAACACTCGGCGTTCTATCTATATAGCTCCAGGATCGGCATTCTATGCAACGGGAGAGATCATCGGAGATATAAGACAAGCACATTGC
>CCR5_B.CH.1997.PR112pre_01.10828
TGCACGCGACCGAATAATAACACGCGCAAAAGTATCACGATCGGCCCTGGGCGGGCCTTTTATGCGACTGGAGACATTATTGGAGATATCAGACAGGCGCACTGC
>CCR5_B.CH.1996.PR126pre_02.23581
TGTACACGTCCTAATAATAACACCCGAAAAGGCATTCATATTGGTCCAGGTAGAGCGTTTTATGCCACGGGAGATATCATAGGGGATATCAGGAAAGCGCATTGT
>CCR5_B.US.-.patient_WCM15.-
TGTACGAGGCCGAATAATAATACACGAAGGAGCATTCACATAGGACCCGGGCGGGCGTTCCATGCAACCGGTGAGATTGTTGGTAATATTAGGCAAGCCCATTGT
>CCR5_C.TZ.2001.01TZ_BD911.7094
TGTACTCGCCCCAATAATAACACGCGCAAATCCATCAGGATTGGGCCTGGGCAGACTTTTTACGCTACAGATATCATTGGGGATATACGACAAGCCTACTGC
>CCR5_B.CH.1996.PR126pre_06.23581
TGTACCCGCCCTAATAACAACACGCGAAAAGGGATAAACATAGGTCCGGGAAGAGCATGGTATACTACAGGCGACATCATTGGTGACATCAGGAAAGCCCACTGT
>CCR5_B.BE.1996.A25_13_378.16049
TGTACCCGTCCTAATAACAATACGCGTAAATCAATCCACATTGGACCGGGACGTGCTTTTTATACCGCGGGAGAGATAATAGGGGACATACGACAAGCTCACTGC
>CCR5_A1.KE.1999.KNH1088.4242
TGCACTCGTCCCAATAACAATACTAGGAAGGGGATTCATATAGGTCCAGGACAAGCATTCTACGCTACTGGGGAAATAATCGGAGATATACGACAAGCACACTGC
>CCR5_B.NL.1996.H4_137_3B2.28172
TGTACTCGACCTACGAACAACACAAGAAAATCCATCCACATAGGCCCTGGGAGAGCATTCTATGCCACAGGGGACATCATTGGCGATATTCGGCAGGCGCATTGC
>CCR5_B.TT.1998.TT27P_8C2.13488
TGCACTAGGCCAAATAACAACACTCGTCGCAGTATTACTTTTGGTCCAGGGGCTGCATTCTACACAGGTGAGATAATAGGGGATATTCGTCAAGCTTACTGC
>CCR5_01_AE.JP.1993.NH2V_14.715
TGCACTCGTCCCTCCAACAATACGAGAACCAGCATCACAATCGGCCCTGGACAGGTATGGTATAGGACTGGAGATATAATAGGCAATATACGAAAGGCCTACTGT
>CCR5_B.NL.1998.H4_146_2D9.28172
TGCACAAGGCCCAACAATAACACTCGCAAATCTATTCATATAGGTCCAGGTAAAACCTTCTATGCGACTGGCGAGATCATTGGTAACATCCGACAAGCTCACTGC
>CCR5_B.US.2001.APV_1.24046
TGTACTAGACCTAACAATAATACTCGAAAATCAATACCCATAGGGCCAGGGCGGGCATTCTTCGCTACAGACATTATCGGAGATATAAGGCAAGCACATTGC
>CCR5_B.BE.1989.VI342.16045
TGTACCCGCCCTAACAATAACACTCGTAAGTCCATACCAATGGGACCGGGAAAGGCATTTTATGCCACGGGGGAGATAATTGGCGACATCCGGCAAGCTCATTGC
>CCR5_B.AU.-.NDROM_B.-
TGTACTAGACCCAACAATAACACTCGAACCGGCATACCAATGGGACCAGGTCGTGCAATGTACGCAACCGGCGACATTATCGGAAACATCAGACAGGCTTATTGT
>CCR5_D.UG.1998.602FIC10.29447
TGCACACGTCCAAACAGTAACACGCGGCAATCTACCCACATTGGTCCTGGTAAAGCGCTTTTTACAACTAATATTATTGGCGATATAAGACAGGCATACTGT
>CCR5_B.BE.1996.I22_14_289.16052
TGTACCAGGCCTAACAATAATACTCGGAAAAGCATTCCGATCGGACCCGGCAGGGCGTCCTATGCAACTGGTGATATTATTGGAGACATCCGTCAAGCTCATTGC
>CCR5_B.CH.1998.PR111pre_01.23091
TGTACACGACTGAACAACAATACTCGGCGCTCTATAAATATCGGACCGGGTCGAGCATGGTATACTACCGGGGAAGTTATAGGCGATATTCGAAAAGCGAACTGT
>CCR5_C.ZA.1998.TV019.891
TGCACTCGTCCGGGAAACAACACACGCAAAAGTATCCGCATCGGTCCGGGGCAAGCGTTCTTTGCAACAGGCGCCATCATAGGGGATATACGGAAGGCGTACTGC
>CCR5_B.TH.1992.92TH026_06.635
TGTACTAGACCGAATAACAACACTCGCAAAAGTATTCCTTTGGGGCCTGGTCAGGCCTGGTACACGACCGGCCAAATCATTGGTAATATACGACAAGCGCATTGT
>CCR5_B.US.1990.BORId9_4F12.14179
TGTACTAGGCCGAATAACAATACCAGAAAAGGGATCCACATAGGCCCCGGTAAAACGTTCTACACGACTGGTGGTATCATCGGTGACATCAGGCAGGCATATTGC
>CCR5_B.CH.1997.PR118pre_02.12945
TGTACGCGGCCGGGAAACAATACTCGAAAATCCATACACATTGGACCCGGACGAGCCTTTTACGCAACTGATATTATCGGCGATATTAGGCAGGCCTACTGT
>CCR5_B.AU.-.EDRPM_C.-
TGCACAAGACCCAATAACAACACGCGGACGTCGATACCGATGGGGCCAGGACGCGCGCTTTATGCAACGGGGGACATCATAGGTAATATCAGGCAGGCGTATTGC
>CCR5_C.ZA.1999.DU422-e.2479
TGTACCCGTCCGAATAACAACACTCGGAAATCCGTCAGGATAGGGCCGGGTCAGACTTTTTATGCCACTGGAGCAATAATTGGCGACATACGTGAGGCCCATTGT
>CCR5_B.CH.1998.PR111pre_10.23091
TGTACACGACCAAACAATAACACTCGCCGGAGCATTACCATTGGTCCGGGGAAAGCGTTTTATACAACCGGGGGGGTCATTGGGGACATTCGAAAGGCCAACTGT
>CCR5_C.ZA.2001.01PB1ZA.14617
TGTACGCGCCCAAACAACAACACGCGTAAGTCAGTCCGAATTGGACCGGGACAGGCATTTTATGCGACCGGCGATATCATTGGCAACATAAGACAAGCGTACTGT
>CCR5_B.AU.-.EDLFC_4.-
TGTCTAAGACCTAACAATAATACTCGAAAAAGCATTCATATGGGGCCCGGCAAGGCATTTTATGCTACTGGGGATATAATCGGCGACATCCGGCAGGCTTATTGC
>CCR5_C.BW.2003.03BW_0900.-
TGCACACGTCCAAGTAATAACACCCGCAAGGGGATTCGGATTGGCCCCGGGCAGACTTTTTATGCAACGGGAGACGTCATTGGCGACATACGACAAGCCCACTGC
>CCR5_D.UG.1998.372MIc12.29452
TGCACGCGCCCCTTTAATAATACACGGAGGGGGGTGCACATAGGTCCTGGATCCGCCTATTTCACTGAAAAAATAGTAGGTGATATACGACAAGCACATTGC
>CCR5_C.MW.1996.S172.6372
TGTACCAGACCTAACAATAATACCAGACAATCGATTCGCATCGGCCCAGGCCAGGTATTCTACGCAACTGGTGATATCATCGGGGATATTCGACAAGCTCACTGT
>CCR5_B.ES.-.588.11202
TGCACAAGGCCAAACAATAATACCAGAAAGGGTATCCACATTGGTCCAGGCCGAGCGTTTTACGCTACAGATATTATCGGTGATATAAGGCAGGCTCATTGT
>CCR5_C.BW.2003.03BW_1065.-
TGCATCCGGCCAAATAATAACACCCGGCAATCCATCCGAATCGGTCCGGGCCAAGCCTTTTTTGCTACAGGTGATATAATCGGCGACATCCGGCAGGCTTACTGC
>CCR5_B.NL.1984.ACH0208_11b11b.12937
TGCACTCGGCCTAATAACAACACCCGGCGGTCAATACACATCGGCCCAGGACGTGCCTTCTATACTACCGGGCAGATTATAGGAGATATCCGACAAGCGTATTGC
>CCR5_B.NL.1988.ACH171_31roa5.711
TGTACTCGACCTGGTAATAACACGAGGAAGTCGATACATATAGGTCCCGGGCGAGCCTTTTATACTACGGGTGAGATCATAGGAAAAATCCGTCAAGCACATTGC
>CCR5_B.TT.2001.TT112PC_3E6.13493
TGCACCCGACCAAATAATAATACACGTCGGTCAATACACATGGGCCCGGGTAAGGCCTTGTACACGGGAGACATCATCGGCGATATACGCCAGGCTCACTGT
>CCR5_B.AU.-.LDLPMON_A.-
TGCACGCGGCCTAATAACAATACTCGAAAAGGAATACTTCTGGGCCCAGGGTCTGCCTTTTACGCAACCGGTGACATTATCGGCGACATTCGGCAAGCTCACTGC
>CCR5_B.AU.-.LDROCE_25.-
TGTACGCGGCCTAATAACGATACAAGGAAAAGCATCCATCTTGGTCCAGGCTCAGCATTTTACGCCCCGGGCGATATAATTGGTGACATTAGGCAAGCACACTGC
>CCR5_B.BE.1994.C0_03_417.16050
TGCACGCGTCCTAATAATAATACTAGGAAAAGTATTCACATCGGGCCTGGTCGAGCGTTCTATACGACTGGCGAGATCATAGGGGATATTCGCAAAGCATACTGC
>CCR5_C.BW.2003.03BW_1718.-
TGCGCCAGGCCAAACAATAACACGAGGAAGTCTATAAGAATAGGTCCCGGACAAACGTTCTACGCCACCAACGACATTATTGGAAACATTCGGCAGGCCCACTGT
>CCR5_B.SE.-.2242_45_10.19520
TGTACCCGCCCTAACAATAACACTCGAAAGGGGATCCACATGGGTCCAGGTCGAGCACTGTATACCACGGGAGCGATCATCGGTGACATCAGACAGGCCCATTGC
>CCR5_C.MW.1996.S123.6377
TGCACACGTCCCTCAAATAACACACGGAAATCGGTGCGAATAGGGCCAGGTCAGACCTTTTATGCAACGGGGGATATTATCGGCGATATCCGTCAGGCCCACTGT
>CCR5_02_AG.CM.2001.01CM_0008BBY.9958
TGTATCCGTCCGTCCAATAATACCCGCCGTTCGATGCGCATAGGTCCGGGTCAGACTTTTTATGCGACGGGGGACATAATTGGCAACATCCGTAGGGCTTATTGT
>CCR5_B.SE.-.LN_3_CD4.13681
TGCACGCGGCCTAATAATAATACCCGCAGATCCATACATATTGCCCCGGGGCGAGCCTTTTATGCGACTGGCAAAATTATTGGAGATATTCGTCAGGCTCACTGC
>CCR5_B.CH.1997.PR120pre_11.23580
TGCACCAGGCCCTCCAACAACACTAGACGTTCCATCACTATTGGACCAGGACGAGCTTTCTACGCGACAGGGGAAATTATCGGGGACATCCGTAAGGCCCATTGC
>CCR5_B.BE.1996.H25_A19_257.16051
TGCACACGACCGTCGAACAATACACGGAAGTCTATTACTATTGGACCCGGGCGTGCTTTCTATACTACTGGCGAGATCCTAGGTGAAATACGCCAGGCGCACTGT
>CCR5_B.AU.-.EDLPM_C.-
TGTATTAGACCGAATAACAACACTCGAAAGAGTATTCACATGGGCCCAGGTAAGGCTTTCTATGCGACCGGGGATATTATCGGAGACATCCGCCAAGCGTATTGT
>CCR5_D.UG.1997.108FPc04.29466
TGCACTAGACCAAACAATAATACACGTAAATCGATCCACCTTGGACCGGGCCAGGCGTTTTATACCACTGAGATCATAGGAGACATCAGACAGGCTTACTGT
>CCR5_B.NL.-.0845h4.841
TGTACCAGGCCCAATAATAATACTAGAAAGTCAATTAATATTGGCCCGGGACGCGCATGGTACGCCACAGGGAAAATTATAGGGAATATTCGCCAGGCGCATTGC
>CCR5_C.TZ.2001.A246.7085
TGTACTCGTCCGGGTAATAACAAACGTCGCTCCGTTAGAATTGGGCCGGGACAAACATTTTATGCGACTGGTGAGATCATAGGTAATATTCGAGAAGCTCACTGT
>CCR5_C.MW.1993.93MW960.428
TGCACCAGGCCCAATAATAACACTCGCAAGTCTATAAGAATCGGTCCGGGGCAAACTTTCTACGCTACCAACGAAATAATAGGCAATATACGGGAGGCCCACTGT
>CCR5_D.UG.1999.99UGA08483.9697
TGCACACGACCGTACAATAATACGATTCAGTCCGTGCAAATGGGCCCGGGTCGTGCATGGTACACCAGCGGTATTACTATTATCGGGGACATTCGGCAAGCACATTGC
>CCR5_B.TT.1994.SC33_4A4.27234
TGTACTAGACCAGGTAATAACACACGCAAATCGATCCCGATTGGACCAGGGCGGGCCTTCTACACGACGGGTGACATAATTGGTGACATAAGGAAGGCGCATTGT
>CCR5_C.ZA.1998.TV003.915
TGTACGCGCCCCAACAATAACACTCGCAAGAGTATTAGAATTGGTCCTGGCCAGACGTTCTATGCCACGAATGGCATAATCGGGAATATCCGACAGGCTCACTGC
>CCR5_01_AE.KH.-.KH006.-
TGCACACGACCAAGTAACAACACCAGAACTAGCATCACGATGGGCCCGGGTCAAGCTTTTTATCGTACCGGCGATATTATTGGTGATATACGCAAGGCCTACTGT
>CCR5_B.US.-.Pat1_3_16.11100
TGTACTCGCCCAAACAATAATACAGGGAAATCTATCCCTATTGGGCCGGGTCGTGCGTTCTATGCAACTGGGGAGATCATTGGCGACATCCGGCAAGCGCATTGT
>CCR5_C.BW.2003.03BW_4473.-
TGCATGCGACCCAATAACAACACCCGAAAATCGGTCCGGATCGGACCTGGCCAAACCTTTTATGCCACTGGCGACATAATAGGCAATATTCGACAAGCGCATTGC
>CCR5_B.BR.1992.92BR021_Dpi.8563
TGTACAAGACCAAATAACAACACCAGAAAAAGTATACACATGGGGTGGGGACGCGCCTTCTTCTCAACCGGCGAGCTCATCGGTAATATACGTCAGGCCCATTGT
>CCR5_B.US.1993.22202V3_1.714
TGTACAAGACCTAACAACAACACTAGGAAAGGAATACACATTGGACCCGGGCGGACCTTTTATACTACCGGGGAAATCATTGGTGACATACGACAGGCTCACTGC
>CCR5_B.CH.1997.PR128pre_13.10836
TGCACACGCCCAAATAATAACACTAGGAAGTCAATACATATCGGACCCGGATCCGCGTTTTATGCGACAGGCGATATCATAGGGAATATTCGCCAGGCTTACTGC
>CCR5_C.TZ.1998.98TZ013.14331
TGTACAAGACCCGGTAATAACACGAGAAAATCCGTAAGGATCGGTCCTGGACAGACATTTTATACAAATGACATTATTGGTGATATAAGGCAAGCCTATTGT
>CCR5_02_AG.BE.2002.VI2641.16035
TGCACCCGACCAAACAATAACACTCGACGTGACATTGGCATCGGCCCAGGTCAGACGTTTTTTGCGGCTGGTGCAATTATCGGTGATATTCGTCAGGCTTCATGT
>CCR5_B.CH.1996.PR126pre_04.23581
TGCACGCGTCCCTCAAATAATACTAGGAAGGGGATTCATATAGGTCCGGGACGTGCCTTCTACGCAACTGGTGATATCATTGGAGACATCCGCAAGGCACATTGT
>CCR5_B.US.1985.BAL1A.323
TGCACGAGACCAAATAATAACACGCGGAAGTCGATTCACATAGGCCCAGGCCGGGCGTTATATACAACTGGAGAAATTATTGGGGACATAAGACAGGCTCATTGT
>CCR5_D.UG.1997.338FIc07.29465
TGCACACGCCCATCCAACAACACGAGACAGTCAACAAGGATCGGTCCCGGTCAGGTATTGTTCACGACGAAAGTTATAGGGGATATCAGACAAGCATACTGC
>CCR5_B.US.1997.1051_12_TD12.13622
TGTGTCAGGCCTAACAATAATACCCGACGCTCAATTACCATCGGCCCTGGGAGAGCCTTTTACACTGGGGAGATAATTGGCAATATTCGTAAAGCCTATTGC
>CCR5_A1.IN.2001.1579A.11283
TGTACACGCCCCAATAACAACACCCGAGAAAGCGTGAGAATAGGACCGGGACAAACATTCTATACGTCGAATATAATAGGGGACATACGGCAGGCGCATTGC
>CCR5_B.FR.-.T28_R5_1.11540
TGCACCCGACCTAGTAATAATACAAGAAAATCAGTCCATATTGGCCCGGGGCGTGCGTTATATACGACTGACATCATAGGGGATATACGTAAGGCCTATTGC
>CCR5_B.NL.1998.H4_146_1D5.28172
TGTACCAGGCCAACGAACAATACAAGGAAGTCTATCCACATCGGACCTGGCCGGGCATTTTATGCTACGGGGGATATAGTTGGTAATATAAGGCAAGCACACTGC
>CCR5_C.ZA.2005.CAP210_2_00_E8.20446
TGTATCCGGCCAGGAAACAATACTCGTCGGAGTATCCGCATAGGTCCGGGACAAGCCTTCTATGCGATGGGAGATATTATCGGTAACATACGTGAAGCGCACTGC
>CCR5_B.CH.1995.PR106pre_01.12946
TGTATTCGGCCTAACAATAATACTCGTAAGAGCATTCATATAGGTCCTGGACGCGCTTTTTATACGACAGGCGATATAATTGGAGACATAAGGCAGGCGCATTGC
>CCR5_B.TT.1998.TT34P_8C11.13491
TGTACGCGGCCTAATAACAACACGCGAAGGGGAATTCATGTAGGTCCAGGGCAAGCGCTATACACTGGCGACATTATTGGCGACATTAGGCAGGCTCATTGT
>CCR5_B.CH.1997.PR122pre_06.10832
TGCACACGCCCAAATAATAATACTAGAAAATCGATACCGATAGGGCCCGGGCGAGCCTTCTATACAACTGGAGAAATCATAGGAAATATACGACAGGCGCATTGC
>CCR5_C.BR.2003.RS006.-
TGTACTAGGCCGAATAATAATACTCGTGAGTCAATCCGAATCGGCCCAGGGCAAACGTTCTATGCCACTGGCGAGATAATAGGGGATATTAGGCAAGCGTACTGC
>CCR5_B.SE.-.2239_45_1.19522
TGTACTCGACCCAACAATAACACGCGTAGGGATATTCACATCGGCCCGGGACGCGCGTTTTATGCAACAGGGGGAATAATTGGGAATATTAGGCAGGCCCACTGC
>CCR5_B.US.1997.367.3089
TGCACCAGACCCAATAACAATACTCGGCGATCCGTAAGGATCGGTCCTGGCGGGGCCATGTTCAGGACAGGGGACATTATCGGCGACATCAGACAAGCGCATTGC
>CCR5_C.ZA.1997.97ZAPET192.12312
TGTACGCGTCCCGGGAATAACACCCGTAAATCAATAAGGATCGGACCCGGTCAGACGTTCTATGCGACCGGAGATATCATCGGGGATATTAGAAAAGCATATTGC
>CCR5_A.CM.2001.01CMNYU5308.5162
TGTACAAGACCTTCCAATAATACGAGAAAATCAATCCCTATCGGTCCGGGACAGGCGATTTATGCCACTGGGGAGATCATAGGCGATATACGGAAGGCTCATTGC
>CCR5_01_AE.KH.-.KH011.-
TGTACCAGGCCGTCCAACAACACGCGCACCAGCATTTCAATTGGTCCTGGTCAGGTGTTTTACCGGACAGGTGATATTATAGGGGACATTCGAAAGGCTTATTGC
>CCR5_C.MW.1996.S047.6355
TGCACACGACCCGGTAACAATACGCGAAAATCGGTGCGCATCGGTCCAGGCCAAACGTTTTACGCGACCGGCGACATTATAGGCGATATACGCCAAGCGCATTGC
>CCR5_D.UG.2001.605MPC9.29460
TGCTCACGCCCCTACAAACGGATGCAAAGAAGGACCCACATTGGAACAGGACAGGCCTTATTTACAACTAATGTCGTGGGCGATATCCGCAAAGCTCACTGC
>CCR5_A.CM.2000.00CMNYU809.5164
TGTACAAGGCCAAACAATAATACTCGAAAAGGGATACATATAGGTCCTGGACGAACCTTCTATGCCACGGACGCTATAATAGGCAATATCCGCCAGGCCCACTGC
>CCR5_D.UG.1997.338FIc01.29465
TGTACCCGACCCTCAAACAACACGAGACAAAGCACAAGGATTGGTCCGGGACAGGCACTGTTTACCACTAAAGTAATAGGCGATATACGACAGGCCTACTGT
>CCR5_B.SE.-.2242_56_2.19520
TGCACTAGACCAAACAACAATACAAGGAAGGGAATCCATATCGGGCCTGGTCGGGCTTTCTATACTACGGGCGCGATAATTGGTGACATTCGTCAGGCGCACTGC
>CCR5_D.TZ.-.TZ21.-
TGTACACGGCCGAGCAATAATACTCGGCAGGGAATACACATTGGGCCGGGACAAGCCCTGTATACTACTAAAATTATTGGAGATATTCGGCAGGCCCACTGT
>CCR5_C.MW.1996.S032.6350
TGTACACGGCCTGGCAACAACACTCGAAAAAGTATGCGAATCGGACCAGGGCAAACTTTCTTTGCCACTGGAGAAATCATCGGGGATATCCGTCAAGCACACTGT
>CCR5_01_AE.TH.1992.92TH019.648
TGCACACGGCCATCAAACAACACGAGAACCAGTATCACGATAGGGCCTGGACAGGTATTCTACCGGACTGGAGACATCATTGGCGACATACGCAAGGCCCATTGT
>CCR5_B.SE.-.3899_1_1.24081
TGCACTCGCCCGAACGATAACACCAGAAAATCGATACACATTGGCCCCGGTAGAGCGTTATACGCAACGGGCGACATTATTGGCGATATCCGGCAGGCCCATTGC
>CCR5_C.MW.1996.C120.5682
TGCACTCGTCCGGGGAACAACACACGGAAATCCGTTCGGATTGGGCCCGGTCAAACCTTTTACGCCACTGGTGAAATTATTGGGAACATCAGGCAAGCTCACTGT
>CCR5_C.ZA.1997.97ZAPET100.15689
TGTACTCGTCCCAGTAATAATACGCGCAAATCGATAAGGATAGGCCCGGGACAGGCCTTTTTTGCGACCGGGGAAATTATAGGTGACATCCGCCAGGCGCACTGT
>CCR5_B.CH.1997.PR120pre_07.23580
TGTACCCGTCCTTCTAACAACACTCGAAAAAGTATCACCATAGGTCCAGGGAAAGCTTTTTACGCGACAGGAGAAATCATAGGAGACATCCGAAAAGCACACTGT
>CCR5_-.GH.2003.03GH_NSU23.19237
TGTACAAGACCTCATAACAACACTAGGCGCTCTTGGCGGATAGGACCAGGGCAGACTTTCTACGCGACTGGAGACATTATTGGGGATATTAGGCAAGCTCATTGC
>CCR5_A.RW.1988.LTNP7.12261
TGTACTAGGCCCTATAACAACACGCGCAAGTCGGTACGTATCGGCCCTGGCCAAGCCTTTTACGCCACAGGGGCGATTATAGGAAATATACGACAAGCGTCTTGC
>CCR5_B.BE.1995.U11_51_432.16058
TGTACAAGACCCGATAATAATACTAGAAAAGGAATCCATATGGGTCCAGGAAAAGTCTTTTACGCGACGGGGCAAATCATAGGAGATATACGCCAAGCCCACTGT
>CCR5_D.UG.1997.326MPc07.29450
TGTACCCGCCCAAACAACAACACGAGGCAAGGCGTACATATTGGCCCAGGTCAGGCTTTGTACACGACGGATATCATCGGCGACATCCGACAGGCGTATTGC
>CCR5_B.US.1990.US4.10009
TGCATAAGGCCTAACAATAATACGCGTAAGTCGATCCATATAGGGCCAGGACGAGCCTTTTATGCTACTGGTGATATCATCGGTGACATTCGTCAAGCTCATTGT
>CCR5_D.UG.2001.605MPC3.29460
TGCACAAGACCCTATAATAATACGCGGCAGTCAACGCATATCGGCCCTGGACAGGCGCCGTATACTACACACGTAATAGGGAATATTCGGCAGGCCTATTGC
>CCR5_B.NL.1993.H5_25_8D4.28171
TGCACGCGGCCGAACAATAATACACGACGCTCCATCCACATTGGGCCCGGTCGGGCATTCTATACATCAGGCGGTATAATTGGTGACATCAGGCAAGCCCATTGC
>CCR5_B.US.-.Pat1_6_2.11100
TGCACCCGTCCCAATAATAATACGCGAAAAAGCATCAACATAGGCCCCGGACGGGCGTTCTACACGACGGGTGACATTATTGGGGATATCCGCCAAGCTCACTGT
>CCR5_C.MW.1996.S119.6381
TGCATACGCCCCTCTAATAATACCCGCAGGAGTGTGAGGATTGGCCCAGGCCAGACGTTTTACGCGACTGGGGAAATCACCGGCGATATCCGACAGGCTCACTGC
>CCR5_-.GH.2002.02GH_NT9.19240
TGTATACGCCCGAATAATAATACGCGCAAAGGCATCCATATTGGTCCAGGACGAACCTTCTACGCAACAGGGGATATAATCGGAGACATACGCCAAGCACATTGT
>CCR5_G.CM.1999.99CMLB11.3072
TGTACTCGACCAAACAATAACACCCGGAAATCGATAAGTATCGGACCGGGGCAAGCGTTTTACGCTACCGGCGACATAATCGGAGATATCAAGAAGGCCTATTGT
>CCR5_01_AE.TH.1992.92TH024.650
TGTACACGTCCCAGTAATAACACACGTACTTCGATCACAATCGGACCAGGACAAGTACTCTATAAAACAGGAGACATCATTGGTGATATTCGGAAGGCATATTGC
>CCR5_B.NL.1991.H3_28_5C12.28169
TGTACCAGGTATAACAATAACACCCGCCGATCCATCCCTTTGGGACCGGGACGCGCGTTTTATGCGACGGGGGACATTATAGGCGATATCAGGCAGGCGCAATGC
>CCR5_C.BW.2003.03BW_6351.-
TGTATTCGGCCGGGAAATAATACACGAAAAAGCGTTAGAATAGGGCCTGGACAGACTATTTACGCTACGGGGGACATCATAGGTGATATTAGACAGGCCCATTGC
>CCR5_D.UG.1997.9FPC7.29451
TGCACTCGCCCATTCAACAACACCCGCAAGGGGGTACATATAGGACCTGGACTAGCCTTATATGCTGACACAACTGTCATAGGAGATATTCGTCAAGCTCACTGT
>CCR5_B.CH.1997.PR120pre_01.23580
TGCACTAGGCCCTCGAACAATACAAGAAAGTCAATAACAATAGGGCCAGGAAGGGCGTTCTATGCTACGGGTGAGATCATCGGGGATATTCGGAAAGCACACTGC
>CCR5_01_AE.TH.1996.96TH_NP1046.9693
TGTACTAGACCGAGCAACAATACCCGTACGAGCATTACCATAGGTCCGGGACAAGTTTTCTATAGGACCGGTGATATCACGGGAGACATTCGGAAAGCATTTTGT
>CCR5_-.GH.2003.03GH_NSU21.19235
TGTACCCGACCTAATAACAATACACGAAAGAGTATCCGGATCGGACCCGGTCAAGCTTTCTATGCAACCGGAGAGATTATCGGTAATATCCGACAGGCGCACTGT
>CCR5_O.FR.1998.AM262120.21502
TGTGTGAGGCCAGGTAATAATTCTGTCCAGGAGATGCGTGTGGGGCCGATGGCTTGGTATTCTATGGAGTTAGAAAAAAATGGCTCCAGAACTAACAGTAGGACCGCGTTTTGT
>CCR5_AG.CM.1999.99CMLB20.3060
TGCATACGTCCCAACAACAATGCGATTAAAAACGTTGGCATAGGCCCCGGGCAAACTTTTTACACCACGGGCAAGATAATCGGCAACATCAGTCAAGCATATTGT
>CCR5_O.FR.1995.AM262114.21502
TGCGTAAGACCGGGCTCGAATTCTGTCCAAGAAATCAAGATCGGGCCCATGGCGTGGTACAGTATGCAATTAGAACAGGATGGGAAAAGAGCCAATGCACGAACGGCTTTTTGC
>CCR5_B.CH.1995.PR106pre_09.12946
TGCATTCGACCGAACAATAACACCAGGAAATCTATACATATAGGTCCTGGCCGAGTATTCTACACGACTGGAGATATCATTGGAGATATCCGTCAGGCCCATTGT
>CCR5_B.US.-.patient_WCM7.-
TGTACAAGACCTAACAATAATACACGAAAAAGTATACATATTGGCCCCGGACGCGCATTCTACGGGACGGACATCATAGGTGATATCAGGCAGGCGCATTGC
>CCR5_B.BE.1995.I10_13_281.16052
TGTACACGCCCCAATAACAATACACGCAAATCTATCCCTATAGGTCCGGGCCGCGCATTTTACGCGACGGGTGAGACAATCGGCGATATCCGTCAAGCTCACTGT
>CCR5_B.AU.-.NDRPC_2.-
TGTACACGTCCTAACAACAATACGCGGACATCAATCCCCATGGGGTTAGGGCGTGCCATGTACGCGACGGGCGACATCATGGGTAACATTCGACAAGCGTATTGC
>CCR5_B.US.-.Pat1_3_18.11100
TGTACCAGGCCCAACAACAACACCCGGAAGAGTATCCCCATGGGGCCTGGGCGGGCTTTCTATGCGACTGGTGAAATAATTGGAGATATACGCCAGGCACACTGT
>CCR5_C.ZA.2005.05ZAFV7.-
TGTACACGTCCTGGAAACAACACGCGGAAATCCGTCAGGTTCGGGCCCGGGCAGGCGTTTTACGCGACAGGGGATATAATTGGAGACATTCGGCAGGCACATTGT
>CCR5_B.NL.1990.dp10_c8.12937
TGTACCCGACCGAACAACAATACCCGAAAGTCGATCCACATAGGACCAGGGAGAGCTTTCTACACCACCGGTCAGATAATTGGAGATATCAGGCAGGCCTACTGC
>CCR5_B.TT.1997.SC51C_8A12.13507
TGCACTCGACCTAATAATAATACCCGGAAGTCCATTCACTTGGGCCCGGGGTCAGTTTTTTATACAGGGGAGATAATAGGGGATATCCGTCAAGCGCATTGC
>CCR5_B.CN.2004.5643.29183
TGCACCCGTCCGAACAACAATACCCGTAAGTCAATCCACTTAGGACTTGGGAGAGCTTGGTATGCTACAGGGGAGATAATAGGTAACATCCGTCAGGCGCACTGT
>CCR5_B.IT.1998.child_B306_month_52_clone_6a.27804
TGCATCCGGCCTAATAATAACACACGAAAAAGCATTCCAATGGGTCCAGGTAGAGCTTTTTATGCGACCGGTGGCATAATTGGTGATATTAGGCAAGCCCATTGC
>CCR5_02_AG.US.1998.98US_MSC5007.13720
TGCACGAGACCGAATAACAACACACGCAAATCTGTTCGGATCGGTCCGGGACAGACGTTTTACGCAACGGGCGATATCATTGGAAACATTAGACAAGCTTACTGT
>CCR5_B.NL.1990.dp13_a4.12937
TGCACGCGGCCCAATAACAATACACGGAAAAGTATCCCAATAGGTCCTGGACGTGCATTCTACACAACTGGTCAAATAATAGGAGATATTCGGCAAGCTTACTGC
>CCR5_A1.KE.1994.Q842-d14.1121
TGCACAAGACCTAACAACAACACCCGGAAATCCATTCCAATAGGACCTGGACAAGCATTTTATGCGACTGGTGACATAATAGGCGACATCCGGCAAGCCCACTGC
>CCR5_B.BR.1992.92BR021_Cpi.8563
TGTACTAGACCAAATAATTCAACGCGAAAATCCATCCATATGGGCTGGGGACGGGCTTTTTACGCAACTGGGGAGATCATAGGTAACATACGACAGGCACATTGC
>CCR5_B.US.-.H0002GH.11550
TGTACAAGACCGAATAACAACACGCGCAAATCTATACATGTTGGCCCTGGCAAGGCGATCTATACCACTGAAATTATTGGTAACATCCGGCAGGCTCACTGT
>CCR5_01_AE.TH.1990.90TH_CM240.19932
TGTACCAGGCCAAGCAATAATACCAGGACATCCATTACGATCGGTCCCGGTCGAGTCTTCTACCGAACGGGTGATATCATAGGTAACATCCGAAAAGCTTACTGC
>CCR5_B.US.-.7047C_c04.6968
TGCACACGCCCGTCTAATAATACTAGAAAGTCGATTCATATGGGGCCTGGGCGAGTCTTGTATACAACGGGTGGGATCATCGGGGATATTCGCCAGGCGCATTGT
>CCR5_C.ZA.1998.TV001A.899
TGCACGAGGCCCAACAATAATACGAGGAAATCCGTGCGAATCGGTCCGGGCCAAGCATTCTATGCTACCAATGATGTGATTGGAAATATTCGTCAAGCACATTGT
>CCR5_D.UG.1998.98UG_57128.3961
TGTACCCGCCCCAGTAACAATACTAGGAGAAGCGTTCATATAGGCCCCGGACAAGCGATTTACTCTACTGGTCAGATAATTGGCGATATTAGAAAGGCACACTGT
>CCR5_B.CH.1997.PR107pre_03.23090
TGTACACGGCCTAATAACAATACCAGGAAAAGCATACATATCGGGCCGGGGCGAGCATTTTATGCAACAGGGGAAATTATCGGCAACATTCGTCAGGCTCACTGC
>CCR5_B.SE.-.2242_45_7.19520
TGCACTCGACCGAACAATAATACAAGGAAGGGTATTCACATGGGCCCCGGCCGCGCATTCTACACCACTGGGGCTATCATTGGAGATATAAGGCAAGCGCACTGT
>CCR5_C.TZ.-.TZ19.-
TGTACCCGGCCCAACAACAATACAAGGGAAAGTATACGCATTGGTCCTGGACAGACGTTTTACGCGACAGGTGACATAATAGGTGATATAAGGCAGGCGCACTGT
>CCR5_B.BE.1995.I10_05_277.16052
TGCACGCGGCCGAATAATAATACTAGAAAATCAATACACATCGCACCCGGGAGGGCTTTCTACGCGACGGGAGAGATAGTGGGCGATATTCGCCAAGCGCATTGC
>CCR5_B.CH.1996.PR117pre_14.10830
TGTGCAAGACCAAATAATAACACACGACGTAGTATAACAATAGGTCCTGGACGCGCATTCTACGCCACTGATATAATAGGGGACATACGTAAGGCTCATTGC
>CCR5_B.US.-.patient_WC3.-
TGCACCCGCCCGAATAACAACACCCGCAAATCTATACACATCGGTCCGGGTAAGGCGTTTTACACTACAGGTGAAATCATTGGGGATATACGGCAGGCACACTGC
>CCR5_B.IT.1998.child_B306_month_52_clone_2a.27804
TGCATTCGTCCAAACAATAATACGAGGAAGTCCATACATATGGGACCGGGTAGAGCATTCTATACGACTGGGGAGATCATCGGCAATATTCGGCAAGCCCATTGC
>CCR5_C.ZA.2001.01PB8ZA.5882
TGCACGAGGCCTAATAATAATACCAGAAAGTCCGTTAGAATAGGGCCCGGACAAGCTTTGTACGCCACGGGTGGGATAATCGGGGATATAAGACAGGCCCACTGC
>CCR5_A1.UG.1998.120FIc02.29457
TGTACGCGGCCGGGGAACAACACGCGTAAGAGTATACATATTGGGCCCGGCCAGGCGTTTTACGCCACTGGCGCGATAACGGGGGACATACGCCAAGCTCACTGT
>CCR5_B.TT.1998.SC05C_8A11.13484
TGTACCCGGCCTAACAATAACACACGCAAGTCCATTACCATCGGGCCTGGATCAGTATTTTATACTGGTGAAATCATTGGCGACATACGTCGCGCACACTGC
>CCR5_A.RW.1988.LTNP5.12259
TGTACAAGACCAAATAATAATACTCGACGCTCTGTTCGTATCGGCCCCGGCCAGGCTTTTTACGCTACCGGCGACATAATAGGTGACATACGGCAAGCATATTGC
>CCR5_C.ZA.1998.TV001.899
TGCACGCGACCAAACAACAACACGCGTAAGAGCGTCCGCATAGGACCAGGTCAGGCTTTCTACGCGACAAATGACGTGATTGGTGACATTCGTCAGGCTCATTGC
>CCR5_B.US.-.patient_WCM14.-
TGCACCCGTCCAAATAATAACACTAGGAAAGGTATTCACATCGGCCCAGGCCGGGCCTGGTACACAACCGGCGAAATCATCGGAGATATCCGACAGGCACATTGC
>CCR5_B.US.1990.BORId9_2E12.14179
TGCACGCGTCCTAACAACAACACGCGTAAGTCCATACATATTGGCCCGGGACGAACGTTCTACACTACGGGTGATATCATCGGCGATATCCGTCAAGCTTATTGT
>CCR5_C.ZA.1998.Du123.23589
TGTACTAGACCTAATAACAATACAAGGAAGAGCATAAGAATCGGACCCGGTCAAACAGTTTACGCTACAAACGACATTATTGGTGATATTAGACAAGCTCATTGC
>CCR5_A1D.KE.-.FJ443124.-
TGCATACGCCCTTCAAACAACACACGGAAATCAGTTCGTATAGGACCTGGTCAAACTTTTTATGCAACAGGCGAGATCATGGGGGATATCCGTCAGGCACATTGT
>CCR5_C.MW.1996.C111.6378
TGTACTCGGCCGAATAATAACACCAGAAAGTCGATAAGGATCGGTCCAGGACAGACTTTCTATGCGACGAATGAAATAATTGGTAACATTCGACAAGCCCATTGT
>CCR5_A.CM.2001.01CMNYU6283.5150
TGTATCCGTCCTAACAATAACACTCGAAAGTCTATACGTATTGGACCTGGTCAAGCATTCTATGCCCGCGGAGATGTCATTTCTAACATCAGACACGCATACTGT
>CCR5_C.ZA.1999.99ZASW38.8572
TGCACGCGGCCTGGAAATAACACCAGGAAAAGCGTGAGAATTGGACCTGGCCAAGCTTTCTACGCTACGGGGGACATTATTGGTGATATACGAAAGGCGTACTGT
>CCR5_B.AU.-.NDROM_A.-
TGTACTCGGCCGAACAATAATACTGGGACGTGCATACCGATGGGGCCAGGGAGGGCGGTATGCGCGACCGGCGATATAATTGGGAATATTAGACAGGCCTACTGC
>CCR5_AG.CM.1999.99CMLB9.3071
TGCACCCGACCCAATAACAACACGCGGAAGCGTGTACCCATAGGTCCTGGACAGACCTTCTACGCTACTGACATCATTGGAAACATTCGTCAGGCGCATTGT
>CCR5_B.US.-.Pat2_2_1.11101
TGTGTACGTCCGAATAATAACACACGGAGGGGAATTCACATTGGGTTGGGCAGGCGCTTCTACACTACTGAGATAGTCGGCGACATAAGGAAAGCTTACTGT
>CCR5_B.CH.1997.PR107pre_01.23090
TGCACGAGGCCCAACAACTCAACAAGGAAGAGCATCCACATTGGGCCTGGTCGCGCATTTTATGCGACAGGAGAAATTATCGGTAATATAAGGCAAGCGCATTGT
>CCR5_D.UG.1996.32MPC3.29468
TGTATTAGACCCTACTACAACACAAGAGGTCATACCCACATAGGAGCGGGGCGCGCGTATTATATAACAAAAATAATAGGAGGGATACGGCAAACGCACTGT
>CCR5_B.NL.1985.H2_5_12G9.28170
TGCACCAGACCCAACAATAATACCAGGAAATCAATCCATATGGGGCCTGGACGCGCCTTCTACACGACCGGAGAAATAATCGGGGATATCCGTCAGGCCCACTGT
>CCR5_C.BW.2003.03BW_4437.-
TGCACGAGGCCGAATAATAATACGCGGCAGTCTATGCGAATCGGCCCAGGACAAACTTTCTACGCTACTGGTGACATTATCGGTGACATAAGACAAGCCCATTGT
>CCR5_C.ZA.1997.97ZAPET137.12311
TGCATAAGACCAAACAACAACACTAGGAAGTCGATACGCATTGGCCCAGGGCAGGTATTTTACGCTAATAATGATATTATCGGTGACATACGGCAAGCGCATTGC
>CCR5_C.ZA.1999.99ZASW38.8575
TGTACAAGACCAGGCAACAACCCGCGGAAATCCGTACGGATAGGTCCTGGGCAGGCCTTCTACGCAACAGGTGACATAATTGGTGATATACGGCAGGCTTACTGT
>CCR5_02_AG.CM.1997.97CM_MP569.20523
TGCTCCAGACCGGGGAACAACACAAGGCAGTCGGTTCGAATTGGCCCCGGGCAGACATTCTATGCAACCGGAGAGATCATTGGCGATATTCGCCAGGCTCACTGT
>CCR5_B.US.1998.1059_09_A4.23546
TGCACACGGCCAAATAATAATACACGTAAGAGTATAACTTTCGGTCCTGGGCGGGCTTTTTACACCACAGGCGATATAATAGGCGATATTAGAAAGGCCTACTGT
>CCR5_C.MW.1996.S009.6383
TGTACTAGGCCACACAATAATACACGGAAGTCCGTAAGGATTGGACCCGGACAGACATTCTATGCAACAGGAGATATAATTGGTGACATTCGCCAAGCACATTGT
>CCR5_C.ZA.2000.00ZATM33.12331
TGTATACGGCCTAATAACAACACAAGGCAGTCCGTAAGAATTGGACCCGGGCAGACATTCTTTGCTAACGACATCATAGGTGACATAAGGCAGGCACATTGC
>CCR5_B.CN.2004.3321.29192
TGTACGAGACCGAATAACAACACTAGAAAGTCGATAAATTTGGGTCCGGGCCGTGCATGGTACGCAACAGGACAAATCATTGGTGATATCCGACAGGCACACTGT
>CCR5_B.CN.2003.14711.29187
TGCACCCGTCCGAACAATAACACTCGCAAATCGATCCATATCGGACCTGGACGTGCTTGGTATGCAACTGGTGAGATCATCGGCGACATTAGACAAGCACATTGT
>CCR5_B.CN.2003.554.29190
TGCACAAGACCCAATAACAACACTAGAAAGAGCATTAACCTAGGGCCCGGACAAGCCTGGTATACCACGGGACAAATCATAGGGGATATCCGCCAAGCCCACTGT
>CCR5_A.KE.2000.00KE_KER2018.4237
TGTGCTCGGCCTTCCAATAACACCCGTAAGTCTGTACACATCGGTCCCGGGCAGGCGTTCTATGCAACGGGGGCTATTACGGGTGATATCCGCCAGGCTTACTGC
>CCR5_C.ZA.1998.ZA_Du151b.2483
TGCACTAGACCACACAACAATACCAGACAAAGCGTACGGATAGGGCCGGGCCAGGCTTTTTTCGCAACGCGAGAAATTATAGGTGATATAAGGCAAGCGCACTGC
>CCR5_-.GH.2002.02GH_NT33.19244
TGCACTCGACCTAATAATAATACTAGGACATCGGTACGCATACGTCCAGGGCAAACGTTTTATGGTACGGGCGAGATTATTGGCAATATTCGACAGGCTCATTGT
>CCR5_B.IT.1997.child_B306_month_40_clone_2.27804
TGTATACGTCCCAACAATAACACGAGGAAATCTATTCCTATGGGACCGGGAAGGGCTTTCTACGCAACGGGCGCTATCATTGGGAATATCCGCCAGGCCCATTGC
>CCR5_C.ZA.1998.DU123.23589
TGTACGCGTCCGAATAACAACACTCGTAAGAGCATACGAATCGGACCAGGTCAGACTTTTTACGCAACGAATGATATAATCGGTGACATACGACAGGCCCATTGT
>CCR5_B.ES.-.625.11187
TGTACCGGACCCAATAATAACACCCGCAGGTCGATAAGTATTGGCCCCGGAGGAGCGTTCTACACCACTGGGGACATCATAGGGGATATTCGGCAAGCGTACTGT
>CCR5_B.US.1992.301727N.35
TGTACCCGGCCCAGCAATAACACTAGAAAAAGTGTCCATATCGGGCCCGGGCGGGCGTTCTATACGACCGGTGAAATTATAGGAGACATCCGCCAGGCACACTGT
>CCR5_C.MW.1996.S200.6346
TGCACCAGACCGAACAATAATACCCGTAAGTCAATGCGCATAGGCCCAGGGCAAACTTTCTATGCGACAGGGGATATAATTGGGGATATCCGCCAAGCGCACTGT
>CCR5_B.TH.1992.92TH026_di1sCD.635
TGTACTAGACCTAATAACAATACCCGGAAGTCGATACCTCTAGGGCCAGGACAGGCATGGTACACTACTGGTCAGATCTTGGGGGATATCCGCCAAGCGCATTGT
>CCR5_B.NL.1993.H3_40_11D9.28169
TGCACGCGACATCATAATAATACTAGACGAAGTATTCACCTAGGTCCAGGCCGAGCGTTTTATGCCACAGGCGACGTAATAGGAGATATTAGACAGGCGCAGTGT
>CCR5_B.TT.-.SC51-QH1490c.11a.13507
TGTACGAGACCTAATAATAACACTCGAAAATCTATTCACCTCGGCGCTGGCCGCGCTTTATACACAAGGGAAATCATTGGGGATATACGCCAAGCGCATTGT
>CCR5_B.NL.1994.ACH142_*E11.16064
TGTACCAGGCCAAACAACAATACACGGCGGAGCATTCCCATTGGACCAGGGCGGGCATTCTACGCCACCGGAGATATAATCGGGGACATACGGAAGGCACATTGC
>CCR5_B.US.1991.91US056.13973
TGCACGCGACCGAATAATAACACCCGTAAAGGTATACACATAGGCCCCGGAGCAGCTTTTTACGCGACAGGCGAGATAATAGGAGACATTAGACAGGCACATTGC
>CCR5_B.US.1994.19242V3_11.722
TGTACTCGCCCCAACAATAACACTAGAAAGAGTATACCTATGGGTCCTGGCAAGGCTTTCTACGCGACTGGTGATATAATTGGTGATATAAGGCAAGCTCATTGT
>CCR5_C.ZA.2005.CAP45_2_00_G3.20442
TGCCGCCGTCCGAACAACAATACAAGAAAGTCGATCCGGATCGGTCCAGGACAGGCATTCTATGCTACTAACGATATTATCGGAGACATAAGACAAGCGCATTGC
>CCR5_B.SE.-.2242_45_5.19520
TGTACGAGGCCCAACAACAATACACGGAAGGGGATCCACATGGGGCCCGGTCGCGCCTTTTTCACGACTGGCGCCATTATCGGTGACATCAGACAGGCGCACTGC
>CCR5_C.MW.1996.S166.6365
TGCACGAGACCAAACAATAATACGCGCACTTCTATTCGAATTGGGCCTGGGCAAACGTTCTACGCGACCGGCGACATCATCGGGGATATTCGTCAGGCACACTGT
>CCR5_D.UG.1997.9FPC3.29451
TGTACTCGGCCATTTAATAATACACGTCAGGGCGTACACATCGGTCCTGGACTAGCCCTCTACGCGGACGCTTCCGTGATAGGGGATATCCGCCAAGCTCATTGC
>CCR5_C.MW.1996.S141.6390
TGTACCCGACCAAACAACAACACTCGTAAGAGCATCCGAATAGGACCGGGCCAGGCATTCTTCGCGACGAACGAAATTATTGGCGATATTCGACAAGCGCATTGC
>CCR5_A2C.ZA.1998.DU178.2476
TGTACGCGACCAAATAACAATACTCGAAGATCGGTAAGGATCGGTCCCGGTCAAGCTTTCTATACATCCGATATTATCGGTGATATAAGGGAAGCACACTGT
>CCR5_B.CH.1997.PR128pre_05.10836
TGCACGAGACCTTCGAACAACACGAGAAAAAGCATACATATAGCGCCGGGTAGAGCTTTTTACGCGACCGGAGATATCATTGGAAATATCAGACAGGCTTATTGC
>CCR5_B.CH.1997.PR107pre_14.23090
TGTACCCGGCCTAACAACAATACTCGCAAAAGTATACATATCGGGCCAGGTAGAGCATTTTACGCCACCGGTAATATCATCGGAAATATCAGACAAGCGCATTGT
>CCR5_B.NL.1993.H5_40_4F12.28171
TGCACTAGACCGAACAATAACACTCGCAAGGGGATACACATTGGCCCAGGTCGCGCATTTTATACAAGCGGAGGTATAATTGGCGACATACGGCAAGCCCATTGC
>CCR5_B.US.1997.1006_11_C3.4574
TGCACGCGACCAAATAATAATACAAGGAAGGGCATACACATTGGGCCGGGGAGGGCATTTTACGCTACAGGGCAAATAATTGGAGACATCAAACGTGCTTATTGT
>CCR5_B.CH.-.NAB08_pass_wk16_cl_11.23092
TGTACCAGGCCCAACAACAATACCCGAAAGGGGATATCCATCGGACCCGGCAGGGCATTCTATACGACTGGAGAGGTGATCGGGGATATTCGGCAGGCCCACTGC
>CCR5_B.US.-.Pat2_1_3.11101
TGCATCCGCCCAAATAACAACACGAAACGTTCGATACATATCGGTCTAGGTCGGCGTTTTTACACCACAGAGATAGTAGGTGATATCCGCAAAGCGTACTGT
>CCR5_B.US.-.Pat2_1_11.11101
TGCATACGCCCGAATAACAACACACGTCGCGGAATCCACATCGGCCTAGGTCGCAGATTTTATACTACGGAGATAGTTGGCGATATTCGAAAGGCCTATTGT
>CCR5_B.AU.-.LDLOCE_15.-
TGTACTCGGCCAAATAATAATACTCGTAAGGGAATTCATATAGGTCCGGGCTCGGCATTTTACGCCACTGGCGATATCATTGGAGATATAAGGAAGGCACATTGC
>CCR5_C.ZM.2002.ZM197M.10581
TGTGTCCGACCGAATAATAACACCCGAAAGTCTGTTCGTATTGGTCCTGGTCAGACCTTTTTCGCTACGGGCGAGATTATTGGGGATATACGTCAGGCCCATTGT
>CCR5_B.CH.1996.PR126pre_05.23581
TGCACAAGACCCAACAACAACACTCGGAAAGGGATTCATATAGGACCGGGTAAGGCATTTTATGCTACGGGTGACATCATAGGTGATATTAGGAAGGCGCACTGC
>CCR5_B.CH.1997.PR115pre_02.10829
TGCACCAGACCGAATAATAACACGAGAAAATCAATCCATATGGGGCCTGGGCGAGCGCTGTATGCAACCGGTGCCATCATCGGCGACATCCGTCAGGCCCACTGT
>CCR5_B.ES.-.R1.9817
TGCACACGACCTAACAATAATACACGTCGTGGGGTACACATCGGACCTCGTCGGGGATTTTATACCACGGAGATCATCGGTAACATAAGGCAGGCTCATTGT
>CCR5_B.CN.2003.535.29182
TGCACCAGACCTAGTAACAACACTCGGAAAAGCATCAACCTAGGTCCAGGAACGGCATGGTATACGACGGGACAGATTATCGGCGACATTAGACAAGCGCATTGT
>CCR5_B.SE.-.2239_25_7.19522
TGTACACGCCCTAACAACAATACTCGAAAGGACATTCATATCGGCCCGGGTCGGGCATTCTACGCGACCGGTGACATTATAGAGGACATCAGGCAGGCCCATTGT
>CCR5_B.NL.1992.H2_43_5C5.28170
TGCACGCGCCCGTCAAATAACACCCGCCGCGGAATCCACATTGGACCTGGACGGGCATTCTACACTACAGGCGAGATAATTGGAGACATTAGACAAGCGCATTGT
>CCR5_B.CN.2004.3325.29192
TGTACTCGACCGAATAACAATACGAAAAAATCCATAAATTTGGGACCCGGGCGTGCATGGTACGCCACCGGACAAATAATCGGTGACATCCGTCAAGCACATTGT
>CCR5_B.US.-.7047C_c36.6968
TGTACGAGACCCAACAATAATACTCGTAAGAGTATCCACATGGGCCCGGGTCGCGTATGGTATACGACCGGGGGGATAATAGGTGACATTAGGCAGGCCCACTGT
>CCR5_A1.KE.1994.Q47M1.679
TGTACGCGGCCGAATAACAATACGAGAAGATCAGTGCGTATAGGGCCTGGACAAGCGTTCTATGCTACGGGGGACATTATAGGAAACATCAGACAAGCTCATTGC
>CCR5_B.BR.1993.92BR019_1gCR.72
TGTACCCGACCTGGCAACAATACGCGACGGAGTATACACATGGGCTGGGGCCGGGCCTTTTATGCGACTGGTGACATAATTGGAGATATAAGACAGGCTCATTGT
>CCR5_C.MW.1996.S115.6344
TGTACAAGGCCGGACAACAACACTCGCAAGTCGATGCGGATTGGGCCCGGGCAGACATTTTATGCTACCGGCGATATAATAGGGAACATTAGACAAGCACATTGT
>CCR5_B.BE.1994.Q0_79_470.16055
TGCATTCGCCCAAATAATAACACCCGTAAGGGCATTCATCTCGGGCCCGGGGGCGCCTTTTATGCCACGGGCGGAATAATTGGTGACATACGGCAGGCCTACTGT
>CCR5_01_AE.TH.1992.92TH020.636
TGTACTAGACCCTTCAATAACACTCGGACATCCCTAACTATAGGCCCTGGCCAAGTTTTTTACAGGACTGGGGACATTATAGGCGATATACGGAAAGCCTACTGT
>CCR5_D.UG.1997.326FIc01.29446
TGCACGCGGCCAAATAACAATACGAGAAAGGGAGTGCATATCGGCCCTGGACAAGCCTTATACACCACGGATATAATAGGAGACATTCGACAAGCCTATTGT
>CCR5_D.UG.1996.32MPC1.29468
TGCATAAGACCATACTACAAGACCCGGGAGAGAACACATATCGGAAGCGGCCGAGCGTATTATATAACGCGCATAAAAGGCAACGTACGGTATACACACTGT
>CCR5_D.UG.1997.108MIc13.29444
TGCACGAGGCCTAATAACAATACCCGTAAGAGCGTGCATCTGGGACCCGGGCAAGCGTTTTACACTACAAAAATAATTGGCGACATTAGGCAAGCATACTGT
>CCR5_C.ZA.1998.98ZABLM106.12317
TGCGCACGACCCAACAACAACACCCGGAAATCGATTCGTATTGGACCAGGCCAAGCGTTCTACGCCACAGGGGAAATCATAGGAAATATTCGACAAGCACATTGT
>CCR5_B.US.-.Pat1_1_3.11100
TGTACGCGTCCGAATAACAATACAAGGAAGAGTATACCTATTGGACCAGGCCGTGCTTTCTACGCGACCGGAGATATTATTGGTGATATTAGGCAGGCGCACTGT
>CCR5_B.TT.1997.SC25C_8B3.13486
TGCACGCGACCGAATAATAACACTCGCCGTGGTGTTACTATAGGGCCAGGACGAGTATTTTACACGGGGGAAGTCACTGGAGATATTCGCCAGGCACACTGC
>CCR5_C.MW.1996.C040.6361
TGCACTCGCCCGAATAATAATACTCGCAAGTCCATACGAATAGGACCGGGACAGGCTTTCTATGCTACAGGTGATATAATCGGGGATATTCGACAAGCGCACTGT
>CCR5_B.BE.1995.K11_08_221.16053
TGCATCCGGCCCAATAACAACACTAGAAAGTCGATTCACATAGGCCCGGGGTCAGCCTTTTACACTACTGGGGAAATAATCGGGGACATCCGACAAGCCCATTGT
>CCR5_B.US.-.Pat1_2_9.11100
TGTACACGACCGAGTAACAACACGCGTAAATCAATACCCATAGGCCCAGGTCGGGCGTTTTATGCAACGGGTGAAATTACCGGGGATATAAGGAAAGCACACTGC
>CCR5_D.UG.1997.338FIc02.29465
TGCACCAGGCCGAGTAATAACACTCGCCAGTCGACCCGGATCGGGCCGGGTCAGGTGCTGTTCACTACAAACGTGATTGGCGACATTCGGCAAGCGTATTGT
>CCR5_B.NL.1989.H2_20_9A1.28170
TGCACACGCCCATCTAATAATACCCGCAAATCAATTCATATTGGTCCTGGACGCGCATTCTACGCTACGGGGGAGATCATTGGGAACATCCGCCAGGCTCATTGT
>CCR5_B.NL.1994.H1_46_5B1.28173
TGTACACGACCGAACAACAATACACGCAAAAGTATATCCATCGGCCCTGGTAGAGCCTTCTATGCTACAGGAGACATTGTAGGTGACATACGGAAGGCGCATTGT
>CCR5_B.NL.1986.H1_7_1D2.28173
TGCACCAGGCCTAACAACAACACTCGAAAAGGTATTCACATTGGCCCTGGGAAAGCATTTTACGCAACCGGGGAAATAATTGGGGATATAAGACAGGCACATTGC
>CCR5_B.SE.-.8616_1_13.24082
TGTATACGGCCAAATAATAATACCAGACAGGGGATGCATATTGGACCCGGTAAGGCATTGTATACAACCAACATTATAGGGAATATTCGGCAGGCACATTGC
>CCR5_B.BE.1995.K11_01_215.16053
TGCGTACGTCCAAATAATAATACCCGTAAGAGTATACCCATCGGCCCAGGTCGTGCGTTTTATACCACTGGAGAGATAATCGGTGATATCCGCCAGGCGCACTGC
>CCR5_B.US.1990.US1.14393
TGCACCCGCCCATCTAATAATACTAGGAAGTCTATCCATATCGGACCTGGTCGAGCATTTTACACTACCGGCAACATTATCGGAGATATACGTCAAGCCCATTGC
>CCR5_B.BE.1996.H25_B3_258.16051
TGCACCCGACCGAATAACAACACAAGAAAGAGCATCACCATCGGGCCAGGGAGAGCCTTTTATACGACCGGCGAAATAATCGGGGAGATCCGCCAAGCACACTGT
>CCR5_A.RW.1988.LSP6.-
TGTACTCGGCCGAACAACAACACGCGTAAGTCGGTGCATATAGGACCTGGACAGGCATTCTACGCTACAGGTGCGATTATTGGCAACATTCGTCAAGCACACTGT
>CCR5_B.NL.1987.ACH171_25roc3.711
TGCACACGACCGTCAAATAATACGAGGAAATCGATAAATATCGGACCGGGCCGTGCGTGGTATACTACGGGACAAATCACAGGTGACATACGACAGGCCCATTGT
>CCR5_B.US.1995.6535.10149
TGTACTAGGCCGAACAACAATACGAGGAAAAGCATCAATCTGGGGCCTGGTAGGGCATTTTACGCTACAGGGGATATAATAGGAGACATCCGACAAGCTCATTGC
>CCR5_B.SE.-.2239_25_1.19522
TGCACTCGGCCCAATAACAACACGCGCAAAGATATCCACATCGGTCCTGGCAGGGCATTTTACGCTACAGGAGATATTATCGGCGACATACGACAAGCCCACTGT
>CCR5_A.CM.1999.99CM_MP1370.20505
TGCACCAGGCCCAACAACAATACACGTACTGGCATTCATATCGGGCCCGGGCAAGCATTTTATGCTACCGGGGAAATCATCGGAGACATCCGTCAGGCTCACTGC
>CCR5_B.US.1994.7165.10148
TGTACAAGGCCCAATAACAATACGCGAAAAGGAATCCATATTGGACCTGGTAGAGCCTTTTACACTACCGGCCAAATAATCGGGGATATTCGCCAAGCCCACTGC
>CCR5_B.TT.1996.SC13C_2G9.10388
TGTACTCGCCCCGGGAATAACACTCGTAAGGGTATAACGATTGGCCCAGGTAGCGTGTTCTATACAGGCGAGATAATTGGCGACATACGCCAGGCACATTGT
>CCR5_G.CM.1998.98CM_MP1033.20497
TGCGTCAGACCAGGAAACAACACACGCAAGTCAATCCGGATAGGACCCGGGCAAGCTTTCTACGCCACAGGTGACATCATAGGAGATATAAGGCAAGCTCACTGC
>CCR5_C.MW.1996.S206.6385
TGCATAAGACCAGGTAACAACACAAGGAAAAGTGTTCGCATTGGACCAGGTCAAGCATTTTTCGCAACCGGCGACATCATAGGAGACCCACGTCAGGCCCATTGC
>CCR5_D.UG.1998.99UGJ32228.3994
TGTACGAGACCAAACAATAATACTAGAAAGAGTATTAGGATCGGACCCGGGCAGGCCTTCTACACAACAAATATCATAGGAGATATACGTCAAGCGTATTGC
>CCR5_B.US.1997.63358_04_p3.27224
TGCATGCGACCTAATAACAACACAAGAAAGGGGATACACATCGGGCCTGGCGGTGCCTTCTACGCTACTGGTGATATTATCGGTAATATTCGCCAGGCACACTGT
>CCR5_B.CN.2003.533.29182
TGTACTCGGCCGTCAAACAACACGCGTAAAAGTATAAACCTAGGACCAGGCCGCGCTTGGTATACCACTGGGCAAATCATAGGAGATATTCGACAGGCCCACTGT
>CCR5_C.IL.1999.99ET14.10755
TGCACAAGACCGAACAATAATACGAGGCGATCTATACGGATAGGCCCCGGGCAGACATTCTATGCGACTGGAGAAATAATTGGGAACATCCGGGAGGCACACTGC
>CCR5_B.BE.1994.H0_15_233.16051
TGCACGCGACCAAACAACAACACGCGTAAGAGCATTTCCATTGGCCCTGGAAGGGCATTCTATACCACGGGAGAGATCATAGGGGAGATCCGGCAAGCTTATTGT
>CCR5_-.GH.2002.02GH_NNA01.19234
TGCACGAGGCCCAATAATAATACGCGGAAGGGCATACATCTCGGGCCTGGCCAGACGTTTTATGCAACGGGGGGCATAATAGGCGACATAAGACAGGCCCATTGT
>CCR5_B.CN.2003.14713.29187
TGCACGAGGCCCAACAATAACACGAGGAAATCCATTCACCTGGGTCAAGGGCGGGCATGGTACGCGACTGGAGAAATTATCGGGGACATTCGGCAAGCTCACTGC
>CCR5_B.IT.1997.child_B306_month_46_clone_4.27804
TGCATTCGGCCGAACAACAACACTAAGAAATCAATACCAATGGGACCCGGCCGAGCTTTTTACGCTACAGGTGATATCATTGGTAATATCCGGCAGGCGCATTGT
>CCR5_C.ZA.2002.02ZARP5.12316
TGCATCCGGCCAAATAACAACACCAGAAAAAGCATACGAATCGGGCCAGGTCAGGCTTTCTATGCAACCGGGGATATTATTGGAGACATAAGGAAGGCATACTGT
>CCR5_C.MW.1996.S017.14716
TGTGCGCGGCCAAACAATAACACTAGGAAAAGTATCCGGATTGGACCAGGGCAGGCCTTCTACGCAACAGGAGACATTATTGGCGATATAAGACAAGCGCACTGC
>CCR5_C.ZA.1999.99ZACOT9.12309
TGCACAAGGCCGAACAACAACACGCGACAATCAATTCGCATAGGGCCGGGCCAGGCTTTCTTCGCGGCAAAAGACATTATCGGTGACATTCGTGAAGCGCATTGT
>CCR5_B.ES.-.642.11203
TGCACTCGCCCTAACAACAACACGCGGAAATCTATTCACATAGCTCCGGGGCGAGCATTTTACGCAACCGGCGAAATAATTGGCAATATAAGACAGGCGCATTGT
>CCR5_B.BE.1996.Q22_23_341.16055
TGCACTAGACCAAACAATAATACGCGCAAAGGCATACACATGGGCCCAGGGAAGGCATTTTATGCCACCGGGGACATAATAGGTAACATAAGACAAGCCCACTGT
>CCR5_B.NL.1984.ACH0208_11g7b.12937
TGCACCCGACCAAATAATAATACCAGGCGATCTATACATATCGGTCCCGGGAGAGCGTTATATACGACCGGGCAAATAATCGGAGACATCCGGCAGGCCTACTGT
>CCR5_A1.UG.1998.120FIc08.29457
TGTACAAGACCTAATAATAATACTAGGAAGTCCATCCATATAGGCCCCGGGCAGGCTTTCTATGCCACGGGTGAAATAATTGGAGACATAAGACAGGCTCACTGC
>CCR5_D.UG.1997.108FPc07.29466
TGCACTCGCCCTAACAACAATACAAGAAAGTCTATTCATCTGGGGCCTGGTCAAGCCTTTTATACCACTGAGATTATTGGTGACATTCGGCATGCTTACTGT
>CCR5_B.NL.1991.H3_28_5G4.28169
TGCACCCGGTATAACAACAACACTAGAAAAAGTATCCATCTCGGTCCCGGTAGAGCATTTTACGCTACTGGTGACATTATTGGAGACATACGTCAAGCGCAGTGT
>CCR5_C.ZA.2000.00ZATM31.12335
TGCACCAGACCTGGTTCCAATACTAGGCGTAGCATAAGGATAGGTCCGGGTCAAGCATTCTATACGCAAGACATCATCGGAGATATCCGTCAGGCTCACTGC
>CCR5_B.US.-.Pat1_6_3.11100
TGTACGCGACCGTCAAACAATACTAGGAAGTCGATTCCTATGGGGCCAGGTAAAGCCTTTTATACGACGGGGGAAATTATTGGTAATATAAGACAAGCTCACTGC
>CCR5_C.BW.2003.03BW_1008.-
TGTACACGGCCCGGTAACAACACGCGAAACTCTATACGCATCGGTCCAGGACAGACTTTTTTTGCGACCGGCGAGATTATCGGAGACATACGGCAAGCCCATTGC
>CCR5_C.ZA.1999.99ZATM19.12325
TGCACGAGACCTTCGAATAATACCCGGACCAGTGTTAGGATCGGTCCGGGCCAAACTTTTTACGCCACGGGGGATATCATAGGTGACATTCGTCAAGCACACTGT
>CCR5_C.MW.1996.S048.6354
TGCACGAGGCCAAACAACAATACGAGGAAGTCAGTCCGCATCGGTCCGGGGCAAACTTTCTATGCTACTGGTGGCATCATTGGAGATATACGGGAAGCCCATTGC
>CCR5_B.TT.2000.SC03C_8A9.13483
TGCACCCGACCAAACAATAACACCAGGAAAAGTATCCACATGGGTGCTGGCCGAGCCTTTTATACAGGCGAAATTATTGGAGACATAAGACAAGCTCATTGT
>CCR5_B.US.1997.1051_12_C22.13622
TGCGAACGTCCCAATAATAACACTAGGAGATCGATCCATATAGGCCCGGGGCGGGCTTTCTATGCGGGTGAAATAATTGGGAACATTCGTAAGGCATACTGC
>CCR5_B.US.-.Pat1_6_7.11100
TGCACACGTCCCTCTAATAATACAAGGAAGTCGATACCAATGGGACCCGGTAAGGCTTTCTATGCGACCGGTGACATCATTGGTGATATTCGACAGGCACACTGC
>CCR5_B.AU.-.NDRP.-
TGTACCCGGCCATCCAACAATACCAGGAAGAGTATCCACATTGGTCCTGGGCGCGCTTTCTATACTACGGGCAGCATCATTGGGGATATACGTCAGGCTCATTGT
>CCR5_B.SE.-.2282_10_3.19521
TGTACCCGCCCTAATAATAATACTCGCAAATCCATTCACATAGGACCGGGTCGCGCTCTGTACACGACTGGCGAAATAATCGGGAACATTCGTCAGGCTCACTGT
>CCR5_B.SE.-.2282_10_7.19521
TGTACAAGGCCGAACAATAACACGAGGAAGAGCATCCACATAGGCCCGGGCCGTGCCCTATACACTACCGGCGGGATAATAGGCGACATAAGACAAGCTCATTGT
>CCR5_C.BW.2003.03BW_1133.-
TGTACTCGCCCAAATAACAATACAAGAAAATCAATACGTATCGGTCCTGGACAAACGTTTTACGCTACGGGCGATATTATTGGCAACATAAGGCAAGCACACTGT
>CCR5_C.MW.1996.S171.6357
TGCACCCGACCCGGCAATAATACGCGAAAATCGGTGCGAATCGGGCCTGGACAGGCTTTCTATGCGACCGGTGAAATCATAGGAGACATTCGACAGGCTCACTGT
>CCR5_C.BW.2003.03BW_1091.-
TGCACGCGGCCGAACAACAATACGCGGAGGTCGGTTCGCATCGGGCCTGGTCAGGCCTTCTACGGCACCGACATTATAGGTGATATAAGACAGGCATATTGT
>CCR5_C.ZA.2000.00ZADu368_Feb_00.2480
TGCACGCGCCCTAACAATAATACCCGAAAGGGGATCGGAATAGGGCCGGGCCAGACCTTTTATGCTACTAACGCTATAATTGGGGATATACGGCAGGCCCATTGT
>CCR5_01_AE.TH.1992.006.665
TGTACGAGACCGTCCAATAATACTCGCACGAGTATAACAATTGGCCCAGGCCAGGTATTTTACCGGACAGGGGATATCATTGGCGATATCCGACAGGCGTACTGC
>CCR5_C.ZA.1999.99ZATM5.15690
TGCACGCGGCCGAACAACAACACGAGGCAGTCCATTAGAATAGGCCCTGGACAAACATTTTTCGCGACGAAAGGGATTATTGGTGACATCCGACAGGCTTACTGC
>CCR5_G.NG.1992.92NG083.13804
TGTATAAGACCCAACAACAATACCAGAAAAAGCATACCAATAGGCCCAGGCCAGGCCTTTTACGCGACAGGTGACATTATAGGTGATATTCGACAGGCACATTGC
>CCR5_B.US.2001.TRJO.27235
TGCACTCGTCCACACAACAATACAAGAAAATCGATACATATCGGTCCAGGAAGGGCGTGGTACGCGACCGGCGACATAATTGGAGACATCCGAAAAGCCTACTGC
>CCR5_B.US.1995.5768.4622
TGTACTCGACCGAATAACAATACCCGTAAGAGCATACATATGGGGCCTGGAAAGGTTTTTTACACAACGGGTGAAATTATAGGTGACATACGCCAGGCGCACTGT
>CCR5_C.ZA.2005.05ZAFV6.-
TGTGCTCGGCCAGGGAATAATACACGCAAAAGTGTTCGTATTGGCCCCGGACAGACTTTCTTTGCCACCGGTGACATTATTGGGGATATTCGCAAGGCACACTGT
>CCR5_B.CH.1996.PR114pre_06.12947
TGTACCCGTCCGAATAACAATACGCGGCGGGGCATCCATATCGGCCCGGGTCGGGCATTTTATACGACAGGAGAAATTATTGGCAATATTAGACAAGCATACTGC
>CCR5_D.UG.1997.108FPc01.29466
TGTACACGTCCAAATAATAATACACGGCAGAGTATCCACCTAGGTCCAGGTCAGGCGTTCTATACCACGAAAATCATAGGTGATATCCGGCAAGCCTACTGT
>CCR5_B.US.1997.1018_10_A5.13509
TGTACTAGACCCAACAATAACACACGGAAGTCAATAGGAATGGGCCCCGGGAGGGCTTTCTATGCGACTGGCGATATAATAGGCGATATCAGACAGGCTCACTGT
>CCR5_B.IT.1997.child_B380_month_6_clone_1.23718
TGCATAAGGCCAAACAACAACACACGGAAGAGTATCCATATGGGGCCAGGTGGTGCATTTTATGCCACGGGAGGAATCATAGGAAACATCCGGCAGGCACATTGC
>CCR5_C.ZA.2001.01PB18ZA.5885
TGTACGAGACCCAACAACAACACCCGAAAATCCGCGAGAATTGGGCCAGGTCAAACCTTCTACGCGATGGGGGACATTATCGGGGACATCAGGCAAGCCCACTGC
>CCR5_B.BE.1999.T46_29_435.16057
TGCATTCGCCCTAACAACAACACTCGTAAAGGCATACACATCGGACCCGGGAGAGCCTTCTATGCTACGGGGGCCATTATCGGGAACATCCGCCAAGCACACTGT
>CCR5_B.CH.1996.PR123pre_07.10833
TGTACACGACCCAATATCAATACAAAGCGATCAGTTAATATCGTACCAGGTCGGGCCATCTATACTACCGACATAATAGGAGACATAAGGCAGGCGCATTGT
>CCR5_B.BE.1995.R0_01_445.16056
TGTACAAGGCCTAATAATAACACCCGGCGAAGCATAAACTTAGGTCCTGGTCGGGCATATTACGCTACTGGAGACATTATCGGCGACATTAGACAGGCCCACTGC
>CCR5_C.ZA.1998.98ZA528.14293
TGCATTAGACCTGGAAACAATACCAGGCAGTCAATAAGAATAGGCCCTGGCCAAACTTTCTTTGCCACCGGCGACATTATTGGAGATATTCGCCAGGCGCTTTGC
>CCR5_01_AE.TH.1993.93TH966_8.429
TGCACTCGACCATCTAACAACACCAGGACAAGCACAACAATTGGACCCGGCCAAGTTTTCTACAGAACGGGGGACATAACTGGAAACATTCGAAAAGCGTATTGT
>CCR5_B.NL.1989.H3_20_8A11.28169
TGCACACGGCCAAACAATAACACTCGTAAATCGATTCATATGGGCCCAGGGAAGACGTTCTACGCGACAGGTGACATCATAGGGGATATTAGACAAGCACACTGT
>CCR5_B.NL.1995.H2_114_7F2.28170
TGTACACGCCCGAGCAACAATACCCGCAAAGGCATTCACATTGGGCCTGGCCGGGCTCTTTACGCCACGGGTGAAATAATTGGTGACATTAGACAGGCACATTGT
>CCR5_B.BE.1996.R13_07_461.16056
TGCACTCGACCTAATAATAATACGCGGCGCAGCATCAGTCTCGGGCCTGGTAGAGCTTATTACGCAACAGGGGACATAATCGGCGACATACGAAGGGCACACTGT
>CCR5_C.MW.1996.S191.6374
TGCGTACGCCCGAATAATAACACGCGGAAATCCATAAGAATCGGGCCTGGTCAGACTTTTTACGCCACTAATGGGATCATTGGCGACATTCGTGAAGCACACTGT
>CCR5_B.NL.1988.ACH171_31rof6.711
TGCACACGCCCCGGGAACAACACCCGGAAGGGCATACATATAGGGCCTGGCAGAGCATTTTATACCACAGGTCAAATTATTGGCAACATAAGACAAGCACACTGT
>CCR5_01_AE.JP.1996.NH2_II_a1.715
TGTACTCGTCCCTCAAACAATACGCGCACTGGTATCACTATTGGTCCGGGACAGGTGTGGTATCGGACCGGGGATATCATTGGAGACATACGGAAGGCTTATTGT
>CCR5_B.US.-.Pat1_4_10.11100
TGCATCCGACCAAACAACAATACGCGCAAATCCATCCATATAGGGCCAGGACGCGCGTTCTACACGACTGGTGAAATCATCGGCGACATTCGCCAAGCGCACTGC
>CCR5_B.BE.1995.Q13_33_332.16055
TGCATTCGTCCCAATAATAATACACGCAAAGGAGTACACCTCGGCCCCGGTGGAGCACTCTACGCTACAGGCGCTATAATAGGCGACATAAGGCAGGCATACTGC
>CCR5_B.BE.1988.VI180.16028
TGCACAAGACCAAATAATAACACCCGCAAGTCCATTCATATTGCCCCCGGCCGCGCTTTCCATGCGACTGGAGACATCATCGGAAACATACGACAAGCGCACTGT
>CCR5_C.BW.2003.03BW_1075.-
TGTATTCGCCCCGGTAATAATACTCGGAAATCTATTCGCATTGGACCCGGTCAAGCGTTCTACGCCACGGGCTCCATAATTGGTGATATACGACAAGCGCACTGT
>CCR5_A1.UG.1997.368MPc04.29453
TGTACTCGTCCCAACAATAATACCCGCAAGGGGGTCCATATCGGTCCCGGCCAGGCTTTCTTTGCCACCGGCGACATAATTGGTAACATTCGGCAAGCTTACTGC
>CCR5_B.US.-.patient_WC2.-
TGCACGAGGCCAAACAATAATACTCGGAAGGGTATCCATATTGGACCTGGTAGAGCATTCTACACCACCGGCGAAATCATCGGTAATATCCGCCAGGCTCACTGT
>CCR5_C.MW.1996.C087.6362
TGCGTGCGCCCGAGCAATAACACCCGGAAGTCCGTACGGATAGGGCCGGGTCAAACATTCTACGCCACCAAAGATATAATTGGTGATATTCGGCAGGCGCATTGT
>CCR5_B.SE.-.2239_45_4.19522
TGTACAAGGCCCAACAATAACACACGTAGGGGAATTCATATTGGCCCAGGAAGGGCATTCTATGCAGGCGACGTAACAGGAGATATCCGGCAAGCCCACTGT
>CCR5_02_AG.US.2001.APV_12.24057
TGCACGAGGCCAGGTAATAACACGAGAAAGAGCGTACGTATCGGACCCGGACAGACGTTCTACGCCACTGGGGATATCACCGGCGACATCCGTCAAGCACATTGT
>CCR5_C.BW.2003.03BW_0824.-
TGTATCCGCCCCGGAAACAACACACGAAAATCAATCCGTATCGGGCCGGGTCAAACATTTTACGCTACTGGAGACATAATTGGGGATATACGACAAGCGCATTGC
>CCR5_B.CH.1997.PR128pre_01.10836
TGCACGCGACCAAATAACAATACCCGAAAATCCATACATATAGCGCCAGGGAGGGCGTTTTATGCCACAGGCGACATAATTGGAAACATACGGCAAGCCTACTGC
>CCR5_C.BW.2003.03BW_0856.-
TGCATCAGGCCAGGGAATAACACACGAAAGAGCGTACGCATCGGCCCCGGTCAGACATTTTTTGCGACGGGTGACATAATTGGAGACATTAGAAAAGCGCACTGT
>CCR5_B.BE.1999.T49_30_442.16057
TGCATTCGGCCTAATAATAATACTAGAAAAGGCATTCATATTGGCTTAGGACGAGCGTTTTATGCGACCGGGGAGATAATTGGAAACATCCGGCAAGCCCATTGT
>CCR5_B.US.1999.9077_12_B5.16104
TGCACACGCCCCAACAATAATACGAGACGATCAATACCCATGGGACCCGGTAAGGTATTTTACACAGCCGATATCATAGGGGACATACGGCAAGCACATTGC
>CCR5_B.US.-.patient_WCM13.-
TGTACTAGACCGAACGATAACACGAGGAAGGGTATAAACATCGGCCCCGGAAGAGCATTTTATGCGACTGGTGAGATTATTGGTGATATTCGTCAAGCGCACTGT
>CCR5_C.MW.1996.S021.6360
TGTCCCCGCCCAATTAACAATACTAGGTGGTCGGTACGCATCGGGCCAGGACAGACTTTCTACGCGACGGGGGATATAATAGGAGATATACGGCAGGCACACTGC
>CCR5_C.ZM.2003.ZM249M.10585
TGTACTAGGCCCAACAATAATACACGCAAGAGTATTCGAATCGGTCCGGGTCAAACCTTTTATGCTACCGGCGAAATCATTGGCAAGATACGTGAAGCCCACTGT
>CCR5_A1.KE.2000.KNH1144.4244
TGCACTAGGCCCAACAACAATACCCGCGAGTCAGTGCGCATTGGTCCGGGCCAAGCTTTTTTCGCCACGGGGGATATCATAGGAGACATCAGGCAGGCTCACTGC
>CCR5_B.BE.1998.K44_03_249.16053
TGCATGCGCCCAAACAATAATACCCGGAAGTCTATTCGAATAGGGCCCGGCTCAGCGTTCTACACCACGGGAGAGATTATCGGAGATATCCGACAGGCCCATTGT
>CCR5_C.MW.1993.959.427
TGCACACGGCCCAATAATAATACTAGGCGTTCTATAAGGATAGGGCCGGGGCAGGTTTTCTATGCTAACAATGACATCATCGGTGACATTAGGCAGGCACACTGT
>CCR5_B.SE.-.2239_25_3.19522
TGTACTCGTCCCAATAACAACACGAGGAAAGATATCAGGATAGGCCCGGGCCGCGCCTTTTATGCGACTGGGGACATAATTGGGGACATACGACAGGCACATTGT
>CCR5_B.CH.1996.PR126pre_01.23581
TGCACAAGACCAAACAATAACACGCGCAAATCCATAAATATAGGTCCTGGACGGGCTTGGTATACTACTGGTGATATAATAGGTGACATACGGAAAGCACATTGC
>CCR5_B.CH.1996.PR123pre_01.10833
TGTACAAGACCAAATAACAATACTAAACGGTCGGTAAACATAGTGCCCGGACGAGCGATATACACAACGGACATCATTGGTGATATCCGACAGGCACACTGC
>CCR5_D.UG.1997.295FP01.29464
TGTATCCGTCCAAATAACAATACCCGACAGTCAACCCATATTGGACCTGGACAGGCCCTTTACACCACACAAGTAATCGGGGATATTAGGCAAGCTCACTGT
>CCR5_B.NL.1989.H3_20_8C1.28169
TGTATACGTCCAAATAACAACACAAGAAAAAGTATTCATCTTGGTCCGGGGCGAGCGTTTTACGCAACAGGTGATATTATAGGAGATATTAGACAAGCCCAGTGC
>CCR5_B.US.-.patient_WCM28.-
TGTACCAGACCGAACAATAACACGCGTAAGGGGATCCCTATTGGCCCTGGTAAGGCTTTCTACGCAACGGGTGAGATTATAGGTGATATTCGACAGGCACACTGT
>CCR5_A.RW.1988.LTNP6.12260
TGCACTCGCCCTAATAACAATACACGGACATCAGTCCGGATAGGTCCCGGCCAAACCTTTTATGCGCGGGGTGATATTATTGGCGATATACGGCAGGCCCATTGT
>CCR5_C.MW.1996.C047.6347
TGTACGCGACCGAACAACAATACCCGGAAGTCCATGAGGATCGGTCCGGGTCAGACCTTTTATGCTACTGGTGAGATCATCGGAGACATACGGCAAGCTCATTGT
>CCR5_B.BE.1994.I0_73_294.16052
TGTACTCGCCCTAACAATAATACAAGGAAGTCAATTCACATTACACCCGGGAGAACTTTTTACGCTACGGGAGAAATAATAGGCGATATTCGACAGGCCCACTGT
>CCR5_B.AU.-.EDROC_2.-
TGTATGCGCCCATCCAACAATACCAGAAAGTCCATTAGTATCGGCCCTGGCCGTGCATTTTATACAACGGGTGAAATAATAGGCGATATCCGGCAGGCCCACTGT
>CCR5_A.RW.1992.92RW024_G.13873
TGTACACGGCCAAACAACAATACTCGTACGTCAATTAGAATAGGACCGGGCCAGACATTCTATGCTGCGGGCGATATTATAGGAAACATTCGGCGAGCGTACTGC
>CCR5_B.BE.1995.A11_10_359.16049
TGCACAAGGCCTAACAATAATACGCGAAAGAGTATCACCATTGGTCCGGGCCGCGCATTCTATACAGCAGGGGAAATAATTGGCGATATACGTCAGGCCCATTGT
>CCR5_B.IT.1995.TORNO.10152
TGCACAAGACCAAATAATAATACGAGGCGATCTATCCATATAGGGCCGGGAAGAGCATTTTATGCGACTGGGGACATCATCGGGGACATTCGGCAAGCCCATTGC
>CCR5_B.BE.1995.I10_11_280.16052
TGTACACGGCCAAATAATAATACCAGAAGATCGATCCATATTGCACCAGGATCGGCCTTCTATGCGACGGGCGATATTATAGGAGACATCCGGCAGGCGCATTGT
>CCR5_B.US.-.MACS2BR_13.895
TGTACTAGACCTAATAACAACACCAGAAAAAGTATTCATATGGGCCCAGGGAAGGCCTTCTACACTACGGGCGTTATCGGAGACATACGACAAGCGCATTGC
>CCR5_D.UG.2001.605MPC2.29460
TGCACTCGGCCTTATAACAACACTCGACAAAGGACTCATATAGGTCCCGGGCAGGCCCTGTATACAACCCATGTCATTGGTAACATCCGCCAAGCTTATTGT
>CCR5_D.UG.1997.108FPc05.29466
TGTACTAGACCAAACAACAACACACGACAGAGTATTCACTTGGGACCGGGTCAAGCGTTCTATACGACTAAAATCATCGGAAATATCCGGCAGGCGTACTGT
>CCR5_B.NL.1987.H3_12_10H3.28169
TGTACCCGTCCCAACAATAACACTAGAAAATCAATACATGTGGGTCCTGGTAAAACTTTGTATGCTACAGGCGACATTATAGGAGATATCGGCCAAGCGCATTGC
>CCR5_B.TT.1994.SC31_4E11.13487
TGTACTCGCCCTAACAACAATACGCGTAAAGGCATTCACATCGGGCCCGGTAAGGTCTTCTACACTGGCGAAATTGTAGGCGACATTCGACAGGCGCATTGT
>CCR5_B.BE.1995.K11_03_217.16053
TGCATGCGTCCAAATAACAACACTCGTAAGTCCATTCCAATTGGCCCAGGTCGCGCCTTTTACACGACAGGTGAGATTATTGGCGATATTAGACAGGCGCATTGT
>CCR5_C.ZA.1999.99ZASW34.8571
TGCACTCGACCTAACAATAATACGACGACTAGCGTACGGATCGGACCCGGCCAAACGTTCTACGCTACGGGCGATATTATAGGTAACATCAGAGCCGCTCACTGC
>CCR5_B.CH.1998.PR111pre_07.23091
TGTACTAGGCCGTCGAATAACACCCGTAGGGGAATTCACATTGGCCCTGGGCGAGCCTTTTACACAACCGGCGAGGTTATTGGGAACATAAGGGCGGCCAACTGT
>CCR5_C.ZA.1999.99ZASW14.8566
TGCATACGTCCCAACAATAATACTAGCAAGTCGATACGTATAGGTCCGGGCCAAACGTTTTACGCAACCGGACGAATAATTGGCGATATTCGTCAAGCTCATTGC
>CCR5_C.TZ.2000.00TZ_A246.7085
TGTACGCGACCAGGAGACAATCGCAGACGGAGTGTAAGAATTGGCCCAGGCCAGACGTTTTATGCTACTGGAGAAATAATAGGGAACATCCGTGAAGCTCATTGC
>CCR5_B.BE.1994.H0_12_231.16051
TGTACGGGCCCGCACAACAATACCAGAAAAAGTATTCACATCGGACCAAGACGCGCGTTCTATACCACGGAAGAAATTATAAGAAATATACGACAAGCACACTGT
>CCR5_D.UG.2001.605MPC6.29460
TGTATACGTCCCTACAATAACACCCGGCAGGGTACTCATATAGGACCGGGACAGGCGTTGTTCACTACAAATATAGTTGGCGATATCCGCCAGGCCCATTGC
>CCR5_C.BW.2003.03BW_1105.-
TGCACTCGCCCAGCCAACAATACGCGCAGGTCCATCAGAATAGGCCCCGGGCAGACCTTCTATGCCACGGGAGAGATTATTGGGGACATCAGGCAAGCTCATTGC
>CCR5_B.BE.1994.A0_03_345.16049
TGTACTCGCCCAAACAATAATACGAGGAAATCCATTCATATAGGGCCAGGATCAGCTTTCTACACGACGGGTGAAATAATCGGGAACATTAGGCAGGCACACTGT
>CCR5_02_AG.CM.2000.00CMNYU5466.14497
TGTACCAGGCCCTCTAATAATACCCGCAAGGGTTGGCACATCGGCCCTGGACAGACCTTATACGCAACAGGTGCAATAATAGGCGACATCAGGCAAGCCCATTGC
>CCR5_C.ZA.1999.99ZASW4.8564
TGCACGAGACCAAGTAACAATACGCGAAAATCAATTAGAGTGGGTCCGGGGCAAAGCTTCCATGCAACCGGTGAGATCATTGGCGACATTCGTCAGGCCCATTGT
>CCR5_B.NL.1988.ACH171_31roa2.711
TGTACTCGTCCCGGTAACAATACTCGAAAATCAATACACATTGGTCCTGGTCGTGCCTTCTACACCACTGGCCAAATCATTGGTAAGATACGACAAGCTCATTGT
>CCR5_C.ZA.2001.01PB21ZA.5886
TGCACTAGGCCAAACAACTCTACTCGTAAATCGGTTAGAATCGGTCCAGGGCAAGCTTTCTACGCTACAGGGGATATAATTGGTGATATCCGACAGGCCCACTGT
>CCR5_A.RW.1992.92RW016_G.632
TGCATACGGCCTAACAACAACACACGCAAATCCATTCACATCGGACCAGGACAGGCATTTTACGCGACAGGAGGAATCATCGGTGACATTCGACAGGCGCATTGC
>CCR5_B.US.1996.62357_14_D3.16103
TGCACGCGACCAAATAACAATACGCGTAAATCTATTCACATAGGGCCAGGGCAAGCATTTTATACAACAGGCGCAATTATAGGCGACATTCGGCAAGCGTACTGC
>CCR5_B.AU.-.LDROCE_23.-
TGCACTAGGCCGAACAACAACACCAGAAAGGGAATCCACATAGGCCCAGGAAGTGCCATATACGCGACTGGAGACATTATAGGTGACATTCGCCAGGCACACTGC
>CCR5_C.ZA.1998.98ZA445.4005
TGCACAAGGCCCAACAATAACACTAGGAAGAGCATGCGTATCGGACCAGGACAAACATTCTTTGCGACCGGGGACATAATTGGTAATATTAGGCAGGCCCATTGC
>CCR5_B.US.-.patient_WC53.-
TGTACCAGGCCAAACAATAACACGAGGAAAAGTATCAGGATCGGCCCGGGGTCTGCTTTTTACGCCACCGGAGATATCATCGGCGATATTAGGCAAGCGCATTGC
>CCR5_B.IT.1997.child_B306_month_40_clone_3.27804
TGCATAAGACCTAACAATAATACACGAAAGTCGATTCCAATGGGTCCGGGAAGAGCCTTCTATGCGACGGGTGATATAATTGGCAACATTCGGCAAGCCCACTGC
>CCR5_A.RW.1992.92RW024_A.13873
TGTACCAGGCCAAATAACAACACACGGACTTCCATCAGGATCGGGCCAGGACAGACTTTCTATGCTACTGGTGATATTATTGGAAACATTAGGAGAGCCTACTGT
>CCR5_B.US.1992.92US714_1.39
TGTATCAGGCCGAACAATAACACCCGTAGAAGCATACATATGGGCTTGGGGAGGGCGTTCTATGCGACGGGAGACATTATTGGGGACATTAGACAAGCACACTGT
>CCR5_C.IN.1993.93IN9999.121
TGTGTCCGCCCCAACAACAATACCCGCGAGTCAATACGGATCGGCCCAGGACAGACTTTCTACGCGACCGGGGAGATTATAGGTGATATTAGACAGGCACACTGC
>CCR5_D.BE.-.VI761_1.21141
TGCACTCGAGCTTCCAATAACACAAGACAGTCAGTTCGCATAGGTCCCGGGCAAGCCTACTTCACCACTGAAATCATCGGGAACATCCGACGTGCGCATTGC
>CCR5_B.BE.1994.U0_22_380.16058
TGTACGCGTCCAAACAATAACACACGTAAGGGGATGCACATGGGTCCGGGAAAAGTGTTTTACGCCACCGGGCAGATAATTGGGGACATTAGACAAGCACACTGT
>CCR5_B.US.1992.92US727.35
TGTACGCGTCCGAACAACAATACTCGAAAGAGTGTTTCATTAGGGCCTGGATCGGCATGGTATGCTACAGGCGACATTATTGGTGACATAAGACAAGCCCACTGC
>CCR5_B.NL.1984.ACH0208_11c2b.12937
TGCACTCGTCCTAACAATAACACGCGCAAAAGCATACCTATAGGTCCTGGAAGAGCATTCTACGCGACCGGTCAAATTATCGGCGACATACGACAGGCATATTGC
>CCR5_B.BE.1996.A25_03_369.16049
TGTACACGACCTAACAATAATACGAGAAAATCTATGCATATTGGACCAGGTCGCGCTTTTTACACCACCGGAGAGATTATAGGGGACATTAGGCAGGCCCATTGC
>CCR5_B.CN.2004.5646.29183
TGTATTCGCCCCAACAATAACACCCGGAAGTCAATACACCTAGGGCTAGGACGAGCGTGGTACGCGACGGGCGAAATTATCGGCAATATTCGGCAAGCGCATTGC
>CCR5_-.GH.2002.02GH_NKS02.19227
TGCACCAGACCGAATAATAATACGTCCAAAAGCATAAGAATAGGTCCTGGACAGGCATTCTACGCCACTGATCGAATTACCGGCAATATACGACATGCATACTGC
>CCR5_B.CH.1996.PR113pre_16.10770
TGTACGCGACCTAATAATAATACGCGTAAGTCGATACACATCCGTCCTGGCAAGGCATTTTATGCAACAGGGGATATCATAGGCGATATTAGACAAGCACACTGC
>CCR5_C.MW.1996.S070.6369
TGCACTCGCCCCATTAATAACACTAGAAGAAGCGTCCGAATAGGTCCTGGACAGACTTTTTATGCAACCGGCGGCATCATCGGCAACATCCGACAAGCGCACTGC
>CCR5_B.AU.-.NDLPT_B.-
TGCACCAGGCCTAATAACAATACGAGGACTAGCATACCAATGGGACCTGGCCGGGCTATGTACGCTACAGGCGACATCATCGGCAATATAAGGCACGCGTACTGT
>CCR5_C.ZA.1998.98ZADu368_Nov_98.2480
TGCATTCGGCCGAACAATAATACAAGAAAATCCATACGAATTGGTCCTGGTCAAACGTTCTACGCAACAAATGCTATAATTGGTGATATTCGGCAGGCGCATTGT
>CCR5_C.MW.1996.S100.6364
TGCACCAGGCCAAACAACAATACAAGAAAGGGTGTTCGCATTGGTCCAGGACAGACGTTCTACGCTACGGGAGATATAATCGGCGACATCCGCCAAGCACATTGC
>CCR5_D.UG.2000.00UG_E13613M4.3984
TGCACGCGTCCGTATAACAACACTCGCCAATCTACCCACATCGGTCCTGGCCGAACTTTGTTCACCACGCGAATCATAGGCAACATACGCAAAGCGTATTGC
>CCR5_01_AE.KH.-.KH004.-
TGTACTCGCCCAAGCAATAACCCGAGAACCTCCATCACCATGGGCCCAGGCCAGGTGTTTTATAGGACGGGTGACATTATTGGCGATATCCGCAAGGCATATTGT
>CCR5_B.CH.1997.PR107pre_06.23090
TGTACTCGTCCAAACAATAATACTAGAAAATCAATTCACATTGGTCCCGGGCGTGCGTTCTACACTACTGGCTCCATAATCGGTGACATCCGGCAAGCGCATTGT
>CCR5_D.UG.1997.9FPC4.29451
TGCACACGCCCCTTTAATAACACGCGCAAAGGGGTTCATATTGGCCCGGGCCTAGCGTTATACGCGGACGCTTCCGTGATTGGCGACATCAGGCAAGCTCATTGC
>CCR5_A1.UG.1997.368MPc02.29453
TGTACACGTCCAAACAACAACACGCGAAAAGGGGTCCACATTGGCCCAGGGCAAGCATTCTTCGCCGCTGGGGATATTATAGGAAACATCCGTCAAGCTTACTGT
>CCR5_C.ZA.2001.01PB17ZA.5884
TGTACGCGTCCCTCAAACAATACAAGAAAAAGCGTGCGTATCGGACCTGGTCAAACGTTTTACGCTACCGGTATCATTATCGGAGATATTAGACAGGCTCGGTGC
>CCR5_B.US.-.7069P_c03.6996
TGCACAAGGCCCAATAACAACACTAGAAAATCAATTCCTATGGGGCCGGGCAGAGCCATGTACGCGACAGGGGATATCATTGGAGACATTCGGCAGGCACATTGC
>CCR5_D.UG.1998.602MPC4.29461
TGTACCCGCCCGAACAACAACACACGGCAGAGCACACACATAGGCCCAGGTAGAGCCCTATTCACGACAAATATAATCGGGGATATTAGACAGGCGCATTGT
>CCR5_B.CH.1998.PR119pre_01.10831
TGTACGCGCCCTAACAATAATACAAGAAAATCGATCCCGATAGGGCCCGGTCGGGCGTTTTATGCAACCGGAGAGATAATTGGAGACATTCGACAGGCTTACTGT
>CCR5_B.BE.2002.VI2687.16041
TGCACGCGCCCCAACAATAACACAAGGAAGTCGATCAACATTGGGCCTGGACGCGCTTTCTACAGTACGGGTGCGATCATTGGCAATATACGACAGGCCCACTGT
>CCR5_B.CH.1998.PR119pre_10.10831
TGTACGCGTCCAAACAACAACACGCGAAAAAGCATTCACATTGGCCCGGGACGCGCCTTCTATACTACCGGAGAAATAATCGGTGACATTAGGCAGGCGTATTGC
>CCR5_A.RW.1992.92RW026_A.634
TGTACTCGTCCGAATAACAACACCAGGCGGAGTATTCGCATTGGTCCCGGCCAGGCTTTCTACGCTACTGGGGACATTATCGGGAATATCCGCCAGGCACACTGT
>CCR5_B.BE.1994.H0_21_235.16051
TGTACGAGACCCCACAACAATACCAGGAAGTCTATACACATTGGCCCGCGTCGAGCTTTTTACACAACTGAAGAGATTATACGCAACATTCGGCAAGCTCACTGT
>CCR5_B.US.2000.WITO.10578
TGTACAAGACCTGGAAATAACACGAGACGTTCGATAAATATTGGTCCGGGCAGGGCGTTTTATGCCACGGGCGCCATAATAGGCGATATTCGTAAAGCACACTGT
>CCR5_C.ZA.1989.TV008.13901
TGCACCAGGCCCAATAATAATACGCGGAAATCAATCAGAATCGGACCTGGTCAGACGTTCTATGCGACAAACGATATCATAGGCGATATCCGGCAAGCGTACTGT
>CCR5_B.CN.2004.3326.29192
TGTACGCGTCCTAACAACAATACGAGAAAGAGTATCAATCTAGGACCTGGAAGGGCCTGGTATGCCACAGGCCAGATCATAGGCGACATAAGGAGGGCCCATTGC
>CCR5_B.CH.1996.PR114pre_11.12947
TGTACTCGACCCGGAAATAATACTCGCAGAGGCATTCACATCGGTCCTGGCCGGGCGTTCTATACAACTGGTGAGATTATTGGTAATATCCGCCAAGCGCATTGC
>CCR5_B.US.1993.93US073.4009
TGCACGCGTCCAAATAACAATACGCGCAGGAGCATCAATATTGGCCCGGGCAGAGCGCTATACGCTACGGGAGAAATCATTGGGGACATCCGGCAGGCTCACTGC
>CCR5_B.NL.1987.H3_12_6D7.28169
TGCACCCGCCCAAATAACAATACTCGCAAAAGTATTCACGTGGGACCTGGTAAAACTCTATATGCGACAGGCGACATCATCGGCAACATACGTCAGGCGCATTGT
>CCR5_B.NL.1990.dp22_a9.12937
TGCACCAGGCCCAACAATAACACGCGTAAATCCATAACTATTGGGCCTGGTAGAGCCTTTTATACGACGGGTCAGATTATAGGAGACATCCGGAAGGCCTATTGT
>CCR5_D.UG.1996.32MPC2.29468
TGTACCAGACCTTACAACAACACCCGACAGGGGACACACATTGGACCAGGGCGAGCGTATTTTACGACCAGAATTGTCGGGGACATAAGGCAGGCGCACTGC
>CCR5_D.UG.1997.295FPc02.29464
TGCATTAGGCCGAATAATAACACTCGTCAAAGCACGCACATCGGACCAGGGCAGGCACTGTATACGACGCAGATAATCGGGGACATACGGCAAGCCCACTGT
>CCR5_B.NL.1993.H3_40_10C9.28169
TGTACACGTCTTAATAACAATACGCGTAAAAGCATAACCTTGGGTCCGGGCCGAGCCTTTTATGCAACTGGCGATATAATCGGGAATATTCGACAAGCTCAATGT
>CCR5_N.CM.1995.YBF30.588
TGTACGAGACCCGGGAATAACACCGGGGGACAGGTACAGATTGGCCCAGCCATGACCTTTTATAATATAGAGAAGATCGTCGGGGACATTCGACAAGCCTACTGC
>CCR5_G.CM.1997.97CM_MP801.20548
TGTACCCGCCCGTCTAATAATACCCGAAAATCCATATCCTTTGGTCCGGGTCAAGCTTTCTACGCCACAGGTGATATTATTGGAGACATTAAGAAAGCGCACTGC
>CCR5_B.BE.2002.VI2681.16040
TGCACGCGTCCCGGTAATAATACAAGAAAGTCGATTCATATAGGTCCGGGACGCGCTTTCTACACGACTGGCTCAATCATAGGTGACATACGCAAAGCTCACTGT
>CCR5_B.IT.1998.child_B306_month_59_clone_1.27804
TGCATGAGACCTAATAACAATACCCGAAAATCAATTCACATGGGTCCAGGGCGAGCCTTCTACGCTACGGGAGAAATCATCGGTAATATCAGGCAAGCTCATTGC
>CCR5_C.MW.1996.S081.6382
TGTACACGCCCCGGCAATAACACTCGCAAATCAGTGCGAATAGGGCCTGGGCAAACCTTCTTCGCGACAGGAGAAATTATCGGTGATATTCGCCAGGCACATTGT
>CCR5_C.BW.2003.03BW_6364.-
TGCACGAGGCCGGGCAATAATACGCGTAAGAGCATGAGAATTGGTCCAGGTCAAACCTTTTACGCAACGGGAGCGATCATCGGCGACATCCGTCAAGCTCATTGT
>CCR5_A.RW.1988.LTNP8.12262
TGTACCCGACCTAATAATAATACTCGTAAGTCAATACACATAGGACCTGGACAGGCACTGTATACGACCGATATCGTTGGGGACATCAGGCAGGCTCACTGC
>CCR5_B.CH.1998.PR111pre_05.23091
TGTACCCGACCAAGCAATAATACCCGGAAGTCGATTACAATAGGCCCGGGACGTGCATTCTACACCACGGAGGTCATAGGAAACATAAGAGCGGCTTACTGC
>CCR5_B.NL.1989.H4_049_7F4.28172
TGCACAAGACCCAACAATAATACACGGAAGAGTATCAATATAGGTCCAGGCCGCGCCTTTTACACCACTGGTGAGATAATCGGTAACATTCGGCAGGCACACTGT
>CCR5_01_AE.KH.-.KH024.-
TGTACTAGGCCGTCTAACAATACACGGACTTCCATCAATATCGGGCCTGGACAGGTCTTTTATCGTACGGGCGATATTATCGGTGATATCAGAAAAGCATATTGC
>CCR5_02_AG.CM.2002.02CM_0015BBY.7862
TGCACACGTCCCTCTAATAATACCAGGAAATCGGTGCGAATCGGACCGGGGCAAACTTTCTATGCCACAGGCGAAATCATTGGTGATATACGGCAAGCTCATTGC
>CCR5_A.RW.1988.LSP5.-
TGCATTCGGCCTAATAACAACACGAGGAAAAGTGTGCCCATTGGGCCTGGCCGGGCGTTTTATGCTACTGGCGACATAGTGGGCGATATCAGACAGGCTCACTGC
>CCR5_D.UG.2000.00UG_D26830M4.14289
TGCACCCGTCCAGGAAACAACACTAGACAGAGCATACATTTGGGCCCCGGGCAGGCACTGTGGACGGCTACGGACATTATAGGGAACATACGTCAAGCGCACTGC
>CCR5_B.BE.1996.R21_08_472.16056
TGTACACGGCCCAATGATAACACCCGAAGGTCAATCAGTCTGGGCCCTGGGAGAGCATACTACGCTACAGGAGATATAATTGGGGATATACGACAAGCACATTGC
>CCR5_C.ZA.2000.00ZATM32.12332
TGTACGAGACCTAACAATAATACTCGCAAGTCTATGAGGATTGGTCCGGGTCAGACGTTCTTCGCTACTGGTGAGATAATCGGAGATATACGTCAGGCACATTGC
>CCR5_C.MW.1996.C011.6149
TGCACTCGACCAAACAACAATACTCGCAAAAGTATACGTATTGGTCCAGGTCAGACATTTTACGCTACGGGAGGTATTATTGGGAATATACGTGAAGCTCATTGT
>CCR5_B.CH.1997.PR120pre_02.23580
TGTACACGTCCCTCCAATAATACTCGCAAAAGTATTACTATTGGCCCTGGAAGAGCCTTCTATGCAACAGGAGACATAATCGGAGATATAAGGAAGGCACATTGT
>CCR5_C.ZA.1998.TV002.909
TGTACTAGGCCTGGCAATAACACACGGAAGAGTGTGCGAATTGGGCCCGGTCAGGCGTTTTACGCAACGGGAGATATTATCGGCGACATCAGGCAGGCGCACTGT
>CCR5_C.ZA.2001.01PB27ZA.5888
TGCACGCGACCAGGAAATAACACTCGCAAGTCAGTACGTATTGGCCCGGGCCAAGCGTTTTATGCAACCGGAGCAATTATCGGAGACATCCGTCAAGCACACTGC
>CCR5_B.US.-.Pat2_1_8.11101
TGTATCAGGCCTAATAATAATACGAAACGGTCCATACACCTCGGATTGGGCCGTAGATTTTACACGACGGAAATAGTAGGAGACATTAGGAAAGCGTATTGT
>CCR5_B.US.1997.9076_08_C14.16109
TGCACCAGGCCGTCCAATAATACACGCAAGGGCATTCATATTGGACCCGGACGCGCATTCTACGCAACGGATATTATTGGAGAGATAAGACAAGCTCACTGT
>CCR5_B.IT.1997.child_B306_month_40_clone_5.27804
TGTATAAGGCCAAGTAACAACACACGTAAATCAATTCCTATGGGGCCCGGGAGAGCTTTTTATGCTACTGGCGACATAACGGGAAATATAAGACAGGCCCACTGC
>CCR5_C.ZA.2005.05ZAFV23.-
TGTACCAGACCTGGAAACAACACGCGGAAGTCAGTGCGTATTGGACCGGGGCAAGTATTTTACGCGACTGGTGACATAATTGGAGATATACGCCAAGCACATTGT
>CCR5_02_AG.CM.2002.02CM_1970LE.7863
TGTGTGCGTCCAGGGAACAACACGATCCGGTCAATCAGAATTGGGCCCGGCCAGAGTTTTCATGGCACGGGGTCAATTGTTGGGGACATTAGGCAAGCTCATTGT
>CCR5_A1.UG.1998.120FIc09.29457
TGTACAAGACCAAACAATAATACACGCGAATCGATCCATATCGGCCCCGGGCAGGCGTTTTATGCAACTGGAGAGATCATCGGCGATATACGTCAAGCCCACTGT
>CCR5_B.US.-.Pat1_2_4.11100
TGTACCCGCCCGTCAAATAACACAAGAAAGTCTATACCAATGGGCCCAGGGAGGGCATTTTATACAACAGGAGAAATAATAGGAAACATACGACAGGCACATTGC
>CCR5_B.BE.-.VI943_4.21143
TGCACCAGGCCCTCTAATAATACAAGGAAAGGAATCCATATAGGTCCTGGCCGGGCGTTCTACGCTACCGAAGAAATTACGGGTGATATACGCCAGGCACATTGC
>CCR5_B.BE.1995.H10_21_247.16051
TGTACGCGTCCTAATAATAATACACGTAAATCGATACATATTGGCCCTGGACGAGCGTTTTACACAACCGGGGGTATCATTGGCAAGATCCGCCAGGCTCATTGT
>CCR5_B.NL.1996.H4_137_2B4.28172
TGTACGCGGCCAACCAACAACACCAGGAAGAGCATCCATATCGGTCCGGGGAGAGCATTTTATGCGACTGGTGACATTATAGGGAACATCAGACAAGCCCATTGC
>CCR5_B.TT.2001.TT103C_2E1.13492
TGTACTCGGCCTAACAATAATACACGTCGTTCTATACATCTTGGGCCCGGTGCCGCTTTTATAACAGGCGAAATAATCGGAGATATCAGACAAGCCTACTGT
>CCR5_B.CN.2004.5644.29183
TGTATCAGGCCCAACAACAACACCCGGAAATCGATACATCTTGGGCCAGGTCGGGCATGGTATGCAACAGGCGAAATCATTGGCAACATTAGGCAAGCGCACTGC
>CCR5_B.NL.1985.ACH490_28roa1.13826
TGCACCCGGCCCAACAATAACACACGGAAGTCGATACATTTAGGTCCGGGGCGTGCGTTTTATACGACGGGGGGGATAGTTGGTAATATCCGGCAGGCTCACTGC
>CCR5_D.UG.1993.082.10156
TGTGCAAGACCTTATAACAATACCCGACAGGGGACCCATATAGGCCCGGGGCAAGCCTATTTTACAACCAATATCGTGGGCGATATTCGTCAGGCCCACTGT
>CCR5_B.CH.1996.PR114pre_15.12947
TGCACTCGACCAAATAATAATACGCGTAGAAATATCCATATTGGGCCGGGCAAAGCGATATATACTACAGGCGAAATCATCGGGGATATCAGGCAAGCCCACTGC
>CCR5_B.NL.1984.ACH490_23roA3.13826
TGCATAAGACCCTCCAACAACACACGTACCTCCATTCATCTTGGACCTGGACAGGCTGTTTATGCAACAGGAGAGATCATAGGAAATATCAGACAAGCACACTGT
>CCR5_B.AU.-.NDRO.-
TGCACCCGACCGAACAACAATACTCGTAAGAGGATTAGGATCGGCCCGGGTAGAGCGTTTTACACCACGGGCGCCATAATAGGGGACATCCGTCAGGCACATTGT
>CCR5_U.ZA.1999.99CM4ZA.2469
TGTATTCGACCCAACAACAACACTAGACAAAGTATACGCTTCGGACCTGGACAAGTGTTCTTTGGTACGGACGTAATCGGGGACATACGACAGGCCCACTGT
>CCR5_B.US.-.7069C_c02.6996
TGCACAAGACCGAATAACAATACACGAAAAAGCATTCCAATTGGGCCAGGGAGGGCCATGTATGCCACGGGGGACATCATAGGGGATATACGTCAGGCTCATTGC
>CCR5_C.IN.1993.93IN904.6
TGCACACGGCCCAACAATAACACCAGGAAATCGATTAGGATAGGACCCGGACAGACTTTTTATGCGACAGGAGAGATTATCGGAGATATACGTCAGGCCCACTGT
>CCR5_D.UG.1997.9MIC5.29463
TGCACGAGACCATCGAATAACACGCGGCAGGGAGTGCACATAGGCCCGGGTATCGCGTTATACACCGAGATGATAGGGGATATACGGCAAGCGCACTGT
>CCR5_B.SE.-.1865_49_8.19519
TGTATTCGGCCTAACAATAACACCATAAAATCCATTCATATTGGCCCCGGTAGGGCCTTTTATACGACTGGGCAGATAATCGGGAACATCAGACAAGCACATTGT
>CCR5_B.BE.1995.C11_09_432.16050
TGTACTAGACCTAACAATAATACTAGAAAGGGTATCCATATTGGGCCGGGAAGGGCGAGCTACACTACAGGCGAGATAATAGGTGACATACGGAAGGCCCACTGC
>CCR5_O.FR.1990.BCF02.13870
TGTCAACGTCCCGGACACCAGACAGTGCAGGAAATCCGTATAGGACCCATGGCCTGGTACTCCATGGGGCTGGCCGCGGGCAACGGATCAGAATCCCGTCGCGCCTACTGT
>CCR5_B.BE.1995.I10_01_274.16052
TGCACCAGGCCCAATAATAACACGCGACGGAGCATACATATCGCCCCGGGATCTACTTTTTTCGCTACGGGCGACATTATAGGTGACATACGCCAAGCCCATTGC
>CCR5_A.CM.1999.99CMLB4.3063
TGTATAATCCCAAACAACAACACACGGAAATCGATTCACATCGGCCCCGGACAGGCGTTTTATGCGCGAGGCGATATCATAGGCGACATACGTCAGGCACACTGT
>CCR5_A1.UG.1999.601FIC3.29445
TGCACCAGGCCAAATAACAACACGCGGACTTCAGTCAGGATTGGGCCGGGGCAAGCGTTCTACGCGACAGATATAATAGGCAACATACGAAAGGCATTTTGT
>CCR5_B.NL.1991.H3_28_5E1.28169
TGCATTCGCTACAATAACAATACAAGGAAAAGTATACCGCTCGGTCCAGGCCGGGCGTTCTACGCGACCGGTGATATAATCGGGAATATTAGACAAGCGCAGTGT
>CCR5_B.IT.1998.child_B306_month_59_clone_5.27804
TGTATTCGGCCAAATAATAACACGATGAAGAGCATACACATGGGTCCAGGACGAGCTTTCTACGCCACTGGTGAAATAATCGGTAATATACGACAGGCTCATTGT
>CCR5_C.ZA.2001.01PB2ZA.5879
TGCACGAGACCCGGAAACAACACCAGGAAAGGAATATGGATCGGCCCAGGGCAGGCTTTCTACGCAACAGGTGATATTATCGGGGACATACGGCAAGCACACTGT
>CCR5_B.BE.1994.Q0_80_471.16055
TGCATTCGCCCTAACAACAACACAAGAAAGGGAATACATCTCGGGCCAGGCGGGGCACTCTACGCCACTGGAGGAATTATAGGTGCTATACGTCAAGCCTACTGC
>CCR5_C.ZA.2005.05ZAFV5.-
TGCACCAGGCCGAATAATAACACGCGAAAAAGTGTGCGCATAGGTCCAGGACAAACGTTTTATGCGACGGGAGAAATTATAGGCAATATCAGGCAGGCACATTGC
>CCR5_B.US.1992.301714N.14360
TGCATTCGACCTAATAACAATACTCGCCGCTCGATTCATATGGGGCCCGGGCGGGCGTTTTACGCTACGGGTGATATCATAGGGGATATCCGCCAAGCGCATTGC
>CCR5_B.US.-.patient_WC45.-
TGCACGAGACCTCACAACAACACACGGAAAGGCATACACATAGGTCCTGGCCGAGCCTTTTATACAGCAGAGAAAATAGTGGGCGACATCCGTCAGGCTCACTGC
>CCR5_B.NL.1986.ACH0039_23e4.117
TGTACCAGACCTAATAACAACACACGAAAATCGATCTCAATTGGCCCGGGGCGGGCGTTCTACGCCACCGGGGATATTATTGGTGACATACGACAAGCTCATTGT
>CCR5_B.BE.2002.VI2622.16032
TGCACTCGGCCTAATAATAACACGAGAAAGGGCATCCATATGGGCCCCGGGCGTGCATACTATGCGACAGGCGATATAATTGGGAACATTAGACAGGCCCATTGT
>CCR5_B.TT.-.SC24-QH0515c.1.13506
TGCACTCGACCAAATAACAACACCCGAAAATCAATTCACATTGAGGCGGGTAAGGCACTTTACACTGGGGAAATTATCGGTGATATTCGGCAGGCTCACTGT
>CCR5_01_AE.JP.1996.NH2_II_a6.715
TGCACTAGGCCATCCAATAATACTCGCACAAGTATAACAATTGGCCCAGGTCAAGTTTGGTATCGCACTGGAGATATAATTGGAGACATACGTAAAGCGTATTGT
>CCR5_A.RW.1992.92RW025_1gCR.609
TGCGTCCGTCCTAACAACAACACTCGGACTTCCGTTCGTATTGGTCCTGGGCAAACGTTCTACGCAACCGGGGAGATAATTGGGGACATCAGGCGGGCCTTCTGT
>CCR5_B.NL.1992.H2_43_5C8.28170
TGCACACGACCCAACAACAACACAAGAAAAGGAATTCATATAGGACCCGGGCGGGCCTTTTACGCAACCGGGGACATCATTGGCAATATTCGACAAGCGCATTGT
>CCR5_C.BW.2003.03BW_1042.-
TGCACGCGCCCGGGTAACAATACCCGCCAGAGCATTAGGATTGGTCCTGGCCAGACATTTTATGCGACAGGTGAAGTTATCGGCGACATAAGGCAAGCACATTGC
>CCR5_B.BE.2002.VI2626.16033
TGCACACGCCCCAATAACAACACGCGAAAGTCCATCACGCTTACCCCGGGTCGCGCTTTTTACGCTACAGGAGATATAATAGGAGATATCCGCCAAGCACATTGT
>CCR5_B.SE.-.2282_10_2.19521
TGCACTCGGCCTGACAATAATACGAGGAAGAGTATTCACATTGGGCCCGGCCGCGCGTTCTACACCACGGGGGGAATCATCGGGGACATCCGACAAGCCCATTGC
>CCR5_B.AU.-.NDLFC_2.-
TGTACACGCCCTAACAACAATACTCGGACCAGCATCCCCATAGGCCCAGGACGAGCGATTTACGCTACTGGCGACATTATCGGCAACATACGCCAGGCATATTGT
>CCR5_B.SE.-.1865_49_2.19519
TGTACACGACCAAATAATAATACCATAAAGAGTATACATATCGGTCCAGGAAGGGCCTTTTATACGACTGGCCAAATTATCGGCGATATTAGACAAGCACACTGC
>CCR5_B.SE.-.J1228.773
TGTACTAGGCCAAACAACAATACACGCAAGTCGATTCACATAGGCCCCGGGCGCGCATTCTATACGACGGGAGATATCATCGGTGACATTAGGCAAGCGCACTGT
>CCR5_B.BR.1992.92BR026.660
TGTACCCGTCCAAATAATAATACTCGGAAATCAATAACAATTGGTCCCGGACGGGCATTCTACGCTACAGGTGAGATCATTGGCGATATAAGGCAAGCCCATTGT
>CCR5_B.BR.1992.92BR024.659
TGTACAAGACCAAATAATAATACAAGGAAAAGCATACATTTAGGGTGGGGGCGCGCTTTTTATGCTACGGGGGAGATCGTTGGCGACATACGGCAGGCTCATTGC
>CCR5_B.NL.1989.H3_20_8F3.28169
TGCACCAGGCCTCATAACAACACCCGTCGATCTATTCATATGGGTCCTGGAAAGACGTTTTACGCAACAGGTGACATAATTGGTGATATACGCCAGGCCCACTGT
>CCR5_B.TT.1996.SC02C_3D9.13482
TGTACCCGTCCTAATAACAATACGAGAAAGAGCATTCACATAGGTCCAGGCCGAGCATTCTATACGGGTGAGATAATTGGAGACATACGGCAAGCGCATTGC
>CCR5_B.US.-.7047P_c05.6968
TGTACGCGTCCCAACAACAACACACGGAGGAGTATCCACATGGGGCCCGGTAGCGTCCTTTACGCCACAGGCGAGATTATTGGTGACATCCGCCAAGCACACTGC
>CCR5_C.MW.1996.S147.6371
TGTACGCGACCAAATAATAATACCAGAAAAAGCGTTAGAATAGGGCCTGGACAAACGTTTTATGCAACTGGGAGCATCATAGGTGACATAAGGCAGGCACATTGT
>CCR5_C.MW.1996.S077.6387
TGTACACGTCCAGGGAACAATACCCGTAAGTCAATACGAATTGGCCCGGGACAGACATTTTATGCCACTAATGACATCATTGGGGACATCAGATCAGCGCATTGT
>CCR5_C.TZ.2001.A125.7083
TGTGTGCGACCAGGGAACAACACGCGTAAGAGCGTACGTATCGGACCAGGGCAGACATTCTATGCTACGGGCGATATCATCGGGGACATACGCCAAGCGCACTGC
>CCR5_D.UG.1997.295FPc04.29464
TGCACCCGGCCAAATAACAACACCCGCCAGAGCACTCACATAGGACCTGGACAGGCCCTCTATACTACGCAGATCATCGGTGACATTCGGCAGGCTCACTGT
>CCR5_B.US.-.patient_WC44.-
TGCACTAGACCCAACAATAATACGCGTAAAGGAATATACATTGGCCCAGGACGCAGATTCTACGCCGCTCGCAAGATAATAGGCGATATTCGTCAAGCGCATTGC
>CCR5_A1.UG.1998.120FIc01.29457
TGCACACGCCCTAACAATAACACTCGAGAAAGTATCCACATAGGTCCTGGGCAGGCCTTCTATGCAACTGGGGAGATTATCGGTAACATACGTCAGGCCCATTGT
>CCR5_B.US.1999.12008_09_B33.16108
TGCACCCGCCCGTCAAATAATACACGCCGTTCCATAAATATAGGTCCAGGAAAAGCGTTCTATGCAACAGGCGAAATAATAGGGAACATTAGACAAGCTCATTGT
>CCR5_B.US.1992.21v16pc1065.23094
TGCGAACGTCCCGGTAACAACACCTCAAAAGGAATACACATCGGCCCCGGCCGCGCCTTCTACGCTACAGTAAACATAATTGGCGACATTCGAAAAGCTCATTGC
>CCR5_B.SE.-.LN_4_PBMC.13613
TGCATCAGACCTAATAATAATACGCGCAAATCGATACCCATGGGGCCGGGCAGGGCGTTTTACGCTACCGGAGACATTATCGGCGATATCCGCCAGGCGCATTGC
>CCR5_D.UG.1998.98UG57128.3961
TGTACGCGGCCTAGCAACAATACTCGGAAGGGCGTTCACATAGGTCCGGGGCAAGCTATATACTCCACAGGCCAAATAATTGGTGACATAAGAAAAGCGCATTGT
>CCR5_C.MW.1996.S051.6348
TGCATTCGCCCGAATAATAATACTCGTAAAAGTGTCCGAATCGGTCCAGGTCAGACCTTTTATGCTACTGAAATAATTGGGGAAATTCGGCAAGCCCATTGC
>CCR5_B.AU.-.EDROC_1.-
TGCATCAGACCCAATAACAACACGAGAAAGAGTATCCATGTCGGGCCAGGTAAGGCTTTCTATGCAACGGGTGACATCATTGGAGACATACGACAAGCGTATTGT
>CCR5_AG.CM.1999.99CMBD4.3058
TGCACTCGTCCGAACAACAATACAAGGAAATCGGTTAGGATCGGCCCTGGACAGACATTTTACGCCACGGGTGAAGTCATAGGAGACATCCGCCAGGCACATTGC
>CCR5_B.BE.1995.U11_127_522.16058
TGCACACGACCCAACAATAACACCCGGAAAGGCATCCACATGGGGCCTGGTGCCGTTTTCTATGCTACAGGCCAGATAATCGGCGACATCCGTAAAGCACACTGC
>CCR5_C.ZA.1998.TV009.913
TGCACCCGACCCGGGAATAACACCCGGCAATCAATACGTATAGGCCCTGGTCAAACATTCTACGCGACTGGTGACATCATCGGGGATATTCGGCAAGCCCATTGC
>CCR5_B.NL.1990.dp18_e4b.12937
TGCACACGACCAAACAATAACACGCGTAAGTCTATTACCATTGGCCCCGGGCGCGCGTTTTACACCACAGGACAAATTATAGGAGACATCCGTCAGGCCTACTGC
>CCR5_B.BR.1992.92BR004.656
TGCACTAGGCCTGGAAACAACACCCGCAAGGGTATACCAATTGGCCCTGGAGGCTCATTCTATGCTACTGAACGAATTATAGGTGACATAAGACAGGCCCATTGT
>CCR5_D.UG.1997.108MIc01.29444
TGTACGAGGCCTAACAATAATACGCGAAAAAGTATCCACTTAGGGCCAGGACAGGCCTTTTACACGACTAAAATTATAGGCGATATAAGACAGGCGTATTGC
>CCR5_B.CN.2003.1357.29185
TGTATAAGGCCCAACAATAATACTAGAAAGAGCATTCCGCTTGGACCCGGGAAAGCATGGTACACAACCGGGCAAATTATAGGCGATATTCGTCAAGCGCACTGC
>CCR5_B.BE.1995.T0_26_247.16057
TGTACGCGTCCGAGCAACAATACTCGTAAAGGGATACACATAGGACCTGGGCGGGCGTTTTACGCCACAGGAGAAATCATTGGCAATATTAGACAAGCGCATTGC
>CCR5_C.BW.2003.03BW_4482.-
TGTACGCGCCCAGCCAATAATACTAGGAAGTCCGTTAGAATCGGCCCTGGACAGACATTTTATGCTACTGGCGCGATTATAGGGGACATCCGGCAAGCACACTGT
>CCR5_F1.RU.-.RU23.-
TGTACACGGCCTAACAATAACACACGAAAGAGTATTCATTTCGGGCCTGGACAGGCCTTCTACGCGACTGGAGAGATCATTGGAGACATCCGGAAGGCCTACTGT
>CCR5_-.GH.2002.02GH_NT34.19245
TGCACGCGACCCAATAACAACACCCGCACCAGCGTCAGGATAGGGCCTGGACAAACCTTCTATGGTACTGGCGACATTATAGGAAACATTCGTCAGGCTCACTGC
>CCR5_C.BW.2003.03BW_6063.-
TGTGTCAGGCCTAATAACAACACTCGCAAGTCCATGAGGATCGGACCCGGGCAGACTTTTTATGCGACGGGAGAAATCATCGGGGACATCCGGCAGGCACATTGC
>CCR5_B.AU.-.EDLFC_1.-
TGCATACGACCAAACAACAATACCCGGAAATCGATTCACATGGGACCCGGGAAGGCTTTCTACGCAACTGGGGACATGATCGGGGACATAAGGCAGGCCTACTGC
>CCR5_C.ZA.1998.TV007.912
TGCACACGTCCGAACAACAACACTCGTCGTTCCATACGAATTGGGCCTGGTCAAGCTTTTTACGCAACAGGCGATATTATTGGGGATATTCGTCAGGCCCACTGT
>CCR5_C.BR.2003.RS016.-
TGTACAAGACCCAACAACAACACCCGGAAGTCCATTCGCATCGGCCCAGGGCAAACTTTCTATGCAACAAGAGGAATCATCGGCGATATCAGAGAAGCACACTGT
>CCR5_C.TZ.-.TZ5.-
TGTACGCGTCCTAATAACAATACCCGGAAGAGCATCCGTATAGGGCCCGGACAGGTATTTTATGCGACAGGAGATATCATCGGAGATATCCGACAGGCCCACTGC
>CCR5_B.NL.1986.ACH490_33a2.13826
TGCACGAGGCCGAACAATAACACTCGTAAGGGAATCCATCTAGGCCCAGGACGTGCTTTTTATGCTACTGGCGAGATTATTGGAAACATCAGACAAGCTTATTGT
>CCR5_B.AU.-.NDRPT_A.-
TGTACCCGGCCTAATAATAACACGAGAACCTCGATCCATATGGGACCAGGTCGTGCACTATACGCTACTGGAGATATTATAGGGGACATTCGCCATGCGTACTGT
>CCR5_B.GB.1997.CW012.1113
TGTACACGGCTAAACAACAACACCAGGAAGAGTATACACATGGGGCCCGGTCGTGCATTTTTCGCCACGGGAGAGATTATTGGTGATATCCGACAAGCTCATTGC
>CCR5_01_AE.CH.1998.PR103pre_01.10827
TGTATACGACCTTTTGAAAACACCAGAACGAGCGTGCGCATAGGCCCAGGCCAAGTATTTTACAAGACCGGAGATATCATAGGCGACATCAGGTCCGCTTTTTGT
>CCR5_B.BR.1992.92BR028_8.661
TGTACCAGACCAAATAACAATACGAGAAAGTCCATTCATATGGGCTGGGGAAGAACATTCTATGCGACCGGAGAGATAATTGGAGATATCCGTCAAGCACATTGC
>CCR5_B.SE.-.8616_2_5.24082
TGCATACGCCCAAACAACAACACTAGACAGGGTATACATATCGGGCCAGGACGTGCTCTCTATACCACGAACATAATAGGGAATATTCGGCAGGCTCATTGT
>CCR5_C.ZA.1999.99ZACOT2.12307
TGCGTAAGACCAAACAACAATACACGCAAAAGTATTCGTATAGGTCCTGGACAGACCTTTTATGCGACCGGCGACATCATAGGAAATATCCGCCAAGCGCACTGT
>CCR5_B.SE.-.2282_10_6.19521
TGCACAGGCCCAAATAATAATACTCGGAAGAGTATCCACATCGGTCCTGGGCGAGCTTTCTACACCACTGGCGGCATCATAGGCGACATCCGCCAAGCTCATTGC
>CCR5_A1.UG.1999.601MPC21.29456
TGTACAAGACCAAACAATAATACACGAACCTCGGTGCGGATTGGGCCTGGGCAAGCTTTTTATGCCACGGATATCATAGGCAATATTCGTAAAGCATATTGT
>CCR5_C.ZA.1999.99ZASW35.15095
TGTGCCCGTCCAAACAATAATACTCGGACGTCGGTCCGCATTGGTCCGGGACAGGCTTTCTACGCCACTAATGATATTATAGGGAAAATCAGGCAGGCACACTGT
>CCR5_C.ZA.1999.99ZASW26.8569
TGTACGAGACCATCTAATAATACAAGGACCTCGGTACGCATAGGGCCCGGGCAAACGTTCTTCGCGACCAACGATGTGATTGGCGACATAAGGCAGGCCCATTGC
>CCR5_B.US.-.patient_WC52.-
TGCACGAGACCAAATAATAATACTAGTAAAGGGATCCACATGGGACCCGGAAAGGCTTTTTACGCCACAGGCAAGATTATCGGTGATATCAGGCAAGCGCACTGT
>CCR5_B.BE.-.VI968_3.21144
TGCATACGTCCAAATAATAACACACGCCGGTCCATCCATATTGGTCCCGGACGCGCGTTCTATACTACAGATATTATAGGCAACATCAGACAAGCACATTGC
>CCR5_B.TT.-.SC24-QH0648c.1.13506
TGCACCCGTCCCAACAACAATACTCGAAAATCCATCCACATTGGAGCCGGGAAAGCCCTCTACACTGGGGAAATCATTGGGGACATACGCCAAGCACATTGC
>CCR5_C.ZA.1999.99ZACOT6.12308
TGCACGCGACCAAACAATAACACTCGGCGTTCAATTAGGATTGGACCCGGGCAAACTTTCTACGCGACTGGGGACATCATAGGTGATATTCGGCAAGCTCACTGC
>CCR5_A1.SE.1994.SE7535.62
TGTACACGACCGAATAACAACACCCGGACCTCCGTCCCCATAGGCCCCGGTAAAGTTTTCTATGCTACCGGGGAAATAATAGGCGATATTAGACAAGCTCATTGC
>CCR5_C.MW.1996.S018.6351
TGTGTACGCCCCAACAATAATACCAGGAAGTCGATCCGGATCGGCCCAGGACAGACATTTTACGCAAATGACATCATTGGGGACATCCGCCAGGCTCACTGT
>CCR5_B.CH.1996.PR114pre_05.12947
TGTACGCGCCCCAATAATAATACCAGACGCGGTATCCACATAGGCCCCGGTCGCGCCTTTTACACTACGGGCGAGATTATCGGCGATATCCGACAAGCTTACTGC
>CCR5_B.US.-.Pat2_1_12.11101
TGCGTCCGACCCAATAATAACACGCGGCGGAGTATTCACATAGGCTTAGGGCGCAGATTTTACACGACCGAGATTGTGGGCGACATCCGTAAAGCGTATTGT
>CCR5_B.ZA.1998.TV017.1104
TGCACGCGTCCAAATAACAATACGCGAAAATCAATCCCCATTGGCCCCGGGCGCGCGTTCTACACAACAGGGGACATAATAGGCGATATTCGCCAAGCGCACTGC
>CCR5_C.ET.-.E3350.-
TGCACTCGTCCTTCCAACAACACCCGTAAGTCTATGCGCATCGGTCCCGGGCAAACTTTTTACGCTACGGGCGATATTATTGGAGATATACGCCAAGCACACTGC
>CCR5_B.US.2005.WICU_C1.13496
TGCACAAGATTGTCCAACAATACGCGTAAAGGGGTGCATCTTGGCCCAGGCAGCGCGATGTACGCCACTGGAGAGATAATCGGGGACATTCGCCAGGCCCATTGT
>CCR5_B.ES.-.603.11185
TGTATTAGACCAAACAATAACACCCGAAAAAGCATCCACATAGGTCCCGGCAGGGCATTTTATGCAGCCGGTGACATTATCGGTGATATACGCCAAGCACACTGC
>CCR5_D.UG.2001.605MPC1.29460
TGCACGAGGCCCTACAATAACACCCGGCAGTCTACACACATCGGTCCTGGTCAGGCCTTGTACACCACGCATGTAATTGGGAATATTCGGCAAGCCTATTGC
>CCR5_C.ZA.2000.TM20_5.27877
TGCACGAGGCCAAACAATAACACCCGTACAAGCACCCGTATAGGACCTGGACAAGCTTTCTACGCGACTGGCGATATAATAGGAGATATCAGGCAAGCTCACTGT
>CCR5_B.BR.1992.92BR021_Hpi.8563
TGTACTCGACCGAACAATAATACCAGAAAATCAATACATATGGGATGGGGGCGAGCATTTTATGCCACCGGCGATATCATAGGTGATATACGGCAAGCCCACTGC
>CCR5_B.CN.2003.13511.29185
TGCATTAGACCTAACAATAACACGAGAAAGTCCATACCTCTTCGGCCAGGCAAGGCTTGGTACACTACCGGCCAAATAATTGGGGACATACGTCAAGCCCACTGC
>CCR5_B.SE.-.J10273.774
TGCACAAGACCCAATAATAACACCCGGAAGAGTATCAACATGGGCCAGGGCCGCGCCTGGTACACGACGGGTCAGATCATTGGCGATATTCGCCAAGCACATTGT
>CCR5_C.ZA.2000.00ZATM24.12324
TGCACTCGGCCAGGCAACAACACTCGCAAAAGCGTGAGGATTGGGCCGGGGCAGACCTTCTTTGCTACGGGGGACATCATTGGGAATATCAGACTGGCACATTGT
>CCR5_02_AG.GH.1997.97GHAG1.24045
TGCACCCGCCCCAACAATAACACTCGAAAATCGGTCCGGATAGGACCGGGTCAAACATTTTATGCCACGGGCGACATTATTGGCGATATCAGACAGGCCCATTGC
>CCR5_A1.CM.2000.00CMNYU1818.14496
TGCATCCGGCCTAACAATAACACCCGCCGGTCTGTTCGCATCGGGCCCGGACAGTCATTTTATACCACGGACATAATTGGGGATATTCGCCAGGCGCATTGC
>CCR5_B.NL.1985.ACH490_30rod1.13826
TGTACGCGACCAAATAACAACACCAGGAAAGGTATCCACCTAGGACCTGGCCGTGCGTTTTACGCCACTGGCGGAATAGTAGGTGACATTAGACAGGCACATTGT
>CCR5_C.ZA.1998.ZA_Du123.23589
TGTATCCGGCCCAATAACAACACCCGCAAATCGATTCGCATAGGCCCAGGGCAGACTTTTTATGCAACAAACGATATCATCGGTGACATTCGTCAGGCACATTGC
>CCR5_O.CM.1993.CA9.357
TGTGAGAGACCTGGTAATCATACCGTGCAAGAGATTCGCATAGGACCACTTGCCTGGTACTCTATGGGCATCGAGAAGAATTCGAAGAATTCTTCCCGTCTCGCCTACTGT
>CCR5_D.UG.1997.338MPc01.29448
TGCACGAGACCATCGAACAATACTCGACAGTCTACACATATAGGGCCCGGCCAGGCCTTATTTACGACGAATGTCATCGGGAATATACGTCAGGCCCATTGC
>CCR5_D.UG.1997.183FIc13.29459
TGCATTCGGCCAAACAACAATACCAGACAAAGCATCCACATTGGTCCCGGTCAGGCCTTGTATACCACCAGAGTAATAGGTGATATTAGGCAAGCGCATTGC
>CCR5_B.NL.1985.H2_5_12E1.28170
TGCACCCGACCTAACAACAATACGCGTAAATCGATACATATCGGTCCTGGAAGGGCATTTTACACAACTGGAGAGATCATCGGCGAGATAAGACAAGCCCACTGC
>CCR5_B.BE.1994.H0_05_230.16051
TGCACTCGTCCAAACAATAATACAGGGAAGTCTATCTCCATAGGACCGGGCCGAGCATTTTACACGACGGGAGAAATTATAGGCGAGATCCGACAAGCATACTGC
>CCR5_C.ET.2002.02ET_14.10755
TGCACCCGGCCCAATAACAATACGCGACGTTCGATAAGGATTGGTCCGGGACAAACGTTTTATGCCACAGGAGAAATAATCGGAGACATTCGCCAGGCGCATTGC
>CCR5_D.UG.1997.108MIc14.29444
TGCACATGGCCCAATAACAATACAAGAAAGTCTATCCACTTAGGGCCTGGTCAGGCCTTCTACACAACCAAAATCATAGGCGACATTCGCCAGGCTTATTGC
>CCR5_B.US.-.patient_WC8.-
TGTACGAGACCGAATAACAATACAAGGCAAGGCATCAACATAGGTCCTGGAAGGGCCTTCTACACTACAGGAGAGGTAATTGGTGATATCCGTCAGGCGCACTGT
>CCR5_B.BE.2002.VI2673.16037
TGCACACGCCCTAACAACAATACCAGACGCTCGATTACCATAGGGCCTGGCAGAGCTTTCTATGCCACAGGAGACATAATAGGTGATATCAGGCAGGCCCACTGC
>CCR5_B.NL.1985.ACH0039_18a9.117
TGCACGCGTCCAAACAACAATACTCGACGCTCGATTAGCATAGGTCCTGGTAGGGCATTCTATACTACAGGGGAGATCATTGGCAATATTCGTCAAGCTCACTGT
>CCR5_B.CH.1998.PR119pre_02.10831
TGTACTCGGCCTAGTAACAATACCCGCAAGAGTATCCCAATAGGGCCCGGCCGAGCATTCTACGCCACCGGGGAGATAATCGGGGACATCCGGCAAGCCCATTGT
>CCR5_C.MW.1996.S180.6388
TGCACACGACCTGGGAATAATACTCGGACCAGTATACGCATTGGGCCAGGGCAGACGTTTTTTGCAAATAACATCATTGGCGATATTCGACAAGCACATTGT
>CCR5_C.MW.1996.S080.6370
TGTGTCCGACCGAACAATAACACTCGCCGCTCCGTGCGGATCGGTCCTGGCCAGACTTTTTATGCTACAGGTGATATTATCGGCGATATCCGTCAAGCGCACTGC
>CCR5_B.CH.1997.PR127pre_11.10835
TGTACGCGGCCTAACAATAATACTCGGCGATCCATTCATATGGGACCAGGTAGGGCTTTCTACACTACTGGGGAAATAGTAGGTGACATACGGCAAGCCTATTGT
>CCR5_B.US.-.Pat1_5_4.11100
TGCACTCGGCCAAACAATAATACGCGTAAATCAATACACATAGGGCCCGGAAGGGCCTTTTATACGACAGGGGAAATTATCGGGGATATAAAGCAGGCACATTGT
>CCR5_BF1.BR.1990.BZ162A.2970
TGTACTAGGCCTAACAACAATACGCGAAAATCTATACATATCGGCCCTGGCAGGGCCCTCTATGCCACAGGTGATATCATTGGAGATATCCGCAAAGCACACTGC
>CCR5_B.US.-.patient_WCM19.-
TGTACTAGACCCAGCAATAACACTCGAAGAGGCATACATATTGGGCCTGGCCGTGCATTTTACGCCACAGGAGAAATAATAGGCGACATCAGACAAGCTCATTGT
>CCR5_B.US.2001.APV_13.24058
TGCACTAGACCGTCCAACAACACCCGTAAAGGGATCCACATAGGGCCGGGACGTGCGTTTTACACTACCGGTGACATAATCGGGGACATTCGACAGGCTCACTGT
>CCR5_C.MW.1996.S116.6368
TGCATCAGACCCGGTAACAACACCCGGAAAGGAATGAGAATAGGTCCAGGGCAAACGTTCTACGCTACTGGCGACATCATCGGAGATATCCGACAAGCGCATTGC
>CCR5_B.US.-.Pat1_5_8.11100
TGCACTCGCCCCAGCAATAATACCAGAAAAAGCATCCCGATCGGCCCGGGCAGAGCATTTTACGCCACAGGCGAGATAACTGGTGATATTAGACAGGCCCATTGT
>CCR5_B.CN.2003.972.29179
TGCACCAGGCCCAATAATAATACGCGTAAATCGATCCATATCGGGCCCGGACAGGCTTGGTATGCAACAGGAGAGATAATCGGCGATATACGACAGGCGCATTGC
>CCR5_B.CH.-.NAB08_pre_cl_11_1.23092
TGCACTAGACCCAATAATAATACGCGACGATCCATTTCTATCGGACCCGGTAGGGCTTTTTATGCAACCGGTGAAGTGATTGGAGATATACGGCAGGCACACTGT
>CCR5_C.MW.1996.S031.6375
TGTACGCGTCCAAACAACAACACACGGAAATCCATTAGAATCGGTCCTGGGCAAACTTTTTACGCCAATGATATCATTGGTGACATCCGTCAGGCTCATTGT
>CCR5_B.BE.1999.T49_24_434.16057
TGCATCCGTCCTAATAATAATACGCGTAAAGGAATCCACATTGGGCCAGGCCGGGCTTTTTATGCCACAGGCGCGACTATTGGTAATATACGCCAAGCTAGATGT
>CCR5_B.SE.-.624_2_8.24081
TGCACGCGACCTAACAACAATACTCGTAAATCCATACATATAGGCCCCGGGAGAGCCTTTTATGCTACCGGGGACATTGTCGGGGATATTCGTCAAGCACATTGT
>CCR5_B.US.2002.APV_16.24061
TGCACAAGGCCAGGAAACAACACACGTAAATCCATACATATTGCACCTGGCCGGGCATTTTACGCGACGGGTGACATCATCGGTGACATTAGACAAGCGCACTGT
>CCR5_C.ZA.1997.97ZAPET60.12310
TGCACACGACCAAACAATAACACACGCAAATCAATCCGTATAGGTCCGGGGCAAGCTTTTTACGCAACAAACGATATAATCGGCGATATTCGCCAGGCTCATTGC
>CCR5_C.ZA.2002.02ZARP6.12315
TGTACTAGACCCGGCAACAATACCCGCAAGTCTGTTAGAATAGGGCCCGGGCAAACATTCTATGCTACAGGGGAGATTATTGGGGATATCCGTCGCGCTCATTGT
>CCR5_B.US.1985.Bal.323
TGCACAAGGCCAAACAACAACACCCGTAAATCTATTCATATCGGACCCGGAAGAGCCCTTTATACGACTGGCAAAATCATTGGTGACATTAGACAGGCGCACTGT
>CCR5_D.UG.1999.99UG_A07412M1.3975
TGTATTAGACCCAATAATAACACCCGTAAAGGGATACGTATCGGGCCCGGTCAAGCCCTATACACGACTGATATTATTGGGAATATACGCCAGGCGCACTGC
>CCR5_B.CH.1996.PR117pre_03.10830
TGCACTCGGCCCAACAACAACACCCGACGCTCTATAACTATAGGACCAGGTCGAGCTTTTTACGCTACAGATATTATAGGAGATATCAGACAAGCGCATTGC
>CCR5_G.CM.1999.99CMLB6.3070
TGTACTAGGCCGAATAATAACACTAGAAAGTCAATAACCTTAGGACCGGGCCAGGCTTTCTACGCGACAGGAGCAATCATCGGCAACATACGTCAAGCCCATTGC
>CCR5_C.ZA.1999.DU172.2847
TGTACAAGGCCCAGTAATAACACAAGGAAGAGTGTACGCATAGGTCCTGGGCAGACTTTTTTTGCCACGGGGGATATCATAGGTGACATCAGACAGGCCCACTGC
>CCR5_01_AE.TH.1992.92TH022_1gER.649
TGTACCCGTCCGAGCAATAATACCAGAACTAGTATTACCATTGGCCCAGGACAGGTATTTTACAGAACTGGCGATATCATCGGTGACATTCGCCGAGCCTATTGT
>CCR5_B.US.-.7047C_c35.6968
TGTACTAGACCTAACAATAATACCCGAAAATCCATACATATGGGGCCCGGGTCCGTCTGGTACGCGACTGGTGAGATTATTGGAGACATTCGCCAGGCCCATTGT
>CCR5_B.SE.-.1865_55_8.19519
TGTACGCGACCAAATAACAATACCGTCAAGTCGATTCATATCGGTCCAGGCCGCGCTTTCTACACAACGGGACAAATCATTGGGAATATTAGGCAGGCTCATTGT
>CCR5_C.BW.2003.03BW_1054.-
TGTACCCGCCCGGGTAATAACACCCGTAAATCCATACGAATAGGACCAGGGCAAGCTTTCTACGCGACAGGCGACATTATAGGTGATATCAGGAAGGCTCACTGC
>CCR5_A1.UG.1998.120MPC12.29462
TGTACAAGGCCAGGTAACAACACTCGAAAGGGTATCCACATTGGCCCGGGTCAGGCTTTCTACGCAACCGGTGCCATCATAGGGGACATTCGTCAAGCGCATTGT
>CCR5_C.MW.1996.S174.6349
TGTGTCCGCCCCAACAACAATACCAGAAAGTCGGTACGCATCGGGCCAGGGCAGACCTTTTACGCCACCGGAGACATCATAGGGGATATCCGCCAAGCACACTGT
>CCR5_A.RW.1988.LSP4.-
TGCACCCGACCTAACAACAACACCCGAACGAGCGTGCATATCGGTCCAGGCCAGGCGTTTTACGCGACCGGTGATATAATTGGGGACATAAGGCAGGCTCACTGC
>CCR5_C.ZA.1998.TV018.914
TGCACCCGTCCGAACAACAATACGCGGCGCTCTATGCGAATACGTCCTGGACAAACGTTTTACGCGACGGGGGAGATTATTGGAGATATCCGTCAGGCTTACTGC
>CCR5_B.CH.1997.PR124pre_02.10834
TGCATCCGGCCCAACAATAATACGAGGAAAAGTATAAATATAGGCCCTGGTAGAGCCTTCTACGCGACAGGTGATATTATTGGGGACATACGCCAAGCGCACTGC
>CCR5_B.US.2000.PRB958_06_TB1.27231
TGCACCAGACCCAATAATAATACTAGAAAGGGCATACATATTGGTCCTGGGAAAACGCTATATGCAACAGGGGAAATAATTGGGGACATCCGTCAAGCCCACTGT
>CCR5_B.US.1998.9020_20_TB1.27225
TGTAGCAGACCAAATAACAATACACGTCGGTCCATTCATATCGGACCCGGCAGGGCTTTTTATGCAACGGGCGATATAACAGGGGACATCAGGAAAGCACATTGC
>CCR5_B.US.1998.1056_10_TA11.10048
TGTACGCGGCCCGGAAATAACACCCGAAAGTCAATTACGATTGGGCCAGGCAGGGCTTTCTATGCCACTGGGGATATTATAGGCGACATTCGGCAGGCTCATTGT
>CCR5_01_AE.CH.1998.PR103pre_03.10827
TGTATTCGTCCGTTCGAAAACACGAGAACATCTGTCCGCATCGGTCCGGGTCAGGTGTTTTATAAAACCGGTGACATAATCGGGGATACCCGTAGCGCCTATTGT
>CCR5_B.BE.1995.I10_25_300.16052
TGCACAAGACCTAACAATAACACCAGGAAGTCAATTCCTATCGGTCCGGGGTCAGCGTTTTACGCAACCGGGGAAATTATAGGTGATATTCGCCAGGCTCACTGC
>CCR5_01_AE.JP.1996.NH2_II_B16.715
TGTACTAGACCTAGCAACAACACCCGGACCTCGGTTACCATCGGGCCAGGACAAGTGTGGTATCGCACAGGTGATATTATTGGAGATATTCGCCAGGCTTACTGC
>CCR5_B.US.-.Pat1_5_2.11100
TGTACACGGCCCTCCAACAATACGAGGAAATCGATTCCCATGGGCCCAGGAAAGGCCTTCTACGCCACCGGAGATATCACCGGCGACATACGAAAGGCGCATTGC
>CCR5_B.TH.1996.96TH_NP1538.9687
TGTACGCGTCCGAACAACAATACTCGAAAGTCGATCCAGTTAGGGCCGGGGAGAGCATGGTACACTACCGGCCAAATCATCGGAGATATAAGGCAGGCTCACTGT
>CCR5_B.SE.-.2282_24_5.19521
TGCACGCGCCCAAATAATAACACTCGGAAATCAATTCATATCGGTCCGGGCAGGGCTTTTTACACAACAGGGGGAATCATAGGTGACATCAGGCAAGCCCATTGT
>CCR5_A1.UG.1997.368MPc07.29453
TGCACGAGGCCCAATAATAATACGAGAAAGGGAGTACACATAGGCCCAGGACAGGCTTTTTTTGCAACGGGCGATATAATAGGTGATATTCGACAAGCGTACTGC
>CCR5_B.SE.-.5714_1_1.24084
TGCACTCGACCCAACAATAACACACGTAAAGGAATACACATCGGCCCTGGAAGGGCGTTCTATGCGACAGGCGATATTATTGGAGACATCAGACAAGCACACTGT
>CCR5_C.MW.1996.S158.14724
TGCACGCGACCCAACAATAACACTCGCCAGTCGATGAGGATAGGCCCAGGACAAACATTCTATGCGACGGGAGATATTATTGGCAATATACGTCAAGCACATTGT
>CCR5_C.BW.2003.03BW_6270.-
TGTACTCGTCCCGGTAACAACACCCGGAAAGGCATAGGTATAGGCCCAGGTCAAACCTTCTACGCCCCTCGCGGAATAATAGGGGATATACGACAAGCACACTGC
>CCR5_B.NL.1984.ACH490_23roB2.13826
TGCACTAGGCCCAATAATAACACTCGGAAGAGCATTCACCTTGGCCCCGGAAGGGCTTTTTTTACCACTGGAGAGATCATAGGTAATATTCGCCAAGCATATTGT
>CCR5_A1.CM.2000.00CMNYU340.1982
TGCGTACGTCCCAATAACAACACACGAAAGTCTGTGCGCATCGGGCCCGGCCAAGCATTTTACGCGACAGGCGACATCATCGGCGATATAAGGAAGGCATATTGT
>CCR5_01_AE.TH.1992.005.664
TGTACTCGCCCCTCCAATAACACGAGGACAAGTATTCCAATTGGACCCGGGCAGGTTTTCTACCGAACCGGAGACATAATAGGGGACATTCGGAAAGCCTATTGT
>CCR5_C.ZA.2002.02ZARP4.12314
TGTACACGACCTAATAATAATACTAGGAAATCTATTCGGATAGGACCGGGCCAAACTTTTTATGCAACTAACGAAATAATCGGGGACATACGGCAGGCACATTGT
>CCR5_B.BE.1994.U0_122_517.16058
TGTACGCGACCAAATAATAATACCCGGAAGGGCATACACATGGGTCCCGGTAAAGTCTTCTACGCCACTGGACAAATTATCGGGGATATAAGGCAGGCACACTGT
>CCR5_C.ZA.2005.05ZAFV22.-
TGTACTCGTCCGAATAACAACACACGGCGGAGTATACGGATAGGACCCGGGCAAACGTTCTACACAAATGATATTATCGGTGACATCCGGCAAGCCTACTGT
>CCR5_B.NL.1996.H4_137_2G1.28172
TGCACTAGACCAAATAACAATACGCGGAAATCCATACATATTGGTCCCGGTAGGGCTTTTTACGCGACTGGCGAGATAGTCGGTAATATACGCCAGGCTCACTGT
>CCR5_B.TT.1996.SC02C_3F2.13482
TGCACCAGACCCAATAATAATACTCGAAAAAGCATTAGTATTGGCCCAGGCCGCGCATTTTACACGGGCGAGATCATTGGCGATATTAGACAAGCTCACTGC
>CCR5_B.US.-.Pat1_4_6.11100
TGCACGCGCCCGAATAATAATACACGTAAATCAATTCATATTGGCCCTGGGAGAGCGTTCTACACCACCGGAGAAATTATTGGCAACATCCGCCAAGCTCACTGT
>CCR5_C.ZA.1998.98ZA502.4004
TGCACGCGACCTCATAATAATACCCGGAAATCCGTACGAATCGGCCCGGGACAGGCGTTCTACGCAACAGGTGACATAATCGGGAACATTCGCCAGGCTCACTGT
>CCR5_B.TT.1995.SC42.15372
TGTACTCGTCCAAATAATAACACGCGCAAGGGAATAACAATCGGCCCAGGCCGTGTGTTCTACACAGGCGAGATTGTTGGGGACATACGGCAAGTTCATTGC
>CCR5_B.SE.-.J5404.774
TGCACTCGCCCTAATAATAACACTAGGAAATCGATAAACATGGGCCCGGGCAGGGCGTGGTACACTACGGGCCAAATCATTGGCGATATTCGGCAGGCACACTGC
>CCR5_B.US.1997.9015_07_A1.23543
TGTACTCGCCCTGGAAACAACACCAGGAAGTCGATCCACATCGCCCCAGGTCGTGCCTTTTATACGACAGGAGATATCATCGGTGATATTAGACAAGCTCACTGT
>CCR5_B.US.1996.62615_03_p4.27223
TGTACAAGACCGAATAACAACACGCGAAAGTCGATTCACATCGGCCCAGGGGGTGCTTTCTACGCCGCCGGTGGAATAATAGGTAATATTCGGCAAGCACATTGC
>CCR5_A1.TZ.-.TZ13.-
TGCATTAGACCTAATAATAATACTCGTAAAAGCGTTCGAATTGGTCCAGGTCAAGCATTTTACGCCACCGGCGATATCATAGGCGACATCAGACAGGCACATTGC
>CCR5_11_cpx.CM.2001.01CMNYU5346.5163
TGCACAAGACCAAACAACAATACACGCAAGTCCATTCGTATCGGCCCCGGGCAGGCGCTGTACGCGACGGGCGCCATCATTGGGAATATCCGACAGGCCCACTGT
>CCR5_C.ZA.1998.TV008A.13901
TGCACCCGACCTAATAATAACACTCGCAAGTCGATTCGGATAGGCCCGGGACAGACCTTCTTTGCTACAAACGACATAATCGGCGATATCCGACAAGCCTATTGT
>CCR5_AC.ET.1991.E3099.699
TGTACTCGTCCAAATAATAATACGAAAAAATCAATGCGAATCGGACCAGGACAGACGTTCTATGCCACAGGCGACATCATAGGTGACATCCGTCAGGCTCATTGC
>CCR5_A1.UG.1998.120MPC10.29462
TGTACTCGGCCGGGCAACAATACACGAAAATCCATCCATATTGGTCCTGGGCAAGCATTCTATGCGACGGGTGCAATAATTGGAGACATCCGCCAAGCCCACTGC
>CCR5_B.NL.1990.H5_25_7H6.28171
TGCACACGACCTAACAACAATACGCGGAGAAGCATACATATTGGTCCTGGTCGTGCTTTCTATGCTACAGGGGATATTATAGGGAACATTAGACAAGCCCACTGT
>CCR5_C.BR.1992.BR025-a.586
TGCACTCGCCCGAATAACAACACTCGCAAATCAATTAGGATAGGACCCGGCCAGGCTTTCTACGCAACTGGCGAGATTATAGGGGACATTCGTCAAGCGCACTGT
>CCR5_A.RW.1992.92RW016_A.632
TGCATACGCCCTAATAATAATACGCGCAAAAGCGTTCCAATTGGCCCAGGACGTGCCTTCTATGCTACGGGCGATATAATAGGTAACATTCGCCAAGCACATTGC
>CCR5_B.US.-.patient_WCM4.-
TGCACCAGACCTAACAACAATACGCGCCGGAGTATCAATATTGGACCGGGTCGCGCTTTCTACACTACGGGAGAAATAATCGGAGACATCCGCCAGGCACACTGT
>CCR5_B.BE.1996.Q22_28_344.16055
TGCACCCGAAGTAATAACAACACACGGAAAGGTATCCACATGGGGCCCGGCCGGGCATTTTATGCAACGGGGAATATCATCGGCGATATACGCCAGGCTTATTGT
>CCR5_B.BE.1989.VI318.16043
TGCACCCGGCCTAACAATAACACGCGGCGTTCTATAAATATAGGCCCAGGGCGTGCATTCTATGCAACTGGCGAGATTATCGGTGATATTAGACAGGCTTATTGT
>CCR5_A1.KE.2000.KSM4030.4255
TGCACTCGACCATCTAACAACACACGAAAATCTGTCCGGATAGGTCCAGGCCAAGTCTTCTATGCCACTGATATAATTGGTAATATCCGCCAAGCCCACTGC
>CCR5_B.BE.1996.I22_10_287.16052
TGTACTCGTCCCAACAACAATACGCGCCGTGGGATCCACATCGCCCCGGGATCGGCATTCTATGCTACGGGCGAGATTATTGGAGACATCCGCCAAGCGCACTGC
>CCR5_C.ZA.2000.00ZATM22.12326
TGTATAAGACCGGGTAACAATACATCTAAAAGTATCAGGATCGGTCCAGGGCAGACGTTTTATGCTACGGGGGATGTTATCGGTAATATTCGCCAGGCCCATTGT
>CCR5_G.CM.2000.00CMNYU786.14494
TGCACCCGCCCGGGGAATAATACGAGGAAGGGAATTGGGATAGGGCCGGGCCAGATGTTTTATGCTACTGGCTCGATAACAGGAGATATCAGACAGGCCCACTGC
>CCR5_B.US.-.7047P_c03.6968
TGTACGCGACCTAACAACAATACTCGAAAATCAATCCATATGGGGCCGGGGTCTGTTTTATACGCTACAGGCGAAATTATTGGAGATATCCGGCAAGCACATTGT
>CCR5_B.US.2000.RHPA.23540
TGCACGCGACATAATAACAACACCCGGAAATCTATAAATATAGGGCCGGGACGAGCGTTCTACGCAACAGGTAAAATCATCGGGGATATCCGGCAGGCCCACTGC
>CCR5_G.CM.1999.99CM_MP1287.20503
TGCATACGCCCTGGAAACAATACACGCAAGTCTATTAGGATCGGCCCCGGGCAAGCTTTTTTCGCGACGGGGGCAATAATCGGCAACATCCGACAAGCACACTGC
>CCR5_B.BR.1992.92BR021_Gpi.8563
TGCACTCGACCGAATAATAACACTCGAAAAGGTATCCATATGGGCTGGGGACGAGCGTTTTATGCGACCGGCGAAATAATTGGGAATATCCGCCAAGCTCACTGT
>CCR5_B.NL.1991.H3_28_5B12.28169
TGCACTCGTTATAACAACAATACTAGGCGATCTATTCACATGGGGCCGGGGCGGACTTTTTATGCGACAGGTGATATTATCGGTGATATTCGGCAGGCTCAATGC
>CCR5_B.CN.2003.9713.29179
TGTACACGTCCCAACAATAACACAAGAAAGTCCATCCATCTTGGGCAGGGGCGCGTTTGGTACACGACCGGACAGATCATTGGCGACATTCGACAAGCCCACTGC
>CCR5_A.CM.1999.99CMLB26.3062
TGTATACGACCGAATAACAACACAAGGAAGGGGATTCACATTGGGCCTGGTCAGGCGTTTTACGCACGGGGTGACATCATTGGCAACATACGTCACGCATTTTGT
>CCR5_B.CH.1996.PR114pre_01.12947
TGTACCCGTCCTGGAAACAATACTAGGAGGGGCATTCACATAGGTCCCGGGCGAGCTTTTTATACAACTGGCGAGATCATAGGCGACATTCGGCAGGCACACTGC
>CCR5_B.CH.1997.PR127pre_13.10835
TGTACGCGGCCATCCAACAACACCAGAAAAAGTATCCACATGGGTCCCGGTCGGGCGTTTTACACGACGGGGGAGATAATAGGAGACATAAGGCAGACTCATTGC
>CCR5_A.UG.1992.92UG031_7.646
TGTATCCGGCCTAATAATAATACCAGAAAATCAGTCCGAATTGGCCCGGGACAGGCGTTCTATGCTACGGGCGACATAATTGGAAATATTCGACAAGCCCATTGT
>CCR5_01_AE.CH.1998.PR103pre_16.10827
TGCACGCGCCCGTGTAATAACACAAGGACCAGTGTCAGGATCGGCCCGGGTCAAGTGTTTTACAAGACGGGAGATATAATAGGAGATATAAGGTCGGCCTACTGC
>CCR5_B.CH.1996.PR117pre_01.10830
TGTACGAGGCCAAATAACAACACCCGCCGTTCCATTACAATCGGCCCTGGTGGAGCTTTCTATGCGACAGACATCATTGGCGATATACGACAAGCCCACTGC
>CCR5_C.ZA.2000.00ZATM28.12334
TGCATCCGGCCTCAGAATAATACCGTAAAGTCTGTGCGAATCGGGCCAGGCCAGACCTTCTATACAACAGGGCAAGTCGTCGGTGACATCAGAAAAGCCCATTGC
>CCR5_B.NL.1997.H3_110_8D3.28169
TGCACACGGCTTAACAATAACACGCGCAAATCGATAACCTTCGGGCCTGGTCGCGCGTTTTACGCCACTGGCGATATAATAGGGAACATCAGACAAGCACAGTGC
>CCR5_B.CH.1996.PR117pre_10.10830
TGTACACGGCCCAATAACAATACCCGCCGGAGCATTACAATAGGACCTGGCAGAGCGTTTTACGCAACGGATATCATCGGGGACATTCGTCAAGCACAATGC
>CCR5_H.CM.2001.01CMNYU5821.5152
TGTACGCGGCCGAATAACAACACGCGTACAGGGGTTCACATAGGTCCAGGCCGAGCTTTTTACGCAACAGGCGACATTATTGGAGATATTCGCCAAGCCCACTGC
>CCR5_B.US.-.7069C_c07.6996
TGCACTCGACCCAATAACAACACCAGAAAGAGTATCCATATGGGTCCAGGCAGGGCCATGTATGCAACAGGGGATATAATCGGCGATATCCGGCAAGCTCATTGT
>CCR5_B.TH.1992.92TH014C_1gER.42
TGCACACGGCCTAATAATAACACTCGAAAAAGCATACATCTTGGGCCTGGACGAGCCTGGTATACCACGGGCCAAATTATAGGGGACATCAGGCAGGCCCACTGT
>CCR5_C.MW.1996.S148.14719
TGTACGAGACCGATAAATAATACGAGATGGTCCGTTCGGATCGGACCAGGGCAGACCTTTTACGCCACAGGCGATATTATTGGAGATATTCGCCAAGCGCACTGC
>CCR5_B.US.-.patient_WC43.-
TGCACTCGGCCTAACAACAATACCAGGAAGGCAATACATCTGGGTCCTGGAAGGGCTTTTTACACCACCGGCGGAATCATTGGCGACATAAGACAGGCGCACTGT
>CCR5_02A.CM.1997.97CM_MP570.11172
TGTATTCGGCCTAACAACAATACTCGTGAATCTGTCCGGATCGGCCCCGGACAGACGTTTTATGCTACAGGTGAAATTATAGGTGACATACGACAGGCTCATTGC
>CCR5_-.GH.2002.02GH_NT22.19250
TGCACGCGGCCGAATAATAACACGAGGAAGGGTATCCCGATTGGCCCTGGGCAAGCTTTCTACACTAACACTATTGTTGGAGATATACGTCTAGCATATTGC
>CCR5_C.ZA.2000.00ZATM26.12330
TGCATAAGGCCGGGGAACAACACTCGAAGGAGCGTGCGAATCGGACCTGGGCAGACGTTTTTCGCTACAGGTGACATCATTGGAGACATAAGACAAGCTCATTGC
>CCR5_B.US.1998.1058_11_B11.13508
TGCATTAGACCAAACAACAACACGCGGAAAAGAATCACCATGGGACCAGGGAAGGTGTACTACACGACGGGCCAAATTATTGGGGATATACGACAGGCTCATTGC
>CCR5_B.US.1992.21v17px298.23094
TGTGAGCGTCCCGGAAATAACACTAGCAAAGGCATACATATAGGCCCAGGCAGGGCCTTTTATGCAACAGAAAACATTGTAGGTGATATCAGAAAGGCCCACTGC
>CCR5_B.NL.1991.H3_28_5B10.28169
TGCACTCGTCCGCACAATAACACGCGAAAATCTATTCACCTAGGGCCCGGGAGGGCGTTTTACGCGACAGGTGATGTTATAGGCAACATTAGACAGGCTCACTGC
>CCR5_B.US.-.patient_WCM26.-
TGCACCAGACCCAACAACAACACCCGGAAGTCGATACCGATGGGTCCGGGGCGAGCCTTCTATACGACAGGCGAGATTATAGGCGATATAAGGCAAGCTCATTGT
>CCR5_B.US.2004.APV_20.24064
TGTACAAGACCCAACAATAACACGCGTCGCTCGATCCCCATAGGTCCCGGACGCGCATTCTATGCGACCGACATTATTGGAGACATCCGCCAAGCTCACTGC
>CCR5_C.MW.1996.S036.6356
TGTACACGACCCGGGAATAACACTAGAAAATCCGTACGGATTGGGCCTGGGCAGACATTCTACGCTACTGGCGAGATAATCGGGGATATCCGGCAGGCACACTGT
>CCR5_B.NL.1987.H1_15_3A7.28173
TGCACCCGACCCAACAACAACACGCGTAAATCCATTCACATAGGACCCGGTCGGGCCTTTTACGCGACAGGTGAAATCATAGGTGACATCAGACAAGCGTATTGT
>CCR5_B.CH.1997.PR101pre_01.10826
TGCATACGGCCGCATAATAACACGCGCAAATCTATCCCCATTGGACCTGGTCGCGCGTTCTATACGACGGGTGAGATTATCGGAGATATTCGTCAAGCCCACTGT
>CCR5_B.BE.1996.R21_01_465.16056
TGCACGAGACCTAACAATAATACACGTCGGTCCATCAGCCTTGGTCCCGGACGTGCCTATTATGCCACTGGGGACATTATAGGCAACATACGCCAGGCACACTGC
>CCR5_D.UG.1992.92UG005_exp.640
TGTACACGCCCATATAATAATACCAGGAAGGGTATACATATCGGCCCGGGCCGGGCTTACTACACAACGAATATAGTTGGTAATATCCGGCAGGCGCACTGC
>CCR5_B.SE.-.J624.24081
TGCACGCGGCCCAATAATAACACCCGCAAGTCGATACATATCGGGCCTGGCCGGGCCCTATATGCGACTGGCGACATAGTGGGCGATATCCGGCAGGCTCATTGT
>CCR5_C.MW.1996.C109.6352
TGCACGAGGCCCAATAACAACACTAGAAAAAGCATCCGAATTGGACCTGGGCAAACCTTCTACGCTACGGGCGTGATAATAGGCGACATCCGACAAGCACACTGT
>CCR5_B.GB.-.UK1BR_30.13898
TGCTCGAGACCGAACAATAACACAAGGAAGTCGATTCCTATGGGCCCGGGAAAAGCATTTTACGCAACCGGTGATATCATAGGCGACATAAGGCAGGCTCACTGT
>CCR5_A.RW.1992.92RW024_B.13873
TGTACCCGTCCTAATAATAACACACGGACCTCTGTCCGTATAGGTCCAGGGCAGACATTCTATGCAACCGGCGATATTATCGGCGATATACGGAGGGCCTATTGC
>CCR5_B.BE.-.VI943_3.21143
TGCACTAGACCCTCCAACAACACGAGAAAAGGGATCCACATAGGTCCTGGTCGGGCTTTCTATGCGACAGGAGAGATCATTGGAGACATACGACAGGCACATTGC
>CCR5_02_AG.CM.2001.01CM_1475MV.9934
TGCGCACGAACCGGTAACAATACGAGGACCTCTATCCGAATCGGACCAGGCCAGGCTTTCTTCGCGACGGGAGAGGTTATTCGAGATATACGTCTGGCTTATTGT
>CCR5_B.US.-.Pat1_8_8.11100
TGCACTAGGCCATCGAACAATACGCGGAAGTCGATTCACATAGGTCCAGGCAGAGCCTTTTATACTACTGGAGAAATTATCGGAGACATACGCCAGGCCCATTGC
>CCR5_C.ZA.1999.DU422.2479
TGTACCCGCCCCAACAACAATACTCGCAAGAGCGTTCGCATTGGGCCAGGCCAAACGTTCTATGCTACGGGGGAGATTATCGGCGACATTCGCGAGGCCCACTGT
>CCR5_A1.KE.1994.Q842-d16.1121
TGTACGAGGCTTAACAATAATACGCGCAAGTCAATCCATATAGGTCCAGGGCAAGCTTTCTATACTACCGGAGACATTATAGGTGACATACGACAGGCACACTGT
>CCR5_C.BW.2003.03BW_1081.-
TGTATACGACCCGGTATAAATAAAAGGAAGCGGATCAGGATAGGGCTACGGTACGCGTTTTTTGCGACGGACAATAGGATTGGAAAAGCGCACTGT
>CCR5_A2.KE.1994.Q45D6.678
TGCACCAGACCGAACAACAACACTCGTAGGTCCATCCACTTTGGCCCTGGACAGGCATTTTATACAAACAACATCATCGGAGACATCAAACAGGCCCATTGT
>CCR5_C.BW.2003.03BW_1103.-
TGTATTCGACCTGGAAACAATACCCGAAAATCTGTCAGAATAGGACCGGGCCAGGCATTCTACGCAACAGGCGATATTATCGGGGATATCCGGAAGGCACATTGC
>CCR5_A.CM.1997.97CM_MP582.20529
TGCACGCGGCCGAATAATAACACTAGGAAAAGCGTACATATAGCTCCAGGGCAAGCTTTCTACGCAACCGGTGCGATTATTGGTGATATAAGGCGGGCGTATTGT
>CCR5_B.TT.2001.TT103C_2E4.13492
TGCACCAGGCCCAACAACAATACACGCCGTTCAATACCACTGGGTCCCGGGGCTGCCTTTTTCACAGGGGAGATTATAGGCGACATACGCCAGGCCTATTGC
>CCR5_B.BE.1995.H10_08_242.16051
TGCACCCGACCTAGTAACAACACGCGTAAGTCAATTCATATTGGGCCTGGGCGGGCATTCTATACTACCGGAGAGATTATAGGTAACATTCGCCAGGCGCATTGT
>CCR5_B.US.-.patient_WC51.-
TGCACACGGCCCAATAACCATACTCGCAAACGGATGACGCTAGGACCTGGTCGCGTGTATTATACCACGGGAGAAATCGTAGGGGATATTCGACAGGCTCACTGT
>CCR5_G.UG.1992.JWF-JW3-975.13799
TGCACACGGCCTAACAATAATACCCGTAAATCCATCAACCTTGGGCCTGGACAAGCGATTTATGCCACAGGAGCTATCATCGGGGACATCAGACAGGCACACTGT
>CCR5_D.UG.1998.372FPc02.29467
TGCACGCGACCTTTCAATAATACACGACAGGGGGTACACATTGGGCCCGGGTCAGCTTACTTTACTGAAAAAATCGTAGGGAATATTCGCCAGGCTCACTGC
>CCR5_C.ZA.1999.99ZASW22.8567
TGTACCAGGCCCAGTAACAACACACGAAAAAGTATCAGAATTGGGCCCGGTCAGGCCTTCTATGCTACAAACGAAATCATTGGAGACATTAGACAGGCGCATTGT
>CCR5_C.MW.1996.S103.6359
TGTACACGCCCCTACAATAACACCAGAAAATCGATGCGTATAGGACCAGGCCAGACTTTCTATGCCACTGGCGATATCATCGGTGACATTAGGCAGGCACATTGC
>CCR5_B.AU.-.NDRF.-
TGCACCAGACCATCCAATAACACACGAAAGTCTATACATATAGGCCCTGGCAGAGCCTTCTACACCACCGGAGCTATAATCGGAGATATCCGGCAGGCACATTGC
>CCR5_01_AE.TH.1990.TN235.19931
TGCACACGGCCTTCCAATAACACGCGCACCAGCATACCAATCGGGCCTGGTCAGGCCTTCTACCGTACAGGCGATATTATAGGCGATATTCGCAAGGCCTACTGT
>CCR5_D.UG.2001.605FIC5.29455
TGTACGCGTCCTTATAACAATACGCGCCAATCAACCCATATTGGACCAGGCCAAGCACTATACACGACGCGTGTAATTGGAAATATCCGGCAGGCGTACTGT
>CCR5_B.NL.1989.H3_20_8A9.28169
TGCACGCGTCCACACAACAACACTAGACGTTCCATCCATTTGGGGCCTGGGAAAACTTTCTATGCCACAGGCGATATTATAGGGAACATCAGGCAAGCTCATTGC
>CCR5_B.IT.1994.child_B306_month_9_clone_14.27804
TGCATTAGACCAAACAACAATACTCGTAAATCGATCCCCATGGGTCCTGGTAAGGCTTTCTACGCGACAGGTTCCATTATTGGGAACATACGTCAAGCACATTGC
>CCR5_B.US.1998.AC10.10153
TGCATTCGGCCGAACAATAATACCCGCAAGGGCATCCATATTGGCCCTGGACGTGCTTTTTATACTACGGGAGACATTATTGGGGATATTAGGCAGGCGCATTGC
>CCR5_B.US.1992.92US657_1.4474
TGTACCCGTCCTAACAATAATACACGCAAGGGGATTCACATCGGTCCAGGGCGGGCATTCTATACTACGGGGGAGGTTATAGGAAATATACGCCAAGCACACTGC
>CCR5_B.NL.1989.H3_20_8C12.28169
TGCATCCGACCTAACAACAACACTAGAAAATCAATACATCTGGGACCGGGCAGAGCTTTCTACGCAACCGGCGATATTATCGGTGATATTCGGCAGGCACACTGT
>CCR5_C.MW.1996.S134.6380
TGTACTCGGCCCAATAATAACACGCGTCGGAGTTACGGTATCGGGCCGGGACAGGCCTTTCGGGCAACCACTAACATTATAGGTGACATCAGGAAGGCCCACTGT
>CCR5_B.US.2001.REJO.27174
TGTACTCGACCGAACAACAATACCAGGAAATCCATTCACATTGCACCAGGCCGCGCCTTTTACGCAACGGGCGAAATTATTGGTGATATCCGAAAGGCGTATTGC
>CCR5_B.NL.1988.ACH171_29roH8.711
TGTACACGGCCCAATAATAACACTCGCAAAGGGATCCATATAGGCCCTGGGAGGGCCTTTTATACTACAGGTGACATAATCGGAGATATTCGTCAAGCCCACTGC
>CCR5_B.US.1994.6101.4633
TGTACTCGACCGAACAATAATACGCGTAAATCGATACACATGGGCCCCGGAGCTGCTTTTTACGCCCGCGGTGAGGTAATAGGGGATATAAGACAAGCCCATTGC
>CCR5_C.MW.1996.C018.14723
TGCACACGGCCTAATAATAATACAAGAAAGTCGGTTAGGATCGGGCCGGGTCAAGCATTTTACGCGACTGATGGCATAATTGGCGACATCAGACAGGCGCATTGC
>CCR5_B.CN.2004.5641.29183
TGCACGAGACCAAATAACAATACTCGAAAGTCAATCCATCTTGGGCCGGGACGCGCATGGTATGCCACTGGCGAGATAATTGGAAATATTCGCCAGGCGCATTGC
>CCR5_C.ZA.2001.01PB15ZA.14618
TGTACTCGTCCTGGGAATAATACACGTAAATCGGTTCGTATAGGCCCCGGGCAAACATTTTACGCCACTGGCGCAATCATAGGGGATATCCGCCAGGCTCATTGC
>CCR5_C.MW.1993.93MW_965.13798
TGTACGAGGCCGAACAATAATACACGGAAAAGTGTGCGGATAGGTCCAGGCCAGACCTTCTATGCCACGGGTGCGATTATAGGTGATATCAGACAAGCGCATTGT
>CCR5_B.BE.1995.R0_12_448.16056
TGCACACGGCCTAATAATAACACGCGGCGTTCAATAACCTTGGGTCCGGGTCGAGCTTACTACGCTACCGGCGACATAATCGGAGATATCAGACAGGCCCACTGC
>CCR5_C.IN.1993.93IN101.14294
TGTACTAGACCGAACAACAACACACGTAAGTCGATACGTATTGGACCTGGCCAAACATTCTATGCCACCGGGGATATTATCGGCGATATTCGTCAGGCGCACTGT
>CCR5_C.MW.1996.S005.6353
TGTACCCGGCCAAATAACAACACACGGAAGAGTATAAGAATAGGTCCAGGCCAGACCTTTTTCGCCACAAACGCTATAATAGGTGATATCCGCCAAGCGCATTGT
>CCR5_B.US.2003.APV_19.24065
TGTACCCGACCCAATAATAATACACGCAAGGGTATACACATAGGACCCGGCCGGGCGTTCTATGCCACGGGGGAGATTATCGGAAACATTCGGCAAGCTTACTGT
>CCR5_B.NL.1985.ACH0039_18e11.117
TGTACGCGTCCGAATAATAACACACGGAAGTCGATATCTATTGGTCCAGGCCGTGCATTCTATACTACAGGAGAGATTATCGGCAACATTCGACAAGCACACTGC
>CCR5_B.AU.-.EDLOC_4.-
TGCATTCGGCCTAATAATAACACGCGTAAGTCCATCCACATCGGTCCCGGCAAGGCATTCTACGCTACAGGAGACATCATCGGGGATATACGTCAAGCATATTGC
>CCR5_B.US.1998.9021_14_B2.16102
TGCACGCGTCCCGGAAATAACACCCGCAAATCAATTCACATTGCCCCAGGTCGTACGTTCTATGCCACTGGAGAGATTATTGGAGACATTCGCCGAGCTCACTGT
>CCR5_C.MW.1996.S040.6384
TGCACAAGACCTAACAACAACACTAGAAAGAGCATTCGGATAGGTCCCGGACAAGCATTCTATGCTACCAATGCTATCATAGGAAACATTAGGCAGGCACACTGC
>CCR5_B.NL.1990.ACH171_41roe2.711
TGTACGCGGCCAGGGAATAACACGCGCAAGGGAATCCACATCGGTCCCGGGCGCGCCTTTTATACTACTGGTCAAATCATCGGAGATATCCGTCAGGCCCACTGT
>CCR5_B.BE.-.VI968_2.21144
TGCACTCGCCCGAACAATAATACTCGAAGGTCGATTCATATTGGCCCTGGCAGAGCTTTCTACACCCGTGACATAATTGGTAATATAAGGCAAGCACATTGC
>CCR5_B.CH.1997.PR115pre_12.10829
TGCACCAGACCAAACAATAACACCAGAAAATCCATTTCGATGGGACCAGGGCGTGCATTCTATGCCACAGGGGCCATTATAGGCGATATAAGACAAGCACACTGC
>CCR5_C.MW.1996.C012.14721
TGCACCCGGCCCGGGAACAATACACGGCGGAGCGTAAGGATAGGGCCTGGTCAGGCTTTCTACGCCACCGGCGAAATAATAGGCAATATCCGCCGTGCCCATTGT
>CCR5_B.US.1992.21v16pc1064.23094
TGTGGACGTCCAGGGAATAACACGAGCAAAGGAATTCACATGGGTCCGGGTAGAGCGTTTTATGCGACCGAGAATATCATAGGTGATATACGAAAAGCACATTGT
>CCR5_B.US.1985.BAL.323
TGCACTCGTCCTAATAACAACACCAGAAAGTCGATTAATATCGGTCCTGGTAGGGCGTTGTATACAACCGGGGAGATTATCGGTGACATCAGACAAGCTCATTGC
>CCR5_B.NL.1987.H2_12_C12.28170
TGCACAAGACCTAACAATAATACCCGCAAGGGCATTCATATAGGCCCAGGACGGGCTTTCTATACAACCGGCGAAATCATCGGAGACATCCGGCAGGCACACTGC
>CCR5_C.ZA.2000.00ZADu422_May_00.2479
TGCACGAGACCGAATAACAACACTAGAAAATCGATTCGAATAGGTCCTGGTCAAACATTCTATGCAACTGGAGATATAATCGGCAATATCCGAGAAGCGCATTGT
>CCR5_A.KE.1999.99KE_KNH1088.4242
TGTACACGGCCCAACAACAATACCCGCAAAGGCATACATATCGGTCCTGGCCAGGCGTTTTACGCTACAGGAGAAATCATCGGCGATATCCGGCGAGCACACTGT
>CCR5_C.MW.1996.S002.5339
TGCACGCGTCCCAATAATAATACGAGGAAGAGCATCCGAATCGGACCTGGTCAGACTTTCTATGCGAACAATGCAATTATCGGAAATATCCGCCAAGCACATTGC
>CCR5_D.UG.1999.99UGA03349.3973
TGTACCAGGCCGTATAATAACACCCGGAAGGGCGTCCACATAGGACCCGGGCAGGCCTATTACACCACTAAGATAATCGGCGATATCCGTCAGGCGCACTGC
>CCR5_C.BR.2003.RS002.-
TGCACTAGGCCTAATAACAACACCAGAAAATCCATAAGGATCGGACCAGGACGTACCTTCTATGCAACCGGAGACATCATAGGTAATATCCGAAAGGCTTATTGT
>CCR5_C.ZA.1998.DU151-e3.2483
TGCACACGCCCCAATAACAACACACGGAAGAGCATACGCATTGGTCCAGGCCAAACTTTCTATGCGACTGGGGAGATCATTGGCAATATACGAGAAGCTCACTGC
>CCR5_D.UG.1997.183FIc03.29459
TGTATCCGGCCGTCGAACAATACTCGACAGTCAATCCACATTGGACCAGGCCAGGCTTTGTATACCACCGGCGTTATTGGAGATATCCGCAAAGCACACTGC
>CCR5_AG.CM.1999.99CMLB31.3075
TGTACGCGACCGAACAATAATACTCGAACGTCGGTGCGCATAGGTCCCGGGCAGACGTTTTATGCAACAGGTGCTATTATTGGTGATATCCGGAAGGCATATTGT
>CCR5_B.SE.-.2242_64_4.19520
TGCACTCGCCCAAACAATAATACTCGGAAAGGTATTCACATTGGGCCTGGGAGTGCTTTTTATACAACTGGTGCAATAATCGGAAATATACGTCAGGCCCACTGC
>CCR5_C.ZA.1999.99ZATM7.12320
TGCACACGGCCAAACAATAATACCAGAAGATCGATGAGAATAGGCCCGGGGCAGGCTTTCTACGCCACAGGAGACATCATTGGTGATATAAGGCAAGCACACTGC
>CXCR4_B.NL.-.ACH168_C23.12936
TGTACACGTCCCAATAACAATATACGGAAGCGTATCCACATAGGTCCAGGGCGGGCGTTCTATACTACAAGGCAGATTATAGGAAACATACGGCAGGCACACTGC
>CXCR4_D.UG.1992.92UG021_exp.645
TGCACCAGACCCTATGACAAGGTATCTTACCGGACACCAATAGGTGTTGGTAGAGCGTCTTATACAACACGAATAAAAGGGGACATTCGGCAAGCTCACTGC
>CXCR4_A1.UG.1992.92UG029_prim.638
TGCACCAGACCTAACAACAACATTTCTCGCAGGCGTATTCATATAGGGGGCGGGCAAGCCTTTTACGCAACTGGTGGAATGACTGGAAACATCCGCCAAGCTTACTGC
>CXCR4_B.ES.-.851.11209
TGCACGCGACCAAATAATAACACGCGTAAGTCAATTCACATTGGCCCAGGGGGAGCTTTCTACGCCACGGGTGATATTATCGGCGACATAAGACAGGCCCACTGT
>CXCR4_D.SE.-.C4_1D.10926
TGCAGTCGCCCTTATACGACGATTCGGCGCTCTACAGGGATAGGTCCAGGCAGGGCGTCGTATATAGCAAAAATAACGGGGGATATACGTCAAGCTCGCTGC
>CXCR4_B.US.-.UNC116_1.381
TGCACGCGACCTAATAATTACAAAAGGAAACGCATAACTACAGGACCTGGAAAGGTGTTGTACACGACTGGGCAAATTATCGGGGATATCCGACGGGCGCATTGC
>CXCR4_B.US.1994.FIV_10.5620
TGCACGAGACCGAATAACAACACACGACGCTCTATTCCGATTGGGCCTGGTCGTGCATTCTATGCGACTGGCGACATCATAGGAGATATTAGACAAGCTCACTGT
>CXCR4_B.NL.1988.ACH0039_X1H4.117
TGCACTAGGCCTAACAACAACGTACGTAAGCGGATCTCCCTGTCGCCTGGGAGAGTCTACTATACAACCGGCGAGATCCGGGGTGACATTCGGAAAGCCTATTGT
>CXCR4_B.NL.1986.ACH490_33a7.13826
TGTACGCGTCCCAACAAAAATATACGCAAGGGTTTACGACTGGGACCTGGTCGAGCGTTCTATACTATGGGCGGCATTGTCGGCTACATCCGACAAGCCCATTGC
>CXCR4_B.NL.1990.dpx1_a1.12937
TGTACAAGGCCGAATAACAACACACGTAGAAGGATCTACATAGGTCAGGGACGTGCAGTCTATACGACCAAGCAGATCGTTGGGGACATTAGAAAGGCGTACTGT
>CXCR4_B.AU.-.VH.832
TGTATGCGGCCCAACAACAATACTAGAAAAGGAATATACGTAGGTCCAGGTCGTCATATTTATGCTACAGAGAAGATCGTGGGTGATATTCGCCAGGCCCACTGC
>CXCR4_B.FR.1983.IIIBX.19535
TGCACCAAGCCGAATAACAATACAAGAAAAAGGATAAGGATCCAGCGGGGTCCCGGTCGTGCATTTGTTACAGTTGGTAAAATCGGCAACATGCGTCAGGCCCACTGC
>CXCR4_D.SE.-.C2_31bD.10926
TGTTCACGCCCGTACACTACGATCCGTCGCTCTACGGGCATAGGGCCTGGACGGGCAAGTTATATCGAGAAAATCGGGAATATCAAACAAGCGTACTGT
>CXCR4_01_AE.TH.1993.CMU08A2.737
TGTACGAGACCATCTAACAAAAAGCGGCAACGTGTGACAATTGGTCCTGGACGGGTGTATTATAGTACTGGAGATATTATGGGCGATATCCGTAAGGCACACTGC
>CXCR4_-.GH.2002.02GH_NKS52.19233
TGCACCCGTCCAAACAACAATACCCGTAAGGGAGTGCGAATCGGACCGGGTCAAACTTTCTACGCGACTGGGGACATAATTGGCAATATTCGGCAGGCTCATTGT
>CXCR4_B.US.-.7120C_c05.6995
TGCGCTCGCCCTAACAACAATACACGCAAGGGAATTCACATGGGGCCCGGTAGGGCTATGTACGCGACTGAAAAAATAACGGGAGACATAAGGCAGGCGCATTGC
>CXCR4_B.NL.1986.ACH490_35rad2.13826
TGCACGCGTCCAAACAAGACCACTCGTAAAGGGCTACGATTAGGACCGGGACGCGCTTTTTACACTATGGGGGGGATTGTGGGCTACATCCGACAGGCTCATTGC
>CXCR4_B.US.-.7120C_c40.6995
TGTGCTCGTCCAAATAATAACACACGGAAACGTATCTATATGGGCACAGGACGTTATATGAGTGCGACCGAGAAGATCACAGGGGATATTCGTCAAGCACGCTGT
>CXCR4_AG.CM.1999.99CMBD5.3066
TGCACCCGACCGGGTAATAATACACGTAAATCTATAAGGATTGGAATTGGTCGTGGTCAAACGTTCTATGCGAATGGGAGAGTAGTCGGCGATATAAGGCAGGCTCACTGC
>CXCR4_01_AE.SE.-.M3_3D.10929
TGCACGCGTCCGTTTAATAACACACGAACCAGTGTAGGGATAGGCCCAGGGCAGGTATTCTACAAAACAGGTGACATAATTGGGGATATTCGTAGAGCCTACTGC
>CXCR4_C.ZA.1999.99ZATM1b.8189
TGTACCCGGCCTAACAACAATACCAGAAAAAATGTAAGAATAGGGATAGGCCGCGGACAAACCTTTTATGCAAACGGACGAATCATAGGGAATATCCGACAGGCTCACTGC
>CXCR4_B.FR.1983.HXB3.19535
TGCACACGCCCCAACAACAACACTAGGAAGAAGATCAGGATCCAAAGGGGCCCCGGGCGGGCGTTCGTGACTATTGGTAAAATCGGCAACATGAGACAGGCTCACTGC
>CXCR4_B.CN.2005.05CNHB_hp3.23342
TGCACTCGGCCCAACAACAACACGAGGAAACGTATCACTATGGGGCCCGGTAGGGTGTTGTACACAACGGGGCAAATAGTCGGCGATATACGGAAGGCACATTGC
>CXCR4_C.ZA.2005.05ZAFV14.-
TGCACGAGACCTGCAAATACAAGGATCAAGCGCTTAGGTATCGGGCCGGGCCAGGCATTTCGTACCGTCAAGCAAATAATCGGGGATATACGGCAGTCACATTGT
>CXCR4_D.BE.-.VI761_4.21141
TGCATACGACCGTTCTACAAGACGCGCAAATCTGTACGAGTTGGTCTGGGGAGAGCATACCTAACTGAGCGAATCAGGGGAGATATACGTCAGGCCCATTGT
>CXCR4_01_AE.TH.1993.CMU10B.738
TGTACCCGACCATTCTACAACAAGCGAACCCGGACGTCTATAGGCCAAGGACGAGTCCTGTACAGGACTGGGGACATAACCGGGAACATAGGTAAGCCGTATTGT
>CXCR4_B.US.-.patient_WC28.4308
TGTATCAGGCCCAATAATAATACTAGAAGATCGATTCATATTGGTCCCGGCAGAGCTTTTTATGCCACCGGGCGAGTGATCGGAGACGTTCGACGCGCATACTGC
>CXCR4_D.SE.-.C2_21D.10926
TGTACGCGCCCGTATACGACCACACGCAGGTCGACGGGGATTGGTCCAGGTCGAGCTAGCTATATTGCGAAGATAGGTAACATCCGTCAAGCTTACTGC
>CXCR4_D.SE.-.C2_29D.10926
TGCACTCGACCTTATACGACAATACGCCAATCTACTGGAATCGGACCGGGTCGAGCTTCCTATATCGCGAAGATAGGGAACATCCGGCAAGCACACTGT
>CXCR4_D.SE.-.C4_8D.10926
TGTACACGTCCTTACACAACTATACGCAGGTCTACTGGTATAGGCCCGGGCCGAGCATCATACATTGCGAAAATAACGGGAGACATACGACAGGCCAGATGC
>CXCR4_01_AE.TH.1999.99TH_NI1052.15293
TGCACCCGCCCCTTCATTAATACTAGAGTTAGCAGCCGCATAGGACCAGGTCGGGTCTTCTATTCGACAGAGGACATAAAAGGGGTCTTGCGGAAGGCTTACTGT
>CXCR4_01_AE.SE.-.M2_13D.10929
TGTACGCGACCGTATAATAATACACGCACATCAGTACGTATCGGCCCGGGACAAGCCTTTTATAAGACTGGGGACATCATTGGAGATATTAGACGAGCGTACTGT
>CXCR4_B.US.-.MN.1
TGCACAAGGCCGAACTATAACAAACGTAAAAGAATTCACATCGGGCCGGGAAGGGCATTCTACACGACCAAAAACATCAAGGGAACCATACGGCAGGCGCACTGT
>CXCR4_B.NL.1990.dpx1_a6.12937
TGCACAAGACCCAATAACAATACACGGAAGAGAATATACATTGGCCAAGGGCGCGCTGTATACACGACTAAGCAAATCGTGGGAGATATCCGTAAGGCGTACTGC
>CXCR4_A1.BE.-.VI820_4.21142
TGCATTCGCCCGGGGATTAATACGCGTCAGGGAGTGCGTATCGGTCCAGGCCGGGCTTTTTTCATCAGGAACAATATAATAGGGGATATACGGAAGGCATTCTGT
>CXCR4_01_AE.SE.-.M3_6D.10929
TGCACTAGGCCGTTTAACAATACTAGAACTTCGGTTCGCATTGGTCCGGGTCAAGTTTTCTATAAAACGGGTGACATAACGGGTGACATACGCCGAGCATACTGC
>CXCR4_BF1.BR.1993.93BR019_10.72
TGCACAAGACCTAACAATAACACCCGAAAATCCATTCACATTGGACCCGGACAAGCCTTCTACACGACAGGGGAAATTATAGGCGATATCAGAAAAGCGCACTGT
>CXCR4_01_AE.TH.1993.CMU10A2.738
TGTACACGCCCATTTTATAATAAGAGAACGAGGACCAGTATTGGTCAAGGCCAGGTACTATATCGTACTGGCGATATTACTGGTAACATTGGGAAGCCTTATTGC
>CXCR4_B.US.-.7069P_c11.6996
TGCACGCGTCCTTACAATCTAAAGAAATCAATAACTAGGGGTCCGGGACGTGTAATTTATAGTACGGGGGACATAATGGGCGACATACGGAAGGCTCATTGC
>CXCR4_D.SE.-.C2_30aD.10926
TGCACGCGGCCTTATACAACGACCAGGCAGAGCACCGGAATTGGACCCGGTCGGGCGTCTTACATAGCAAAAATTGGCAATATCCGTCAGGCTTACTGC
>CXCR4_D.SE.-.M2_47D.10928
TGTACCCGACCATATAACAACACTAGGCGGAGTACACATATCGGACTTGGCCAGGTCTACTATATCACAAAGATAATAGGTGATACACGTCAGGCCCATTGC
>CXCR4_B.BE.-.VI943_1.21143
TGCACACGACCCAACAACTATACACGAAAGGGAATTCGTATCGGCCCGGGTCGTGCAGTCTATGCGGCAGAGAAAATTGTTGGCAACATACGTCAGGCTCACTGC
>CXCR4_D.SE.-.C2_4D.10926
TGCTCAAGACCATATACGACGATTCGAAAATCGACGGGCATCGGTCCCGGCAGAGCGTCCTATATAGCAAAGATTGGAGATATCAAGCAAGCGCATTGC
>CXCR4_01_AE.TH.1993.CMU02B.731
TGCACTCGGCCATTCTACACGAGAATCTCGATGACGCGGGGTCCGGGCTACGTATTTTATAGAACGGGTAAAATTGTTGGAGACCCTCGTAAAGCATACTGC
>CXCR4_01_AE.TH.1996.96TH_M02138.9695
TGTACTCGACCGTACAACACCAAGATAAAAGTAACGCGTGGTCCTGGACGTGTGTACTACCGCACGGGGGAAATAACGGGAGATATAAGAAAAGCTTATTGT
>CXCR4_01_AE.SE.-.M3_2D.10929
TGCACGCGCCCATTTAACAACACACGGACGAGCGTAGGCGTAGGCCCCGGTCAAGTTTTCTATAAGACAGGCGACATCATAGGGGATATTCGCCGGGCATATTGT
>CXCR4_D.SE.-.M3_23D.10928
TGTACCCGGCCGTACAATAACACCCGAAGATCCACACATATTGGGCCAGGCCGCGCATACTACATCACTCGGATAATAGGGGACATCCGTCAAGCTCACTGC
>CXCR4_D.SE.-.C2_51D.10926
TGCTCCCGCCCATACACAACCATACGGCGGTCAACTGGTATAGGGCCTGGAAGAGCTAGCTACATAGCTAAAATTGGAAATATAAAACAGGCCCATTGC
>CXCR4_B.US.1987.MN.1
TGTATTAGACCCAACAATAACACGCGGCGCTCTATTCATATTGGCCCTGGACGGGCATTTTATGGTACAGACATAATTGGTGATATCAGGCAAGCGCATTGT
>CXCR4_D.UG.1992.92UG024_D.641
TGCACACGCCCATATAACAACATCCGGCAACGAACCCCTATTGGGCTTGGGCAGGCATTGTATACGACACGGAGGATTGAAGATATACGACGGGCTCATTGT
>CXCR4_C.ZA.2000.00ZADu179_May_00.2482
TGCACACGGCCGGGGAACAAGACGATCCGCTCGATCAGATTAGGCCCCGGTCAGGCGTTCTACACAAACAAAGGCGATATTAGACAGGCATCTTGC
>CXCR4_01_AE.SE.-.M3_13R.10929
TGTACTAGGCCGTACAATAATACTCGCACGTCTGTTCGGATTGGTCCGGGCCAAGCATTCTATAAAACGGGAGAGATAATAGGAGATATACGACGCGCCTATTGT
>CXCR4_B.NL.1986.ACH490_33h5.13826
TGCACTAGACCAAATAAGAACATACGGAAAGGACTCAGGTTGGGGCCCGGCCGCGCTTTTTACACGATGGGTGGAATAGTCGGCAATATTAGACAAACTCATTGC
>CXCR4_D.SE.-.C3_X4_ci.10926
TGTTCCAGGCCGTACACCACTCTCAGGAAGTCTACTGGAATAGGTCCCGGGAGGGCTTCATACATTGCAAAGATTGGCGACATACGGCAAGCATACTGT
>CXCR4_C.ZM.1989.ZAM20.6408
TGTGCCCGTCCTGGTAATAACACGCGCAAATCAATCCGGATCGGTCCCGGACAAACATTCTTTGCAACGGGCGCTATAATCGGGGACATCCGGCAAGCTCATTGT
>CXCR4_B.US.-.02.-
TGCACAAGGCCTGACAATAATATTAAGCGACGTATTATTCATATTGGTCCCGGCAGAGCGTTCCACGCAACTAAAACAGGAGACATACGACAGGCATACTGC
>CXCR4_01_AE.JP.1997.NH2_III_2.715
TGCACTCGCCCAAGCAACCCTACCCGCACTCGAATCACCATGGGTCCCGGACGCGTCTGGTATAGAACAGGAGAAATCACAGGGAACATAAGAAAAGCGTACTGC
>CXCR4_D.SE.-.C4_7D.10926
TGTAGCAGGCCATATACGACGATCCGCCGGAGCACAGGGATCGGACCGGGCCGCGCATCATATATAGCAACTATTGGGAACATCAAGCAAGCGCACTGC
>CXCR4_01_AE.SE.-.M2_4D.10929
TGCACTCGGCCATTCAAGAATATTCGCACCAGTGTCCGGATCGGTCCTGGTAGGGTATTCTATAAGACCGGTGCGATTACCGGCGATATCCGTAGGGCCTACTGT
>CXCR4_B.US.-.patient_WC41.-
TGCACTCGTCCCCATAATAAAGCAATTCGACATATTCACATCGGCCAGGGCAGAGCCTTTACAACCGGATCAATCGAGGGAAATATCCGACAAGCACACTGC
>CXCR4_C.ZA.1999.99ZASW12.15030
TGTATGAGACCAGGAAATAACACTAGAAAACGCGTGAGAATTGGAATTGGTCCGCGCCAGACCTTCTATGCGCCCGGAGGAATCAATAAAGACATTCGTCAGGCGCATTGT
>CXCR4_B.US.-.TYBE.4573
TGCACGCGAGTGTCGAAGAACATAAGACAGAAACGTATTAAAATCGGCCCTGGTAGGGCTTTTGTGGCAACTGGAGATATTGGCGACATTAGGAAAGCCCACTGT
>CXCR4_D.UG.1992.93UG059_prim.647
TGTACCCGTCCCTACAGAAACATTCGCCAACGTACCCACATCGGTACAGGTCAAGCCTACTATACAAAAGGAATTAAGGGTGTGGCCGGTCAACCACACTGC
>CXCR4_B.US.-.patient_WCM12.-
TGTACACGTCCTAATAATAAAAAAATCGAAGGCATTCGAATAGGGCCTGGATCAGCATACTTCACGCGCCAGATTAAGGAGCATATGCGACAAACACATTGT
>CXCR4_D.SE.-.M3_30D.10928
TGTACACGGCCTTATAATAATACACGTCGGAGCACGCACATAGGATTGGGCCGAGTCTACTACATTACCAAGGTGATTGGAGATACGCGACAAGCACATTGT
>CXCR4_B.NL.-.14PREC5.842
TGCACGCGGCCTGGAAATAAGACGATTAAATCGATTAGTTTAGGGCCCGGTCGGGCGTTTTCAGCAACACGGCAGATCATAGGTGATATACGGAAGGCTTACTGT
>CXCR4_C.ZW.2001.TC28_1.14211
TGCATGAGACCGAATAACAATACCAGGAAGAGTGTTCGAATCGGACCCGGCCAGACGTTTTTTGCAACGGGAGCTATTATAGGTAATATCCGCCAAGCACACTGC
>CXCR4_B.FR.1983.HXB2_copy.19535
TGTACCCGGCCTAACAATAATACTAGAAAAAGGATACGCATACAAAGAGGACCGGGTCGAGCTTTCGTAACGATAGGCAAGATTGGTAACATGCGGCAGGCGCATTGT
>CXCR4_B.BR.1989.BZ167.10007
TGCACTCGTCCTAATAATAAAGCTCGACGAAGAATCCGGATCGGTCCCGGGAGGACATTTTACACGGGCAAAATAGTGGGCGATATACGGCAAGCTTATTGC
>CXCR4_D.SE.-.C4_52D.10926
TGCACTCGTCCCTATAACAACACGAGGCAATCGACTCACATTGGACCTGGACGGGCCTATTATACTACTCGTATAATCGGAGACATTCGTCAGGCCTATTGT
>CXCR4_C.ZW.2001.TC28_2.14211
TGCGGCCGACCAAATAACCACCGTATTAAGGGGCTCCGCATCGGGCCAGGTAGAGCATTTTTTGCGATGGGAGCCATAGGCGGGGGTGAAATAAGGCAAGCACACTGC
>CXCR4_A1.UG.1992.92UG_029.638
TGTACCCGTCCGAACAACAATATAAGCAGACGCCGCATACATATCGGCAGGGGACAGGCCTTCTATGCCACTGGCGGCATGACGGGTAACATCCGGCAGGCGTATTGT
>CXCR4_01_AE.SE.-.M2_7D.10929
TGTACCCGCCCTTTTAAGAATATAAGGACATCGGTGAGGATAGGGCCCGGTAGAGTTTTTCACAAAACTGGGGCTATTACCGGAGACATCAGGCGTGCTTATTGT
>CXCR4_D.SE.-.C4_3D.10926
TGCAGCCGTCCATATACTACCATCAGGAAGTCAACGGGTATAGGCCCGGGCCGAGCCAGTTATATAGCGAAAATCGGCAACATTAAACAAGCTCATTGT
>CXCR4_D.SE.-.M1_X4_pi.10928
TGTACACGTCCCTATAATAACACGCGAAGGTCTACTCATATCGGGCTGGGCCGCGTATACTATATGACTAAGATCATTGGGGATACCCGGCAAGCACACTGT
>CXCR4_D.SE.-.C2_38D.10926
TGCACCAGGCCTTATACTACCATACGACGCTCCACAGGAATCGGGCCGGGACGCGCGTCGTACATAGCACAAATAGGCAATATACGCCAGGCCTACTGC
>CXCR4_B.NL.1987.ACH490_37roe11.13826
TGTACACGCCCTAATAAAACTATTCGTAAGGGGCTGCGCTTAGGGCCCGGACGCGCTTTCTACACCATGGGTGGGATCGAAGGCTACATTCGGCAAGCTCATTGC
>CXCR4_D.UG.1992.92UG038_1.642
TGCGCTCGACCTTTCTACGCAATAGAACGCCAAAAAACGCCAATAGGCCAGGGTCAAGTACTGTACACTACCAAAAAGATCGGAAGGATTGGGCAGGCCCATTGT
>CXCR4_B.TT.1998.SC24C_3B10.13506
TGTACTAGGCCGAATAACAACACTATAAAAACTATTAGGATGGGGATCAGGCGTGCCTTCTACACCAAGGAGATAATCGGGGATATCCGACAGGCGCACTGC
>CXCR4_01_AE.JP.1996.NH2_II_C3.715
TGTACCCGCCCTAGCAATCCAACACGTACACGCATTACAATGGGCCCGGGTAGGGTGTGGTATCGGACAGGAGAAATCACCGGGAGCATTAAGAAAGCCTACTGC
>CXCR4_D.SE.-.C4_19D.10926
TGTTCGAGGCCGTACACAACTATTCGAAAGTCCACGGGCATAGGCCCCGGCCGCGCGTCGTATATTGAGAAAATTGGCACTATAAAGCAGGCGTATTGC
>CXCR4_D.SE.-.C4_11D.10926
TGTTCGCGGCCTTACACAACCACGCGCAAAAGTACAGGGATCGGGCCTGGTCGTGCATCCTACATTGCGAAGATCGGTGACATTAGGCAAGCGTATTGC
>CXCR4_B.BE.-.VI968_1.21144
TGTACGCGACCTCATAATACGATTAAGCGGCGAATCCACATTGGTCCTGGCCGTGCGTTTTATACGACTAAGGGCATTCAGGGTGACCTTAGGCAAGCACATTGT
>CXCR4_C.ZA.1999.ZASW7.3136
TGCACAAGACCCGGCTCGAACAAGCAGCGTATCCGGAATATAAGAATCGGACCAGGGCGAGCCTTCCATACAAACGGAGTCATAGGCGACATACGAAAAGCCTACTGC
>CXCR4_01_AE.TH.1993.C2_CMU02.731
TGTACTCGCCCTTTTTACACGAGAATAAGTATGACCCGCGGACCTGGTCATGTCTTCTATCGTACGGGCAAAATTGTAGGCGATCCTAGAAAAGCTTATTGT
>CXCR4_D.SE.-.C2_31aD.10926
TGCTCTCGCCCCTACACAACGACTAGGCGCTCGACTGGTATAGGACCGGGACGGGCTTCCTATATAGAGAAAATAGGCAACATAAAACAAGCCTACTGC
>CXCR4_B.NL.1986.ACH490_35roe5.13826
TGCACCCGCCCGAACAAGACCACAAGGAAGGGCTTGCGGCTGGGCCCGGGAAGAGCATTTTACACGCTTGGGGGGATAGTCGGTTACATCCGGCAAGCACATTGC
>CXCR4_BF1.BR.1993.93BR019_4.72
TGTGCACGCCCTAATAACAACACCCGTAAATCAATTCATATCGGTCCTGGCCAAGCCTTCTACACGACGGGTGAGATTATCGGGGACATACGCAAGGCGCATTGC
>CXCR4_01_AE.SE.-.M2_3D.10929
TGTACGCGGCCCTTCAAGAACATGCGCACATCGGCGAGGATTGGCCCTGGGCGAGTCTTCTACAAGACAGGAGCGATACTCGGGGATATCCGCAGAGCGTACTGT
>CXCR4_B.NL.1990.dp22_d7s.12937
TGCACGAGACCTAACAACAACACTAGGAAGCGGATATATATCGGGCAGGGACGCGCGGTGTATACGACCCGACAGATAATCGGAGATATCCGAAAAGCATATTGC
>CXCR4_D.SE.-.C4_12aD.10926
TGCTCGCGGCCATATACAACCATTCGCAAGTCTACGGGAATAGGGCCGGGACGCGCTTCTTACATCGCGAAGATAGGGAATATTAAGCAGGCTTACTGT
>CXCR4_B.FR.1983.TH475A.19535
TGTACGCGCCCGAACAATAATACTCGGAAGAAGTTTCGCATTCAACGTGGGCCAGGGCGAGCATTCGTAACTATCGGTAAGATTGGAAATATGCGCCAGGCACATTGT
>CXCR4_01_AE.TH.1997.97TH_NP1695.9691
TGTATAAGGCCGTATAACAATACCCGTACCAAAATGACGATGGGCCCTGGACACGTCTTCTATAAGACGGAAAACATCATCGGCTCGGTAAAAAAGGCGCACTGC
>CXCR4_B.NL.1987.ACH490_37rah10.13826
TGCACACGACCCAATAAAACAATCAGGAAAGGACTCAGATTAGGGCCAGGCCGAGCATTCTACACAATGGGCAGGATTGAAGGATACATACGTCAAGCTCACTGT
>CXCR4_B.NL.-.1494K28.842
TGCACAAGACCGGGCAACAAAACAATAAGGTCCATTTCTCTCGGACCAGGTAGAGCTTTTTCAGCTACGCGTCAAATAATCGGAGATATCAGGAAAGCATACTGC
>CXCR4_D.SE.-.M1_31D.10928
TGTACGCGGCCTTACAACAATACACGGCAATCGACACACATAGGACCGGGTCGCGCATATTATACAACACGAATCATAGGGGATATCAGACAGGCCCATTGT
>CXCR4_AG.CM.1999.99CMBD6.3067
TGTACCAGACCGGGTAATCCCATCCGCAAGAGGATAGGTATTGGGCCAGGTCAGGCTTTTCATGCCACTGGCAATATTATCGGGGATATCCGCCGCGCACAATGC
>CXCR4_-.GH.2002.02GH_NKS40.19231
TGCACGAGGCCCTCTCGAATAACACGAGGTCGTGTACATATAGGTCCCGGACGCGCGTTTCACGCTACGTCCGGAATAACGGGAGACATTAGACAAGCGTATTGC
>CXCR4_B.US.-.7047P_c09.6968
TGCACGAGGCCTAACAATAATACCCGTAAACGAATCACCGCGGGGCCAGGTCGGGTGCTGTACACTACGGGCCAGATAATAGGAGACATTCGTCGTGCTCATTGT
>CXCR4_B.TH.1990.BK132.11224
TGCACGAGACCGAACAATTATACCAGAAAAAGAATTACGATGGGGCCTGGGCGGGTCTACTACACCACGGGCGAAATCATCGGTGACATTCGAAGGGCTCATTGC
>CXCR4_D.TZ.-.TZ23.-
TGTTCACGCCCTTATAAAAAAGAGAGACAGCGTACTCACATAGGGCCAGGTCAGGCGTTGTACACCACGAGAACTACTAGAGTAGAAGGTAATATCAGGCAAGCACACTGC
>CXCR4_D.SE.-.M2_3D.10928
TGCACACGTCCTTACAATAATACACGCAGGTCGACGCATATAGGACTCGGAAGGATCTATTACATTACCAAGATTATAGGCGATACTCGGCAAGCGCACTGT
>CXCR4_C.ZA.1999.99ZATM9.12305
TGCACGAGACCTTACTACAACAAGCGGCGTTCTATGCGAATAGGTATTGGTAGAGGCCAAGCCCTTTACGCTACGAAGGAAATCACGGGTGACATCAGGCGAGCGTATTGT
>CXCR4_B.NL.1990.dp4x_d8.12937
TGCACGCGACCGAATAACAACACGCGAAACCGGATCTATATAGGCCAAGGGAGAGCAGTTTACACTACCAAGCAAATAATCGGGGACATTCGAAAGGCCTACTGC
>CXCR4_C.ZA.2005.05ZAFV3.-
TGCTCTAGACCAGGTAATAACACCAGGAAGTCCGTCCGCATAGGCATAGGCCGAGGTCAGACGTTTTACGCTACAGGAAAGGTGATCGGAGACATTCGCCAAGCGCATTGT
>CXCR4_F1.BE.1987.VI64.16047
TGCACACGGCCTAATAATTACACTCGCAAGGGCATAAGGGTCGGACCCGGGCGTAAGGTCTATGCGGCGGAGAAAATAATTGGCGACATTCGAAAAGCGCACTGC
>CXCR4_D.SE.-.M1_25D.10928
TGTACACGCCCCTATAACAATACGCGGCGTTCAACACATATAGGACCGGGGCGAGTTTATTACATTACTCGAATCATAGGCGACACCAGGCAAGCCCACTGT
>CXCR4_01_AE.NL.-.1549G3.771
TGTACGCGACCTTCAAACAAGATCCGGACTTCATTTAGGATCGGCCCGGGGCAAGTGTTCTATAGGACAGGAGACATCACGGGAGACATTAGGAAAGCATACTGC
>CXCR4_D.SE.-.C2_40D.10926
TGTACCCGGCCATACAACAATACACGTCAAAGTACACATATCGGGCCGGGCCGTGCATGGTATACTACCAAAATAATTGGGGACATACGTCAGGCTTACTGC
>CXCR4_D.TZ.-.TZ4.-
TGTGTCCGGCCATACAGGAACATAAAGATCCAGCGCACTCCAATAGGTTTAGGACAAGCTTTGTACACAACGAAACGTATTGGTCATATTGGCCAGGCACACTGC
>CXCR4_D.UG.1992.93UG053_prim.644
TGCACAAGACCGTATGAGAAAATTAAGCGTCGGGGCACCCCCATTGGCCTAGGACAAGCTTACTTAACCACTCAAATAACCGGGTACATACGTCAGGCCCACTGT
>CXCR4_D.CD.1983.ELI.580
TGCGCTCGGCCCTATCAGAACACGAGGCAACGTACTCCCATCGGCCTGGGTCAATCGCTTTACACGACAAGGTCCCGTTCTATTATTGGCCAAGCTCACTGC
>CXCR4_D.UG.1993.93UG_065.652
TGCATCCGGCCCTACAATAAGACTAAGATTCAGCGGACCAGTATTGGTCTTGGCCAAGCACTATACACTAATGATAAAATCATTGGAAACATCAGACAAGCATATTGT
>CXCR4_01_AE.SE.-.M2_14D.10929
TGCACGCGACCATTCAAGAATGTGAGAACGTCCGTGCGTATTGGGCCGGGTAGGGTCTTTTACAAAACGGGTGCAATAACCGGTGACATCCGGCGAGCGTATTGT
>CXCR4_D.UG.1992.92UG046_T8.643
TGCTCCCGGCCATATGAGAACAAACGGAGGAGAACTCCTATTGGATTGGGTCAAGCGTATTACACGACCAAGCTGAAGGGGTATATCCGTCCGGCTCACTGT
>CXCR4_01_AE.SE.-.M3_1D.10929
TGCACAAGGCCCTTTAACAACACGCGAACGTCAGTTCGGATTGGCCCCGGGCAGGCCTTCTATAAAACGGGAGACATCGTTGGGGACATCCGTCGTGCATACTGT
>CXCR4_01_AE.SE.-.M3_8D.10929
TGTACACGACCGTTCAAAAATATGAGAACATCAGTCCGAATAGGACCAGGGAGGGTTTTCCACAAGACTGGAAGCATCACGGGCGACATAAGGCGCGCCTACTGC
>CXCR4_B.TT.-.SC51-QH1558c.23a.13507
TGCACTCGACCTAATAACTATACTCGTAAGCATATACATTTAGGAGCCCGGAAAGCCTTCTACACGGGCGAAATCGTCGGGGATATCCGTCAAGCTCATTGC
>CXCR4_B.NL.-.1494K2.842
TGTACCCGACCGGGAAATAAGACAATTAGGTCAATTTCTCTAGGTCCAGGTCGTGCCTTCTCCGTTACAAGGCAGATTATCGGTGATATTAGAAAGGCGTACTGT
>CXCR4_01_AE.JP.1996.NH2_II_C31.715
TGTACGCGTCCGTCAAACCCTACCCGCACCCGTATCACGATGGGACCCGGGAGGGTTTGGTACCGGACCGGCGACATAATCGGGGACATACGGCAGGCATATTGC
>CXCR4_B.FR.1983.IIIB.19535
TGCACCCGTCCTAACAATAATACACGAAAATCGATCCGTATTCAGAGGGGGCCCGGACGAGCCTTCGTGACCATTGGGAAAATCGGAAACATGAGGCAGGCGCATTGT
>CXCR4_D.SE.-.C2_6D.10926
TGTACGCGGCCGTACACAACCATTCGGCGCTCGACCGGAATTGGACCAGGTCGCGCATCCTATATTGCGAAGATAGGAAATATAAAGCAAGCCCACTGC
>CXCR4_B.US.-.UNC116.381
TGTACGCGGCCGTATAACTATAAAAAGAAGAAGATTACGACAGGACCTGGAAGAGTGTTGTATACTACGGAAGAGATAATAGGGGACATACGGCGCGCTCACTGC
>CXCR4_01_AE.SE.-.M3_11D.10929
TGCACAAGACCTTACAATAATACTCGCACATCCGTTAGAATAGGTCCTGGACAGGCATTTTACAAGACGGGAGACATTGTCGGAGATATTCGACGAGCGTACTGT
>CXCR4_D.SE.-.M1_21D.10928
TGTACACGACCTTACAACAACACTAGACGTAGCACACATATTGGACCAGGGCGCGTGTACTATATAACTAAAATCATTGGGGATACAAGACAAGCCCACTGT
>CXCR4_CD.ZA.2005.05ZAFV10.-
TGTACGAGGCCATATAAATCATCTAGAAGAAGGACGCATATCGGAACAGGGCAAGCATGGTATACAACAAACATTGAAGGGGATATAAGAAAAGCACATTGT
>CXCR4_01_AE.SE.-.C4_X4_ci.10927
TGCACTAGACCGTACTACACCAAGAGGGCCTCAGTAAGGATAGGTCTCGGCCAAGCATTTCACAGAACAAAAGAGATAGTTGGTGACATTAGAAGAGCGCACTGC
>CXCR4_01_AE.SE.-.M3_4D.10929
TGTACACGTCCCTACAATAACACCAGGACTTCGGTAAGAATTGGTCCGGGCCAGGCTTTCTATAAAACTGGCGAGATAGTTGGCGACATTCGACGCGCCTACTGC
>CXCR4_D.SE.-.C4_31D.10926
TGCACCCGTCCATACACGACTACTCGACGTTCTACGGGGATAGGCCCTGGGCGGGCAAGTTACATTGCCAAAATTGGGAATATACGTCAGGCGCATTGT
>CXCR4_D.SE.-.M1_2aD.10928
TGCACACGACCATATAATAACACGCGCCGAAGCACGCACATTGGATTGGGACGGGTTTACTATATCACTAAGATCATTGGTGATACTCGACAGGCACACTGT
>CXCR4_AG.CM.1999.99CMYD9.3069
TGTACTAGACCAGCGAACAACACCCGTAGGGCTATCGGTATCGGTCCGGGTCGGAAGTATTACGCCACTGACAAAATCATTGGAAATATACGACAGGCGCATTGC
>CXCR4_01_AE.BE.2002.VI2617.16030
TGCACTCGGCCGTACGACAACCTCGTTACAAAGATAACGATGGGGCCAGGGCGCGTGTACTATCGTACCGAGAACATTAAACAAGGGACGAAGATGGCTTATTGC
>CXCR4_D.UG.1993.070.653
TGCGCGAGACCATATATTAAGATCTGGAGGCGGACACACATTGGTTCTGGTCAAGCTTACAGCACGAAACGCATCCAGAATTATACTGGCCCAGCTCACTGC
>CXCR4_D.SE.-.C2_34aD.10926
TGCTCGAGGCCCTATACTACAATCCGCAAGAGTACCGGTATCGGCCCTGGGAGGGCTAGCTACATCGCAAAAATTGGCGACATAAGGCAGGCGTATTGT
>CXCR4_C.ZA.2001.01ZARP1.8183
TGTATCCGCCCGGGAAATAACACACGGAAGCGTGTTCGGCTGGGTATTGGACCTGGTCAGACATTCTACGCAACTGGCCGCGTCATACGCGACATCCGGCAGGCACACTGT
>CXCR4_B.BE.1989.VI321.16044
TGCACCAGGCCGAACAATAACACTCGTAAAGGTATTCGAATAGGCCCGGGTCGTGCATTTATTGCCACAGATAAGATAATTGGGGACATTCGACAGGCGCATTGC
>CXCR4_01_AE.SE.-.M2_6D.10929
TGCACAAGACCCTTCAAGAACATTAGAACTTCAGCCCGCATCGGTCCTGGTCGAGTGTTTTACAAGACAGGTAGTATTACTGGAGACATACGTAGGGCATACTGC
>CXCR4_D.SE.-.C2_9D.10926
TGCACTCGCCCATATTACACCACAAGGAGGTCGACGGGCGTCGGGCCCGGGCGCGCCTCGTATATCGCTAAGATCACCGGGGATATTCGACAAGCACGTTGT
>CXCR4_B.FR.-.T28_X4_1.11540
TGTACAAGGCACCATGAGATCATCAAACGGAGGAAGCTACACATTGGTCCAGGGCGTCCCTTTTATACAGCTGAGATTGGCGACCGGCGGAAGGCTTATTGT
>CXCR4_B.US.-.01.-
TGCCAACGACCTAACAATCATACACGGAAGCGGATCACTATGTCCCCGGGTCGTGTTGTGTATACTACCGGGGAAGTAATAGGCGACATCCGTAGGGCTCATTGT
>CXCR4_A1U.SE.1993.SE6594.74
TGTATCCGTCCTTACCACAATACGAGAACGCGCATTCACATCGGGCCTGGCAGGAGTTTTTATACAGGAGATATAAAAGGTTCTATCAGGCAGGCGCACTGT
>CXCR4_01_AE.JP.1996.NH2_II_C19.715
TGCACTCGGCCGAGCAATCCGACACGAACGCGTATTACAATGGGTCCAGGTAGGGTCTGGTATCGTACAGGTGAGATTACGGGATCTATTCGTAAGGCATATTGC
>CXCR4_D.SE.-.C4_51D.10926
TGTACAAGACCGTATACGACCATACGCCAGTCCACGGGAATCGGTCCGGGACGGGCGAGCTATATCGCGAAGATAGGCAATATCAAACAAGCATATTGT
>CXCR4_02_AG.CM.1999.pBD6_15.-
TGTACGCGTCCTGGGAATCCAATACGTAAGCGAGTTGGTATCGGCCCCGGCCAGGCGTTCCATGCTACGGGTAACATTATTGGTGATATTCGGAGAGCTCAATGT
>CXCR4_D.US.1993.AMK8.-
TGCACACGCCCCTACTCTAAGGAGCGATTAAAAACCTCCATAGGGCAGGGACAAGCCCTTTATACTACACGCGTCAAGGTCACTGGTGATATTCGACAAGCTCACTGC
>CXCR4_B.US.1984.84US_MNp.1
TGCACGCGCCCAAACTACAATAAACGTAAAAGGATTCATATTGGCCCAGGTCGGGCCTTCTACACAACGAAGAATATCATTGGTACAATTCGGCAGGCTCATTGC
>CXCR4_01_AE.JP.1997.NH2_III_12A.715
TGCACAAGGCCTAGTAACACGACTCGTACCCGCATTACCATGGGCCCTGGGCGCGTATGGTATCGGACCGGGGAGATAACAGGAAACATCAGAAAGGCCTACTGC
>CXCR4_01_AE.SE.-.M3_1R.10929
TGCACGAGACCTTATAACAACACCCGTACCTCTGTACGAATCGGTCCGGGCCAAGCGTTTTATAAGGCCGGGGAAATTATCGGAGACATTAGGCGCGCCTACTGC
>CXCR4_01_AE.SE.-.M3_8R.10929
TGCACACGACCATTCAAGAAGATGAGGACCTCTGTACGCATCGGCCCAGGCCGCGTGTTTTACAAGACCGGGAGCATAACGGGGGACATTCGCCGTGCGTACTGT
>CXCR4_D.SE.-.C2_32D.10926
TGTACGCGACCTTACAACAACACGCGACAATCCACACACATCGGTCCAGGTAGAGCATGGTATACAACCAGGATTATTGGTGATATACGTCAGGCCTACTGT
>CXCR4_D.SE.-.C4_10D.10926
TGTAGTCGACCGTACACAACTACCCGTAAATCTACAGGCATTGGACCCGGTCGTGCATCGTACATCGCCAAAATTGGAGATATTAAACAAGCATATTGT
>CXCR4_B.US.2001.APV_4.24049
TGTACCCGTCCTGGGAATAGCACCAGAAGGGGGATCCTGGTTGGTACGCGGAGGTTTTACACTACGCGGAACATTATTGGCGACATCCGAAAGGCTCACTGT
>CXCR4_C.ZA.2005.05ZAFV26.-
TGTACCCGTCCGGGTAAGGGGAAGCGTACCCGAGTGAGGATCGGTCCGGGCCGCACATTTTATGCGACAGGAGCAGTCACAGGGGATATAAGGAAGGCTCATTGC
>CXCR4_C.ZA.1999.99ZATM2.8187
TGTGCTCGACCAGGTAACAATACCCGCAAAATGATGCGGATCGGGATCGGGCGTGGGCAAACGTTCTACGCGAACGGTCAGGTTATAGGGGACATACGTCAAGCCCATTGC
>CXCR4_D.SE.-.C4_38D.10926
TGCACCCGTCCGTATAACAATACCAGACAAAGTACGCATATTGGACCCGGGCGCGCGTGGTACACAACTAAGATAATAGGCGACATAAAACAAGCATATTGT
>CXCR4_D.UG.1992.92UG038_exp.642
TGTGCTCGTCCGTTTTATGCTATCGAGCGTCAGAGAACGCCCATAGGGCAAGGACAAGTCTTATATACTACTAAGAAGATAGGCAGGATCGGTCAGGCCCATTGC
>CXCR4_C.ZA.2003.03ZADu179_Oct_03.2482
TGCACTCGGCCGGGTAACAAGACAATTCGATCCATCAGGATAGGTCCTGGGCGCACATTCTACACAAACAAGGGGGATATTCGTCAGGCCTACTGC
>CXCR4_B.NL.1990.dp4x_c2.12937
TGCACCCGCCCAAACAATAATACGCGTAATCGAATCTACATAGGGCAAGGACGCGCGGTATACACTACGAAGCAGATAGTGGGGGATATCCGGAAGGCGTACTGT
>CXCR4_B.NL.1990.dpx1_a3.12937
TGTACTCGTCCCAATAATAACACTCGCAAACGTATTTACATCGGCCAAGGAAGGGCGGTTTACACAACTCGTCAGATTGTTGGAGACATTAGGAAGGCGTACTGT
>CXCR4_D.SE.-.C4_X4_ci.10926
TGCAGTCGCCCTTATACGACCCTCAGAAAGAGTACGGGCATCGGTCCAGGACGTGCGTCATATATCGCTAAAATTGGTAATATAAAACAAGCCTATTGC
>CXCR4_D.SE.-.M2_31D.10928
TGTACACGGCCCTACAACAACACCAGACGGTCCACGCACATTGGCCCGGGAAGGGTATATTATATGACGAAAATCATAGGGGATACACGCCAGGCACATTGC
>CXCR4_B.HT.1992.92HT599.713
TGTACGCGTCCTAACAATAACACAAGGCGGAGTGTACACTCCGGGCATATCGGCGGCGGCAGGACTCTGTTCACGACACATATCGTTGGTGACATTAGAAAGGCTCACTGT
>CXCR4_B.US.-.7120C_c02.6995
TGCGCCCGTCCGAACAATAACACGCGGAAGCGCATTTATATGGGAACCGGTAGATATATGTCTGCAACTGAGAAGATTACCGGCGATATTAGACAAGCTCATTGT
>CXCR4_01_AE.SE.-.M2_5D.10929
TGTACCCGACCCTTTAATAATACCAGAACAAGCGTTCGTATTGGACCGGGTCAGGTCTTTTATAAGACTGGAGAGATTATAGGTGACATACGTCGAGCGTACTGC
>CXCR4_G.CM.1999.99CMLB30.3073
TGCACCCGCCCCAATAATAACACCAAGAAAGGGATAAGAACTGGCATCGGAGCTGGACAAACCTTTTATGCTACAGGCAAAATCATAGGAGACATCCGTCAGGCCCATTGC
>CXCR4_B.NL.1990.ACH171_41d12.711
TGTACTCGCCCTGGTAATAACACCAGACGGAGAATATCAATCGGACCAGGAAGGGCCTTTTACACAACTGAGCAGATTATTGGGAACATCCGTCAAGCACATTGT
