# Supplementary material for: IDEPI: Rapid Prediction of HIV-1 Antibody Epitopes and Other Phenotypic Features from Sequence Data Using a Flexible Machine Learning Platform
Source: PLoS Comput Biol. 2014 Sep 25;10(9):e1003842. doi: 10.1371/journal.pcbi.1003842 (PMC4177671; doi:10.1371/journal.pcbi.1003842)
Supplement: Software S1 — The complete source code tree, example files, and documentation for IDEPI; for the most current version visit the package distribution page at https://github.com/veg/idepi. (GZ) [file pcbi.1003842.s001.gz › idepi-1.0/examples/tropism/training/tropism.csv]

ID	CXCR4	DUAL
CCR5/CXCR4_Naganawa2008_1	50	50
CCR5/CXCR4_B.CN.2003.718.29181	50	50
CCR5/CXCR4_B.CN.2003.16616.29191	50	50
CCR5/CXCR4_B.CN.2003.16614.29191	50	50
CCR5/CXCR4_01_AE.NL.-.15prec1.771	50	50
CCR5/CXCR4_B.NL.-.ACH16810_P23.12936	50	50
CCR5/CXCR4_Naganawa2008_2	50	50
CCR5/CXCR4_F1.BR.1993.93BR020_17.143	50	50
CCR5/CXCR4_B.BR.1992.92BR014_B.631	50	50
CCR5/CXCR4_B.US.1988.WR27.3099	50	50
CCR5/CXCR4_B.BR.1992.92BR014_A.631	50	50
CCR5/CXCR4_B.CN.2003.1001.29184	50	50
CCR5/CXCR4_B.CN.2003.10015.29184	50	50
CCR5/CXCR4_B.NL.1985.ACH490_30rog6.13826	50	50
CCR5/CXCR4_B.US.1997.828.3089	50	50
CCR5/CXCR4_B.CN.2003.16610.29191	50	50
CCR5/CXCR4_B.FR.-.T5_R5X4_1.11539	50	50
CCR5/CXCR4_B.NL.1990.dp13_c2.12937	50	50
CCR5/CXCR4_01_AE.JP.1997.NH2_III_1.715	50	50
CCR5/CXCR4_Brown2005_1	50	50
CCR5/CXCR4_AC.RW.1992.92RW009_14.13803	50	50
CCR5/CXCR4_B.HT.1992.92HT596_4.38	50	50
CCR5/CXCR4_B.CN.2004.31614.29188	50	50
CCR5/CXCR4_B.CN.2004.31612.29188	50	50
CCR5/CXCR4_B.NL.1990.dp14_g6.12937	50	50
CCR5/CXCR4_Brown2005_2	50	50
CCR5/CXCR4_01_AE.SE.-.C3_R5X4_ci.10927	50	50
CCR5/CXCR4_Brown2005_3	50	50
CCR5/CXCR4_B.CN.2003.715.29181	50	50
CCR5/CXCR4_B.CN.2003.1006.29184	50	50
CCR5/CXCR4_B.BR.1992.92BR014_E.631	50	50
CCR5/CXCR4_B.BR.1992.92BR014_C.631	50	50
CCR5/CXCR4_B.HT.1992.92HT594_10.712	50	50
CCR5/CXCR4_B.JP.-.GUN_1rWT_V.-	50	50
CCR5/CXCR4_B.HT.1992.92HT593_1.4588	50	50
CCR5/CXCR4_B.CN.2004.3304.29186	50	50
CCR5/CXCR4_B.CN.2003.16615.29191	50	50
CCR5/CXCR4_B.CN.2003.16611.29191	50	50
CCR5/CXCR4_01_AE.NL.-.15preb1.771	50	50
CCR5_F1.RU.-.RU29.-	0	0
CCR5_B.US.2000.APV_2.24047	0	0
CCR5_B.SE.-.LN_3_Macro.13681	0	0
CCR5_B.AU.-.EDLPT_B.-	0	0
CCR5_01_AE.KH.-.KH022.-	0	0
CCR5_B.CH.1997.PR127pre_01.10835	0	0
CCR5_A1.SE.1995.SE8538.145	0	0
CCR5_01_AE.CH.1998.PR103pre_04.10827	0	0
CCR5_A1.RW.1992.92RW008_i1sCD.606	0	0
CCR5_D.UG.1997.338MPc06.29448	0	0
CCR5_A1.UG.1999.601MPC8.29456	0	0
CCR5_A.CM.1999.99CM_MP1433.20513	0	0
CCR5_B.NL.1990.dp12_h8.12937	0	0
CCR5_B.CH.2003.NAB03_pre_cl_43_1.23090	0	0
CCR5_-.GH.2002.02GH_NT10.19241	0	0
CCR5_B.GB.1997.CW002.1116	0	0
CCR5_B.ES.-.644.11207	0	0
CCR5_B.TT.2000.SC03C_4E5.13483	0	0
CCR5_B.AU.-.NDLF.-	0	0
CCR5_B.US.2000.THRO.10154	0	0
CCR5_C.MW.1996.C044.14578	0	0
CCR5_D.UG.1999.99UGA07412.3975	0	0
CCR5_B.SE.-.2282_41_7.19521	0	0
CCR5_B.CH.1998.PR121pre_08.12948	0	0
CCR5_A.RW.1988.LTNP14.12268	0	0
CCR5_B.CH.1996.PR113pre_07.10770	0	0
CCR5_B.NL.1995.H2_114_7D6.28170	0	0
CCR5_B.TT.1996.SC02C_3A4.13482	0	0
CCR5_B.US.2004.SAMI_A8.13510	0	0
CCR5_B.US.-.patient_WCM3.-	0	0
CCR5_B.SE.-.1865_49_3.19519	0	0
CCR5_A1.KE.1993.Q47S6.679	0	0
CCR5_B.SE.-.J2234.772	0	0
CCR5_B.BE.1996.U24_22_376.16058	0	0
CCR5_B.US.-.7069C_c05.6996	0	0
CCR5_C.US.1998.98US_MSC5016.9696	0	0
CCR5_A.RW.1988.LSP13.-	0	0
CCR5_A.RW.1988.LTNP12.12266	0	0
CCR5_B.NL.-.14PREB5.842	0	0
CCR5_01_AE.TH.1993.93TH976_17.430	0	0
CCR5_D.UG.1997.326FIc05.29446	0	0
CCR5_D.UG.1996.32FIC1.29469	0	0
CCR5_B.US.1994.94US_33931N.9688	0	0
CCR5_B.CH.1997.PR127pre_14.10835	0	0
CCR5_B.BE.2002.VI2676.16038	0	0
CCR5_B.AU.-.NDRFM_A.-	0	0
CCR5_B.CH.1996.PR113pre_01.10770	0	0
CCR5_A1.SE.1995.SE8891.144	0	0
CCR5_B.US.-.Pat1_1_7.11100	0	0
CCR5_C.ZA.1998.98ZADu151_Oct_98.2483	0	0
CCR5_B.BE.1994.A0_05_347.16049	0	0
CCR5_C.BW.1996.96BW_014.-	0	0
CCR5_B.BE.1998.U49_23_387.16058	0	0
CCR5_B.BE.1997.T21_123_526.16057	0	0
CCR5_B.BE.1999.T49_21_433.16057	0	0
CCR5_B.US.-.7120P_c02.6995	0	0
CCR5_B.GA.1988.OYI.68	0	0
CCR5_B.NL.1987.H2_12_F5.28170	0	0
CCR5_B.SE.-.5013_1_4.24082	0	0
CCR5_01_AE.KH.-.KH014.-	0	0
CCR5_B.US.-.patient_WC42.-	0	0
CCR5_-.GH.2002.02GH_MHE42.19225	0	0
CCR5_B.BE.1998.U49_26_381.16058	0	0
CCR5_B.CH.1997.PR124pre_01.10834	0	0
CCR5_02A.CM.1996.96CM_MP538.20683	0	0
CCR5_B.BE.1995.C11_01_425.16050	0	0
CCR5_B.CH.1996.PR126pre_11.23581	0	0
CCR5_B.AU.-.NDLFM_A.-	0	0
CCR5_B.AU.-.NDROC_4.-	0	0
CCR5_C.BW.2003.03BW_0868.-	0	0
CCR5_B.NL.1986.ACH490_33c6.13826	0	0
CCR5_B.TT.1996.SC02C_3B7.13482	0	0
CCR5_B.SE.-.8616_1_11.24082	0	0
CCR5_B.BE.1995.K11_10_223.16053	0	0
CCR5_C.ZA.2002.02ZARP3.12313	0	0
CCR5_B.US.1992.301660N.4475	0	0
CCR5_B.IT.1995.child_B306_month_16_clone_4.27804	0	0
CCR5_B.US.2003.APV_5.24050	0	0
CCR5_B.CH.1997.PR101pre_02.10826	0	0
CCR5_C.ZA.1999.99ZATM3.12319	0	0
CCR5_C.ZA.2005.05ZAFV13.-	0	0
CCR5_D.UG.1999.99UGE08364.3983	0	0
CCR5_C.ZA.1998.TV013.13902	0	0
CCR5_B.GB.-.MANC.584	0	0
CCR5_B.TT.-.SC51-QH1536c.2.13507	0	0
CCR5_D.UG.1997.183MPc14.29454	0	0
CCR5_C.MW.1996.C070.14718	0	0
CCR5_C.ZA.2005.05ZAFV28.-	0	0
CCR5_B.US.-.Pat1_4_5.11100	0	0
CCR5_B.SE.-.LN_1_PBMC.13614	0	0
CCR5_B.NL.1985.ACH0039_18c6.117	0	0
CCR5_B.BE.1998.U49_28_385.16058	0	0
CCR5_B.BE.1994.I0_61_273.16052	0	0
CCR5_B.CN.2003.979.29179	0	0
CCR5_B.CN.2003.13512.29185	0	0
CCR5_A.RW.1988.LTNP10.12264	0	0
CCR5_B.BE.1994.U0_25_371.16058	0	0
CCR5_B.SE.-.2242_63:2_6.19520	0	0
CCR5_C.ZA.1999.99ZACOT1.12306	0	0
CCR5_B.US.-.patient_WC50.-	0	0
CCR5_B.ES.-.602.11182	0	0
CCR5_C.ZM.2002.ZM233M.10580	0	0
CCR5_F2.RU.-.RU30.-	0	0
CCR5_B.RW.1992.Contaminant.-	0	0
CCR5_B.US.-.Pat2_3_7.11101	0	0
CCR5_C.ZA.1999.99ZASW23.8568	0	0
CCR5_B.TT.1994.SC22_3C2.27233	0	0
CCR5_B.TT.1993.SC05_8C11.13484	0	0
CCR5_B.ZA.1998.TV016.1102	0	0
CCR5_U.CM.1999.99CMLB40.3064	0	0
CCR5_B.AU.-.NDLFT_A.-	0	0
CCR5_B.ES.-.599.11210	0	0
CCR5_O.FR.2000.AM262126.21502	0	0
CCR5_B.US.1997.1053_07_B15.3117	0	0
CCR5_B.CH.1996.PR113pre_03.10770	0	0
CCR5_B.CH.1998.PR121pre_04.12948	0	0
CCR5_B.CH.1997.PR107pre_16.23090	0	0
CCR5_B.BE.2002.VI2678.16039	0	0
CCR5_B.CH.1996.PR117pre_04.10830	0	0
CCR5_C.ZA.1999.99ZASW29.8570	0	0
CCR5_B.NL.1990.dp12_b3.12937	0	0
CCR5_A1.RW.1992.020.633	0	0
CCR5_C.ZA.2000.00ZATM25.12329	0	0
CCR5_B.BE.1995.A11_20_367.16049	0	0
CCR5_C.ZA.1998.TV010.919	0	0
CCR5_C.ZM.2002.ZM215F.10579	0	0
CCR5_B.TT.1998.TT29P_3A1.27236	0	0
CCR5_B.CN.2003.412.29180	0	0
CCR5_B.US.2002.APV_17.24062	0	0
CCR5_B.BE.1999.T49_32_437.16057	0	0
CCR5_C.ZA.2001.01PB4ZA.5881	0	0
CCR5_B.CH.1997.PR115pre_04.10829	0	0
CCR5_C.BW.2003.03BW_1110.-	0	0
CCR5_B.NL.1993.H5_40_4H10.28171	0	0
CCR5_B.US.1996.6244_13_B5.27222	0	0
CCR5_B.US.-.Pat1_3_7.11100	0	0
CCR5_B.AU.-.NDRPM_B.-	0	0
CCR5_B.US.-.Pat2_3_1.11101	0	0
CCR5_02_AG.FR.1991.DJ263.10004	0	0
CCR5_C.MW.1996.C113.14717	0	0
CCR5_B.NL.1986.ACH0039_21a7.117	0	0
CCR5_B.AU.-.EDRPC_4.-	0	0
CCR5_B.CN.2003.9710.29179	0	0
CCR5_B.TT.-.SC51-QH1490c.4a.13507	0	0
CCR5_B.TT.1994.QH0692.4342	0	0
CCR5_B.AU.-.EDRFMON_B.-	0	0
CCR5_B.NL.1987.H3_12_6C4.28169	0	0
CCR5_B.CN.2004.3181.29193	0	0
CCR5_B.US.2002.APV_15.24060	0	0
CCR5_02_AG.CM.2002.02CM_0013BBY.7860	0	0
CCR5_B.NL.1991.H1_31_C1.28173	0	0
CCR5_B.SE.-.5714_1_6.24084	0	0
CCR5_B.CH.1997.PR101pre_04.10826	0	0
CCR5_B.US.-.Pat2_2_5.11101	0	0
CCR5_B.BR.1992.92BR030.662	0	0
CCR5_B.NL.1994.H1_46_5B3.28173	0	0
CCR5_B.US.1994.22211v4.4503	0	0
CCR5_B.US.2003.APV_7.24052	0	0
CCR5_B.BE.1999.T49_28_439.16057	0	0
CCR5_B.NL.1985.ACH490_28rab6.13826	0	0
CCR5_B.NL.1989.H2_20_9D9.28170	0	0
CCR5_B.US.1996.BG1168.4634	0	0
CCR5_10_CD.TZ.-.TZ9.-	0	0
CCR5_B.BR.1992.92BR003.655	0	0
CCR5_B.US.1992.21v17px295.23094	0	0
CCR5_B.US.1992.21v16px602.23094	0	0
CCR5_B.US.2004.CAAN.27173	0	0
CCR5_A.RW.1992.92RW026_C.634	0	0
CCR5_B.BE.1994.C0_08_422.16050	0	0
CCR5_C.ZA.1998.TV006.911	0	0
CCR5_05_DF.BE.1988.VI178.16027	0	0
CCR5_01_AE.TH.1992.92TH003_1gCR.105	0	0
CCR5_G.RU.1992.RU570.16760	0	0
CCR5_B.IT.1994.child_B306_month_9_clone_1.27804	0	0
CCR5_G.BE.1986.VI48.16046	0	0
CCR5_02_AG.CM.2002.02CM_0014BBY.7861	0	0
CCR5_B.US.-.Pat2_2_13.11101	0	0
CCR5_A1C.SE.1996.SE9488.13794	0	0
CCR5_C.ZA.2005.05ZAFV20.-	0	0
CCR5_B.CH.1997.PR118pre_01.12945	0	0
CCR5_-.GH.2002.02GH_NKS42.19232	0	0
CCR5_B.SE.-.J4481.773	0	0
CCR5_B.TT.2000.TT31PC_2H3.13490	0	0
CCR5_C.ZA.2001.01ZATM8C.12323	0	0
CCR5_C.ZA.1998.98ZADu123.23589	0	0
CCR5_A1.TZ.-.TZ11.-	0	0
CCR5_A.CM.1999.99CMLB5.5242	0	0
CCR5_A1.KE.2000.KNH1207.4246	0	0
CCR5_B.NL.1989.ACH0208_x4c12.12937	0	0
CCR5_C.MW.1996.S059.6358	0	0
CCR5_B.AU.-.LDRPT_B.-	0	0
CCR5_B.TT.1994.SC20_8A8.13485	0	0
CCR5_A1.KE.1999.KNH1135.14340	0	0
CCR5_B.TT.2000.SC03C_8C6.13483	0	0
CCR5_07_BC.CN.2005.pXJDC6441-2.28469	0	0
CCR5_B.US.2003.APV_10.24055	0	0
CCR5_B.CH.1997.PR120pre_10.23580	0	0
CCR5_D.UG.1994.94UG114.147	0	0
CCR5_B.CH.1996.PR126pre_09.23581	0	0
CCR5_C.BW.1996.chimeric.615	0	0
CCR5_C.ZA.2005.05ZAFV2.-	0	0
CCR5_B.NL.1989.H4_049_8C8.28172	0	0
CCR5_B.US.1992.21v16pc1058.23094	0	0
CCR5_B.GB.-.8_9_I.2604	0	0
CCR5_B.SE.-.J5013.24082	0	0
CCR5_D.UG.1999.99UGE13613.3984	0	0
CCR5_B.AU.-.LDRPM_A.-	0	0
CCR5_A.CM.2001.01CMNYU5487.5161	0	0
CCR5_02_AG.CM.2001.01CM_0002BBY.9919	0	0
CCR5_02_AG.BE.2002.VI2642.16036	0	0
CCR5_B.US.1992.21v16pc1067.23094	0	0
CCR5_B.BE.1995.A11_15_363.16049	0	0
CCR5_C.ZA.2001.01PB3ZA.5880	0	0
CCR5_AG.CM.1999.99CMYD6.3065	0	0
CCR5_A.CM.1999.99CMLB25.3061	0	0
CCR5_B.BE.1994.I0_25_272.16052	0	0
CCR5_B.BE.1996.R13_39_545.16056	0	0
CCR5_C.BW.1996.96BW_013.-	0	0
CCR5_D.UG.1997.183FIc02.29459	0	0
CCR5_B.NL.1986.H1_7_1A7.28173	0	0
CCR5_B.BE.1995.R0_11_447.16056	0	0
CCR5_B.ES.-.551.11184	0	0
CCR5_B.CN.2003.1359.29185	0	0
CCR5_D.SE.-.C1_R5_pi2.10926	0	0
CCR5_B.CH.1997.PR118pre_09.12945	0	0
CCR5_01_AE.KH.-.KH013.-	0	0
CCR5_B.US.2001.APV_11.24056	0	0
CCR5_B.CH.1997.PR112pre_02.10828	0	0
CCR5_BF1.BR.1993.93BR029_2.58	0	0
CCR5_B.NL.1993.H5_40_4F4.28171	0	0
CCR5_B.AU.-.NDROC_3.-	0	0
CCR5_A.RW.1988.LSP9.-	0	0
CCR5_B.AU.-.LDLPM_A.-	0	0
CCR5_BF1.BR.1993.93BR029_4.58	0	0
CCR5_B.FR.-.T5_R5_1.11539	0	0
CCR5_01_AE.KH.-.KH_001.-	0	0
CCR5_O.FR.1990.BCF01.572	0	0
CCR5_B.NL.1990.H5_25_7F2.28171	0	0
CCR5_B.BE.1994.Q0_75_466.16055	0	0
CCR5_B.CH.1998.PR121pre_01.12948	0	0
CCR5_D.UG.1997.183MPc02.29454	0	0
CCR5_B.US.1996.62130_04_B10.16106	0	0
CCR5_B.CH.1997.PR120pre_14.23580	0	0
CCR5_D.UG.1998.372FPc03.29467	0	0
CCR5_B.CN.2003.1353.29185	0	0
CCR5_C.SO.1989.89SM_145.10012	0	0
CCR5_B.CH.1998.PR111pre_11.23091	0	0
CCR5_C.BW.2003.03BW_4432.-	0	0
CCR5_B.BE.1999.T46_25_423.16057	0	0
CCR5_B.ES.-.600.15508	0	0
CCR5_D.UG.2001.605FIC6.29455	0	0
CCR5_A1.UG.1998.120MPC01.29462	0	0
CCR5_C.BW.2003.03BW_1101.-	0	0
CCR5_C.RW.1988.LSP10.-	0	0
CCR5_B.US.-.7120P_c07.6995	0	0
CCR5_D.UG.1999.99UG_A03349M1.3973	0	0
CCR5_B.NL.1991.H3_28_5C4.28169	0	0
CCR5_B.TT.1995.SC45_4B5.13512	0	0
CCR5_B.US.1997.SS1196.10150	0	0
CCR5_C.BW.2003.03BW_4499.-	0	0
CCR5_B.US.1995.3988.10147	0	0
CCR5_B.BE.1997.T21_141_539.16057	0	0
CCR5_B.US.-.7120C_c01.6995	0	0
CCR5_B.IT.1998.child_B306_month_52_clone_4.27804	0	0
CCR5_B.BE.1997.T21_121_525.16057	0	0
CCR5_A.RW.1988.LTNP11.12265	0	0
CCR5_B.NL.1995.H3_65_9H8.28169	0	0
CCR5_C.BW.2003.03BW_0949.-	0	0
CCR5_B.US.-.7047C_c01.6968	0	0
CCR5_B.NL.-.14PRED10.842	0	0
CCR5_B.SE.-.2242_63_5.19520	0	0
CCR5_C.ZA.2005.05ZAFV9.-	0	0
CCR5_A1.SE.1994.SE7253.146	0	0
CCR5_B.CH.1997.PR127pre_08.10835	0	0
CCR5_B.NL.1992.H2_43_5B10.28170	0	0
CCR5_A.KE.2000.00KE_KNH1207.4246	0	0
CCR5_B.NL.1995.H3_65_9D8.28169	0	0
CCR5_B.TT.1998.SC24C_3B9.13506	0	0
CCR5_B.TT.1999.TT35P_11H8.27237	0	0
CCR5_A1.KE.1994.Q842-d12_PNS70d.1121	0	0
CCR5_B.US.-.Pat1_3_13.11100	0	0
CCR5_B.SE.-.2242_18_10.19520	0	0
CCR5_C.BW.2003.03BW_1078.-	0	0
CCR5_B.NL.1993.H3_40_11A4.28169	0	0
CCR5_B.IT.1998.child_B306_month_52_clone_8a.27804	0	0
CCR5_B.US.2003.APV_18.24063	0	0
CCR5_B.BE.1996.A33_08_386.16049	0	0
CCR5_B.CH.1997.PR128pre_10.10836	0	0
CCR5_B.NL.1991.H4_078_2E4.28172	0	0
CCR5_B.TT.1996.SC51_4B2.13507	0	0
CCR5_B.SE.-.2242_64_5.19520	0	0
CCR5_B.US.-.Pat1_1_12.11100	0	0
CCR5_C.TZ.2001.BD9_11.7094	0	0
CCR5_C.MW.1996.S045.14722	0	0
CCR5_C.ZA.1999.99ZADu151_Jun_99.2483	0	0
CCR5_02A.GH.1997.G829.8169	0	0
CCR5_B.NL.-.14PREE1.842	0	0
CCR5_B.CH.1997.PR127pre_02.10835	0	0
CCR5_-.GH.2002.02GH_NT17.19243	0	0
CCR5_B.CH.1996.PR126pre_10.23581	0	0
CCR5_A1.UG.1998.120MPC09.29462	0	0
CCR5_01_AE.CH.1998.PR103pre_05.10827	0	0
CCR5_B.CH.1996.PR123pre_14.10833	0	0
CCR5_C.MW.1996.C034.6376	0	0
CCR5_B.CH.1997.PR107pre_02.23090	0	0
CCR5_B.US.-.Pat1_1_16.11100	0	0
CCR5_B.CH.1997.PR112pre_13.10828	0	0
CCR5_B.CH.1996.PR126pre_14.23581	0	0
CCR5_B.TH.1992.92TH026_1gER.635	0	0
CCR5_B.IT.1998.child_B306_month_52_clone_1a.27804	0	0
CCR5_B.IT.1995.child_B306_month_16_clone_3.27804	0	0
CCR5_B.CH.2004.NAB02_pass_wk4_cl_13.23091	0	0
CCR5_C.ET.2002.02ET_288.8376	0	0
CCR5_A1.RW.1992.92RW025A.13769	0	0
CCR5_D.UG.1997.183MPc04.29454	0	0
CCR5_C.ZA.2000.00ZATM23.15691	0	0
CCR5_B.US.1990.BORId9_2F8.14179	0	0
CCR5_B.SE.-.1372_1_13.24084	0	0
CCR5_01_AE.JP.1996.NH2_II_a2.715	0	0
CCR5_D.UG.2000.00UG_E08364M4.3983	0	0
CCR5_B.NL.-.14PREG6.842	0	0
CCR5_B.NL.1987.ACH490_37roe12.13826	0	0
CCR5_A.RW.1988.LSP1.-	0	0
CCR5_B.AU.-.NDLPM_A.-	0	0
CCR5_B.BE.1998.K44_04_250.16053	0	0
CCR5_-.GH.2002.02GH_NT15.19242	0	0
CCR5_A1D.UG.1992.92UG035_prim.639	0	0
CCR5_C.ZA.1997.97ZA012.1442	0	0
CCR5_B.CH.1996.PR117pre_09.10830	0	0
CCR5_B.BE.1997.T21_131_531.16057	0	0
CCR5_A.CM.1999.99CM_MP1411.20510	0	0
CCR5_01_AE.TH.1998.98TH_NP1251.9694	0	0
CCR5_B.AU.-.LDROCE_26.-	0	0
CCR5_A1.UG.1999.601MPC7.29456	0	0
CCR5_B.US.1990.90US_873.9689	0	0
CCR5_02_AG.CM.1997.97CM_MP568.20522	0	0
CCR5_D.UG.1997.326MPc08.29450	0	0
CCR5_A2.KE.1994.Q45D5.678	0	0
CCR5_B.BE.1995.T0_07_240.16057	0	0
CCR5_O.FR.2000.AM262125.21502	0	0
CCR5_A.RW.1992.92RW026_di1sCD.634	0	0
CCR5_B.NL.1996.H4_137_3H10.28172	0	0
CCR5_B.US.2006.CH40E_C9.28465	0	0
CCR5_B.TT.-.SC51-QH1302c.23a.13507	0	0
CCR5_A1.TZ.-.TZ7.-	0	0
CCR5_D.UG.1997.9FPC8.29451	0	0
CCR5_B.US.-.patient_WCM1.-	0	0
CCR5_B.CH.1995.PR106pre_15.12946	0	0
CCR5_C.IN.1993.93IN905.315	0	0
CCR5_B.NL.1987.ACH171_25rad12.711	0	0
CCR5_D.UG.1998.602MPC8.29461	0	0
CCR5_B.TT.1997.SC25C_8H5.13486	0	0
CCR5_B.IT.1997.child_B306_month_40_clone_1.27804	0	0
CCR5_C.MW.1996.S053.6363	0	0
CCR5_B.SE.-.2242_63:2_3.19520	0	0
CCR5_B.US.-.Pat1_3_24.11100	0	0
CCR5_C.ZA.1998.TV007A.912	0	0
CCR5_B.NL.-.14PREB2.842	0	0
CCR5_B.AU.-.LDRFM_B.-	0	0
CCR5_B.GB.1997.CW037A015.1114	0	0
CCR5_B.US.-.Pat1_3_6.11100	0	0
CCR5_D.UG.1997.326MPc02.29450	0	0
CCR5_B.CN.2003.774.29178	0	0
CCR5_B.US.2002.APV_14.24059	0	0
CCR5_C.ZA.1999.99ZATM12.8188	0	0
CCR5_B.BE.1996.R21_02_466.16056	0	0
CCR5_B.US.-.7069P_c06.6996	0	0
CCR5_C.ZA.1998.DU151-e.2483	0	0
CCR5_B.US.-.7069C_c04.6996	0	0
CCR5_D.UG.1997.9FPC2.29451	0	0
CCR5_C.ZA.1998.98ZABLM84.12318	0	0
CCR5_B.CH.1997.PR122pre_05.10832	0	0
CCR5_D.UG.1998.602MPC2.29461	0	0
CCR5_B.US.1995.PRB931_06_TC3.16148	0	0
CCR5_B.US.2004.APV_9.24054	0	0
CCR5_B.US.2003.APV_6.24051	0	0
CCR5_01_AE.KH.-.KH012.-	0	0
CCR5_B.CH.1998.PR111pre_09.23091	0	0
CCR5_B.US.-.Pat1_2_12.11100	0	0
CCR5_B.BE.1995.H10_09_243.16051	0	0
CCR5_B.US.-.Pat2_2_8.11101	0	0
CCR5_B.NL.1986.ACH0039_21d5.117	0	0
CCR5_02_AG.CM.2001.01CM_0005BBY.9959	0	0
CCR5_D.UG.1997.183MPc15.29454	0	0
CCR5_B.NL.1994.H1_46_5B6.28173	0	0
CCR5_B.US.1997.1054_07_TC4.27182	0	0
CCR5_B.SE.-.2282_41_10.19521	0	0
CCR5_B.CH.1997.PR115pre_01.10829	0	0
CCR5_A1CDGKU.ZA.1999.CM4.2469	0	0
CCR5_B.BE.1994.Q0_25_326.16055	0	0
CCR5_B.SE.-.2282_21_1.19521	0	0
CCR5_B.BE.1996.I22_06_285.16052	0	0
CCR5_A.RW.1988.LSP8.-	0	0
CCR5_C.MW.1996.S194.6367	0	0
CCR5_B.US.-.patient_WCM23.-	0	0
CCR5_C.ZA.2005.05ZAFV11.-	0	0
CCR5_B.BE.1996.H25_A5_251.16051	0	0
CCR5_B.GB.1997.CW048.1115	0	0
CCR5_B.BE.1996.A25_10_376.16049	0	0
CCR5_B.CN.2003.419.29180	0	0
CCR5_B.BE.1994.H0_20_234.16051	0	0
CCR5_B.CH.1998.PR111pre_03.23091	0	0
CCR5_B.BE.1994.C0_01_415.16050	0	0
CCR5_C.BW.2003.03BW_6274.-	0	0
CCR5_D.UG.1998.372FPc04.29467	0	0
CCR5_D.UG.1997.326MPc06.29450	0	0
CCR5_B.NL.1993.H5_40_4G11.28171	0	0
CCR5_B.US.1995.6240_08_TA5.23541	0	0
CCR5_C.ZM.2003.ZM214M.10584	0	0
CCR5_C.MW.1996.S073.6379	0	0
CCR5_D.UG.1999.99UGD26830.14289	0	0
CCR5_B.CH.1998.PR111pre_12.23091	0	0
CCR5_B.US.1991.712.425	0	0
CCR5_A1.BE.1987.VI75.16048	0	0
CCR5_B.US.1998.WC3_0498_1.27170	0	0
CCR5_C.MW.1996.C054.14720	0	0
CCR5_O.FR.2000.AM262127.21502	0	0
CCR5_D.KE.2001.NKU3006.4265	0	0
CCR5_B.NL.1989.H2_20_9C7.28170	0	0
CCR5_B.US.1997.9014_01_TB1.16107	0	0
CCR5_B.BE.1994.U0_28_393.16058	0	0
CCR5_B.CN.2003.551.29190	0	0
CCR5_B.TT.-.SC24-QH0797c.3.13506	0	0
CCR5_B.CH.1997.PR128pre_08.10836	0	0
CCR5_G.CM.2000.00CMNYU1678.5153	0	0
CCR5_B.SE.-.J3899.24081	0	0
CCR5_02_AG.DJ.1991.DJ258A.2900	0	0
CCR5_B.NL.1989.H4_049_7B2.28172	0	0
CCR5_C.MW.1996.S159.6345	0	0
CCR5_B.GB.1997.CW037.1114	0	0
CCR5_14_BG.BE.2002.VI2627.16034	0	0
CCR5_-.GH.2002.02GH_NKS22.19229	0	0
CCR5_B.NL.1994.H4_104_3G11.28172	0	0
CCR5_B.CN.2003.772.29178	0	0
CCR5_B.CH.1997.PR115pre_14.10829	0	0
CCR5_C.ZA.2005.05ZAFV8.-	0	0
CCR5_B.GB.1997.CW010.1112	0	0
CCR5_D.UG.2001.605FIC1.29455	0	0
CCR5_C.ZA.1999.99ZATM10.2901	0	0
CCR5_A.RW.1992.92RW026_B.634	0	0
CCR5_B.BE.1997.T21_126_527.16057	0	0
CCR5_B.BE.1994.H0_13_232.16051	0	0
CCR5_B.CH.2003.NAB03_2G12_II_wk6_cl_3.23090	0	0
CCR5_B.BE.1994.A0_04_346.16049	0	0
CCR5_01_AE.TH.1990.CM235.19931	0	0
CCR5_B.CH.1997.PR128pre_02.10836	0	0
CCR5_B.BE.1994.Q0_73_465.16055	0	0
CCR5_BC.BR.1992.92BR023.13877	0	0
CCR5_B.ZA.1998.TV015.1103	0	0
CCR5_02_AG.CM.1997.97CM_MP573.20525	0	0
CCR5_B.SE.-.1865_49_10.19519	0	0
CCR5_O.FR.1993.V3LOO.21502	0	0
CCR5_B.TT.1998.SC05C_8A10.13484	0	0
CCR5_C.SN.1990.90SE_364.10011	0	0
CCR5_B.BE.1994.Q0_78_469.16055	0	0
CCR5_B.ES.-.601.11206	0	0
CCR5_B.BE.1996.A33_05_383.16049	0	0
CCR5_B.US.-.Pat1_3_2.11100	0	0
CCR5_B.BE.1996.R21_04_468.16056	0	0
CCR5_B.BE.1995.I10_22_299.16052	0	0
CCR5_B.CH.1997.PR112pre_01.10828	0	0
CCR5_B.CH.1996.PR126pre_02.23581	0	0
CCR5_B.US.-.patient_WCM15.-	0	0
CCR5_C.TZ.2001.01TZ_BD911.7094	0	0
CCR5_B.CH.1996.PR126pre_06.23581	0	0
CCR5_B.BE.1996.A25_13_378.16049	0	0
CCR5_A1.KE.1999.KNH1088.4242	0	0
CCR5_B.NL.1996.H4_137_3B2.28172	0	0
CCR5_B.TT.1998.TT27P_8C2.13488	0	0
CCR5_01_AE.JP.1993.NH2V_14.715	0	0
CCR5_B.NL.1998.H4_146_2D9.28172	0	0
CCR5_B.US.2001.APV_1.24046	0	0
CCR5_B.BE.1989.VI342.16045	0	0
CCR5_B.AU.-.NDROM_B.-	0	0
CCR5_D.UG.1998.602FIC10.29447	0	0
CCR5_B.BE.1996.I22_14_289.16052	0	0
CCR5_B.CH.1998.PR111pre_01.23091	0	0
CCR5_C.ZA.1998.TV019.891	0	0
CCR5_B.TH.1992.92TH026_06.635	0	0
CCR5_B.US.1990.BORId9_4F12.14179	0	0
CCR5_B.CH.1997.PR118pre_02.12945	0	0
CCR5_B.AU.-.EDRPM_C.-	0	0
CCR5_C.ZA.1999.DU422-e.2479	0	0
CCR5_B.CH.1998.PR111pre_10.23091	0	0
CCR5_C.ZA.2001.01PB1ZA.14617	0	0
CCR5_B.AU.-.EDLFC_4.-	0	0
CCR5_C.BW.2003.03BW_0900.-	0	0
CCR5_D.UG.1998.372MIc12.29452	0	0
CCR5_C.MW.1996.S172.6372	0	0
CCR5_B.ES.-.588.11202	0	0
CCR5_C.BW.2003.03BW_1065.-	0	0
CCR5_B.NL.1984.ACH0208_11b11b.12937	0	0
CCR5_B.NL.1988.ACH171_31roa5.711	0	0
CCR5_B.TT.2001.TT112PC_3E6.13493	0	0
CCR5_B.AU.-.LDLPMON_A.-	0	0
CCR5_B.AU.-.LDROCE_25.-	0	0
CCR5_B.BE.1994.C0_03_417.16050	0	0
CCR5_C.BW.2003.03BW_1718.-	0	0
CCR5_B.SE.-.2242_45_10.19520	0	0
CCR5_C.MW.1996.S123.6377	0	0
CCR5_02_AG.CM.2001.01CM_0008BBY.9958	0	0
CCR5_B.SE.-.LN_3_CD4.13681	0	0
CCR5_B.CH.1997.PR120pre_11.23580	0	0
CCR5_B.BE.1996.H25_A19_257.16051	0	0
CCR5_B.AU.-.EDLPM_C.-	0	0
CCR5_D.UG.1997.108FPc04.29466	0	0
CCR5_B.NL.-.0845h4.841	0	0
CCR5_C.TZ.2001.A246.7085	0	0
CCR5_C.MW.1993.93MW960.428	0	0
CCR5_D.UG.1999.99UGA08483.9697	0	0
CCR5_B.TT.1994.SC33_4A4.27234	0	0
CCR5_C.ZA.1998.TV003.915	0	0
CCR5_01_AE.KH.-.KH006.-	0	0
CCR5_B.US.-.Pat1_3_16.11100	0	0
CCR5_C.BW.2003.03BW_4473.-	0	0
CCR5_B.BR.1992.92BR021_Dpi.8563	0	0
CCR5_B.US.1993.22202V3_1.714	0	0
CCR5_B.CH.1997.PR128pre_13.10836	0	0
CCR5_C.TZ.1998.98TZ013.14331	0	0
CCR5_02_AG.BE.2002.VI2641.16035	0	0
CCR5_B.CH.1996.PR126pre_04.23581	0	0
CCR5_B.US.1985.BAL1A.323	0	0
CCR5_D.UG.1997.338FIc07.29465	0	0
CCR5_B.US.1997.1051_12_TD12.13622	0	0
CCR5_A1.IN.2001.1579A.11283	0	0
CCR5_B.FR.-.T28_R5_1.11540	0	0
CCR5_B.NL.1998.H4_146_1D5.28172	0	0
CCR5_C.ZA.2005.CAP210_2_00_E8.20446	0	0
CCR5_B.CH.1995.PR106pre_01.12946	0	0
CCR5_B.TT.1998.TT34P_8C11.13491	0	0
CCR5_B.CH.1997.PR122pre_06.10832	0	0
CCR5_C.BR.2003.RS006.-	0	0
CCR5_B.SE.-.2239_45_1.19522	0	0
CCR5_B.US.1997.367.3089	0	0
CCR5_C.ZA.1997.97ZAPET192.12312	0	0
CCR5_A.CM.2001.01CMNYU5308.5162	0	0
CCR5_01_AE.KH.-.KH011.-	0	0
CCR5_C.MW.1996.S047.6355	0	0
CCR5_D.UG.2001.605MPC9.29460	0	0
CCR5_A.CM.2000.00CMNYU809.5164	0	0
CCR5_D.UG.1997.338FIc01.29465	0	0
CCR5_B.SE.-.2242_56_2.19520	0	0
CCR5_D.TZ.-.TZ21.-	0	0
CCR5_C.MW.1996.S032.6350	0	0
CCR5_01_AE.TH.1992.92TH019.648	0	0
CCR5_B.SE.-.3899_1_1.24081	0	0
CCR5_C.MW.1996.C120.5682	0	0
CCR5_C.ZA.1997.97ZAPET100.15689	0	0
CCR5_B.CH.1997.PR120pre_07.23580	0	0
CCR5_-.GH.2003.03GH_NSU23.19237	0	0
CCR5_A.RW.1988.LTNP7.12261	0	0
CCR5_B.BE.1995.U11_51_432.16058	0	0
CCR5_D.UG.1997.326MPc07.29450	0	0
CCR5_B.US.1990.US4.10009	0	0
CCR5_D.UG.2001.605MPC3.29460	0	0
CCR5_B.NL.1993.H5_25_8D4.28171	0	0
CCR5_B.US.-.Pat1_6_2.11100	0	0
CCR5_C.MW.1996.S119.6381	0	0
CCR5_-.GH.2002.02GH_NT9.19240	0	0
CCR5_G.CM.1999.99CMLB11.3072	0	0
CCR5_01_AE.TH.1992.92TH024.650	0	0
CCR5_B.NL.1991.H3_28_5C12.28169	0	0
CCR5_C.BW.2003.03BW_6351.-	0	0
CCR5_D.UG.1997.9FPC7.29451	0	0
CCR5_B.CH.1997.PR120pre_01.23580	0	0
CCR5_01_AE.TH.1996.96TH_NP1046.9693	0	0
CCR5_-.GH.2003.03GH_NSU21.19235	0	0
CCR5_O.FR.1998.AM262120.21502	0	0
CCR5_AG.CM.1999.99CMLB20.3060	0	0
CCR5_O.FR.1995.AM262114.21502	0	0
CCR5_B.CH.1995.PR106pre_09.12946	0	0
CCR5_B.US.-.patient_WCM7.-	0	0
CCR5_B.BE.1995.I10_13_281.16052	0	0
CCR5_B.AU.-.NDRPC_2.-	0	0
CCR5_B.US.-.Pat1_3_18.11100	0	0
CCR5_C.ZA.2005.05ZAFV7.-	0	0
CCR5_B.NL.1990.dp10_c8.12937	0	0
CCR5_B.TT.1997.SC51C_8A12.13507	0	0
CCR5_B.CN.2004.5643.29183	0	0
CCR5_B.IT.1998.child_B306_month_52_clone_6a.27804	0	0
CCR5_02_AG.US.1998.98US_MSC5007.13720	0	0
CCR5_B.NL.1990.dp13_a4.12937	0	0
CCR5_A1.KE.1994.Q842-d14.1121	0	0
CCR5_B.BR.1992.92BR021_Cpi.8563	0	0
CCR5_B.US.-.H0002GH.11550	0	0
CCR5_01_AE.TH.1990.90TH_CM240.19932	0	0
CCR5_B.US.-.7047C_c04.6968	0	0
CCR5_C.ZA.1998.TV001A.899	0	0
CCR5_D.UG.1998.98UG_57128.3961	0	0
CCR5_B.CH.1997.PR107pre_03.23090	0	0
CCR5_B.SE.-.2242_45_7.19520	0	0
CCR5_C.TZ.-.TZ19.-	0	0
CCR5_B.BE.1995.I10_05_277.16052	0	0
CCR5_B.CH.1996.PR117pre_14.10830	0	0
CCR5_B.US.-.patient_WC3.-	0	0
CCR5_B.IT.1998.child_B306_month_52_clone_2a.27804	0	0
CCR5_C.ZA.2001.01PB8ZA.5882	0	0
CCR5_A1.UG.1998.120FIc02.29457	0	0
CCR5_B.TT.1998.SC05C_8A11.13484	0	0
CCR5_A.RW.1988.LTNP5.12259	0	0
CCR5_C.ZA.1998.TV001.899	0	0
CCR5_B.US.-.patient_WCM14.-	0	0
CCR5_B.US.1990.BORId9_2E12.14179	0	0
CCR5_C.ZA.1998.Du123.23589	0	0
CCR5_A1D.KE.-.FJ443124.-	0	0
CCR5_C.MW.1996.C111.6378	0	0
CCR5_A.CM.2001.01CMNYU6283.5150	0	0
CCR5_C.ZA.1999.99ZASW38.8572	0	0
CCR5_B.AU.-.NDROM_A.-	0	0
CCR5_AG.CM.1999.99CMLB9.3071	0	0
CCR5_B.US.-.Pat2_2_1.11101	0	0
CCR5_B.CH.1997.PR107pre_01.23090	0	0
CCR5_D.UG.1996.32MPC3.29468	0	0
CCR5_B.NL.1985.H2_5_12G9.28170	0	0
CCR5_C.BW.2003.03BW_4437.-	0	0
CCR5_C.ZA.1997.97ZAPET137.12311	0	0
CCR5_C.ZA.1999.99ZASW38.8575	0	0
CCR5_02_AG.CM.1997.97CM_MP569.20523	0	0
CCR5_B.US.1998.1059_09_A4.23546	0	0
CCR5_C.MW.1996.S009.6383	0	0
CCR5_C.ZA.2000.00ZATM33.12331	0	0
CCR5_B.CN.2004.3321.29192	0	0
CCR5_B.CN.2003.14711.29187	0	0
CCR5_B.CN.2003.554.29190	0	0
CCR5_A.KE.2000.00KE_KER2018.4237	0	0
CCR5_C.ZA.1998.ZA_Du151b.2483	0	0
CCR5_-.GH.2002.02GH_NT33.19244	0	0
CCR5_B.IT.1997.child_B306_month_40_clone_2.27804	0	0
CCR5_C.ZA.1998.DU123.23589	0	0
CCR5_B.ES.-.625.11187	0	0
CCR5_B.US.1992.301727N.35	0	0
CCR5_C.MW.1996.S200.6346	0	0
CCR5_B.TH.1992.92TH026_di1sCD.635	0	0
CCR5_B.NL.1993.H3_40_11D9.28169	0	0
CCR5_B.TT.-.SC51-QH1490c.11a.13507	0	0
CCR5_B.NL.1994.ACH142_*E11.16064	0	0
CCR5_B.US.1991.91US056.13973	0	0
CCR5_B.US.1994.19242V3_11.722	0	0
CCR5_C.ZA.2005.CAP45_2_00_G3.20442	0	0
CCR5_B.SE.-.2242_45_5.19520	0	0
CCR5_C.MW.1996.S166.6365	0	0
CCR5_D.UG.1997.9FPC3.29451	0	0
CCR5_C.MW.1996.S141.6390	0	0
CCR5_A2C.ZA.1998.DU178.2476	0	0
CCR5_B.CH.1997.PR128pre_05.10836	0	0
CCR5_B.CH.1997.PR107pre_14.23090	0	0
CCR5_B.NL.1993.H5_40_4F12.28171	0	0
CCR5_B.US.1997.1006_11_C3.4574	0	0
CCR5_B.CH.-.NAB08_pass_wk16_cl_11.23092	0	0
CCR5_B.US.-.Pat2_1_3.11101	0	0
CCR5_B.US.-.Pat2_1_11.11101	0	0
CCR5_B.AU.-.LDLOCE_15.-	0	0
CCR5_C.ZM.2002.ZM197M.10581	0	0
CCR5_B.CH.1996.PR126pre_05.23581	0	0
CCR5_B.CH.1997.PR115pre_02.10829	0	0
CCR5_B.ES.-.R1.9817	0	0
CCR5_B.CN.2003.535.29182	0	0
CCR5_B.SE.-.2239_25_7.19522	0	0
CCR5_B.NL.1992.H2_43_5C5.28170	0	0
CCR5_B.CN.2004.3325.29192	0	0
CCR5_B.US.-.7047C_c36.6968	0	0
CCR5_A1.KE.1994.Q47M1.679	0	0
CCR5_B.BR.1993.92BR019_1gCR.72	0	0
CCR5_C.MW.1996.S115.6344	0	0
CCR5_B.BE.1994.Q0_79_470.16055	0	0
CCR5_01_AE.TH.1992.92TH020.636	0	0
CCR5_D.UG.1997.326FIc01.29446	0	0
CCR5_D.UG.1996.32MPC1.29468	0	0
CCR5_D.UG.1997.108MIc13.29444	0	0
CCR5_C.ZA.1998.98ZABLM106.12317	0	0
CCR5_B.US.-.Pat1_1_3.11100	0	0
CCR5_B.TT.1997.SC25C_8B3.13486	0	0
CCR5_C.MW.1996.C040.6361	0	0
CCR5_B.BE.1995.K11_08_221.16053	0	0
CCR5_B.US.-.Pat1_2_9.11100	0	0
CCR5_D.UG.1997.338FIc02.29465	0	0
CCR5_B.NL.1989.H2_20_9A1.28170	0	0
CCR5_B.NL.1994.H1_46_5B1.28173	0	0
CCR5_B.NL.1986.H1_7_1D2.28173	0	0
CCR5_B.SE.-.8616_1_13.24082	0	0
CCR5_B.BE.1995.K11_01_215.16053	0	0
CCR5_B.US.1990.US1.14393	0	0
CCR5_B.BE.1996.H25_B3_258.16051	0	0
CCR5_A.RW.1988.LSP6.-	0	0
CCR5_B.NL.1987.ACH171_25roc3.711	0	0
CCR5_B.US.1995.6535.10149	0	0
CCR5_B.SE.-.2239_25_1.19522	0	0
CCR5_A.CM.1999.99CM_MP1370.20505	0	0
CCR5_B.US.1994.7165.10148	0	0
CCR5_B.TT.1996.SC13C_2G9.10388	0	0
CCR5_G.CM.1998.98CM_MP1033.20497	0	0
CCR5_C.MW.1996.S206.6385	0	0
CCR5_D.UG.1998.99UGJ32228.3994	0	0
CCR5_B.US.1997.63358_04_p3.27224	0	0
CCR5_B.CN.2003.533.29182	0	0
CCR5_C.IL.1999.99ET14.10755	0	0
CCR5_B.BE.1994.H0_15_233.16051	0	0
CCR5_-.GH.2002.02GH_NNA01.19234	0	0
CCR5_B.CN.2003.14713.29187	0	0
CCR5_B.IT.1997.child_B306_month_46_clone_4.27804	0	0
CCR5_C.ZA.2002.02ZARP5.12316	0	0
CCR5_C.MW.1996.S017.14716	0	0
CCR5_C.ZA.1999.99ZACOT9.12309	0	0
CCR5_B.ES.-.642.11203	0	0
CCR5_B.BE.1996.Q22_23_341.16055	0	0
CCR5_B.NL.1984.ACH0208_11g7b.12937	0	0
CCR5_A1.UG.1998.120FIc08.29457	0	0
CCR5_D.UG.1997.108FPc07.29466	0	0
CCR5_B.NL.1991.H3_28_5G4.28169	0	0
CCR5_C.ZA.2000.00ZATM31.12335	0	0
CCR5_B.US.-.Pat1_6_3.11100	0	0
CCR5_C.BW.2003.03BW_1008.-	0	0
CCR5_C.ZA.1999.99ZATM19.12325	0	0
CCR5_C.MW.1996.S048.6354	0	0
CCR5_B.TT.2000.SC03C_8A9.13483	0	0
CCR5_B.US.1997.1051_12_C22.13622	0	0
CCR5_B.US.-.Pat1_6_7.11100	0	0
CCR5_B.AU.-.NDRP.-	0	0
CCR5_B.SE.-.2282_10_3.19521	0	0
CCR5_B.SE.-.2282_10_7.19521	0	0
CCR5_C.BW.2003.03BW_1133.-	0	0
CCR5_C.MW.1996.S171.6357	0	0
CCR5_C.BW.2003.03BW_1091.-	0	0
CCR5_C.ZA.2000.00ZADu368_Feb_00.2480	0	0
CCR5_01_AE.TH.1992.006.665	0	0
CCR5_C.ZA.1999.99ZATM5.15690	0	0
CCR5_G.NG.1992.92NG083.13804	0	0
CCR5_B.US.2001.TRJO.27235	0	0
CCR5_B.US.1995.5768.4622	0	0
CCR5_C.ZA.2005.05ZAFV6.-	0	0
CCR5_B.CH.1996.PR114pre_06.12947	0	0
CCR5_D.UG.1997.108FPc01.29466	0	0
CCR5_B.US.1997.1018_10_A5.13509	0	0
CCR5_B.IT.1997.child_B380_month_6_clone_1.23718	0	0
CCR5_C.ZA.2001.01PB18ZA.5885	0	0
CCR5_B.BE.1999.T46_29_435.16057	0	0
CCR5_B.CH.1996.PR123pre_07.10833	0	0
CCR5_B.BE.1995.R0_01_445.16056	0	0
CCR5_C.ZA.1998.98ZA528.14293	0	0
CCR5_01_AE.TH.1993.93TH966_8.429	0	0
CCR5_B.NL.1989.H3_20_8A11.28169	0	0
CCR5_B.NL.1995.H2_114_7F2.28170	0	0
CCR5_B.BE.1996.R13_07_461.16056	0	0
CCR5_C.MW.1996.S191.6374	0	0
CCR5_B.NL.1988.ACH171_31rof6.711	0	0
CCR5_01_AE.JP.1996.NH2_II_a1.715	0	0
CCR5_B.US.-.Pat1_4_10.11100	0	0
CCR5_B.BE.1995.Q13_33_332.16055	0	0
CCR5_B.BE.1988.VI180.16028	0	0
CCR5_C.BW.2003.03BW_1075.-	0	0
CCR5_A1.UG.1997.368MPc04.29453	0	0
CCR5_B.US.-.patient_WC2.-	0	0
CCR5_C.MW.1996.C087.6362	0	0
CCR5_B.SE.-.2239_45_4.19522	0	0
CCR5_02_AG.US.2001.APV_12.24057	0	0
CCR5_C.BW.2003.03BW_0824.-	0	0
CCR5_B.CH.1997.PR128pre_01.10836	0	0
CCR5_C.BW.2003.03BW_0856.-	0	0
CCR5_B.BE.1999.T49_30_442.16057	0	0
CCR5_B.US.1999.9077_12_B5.16104	0	0
CCR5_B.US.-.patient_WCM13.-	0	0
CCR5_C.MW.1996.S021.6360	0	0
CCR5_C.ZM.2003.ZM249M.10585	0	0
CCR5_A1.KE.2000.KNH1144.4244	0	0
CCR5_B.BE.1998.K44_03_249.16053	0	0
CCR5_C.MW.1993.959.427	0	0
CCR5_B.SE.-.2239_25_3.19522	0	0
CCR5_B.CH.1996.PR126pre_01.23581	0	0
CCR5_B.CH.1996.PR123pre_01.10833	0	0
CCR5_D.UG.1997.295FP01.29464	0	0
CCR5_B.NL.1989.H3_20_8C1.28169	0	0
CCR5_B.US.-.patient_WCM28.-	0	0
CCR5_A.RW.1988.LTNP6.12260	0	0
CCR5_C.MW.1996.C047.6347	0	0
CCR5_B.BE.1994.I0_73_294.16052	0	0
CCR5_B.AU.-.EDROC_2.-	0	0
CCR5_A.RW.1992.92RW024_G.13873	0	0
CCR5_B.BE.1995.A11_10_359.16049	0	0
CCR5_B.IT.1995.TORNO.10152	0	0
CCR5_B.BE.1995.I10_11_280.16052	0	0
CCR5_B.US.-.MACS2BR_13.895	0	0
CCR5_D.UG.2001.605MPC2.29460	0	0
CCR5_D.UG.1997.108FPc05.29466	0	0
CCR5_B.NL.1987.H3_12_10H3.28169	0	0
CCR5_B.TT.1994.SC31_4E11.13487	0	0
CCR5_B.BE.1995.K11_03_217.16053	0	0
CCR5_C.ZA.1999.99ZASW34.8571	0	0
CCR5_B.CH.1998.PR111pre_07.23091	0	0
CCR5_C.ZA.1999.99ZASW14.8566	0	0
CCR5_C.TZ.2000.00TZ_A246.7085	0	0
CCR5_B.BE.1994.H0_12_231.16051	0	0
CCR5_D.UG.2001.605MPC6.29460	0	0
CCR5_C.BW.2003.03BW_1105.-	0	0
CCR5_B.BE.1994.A0_03_345.16049	0	0
CCR5_02_AG.CM.2000.00CMNYU5466.14497	0	0
CCR5_C.ZA.1999.99ZASW4.8564	0	0
CCR5_B.NL.1988.ACH171_31roa2.711	0	0
CCR5_C.ZA.2001.01PB21ZA.5886	0	0
CCR5_A.RW.1992.92RW016_G.632	0	0
CCR5_B.US.1996.62357_14_D3.16103	0	0
CCR5_B.AU.-.LDROCE_23.-	0	0
CCR5_C.ZA.1998.98ZA445.4005	0	0
CCR5_B.US.-.patient_WC53.-	0	0
CCR5_B.IT.1997.child_B306_month_40_clone_3.27804	0	0
CCR5_A.RW.1992.92RW024_A.13873	0	0
CCR5_B.US.1992.92US714_1.39	0	0
CCR5_C.IN.1993.93IN9999.121	0	0
CCR5_D.BE.-.VI761_1.21141	0	0
CCR5_B.BE.1994.U0_22_380.16058	0	0
CCR5_B.US.1992.92US727.35	0	0
CCR5_B.NL.1984.ACH0208_11c2b.12937	0	0
CCR5_B.BE.1996.A25_03_369.16049	0	0
CCR5_B.CN.2004.5646.29183	0	0
CCR5_-.GH.2002.02GH_NKS02.19227	0	0
CCR5_B.CH.1996.PR113pre_16.10770	0	0
CCR5_C.MW.1996.S070.6369	0	0
CCR5_B.AU.-.NDLPT_B.-	0	0
CCR5_C.ZA.1998.98ZADu368_Nov_98.2480	0	0
CCR5_C.MW.1996.S100.6364	0	0
CCR5_D.UG.2000.00UG_E13613M4.3984	0	0
CCR5_01_AE.KH.-.KH004.-	0	0
CCR5_B.CH.1997.PR107pre_06.23090	0	0
CCR5_D.UG.1997.9FPC4.29451	0	0
CCR5_A1.UG.1997.368MPc02.29453	0	0
CCR5_C.ZA.2001.01PB17ZA.5884	0	0
CCR5_B.US.-.7069P_c03.6996	0	0
CCR5_D.UG.1998.602MPC4.29461	0	0
CCR5_B.CH.1998.PR119pre_01.10831	0	0
CCR5_B.BE.2002.VI2687.16041	0	0
CCR5_B.CH.1998.PR119pre_10.10831	0	0
CCR5_A.RW.1992.92RW026_A.634	0	0
CCR5_B.BE.1994.H0_21_235.16051	0	0
CCR5_B.US.2000.WITO.10578	0	0
CCR5_C.ZA.1989.TV008.13901	0	0
CCR5_B.CN.2004.3326.29192	0	0
CCR5_B.CH.1996.PR114pre_11.12947	0	0
CCR5_B.US.1993.93US073.4009	0	0
CCR5_B.NL.1987.H3_12_6D7.28169	0	0
CCR5_B.NL.1990.dp22_a9.12937	0	0
CCR5_D.UG.1996.32MPC2.29468	0	0
CCR5_D.UG.1997.295FPc02.29464	0	0
CCR5_B.NL.1993.H3_40_10C9.28169	0	0
CCR5_N.CM.1995.YBF30.588	0	0
CCR5_G.CM.1997.97CM_MP801.20548	0	0
CCR5_B.BE.2002.VI2681.16040	0	0
CCR5_B.IT.1998.child_B306_month_59_clone_1.27804	0	0
CCR5_C.MW.1996.S081.6382	0	0
CCR5_C.BW.2003.03BW_6364.-	0	0
CCR5_A.RW.1988.LTNP8.12262	0	0
CCR5_B.CH.1998.PR111pre_05.23091	0	0
CCR5_B.NL.1989.H4_049_7F4.28172	0	0
CCR5_01_AE.KH.-.KH024.-	0	0
CCR5_02_AG.CM.2002.02CM_0015BBY.7862	0	0
CCR5_A.RW.1988.LSP5.-	0	0
CCR5_D.UG.2000.00UG_D26830M4.14289	0	0
CCR5_B.BE.1996.R21_08_472.16056	0	0
CCR5_C.ZA.2000.00ZATM32.12332	0	0
CCR5_C.MW.1996.C011.6149	0	0
CCR5_B.CH.1997.PR120pre_02.23580	0	0
CCR5_C.ZA.1998.TV002.909	0	0
CCR5_C.ZA.2001.01PB27ZA.5888	0	0
CCR5_B.US.-.Pat2_1_8.11101	0	0
CCR5_B.US.1997.9076_08_C14.16109	0	0
CCR5_B.IT.1997.child_B306_month_40_clone_5.27804	0	0
CCR5_C.ZA.2005.05ZAFV23.-	0	0
CCR5_02_AG.CM.2002.02CM_1970LE.7863	0	0
CCR5_A1.UG.1998.120FIc09.29457	0	0
CCR5_B.US.-.Pat1_2_4.11100	0	0
CCR5_B.BE.-.VI943_4.21143	0	0
CCR5_B.BE.1995.H10_21_247.16051	0	0
CCR5_B.NL.1996.H4_137_2B4.28172	0	0
CCR5_B.TT.2001.TT103C_2E1.13492	0	0
CCR5_B.CN.2004.5644.29183	0	0
CCR5_B.NL.1985.ACH490_28roa1.13826	0	0
CCR5_D.UG.1993.082.10156	0	0
CCR5_B.CH.1996.PR114pre_15.12947	0	0
CCR5_B.NL.1984.ACH490_23roA3.13826	0	0
CCR5_B.AU.-.NDRO.-	0	0
CCR5_U.ZA.1999.99CM4ZA.2469	0	0
CCR5_B.US.-.7069C_c02.6996	0	0
CCR5_C.IN.1993.93IN904.6	0	0
CCR5_D.UG.1997.9MIC5.29463	0	0
CCR5_B.SE.-.1865_49_8.19519	0	0
CCR5_B.BE.1995.C11_09_432.16050	0	0
CCR5_O.FR.1990.BCF02.13870	0	0
CCR5_B.BE.1995.I10_01_274.16052	0	0
CCR5_A.CM.1999.99CMLB4.3063	0	0
CCR5_A1.UG.1999.601FIC3.29445	0	0
CCR5_B.NL.1991.H3_28_5E1.28169	0	0
CCR5_B.IT.1998.child_B306_month_59_clone_5.27804	0	0
CCR5_C.ZA.2001.01PB2ZA.5879	0	0
CCR5_B.BE.1994.Q0_80_471.16055	0	0
CCR5_C.ZA.2005.05ZAFV5.-	0	0
CCR5_B.US.1992.301714N.14360	0	0
CCR5_B.US.-.patient_WC45.-	0	0
CCR5_B.NL.1986.ACH0039_23e4.117	0	0
CCR5_B.BE.2002.VI2622.16032	0	0
CCR5_B.TT.-.SC24-QH0515c.1.13506	0	0
CCR5_01_AE.JP.1996.NH2_II_a6.715	0	0
CCR5_A.RW.1992.92RW025_1gCR.609	0	0
CCR5_B.NL.1992.H2_43_5C8.28170	0	0
CCR5_C.BW.2003.03BW_1042.-	0	0
CCR5_B.BE.2002.VI2626.16033	0	0
CCR5_B.SE.-.2282_10_2.19521	0	0
CCR5_B.AU.-.NDLFC_2.-	0	0
CCR5_B.SE.-.1865_49_2.19519	0	0
CCR5_B.SE.-.J1228.773	0	0
CCR5_B.BR.1992.92BR026.660	0	0
CCR5_B.BR.1992.92BR024.659	0	0
CCR5_B.NL.1989.H3_20_8F3.28169	0	0
CCR5_B.TT.1996.SC02C_3D9.13482	0	0
CCR5_B.US.-.7047P_c05.6968	0	0
CCR5_C.MW.1996.S147.6371	0	0
CCR5_C.MW.1996.S077.6387	0	0
CCR5_C.TZ.2001.A125.7083	0	0
CCR5_D.UG.1997.295FPc04.29464	0	0
CCR5_B.US.-.patient_WC44.-	0	0
CCR5_A1.UG.1998.120FIc01.29457	0	0
CCR5_B.US.1999.12008_09_B33.16108	0	0
CCR5_B.US.1992.21v16pc1065.23094	0	0
CCR5_B.SE.-.LN_4_PBMC.13613	0	0
CCR5_D.UG.1998.98UG57128.3961	0	0
CCR5_C.MW.1996.S051.6348	0	0
CCR5_B.AU.-.EDROC_1.-	0	0
CCR5_AG.CM.1999.99CMBD4.3058	0	0
CCR5_B.BE.1995.U11_127_522.16058	0	0
CCR5_C.ZA.1998.TV009.913	0	0
CCR5_B.NL.1990.dp18_e4b.12937	0	0
CCR5_B.BR.1992.92BR004.656	0	0
CCR5_D.UG.1997.108MIc01.29444	0	0
CCR5_B.CN.2003.1357.29185	0	0
CCR5_B.BE.1995.T0_26_247.16057	0	0
CCR5_C.BW.2003.03BW_4482.-	0	0
CCR5_F1.RU.-.RU23.-	0	0
CCR5_-.GH.2002.02GH_NT34.19245	0	0
CCR5_C.BW.2003.03BW_6063.-	0	0
CCR5_B.AU.-.EDLFC_1.-	0	0
CCR5_C.ZA.1998.TV007.912	0	0
CCR5_C.BR.2003.RS016.-	0	0
CCR5_C.TZ.-.TZ5.-	0	0
CCR5_B.NL.1986.ACH490_33a2.13826	0	0
CCR5_B.AU.-.NDRPT_A.-	0	0
CCR5_B.GB.1997.CW012.1113	0	0
CCR5_01_AE.CH.1998.PR103pre_01.10827	0	0
CCR5_B.BR.1992.92BR028_8.661	0	0
CCR5_B.SE.-.8616_2_5.24082	0	0
CCR5_C.ZA.1999.99ZACOT2.12307	0	0
CCR5_B.SE.-.2282_10_6.19521	0	0
CCR5_A1.UG.1999.601MPC21.29456	0	0
CCR5_C.ZA.1999.99ZASW35.15095	0	0
CCR5_C.ZA.1999.99ZASW26.8569	0	0
CCR5_B.US.-.patient_WC52.-	0	0
CCR5_B.BE.-.VI968_3.21144	0	0
CCR5_B.TT.-.SC24-QH0648c.1.13506	0	0
CCR5_C.ZA.1999.99ZACOT6.12308	0	0
CCR5_A1.SE.1994.SE7535.62	0	0
CCR5_C.MW.1996.S018.6351	0	0
CCR5_B.CH.1996.PR114pre_05.12947	0	0
CCR5_B.US.-.Pat2_1_12.11101	0	0
CCR5_B.ZA.1998.TV017.1104	0	0
CCR5_C.ET.-.E3350.-	0	0
CCR5_B.US.2005.WICU_C1.13496	0	0
CCR5_B.ES.-.603.11185	0	0
CCR5_D.UG.2001.605MPC1.29460	0	0
CCR5_C.ZA.2000.TM20_5.27877	0	0
CCR5_B.BR.1992.92BR021_Hpi.8563	0	0
CCR5_B.CN.2003.13511.29185	0	0
CCR5_B.SE.-.J10273.774	0	0
CCR5_C.ZA.2000.00ZATM24.12324	0	0
CCR5_02_AG.GH.1997.97GHAG1.24045	0	0
CCR5_A1.CM.2000.00CMNYU1818.14496	0	0
CCR5_B.NL.1985.ACH490_30rod1.13826	0	0
CCR5_C.ZA.1998.ZA_Du123.23589	0	0
CCR5_O.CM.1993.CA9.357	0	0
CCR5_D.UG.1997.338MPc01.29448	0	0
CCR5_D.UG.1997.183FIc13.29459	0	0
CCR5_B.NL.1985.H2_5_12E1.28170	0	0
CCR5_B.BE.1994.H0_05_230.16051	0	0
CCR5_C.ET.2002.02ET_14.10755	0	0
CCR5_D.UG.1997.108MIc14.29444	0	0
CCR5_B.US.-.patient_WC8.-	0	0
CCR5_B.BE.2002.VI2673.16037	0	0
CCR5_B.NL.1985.ACH0039_18a9.117	0	0
CCR5_B.CH.1998.PR119pre_02.10831	0	0
CCR5_C.MW.1996.S180.6388	0	0
CCR5_C.MW.1996.S080.6370	0	0
CCR5_B.CH.1997.PR127pre_11.10835	0	0
CCR5_B.US.-.Pat1_5_4.11100	0	0
CCR5_BF1.BR.1990.BZ162A.2970	0	0
CCR5_B.US.-.patient_WCM19.-	0	0
CCR5_B.US.2001.APV_13.24058	0	0
CCR5_C.MW.1996.S116.6368	0	0
CCR5_B.US.-.Pat1_5_8.11100	0	0
CCR5_B.CN.2003.972.29179	0	0
CCR5_B.CH.-.NAB08_pre_cl_11_1.23092	0	0
CCR5_C.MW.1996.S031.6375	0	0
CCR5_B.BE.1999.T49_24_434.16057	0	0
CCR5_B.SE.-.624_2_8.24081	0	0
CCR5_B.US.2002.APV_16.24061	0	0
CCR5_C.ZA.1997.97ZAPET60.12310	0	0
CCR5_C.ZA.2002.02ZARP6.12315	0	0
CCR5_B.US.1985.Bal.323	0	0
CCR5_D.UG.1999.99UG_A07412M1.3975	0	0
CCR5_B.CH.1996.PR117pre_03.10830	0	0
CCR5_G.CM.1999.99CMLB6.3070	0	0
CCR5_C.ZA.1999.DU172.2847	0	0
CCR5_01_AE.TH.1992.92TH022_1gER.649	0	0
CCR5_B.US.-.7047C_c35.6968	0	0
CCR5_B.SE.-.1865_55_8.19519	0	0
CCR5_C.BW.2003.03BW_1054.-	0	0
CCR5_A1.UG.1998.120MPC12.29462	0	0
CCR5_C.MW.1996.S174.6349	0	0
CCR5_A.RW.1988.LSP4.-	0	0
CCR5_C.ZA.1998.TV018.914	0	0
CCR5_B.CH.1997.PR124pre_02.10834	0	0
CCR5_B.US.2000.PRB958_06_TB1.27231	0	0
CCR5_B.US.1998.9020_20_TB1.27225	0	0
CCR5_B.US.1998.1056_10_TA11.10048	0	0
CCR5_01_AE.CH.1998.PR103pre_03.10827	0	0
CCR5_B.BE.1995.I10_25_300.16052	0	0
CCR5_01_AE.JP.1996.NH2_II_B16.715	0	0
CCR5_B.US.-.Pat1_5_2.11100	0	0
CCR5_B.TH.1996.96TH_NP1538.9687	0	0
CCR5_B.SE.-.2282_24_5.19521	0	0
CCR5_A1.UG.1997.368MPc07.29453	0	0
CCR5_B.SE.-.5714_1_1.24084	0	0
CCR5_C.MW.1996.S158.14724	0	0
CCR5_C.BW.2003.03BW_6270.-	0	0
CCR5_B.NL.1984.ACH490_23roB2.13826	0	0
CCR5_A1.CM.2000.00CMNYU340.1982	0	0
CCR5_01_AE.TH.1992.005.664	0	0
CCR5_C.ZA.2002.02ZARP4.12314	0	0
CCR5_B.BE.1994.U0_122_517.16058	0	0
CCR5_C.ZA.2005.05ZAFV22.-	0	0
CCR5_B.NL.1996.H4_137_2G1.28172	0	0
CCR5_B.TT.1996.SC02C_3F2.13482	0	0
CCR5_B.US.-.Pat1_4_6.11100	0	0
CCR5_C.ZA.1998.98ZA502.4004	0	0
CCR5_B.TT.1995.SC42.15372	0	0
CCR5_B.SE.-.J5404.774	0	0
CCR5_B.US.1997.9015_07_A1.23543	0	0
CCR5_B.US.1996.62615_03_p4.27223	0	0
CCR5_A1.TZ.-.TZ13.-	0	0
CCR5_11_cpx.CM.2001.01CMNYU5346.5163	0	0
CCR5_C.ZA.1998.TV008A.13901	0	0
CCR5_AC.ET.1991.E3099.699	0	0
CCR5_A1.UG.1998.120MPC10.29462	0	0
CCR5_B.NL.1990.H5_25_7H6.28171	0	0
CCR5_C.BR.1992.BR025-a.586	0	0
CCR5_A.RW.1992.92RW016_A.632	0	0
CCR5_B.US.-.patient_WCM4.-	0	0
CCR5_B.BE.1996.Q22_28_344.16055	0	0
CCR5_B.BE.1989.VI318.16043	0	0
CCR5_A1.KE.2000.KSM4030.4255	0	0
CCR5_B.BE.1996.I22_10_287.16052	0	0
CCR5_C.ZA.2000.00ZATM22.12326	0	0
CCR5_G.CM.2000.00CMNYU786.14494	0	0
CCR5_B.US.-.7047P_c03.6968	0	0
CCR5_B.US.2000.RHPA.23540	0	0
CCR5_G.CM.1999.99CM_MP1287.20503	0	0
CCR5_B.BR.1992.92BR021_Gpi.8563	0	0
CCR5_B.NL.1991.H3_28_5B12.28169	0	0
CCR5_B.CN.2003.9713.29179	0	0
CCR5_A.CM.1999.99CMLB26.3062	0	0
CCR5_B.CH.1996.PR114pre_01.12947	0	0
CCR5_B.CH.1997.PR127pre_13.10835	0	0
CCR5_A.UG.1992.92UG031_7.646	0	0
CCR5_01_AE.CH.1998.PR103pre_16.10827	0	0
CCR5_B.CH.1996.PR117pre_01.10830	0	0
CCR5_C.ZA.2000.00ZATM28.12334	0	0
CCR5_B.NL.1997.H3_110_8D3.28169	0	0
CCR5_B.CH.1996.PR117pre_10.10830	0	0
CCR5_H.CM.2001.01CMNYU5821.5152	0	0
CCR5_B.US.-.7069C_c07.6996	0	0
CCR5_B.TH.1992.92TH014C_1gER.42	0	0
CCR5_C.MW.1996.S148.14719	0	0
CCR5_B.US.-.patient_WC43.-	0	0
CCR5_02A.CM.1997.97CM_MP570.11172	0	0
CCR5_-.GH.2002.02GH_NT22.19250	0	0
CCR5_C.ZA.2000.00ZATM26.12330	0	0
CCR5_B.US.1998.1058_11_B11.13508	0	0
CCR5_B.US.1992.21v17px298.23094	0	0
CCR5_B.NL.1991.H3_28_5B10.28169	0	0
CCR5_B.US.-.patient_WCM26.-	0	0
CCR5_B.US.2004.APV_20.24064	0	0
CCR5_C.MW.1996.S036.6356	0	0
CCR5_B.NL.1987.H1_15_3A7.28173	0	0
CCR5_B.CH.1997.PR101pre_01.10826	0	0
CCR5_B.BE.1996.R21_01_465.16056	0	0
CCR5_D.UG.1992.92UG005_exp.640	0	0
CCR5_B.SE.-.J624.24081	0	0
CCR5_C.MW.1996.C109.6352	0	0
CCR5_B.GB.-.UK1BR_30.13898	0	0
CCR5_A.RW.1992.92RW024_B.13873	0	0
CCR5_B.BE.-.VI943_3.21143	0	0
CCR5_02_AG.CM.2001.01CM_1475MV.9934	0	0
CCR5_B.US.-.Pat1_8_8.11100	0	0
CCR5_C.ZA.1999.DU422.2479	0	0
CCR5_A1.KE.1994.Q842-d16.1121	0	0
CCR5_C.BW.2003.03BW_1081.-	0	0
CCR5_A2.KE.1994.Q45D6.678	0	0
CCR5_C.BW.2003.03BW_1103.-	0	0
CCR5_A.CM.1997.97CM_MP582.20529	0	0
CCR5_B.TT.2001.TT103C_2E4.13492	0	0
CCR5_B.BE.1995.H10_08_242.16051	0	0
CCR5_B.US.-.patient_WC51.-	0	0
CCR5_G.UG.1992.JWF-JW3-975.13799	0	0
CCR5_D.UG.1998.372FPc02.29467	0	0
CCR5_C.ZA.1999.99ZASW22.8567	0	0
CCR5_C.MW.1996.S103.6359	0	0
CCR5_B.AU.-.NDRF.-	0	0
CCR5_01_AE.TH.1990.TN235.19931	0	0
CCR5_D.UG.2001.605FIC5.29455	0	0
CCR5_B.NL.1989.H3_20_8A9.28169	0	0
CCR5_B.IT.1994.child_B306_month_9_clone_14.27804	0	0
CCR5_B.US.1998.AC10.10153	0	0
CCR5_B.US.1992.92US657_1.4474	0	0
CCR5_B.NL.1989.H3_20_8C12.28169	0	0
CCR5_C.MW.1996.S134.6380	0	0
CCR5_B.US.2001.REJO.27174	0	0
CCR5_B.NL.1988.ACH171_29roH8.711	0	0
CCR5_B.US.1994.6101.4633	0	0
CCR5_C.MW.1996.C018.14723	0	0
CCR5_B.CN.2004.5641.29183	0	0
CCR5_C.ZA.2001.01PB15ZA.14618	0	0
CCR5_C.MW.1993.93MW_965.13798	0	0
CCR5_B.BE.1995.R0_12_448.16056	0	0
CCR5_C.IN.1993.93IN101.14294	0	0
CCR5_C.MW.1996.S005.6353	0	0
CCR5_B.US.2003.APV_19.24065	0	0
CCR5_B.NL.1985.ACH0039_18e11.117	0	0
CCR5_B.AU.-.EDLOC_4.-	0	0
CCR5_B.US.1998.9021_14_B2.16102	0	0
CCR5_C.MW.1996.S040.6384	0	0
CCR5_B.NL.1990.ACH171_41roe2.711	0	0
CCR5_B.BE.-.VI968_2.21144	0	0
CCR5_B.CH.1997.PR115pre_12.10829	0	0
CCR5_C.MW.1996.C012.14721	0	0
CCR5_B.US.1992.21v16pc1064.23094	0	0
CCR5_B.US.1985.BAL.323	0	0
CCR5_B.NL.1987.H2_12_C12.28170	0	0
CCR5_C.ZA.2000.00ZADu422_May_00.2479	0	0
CCR5_A.KE.1999.99KE_KNH1088.4242	0	0
CCR5_C.MW.1996.S002.5339	0	0
CCR5_D.UG.1999.99UGA03349.3973	0	0
CCR5_C.BR.2003.RS002.-	0	0
CCR5_C.ZA.1998.DU151-e3.2483	0	0
CCR5_D.UG.1997.183FIc03.29459	0	0
CCR5_AG.CM.1999.99CMLB31.3075	0	0
CCR5_B.SE.-.2242_64_4.19520	0	0
CCR5_C.ZA.1999.99ZATM7.12320	0	0
CXCR4_B.NL.-.ACH168_C23.12936	50	0
CXCR4_D.UG.1992.92UG021_exp.645	50	0
CXCR4_A1.UG.1992.92UG029_prim.638	50	0
CXCR4_B.ES.-.851.11209	50	0
CXCR4_D.SE.-.C4_1D.10926	50	0
CXCR4_B.US.-.UNC116_1.381	50	0
CXCR4_B.US.1994.FIV_10.5620	50	0
CXCR4_B.NL.1988.ACH0039_X1H4.117	50	0
CXCR4_B.NL.1986.ACH490_33a7.13826	50	0
CXCR4_B.NL.1990.dpx1_a1.12937	50	0
CXCR4_B.AU.-.VH.832	50	0
CXCR4_B.FR.1983.IIIBX.19535	50	0
CXCR4_D.SE.-.C2_31bD.10926	50	0
CXCR4_01_AE.TH.1993.CMU08A2.737	50	0
CXCR4_-.GH.2002.02GH_NKS52.19233	50	0
CXCR4_B.US.-.7120C_c05.6995	50	0
CXCR4_B.NL.1986.ACH490_35rad2.13826	50	0
CXCR4_B.US.-.7120C_c40.6995	50	0
CXCR4_AG.CM.1999.99CMBD5.3066	50	0
CXCR4_01_AE.SE.-.M3_3D.10929	50	0
CXCR4_C.ZA.1999.99ZATM1b.8189	50	0
CXCR4_B.FR.1983.HXB3.19535	50	0
CXCR4_B.CN.2005.05CNHB_hp3.23342	50	0
CXCR4_C.ZA.2005.05ZAFV14.-	50	0
CXCR4_D.BE.-.VI761_4.21141	50	0
CXCR4_01_AE.TH.1993.CMU10B.738	50	0
CXCR4_B.US.-.patient_WC28.4308	50	0
CXCR4_D.SE.-.C2_21D.10926	50	0
CXCR4_D.SE.-.C2_29D.10926	50	0
CXCR4_D.SE.-.C4_8D.10926	50	0
CXCR4_01_AE.TH.1999.99TH_NI1052.15293	50	0
CXCR4_01_AE.SE.-.M2_13D.10929	50	0
CXCR4_B.US.-.MN.1	50	0
CXCR4_B.NL.1990.dpx1_a6.12937	50	0
CXCR4_A1.BE.-.VI820_4.21142	50	0
CXCR4_01_AE.SE.-.M3_6D.10929	50	0
CXCR4_BF1.BR.1993.93BR019_10.72	50	0
CXCR4_01_AE.TH.1993.CMU10A2.738	50	0
CXCR4_B.US.-.7069P_c11.6996	50	0
CXCR4_D.SE.-.C2_30aD.10926	50	0
CXCR4_D.SE.-.M2_47D.10928	50	0
CXCR4_B.BE.-.VI943_1.21143	50	0
CXCR4_D.SE.-.C2_4D.10926	50	0
CXCR4_01_AE.TH.1993.CMU02B.731	50	0
CXCR4_01_AE.TH.1996.96TH_M02138.9695	50	0
CXCR4_01_AE.SE.-.M3_2D.10929	50	0
CXCR4_D.SE.-.M3_23D.10928	50	0
CXCR4_D.SE.-.C2_51D.10926	50	0
CXCR4_B.US.1987.MN.1	50	0
CXCR4_D.UG.1992.92UG024_D.641	50	0
CXCR4_C.ZA.2000.00ZADu179_May_00.2482	50	0
CXCR4_01_AE.SE.-.M3_13R.10929	50	0
CXCR4_B.NL.1986.ACH490_33h5.13826	50	0
CXCR4_D.SE.-.C3_X4_ci.10926	50	0
CXCR4_C.ZM.1989.ZAM20.6408	50	0
CXCR4_B.US.-.02.-	50	0
CXCR4_01_AE.JP.1997.NH2_III_2.715	50	0
CXCR4_D.SE.-.C4_7D.10926	50	0
CXCR4_01_AE.SE.-.M2_4D.10929	50	0
CXCR4_B.US.-.patient_WC41.-	50	0
CXCR4_C.ZA.1999.99ZASW12.15030	50	0
CXCR4_B.US.-.TYBE.4573	50	0
CXCR4_D.UG.1992.93UG059_prim.647	50	0
CXCR4_B.US.-.patient_WCM12.-	50	0
CXCR4_D.SE.-.M3_30D.10928	50	0
CXCR4_B.NL.-.14PREC5.842	50	0
CXCR4_C.ZW.2001.TC28_1.14211	50	0
CXCR4_B.FR.1983.HXB2_copy.19535	50	0
CXCR4_B.BR.1989.BZ167.10007	50	0
CXCR4_D.SE.-.C4_52D.10926	50	0
CXCR4_C.ZW.2001.TC28_2.14211	50	0
CXCR4_A1.UG.1992.92UG_029.638	50	0
CXCR4_01_AE.SE.-.M2_7D.10929	50	0
CXCR4_D.SE.-.C4_3D.10926	50	0
CXCR4_D.SE.-.M1_X4_pi.10928	50	0
CXCR4_D.SE.-.C2_38D.10926	50	0
CXCR4_B.NL.1987.ACH490_37roe11.13826	50	0
CXCR4_D.UG.1992.92UG038_1.642	50	0
CXCR4_B.TT.1998.SC24C_3B10.13506	50	0
CXCR4_01_AE.JP.1996.NH2_II_C3.715	50	0
CXCR4_D.SE.-.C4_19D.10926	50	0
CXCR4_D.SE.-.C4_11D.10926	50	0
CXCR4_B.BE.-.VI968_1.21144	50	0
CXCR4_C.ZA.1999.ZASW7.3136	50	0
CXCR4_01_AE.TH.1993.C2_CMU02.731	50	0
CXCR4_D.SE.-.C2_31aD.10926	50	0
CXCR4_B.NL.1986.ACH490_35roe5.13826	50	0
CXCR4_BF1.BR.1993.93BR019_4.72	50	0
CXCR4_01_AE.SE.-.M2_3D.10929	50	0
CXCR4_B.NL.1990.dp22_d7s.12937	50	0
CXCR4_D.SE.-.C4_12aD.10926	50	0
CXCR4_B.FR.1983.TH475A.19535	50	0
CXCR4_01_AE.TH.1997.97TH_NP1695.9691	50	0
CXCR4_B.NL.1987.ACH490_37rah10.13826	50	0
CXCR4_B.NL.-.1494K28.842	50	0
CXCR4_D.SE.-.M1_31D.10928	50	0
CXCR4_AG.CM.1999.99CMBD6.3067	50	0
CXCR4_-.GH.2002.02GH_NKS40.19231	50	0
CXCR4_B.US.-.7047P_c09.6968	50	0
CXCR4_B.TH.1990.BK132.11224	50	0
CXCR4_D.TZ.-.TZ23.-	50	0
CXCR4_D.SE.-.M2_3D.10928	50	0
CXCR4_C.ZA.1999.99ZATM9.12305	50	0
CXCR4_B.NL.1990.dp4x_d8.12937	50	0
CXCR4_C.ZA.2005.05ZAFV3.-	50	0
CXCR4_F1.BE.1987.VI64.16047	50	0
CXCR4_D.SE.-.M1_25D.10928	50	0
CXCR4_01_AE.NL.-.1549G3.771	50	0
CXCR4_D.SE.-.C2_40D.10926	50	0
CXCR4_D.TZ.-.TZ4.-	50	0
CXCR4_D.UG.1992.93UG053_prim.644	50	0
CXCR4_D.CD.1983.ELI.580	50	0
CXCR4_D.UG.1993.93UG_065.652	50	0
CXCR4_01_AE.SE.-.M2_14D.10929	50	0
CXCR4_D.UG.1992.92UG046_T8.643	50	0
CXCR4_01_AE.SE.-.M3_1D.10929	50	0
CXCR4_01_AE.SE.-.M3_8D.10929	50	0
CXCR4_B.TT.-.SC51-QH1558c.23a.13507	50	0
CXCR4_B.NL.-.1494K2.842	50	0
CXCR4_01_AE.JP.1996.NH2_II_C31.715	50	0
CXCR4_B.FR.1983.IIIB.19535	50	0
CXCR4_D.SE.-.C2_6D.10926	50	0
CXCR4_B.US.-.UNC116.381	50	0
CXCR4_01_AE.SE.-.M3_11D.10929	50	0
CXCR4_D.SE.-.M1_21D.10928	50	0
CXCR4_CD.ZA.2005.05ZAFV10.-	50	0
CXCR4_01_AE.SE.-.C4_X4_ci.10927	50	0
CXCR4_01_AE.SE.-.M3_4D.10929	50	0
CXCR4_D.SE.-.C4_31D.10926	50	0
CXCR4_D.SE.-.M1_2aD.10928	50	0
CXCR4_AG.CM.1999.99CMYD9.3069	50	0
CXCR4_01_AE.BE.2002.VI2617.16030	50	0
CXCR4_D.UG.1993.070.653	50	0
CXCR4_D.SE.-.C2_34aD.10926	50	0
CXCR4_C.ZA.2001.01ZARP1.8183	50	0
CXCR4_B.BE.1989.VI321.16044	50	0
CXCR4_01_AE.SE.-.M2_6D.10929	50	0
CXCR4_D.SE.-.C2_9D.10926	50	0
CXCR4_B.FR.-.T28_X4_1.11540	50	0
CXCR4_B.US.-.01.-	50	0
CXCR4_A1U.SE.1993.SE6594.74	50	0
CXCR4_01_AE.JP.1996.NH2_II_C19.715	50	0
CXCR4_D.SE.-.C4_51D.10926	50	0
CXCR4_02_AG.CM.1999.pBD6_15.-	50	0
CXCR4_D.US.1993.AMK8.-	50	0
CXCR4_B.US.1984.84US_MNp.1	50	0
CXCR4_01_AE.JP.1997.NH2_III_12A.715	50	0
CXCR4_01_AE.SE.-.M3_1R.10929	50	0
CXCR4_01_AE.SE.-.M3_8R.10929	50	0
CXCR4_D.SE.-.C2_32D.10926	50	0
CXCR4_D.SE.-.C4_10D.10926	50	0
CXCR4_B.US.2001.APV_4.24049	50	0
CXCR4_C.ZA.2005.05ZAFV26.-	50	0
CXCR4_C.ZA.1999.99ZATM2.8187	50	0
CXCR4_D.SE.-.C4_38D.10926	50	0
CXCR4_D.UG.1992.92UG038_exp.642	50	0
CXCR4_C.ZA.2003.03ZADu179_Oct_03.2482	50	0
CXCR4_B.NL.1990.dp4x_c2.12937	50	0
CXCR4_B.NL.1990.dpx1_a3.12937	50	0
CXCR4_D.SE.-.C4_X4_ci.10926	50	0
CXCR4_D.SE.-.M2_31D.10928	50	0
CXCR4_B.HT.1992.92HT599.713	50	0
CXCR4_B.US.-.7120C_c02.6995	50	0
CXCR4_01_AE.SE.-.M2_5D.10929	50	0
CXCR4_G.CM.1999.99CMLB30.3073	50	0
CXCR4_B.NL.1990.ACH171_41d12.711	50	0
