# Supplementary material for: IDEPI: Rapid Prediction of HIV-1 Antibody Epitopes and Other Phenotypic Features from Sequence Data Using a Flexible Machine Learning Platform
Source: PLoS Comput Biol. 2014 Sep 25;10(9):e1003842. doi: 10.1371/journal.pcbi.1003842 (PMC4177671; doi:10.1371/journal.pcbi.1003842)
Supplement: Software S1 — The complete source code tree, example files, and documentation for IDEPI; for the most current version visit the package distribution page at https://github.com/veg/idepi. (GZ) [file pcbi.1003842.s001.gz › idepi-1.0/examples/tropism/validation/Dybowski.fas]

>V350_R5_
TGTACACGGCCCAACAACAATACGCGCAAGTCAATTCACATGGGGTTCGGGCGAGCATTCTATGCCACCGGGGAGATTATCGGTAATATCCGGCAGGCTCATTGC
>101211.TC21.3257_R5_
TGCACGCGTCCTAATAATAATACGAGAAAGTCCATTCACATCGGTCCCGGTCGTGCATTTTATGCCACTGGCGAGATAATAGGTAACATACGACAAGCACACTGT
>SC45.4B5.2631_R5_
TGTACTAGACCCAATAACAATACACGGAAATCAATTCCAATCGGGCCAGGGCGAGCGTTCTATGCCACAGGCGAAATTATAGGCAATATCCGACAAGCGCACTGC
>6335804.P3.4013_R5_
TGTATGCGCCCTAATAATAACACTCGAAAGGGTATTCACATCGGCCCTGGGGGTGCATTTTACGCTACTGGGGACATCATCGGGAACATAAGACAAGCTCACTGC
>PRB93106.TC3.4930_R5_
TGTACGCGGCCCAATAATAACACTCGAAAGGGGATCCACATCGGTCCTGGCAAAGCATTTTATACTACCGGTGAAATCATAGGCAATATTCGGCAAGCACATTGC
>V313_R5_
TGCACTAGGCCGAATAATAATACGAGAAAAGGAATTCACATCGGCCCTGGTCGTGCGTTCTACGCAACGGGGGAGATAATTGGCGACATTCGACAAGCACACTGC
>V314_R5_
TGTACGAGACCTAATAATAACACTAGAAAAGGGATACACATAGGCCCAGGGCGTGCTTTCTACGCGACCGGGGAGATCATCGGTGATATCAGACAAGCGCACTGT
>V324_X4_
TGCACACGTCCCAATAATAACACCAGACGTGGAATACACATCGGTCAGGGACGTGCCGTCTACGCGATGGACCGCATCATTGGGGACATCCGTCAAGCTTATTGT
>624008.TA5.4622_R5_
TGTACTCGCCCGAATAATAATACACGAAAGGGTATACACATAGGACTCGGTCGGGCCCTGTATGCCACCGGTGATATCATCGGAGACATTCGTCAAGCTCACTGC
>V388_R5_
TGTACCCGGCCGAACAATAACACGCGGAAAGGGATTCATATAGGTCCTGGCAGAGCATTCTACGCGACAGGTGATATTATAGGAGATATAAGGAAGGCCCACTGC
>V329_R5_
TGTACTCGGCCCAACAATAACACGAGGAAATCCGTACGCATCGGGCCGGGACAAGCCTTCTATGCAACCGGCGACATCATCGGCGATATCCGGAAAGCGTACTGT
>V3112_R5_
TGTACCCGTCCAAACAACAATACGAGGCGTTCCGTGCCTATAGGGCCGGGCCAGGCCTTCTATGCCACTGGCGACATCATCGGCGATATCCGCAAAGCACATTGC
>V383_R5_
TGCACCAGGCCTGGGAACAATACGCGGAAATCCTGGCGTATTGGACCTGGTCAAACTTTTTATGCCACTGGCGACATAATAGGTGACATCAGGCAGGCACATTGT
>V396_R5_
TGTTCGCGACCTGGTAATAATACCCGGAAATCCGTACGAATTGGTCCCGGACAAACTTTCTATGCTACCGGAGACATCATCGGCGACATTCGTCAAGCTCACTGC
>V334_R5_
TGTGTTAGACCAAACAACAATACCAGAAAAAGCATTCGCATAGGTCCTGGGCAAACTTTTTACGCAACCGGCGACATAATAGGAGACATACGTCAAGCCCACTGT
>V337_R5_
TGCACCAGGCCGAATAATAACACACGAAAGAGCATGCGCATTGGTCCAGGGCAGACGTTCTACGCGATGGGAGACATAATAGGGAATATCCGCCAAGCGCACTGC
>V394_R5_
TGTACTCGGCTTAACAATAATACGCGTAAATCTGTTCGTTTTGGTCCAGGACAAGTGTTTTACGCAACGGGCGATATCATAGGAAACATACGGCAAGCACATTGT
>V31_R5_
TGCACGCGACCAAATAACAACACTAGAAAAGGTGTTCACATCGGCCCGGGACAGGCATTTTATGCTACCGGTGACATCATCGGGGATATTCGTCAGGCACATTGC
>V34_R5_
TGCACCCGCCCAAATAACAACACACGCAAATCTATTCACATCGGCCCAGGACGGGCGTTTCAAGCGACTGGGGATATTATTGGGGATATAAGGCAGGCGCATTGT
>V332_X4_
TGTACACGTCCCAATAACAACACGCGAAAGAGTATTCACATAGGTCCCGGCCGCGCTTTCTATGCTACAGATATAATTGGCGACATAAGGCAGGCACATTGT
>V380_R5_
TGTACAAGGCCAAACAATAATACAAGGAAGTCTATTACTATAGGCCCTGGTCGGGCATTTTACGCCACTGGCGACATCATCGGAGACATACGGCAAGCACACTGC
>700010058.A4.4375_R5_
TGTACTCGCCCAAATAACAATACTCGAAAAAGTATAACTATCGGGCCTGGCCGCGCATTCTACGCAACCGGGGACATTATTGGTGACATCCGACAGGCACATTGT
>105610.TA11.1826_R5_
TGCACTAGACCAGGTAATAATACGCGTAAGAGCATAACTATCGGACCTGGACGAGCATTCTACGCGACTGGCGACATAATTGGGGACATACGTCAGGCACACTGC
>V382_R5_
TGTGTAAGGCCCTCGAATAACACGCGTAAATCGATACCAATAGGGCCTGGGAGAGCATTCTACGCTACCGGTGATATAATCGGAGATATTCGGAAAGCTCATTGC
>901401.TB1.4769_R5_
TGCATGAGGCCTAACAATAATACGAGAAAAAGCATTAACATTGGGCCGGGGAGAGCTTTTTACGCGACGGGCGATATCATTGGTGATATCAGGCAGGCCCACTGC
>V3105_R5_
TGCACTAGGCCGAGTAATAACACCAGGAAATCTATCCATATTGGTCCTGGGAGAGCATTTTATGCAACTGACATCATAGGAGACATTCGACAGGCTTATTGT
>624413.B5.4576_R5_
TGTACGAGGCCCAGTAATAATACGAGGAAGTCCATACATATGGGACCGGGGGGAGCGTTCTATGCCACAGGGTCGATAATAGGTGATATCCGTCAGGCGCATTGT
>902114.B2.4571_R5_
TGTACGCGCCCGGGAAATAACACGCGTAAGAGCATACATATAGCACCGGGCAGGACCTTTTACGCTACTGGTGAGATTATTGGTGACATCCGACGTGCGCACTGT
>V342_R5_
TGTACGAGGCCGAATAACAATACGCGAAAGTCCATTACTATAGGTCCTGGAAGGGCGTTCTACACCACCGGACAAATTATTGGTGACATCAGGAAGGCCTACTGC
>105909.A4.1460_R5_
TGCACACGTCCGAACAACAACACCCGGAAAAGCATAACGTTCGGCCCGGGAAGAGCATTTTACACTACTGGAGACATCATTGGAGACATCCGGAAGGCATACTGT
>100611.C3.1601_R5_
TGCACGCGTCCTAATAACAATACTCGAAAGGGCATCCATATTGGGCCCGGACGAGCTTTCTACGCGACGGGTCAGATTATAGGGGATATTAAACGTGCCTATTGC
>105407.TC4.1499_R5_
TGTACGCGACCAAACAACAACACGATTAAAGGAATCCACATTGGCCCAGGCCGCGCATTCTATACTACTGGCCAGGTGATCGGTGATATAAGGAAAGCGTATTGC
>V349_R5_
TGCACACGTCCCAACAATAACACCCGCAAGTCTATTCGCATAGGGCCGGGACAGGCCTTTTATGCAACAGGTGCCATTATAGGAGACATCCGCCAGGCGTATTGC
>6235714.D3.4589_R5_
TGTACACGGCCGAACAATAACACACGTAAGTCCATCCATATCGGGCCGGGTCAAGCGTTTTATACTACAGGCGCCATTATTGGTGACATTCGACAGGCGTATTGT
>V377_R5_
TGCATCCGGCCTAATAATAACACACGCAAGAGTATTCATATGGGTCCCGGGCAGGCTTTTTACGCTAGGGGTGCCATAATAGGCGACATACGCCGCGCTTACTGC
>700010040.C9.4520_R5_
TGTACACGACCAAACAATAACACCAGGAAGTCAATACCTATGGGTCCTGGAAAAGCCTTCTACGCGAGAGGGGATATTACAGGTGATATCCGCAAAGCGTATTGT
>E.JP.2008.A1.JapFam_R5_
TGCACCCGACCATCCAATAATACTCGCACAAGTATCACTATAGGCCCGGGGCAGGTGTGGTATCGTACCGGGGATATCACCGGAAATATCCGAAAAGCTTACTGC
>E.JP.2008.A2.JapFam_R5_
TGTACGCGGCCCAGCAATAACACCCGCACATCTATAGCCATAGGCCCTGGACAAGTGTGGTACCGCACTGGGGATATTACTGGCAATATTCGTAAAGCGTATTGT
>E.JP.2008.A3.JapFam_R5_
TGTACACGACCGTCGAATAATACGCGTACGTCAATAACGATCGGTCCGGGCCAGGTATGGTACAGGACCGGAGACATAACCGGTAACATTCGACAGGCTTATTGC
>E.JP.2008.A4.JapFam_R5_
TGTACTCGGCCCTCAAATAATACCCGCACGTCGATTACAATAGGGCCGGGTCAGATTTGGTACAGAACAGGTGATATCATAGGAAACATTCGCAAGGCCTATTGT
>E.JP.2008.A5.JapFam_R5_
TGTACTAGGCCTAGTAATAATACACGCACAAGCATTACAATAGGTCCCGGTCAGGTGTGGTACCGCACTGGTGATATTATCGGTAATATTCGGAAAGCTTACTGT
>E.JP.2008.A8.JapFam_R5_
TGTACACGTCCCTCCAACAACACCCGCACTAGCATAACAATAGGGCCCGGACAGGTCTGGTATCGGACTGGCGACATCATAGGCGATATTAGGAAGGCGTACTGT
>E.JP.2008.A9.JapFam_R5_
TGTACGCGCCCCTCCAATAATACGCGTACAGGTATTACAATAGGGCCCGGCCAAGTGTGGTATCGCACGGGAGATATCATAGGAGATATCCGCAAGGCGTACTGT
>E.JP.2008.A6.JapFam_R5_
TGTACGCGCCCCTCAAACAACACTAGGACATCGGTCACTATCGGGCCAGGTCAAGTTTGGTATAGAACCGGCGATATAATTGGCGATATAAGGCAAGCATACTGT
>E.JP.2008.A7.JapFam_R5_
TGCACCCGCCCTTCTAATAATACTAGGACCTCCATCACCATCGGACCAGGCCAAGTCTGGTACCGAACTGGGGACATTATAGGGGACATACGTCAGGCGTATTGT
>E.JP.2008.TH09.JapFam_R5_
TGCACCCGCCCAAGCAATAATACTCGCACTAGCATCACCATTGGTCCCGGACAGGTCTTCTACAGAACTGGAGATATCATCGGCGACATCAGGAAAGCTTATTGC
>E.JP.2008.B11.JapFam_R5_
TGTACTAGACCTTCGAATAACATTCGCACGTCAATACCAATAGGACCAGGAAGGGTCTGGTACCGTACTGGCGATATTACGGGCGATATCCGGAAGGCATACTGT
>E.JP.2008.B13.JapFam_R5_
TGTACTAGACCATCCAATAATAAGAGGACTTCAATTCCGATAGGCCCAGGCCGCGTGTGGTATCGCACAGGAGATATAACTGGCGACATCCGAAAGGCGTATTGC
>E.JP.2008.B12.JapFam_R5_
TGTACTAGACCTAGTAACAACATAAGAACTTCAATACCCATTGGTCCAGGACGGGTGTGGTACAGGACCGGTGATATAACAGGTGATATCAGGCAGGCTTATTGC
>E.JP.2008.B1.JapFam_X4_
TGCACTAGACCCTTCAACAACCGTCGCACGCGGATCACAATGGGTCCAGGTCGCGTCTGGTACCGTACGGGAGAAATAGTAGGTGACATTAGAAAAGCCCACTGT
>E.JP.2008.B2.JapFam_R5X4_
TGTACGCGACCATTCAACAACCGCAGAACCCGTATTACTATGGGGCCCGGTCGGGTGTGGTATCGGACGGGTGAGATTATCGGCGATATACGTGAAGCGCACTGC
>E.JP.2008.B3.JapFam_X4_
TGCACGCGTCCGAGCAACAACAAAAGAACTCGTGTGACGATGGGCCCGGGGCGGGTTTGGTACAGGACAGGCGACATCGTGGGAGACATTCGCAAGGCATATTGT
>E.JP.2008.B4.JapFam_R5X4_
TGTACAAGGCCCTCCAATAACACGAGGACTCGCGTTACACTGGGCCCAGGGCGTGTCTGGTACCGAACTGGAGAAATAATCGGAGATATGCGCAAAGCTTACTGT
>E.JP.2008.B7.JapFam_X4_
TGCACGCGTCCGTCCAATCCTACTCGGACTCGAATTACTATGGGTCCGGGGCGTGTCTGGTACAGGACAGGCGAGATAACCGGCTCGATACGTAAAGCTTACTGC
>E.JP.2008.B8.JapFam_X4_
TGTACTAGGCCCTCTAACCCGACCCGAACTAGGATTACTATGGGCCCAGGAAGAGTTTGGTACCGTACTGGGGAGATCACAGGTTCCATTAAAAAAGCTTACTGC
>E.JP.2008.B9.JapFam_X4_
TGTACTCGCCCTTCTAACCCGACTAGGACACGAATTACAATGGGTCCCGGTCGAGTGTGGTATCGGACAGGGGAAATAACCGGAAATATTCGTAAAGCGTATTGT
>E.JP.2008.B6.JapFam_X4_
TGTACACGGCCGTCCAACACCACTCGGACGCGTATTACCATGGGTCCTGGCCGCGTATGGTATAGGACCGGCGAAATTACAGGCAACATTCGAAAAGCGTATTGC
>E.JP.2008.B10.JapFam_X4_
TGTACACGTCCCTCGAATCCAACACGAACAAGAATCACAATGGGCCCCGGAAGGGTTTGGTACAGAACTGGGGACATCATAGGCGACATAAGACAGGCATACTGT
>V399_X4_
TGCACGCGCCCATCCAATAATACTCGGACTAGTGTGCGAATTGGTCCGGGTCAAGTGTTCTACAAGACCGGAGAGATTATCGGTGATACCCGTAAAGCCTTCTGC
>V3115_X4_
TGTACTAGACCAAATAACAATACCAGGAAACGGATCACAATGGGGCCTGGGCGTGTTTTATACACAACTGGACAGATTATAGGCGATATCCGCAAGGCACACTGT
>105811.B11.1550_R5_
TGTATTCGGCCGAACAATAATACTCGAAAGCGCATCACCATGGGTCCTGGCAAAGTTTATTACACGACGGGCCAAATAATAGGAGATATTAGGCAGGCTCATTGC
>V3114_R5_
TGCACCCGTCCTAACAATAACACCCGAAAATCGATCACTATGGGACCCGGCAGAGTGTGGTATACGACCGGTGAAATTATAGGTGATATTCGGAAGGCCCATTGC
>V364_R5_
TGCACACGCCCCTCTAACAATACCAGGAAAGGGACGTATATAGGTCCTGGTAGGAAGATTTATACGACGGACAAGATTGTAGGAGACATCCGTCAGGCGCATTGC
>V312_R5_
TGTACAAGGCCCAATAATAACACCAGGAAAAGCATACATCTCGGTCCCGGCAGAACCCTGTACACTACAGGCGATATAATTGGTGACATCCGGCAAGCGCATTGT
>V3110_R5_
TGCACCCGCCCGAATAACAATACGCGACGTTCGATACATATTGGGCCTGGTCGCACCTTATATACTACAGGCGAAATAATCGGCAATATACGCCAAGCATATTGT
>V37_R5_
TGCACGAGACCAAATAATAACACCCGTAAAAGCATCAATATTGGCCCGGGTCGCGCATTTTGGACTACTGGCCAGATAATTGGTGACATCAGACAGGCCCACTGC
>V389_R5_
TGCACGAGACCGAACAACAACACACGGAAGTCCATCAATATTGGTCCAGGTCGTGCGTTTTATACTACAGGCCAGATAATCGGGGATATTCGGCGGGCTCACTGC
>V351_R5_
TGTACCCGTCCGAACAACAATACCCGGAAGTCAATTAATATGGGGCCTGGGCGCGCGTTTTACACAACCGGACAGATTATCGGCGACATAAGACAAGCCCATTGC
>V3111_R5_
TGCACACGACCGAATAACAATACCCGGAAGTCGATACCACTAGGCCCGGGAAGGGCCTTCTATACCACGGAAATTATAGGAGATATACGGCAGGCCCATTGT
>PRB92604.A9.4237_R5_
TGCACTCGACCAAATAACAATACACGTAAGAGCATACCCATCGGGCCAGGTCGAGCGTTCTACACAACGGGCGAGATTATTGGCGACATCAGGCAAGCCCACTGT
>SC05.8C11.2344_R5_
TGCACACGCCCAAATAACAATACACGCAAGTCCATTCCTATAGGCCCCGGATCAGTCTTCTATACTGGTGAGATAATCGGAGATATTCGTCAAGCACATTGT
>V340_X4_
TGTACACGCCCAAATAATAACACAGTTCGTAGGATTAGTATCGGTCCTGGACGTGCTTTCCGCACGCATGGTCAAATAATCGGAGATATTCGACAGGCGCACTGC
>V369_X4_
TGTACTCGGCCCTACACTAATGTAAGACAGGGGACTCACATGGCCGGCCCCGGACGAGCGTACTATACTACAAAAATCACAGGTAAAATACGCCAGGCACATTGC
>V33_X4_
TGTACGAGGCCTGGGAATAAAATTGTACGATCGATGCGAATAGGGCCTGGTAAAGCCTTCTTTACCACCAAAGCGGTGCAAGGTGTGATGGGAAGAGCGCATTGC
