# Supplementary material for: IDEPI: Rapid Prediction of HIV-1 Antibody Epitopes and Other Phenotypic Features from Sequence Data Using a Flexible Machine Learning Platform
Source: PLoS Comput Biol. 2014 Sep 25;10(9):e1003842. doi: 10.1371/journal.pcbi.1003842 (PMC4177671; doi:10.1371/journal.pcbi.1003842)
Supplement: Software S1 — The complete source code tree, example files, and documentation for IDEPI; for the most current version visit the package distribution page at https://github.com/veg/idepi. (GZ) [file pcbi.1003842.s001.gz › idepi-1.0/examples/tropism/validation/idepi.json]

{
  "label": "max(IC50) > 20",
  "predictions": [
    { "id": "V350_R5_",                  "value": -1, "features": [                            "N300N",                   "N301N",                                              "N302N",                                                                         "T303T",                            "K305K",                            "R306S",          "I307I",                            "R308H",                                                                                                    "R315R",                            "F317F",                                                       "V318Y", "T319A",                                     "I320T", "G321G",                             "322eI",          "I323I",                                              "M326I",                                     "R327R", "Q328Q",          "A329A",          "H330H",          "PNGS(N301)" ] },
    { "id": "101211.TC21.3257_R5_",      "value": -1, "features": [                            "N300N",                   "N301N",                                              "N302N",                                                                         "T303T",                            "K305K",                            "R306S",          "I307I",                            "R308H",                                              "P313P",                                              "R315R",                            "F317F",                                                       "V318Y", "T319A",                                     "I320T", "G321G",                             "322eI",          "I323I",                                              "M326I",                                     "R327R", "Q328Q",          "A329A",          "H330H",          "PNGS(N301)" ] },
    { "id": "SC45.4B5.2631_R5_",         "value": -1, "features": [                            "N300N",                   "N301N",                                              "N302N",                                                                         "T303T",                            "K305K",                            "R306S",          "I307I",                                                                                  "P313P",                                              "R315R",                            "F317F",                                                       "V318Y", "T319A",                                     "I320T", "G321G",                             "322eI",          "I323I",                                              "M326I",                                     "R327R", "Q328Q",          "A329A",          "H330H",          "PNGS(N301)" ] },
    { "id": "6335804.P3.4013_R5_",       "value": -1, "features": [                            "N300N",                   "N301N",                                              "N302N",                                                                         "T303T",                            "K305K",                                              "I307I",                            "R308H",                                              "P313P",                                                                                  "F317F",                                                       "V318Y", "T319A",                                     "I320T", "G321G",                             "322eI",          "I323I",                                              "M326I",                                     "R327R", "Q328Q",          "A329A",          "H330H",          "PNGS(N301)" ] },
    { "id": "PRB93106.TC3.4930_R5_",     "value": -1, "features": [                            "N300N",                   "N301N",                                              "N302N",                                                                         "T303T",                            "K305K",                                              "I307I",                            "R308H",                                              "P313P",                                     "R315K",                                     "F317F",                                                       "V318Y",                                              "I320T", "G321G",                             "322eI",          "I323I",                                              "M326I",                                     "R327R", "Q328Q",          "A329A",          "H330H",          "PNGS(N301)" ] },
    { "id": "V313_R5_",                  "value": -1, "features": [                            "N300N",                   "N301N",                                              "N302N",                                                                         "T303T",                            "K305K",                                              "I307I",                            "R308H",                                              "P313P",                                              "R315R",                            "F317F",                                                       "V318Y", "T319A",                                     "I320T", "G321G",                             "322eI",          "I323I",                                              "M326I",                                     "R327R", "Q328Q",          "A329A",          "H330H",          "PNGS(N301)" ] },
    { "id": "V314_R5_",                  "value": -1, "features": [                            "N300N",                   "N301N",                                              "N302N",                                                                         "T303T",                            "K305K",                                              "I307I",                            "R308H",                                              "P313P",                                              "R315R",                            "F317F",                                                       "V318Y", "T319A",                                     "I320T", "G321G",                             "322eI",          "I323I",                                              "M326I",                                     "R327R", "Q328Q",          "A329A",          "H330H",          "PNGS(N301)" ] },
    { "id": "V324_X4_",                  "value":  1, "features": [                            "N300N",                   "N301N",                                              "N302N",                                                                         "T303T",                                                                                  "I307I",                            "R308H",                                                       "P313Q",                                     "R315R",                                              "F317V",                                     "V318Y", "T319A",                                                                                   "322eI",          "I323I",                                              "M326I",                                     "R327R", "Q328Q",          "A329A",                   "H330Y", "PNGS(N301)" ] },
    { "id": "624008.TA5.4622_R5_",       "value": -1, "features": [                            "N300N",                   "N301N",                                              "N302N",                                                                         "T303T",                            "K305K",                                              "I307I",                            "R308H",                                     "P313L",                                                       "R315R",                                                                                           "V318Y", "T319A",                                     "I320T", "G321G",                             "322eI",          "I323I",                                              "M326I",                                     "R327R", "Q328Q",          "A329A",          "H330H",          "PNGS(N301)" ] },
    { "id": "V388_R5_",                  "value": -1, "features": [                            "N300N",                   "N301N",                                              "N302N",                                                                         "T303T",                            "K305K",                                              "I307I",                            "R308H",                                              "P313P",                                              "R315R",                            "F317F",                                                       "V318Y", "T319A",                                     "I320T", "G321G",                             "322eI",          "I323I",                                              "M326I",                                     "R327R",                   "A329A",          "H330H",          "PNGS(N301)" ] },
    { "id": "V329_R5_",                  "value": -1, "features": [                            "N300N",                   "N301N",                                              "N302N",                                                                         "T303T",                            "K305K",                            "R306S",                                                                                                    "P313P",                                                                                  "F317F",                                                       "V318Y", "T319A",                                     "I320T", "G321G",                             "322eI",          "I323I",                                              "M326I",                                     "R327R",                   "A329A",                   "H330Y", "PNGS(N301)" ] },
    { "id": "V3112_R5_",                 "value": -1, "features": [                            "N300N",                   "N301N",                                              "N302N",                                                                         "T303T",                                                                "R306S",                                                                                                    "P313P",                                                                                  "F317F",                                                       "V318Y", "T319A",                                     "I320T", "G321G",                             "322eI",          "I323I",                                              "M326I",                                     "R327R",                   "A329A",          "H330H",          "PNGS(N301)" ] },
    { "id": "V383_R5_",                  "value": -1, "features": [                                                       "N301N",                                              "N302N",                                                                         "T303T",                            "K305K",                            "R306S",                                                                                                    "P313P",                                                                "A316T",          "F317F",                                                       "V318Y", "T319A",                                     "I320T", "G321G",                             "322eI",          "I323I",                                              "M326I",                                     "R327R", "Q328Q",          "A329A",          "H330H",          "PNGS(N301)" ] },
    { "id": "V396_R5_",                  "value": -1, "features": [          "T297S",                                     "N301N",                                              "N302N",                                                                         "T303T",                            "K305K",                            "R306S",                                                                                                    "P313P",                                                                "A316T",          "F317F",                                                       "V318Y", "T319A",                                     "I320T", "G321G",                             "322eI",          "I323I",                                              "M326I",                                     "R327R", "Q328Q",          "A329A",          "H330H",          "PNGS(N301)" ] },
    { "id": "V334_R5_",                  "value": -1, "features": [                            "N300N",                   "N301N",                                              "N302N",                                                                         "T303T",                            "K305K",                            "R306S",          "I307I",                                                                                  "P313P",                                                                "A316T",          "F317F",                                                       "V318Y", "T319A",                                     "I320T", "G321G",                             "322eI",          "I323I",                                              "M326I",                                     "R327R", "Q328Q",          "A329A",          "H330H",          "PNGS(N301)" ] },
    { "id": "V337_R5_",                  "value": -1, "features": [                            "N300N",                   "N301N",                                              "N302N",                                                                         "T303T",                            "K305K",                            "R306S",                                                                                                    "P313P",                                                                "A316T",          "F317F",                                                       "V318Y", "T319A",                                              "G321G",                             "322eI",          "I323I",                                              "M326I",                                     "R327R", "Q328Q",          "A329A",          "H330H",          "PNGS(N301)" ] },
    { "id": "V394_R5_",                  "value": -1, "features": [                            "N300N",                   "N301N",                                              "N302N",                                                                         "T303T",                            "K305K",                            "R306S",                                                                                                    "P313P",                                                                         "A316V", "F317F",                                                       "V318Y", "T319A",                                     "I320T", "G321G",                             "322eI",          "I323I",                                              "M326I",                                     "R327R", "Q328Q",          "A329A",          "H330H",          "PNGS(N301)" ] },
    { "id": "V31_R5_",                   "value": -1, "features": [                            "N300N",                   "N301N",                                              "N302N",                                                                         "T303T",                            "K305K",                                                                                  "R308H",                                              "P313P",                                                                                  "F317F",                                                       "V318Y", "T319A",                                     "I320T", "G321G",                             "322eI",          "I323I",                                              "M326I",                                     "R327R", "Q328Q",          "A329A",          "H330H",          "PNGS(N301)" ] },
    { "id": "V34_R5_",                   "value": -1, "features": [                            "N300N",                   "N301N",                                              "N302N",                                                                         "T303T",                            "K305K",                            "R306S",          "I307I",                            "R308H",                                              "P313P",                                              "R315R",                            "F317F",                                                                "T319A",                                     "I320T", "G321G",                             "322eI",          "I323I",                                              "M326I",                                     "R327R", "Q328Q",          "A329A",          "H330H",          "PNGS(N301)" ] },
    { "id": "V332_X4_",                  "value": -1, "features": [                            "N300N",                   "N301N",                                              "N302N",                                                                         "T303T",                            "K305K",                            "R306S",          "I307I",                            "R308H",                                              "P313P",                                              "R315R",                            "F317F",                                                       "V318Y", "T319A",                                     "I320T",                                      "322eI",          "I323I",                                              "M326I",                                     "R327R", "Q328Q",          "A329A",          "H330H",          "PNGS(N301)" ] },
    { "id": "V380_R5_",                  "value": -1, "features": [                            "N300N",                   "N301N",                                              "N302N",                                                                         "T303T",                            "K305K",                            "R306S",          "I307I",                                                                                  "P313P",                                              "R315R",                            "F317F",                                                       "V318Y", "T319A",                                     "I320T", "G321G",                             "322eI",          "I323I",                                              "M326I",                                     "R327R", "Q328Q",          "A329A",          "H330H",          "PNGS(N301)" ] },
    { "id": "700010058.A4.4375_R5_",     "value": -1, "features": [                            "N300N",                   "N301N",                                              "N302N",                                                                         "T303T",                            "K305K",                            "R306S",          "I307I",                                                                                  "P313P",                                              "R315R",                            "F317F",                                                       "V318Y", "T319A",                                     "I320T", "G321G",                             "322eI",          "I323I",                                              "M326I",                                     "R327R", "Q328Q",          "A329A",          "H330H",          "PNGS(N301)" ] },
    { "id": "105610.TA11.1826_R5_",      "value": -1, "features": [                                                       "N301N",                                              "N302N",                                                                         "T303T",                            "K305K",                            "R306S",          "I307I",                                                                                  "P313P",                                              "R315R",                            "F317F",                                                       "V318Y", "T319A",                                     "I320T", "G321G",                             "322eI",          "I323I",                                              "M326I",                                     "R327R", "Q328Q",          "A329A",          "H330H",          "PNGS(N301)" ] },
    { "id": "V382_R5_",                  "value": -1, "features": [                                                       "N301N",                                              "N302N",                                                                         "T303T",                            "K305K",                            "R306S",          "I307I",                                                                                  "P313P",                                              "R315R",                            "F317F",                                                       "V318Y", "T319A",                                     "I320T", "G321G",                             "322eI",          "I323I",                                              "M326I",                                     "R327R",                   "A329A",          "H330H",          "PNGS(N301)" ] },
    { "id": "901401.TB1.4769_R5_",       "value": -1, "features": [                            "N300N",                   "N301N",                                              "N302N",                                                                         "T303T",                            "K305K",                            "R306S",          "I307I",                                     "R308N",                                     "P313P",                                              "R315R",                            "F317F",                                                       "V318Y", "T319A",                                     "I320T", "G321G",                             "322eI",          "I323I",                                              "M326I",                                     "R327R", "Q328Q",          "A329A",          "H330H",          "PNGS(N301)" ] },
    { "id": "V3105_R5_",                 "value": -1, "features": [                                                       "N301N",                                              "N302N",                                                                         "T303T",                            "K305K",                            "R306S",          "I307I",                            "R308H",                                              "P313P",                                              "R315R",                            "F317F",                                                       "V318Y", "T319A",                                     "I320T",                                      "322eI",          "I323I",                                              "M326I",                                     "R327R", "Q328Q",          "A329A",                   "H330Y", "PNGS(N301)" ] },
    { "id": "624413.B5.4576_R5_",        "value": -1, "features": [                                                       "N301N",                                              "N302N",                                                                         "T303T",                            "K305K",                            "R306S",          "I307I",                            "R308H",                                              "P313P",                                                                                  "F317F",                                                       "V318Y", "T319A",                                     "I320T", "G321G",                             "322eI",          "I323I",                                              "M326I",                                     "R327R", "Q328Q",          "A329A",          "H330H",          "PNGS(N301)" ] },
    { "id": "902114.B2.4571_R5_",        "value": -1, "features": [                                                       "N301N",                                              "N302N",                                                                         "T303T",                            "K305K",                            "R306S",          "I307I",                            "R308H",                                              "P313P",                                              "R315R",          "A316T",          "F317F",                                                       "V318Y", "T319A",                                     "I320T", "G321G",                             "322eI",          "I323I",                                              "M326I",                                     "R327R",          "Q328R", "A329A",          "H330H",          "PNGS(N301)" ] },
    { "id": "V342_R5_",                  "value": -1, "features": [                            "N300N",                   "N301N",                                              "N302N",                                                                         "T303T",                            "K305K",                            "R306S",          "I307I",                                                                                  "P313P",                                              "R315R",                            "F317F",                                                       "V318Y",                                              "I320T", "G321G",                             "322eI",          "I323I",                                              "M326I",                                     "R327R",                   "A329A",                   "H330Y", "PNGS(N301)" ] },
    { "id": "105909.A4.1460_R5_",        "value": -1, "features": [                            "N300N",                   "N301N",                                              "N302N",                                                                         "T303T",                            "K305K",                            "R306S",          "I307I",                                                                                  "P313P",                                              "R315R",                            "F317F",                                                       "V318Y",                                              "I320T", "G321G",                             "322eI",          "I323I",                                              "M326I",                                     "R327R",                   "A329A",                   "H330Y", "PNGS(N301)" ] },
    { "id": "100611.C3.1601_R5_",        "value": -1, "features": [                            "N300N",                   "N301N",                                              "N302N",                                                                         "T303T",                            "K305K",                                              "I307I",                            "R308H",                                              "P313P",                                              "R315R",                            "F317F",                                                       "V318Y", "T319A",                                     "I320T", "G321G",                             "322eI",          "I323I",                                              "M326I",                            "R327K",                   "Q328R", "A329A",                   "H330Y", "PNGS(N301)" ] },
    { "id": "105407.TC4.1499_R5_",       "value": -1, "features": [                            "N300N",                   "N301N",                                              "N302N",                                                                         "T303T",          "R304I",          "K305K",                                              "I307I",                            "R308H",                                              "P313P",                                              "R315R",                            "F317F",                                                       "V318Y",                                              "I320T", "G321G",                                               "I323I",                                              "M326I",                                     "R327R",                   "A329A",                   "H330Y", "PNGS(N301)" ] },
    { "id": "V349_R5_",                  "value": -1, "features": [                            "N300N",                   "N301N",                                              "N302N",                                                                         "T303T",                            "K305K",                            "R306S",          "I307I",                                                                                  "P313P",                                                                                  "F317F",                                                       "V318Y", "T319A",                                     "I320T", "G321G",                             "322eI",          "I323I",                                              "M326I",                                     "R327R", "Q328Q",          "A329A",                   "H330Y", "PNGS(N301)" ] },
    { "id": "6235714.D3.4589_R5_",       "value": -1, "features": [                            "N300N",                   "N301N",                                              "N302N",                                                                         "T303T",                            "K305K",                            "R306S",          "I307I",                            "R308H",                                              "P313P",                                                                                  "F317F",                                                       "V318Y",                                              "I320T", "G321G",                             "322eI",          "I323I",                                              "M326I",                                     "R327R", "Q328Q",          "A329A",                   "H330Y", "PNGS(N301)" ] },
    { "id": "V377_R5_",                  "value": -1, "features": [ "T297I",                   "N300N",                   "N301N",                                              "N302N",                                                                         "T303T",                            "K305K",                            "R306S",          "I307I",                            "R308H",                                              "P313P",                                                                                  "F317F",                                                       "V318Y", "T319A",                                              "G321G",                             "322eI",          "I323I",                                              "M326I",                                     "R327R",          "Q328R", "A329A",                   "H330Y", "PNGS(N301)" ] },
    { "id": "700010040.C9.4520_R5_",     "value": -1, "features": [                            "N300N",                   "N301N",                                              "N302N",                                                                         "T303T",                            "K305K",                            "R306S",          "I307I",                                                                                  "P313P",                                     "R315K",                                     "F317F",                                                       "V318Y", "T319A",                                              "G321G",                             "322eI",                            "I323T",                            "M326I",                                     "R327R",                   "A329A",                   "H330Y", "PNGS(N301)" ] },
    { "id": "E.JP.2008.A1.JapFam_R5_",   "value": -1, "features": [                                                       "N301N",                                              "N302N",                                                                         "T303T",                                                                "R306S",          "I307I",                                                                                  "P313P",                                                                         "A316V",                                                                "V318Y",                                              "I320T", "G321G",                             "322eI",                            "I323T",                            "M326I",                                     "R327R",                   "A329A",                   "H330Y", "PNGS(N301)" ] },
    { "id": "E.JP.2008.A2.JapFam_R5_",   "value": -1, "features": [                                                       "N301N",                                              "N302N",                                                                         "T303T",                                                                "R306S",          "I307I",                                                                                  "P313P",                                                                         "A316V",                                                                "V318Y",                                              "I320T", "G321G",                             "322eI",                            "I323T",                            "M326I",                                     "R327R",                   "A329A",                   "H330Y", "PNGS(N301)" ] },
    { "id": "E.JP.2008.A3.JapFam_R5_",   "value": -1, "features": [                                                       "N301N",                                              "N302N",                                                                         "T303T",                                                                "R306S",          "I307I",                                                                                  "P313P",                                                                         "A316V",                                                                "V318Y",                                              "I320T", "G321G",                             "322eI",                            "I323T",                            "M326I",                                     "R327R", "Q328Q",          "A329A",                   "H330Y", "PNGS(N301)" ] },
    { "id": "E.JP.2008.A4.JapFam_R5_",   "value": -1, "features": [                                                       "N301N",                                              "N302N",                                                                         "T303T",                                                                "R306S",          "I307I",                                                                                  "P313P",                                                                                                                                                 "V318Y",                                              "I320T", "G321G",                             "322eI",          "I323I",                                              "M326I",                                     "R327R",                   "A329A",                   "H330Y", "PNGS(N301)" ] },
    { "id": "E.JP.2008.A5.JapFam_R5_",   "value": -1, "features": [                                                       "N301N",                                              "N302N",                                                                         "T303T",                                                                "R306S",          "I307I",                                                                                  "P313P",                                                                         "A316V",                                                                "V318Y",                                              "I320T", "G321G",                             "322eI",          "I323I",                                              "M326I",                                     "R327R",                   "A329A",                   "H330Y", "PNGS(N301)" ] },
    { "id": "E.JP.2008.A8.JapFam_R5_",   "value": -1, "features": [                                                       "N301N",                                              "N302N",                                                                         "T303T",                                                                "R306S",          "I307I",                                                                                  "P313P",                                                                         "A316V",                                                                "V318Y",                                              "I320T", "G321G",                             "322eI",          "I323I",                                              "M326I",                                     "R327R",                   "A329A",                   "H330Y", "PNGS(N301)" ] },
    { "id": "E.JP.2008.A9.JapFam_R5_",   "value": -1, "features": [                                                       "N301N",                                              "N302N",                                                                         "T303T",                                                                                  "I307I",                                                                                  "P313P",                                                                         "A316V",                                                                "V318Y",                                              "I320T", "G321G",                             "322eI",          "I323I",                                              "M326I",                                     "R327R",                   "A329A",                   "H330Y", "PNGS(N301)" ] },
    { "id": "E.JP.2008.A6.JapFam_R5_",   "value": -1, "features": [                                                       "N301N",                                              "N302N",                                                                         "T303T",                                                                "R306S",                                                                                                    "P313P",                                                                         "A316V",                                                                "V318Y",                                              "I320T", "G321G",                             "322eI",          "I323I",                                              "M326I",                                     "R327R", "Q328Q",          "A329A",                   "H330Y", "PNGS(N301)" ] },
    { "id": "E.JP.2008.A7.JapFam_R5_",   "value": -1, "features": [                                                       "N301N",                                              "N302N",                                                                         "T303T",                                                                "R306S",          "I307I",                                                                                  "P313P",                                                                         "A316V",                                                                "V318Y",                                              "I320T", "G321G",                             "322eI",          "I323I",                                              "M326I",                                     "R327R", "Q328Q",          "A329A",                   "H330Y", "PNGS(N301)" ] },
    { "id": "E.JP.2008.TH09.JapFam_R5_", "value": -1, "features": [                                                       "N301N",                                              "N302N",                                                                         "T303T",                                                                "R306S",          "I307I",                                                                                  "P313P",                                                                         "A316V", "F317F",                                                       "V318Y",                                              "I320T", "G321G",                             "322eI",          "I323I",                                              "M326I",                                     "R327R",                   "A329A",                   "H330Y", "PNGS(N301)" ] },
    { "id": "E.JP.2008.B11.JapFam_R5_",  "value":  1, "features": [                                                       "N301N",                                              "N302N",                                     "T303I",                                                                                                    "R306S",          "I307I",                                                                                  "P313P",                                              "R315R",                   "A316V",                                                                "V318Y",                                              "I320T", "G321G",                             "322eI",                            "I323T",                            "M326I",                                     "R327R",                   "A329A",                   "H330Y"               ] },
    { "id": "E.JP.2008.B13.JapFam_R5_",  "value":  1, "features": [                                                       "N301N",                                              "N302N",                                              "T303K",                                                                                           "R306S",          "I307I",                                                                                  "P313P",                                              "R315R",                   "A316V",                                                                "V318Y",                                              "I320T", "G321G",                             "322eI",                            "I323T",                            "M326I",                                     "R327R",                   "A329A",                   "H330Y"               ] },
    { "id": "E.JP.2008.B12.JapFam_R5_",  "value":  1, "features": [                                                       "N301N",                                              "N302N",                                     "T303I",                                                                                                    "R306S",          "I307I",                                                                                  "P313P",                                              "R315R",                   "A316V",                                                                "V318Y",                                              "I320T", "G321G",                             "322eI",                            "I323T",                            "M326I",                                     "R327R", "Q328Q",          "A329A",                   "H330Y"               ] },
    { "id": "E.JP.2008.B1.JapFam_X4_",   "value":  1, "features": [                   "N300F",                            "N301N",                                              "N302N",                                                                "T303R",                                                                "R306R",                   "I307I",                                                                                  "P313P",                                              "R315R",                   "A316V",                                                                "V318Y",                                              "I320T", "G321G",                             "322eI",                                     "I323V",                   "M326I",                                     "R327R",                   "A329A",          "H330H"                        ] },
    { "id": "E.JP.2008.B2.JapFam_R5X4_", "value":  1, "features": [                   "N300F",                            "N301N",                                              "N302N",                                                                "T303R",                                                                "R306R",                   "I307I",                                                                                  "P313P",                                              "R315R",                   "A316V",                                                                "V318Y",                                              "I320T", "G321G",                             "322eI",          "I323I",                                              "M326I",                                     "R327R",                   "A329A",          "H330H"                        ] },
    { "id": "E.JP.2008.B3.JapFam_X4_",   "value":  1, "features": [                                                       "N301N",                                              "N302N",                                              "T303K",                                                                                  "R306R",                                                                                                             "P313P",                                              "R315R",                   "A316V",                                                                "V318Y",                                              "I320T", "G321G",                             "322eI",                                     "I323V",                   "M326I",                                     "R327R",                   "A329A",                   "H330Y"               ] },
    { "id": "E.JP.2008.B4.JapFam_R5X4_", "value":  1, "features": [                                                       "N301N",                                              "N302N",                                                                         "T303T",                                                       "R306R",                                                                                                             "P313P",                                              "R315R",                   "A316V",                                                                "V318Y",                                              "I320T", "G321G",                             "322eI",          "I323I",                                                       "M326M",                            "R327R",                   "A329A",                   "H330Y", "PNGS(N301)" ] },
    { "id": "E.JP.2008.B7.JapFam_X4_",   "value":  1, "features": [                                                       "N301N",                                                       "N302P",                                                                "T303T",                                                       "R306R",                   "I307I",                                                                                  "P313P",                                              "R315R",                   "A316V",                                                                "V318Y",                                              "I320T", "G321G",                             "322eI",                            "I323T",                            "M326I",                                     "R327R",                   "A329A",                   "H330Y"               ] },
    { "id": "E.JP.2008.B8.JapFam_X4_",   "value":  1, "features": [                                                       "N301N",                                                       "N302P",                                                                "T303T",                                                       "R306R",                   "I307I",                                                                                  "P313P",                                              "R315R",                   "A316V",                                                                "V318Y",                                              "I320T", "G321G",                             "322eI",                            "I323T",                            "M326I",                            "R327K",                            "A329A",                   "H330Y"               ] },
    { "id": "E.JP.2008.B9.JapFam_X4_",   "value":  1, "features": [                                                       "N301N",                                                       "N302P",                                                                "T303T",                                                       "R306R",                   "I307I",                                                                                  "P313P",                                              "R315R",                   "A316V",                                                                "V318Y",                                              "I320T", "G321G",                             "322eI",                            "I323T",                            "M326I",                                     "R327R",                   "A329A",                   "H330Y"               ] },
    { "id": "E.JP.2008.B6.JapFam_X4_",   "value":  1, "features": [                                                       "N301N",                                                                "N302T",                                                       "T303T",                                                       "R306R",                   "I307I",                                                                                  "P313P",                                              "R315R",                   "A316V",                                                                "V318Y",                                              "I320T", "G321G",                             "322eI",                            "I323T",                            "M326I",                                     "R327R",                   "A329A",                   "H330Y", "PNGS(N301)" ] },
    { "id": "E.JP.2008.B10.JapFam_X4_",  "value":  1, "features": [                                                       "N301N",                                                       "N302P",                                                                "T303T",                                                       "R306R",                   "I307I",                                                                                  "P313P",                                              "R315R",                   "A316V",                                                                "V318Y",                                              "I320T", "G321G",                             "322eI",          "I323I",                                              "M326I",                                     "R327R", "Q328Q",          "A329A",                   "H330Y"               ] },
    { "id": "V399_X4_",                  "value": -1, "features": [                                                       "N301N",                                              "N302N",                                                                         "T303T",                                                                "R306S",                                                                                                    "P313P",                                                                         "A316V", "F317F",                                                       "V318Y",                   "T319K",                   "I320T", "G321G",                             "322eI",          "I323I",                                                                "M326T",                   "R327R",                   "A329A",                            "PNGS(N301)" ] },
    { "id": "V3115_X4_",                 "value":  1, "features": [                            "N300N",                   "N301N",                                              "N302N",                                                                         "T303T",                            "K305K",                   "R306R",                   "I307I",                                                                                  "P313P",                                              "R315R",                   "A316V",                                                                "V318Y",                                              "I320T", "G321G",                             "322eI",          "I323I",                                              "M326I",                                     "R327R",                   "A329A",          "H330H",          "PNGS(N301)" ] },
    { "id": "105811.B11.1550_R5_",       "value":  1, "features": [ "T297I",                   "N300N",                   "N301N",                                              "N302N",                                                                         "T303T",                            "K305K",                   "R306R",                   "I307I",                                                                                  "P313P",                                     "R315K",                            "A316V",                            "F317Y",                            "V318Y",                                              "I320T", "G321G",                             "322eI",          "I323I",                                              "M326I",                                     "R327R", "Q328Q",          "A329A",          "H330H",          "PNGS(N301)" ] },
    { "id": "V3114_R5_",                 "value": -1, "features": [                            "N300N",                   "N301N",                                              "N302N",                                                                         "T303T",                            "K305K",                            "R306S",          "I307I",                                                                                  "P313P",                                              "R315R",                   "A316V",                                                                "V318Y",                                              "I320T", "G321G",                             "322eI",          "I323I",                                              "M326I",                                     "R327R",                   "A329A",          "H330H",          "PNGS(N301)" ] },
    { "id": "V364_R5_",                  "value":  1, "features": [                                                       "N301N",                                              "N302N",                                                                         "T303T",                            "K305K",                                                                "I307T",                            "R308Y",                            "P313P",                                              "R315R", "A316K",                                                                                  "V318Y",                                              "I320T",                                      "322eI",                                     "I323V",                   "M326I",                                     "R327R", "Q328Q",          "A329A",          "H330H",          "PNGS(N301)" ] },
    { "id": "V312_R5_",                  "value": -1, "features": [                            "N300N",                   "N301N",                                              "N302N",                                                                         "T303T",                            "K305K",                            "R306S",          "I307I",                            "R308H",                                              "P313P",                                              "R315R",          "A316T",                                                                         "V318Y",                                              "I320T", "G321G",                             "322eI",          "I323I",                                              "M326I",                                     "R327R", "Q328Q",          "A329A",          "H330H",          "PNGS(N301)" ] },
    { "id": "V3110_R5_",                 "value": -1, "features": [                            "N300N",                   "N301N",                                              "N302N",                                                                         "T303T",                                                                "R306S",          "I307I",                            "R308H",                                              "P313P",                                              "R315R",          "A316T",                                                                         "V318Y",                                              "I320T", "G321G",                             "322eI",          "I323I",                                              "M326I",                                     "R327R", "Q328Q",          "A329A",                   "H330Y", "PNGS(N301)" ] },
    { "id": "V37_R5_",                   "value": -1, "features": [                            "N300N",                   "N301N",                                              "N302N",                                                                         "T303T",                            "K305K",                            "R306S",          "I307I",                                     "R308N",                                     "P313P",                                              "R315R",                            "F317F",                                                                                                             "I320T", "G321G",                             "322eI",          "I323I",                                              "M326I",                                     "R327R", "Q328Q",          "A329A",          "H330H",          "PNGS(N301)" ] },
    { "id": "V389_R5_",                  "value": -1, "features": [                            "N300N",                   "N301N",                                              "N302N",                                                                         "T303T",                            "K305K",                            "R306S",          "I307I",                                     "R308N",                                     "P313P",                                              "R315R",                            "F317F",                                                       "V318Y",                                              "I320T", "G321G",                             "322eI",          "I323I",                                              "M326I",                                     "R327R",          "Q328R", "A329A",          "H330H",          "PNGS(N301)" ] },
    { "id": "V351_R5_",                  "value": -1, "features": [                            "N300N",                   "N301N",                                              "N302N",                                                                         "T303T",                            "K305K",                            "R306S",          "I307I",                                     "R308N",                                     "P313P",                                              "R315R",                            "F317F",                                                       "V318Y",                                              "I320T", "G321G",                             "322eI",          "I323I",                                              "M326I",                                     "R327R", "Q328Q",          "A329A",          "H330H",          "PNGS(N301)" ] },
    { "id": "V3111_R5_",                 "value": -1, "features": [                            "N300N",                   "N301N",                                              "N302N",                                                                         "T303T",                            "K305K",                            "R306S",          "I307I",                                                                                  "P313P",                                              "R315R",                            "F317F",                                                       "V318Y",                                              "I320T",                                      "322eI",          "I323I",                                              "M326I",                                     "R327R", "Q328Q",          "A329A",          "H330H",          "PNGS(N301)" ] },
    { "id": "PRB92604.A9.4237_R5_",      "value": -1, "features": [                            "N300N",                   "N301N",                                              "N302N",                                                                         "T303T",                            "K305K",                            "R306S",          "I307I",                                                                                  "P313P",                                              "R315R",                            "F317F",                                                       "V318Y",                                              "I320T", "G321G",                             "322eI",          "I323I",                                              "M326I",                                     "R327R", "Q328Q",          "A329A",          "H330H",          "PNGS(N301)" ] },
    { "id": "SC05.8C11.2344_R5_",        "value": -1, "features": [                            "N300N",                   "N301N",                                              "N302N",                                                                         "T303T",                            "K305K",                            "R306S",          "I307I",                                                                                  "P313P",                                                                         "A316V", "F317F",                                                       "V318Y",                                                       "G321G",                             "322eI",          "I323I",                                              "M326I",                                     "R327R", "Q328Q",          "A329A",          "H330H",          "PNGS(N301)" ] },
    { "id": "V340_X4_",                  "value":  1, "features": [                            "N300N",                   "N301N",                                              "N302N",                                                                         "T303T",                                                       "R306R",                   "I307I",                                                                                  "P313P",                                              "R315R",                            "F317F",                                                                                                                      "G321G",                             "322eI",          "I323I",                                              "M326I",                                     "R327R", "Q328Q",          "A329A",          "H330H",          "PNGS(N301)" ] },
    { "id": "V369_X4_",                  "value":  1, "features": [                                     "N300Y",                            "N301T",                            "N302N",                                                                                  "T303V",                                                                                           "I307T",          "R308H",                                              "P313P",                                              "R315R",                                                       "F317Y",                            "V318Y",                                              "I320T",          "G321K",                    "322eI",                            "I323T",                            "M326I",                                     "R327R", "Q328Q",          "A329A",          "H330H"                        ] },
    { "id": "V33_X4_",                   "value":  1, "features": [                                                       "N301N",                                     "N302K",                                              "T303I",                                                                                                    "R306S",                                                                                                    "P313P",                                     "R315K",                                     "F317F",                                                                                                             "I320T",          "G321K",                                                                                                     "M326M",          "R327G",                            "Q328R", "A329A",          "H330H"                        ] }
  ]
}
