# Supplementary material for: IDEPI: Rapid Prediction of HIV-1 Antibody Epitopes and Other Phenotypic Features from Sequence Data Using a Flexible Machine Learning Platform
Source: PLoS Comput Biol. 2014 Sep 25;10(9):e1003842. doi: 10.1371/journal.pcbi.1003842 (PMC4177671; doi:10.1371/journal.pcbi.1003842)
Supplement: Software S1 — The complete source code tree, example files, and documentation for IDEPI; for the most current version visit the package distribution page at https://github.com/veg/idepi. (GZ) [file pcbi.1003842.s001.gz › idepi-1.0/idepi/constants/__init__.py]

from __future__ import division, print_function

from Bio.Alphabet import Gapped
from Bio.Alphabet.IUPAC import extended_dna, extended_protein


GAPS = '_.-='

AminoAlphabet = Gapped(extended_protein)
DNAAlphabet = Gapped(extended_dna)
