# Supplementary material for: IDEPI: Rapid Prediction of HIV-1 Antibody Epitopes and Other Phenotypic Features from Sequence Data Using a Flexible Machine Learning Platform
Source: PLoS Comput Biol. 2014 Sep 25;10(9):e1003842. doi: 10.1371/journal.pcbi.1003842 (PMC4177671; doi:10.1371/journal.pcbi.1003842)
Supplement: Software S1 — The complete source code tree, example files, and documentation for IDEPI; for the most current version visit the package distribution page at https://github.com/veg/idepi. (GZ) [file pcbi.1003842.s001.gz › idepi-1.0/idepi/data/HIV1_FLT_2012_env_DNA.sto]

# STOCKHOLM 1.0

B.FR.83.HXB2_LAI_IIIB_BRU.K03455              ATGAGAGTGAAGGAGAAA---------TATCAGCAC---TTGTGGAGATG
A1.AU.04.PS1044_Day177.DQ676873               ATGAGAGCGAAGGGGATACAGATGAACTTGCACTGC---TTATTGAAATG
A1.BE.94.VI1383_20.FM165645                   ATGAGAGTGATGGGGATACAGATGAATTGTCAAAAC---TTGTGGAGATG
A1.BE.97.PIC771_15.FM165628                   ATGAGAGTGATGGGGACACAGATGAATTGTCAAAAC---TTGTGGAGATG
A1.BE.x.VI2809.EU191615                       ATGAGAGTGATGGGGACACAGATGGATTGTCAAAAC---TTGTGGAGATG
A1.CD.97.97CD_KCC2.AM000053                   ATGAAAGTGAGGGGGATACAGAGGAACTCTCAACAC---TTATGGAGATG
A1.CD.97.97CD_KTB13.AM000054                  ATGAAAGTGAGGGGGATACAGAGGAACTATCAACAC---TTATGGAGGTG
A1.CH.03.HIV_CH_BID_V3538_2003.JQ403028       ATGAGAGTGATGGGGATGCAGAGGAATTATCCACAC---TGGTGGAAGTG
A1.CM.97.97CM_MP582.AM279343                  ATGAYAGCGATGGGGATACAGATGAATTATCAAAAC---TTGTGGAAATG
A1.CM.97.97CM_MP640.AM279366                  ATGAGATTGAGGGGGATGCAGATGAATTGGCAAAAC---TTGTGGAGATG
A1.CM.97.97CM_MP812.AM279344                  ATGAGAGTGACGGAGACACAGAAGATTTACTCTCTC---GTGTGGAGATG
A1.CM.98.98CM_MP1014.AM279354                 ATGAGAGTGAGGGGGATACAGAGGAATTACGCACCC---TTGTGGAGATG
A1.CM.99.99CM_MP1370.AM279345                 ATGAGAGTGATGGGGATACAGAAGAACTGTCAACAC---TTGTGGAGATG
A1.CM.99.99CM_MP1433.AM279348                 ATGAGAGTGATGGGGACACAGAGGAATTATCCACCC---TTGTGGAAATT
A1.CY.05.CY021.FJ388892                       ATGAAAGCGAGGGGGATGCAGAGGAATTGTCAACAC---TTATGGGGGTG
A1.CY.05.CY023.FJ388894                       ATGAGAGCGAAGGGGATGCAGATGAACTTGCACTGC---TTGTTGAGATG
A1.CY.05.CY051.FJ388903                       ATGAAAGCGAAGGGGATACAGAGGAATTCTCACAGC---TTATTGGGATG
A1.CY.05.CY064.FJ388909                       ATGAGAGTGATGGGGACGCAGAGGACTTGTCCTTGC---TTGTGGAGATG
A1.CY.05.CY106.FJ388925                       ATGAGGGCGAAGGGGATACGGAGGAACTCTCACTGC---TTATTGAGATG
A1.CY.05.CY121.FJ388932                       ATGAAAGCGAAGGGGATACAGAGGAACTCTCACGGC---TTATTGAGATG
A1.CY.05.CY140.FJ388938                       ATGAGAGCGAAGGGGATACAGAGGAACTCGCACTGC---TTATTGAAATG
A1.CY.05.CY153.FJ388942                       ATGAGAGCGAAGGGGATACAGAGGAGCTTGCGCAGC---TTATTGAGATG
A1.CY.06.CY164.FJ388946                       ATGAAAGCGAAGGGGATACAGAGGAACTCTCACGGC---TTATTGAGATG
A1.CY.06.CY171.FJ388950                       ATGAAAGCGAGGGGGATGCAGAGGAACTATCAACAC---TTATGGGGGTG
A1.CY.07.CY182.JF683737                       ATGAGAGCGAAGGGGATACAGAGGAACTCTCACTAC---TTGTTGACATG
A1.CY.07.CY196.JF683748                       ATGAGAGCGAAGGGGACACAGATGAACTTGCACTGC---TTGTTGAGATG
A1.CY.07.CY207.JF683759                       ATGAAAGCGAAGGGGATACAGATGAGCTCGCACGGC---TTATTGAGATG
A1.CY.07.CY208.JF683760                       ATGAAAGTGAAGGGGATACAGATGAACTCGCACAGC---TTGTTGAGATG
A1.CY.07.CY209.JF683761                       ATGAAAGTGAAGGGGATACAGATGAACTCGCACAGC---TTATTGAGATG
A1.CY.07.CY213.JF683763                       ATGAAAGCGAGGGGGATGAAGAGGAATTATCAACAC---TTATGGGGGTG
A1.CY.08.CY218.JF683767                       ATGAGAGCGAGGGGGATACAGAGGAATTATCAGCAC---TTGTTGACATG
A1.CY.08.CY230.JF683779                       ATGAGAGCGAGGGAGATGCAGATGAACTCGCACTGC---TGGTTGAAATG
A1.CY.08.CY235.JF683782                       ATGAGAGTGAGGGGGATACAGATGAACTCGCACTGC---TTGTTGAGATG
A1.CY.08.CY236.JF683783                       ATGAGAGTGAGGGGGATACAGATGAACTCGCATTGC---TTGTTGAGATG
A1.CY.09.CY243.JF683789                       ATGAAAGTGAAGGGGATACAGATGAACTTGCACTGC---TTATTGACATG
A1.CY.09.CY255.JF683798                       ATGAAAGCGAGGGGGATGCAGAGGAATTATCAACGC---TTATGGAGGTG
A1.ES.05.X1608_8.FJ670519                     ATGAGAGTGAAGGGGATACAGATGAACTCGCAGCGC---TTATTGAGATG
A1.ES.06.X2110.FJ670523                       ATGAGAGCGAAGGGGATACAGAGGAACTCTCAAGAC---TTATTGACATG
A1.FI.91.FIN91121.AF219261                    ATGAGGGCGAGGGGGATACAGAGGAATTATCAGCAC---TTATTGAGATG
A1.FI.91.FIN9199.AF219265                     ATGAGAGTGATGGGGATACAGAGGAATTGTCAGCAC---TTATTGACATG
A1.GB.08.A220_C1.HQ595767                     ATGAGAGTGAGGGGGACACGGATGAATTGGCAAGAC---TTGTGGAGATG
A1.GB.08.CH080117_e_p1.HM204635               ATGAGAGTGAGGGGGATACAGATGAATTGGCCAAGC---TTGTGGAGATG
A1.GB.08.CH080510_e_p2.HM204648               ATGAGAGTGATGGGGACACAGATGAATTGGCAAAAC---TATTGGAGATG
A1.GB.08.I230_A10.HQ595782                    ATGAGAGTGAGGGGGATACAGAGGAATTATCAACAC---TTGTGGAGATG
A1.GB.08.K160_H10.HQ595784                    ATGAGAGTGAAGGGGACACAGACGAATTACTCGCAC---TGGTGGAGATG
A1.GB.x.MA246.Y13718                          ATGAGAGCGATGGGGATACAGAGGAATTGTCAAAGC---TTGTGGAGATG
A1.GB.x.MC108.Y13717                          ATGAGAGCGATGGGGACACAGATGAACTGTCAAAAC---TTGTGGAGATG
A1.GM.05.N33456.HQ385452                      ATGAGAGTGATGGGGACACAGAAGAATTGTCCACTC---TTGTGGAGATG
A1.GM.09.N057856.HQ385453                     ATGAGAGTGAGGGAGATACCGAGGAATTGTCCACTC---TTATGGAGATG
A1.IT.02.60000.EU861977                       ATGAAAGCGAGGGGGATGCAGAGGAATTATCAAAAC---TTGTGGAGGTG
A1.KE.00.00KE_KER2008.AY736809                ATGAGAGTGATGGGGACACAGAGGAATTGGCAGCCC---TTATTGAGATG
A1.KE.00.00KE_KER2018.AY736810                ATGAGAGTSATGGGGATACAGAGGAATTGTCAGCAC---TTATTGAGATG
A1.KE.00.00KE_KNH1144.AY736812                ATGATAGTGATGGGGACACAGAGGAATTATCAGCAC---TTATTGAGATG
A1.KE.00.00KE_KNH1207.AY736815                ATGAGAGTGACGGGGATACAGAAGAATTGTCAAAGC---TTGTGGAGATG
A1.KE.00.00KE_KNH1209.AY736813                ATGAGAGTGATGGGGATACAGAGGAATTGTCAGAAC---TTATTGACATG
A1.KE.00.00KE_KSM4030.AY736816                ATGAGAGCGATGGGGATACAGATGAATTATCAAAAC---TTGTGGAGATG
A1.KE.00.KER2009.AF457053                     ATGAGAGTGATGGGGATACAGAGGAATTGTCAGCAC---TTGTTGGGATG
A1.KE.00.KER2012.AF457055                     ATGAGAGTGATGGGGATACAGAGGAATTGTCAGCAC---TTGTTGAGATG
A1.KE.00.KNH1211.AF457070                     ATGAGAGTGATGGGGATACAGAGGAATTGTCAACAC---TTGTTAACATG
A1.KE.00.KSM4024.AF457077                     ATGAGAGTGATGGGGATACAGAGGAAATGTCAGCAC---TTATTGAGATG
A1.KE.00.MSA4069.AF457080                     ATGAGAGTGATGGGGATACAGAGGAATTATCAACGC---TCATTGAGCTG
A1.KE.00.MSA4070.AF457081                     ATGAGAGTGATGGGGACCCAGAGGAATTATCAAGAC---TTGTGGAAGTG
A1.KE.00.MSA4072.AF457083                     ATGAGAGTGATGGGGATACAGACGAGTTGGCAAAAC---TTGTGGAGGTG
A1.KE.00.MSA4076.AF457084                     ATGGGAGCGATGGGGATACAGATGAATTGGCAAAAC---TTGTGGAGATG
A1.KE.00.MSA4079.AF457086                     ATGAGAGTGATGGGGACACAGAGGAATTGTCAACAC---TTATTGAAA--
A1.KE.00.NKU3005.AF457089                     ATGAGAGTGAGGGGGATACAGACGAATTGGCGGCAC---TTGTTGAGATG
A1.KE.01.ML1945.EU110088                      ATGAGAGCGATGGGGATACAGAGGAATTGTCACAAT---TGGTGGAGATG
A1.KE.02.ML1990.EU110092                      ATGAGAGTGATGGGGACACAGAGGAATTGTCAGCAC---TTGTTGAGATG
A1.KE.02.ML2014.EU110094                      ATGAGAGTGATGGGGATACAGAGGAATTGTCAAAAC---TGGTGGAGATG
A1.KE.04.QG984_21M_ENV_A3.FJ866117            ATGAGAGTGAGGGGGATACAGAGGAATTGGCAGCAC---TTATTGAGATG
A1.KE.05.QF495_23M_ENV_D1.FJ866116            ATGAGAGTGATGGGGACACAGAGGAATTGTCAACAC---TTATTGACATG
A1.KE.05.QH209_14M_ENV_A2.FJ866118            ATGAGAGTGATGGAGACACAGAGGAATTATCAACAC---TTATTGAGCTG
A1.KE.05.QH343_21M_ENV_B5.FJ866120            ATGAGAGTGATGGAGACACAGAGGAATTGTCAGCAC---TTATTGAGAGG
A1.KE.05.QH359_21M_ENV_C1.FJ866121            ATGAAAGTGACGGGGATACAGATGACTTGGCGGCAC---TTATTGAGATG
A1.KE.06.06KECst_001.FJ623487                 ATGAGAGTGATGGGGATACAGAGGAATTGTCAACAC---TGGTTGACATG
A1.KE.06.06KECst_005.FJ623481                 ATGAGAGTGATGGGGATACAGAGGAATTGTCAACGC---TTATTAACATG
A1.KE.06.06KECst_006.FJ623475                 ATGAGAGCGATGGGGACACAGAGGAATTGTCAACGC---TTATTGAACTG
A1.KE.06.06KECst_007.FJ623476                 ATGACAGTGATGGGGATATGGAGGAATTGGCAACAC---TTATTGAGATG
A1.KE.06.06KECst_009.FJ623480                 ATGAGAGCGATGGGGATACAGACGAATTGTCAAAAC---TTGTGGAGATG
A1.KE.06.06KECst_013.FJ623485                 ATGAGAGTGAAGGGGATACAGAGGAGTTGTCATCAC---TTATGGAGATG
A1.KE.06.06KECst_016.FJ623483                 ATGAGAGTGATGGGGACACAGAGGAATTATCAACAC---TTATTGACCTG
A1.KE.06.06KECst_019.FJ623478                 ATGAGAGTGATGGGGATAAAGAGGAATTGTCAGCAC---TTATTGAGCTG
A1.KE.06.06KECst_020.FJ623482                 ATGAGAGTGACGGAGACACAGAGGAACTTCTTAAAA---TGG--------
A1.KE.06.06KECst_021.FJ623477                 ATGAGAGTGATGGGGATACAGAGGAATTGTCAACAC---TTATTGAGATG
A1.KE.06.06KECst_025.FJ623486                 ATGAGAGTGAGGGGGACGCAGAGGAATTGTCAGCAC---TTATTGAGATG
A1.KE.06.06KECst_028.FJ623479                 ATGAGAGTGAGGGAGATGCAGAGGAATTGGCGGCAC---TTGTTGAGATG
A1.KE.07.21020_13.HM215275                    ATGAGAGTGATGGGGATACAGAGGAATTGGCAGCAC---TTATTGAGTTG
A1.KE.09.12151802.HQ540689                    ATGAGAGTGATGGGGATACAGATGAATTATCAACAC---TTGTTGACATG
A1.KE.86.ML013_10.AY322184                    ATGAGAGTGATGGGGATACAGATGAATTGGCAAAAC---TTGTGGAGATG
A1.KE.86.ML170_1986.AF539405                  ATGAGAGTGATGGGGATACAGAGGAAGTGTCAGCGC---TTATTGAGATG
A1.KE.90.K89_KENYA_KE89.L22943                ATGAGAGTGATGGGGACACAGAGGAATTGTCAGCAC---TTATTGAGATG
A1.KE.94.Q23_17.AF004885                      ATGAGAGTGATGGGGATACAGAGGAATTGTCAACAC---TTATTGACATG
A1.KE.94.Q259_w6_PNS59d.AF407151              ATGAGAGTGAAGGGGATACAGATGAACTCTCAAAAC---TCATTGAGATG
A1.KE.94.Q842_d16.AF407162                    ATGAGAGCGATGGGGATACAGATGAATTGGCAAAAC---TTGTGGAGGTG
A1.KE.95.Q461.AF407156                        ATGAGAGTGATGGGGATACAGAGGAACTATCAGCAC---TTATGGAGATG
A1.KE.96.Q769_b9_PNS79d.AF407157              ATGAGAGCGATGGGGATACAGAGGAATTGGCAAAAC---TTGTGGAGATG
A1.KE.96.QB726_70M_ENV_C4.FJ866112            ATGAGAGTGATGGGGATACAGATGAATCGGCAAAAC---TTGTGGAGATG
A1.KE.97.ML605_3.AY322190                     ATGAGAGTGATGGGGACACAGAGGAATTGTCAACAC---TTATTGAAATG
A1.KE.97.ML752.AY322193                       ATGAGAGTGAAGGGGATACAGAGGAACTCTCATTGC---TTATTGAGATG
A1.KE.98.QA413_1007M_ENV_E15.FJ396018         ATGAGAGTGATGGGGATACAGATGACTTGGCAGTAC---TTATTGGGATG
A1.KE.99.99KE_KNH1088.AY736811                ATGAGAGTGATGGGGATACAGAGGAATTGTCAGCCC---TTGCTGAGATG
A1.KE.99.99KE_KNH1135.AY736814                ATGAAAGTGAAGGGGACACAGAGGAACTTTCAGCAC---TTATTGAGATG
A1.KE.99.KSM4021.AF457075                     ATGAAAGTGAGGGTGATACAGAGGAATTGTCAGCAC---TTGTTGAGATG
A1.KE.x.BG505_W6M_ENV_C2.DQ208458             ATGAGAGTGATGGGGATACAGAGGAATTGTCAGCAC---TTATTCAGATG
A1.KE.x.BI206_W6P_ENV_C1.DQ208467             ATGAGAGTGATGGAGATACAGAGGAATTGTCGGCAC---TTGTTGAGATG
A1.KE.x.BJ613_W6M_ENV_E1.DQ208448             ATGAGAGCGATGGGGATACAGATGGATTGGCAAAAC---TTGTGGGGATG
A1.RU.00.RU00051.EF545108                     ATGAAAGCGAGGGGGATGCAGAGGAAGTATCAACAC---TTATGGGGGTG
A1.RU.05.RU_560_1125_JA.JQ292895              ATGAAAGTGAGGGGGATGCAGAGGAATTATCAGCAC---TTATGGAGGTG
A1.RU.06.06_RU_SP_SC1233_VI_2D6.GU481566      ATGAAAGCGAAGGGGATGCAGAGGAATTATCAACAC---TTATGGGGGTG
A1.RU.06.06_RU_SP_SC1457_VI_E12.GU481615      ATGAAAGCGAGGGGGATGCAGAGGAATTATCAACAC---TTATGGAGGTG
A1.RU.06.RU_39_1119_JA_A6_4.HQ896489          ATGAAAGCGAGGGGGATGAAGAGGAATTATCAAAAC---TTATGGAGATG
A1.RU.06.RU_915_1016.JQ292896                 ATGAAAGCGAGGGGGATGMAGAGGAATTATCAACAC---TTATGGARGTG
A1.RU.06.RU_915_1035.JQ292897                 ATGAAAGCGAGGGGGATGAAGAGGAATTATCAACAC---TTATGGAGGTG
A1.RU.06.RU_915_1038.JQ292898                 ATGAAAGCGAGGGGGATGCAGAGGAATTATCAACAC---TTATGGAGGTG
A1.RU.06.RU_915_1041.JQ292899                 ATGAAAGCGAGGGGGATGCAGAGGAATTATCAACAC---TTATGGAGGTG
A1.RU.06.RU_915_1080_D4.HQ385843              ---------AGGGGGATGCAGAGGAATTATCAACAC---TTATGGGGGTG
A1.RU.06.RU_SP_B_049.JQ292900                 ATGAAAGCGAGGGGGATGAAGAGGAATTATCAACAC---TTATGGAGGTG
A1.RU.07.07_RU_SP_R526_IorII_A30.GU481486     ATGAAAGCGAGGGGGATGCAGAGGAATTATCAACAC---TTATGGAGGTG
A1.RU.07.07_RU_SP_SC3208_VI_H7.GU481644       ATGAAAGCGAGGGGGATGCAGAGGAATTATCAACAC---TTATGGAGGTG
A1.RU.07.Irkutsk_5.JQ292891                   ATGAAAGCGAGGGGGATGCAGAGGAATTATCAACAC---TTATGGGGGTG
A1.RU.07.RU_064_07_B2.HQ385818                ATGAAAGCGAGGGGGATGCAGAGGAATTATCAACAC---TTATGGAGGTG
A1.RU.07.RU_21_07_A9_9.HQ896488               ATGAGAGTGATGGGGATCAGGAGGAGTTATCAGGAA---TTTTGGAAATG
A1.RU.07.RU_26_07_A8.HQ385820                 ATGAAAGCGAGGGGGATGCAGAGGAATTATCAACAC---TTATGGAGGTG
A1.RU.07.RU_35_07_D2.JF952018                 ATGAAAGCGAGGGGGATACAGAGGAATTATCAACAC---TTATGGGGGTG
A1.RU.07.RU_41_07_A9_2.HQ338112               ATGAAAGCGAGGGGGATGAAGAGGAATTATCAACAC---TTATGGAGGTG
A1.RU.08.08_RU_SP_K08_VI_C11.GU481276         ATGAAAGCGAGGGGGATGAAGAGGAATTATCAACAC---TTATGGGGGTG
A1.RU.08.08_RU_SP_K84_IV_A3.GU481277          ATGAAAGCGAGGGGGACGCAGAGGAATTATCAACAC---TTATGGAGATG
A1.RU.08.08_RU_SP_R053_IV_D11.GU481350        ATGAAAGTGAGGGGGATGAAGAGGAATTATCAACAC---TTATGGAGGGT
A1.RU.08.08_RU_SP_R589_VI_0A3.GU481544        ATGAAAGCGAGGGGGATGCAGAGGAATTATCAACAC---TTATGGAGGTG
A1.RU.08.08_RU_SP_SC3410_VI_C2.GU481661       ATGAAAGTGATGGGGATGCAGAGGAATTATCAACAC---TTATGGAGGTG
A1.RU.08.PokA1Ru.FJ864679                     ATGAAAGCGAGGGGGATGAAGAGGAATTATCAAAAC---TTGTGGGGGTG
A1.RU.08.RUA001.JQ292893                      ATGAAAGCGAGGGGGATACAGAGGAATTATCAACGC---TTATGGGGGTG
A1.RU.08.RUA003d.HQ616085                     ATGAAAGCGAGGGGGATGAAGAGGAATTATCAACAC---TTATGGAGGTG
A1.RU.08.RUA006a.HQ616088                     ATGAAAGCGAGGGGGATGAAGAGGAGTTATCAACAC---TTATGGGGGTG
A1.RU.08.RUA007.JQ292894                      ATGAAAGCGAGGGGGATGCAAAGGAATTATCAACAC---TTATGGAGGTG
A1.RU.08.RUA009h.JF430898                     ATGAAAGCGAGGGGGATGCAGAAGAATTATCAACAC---TTATGGAGGTG
A1.RU.10.10RU6617.JX500696                    ATGAAAGCGAAGGGGATGCGGAGGAATTATCAACAC---TTATGGAGGTG
A1.RU.10.10RU6792.JX500695                    ATGAAAGCGAGGGGGATGAAGAGGAATTATCAACAC---TTATGGGGGTG
A1.RU.11.11RU6950.JX500694                    ATGAAAGCGAGGGGGATGAAGAGGAATTATCAACAC---TTATGGAGATG
A1.RU.x.RUA021c3.HQ834967                     ATGAAAGCGGGGGGGATGCAGAGGAATTATCAAAAC---TTATGGAAGTG
A1.RU.x.RUA022a2.HQ616082                     ATGAAAGCGAGGGGGATGCAGAAGAATTATCAACAC---TTATGGAGGGG
A1.RW.07.R18553_E1.HM215434                   ATGAGAGTGATGGGGACACAGATGAATTATCAAAAC---TTGTGGAGATG
A1.RW.07.pR463F.JX236677                      ATGAGAGTGATGGGGACACAGATGAATTATCAAAAC---TTGTGGAGATG
A1.RW.07.pR880F.JX236678                      ATGAGAGTGATGGGGACACAGACGAACTGTCCAAAC---TTGTGGAGATG
A1.RW.92.92RW008.AB253421                     ATGAGAGTGAAGGGGATACAGAGGAATTGTCAATGC---TTATTGACATG
A1.RW.92.92RW025A.AB287377                    ATGAGAGTGATGGGGACATGGATGAATTGGCAAAAC---TTGTGGAGAGG
A1.RW.93.93RW037A.AB287379                    ATGAGAGTGATGGGGACACAAATGAATTGTCAAAAC---TTGTGGAGATG
A1.RW.93.93RW_024.AY713406                    ATGAGAGTGATGGGGATACAGAGGAATTATCAGCAC---TTGTTAGAATG
A1.RW.x.PVPI_KIG93.L07082                     ATGAGAGTGATGGGGATACAGATGAATTGTCAAAAC---TTGTGGAGATG
A1.SE.94.SE7253.AF069670                      ATGAGAGTGATGGGGACACAAATGAACTGGCAGCAC---TTATTGAGATG
A1.SE.94.SE7535.AF069671                      ATGAGAGCGATGGGGATACAGAGGAATTGTCAACAC---TTATTGAGATG
A1.SE.95.SE8538.AF069669                      ATGAGAGTGAAGGGGATACAGAGGAACTCTCAGCAC---TTATTGAGATG
A1.SE.95.SE8891.AF069673                      ATGAGAGTGATGGGGACACAGATGAATTGGCAAAAC---TTGTGGAGATG
A1.SE.95.UGSE8131.AF107771                    ATGAGAGTGATGGGGACACAGAGGAATTGTCAACAC---TTATTGAACTG
A1.SN.01.DDI579.AY521629                      ATGAGAGTGATGGGGATACAGAGGAATTATCTACCC---TTGTGGAGGTG
A1.SN.01.DDJ369.AY521631                      --GAGAGTGATGGGGATACAGAGGAACTGTACACCC---TGGTGGAGGTG
A1.SN.96.DDJ360.AY521630                      ATGAGAGTGATGGGGATACAGAGGAATTATCTACCC---TTGTGGAGGTG
A1.TZ.00.216_F2_A1.HQ659604                   ATGAGAGTGATGGGGATACAGATGAACTGTCAAAAC---TTATTGAGATG
A1.TZ.00.21_F1_D2.HQ659597                    ATGAAAGTGAAGGGGACACAGAGGAACTCTCAGCAC---TTATTGAGATG
A1.TZ.00.398_F1_A1.HQ697994                   ATGAGAGCGAGGGGGATACAGAGGAATTGGCAACAA---TGGTGGATATG
A1.TZ.00.515_F4_A9.HQ698029                   ATGAGAGTGAGGGGGATACAGAGGAACTCTCAACAC---TTGTTGAGATA
A1.TZ.01.A173.AY253305                        ATGAGAGTGAAGGGGATACAGAGGAACTCTCAGCAC---TTCTTGAGATG
A1.TZ.01.A341.AY253314                        ATGAGAGTGATGGAGATACAGAGGAATTGTCAGCAC---TTATTGAGATG
A1.TZ.02.783_v0_c51_tp1.HM215347              ATGAGAGTGATGGGGATACAGAGGAATTGTCAAGAC---TTATTGAAATG
A1.TZ.03.3415_v1_c1.HM215299                  ATGAGAGTGATGGGGATACAGAGGAATTGTCAACAC---TTATTGAGGTG
A1.TZ.04.3365_v2_c20.HM215298                 ATGAGAGTGAGGGGGATACAGAGGAATTGGCAACAC---TTATTGAGATG
A1.TZ.04.3718_v3_c11.HM215306                 ATGAAAGTGAAGGGGATACAGAGGAACTATCAACAC---TTATTGACATG
A1.TZ.05.0260_v5_c36.HM215256                 ATGAGAGTGATGGGGATACAGAGGAACTCTCAGTGC---TTCTTGAGCTG
A1.TZ.05.0439_v5_c1.HM215258                  ATGAGAGTGATGGGGATACAGAGGAATTGTCAACAC---TTATTGAGATG
A1.TZ.05.6592_v5_c32_tp1.HM215333             ATGAGAGTGAAGGGGACACAGATGAACTTGCAACAC---TTATTGAAATG
A1.TZ.08.707010095_D8.HQ615968                ATGAGAGTGACGGGGATACAGATGAACTCGCAAACC---TTATTGAGATG
A1.TZ.08.707010117_C3.HQ615970                ATGAGAGTGATGGGGATACAGAGGAATTGTCAACAC---TTATTGAGTTG
A1.TZ.08.707010240_A7.HQ615971                ATGAGAGTGATGGGGACACAGATGAATTGGCAAAAC---TTGTGGGGGTG
A1.TZ.08.707010627_E3.HQ615979                ATGAGAGTGAGGGGGATACAGATGAACTCTCAAAGC---TTACTGAGATG
A1.TZ.08.CH0175_e2.HM204620                   ATGAAAGTGAAGGGGATACAGATGAACTCGCAGCAC---TTGTTGAGATG
A1.TZ.08.CH0219_e4.HM204621                   ATGAGAGTGATGGGGACACAGAGGAATTATCCAAAC---TTGTGGAGGTG
A1.TZ.97.97TZ02.AF361872                      ATGAGAGTGATGGGGACAGAGAGGAATTGTCAACAC---TTATTGAGATG
A1.TZ.97.97TZ03.AF361873                      ATGAGAGTGAGGGGGATACAGAGGAACTCTCAACAC---TTATTGACATG
A1.UA.01.01UADN139.DQ823357                   ATGAAAGCGAGGGGGATGCAGAGGAATTATCAACAC---TTATGGGGGTG
A1.UA.97.ukr970063.AF082486                   ATGAAAGCGAGGGGGATGCAGAGGAATTATCAACAC---TTATGGAGGTG
A1.UG.00.PP6_F2_B1.HM027846                   ATGAGAGCGATGGGGATGCAGAGGAACTGTCAAAAC---TTATTGAGATG
A1.UG.07.0086_A1.JX877522                     ATGAGAGTGAGGGGGATACAGAGGAATTGGCAAAAC---TTATGGAGATG
A1.UG.07.191955_A11.HM215272                  ATGAGAGCGAGGGGGACACAGAAGAATTGTCAAGACTTGTGGTGGATATG
A1.UG.07.PP6_F3_B2.HM027824                   ATGAGAGCGATGGGGATACAGATGAATTGGCAAAAC---TTGTTGAGATG
A1.UG.07.p191084.JX236669                     ATGAGAGTGATGGAGAGACTGAGGAATTATCCAAAC---TTG--------
A1.UG.07.p191845.JX236671                     ATGAGAGTGATGGGGATACAGATGAATTGGCAGCAC---TTATGGAAATG
A1.UG.07.p9004SDM.JX236676                    ATGAGAGTGAGGGGGATACAGAGGAATTGTCAAAAC---TTATGGAGATG
A1.UG.85.U455_U455A.M62320                    ATGAGAGTGATGGGGATACAGAGGAATTATCCTTGC---TTGTGGAGATG
A1.UG.90.UG273A.L22957                        ATGAGAGTGAAGGGGATACAGAGGAATTGGCAGCAC---TTGTTGAGATG
A1.UG.90.UG275A.L22951                        ATGAAAGCGATGGGGACACAGATGAATTGTCAAAAC---TGGTGGAGATG
A1.UG.92.92UG037.AB253429                     ATGAGAGTGATGGGGATAGAGAGGAATTATCCTTGC---TGGTGGACATG
A1.UG.92.UG029.AY494973                       ATGAGAGTGATGGAGAGACAGAGGAATTATCCAAAC---TTATGGAGCTG
A1.UG.97.368MPc02.EU853062                    ATGAGAGTGATGGGGACACAGAGGAATTGTCAGCGC---TTATTGAGATG
A1.UG.97.pt185.EU281999                       ATGAGAGTGAGGGGGATACAGATGAATTGGCAAAGC---TTGTGGAGATG
A1.UG.98.120FIc01.EU852958                    ATGAGAGTGATGGGGATACAGATGAATTGGCAAAAC---TTGTGGAGATG
A1.UG.98.120MPC01.EU852954                    ATGAAAGTGATGGGGATACAGATGAATTGGCAAAAC---TTGTGGAGATG
A1.UG.98.98UG57134.AF484507                   ATGAGAGTGATGGGGATACAGACGAATTGTCAACAC---TTGTTAACATG
A1.UG.98.98UG57135.AF484508                   ATGAGAGCGACGGGGACACGGAAGAATTGGCAAAAC---TTGTGGAGATG
A1.UG.98.98UG57136.AF484509                   ATGAGAGTGATGGGGATACAGATGAATTGGCAAAAC---TTGTGGAGATG
A1.UG.98.98UG57142.AF484512                   ATGAGAGTGATGGGGATACAGAGGAATTGTCAGCAC---TTATTGAGATG
A1.UG.99.601MPC7.EU853030                     ATGAGAGTGATGGGGACACAGAGGAATTGTCAGCAT---TTATTGAGATG
A1.UG.99.99UGA07072.AF484478                  ATGAGAGTGATGGGGACGCAGAGGAATTGGCAAAAC---TTGTGGAGATG
A1.UG.99.99UGG03379.AF484493                  ATGAGAGTGACGGGGATACAGACGAATTATCCTTGC---TGGTGGAAATG
A1.UG.x.UG031.AB098330                        ATGAGAGTGAGGGGGATACAGACGAGTTGGCAAAAC---TTGTGGAGATG
A1.US.x.HCPI_13_01.GU367412                   ATGAGAGTGAAGGGGATACAGAGGAATTATGCACCC---TTGTGGAGGTG
A1.ZA.01.TV314.FJ647148                       ATGAGAGTGAGGGGGATACAGATGACTTGGCAGCAC---TTATTGGGATG
A1.ZA.04.04ZASK162B1.DQ396400                 ATGAGAGTGATGGAGACACAGAGGAATTATCCACGC---TGGTGGATATG
A1.ZA.08.CT533_T23b_36C.JN681235              ATGAGAGTGAAGGGGATGCAGAGGAACTCTCAGCAC---TTGTTGAGATG
A2.CD.97.97CDKS10.AF286241                    ATGAGAGTGATGGGGACACAGACGAGTTATCAGCAC---TTGTGGAGATG
A2.CD.97.97CDKTB48.AF286238                   --GAGAGTGATGGGGACACAGAGGAATTGTCAAAAA---TGGTGGGAATG
A2.CM.01.01CM_1445MV.GU201516                 ATGAAAGTGATGGGGACACAGAGGAATTGTCAACAC---TTGTGGAGATG
A2.CY.94.94CY017_41.AF286237                  ATGAGAGTGATGGGGACACAGAGGAACTATCAGCAC---TTGTGGAGAGG
B.AR.00.ARMS008.AY037269                      ATGAGAGCGAAGGAGATCAGGAGGAATTGGCAGCAC---TTGTGGGGATG
B.AR.02.02AR114146.DQ383746                   ATGAGAGTGATGGGGATCAGGAAGAATTGTCCGCTC---TTGTGGAAATG
B.AR.03.03AR137681.DQ383748                   ATGACAGTGAAGGGGACCAGGAAGAGTTATCCTCAC---TTGTGGAGAGG
B.AR.03.03AR138910.DQ383749                   ATGAGAGTGACGGGGATCAGGAAGAATTGGCAGCGC---TTGTGGAGATG
B.AR.04.04AR143170.DQ383750                   ATGAGAGTGACGGGGATCAGGAAGAATTATCAGCGC---TGGTGGAAATG
B.AR.04.04AR151263.DQ383751                   ATGAAAGTGAAGGGGACCAAGAAGAATTATCAGCAC---TTGTGGGGATG
B.AR.04.04AR151516.DQ383752                   ATGAGAGCGAAGGGGACCAGGAAGAATTGGCAGCAC---TGGTGGAGATG
B.AR.98.ARCH054.AY037268                      ATGAGAGTGAAGGAGATCAGGAAGAATTATCAGCAC---TTGTGGATATG
B.AR.99.ARMA132.AY037282                      ATGAGAGCGAAGGGGATCAGGAAGAATTGTCAGCGC---TTGTGGAGATG
B.AT.x.Au02.FJ952154                          ATGAAAGTGACGGGGACCAGGAAGAGTTATCAGCAC---TTGTGGACATG
B.AU.03.PS2008_Day182.DQ676875                ATGAAAGTGAAGGAGACCAAGATGAATTGGCAACAC---TTGTGGAGATG
B.AU.03.PS2019_Day171.DQ676881                ATGAAAGTGAAGGGGACCAAGAAGAATTGGCAGCCC---TTGTGGTGGAG
B.AU.03.PS4048_Day0.DQ676886                  ATGAGAGTGAAGGGGATCAAGAGGAATTATCAGCTC---TTGTGGAAAGG
B.AU.04.MS2004_37_060.EF178358                ATGAAAGTGAAGGAGACCAGGAAGAATTATCAGCAC---TTGTGGAGATG
B.AU.86.MBC200.AF042100                       ATGAGAGTGAAGGGGATCAGGAGGAATTGTCAGCAC---TTGTGGAGATG
B.AU.87.MBC925.AF042101                       ATGAGAGTGAAGGGGATCAGGAAGAATTATCAGCAC---TTGTGGAGATG
B.AU.93.MBC18_MBCC18.AF042102                 ATGACAGTGAAGGGGACCAGGAAGAATTATCGGCAC---TTGTGGACATG
B.AU.95.C24.AF538304                          ATGAGAGTGAAGGGGATCAGGAAGAATTGTCAACGC---TTGTGGAGATG
B.AU.95.C76.AF538306                          ATGAGAGTGAAGGAGATGAGGAAGAATTATCAGCAC---TTGTGGAGATG
B.AU.95.C92.AF538307                          --------------------GAAGAATTAC---------TTGTGGAGATG
B.AU.95.MBCC54.AF042103                       ATGACAGTGAAGGAGACCAGGAAGAATTATCAGCAC---TTGTGGACATG
B.AU.96.MBCC98.AF042104                       -----AGTGCAGGGGATCAGGAAGAATTATCAGCAC---TTGTGCCGGTG
B.AU.96.MBCD36.AF042105                       ATGACAGTGATGGAGACCAGGAAGAATTATCGACAC---TTGTGGATGTG
B.AU.99.1181.AF538302                         ATGAGAGTGAAGGGGATCAGGAAGAATTGTCAGCAC---TGGTGGAGATG
B.AU.x.15888_12.AY624305                      ATGAAAGTGAAGGGGACCAGGAAGAATTAC---------TTGTGGAAATG
B.AU.x.2870718.AY857022                       ATGAGAGTGAAGGGGATGAGGAAGAATTATCAGCAC---TTGTGGAGATG
B.AU.x.7894552.AY857127                       ATGAAAGCGAAGGAGACCAAGAAGAATTGTCAGCAC---TGGTGGAATTG
B.AU.x.8634991.AY857144                       ATGAGAGTGAAGGAGATCAGGAAGAATTGTCAGCGC---TTGTGGGGATG
B.AU.x.9125091.AY857165                       ATGAGAGTGAAGGGGATCAGGAAGAATTGTCAGCAC---TTGTGGACATG
B.AU.x.CB1pbmc2.JN002002                      ATGAGAGTGAAGGAGAAA---------TATCAGCAC---TTGTGGAGATG
B.AU.x.CB3csf2.JN002009                       ATGAGAGTGAAGGAGAAA---------TATCAGCAC---TTGTGGAGATG
B.AU.x.HCPI_07_01.GU367406                    ATGAAAGTGAAGGGGACCAGGAAGAATTATCAGCAC---TTATGGAGATG
B.AU.x.HCPI_08_02.GU367398                    ATGAGAGTGATGGAGATCAGGAGGAATTATCAGCAC---TTATGGAGATG
B.AU.x.HCPI_10_01.GU367395                    ATGAAAGTGAAGGGGATCAGGAAGAATTGTCAGCGC---TTATGGAAATG
B.AU.x.HCPI_11_01.GU367404                    ATGAAAGTGAAGGGGATCAGGAAGAATTATCAGCCT---TGGTGGAAATG
B.AU.x.VH_VHPCR.AF146728                      ATGAAAGTGAAGGAGACCAAGAGGAATTGGCAGCGC---TTGTGGAGATG
B.BE.05.N2_WEEK_8.FJ653258                    ATGAGAGTGAAGGAGATCAGGAAGAATTGTCAGCGC---TTGTGGACATG
B.BE.90.VI423___53.DQ313249                   ATGAGAGTGAGGGGGATCAGGAGGAATTGTCAGCAC---TTGTGGAAATG
B.BE.91.SIMI84_HSIMI84.L07421                 ATGAGAGTGAAGGGGATCAGGAAGAATTGTCAGCAC---TTGTGGAGATG
B.BE.93.VI843_172.DQ313250                    ATGAAAGTGAAGGAGATCAGGAAGAATTGTCGGCAC---TTGTGGAGATG
B.BE.94.VI1399.DQ313253                       ATGAGAGTGAAGGGGATCAGGAAGAGTTGGCAGCAC---TTGTGGAGATG
B.BE.96.VI1273.DQ313252                       ATGAGAGCGAAGGCGATCAGGAAGAGTTATCAGCAC---TTGTGGAGATG
B.BE.x.VI886_1.EU191616                       ATGAGAGTGATGGGGATCAGGAAGAATTATCAGCAC---TTATGGAGATG
B.BO.09.DEMB09BO001.JX140656                  ATGAAAGTGAAGGGGATCAGGAAGAATTGTCAGCAC---TGGTGGAAAGG
B.BO.99.BOL0122.AY037270                      ATGAGAGTGAAGGGGATCAAGATGAATTGTCAGTAC---TTGTGGGGATG
B.BR.02.02BR002.DQ358805                      ATGAGAGCGAAGGAGATCAGGAAGAGTTATCAGGAC---TTATGGAGATG
B.BR.02.02BR011.DQ358809                      ATGAAAGTGAAGGAGATCAGGAAGAATTATCCGCTC---TGGTGGAGATG
B.BR.02.02BR013.DQ358810                      ATGAGAGCGATGGGGATCAGGAAG---------CAC---TCCTGGAGATG
B.BR.02.02BR1013.JN692432                     ATGAGAGTGAAGGGGATCAAGAAGAATTATCAGAGC---TTATGGAAATG
B.BR.02.02BR2025.JN692435                     ATGAGAGCGAGGGGGACCAGGAAGAATTATCAACAC---TTATGGAGATG
B.BR.02.02BR2032.JN692439                     ATGAGAGTGAAGGAGATCAGGAAGAATTGTCAGGGC---TTATGGAGATG
B.BR.02.02BR2033.JN692440                     ATGAGAGTGAAGGGGATCAAGAAGAATTGTCAGCAC---TTGTGGAAATG
B.BR.02.02BR2041.JN692443                     ATGAGAGCGAAGGGGATCAGGAAGAATTATCAGAAC---TTATGGAGAGG
B.BR.02.02BR2042.JN692444                     ATGAAAGTGAGGGGGATCAGGAAGAATTATCAGCAC---TTGTGGTGGAA
B.BR.02.04BR1064.JN692433                     ATGAGAGCGAAGGAGATCAAGAAGAATTGGCAGCGC---TTGTGGATATG
B.BR.02.05BR1094.JN692470                     ATGAAAGTGAGGGGGATCAAGAAGAATTGTCAGCAC---TTGTGGTGGAC
B.BR.03.03BR1020.JN692445                     ATGAAAGTGAAGGGGATCAGGAAGAATTGTCCGCCC---TTGTGGACATG
B.BR.03.03BR1046.JN692447                     ATGAGAGCGAGGGGGATCAGGAGGAATTGGCAGCCC---TTGTGGAAATG
B.BR.03.BREPM1024.EF637056                    ATGAGAGCGAAGGGGATCAAGAAGAATTGTCAGCTC---TTATGGAGATG
B.BR.03.BREPM1027.EF637054                    ATGAAAGTGAAGGGGATCAGGAAGAATTGTCAGCAC---TGGTGGACATG
B.BR.03.BREPM1028.EF637053                    --GAGAGTGATGGAGATCAAGAAGAATTATCAGCAC---TTCTGG-----
B.BR.03.BREPM1032.EF637051                    ATGAGAGCGAAGGAGACCAGGAAGAATTGTCAGCAC---TTGTGGAGATG
B.BR.03.BREPM1033.EF637050                    ATGAGAGTGAAGGAGATCAGGATGAATTGGCAGAAC---TTATTGAGGTG
B.BR.03.BREPM1035.EF637049                    ATGAGAGCGAAGGGGATCAGGAAGAATTGGCAGGAC---TTGTGGAAAGG
B.BR.03.BREPM1038.EF637048                    ATGAGAGCGAAGGAGATCAGGAGGAATTGGCAGGAC---TTGTGGAAATG
B.BR.03.BREPM1040.EF637047                    ATGAGAGTGAAGGGGATCGGGAAGAATTATCAGCAC---TGGTGGAGATG
B.BR.03.BREPM2012.EF637046                    ATGAGAGCGAAGGGGACCAGGAAGAATTATCAGCAC---TTGTGGAGATG
B.BR.04.04BR1047.JN692450                     ATGAGAGCGAAGGAGATCAGGAAGAATTGTCAGCGC---TTGTGGACAGG
B.BR.04.04BR1049.JN692451                     ATGAGAGCGAAGGGGATCAGGAAGAATTATCAGCAC---TGGTGGACATG
B.BR.04.04BR1051.JN692452                     ATGAGAGTGACGGGGACCAGGAAGAATTGC---------TGGTGGAGATG
B.BR.04.04BR1054.JN692453                     ATGAGAGCGAAGGGGATCAGGAAGAATTGTCAGCGC---TCGTGGGGATG
B.BR.04.04BR1055.JN692454                     ATGAGAGCGAAGGAGACCAGGAAGAACTATCAGCAC---TTGTGGAGAGG
B.BR.04.04BR1057.JN692455                     ATGAGAGCGAAGGAGACCAAGAAGAACTGGCAGCAC---TTGTGGAGATG
B.BR.04.04BR1068.JN692457                     ATGAGAGCGAGGGAGACCAGGAAGAATTGTCAGCAC---TGGTGGAGAGG
B.BR.04.BREPM1066.FJ195090                    ATGAGAGTGAAGGAGATCAGGAGGAATTATCAGCAC---TTGTGGAGAGG
B.BR.04.BREPM1070.FJ195086                    ATGAGAGCGAAGGGGATCAAGAAGAGCTATCAAAAC---TTATGGAGATG
B.BR.05.05BR1074.JN692459                     ATGAGAGTGGAGGAGATGAGGAAGAATTGTCAAGGC---TTGTGGAGACG
B.BR.05.05BR1077.JN692460                     ATGAGAGTGAAGGGGATCAGGAGGAATTATCAGCAC---TTGTGGAGATG
B.BR.05.05BR1078.JN692461                     ATGAAAGTGAAGGGGATCAGGAAGAATTGGCAGCGC---TTGTGGAGATG
B.BR.05.05BR1079.JN692462                     ATGAGAGCGAGGGAGATCAGGAACAATTGTCAGCAC---TTTTGGAGATG
B.BR.05.05BR1080.JN692463                     ATGAGAGTGAAGGGGATCAGGAGGAATTATCAGCAC---TGGTGGAGATG
B.BR.05.05BR1082.JN692465                     ATGAAAGTGACGGGGATCAGGAAGAATTGTCAGCAC---TGGTGGAGAGA
B.BR.05.05BR1092.JN692468                     ATGAAAGCGAAGGGGATCAGGAAGAATTATCAGCAC---TTGTGGATATG
B.BR.05.05BR1095.JN692471                     ATGAGAGCGAAGGAGACCAAGAAGAATTATCAGCAC---TTGTGGAGAGG
B.BR.05.05BR1101.JN692473                     ATGAGAGCGAAGGAGATCAGGAAGAGTTGTCAACAC---TTCTGGAGATG
B.BR.05.05BR1104.JN692474                     ATGAGAGTGAAGGGGATCATGAAGACTTGGCAGCCC---TTGTGGAGATG
B.BR.05.05BR1107.JN692475                     ATGAGAGTGAAGGAGATCAGGATGAATTGTCAGCAC---TCGTGGAGATG
B.BR.05.BREPM1081.FJ195091                    ATGAGAGCGAGGGAGATCAGGAAGAATTAC---------TGGTGGAGATG
B.BR.05.BREPM1084.FJ195088                    ATGAGAGCGAAGGAGATCAGGAAGAATTGTCAGCAC---TGGTGGAAGTG
B.BR.05.BREPM1093.FJ195089                    ATGAAAGCGAAGGGGATCAGGAGGAATTGGCAAAAC---TTGTGGAGATG
B.BR.06.06BR1115.JN692479                     ATGAGAGCGAGGGGGATCAAGAGGAATTATCAACAC---TTATGGAGATG
B.BR.06.06BR1119.JN692480                     ATGAGAGCGAAGGAGATCAGGAAGAATTGTCAGCACTTGTGGTGGAAATG
B.BR.06.subject_498_day1_clone_25.HQ377443    ATGAGAGCGAAGGAGACCAGGAAGAATTATCAGCAC---TTGTGGAAATG
B.BR.06.subject_784_day1_clone_16.HQ377487    ATGAGAGTGAAGGAGATCAGGAAGAATTGTCAGCGC---TGGTGGAGAGG
B.BR.07.BP00047_RH01.JN687739                 ATGAGAGCGAAGGAGATCAGGAAGAATTGTCAGGGC---TTGTGGACATG
B.BR.07.subject_485_week48_clone_02.HQ377423  ATGAGAGTGAGGGGGATGCAGAGGAATTGGCAGCAC---TTGGGGACATG
B.BR.07.subject_500_day1_clone_04.HQ377459    ATGAGAGCGATGGGGATCAGGAGGAATTAC---------TTGTGGAGATG
B.BR.09.C522_p1.JF680907                      ATGAGAGTGAAGGAGACGAGGAAGCATTGTCAGCGC---TGGTGGAAAGG
B.BR.89.BZ167.AY173956                        ATGAGAGTGAAGGGGATCAGGAAGAATTATCAGCAC---TTGTGGAAATG
B.CA.00.CANA6FULL.AY779552                    ATGAGAGTGAAGGGGACCAGGAAGAGTTATCGGCGC---TTATGGAGATG
B.CA.05.091_WK48.GU191441                     ATGAAAGTGAAGGGGATAAAGAGGAATTATCCGCAC---TTGTGGATATG
B.CA.05.P6_DAY_1.FJ653506                     ATGAGAGTGAAGGAGATCAAGAGGAATTATCAGCAC---TTGTGGAGATG
B.CA.06.502_1027_wg01.JF320413                ATGAGAGCGAAGGGGATCAGGAAGAGTTGTCAGCAC---TTATGGAAATG
B.CA.06.502_1799_FL02.JF320427                ATGAGAGTGACGGGGACCAAGAGGAATTATCAGAAC---TTGTGGAAATG
B.CA.07.502_1191_03.JF320424                  ATGAGAGTGAAGGGGATCAGGAGGAATTATCAGCAC---TCGTGGAGAGG
B.CA.96.WC10C_10.AY314061                     ATGAGAGTGACGGGGATCAGGATGAATTATCAGCAC---TTGTGGAAATG
B.CA.x.GOL016V01.DQ322223                     ATGAAAGTGAAGGGGATCAGGAAGAACTCTCAGCAC---TTGTGGAGATG
B.CA.x.HDM003V01.DQ322227                     ATGAAAGTGAAGGAGATCAGGAAGAATTACTGGCAC---TTGAGGGAGTG
B.CA.x.HND_DRPI039V01.DQ322225                ATGAGAGTGAAGGGGATCAGGAAGAATTGGCAGCAC---TTGTGGAAATG
B.CA.x.HTM360V05_variant_3.DQ322239           ATGAAAGTGAAGGAGACCAGGAAGAATTATCAGCAC---TTGTGGAGATG
B.CH.00.HIV_CH_BID_V3529_2000.JQ403022        ATGAGAGCGAAGGGGATCAGGAAGAATTGC------------TTGGAATG
B.CH.00.HIV_CH_BID_V3530_2000.JQ403023        ATGAGAGTGAAGGGGATCAGGAAGAATTGTCAGGCC---TTATGGAGATG
B.CH.01.HIV_CH_BID_V3531_2001.JQ403024        ATGAAAGTGAAGGAGACCAGGAAGAACTGGCAGCAC---TTGTGGAAATG
B.CH.01.HIV_CH_BID_V3533_2001.JQ403025        ATGAGAGTGAGGGGGATCAAGAAGAATTGTCAGCAT---TGGTGG-----
B.CH.01.HIV_CH_BID_V3534_2001.JQ403026        ATGAGAGTGACGGGGATCAAGATGAATTGTCAGCAC---TTGTGGAAAGG
B.CH.01.NAB1pre_cl_12.EU023916                ATGAGAGCGAAGGGGATCAGGAAGAATTATCAGCAC---TGGTGGAAAGG
B.CH.02.HIV_CH_BID_V3511_2002.JQ403019        ATGAGAGTGAAGGAGATGAGGAAGCCTTGGCAGCTC---TTATGGAAAGG
B.CH.02.HIV_CH_BID_V3527_2002.JQ403021        ATGAGAGTGAAGGGGATCAGGAAGAATTATCAGCAC---TTGTGGGGATG
B.CH.02.HIV_CH_BID_V3539_2002.JQ403029        ATGAAAGTGAAGGGGACCAGGAAGAATTATCAGCAC---TTGTGGAGATG
B.CH.02.HIV_CH_BID_V4404_2002.JQ403041        ATGAGAGTGATGGAGACCAGGAAGAATTATCAGCAT---TTGTGGAAATG
B.CH.02.HIV_CH_BID_V4424_2002.JQ403044        ATGAGAGTGAAGGGGATCAGGAAGAACTTTCAGCAC---TTGTGGAGATG
B.CH.02.HIV_CH_BID_V4478_2002.JQ403047        ATGAGAGTGAAGGAGATCAGGAAGAATTGGCAGCAT---TTGTGGAGATG
B.CH.03.HIV_CH_BID_V4421_2003.JQ403043        ATGAGAGTGATGGTGACCAAGAAGAGTTATCAGCAT---TGGTGGAAAGG
B.CH.03.HIV_CH_BID_V4470_2003.JQ403045        ATGAGAGTGAAGGAGATCAGGAAGAATTGTCAGCGC---TTATGGAGATG
B.CH.03.HIV_CH_BID_V4474_2003.JQ403046        ATGAGAGCGAGGGAGATGAGGAAGAATTATCAGCAC---TTGTGG-----
B.CH.03.NAB2pre_cl_3.EU023919                 ATGAGAGTGAAGGGGATCAGGAAGAATTATCAGCAC---TTGTGGAGATG
B.CH.03.NAB3pre_cl_43.EU023921                ATGAGAGTGAAGGGGATGAGGAAGAATTGTCAGCAT---TCGTGGAAAGG
B.CH.03.NAb4pre_cl_1.EU023922                 ATGAGAGTGGAGGGGATCAGGAAGAGTTGTCAGCCA---TGTTGGAAATG
B.CH.04.HIV_CH_BID_V4408_2004.JQ403042        ATGAGAGCGAGGGGGATCAGGAGGAATTATCAGCAC---TTGTTGAAATG
B.CH.x.NAB10pre_cl_2.EU023929                 ATGACAGTGACGGGGATCAGGAAGAATTATCAAAAC---TTGTGGAAATG
B.CH.x.NAB11pre_cl_18.EU023932                ATGAAAGTGAAGGAGACCAGGAAGAATTATTGGGAC---TTGTGGAGATG
B.CH.x.NAB12pre_cl_7.EU023933                 ATGAGAGTGAAGGGGATCAAGAGGAATTGGCAGGAC---TCGTGGACATG
B.CH.x.NAB8pre_cl_11.EU023927                 ATGAGAGTGACGGGGACCAAGAGGAACTATCAGCAC---TTGTGGAGATG
B.CN.01.CNHN24.AY180905                       ATGAGAGTGACGGGGATCAGGAAGAATTATCAGAAA---TTATGGAGATG
B.CN.03.CHNHLJBSF03009c34.AY905493            ATGAGAGTGACGGGGATCAGGAAGAATTGTCAGCAT---TTATGGAGATG
B.CN.03.SHXDC0081.JF932492                    ATGAGAGTGACGGGGATCAGGAAGAATTATCAGCAT---TTATGGAGATG
B.CN.04.CHNHLJBF04016c4.AY905497              ATGAGAGTGATGGAGATCAGGAGGAATTGTCAGCCT---TTATGGAAATG
B.CN.04.CHNHLJBF04029c2.AY905495              ATGAGAGTGACGGGGATCAGGAGGAATTATCCGCAT---TTATGGAGGTG
B.CN.04.CHNHLJSM04028c3.AY905494              ATGAGAGTGATGGGGATCAGGAAGAATTATCCGCAT---TTATGGAGATG
B.CN.04.CNE10.HM215397                        ATGAGAGTGACGGGGATCAGGAACAATTATCAGCAC---TTATGGAAATG
B.CN.04.CNE63.HQ699978                        ATGAGAGTGACGGGGATCAGGAAGAATTATCAGCAT---TTATGGAGATG
B.CN.04.CNE83_U.HQ699990                      ATGAGAGTGGCGGGGATCAGGAAGAATTGTCAGCAT---TTATGGAAATG
B.CN.04.CNE99_U.HQ699996                      ATGAGAGTGAAGGGGATCAGGAAGAATTGTCAGCAT---TTATGGAGATG
B.CN.04.CNHLJBF04019.EU131792                 ATGAGAGTGAAGGAGATCAGGAAGAATTGTCAGCCT---TTATGGAAATG
B.CN.04.CNHLJBF04021.EU131801                 ATGAGAGTGACGGGGATCAGGAAAAATTGTCAGCCT---TTATGGAGATG
B.CN.04.CNHLJBF04023.EU131797                 ATGAGAGTGACGGGGATCAAGAAGAATTATCAGCAA---TTATGGAGATG
B.CN.04.CNHLJBF04024.EU131791                 ATGAGAGTGACGGGGATCAGGAAGAATTGGCAGCCT------TGGAGATG
B.CN.04.CNHLJBF04025.EU131790                 ATGAGAGTGACGGGGATCAGGAAGAATTGGCAGCCT---TTATGGAAATG
B.CN.04.CNHLJBF04026.EU131788                 ATGAGAGTGAAGGGGATCAGGAGGAATTGGCAGCCT---TTATGGAAATG
B.CN.04.CNHLJBF04030.EU131808                 ATGAGAGTGATGGGGATCAGGAGGAATTGGCAGCCT---TTATGGAGATG
B.CN.04.CNHLJBM04020.EU131789                 ATGAGAGTGACGGGGATCAGGAAGAATTGGCAGCCT---TTATGGAAATG
B.CN.05.05CNHB_hp3.DQ990880                   ATGAGAGCGACGGGGATCAGGAAGAATTATCAGCAT------TGGAGATG
B.CN.05.CNE57.HM215420                        ATGAGAGTGATGGGGATCAGGAAGAATTATCAGCAT---TTATGGAGATG
B.CN.05.CNE95_U.HQ699995                      ATGAGAGTGACGGGGATCAGGAAGAATTATCAGCAC---TTATTGAGATG
B.CN.05.CNE9.HM215428                         ATGAGAGTGACGGGGATCAGGAAGAACTATCAGCAT---TTATGGAGATG
B.CN.05.CNHLJBM05036.EU131803                 ATGAGAGTGACGGGGATCAGGAAGAATTGTCAGCAT---TTATGGAGATG
B.CN.06.CC056.JF932482                        ATGAAAGTGAAGGGGATCAGGAAGAATTATCAGCAT---TTATGGAGATG
B.CN.06.CNE1.HQ699949                         ATGAGAGTGATGGGGATCAGGAAGAATTATCAGCAT---TTATGGAGATG
B.CN.06.CNE4.HM215413                         ATGAGAGTGAAGGGGATCAGGAAGAATTATCAGCCT---TTATGGAGATG
B.CN.06.CNE6.HM215423                         ATGAGAGTGAAGGGGATCAGGAAGAATTATCAGCAC---TTATGGAGATG
B.CN.06.CNHLJBF06044.EU131805                 ATGAGAGCGATGGGGATCAGGAAGAATTGTCAGCAT------TGGAGCTG
B.CN.06.CNHLJBF06051.EU131802                 ATGAGAGTGATGGGGATCAAGAAGAATTATCAGCAT---TTATGGAGGTG
B.CN.06.CNHLJBM06050.EU131798                 ATGAGAGTGACGGGGATCAGGAGGAATTGGCAGCAT------TGGAGATG
B.CN.06.CNHLJBM06057.EU131800                 ATGAGAGTGACGGGGATCAGGAGGAATTATCAGCCT---TTATGGAAATG
B.CN.06.CNHLJSF06056.EU131804                 ATGAGAGTGATGGGGATCAGGAAGAATTGGCAGCAT---TTATGGAGATG
B.CN.06.CNHLJSF06060.EU131810                 ATGAGAGTGACGGGGATCAGGAGGAATTGTCAGCAC---TTATGGAGATG
B.CN.06.CNHLJSM06048.EU131794                 ATGAGAGTGACGGGGATCAGGAAGAATTATCAGCAT---TTATGGAGATG
B.CN.06.CNHLJ_M06053.EU131807                 ATGAGAGTGAAGGGGATCAGGAAGAATTGTCAGCAT---TTATGGAGATG
B.CN.06.CNHLJ_M06058.EU131809                 ATGAGAGTGAAGGGGATCAGGAAG---------AAC---TGGTGGGTATG
B.CN.07.AH070011.JF932468                     ATGAGAGTGACGGGGATCAGGAAGAATTATCAGCAT---TTATGGAGATG
B.CN.07.AH070014.JF932469                     ATGAGAGTGACGGGGATCAGGAAGAATTGTCAGCAT---TTATGGAGATG
B.CN.07.AH070017.JF932470                     ATGAGAGTGATGGAGACCAGGAAGAATTGTCAGCAT---TTCTGGAGATG
B.CN.07.AH070018.JF932471                     ATGAGAGTGAGGGGGATCAGGAAGAATTGTCAGCAT---TTATGGAGATG
B.CN.07.AH070057.JF932472                     ATGAGAGTGACGGGGATCAGGAAGAATTGTCAGCGT---TTATGGAGATG
B.CN.07.BJ070030.JF932473                     ATGAGAGTGATGGGGATCAGGAAGAATTGTCAGCAT---TTATGGAGATG
B.CN.07.BJOX003000_19_1.HM215365              ATGAGAGCGAAGGGGATCAGGAAGAATTGTCAGCAC---TGGTTGACATG
B.CN.07.BJOX006000_13_3.HM215369              ATGAAAGTGAAGGGGATCAGGAAGAATTGTCAGCAC---TGGTTGACATG
B.CN.07.BJOX022000_02_3.HM215384              ATGAGAGTGAAGGGGACCAGGAAGAATTGTCAGCAC---TGGTTGACATG
B.CN.07.CBJC261.JF932474                      ATGAGAGTGACGGGGATCAGGAAGAATTATCAGCAA---TTATGGAGATG
B.CN.07.CBJC392.JF932475                      ATGAGAGTGACGGGGATCAAGAAGAATTATCAGCAA---TTTTGGAGATG
B.CN.07.CBJC394.JF932476                      ATGAGAGTGACGGGGATCAAGAAGAATTATCAGCAC---TTATGGAGATG
B.CN.07.CBJC396.JF932477                      ATGAGAGTGACGGGGATCAGGCAGAATTATCAGCAT---TTATGGAGATG
B.CN.07.FJ070016.JF932483                     ATGAGAGTGATGGGGATCAGGAAGAATTATCAGCAC---TTATGGAGATG
B.CN.07.GS070017.JF932484                     ATGAAAGTGATGGGGATCAGGAAGAATTATCAGAAT---TTTTGGAGATG
B.CN.07.GZ070002.JF932485                     ATGAAAGTGACGGGGATCAGGAGGAATTATCAGAAT---TTATGGAGATG
B.CN.07.GZ070030.JF932486                     ATGAAAGTGATGGGGATCAGGAAGAATTATCAGCAT---TTATGGAGATG
B.CN.07.HB070006.JF932487                     ATGAGAGTGATGGGGATCAGGAAGAATTATCAGCAT---TTATGGAAATG
B.CN.07.HB070022.JF932488                     ATGAGAGTGACGGGGATCAGGAAGAATTATCAGCAT---TTATGGAGATG
B.CN.07.HB070035.JF932489                     ATGAGAGTGATGGGGATCATGAACAATTGTCAGCAC---TTATGGAAATG
B.CN.07.JL070038.JF932490                     ATGAGAGTGATGGAGATCAGGAGGAATTATCAGCTC---TTGTGGAAATG
B.CN.07.JS070389.JF932491                     ATGAAAGTGAAGGGGATCAGGAAGAATTATCAGCAT---TTTTGGAAATG
B.CN.07.SX070080.JF932493                     ATGAGAGTGATGGGGATCAGGAAGAACTATCAGCAT---TTATGGAGATG
B.CN.07.hb070025.JF932499                     ATGAGAGTGAGGGGGATCAGGAAGAATTATCAGCAT---TTATGGAGATG
B.CN.07.hen1345.JF932500                      ATGAGAGTGACGGAGATCAGGAAGAATTGTCAGAAA---TTATGGAAATG
B.CN.08.1106.HQ215554                         ATGACAGTGAAGGGGATCAGGAAGAATTGTCAGCAC---TGGTTGACATG
B.CN.08.CBJC476.JF932478                      ATGAGAGTGACGGGGATCAGGAAGAATTATCAGCAA---TTATGGAGATG
B.CN.08.CBJC489.JF932479                      ATGAGAGTGACGGGGATCAGGAGGAATTATCAGCAT---TTCTGGAGATG
B.CN.08.CBJC500.JF932480                      ATGAGAGTGATGGGGATCAAGAAGAATTATCAGCAT---TTATGGAGATG
B.CN.08.CBJC502.JF346917                      ATGAGAGTGACGGGGATCAGGAAGAATTGTCAGAAA---TTTTGGAAATG
B.CN.08.CBJC503.JF932481                      ATGAGAGTGACGGGGATCAGGAAGAATTATCAGCAT---TTATGGAGATG
B.CN.08.CBJC507.JF346918                      ATGAGAGTGACGGGGATCAGGAAGAATTATCAGCAT---TTATGGAGATG
B.CN.08.CBJC513.JF346919                      ATGAGAGTGATGGGGATCAGGAGGAATTATCAGCAT---TTATGGAGATG
B.CN.08.cbjc468.JF932498                      ATGAGAGTGAGGGGGATCAGGAAGAATTATCTGCAC---TTATGGAAATG
B.CN.09.09LNA014.JX960597                     ATGAGAGTGAAGGGGATCAGGAAGAATTGTCAGCAC---TTATGGAGATG
B.CN.09.09LNA336.JX960599                     ATGAAAGTGAAGGGGACCAGGAAGAATTGTCAGCAC---TTATGGAGATG
B.CN.09.09LNA439.JX960598                     ATGAGAGTGATGGAGATCAGGAAGAGTTGTCAGCAC---TGGTGGAAAGG
B.CN.09.1121.HQ215556                         ATGAGAGTGATGGGGATCAAGAAGAGTTGTCAGCAC---TGGTTGACATG
B.CN.09.CBJC485.JF346916                      ATGAGAGTGAAGGGGATCAGGAAGAATTATCAGCAA---TTATGGAGATG
B.CN.09.YN09P0014.JF932494                    ATGAGAGTGACGGGGATCAGGAAGAATTATCAGGAC---TTATGGAAATG
B.CN.09.ZK042.JF932497                        ATGAGAGTGACGGGGATCAGGAAGAATTATCAGCAT---TTATGGAGATG
B.CN.10.DEMB10CN002.JX140658                  ATGAGAGCGAAGGTGATCAGGAAGAGTTATCAGCCC---TGGTGGATATG
B.CN.98.YN9802.JF932495                       ATGAGAGTGACGGGGATCAGGAAGAATTGGCAGCAT---TTATGGAGATG
B.CN.98.YN9838.JF932496                       ATGAGAGTGACGGGGATCAGGAAGAGTTATCAGCAT---TTATGGAGATG
B.CN.99.plwj11_6.GU647196                     ATGAGAGTGAAGGGGATCAGGAAGAATTATCAGCAT---TTATGGAAATG
B.CN.x.B01.EU363825                           ATGAGAGTGACGGGGATCAGGAGGAATTATCAGCAT---TTATGGAGATG
B.CN.x.B03.EU363827                           ATGAGAGTGATGGGGATCAGGAAGAATTATCAGAAA---TTCTGGAAATG
B.CN.x.B04.EU363828                           ATGAGAGTGATGGGGATCAGGAAGAATTATCAGCAT---TTATGGAGATG
B.CN.x.B05.EU363829                           ATGAGAGTGATGGGGTTCAAGAAGAATTGTCAGCAT---TTATGGAGCTG
B.CN.x.B06.EU363830                           ATGAAAGTGACGGGGATCAGGAAGAATTATCAGCAT---TTATGGAGATG
B.CO.01.PCM001.AY561236                       ATGAGAGCGAAGGGGATCAGGAAGAATTGGCAGCAC---TTGTGGAAATG
B.CO.01.PCM013.AY561237                       ATGAGAGTGAGGGAGATCATGAGGAATTATCAGCCC---TTATGGAAATG
B.CO.01.PCM034.AY561238                       ATGAAAGTGAAGGGGATCAGGAGGAAC------TAC---TGGTGGAAATA
B.CO.01.PCM039.AY561239                       ATGAGAGTGATGGGGATCAAGAGGAATTGTCAGCAC---TTGTGGAGATG
B.CO.01.PCM074.AY561240                       ATGAGAGTGAAGGGGATCATGAGGAATTGTCAGCGC---TTGTAGACATG
B.CO.06.subject_247_day1_clone_15.HQ377377    ATGAGAGTGATGGGGATCAGGAAGAATTATCAGCAC---TGGTGGAGAGG
B.CU.99.Cu19.AY586542                         ATGAAAGTGAAGGAGATCAGGAAGAATTATCAGCAC---TTGTGGAGATG
B.CU.99.Cu43.AY586543                         ATGAAAGTGAAGGAGACCAGGAAGAATTATCAGCAC---TTGTGGAAATG
B.CY.03.CY005.EU668963                        ATGAGAGTGAAGGGGATCAAGAGGAATTGTCAGCAG---CACTTTTGGAG
B.CY.05.CY018.FJ388890                        ATGAAAGTGAAGGAGATCAGGAAGAATTGTCAGCGC---TGGTGGAAAGG
B.CY.05.CY020.FJ388891                        ATGAGAGTGAAGGAGATCATGAAGAATTGTCAGCGC---TGGTGGAGATG
B.CY.05.CY028.FJ388895                        ATGAGAGTGAAGGAGATCAGGAAGACTTGGCAGCGC---TGGTGGAGATG
B.CY.05.CY030.FJ388956                        ATGAAAGTGAAGGGGATCAAGAAGAATTATCAGCAC---TTGTGGAAATG
B.CY.05.CY032.FJ388898                        ATGAGAGTGAAGGGGACCAAGAGGAATTATCAGCAC---TTATGGAGATG
B.CY.05.CY035.FJ388958                        ATGAAAGTGATGGAGACCAGGAAGAATTATCAGCAC---TTATGGAGAGG
B.CY.05.CY037.FJ388899                        ATGAGAGTGAAGGGGACCAGGAAGAATTATCAGCAC---TTGTGGAAATG
B.CY.05.CY055.FJ388904                        ATGAAAGCGAAGGAGATCAGGAAGAATTGTCAGCAC---TGGTGGTGGAG
B.CY.05.CY056.FJ388905                        ATGAGAGCGAGGGAGATCAGGAAGAATTATCAGCAC---TTATGGAGATG
B.CY.05.CY065.FJ388910                        ATGAGAGTGAGGGGGATCATGAAGAATTATCAGCAC---TTGTGGAAAGG
B.CY.05.CY067.FJ388911                        ATGAGAGCGAAGGAGATCAGGAAGAATTGTCAGCAG---CACTTTTGGAA
B.CY.05.CY068.FJ388912                        ATGAGAGTGAAGGGGATCAGGAAGAATTATCAGCAC---TTGTGGAGATG
B.CY.05.CY070.FJ388960                        ATGAGAGTGAAGGGGATCAGGAAGAATTGTCAGCGC---TTGTGGAGATG
B.CY.05.CY072.FJ388914                        ATGAGAGTGAAGGGGATCAGGAAGAATTGGCAGCGC---TGGTGGAGATG
B.CY.05.CY074.FJ388915                        ATGAGAGTGAAGGGGATCATGAAGAATTGGCAGGGA---TGCTGGACATG
B.CY.05.CY075.FJ388916                        ATGAGAGCGAAGGAGATCAGGACGAATTGTCAGCAC---TGGTGGTGGAG
B.CY.05.CY082.FJ388962                        ATGAGAGTGAAGGAGATCAGGAAGAATTGTCAGCGC---TGGTGGAGATG
B.CY.05.CY087.FJ388918                        ATGAGAGTGAAGGGGATCAGGAGGAGTTGTCAGCGA---TGCTGGAAATG
B.CY.05.CY089.FJ388920                        ATGAGAGCGAGGGGGATCAGGATGAATTGGCAACGC---TGGTGGAGATG
B.CY.05.CY093.FJ388923                        ATGAGAGTGAAGGAGATCAGGAAGAATTGTCAGCGC---TGGTGGATATG
B.CY.05.CY096.FJ388963                        ATGAAAGCGATGGAGACCAGGAAGAATTATCAGCAC---TTGTGGAGAGG
B.CY.05.CY097.FJ388924                        ATGAGAGTGAAGGGGATCAGGAAGAATTGTCAGCGC---TGGTGGAGATG
B.CY.05.CY100.FJ388964                        ATGAAAGTGAAGGGGATCATGAGGAATTATCAGCAC---TGGTGGAGAGG
B.CY.05.CY110.FJ388927                        ATGAGAGTGATGGGGATGAGGAACAATTGGCAACAC---TTCTGGAGATG
B.CY.05.CY113.FJ388930                        ATGAGAGTGAAGGAGATCAGGAAGAATTATCAGCAC---TTGTGGAAAGG
B.CY.05.CY122.FJ403482                        ATGAAAGTGAAGGGGACCAGGAAGAATTATCAGCAC---TTGTGGAGATG
B.CY.05.CY131.FJ388935                        ATGAAAGTGAAGGAGATCAAGAGGAATTGTCAGCAC---TCGTGGAAATG
B.CY.05.CY132.FJ388936                        ATGAGAGTGAAGGGGATCAGGAAGAATTGTCAGCTC---TGGTGGAAATG
B.CY.05.CY137.FJ388937                        ---------ATGGGGACCAGGAAGAATTATCATCAC---TTGTGGATAAG
B.CY.05.CY141.FJ388939                        ATGAGAGTGAGGGGGATCAGGAGGAGTTATCAGGAC---TTATGGAAATG
B.CY.05.CY142.FJ388965                        ATGACAGTGAAGGGGATCAGGAAGAATTGGCAGGGC---TTGTGGATATG
B.CY.05.CY149.FJ388940                        ATGAGAGTGACGGGGATCGGGAGGAATTGGCAGAAC---TTGTGGGAAGG
B.CY.05.CY150.FJ388941                        ATGAAAGTGAAGGGGATCAGGAGGAATTATCAGCAC---TTGTGGAGATG
B.CY.06.CY168.FJ388949                        ATGAGAGTGAAGGGGATCAGGAAGAACTATCAGCAC---TTGTGGAAATG
B.CY.06.CY180.FJ388955                        ATGAGAGTGAAGGGGATCAGGAAGAATTGTCTGCGC---TTGTGGAGATG
B.CY.07.CY181.JF683736                        ATGAGAGTGATGGAGACCAGGAAGAATTATCAGCACTTGTGGTGGAAATG
B.CY.07.CY184.JF683738                        ATGAGAGCGAAGGAGATCAGGAAGAATTGGCAGGGC---TTGTGGATATG
B.CY.07.CY188.JF683741                        ATGAAAGTGAAGGGGATCAGGAAGAACTGTCAGCGC---TTGTGGAGATG
B.CY.07.CY189.JF683742                        ATGAGAGTGAAGGAGATCAGGAAGAATTGGCAGCAC---TGGTGGAAATG
B.CY.07.CY190.JF683743                        ACGAGAGTGAAGGAGATCAGGATGAATTATCAACAC---TTGTGGAAAGG
B.CY.07.CY195.JF683747                        ATGAAAGTGAAGGAGACCAAGAAGAATTATCAGCAC---TTATGGAAATG
B.CY.07.CY197.JF683749                        ATGAAAGTGATGGGGATCAAGAAGAATTATCAGCAC---TGGTGGACATG
B.CY.07.CY198.JF683750                        ATGAGAGCGAAGGTGATCAGGAAGAATTGTCAGCAC---TTATGGAGATG
B.CY.07.CY199.JF683751                        ATGAAAGTGAAGGGGATCAGGAGGAATTGTCAGCGC---TGGTGGAGATG
B.CY.07.CY201.JF683753                        ATGAGAGTGACGGGGATCATGAGGAATTGTCAGCAC---TTGTGGAGATG
B.CY.07.CY202.JF683754                        ATGAGAGTGAAGGAGATCAGGAAGAATTGTCAACAC---TGGTGGACATG
B.CY.07.CY214.JF683764                        ATGAGAGTGAAGGGGATCAGGAAGAATTGTCAGCAC---TTATGGAAATG
B.CY.07.CY216.JF683765                        ATGAGAGTGATGGAGATCAGGAAGAATTATCAACACTTGTTGTGGAAATG
B.CY.08.CY220.JF683769                        ATGAGAGTGAGGGGGATGAGGAGGAATTGGCAGCCC---TTGTGGAAATG
B.CY.08.CY224.JF683773                        ATGAAAGTGAAGGGGACCAAGAAGAATTATCAGCAC---TTGTGGAGATG
B.CY.08.CY226.JF683775                        ATGAGAGTGAAGGGGATCAGGAAGAATTGTCAGCAC---TTATGGAGATG
B.CY.08.CY229.JF683778                        ACGAGAGTGATGGGGATCAGGAAGAATTGC---------TGGTGGAAATG
B.CY.08.CY232.JF683781                        ATGAAAGTGAAGGGGATCAGGAAGAATTATCAGCAC---TTGTGGAGATG
B.CY.08.CY238.JF683785                        ATGAAAGTGAAGGAGACCAGGAAGATTTATCAGCAC---TCATGGACATG
B.CY.09.CY241.JF683787                        ATGAAAGTGAAGGGGATCAGGAAGAATTATCAGCGC---TGGTGGAGATG
B.CY.09.CY242.JF683788                        ATGAGAGTGAAGGGGATCATGAAGAATTATCAGCGT---TGGTGGACATG
B.CY.09.CY244.JF683790                        ATGAGAGTGAAGGGGATCAGGAAGAATTGTCAGAAC---TTATGGATAGG
B.CY.09.CY250.JF683793                        ATGAGAGTGACGGGGATCAGGATGAATTATCAGAAC---TTGTGGAGAGG
B.CY.09.CY251.JF683794                        ATGAAAGTGAAGGGGATCAGGAAGAATTGTCAGCAC---TTGTGGAGATG
B.CY.09.CY253.JF683796                        ATGAGAGCGAAGGGGATCAGGAAGAATTATCAGCTC---TTGTGGAGATG
B.CY.09.CY254.JF683797                        ATGAGAGTGATGGGGACCAGGAAGAATTATCCGCAC---TCGTGGATATG
B.CY.09.CY258.JF683801                        ATGAGAGTGAAGGGGATCAGGATGAATTGGCAGAGC---TTGTGGAGGTG
B.CY.09.CY262.JF683804                        ATGAGAGTGATGGGGATCAGGAAGAATTATCAGAAT---TGGTGGAGAGG
B.CY.09.CY263.JF683805                        ATGAAAGTGAAGGGGATCAGGAGGCCTTATCAGGAC---TTCTGGAAATG
B.CY.09.CY266.JF683807                        ATGAGAGTGAGGGGGATCATGAAGAATTGGCAGCAC---TTGTGGAGATG
B.DE.03.HIV_DE_BID_V3307_2003.JQ403048        ATGAGAGTGAGGGGGATCAAGAAGAATTATCAAAAC---TGGTGG-----
B.DE.04.9213_d0.JQ416158                      ATGAAAGTGAAGGGGATCAGGAGGAATTATCAAAAC---TTATGGAAATG
B.DE.04.HIV_DE_BID_V4131_2004.JQ403037        ATGAAAGTGAAGGAGACCAAGAAGAGTTATCAGCAC---TTGTGG-----
B.DE.05.243_D1.GU191385                       ATGAGAGTGAGGGGGATCAGGAGGAATTATCAGCAC---TTGTGGAGATG
B.DE.86.D117III_child.AF490512                ATGAGAGTGAAGGGGATCAGGAAGAATTGTCAGCGC---TTGTGGAGATG
B.DE.86.D31.U43096                            ATGAAAGTGAAGGAGATCAGGAAGAATTATCAGCAC---TTGTGGAGATG
B.DE.86.HAN.U43141                            ATGAAAGTGAAGGAGACCAGGAAGAATTATCAGCGC---TTGTGGAGAGG
B.DK.01.CTL_016.EF514704                      ATGAAAGTGAAGGGGATCAAGAAGAATTATCAATAC---TTGTGGAGATG
B.DK.01.CTL_018.EF514706                      ATGAGAGTGAAGGGGATCAGGAAGAATTATCAGCAC---TTGTGGAGATG
B.DK.01.CTL_023.EF514707                      ATGAGAGTGAAGGGGATCAGGAAGAACTATCASCAC---TGGTGGAGAGG
B.DK.01.CTL_030.EF514708                      ATGAGAGTGACGGGGATCAGGAAGAATTGTCAGCGC---TTGTGGAGATG
B.DK.01.CTL_033.EF514709                      ATGAGAGTGAAGGGGATCAGGAGGAATTGTCAGCGC---TGGTGGAGGTG
B.DK.01.CTL_035.EF514710                      ATGAAAGTGAAGGGGATCAGGAGGAATTGTCAATAC---TTATGGAAATG
B.DK.01.CTL_041.EF514711                      ATGAGAGTGATGGGGATCAGGAGGAATTGTCAGCAC---TTATGGGAATG
B.DK.01.CTL_043.EF514712                      ATGAGAGTGAAGGGGATCAGGAAGAATTGTCAGCAC---TTGTGGAGATG
B.DK.04.PMVL_012.EF514699                     ATGAGAGTGAAGGGGATCAGGAGGAATTATCAGCAA---TTGCGGGGATG
B.DK.04.PMVL_013.EF514700                     ATGAAAGTGAAGGAGACCAAGAGGAATTGTCAGCCC---TCGTGGACATG
B.DK.04.PMVL_018.EF514697                     ATGAGAGTGAAGGGGATCAGGAGGAATTGGCAGCAC---TGGTGGAGATG
B.DK.04.PMVL_025.EF514702                     ATGAAAGTGAAGGGGATCAAGAAGAATTGTCAGCAC---TTATGGAAATG
B.DK.04.PMVL_027.EF514698                     ATGAGAGTGAAGGGGATCAGGAGGAATTATCAGGAC---TCATGGAGATG
B.DK.04.PMVL_039.EF514703                     ATGAGAGTGACGGAGATCAGGAAGAATTGTCAGCAC---TTGTGGAAATG
B.DK.04.PMVL_049.EF514701                     ATGAAAGTGAAGGAGATCAAGAGGAATTATCAGCAC---TGGTGGAGATG
B.DK.07.PMVL_011.FJ694790                     ATGACAGTGAAGGAGATCAGGAAGAATTGTCAAAAC---TTGTGGAAATG
B.DO.05.05DO_160884.EU839597                  ATGAGAGCGATGGGGATGAGGAGCCACTGGCAGCAC---TTGTGGAGAAT
B.DO.05.05DO_162387.EU839596                  ATGAGAGTGAGGGAGACCAGGAAGAATTATCAGCAC---TTGTTGTGGAA
B.DO.05.05DO_163007.EU839598                  ATGAAAGTGAAGGAGATGAGGAGGCATTGGCAGCCC---TGGTGGACATG
B.DO.08.X2348_c2_8.FJ817365                   ATGAGAGTGACGGAGATCAAGAAGAGTTATCGGCAC---TTGTGGTGGAG
B.EC.89.EC003.AY173959                        ATGAGAGCGAGGGGGACCAGGAGGAATTATCAGCAC---TGGTGGAGAGG
B.EC.89.EC102.AY173960                        ATGAGAGTGAAGGGGATCAGGAAGACTTGTCAAAAC---TTATGGAAAGG
B.ES.06.X1958.EU786674                        ATGARAGKGAAGGARATCAGGAAG---------CAC---TTTTGGAAATG
B.ES.06.X1959.EU786675                        ATGAGAGTGASGGGGATCAGGAAGAATTATCAGCAC---TTGTGGAGAGG
B.ES.06.X1998.EU786676                        ATGAGAGTGAAGGGGATCAGGAAGAATTATCAACAT---TGGTGGAAATG
B.ES.06.X2102.EU786677                        ATGACAGCGAAGGGGACCAGGAAGAATTATCAGCAC---TTGTGGAGAGG
B.ES.07.X2149.EU786678                        ATGAGAGTGACGGGGATCAGGAGGAATTATCAGCAC---TTGTGGGGGTG
B.ES.07.X2210_3.EU786679                      ATGAGAGTGAAGGGGATCAGGAAGAATTGTCAGCAC---TTATGGAGATG
B.ES.07.X2231.EU786680                        ATGAGAGTGAAGGGGACCAGGAGGAATTATCAGCAC---TTATGGAAATG
B.ES.07.X2236_C6.HQ236609                     ATGAGAGAAAAAGGAATCAGGAAGAACTGTCAGAAC---TTATGGAAATG
B.ES.07.X2278_c2_B6.FJ817366                  ATGAGAGTGAGGGGGATCAAGATGAATTGGCACAAC---TTGTGGAGGGG
B.ES.08.ES_X2515_3.GQ372988                   --GAGAGTGATGGAGATCAAGAAGAATTATCAGCAC---TGGTGGAGAGG
B.ES.08.ES_X2556_3.GQ372990                   ATGACAGTGAAGGGGATCAGGAAGAATTATTTTCAC---TTATGGAAATG
B.ES.08.P2008.FJ670531                        ATGAGAGTGAAGGGGATCAGGAAGCATTGTCAGCAC---TTATGGAAAGG
B.ES.08.P2021_3.FJ853620                      ATGAGAGTGAAGGGGATCAGGAAGAATTGTCAGCGC---TTGTGGAGATG
B.ES.08.X2425_2.FJ670525                      ATGAGAGTGAGGGGGATGAGGAGGCATTGGCAGCAC---TTGTGGAACGG
B.ES.08.X2510_2.FJ853622                      ATGAAAGTGAAGGGGACCAAGAAGAATTATCAGCAC---TTGTGGAGATG
B.ES.08.X2555_2.GU362883                      ATGAAAGTGAAGGGGACCGGGAAGAATTATCAGCAC---TTATGGAGATG
B.ES.08.X2574_2.GU362886                      --GAGAGTGATGGGGATCAGCAGGAAT------TGC---TCGTGGAAATG
B.ES.09.P2149_3.GU362881                      ATGAGAGTGAAGGGGATCAGGAAGAATTATCAAAAC---TTATGGAGATG
B.ES.09.X2689_2.GU362885                      ATGAGAGCGAAGGGGACCAGGAGGAACTGTCAGCAC---TTATGGAAATG
B.ES.89.U61.DQ854716                          ATGAGAGTGATGGAGATCAGGAAGAATTATCAGCAC---TTGTGGAAATG
B.ES.x.LMP0501.DQ141341                       ATGAGAGTGAAGGGGATCAGGAAGAATTATCAGCAC---TTGTGGAAATG
B.ES.x.LMP0502.DQ141342                       ATGAGAGCGAAGGGGATCAGGAGGAATTATCAGCAC---TTGTGGAGATG
B.ES.x.LMP0503.DQ141343                       ATGAAAGTGAAGGGGATCAGGAAGAATTATCAGCAC---TTATGGAGATG
B.ES.x.LMP0519.DQ141345                       ATGAAAGTGAAGGGGATCAGGAAGAATTATCAGCAC---TTGTGGAAATG
B.ES.x.LMP0608.DQ448819                       ATGAGAGTGAGGGGGATCAAGAAGAACTATCTGCAC---TTGTGGACATG
B.ES.x.MH01.EF531330                          ATGAGAGTGAAGGGGATCAGGAAGAATTATCATCAC---TTGTGGAAATG
B.ES.x.MH04.EF531333                          ATGAGAGTGAAGGGGATCAGGAAGAATTATCAGCAC---TTGTGGAGATG
B.FR.00.309_L_1.AY535455                      ATGAGAGTGAAGGGGATCAGGAAGAACTTTCAGGGG---CACTTATGGAA
B.FR.05.DEMB05FR001.JX140652                  ATGAGAGTGAGGGGGATCAGGAAGAATTATCAGCAC---TTGTGGACATG
B.FR.08.DEMB08FR002.JX140654                  ATGAAAGTGAAGGAGACCATGAGGAATTATCAGCACTACTTGTGGAAATG
B.FR.92.133_1.AY535425                        ATGAGAGTGAAGGAGATCAGGAGGAATTATCAGCAC---TTGTGGAGATG
B.FR.92.92FR_BX08.AY713411                    ATGAAAGTGAAGGAGACCAGGAAGAATTATCAGCAC---TTGTGGAAATG
B.FR.92.PHI120.AF041125                       ATGAGAGTGAAGGGGATCAGGAGGAATTATCAGCAC---TTGTGGAGATG
B.FR.93.153_10.AY535498                       ATGAGAGTGAAGGGGATCAGGAAGAATTATCAGCAC---TTGTTGTGGAG
B.FR.93.159_10.AY535471                       ATGAGAGTGAAGGGGATCAGGAGGAATTATCAGCCC---TTGTGGAGATG
B.FR.93.PHI146.AF041127                       ATGAAAGCGAAGGGGATCAGGAAGAATTATCAGCAC---TTGTGGAGAGG
B.FR.93.PIH155.AF041130                       ATGAGAGTGAAGGAGATCAGGAAGAATTATCAGCGC---TTGTGGAGAGG
B.FR.93.PIH160.AF041131                       ATGAGAGTGAAGGAGACCAAGAAGAGTTATCAGCAC---TTGTGGAAATG
B.FR.95.PIH373.AF041134                       ATGAGAGTGAAGGAGATCAGGAGGAACTATCAGAAC---TTATGGACATG
B.FR.95.PIH374.AF041133                       ATGAGAGCGAAGGGGATGAGGAAGAATTATCAGCAC---TTGTGGAGATG
B.FR.x.208.EF033658                           ATGAGAGTGAAGGGGATGAGGAAGAACTATCAGCAC---CGGTGGAAAGG
B.FR.x.CHA.AF321080                           ATGAGAGTGAAGGGGATCTGGAGGAATTGTCAACTC---TTGTGGAGATG
B.GA.88.OYI_397.M26727                        ATGACAGCGAGGGGGACCAGGAAGAATTATCAGCGC---TTGTGGAGATG
B.GB.00.patient_MM4.JN034158                  ATGACAGTGAAGGAGATCAGGAGGAATTATCAGCAC---TTATGGAAATG
B.GB.01.patient_MM8.JN034139                  ATGAGAGCGAGGGGGATCAGGAAGAATTGTCAACTC---TTGTGGAGATG
B.GB.03.MM33d12p.HM586187                     ATGACAGTGATGGGGATCAGGAAGAATTATCAACAC---TTGTGGAAGTG
B.GB.04.MM39d11p.HM586193                     ATGAGAGTGAGGGAGATCAGGAAGAATTGGCGGCAC---TGGTGGAAATG
B.GB.04.MM42d22_GN1.HM586198                  ATGAAAGTGAAGGGGATCAGGAAGAATTGGCACAAC---TTGGGGAAATG
B.GB.05.MM43d368_GN1.HM586209                 ATGAGAGTGAAGGGGATCAGGAAGAATTATCAGCAC---TGGTGGAGAGG
B.GB.05.MM45d22_GN1.HM586210                  ATGAGAGTGAAGGAGATCATGAAGAGCTGGCAGCAT---TGGTGGAAAGG
B.GB.05.P1_DAY_1.FJ653437                     ATGAGAGTGAAGGGGATCAGGAGGACTTATCAGTAC---TTCTGGACATG
B.GB.07.UKBH1BD9.JF706474                     ATGAAAGTGAAGGAGACCAGGAAGAATTATCAGCAC---TTGTGGAAATG
B.GB.08.B200_B12.HQ595768                     ATGAGAGTGATGGGGATCAGGAAGAATTATCAGCAT---TGGTGGATATG
B.GB.08.B650c_E2.HQ595771                     ATGAGAGTGATGGGGATCAAGAGGAGTTGTCAGCAC---TTGTGGAGATG
B.GB.08.B653_C7.HQ595772                      ATGAGAGCGAAGGGGATCAAGAGGAATTATCAGAAC---TTATGGAAAGG
B.GB.08.C500_G5.HQ595774                      ATGAGAGTGAAGGAGACCAGGAAGAATTATCAGCAC---TTGTGGGGATG
B.GB.08.CH080024_e_p1.HM204626                ATGAGAGTGAAGGTGATCAGGAAGAATTATCAGCGC---TGGTGGAAAGG
B.GB.08.CH080038_e_p2.HM204627                ATGAGAGTGAAGGGGATCAGGAAGAGTTGGCAGCTC---TTGTGGAAAGG
B.GB.08.CH080046_e_p1.HM204628                ATGAGAGTGATGGGGACCAGGAAGAATTATCAGGAC---TTGTGGAGATG
B.GB.08.CH080052_e_p1.HM204629                ATGAAAGTGAAGGAGACCAAGAAGAATTGTCGGCAC---TGGTGGAAATG
B.GB.08.CH080060_e_p1.HM204630                ATGAGAGCGAGGGGGACGAGGAGGAACTGGCAGCAA---TGGTGGAGAGG
B.GB.08.CH080071_e_p2.HM204631                ATGAAAGTGAAGGAGACCAGGAAGAATTGGATGCAC---TGGTTGTGGAG
B.GB.08.CH080087_e_p1.HM204632                ATGAAAGCGAAGGAGACCAGGAAGAACTGTTGGCAC---TTGTGGAGATG
B.GB.08.CH080095_e_p1.HM204633                ATGAAAGTGATGGGGATCAGGAGGAATTATCAGCAC---TTGTGGAGATG
B.GB.08.CH080128_e_p1.HM204636                ATGAGAGTGAGGGGGACCAAGAAGAATTATCAGCTC---TTGTGGAGATG
B.GB.08.CH080134_e_p1.HM204637                ATGAAAGCGAAGGGGATCAGGAAGAACTGTCAGCAC---TTATGGAGATG
B.GB.08.CH080142_e_p1.HM204638                ATGAGAGCGAAGGAGATCAGGAAGAATTGTCAGCAC---TTTTGGAGATG
B.GB.08.CH080156_e_p1.HM204639                ATGAGAGTGAAGGGGATCAAGAAGAATTATCAGCGC---TTGTGGAGATG
B.GB.08.CH080169_e_p1.HM204640                ATGAGAGTGATGGGGATCAGGAGGAATTGTCAACGC---TTGTGGAGATG
B.GB.08.CH080175_e_p2.HM204641                ATGAGAGCGAAGGGGATCAGGAAGAATTATCAGCCC---TTATGGAAATG
B.GB.08.CH080183_e_p1.HM204642                ATGAAAGTGAAGGGGACCAGGAAGAATTATCAGCAC---TTGTGGGGTTG
B.GB.08.CH080191_e_p1.HM204643                ATGAGAGTGACGGGGACCAGGAAGAATTATCAGCGC---TTGTGGAAATG
B.GB.08.CH080203_e_p1.HM204644                ATGAGAGCGATGGAGATCAGGAAGAATTATCAGAAC---TGGTGGAGAGG
B.GB.08.CH080225_e_p2.HM204646                ATGAAAGCGAAGGAGACCAGGAAGAATTGGCAGCAC---TTGTTGTGGAG
B.GB.08.CH080258_e_p2.HM204647                ATGAGAGTGAGGGGGATCAAGAGGAATTGTCAGCGC---TTGTGGAGATG
B.GB.08.D650_E9.HQ595775                      ATGAGAGCGAAGGGGATCAGGAAGAATTGTCAGCAC---TGGTGGTGGAG
B.GB.08.E214_E1.HQ595776                      ATGAGAGTGACGGGGATTTGGAAGAATTATCAGGAC---TTGTGGAGAGG
B.GB.08.F455b_B4.HQ595778                     ATGAGAGTGAGGGAGACCAGGACGAATTGGCCGAGA---TGGTGGAGAGG
B.GB.08.G125b_H6.HQ595779                     ATGAGAGTGAAGGGGATCAAGAGGAATTGGCAGCGC---TTGTGGAGATG
B.GB.08.G230_H7.HQ595780                      ATGAGAGTGAAGAAGATCAGGAAGAATTATCAGCAC---TTGTGGAGATG
B.GB.08.G435_G3.HQ595781                      ATGAGAGCGAGGGGGATCAGGAGGAATTATCAGCAC---TTGTGGAGATG
B.GB.08.M425_B8.HQ595788                      ATGAAAGCGAGGGGGACCAGGAGGAATTATCAGCAC---TGGTGGAAAAG
B.GB.08.M535_A7.HQ595790                      ATGAGAGTGAAGGGGATCAGGAAGAATTATCAGCAC---TTGTGGAAAGG
B.GB.08.P362_E1.HQ595792                      ATGAAAGTGAAGGAGACCAAGAAGAATTATCAGCAC---TTGTGGAAATG
B.GB.08.Q230_F6.HQ595794                      ATGAGAGTGATGGAGACCAGGAAGAATTATCAGCGC---TTGTGGAAATG
B.GB.08.R232_F6.HQ595795                      ATGAAAGTGAAGGGGACCAGGAAGAACTATCAGCAC---TTGTGGAGAGG
B.GB.08.S230_A12.HQ595798                     ATGAGAGTGAAGGGGATCAGGATGAATTGGCAGCAC---TTGTGGAGATG
B.GB.08.T460_C6.HQ595803                      ATGAGAGCGAAGGGGATCAGGAAGAATTATCAGCAC---TTGTGGAGATG
B.GB.09.A626_p1.JF680906                      ATGAGAGTGAAGGGGATCAGGAAGAATTATCAGAAC---TTGTGGAGAGG
B.GB.09.B400_G4.HQ595769                      ATGAAAGTGAAGGGGACCAGGAGGAATTATCAGCAC---TTATGGAAATG
B.GB.09.B520_A3.HQ595770                      ATGACAGTGAAGGAGACCAGGAAGAATTATCAAAAC---TTGTGGAGATG
B.GB.09.C600_p1.JF680909                      ATGAGAGTGACGGGGATCAGGAAGAATTATCAGCAC---TTGTGGAGATG
B.GB.09.C625_p1.JF680910                      ATGAAAGTGATGGGGATCAGGAAGAATTATCAGCAA---TTATGGACATG
B.GB.09.E355_A10.HQ595777                     ATGACAGTGAAGGGGATCAGGAAGAATTATCAAAAC---TTATGGAGATG
B.GB.09.F432b_p1.JF680911                     ATGAAAGTGAAGGGGATCAGGAAGAATTATCAGCGC---TTGTGGAGATG
B.GB.09.G652_p5.JF680913                      ATGAGAGTGATGGGGACCAGGAAGAATTATCAGTAC---TTGTGGAGAGG
B.GB.09.J525_E4.HQ595783                      ATGAAAGTGAGGGAGACCAAGAAGAATTATCAGCTC---TTGTGGAGATG
B.GB.09.L000b_p1.JF680919                     ATGAGAGTGAGGGGGATCATGAGGAATTGGCAGCAC---TCGTGGACATG
B.GB.09.L320_p1.JF680920                      ATGAGAGTGAAGGGGACCAGGAAGAATTATCAGCAC---TGGTGGAAAGG
B.GB.09.L563_H1.HQ595786                      ATGAAAGTGAAGGGGACCAGGAAGAATTGTCACAAC---TTATGGAGATG
B.GB.09.M263_p1.JF680923                      ATGAAAGTGAAGGGGATCAGGAAGAATTATCAGCAC---TGGTGGAGATG
B.GB.09.M600c_p1.JF680924                     ATGAAAGTGAAGGAGACCAGGAAGCCTTGGCAGAGC---TGTTGGAGATG
B.GB.09.P150_p1.JF680928                      ATGAGAGTGAAGGGGACCAGGAAGAATTATCAGCAC---TTGTGGATAGG
B.GB.09.P362b_p1.JF680929                     ATGAGAGTGAAGGAGATCAGGGAGAATTGTCAGCGC---TTGTGGAAATG
B.GB.09.S200c_p1.JF680933                     ATGAGAGCGAAGGGGATCAAGAGGAATTATCAAAAC---TTATGGAAAGG
B.GB.09.S225_E7.HQ595797                      ATGACAGTGATGGAGACCAGGAGGAATTGTCAGCAC---TGGTGGAAAGG
B.GB.09.S263_p4.JF680934                      ATGAGAGTGAAGGAGACCAGGAAGAGCTGTCAGCGC---TTGTGGAGATG
B.GB.09.S321_E3.HQ595801                      ATGAGAGTGATGGGGACCAGGAAGAATTATCAGCAC---TTCTGGAAATG
B.GB.09.S520_G7.HQ595802                      ATGAAAGTGAAGGGGACCAAGAAGAATTGGCAGGAC---TTATGGAGATG
B.GB.09.T516_C7.HQ595804                      ATGAGAGTGATGGGGATCAAGAAGCACTCAACA---------TGGAGTTG
B.GB.09.T520b_F9.HQ595805                     ATGAGAGCGAAGGAGATCAAGAAGAAT---TAT------TGGTGGAGATG
B.GB.09.W450b_C12.HQ595806                    ATGAAAGTGAAGGGGATCAGGAAGAATTATCAGCGC---TGGTGGAGATG
B.GB.09.W452_p1.JF680937                      ATGAGAGTGAAGGGGACCAGGAGGAATTATCAGCAC---TTGTGGAAATG
B.GB.83.CAM1.D10112                           ATGAGAGCGAAGGGGATCAGGAAGAATTGTCAGCGC---TTATGGAGATG
B.GB.86.GB8_C1.Y13716                         ATGAAAGCGAAGGGGACCAGGAAGAATTATCAGCAC---TTGTGGAAATG
B.GB.91.E21LnD13.JF706393                     ATGAGAGTGAAGGGGATCAGGAGGAATTATCAGGAC---TTGTGGAAATG
B.GB.93.LN23_14_4.JN786861                    ATGACAGTGATGGGGATCAGGAAGAATTATCAGCAC---TTGTGGAAATG
B.GB.94.746DEN07.AJ535594                     ATGAGAGTGAAGGGGACCAGGAAGAATTATCAGCAC---TTGTGGAGATG
B.GB.94.749CD352.AJ535607                     ATGAGAGTGAAGGAGACCAGGAAGAATTATCAGCCC---TTATGGAGATG
B.GB.95.817CD302.AJ535618                     ATGAGAGTGAAGGGGATCAGGAAGAAT------TAC---TTGTGGAGATG
B.GB.95.822CD345.AJ535611                     ATGAAAGTGAAGGAGATCAGGAAGAACTTGCAGCGC---TTGTGGAAATG
B.GB.96.875DEN49.AJ535612                     ATGAAAGCGAAGGGGATCAGGAGGAATTATCAGCAC---TGGTGGAAAGG
B.GB.97.CW002.AJ418531                        ATGAAAGTGAAGGGGATCAGGAAGAATTGTCAGCGC---TTGTGGAGATG
B.GB.97.CW010.AJ418494                        ATGAGAGCGAAGGAGATCAGGAAGAATTATCAGCAC---TTGTGGAAATG
B.GB.97.CW012.AJ418495                        ATGAGAGCGAAGGAGACCAGGAAGAATTATCAGCAC---TTGTGGAGATG
B.GB.97.CW037.AJ418519                        ATGAAAGTGAAGGGGATCAGGAAGAATTGTCAGCAC---TTGTGGAGATG
B.GB.97.CW048.AJ418521                        ATGAAAGTGAAGGGGATGAGGAAGAATTATCAGCAC---TTGTGGAAATG
B.GB.x.AC_46.U36863                           ATGAGAGTGAAGGAGACCAGGAAGAATTATCAGCAC---TTGTGGAAATG
B.GB.x.JB.U36869                              ATGAGAGTGAAGGGGATCAAGAAGAACTATCAGCAC---TTGTGGAGATG
B.GB.x.M2424.4_clone3.AJ286342                ATGAGAGCGAAGGAGATCAGGAAGAATTGTCAGCAC---TTGTGGAGATG
B.GB.x.M26864_M4C4.U36875                     ---GAGTGAGGGGGACCAGGAAG-AATTATCATCAC---TACTTGTGGAG
B.GB.x.M30156_M6C5.U36877                     ---GAGTGAGGGGGATCAGGAGG-AATTATCAGCAC------TGGAGATG
B.GB.x.M737677_DT14.U36879                    ATGAAAGCGAAGGGGACCAGGAAGAATTATCAGCAC---TTGTGGAGATG
B.GB.x.M737685_DT10.U36880                    ATGAGAGTGAAGGAGATCAGGAAGAATTATCGGCAC---TTGTGGAGATG
B.GB.x.MANC.U23487                            ATGAAAGTGAAGGAGATCAGGAAGAATTATCAGAAC---TTGTGGAGATG
B.GB.x.MB314.Y13719                           ATGAGAGCGAAGGGGATCAGGAAGAATTATCAGCAC---TGGTGGAAAGG
B.GB.x.PE052_1.AJ286330                       ATGAGAGTGAAGGGGACCAAGAGGAATTATCAGCTC---TGGTGGAGAGG
B.GB.x.PE101_1.AJ286332                       ATGAGAGCGAAGGAGATCAGGAAGAGTTATCAGCAC---TTGTGGAAATG
B.GB.x.PE104_38.AJ286334                      ATGAGAGTGAAGGGGACCAGGAAGAGTTGTCAGCCC---TTGTGGACATG
B.GB.x.PE106_4.AJ286336                       ATGAAAGCGAAGGGGATCAGGAAGAATTGTCAGCGC---TTGTGGTGGAG
B.GB.x.PE124_1.AJ286337                       ATGAGAGTGATGGAGATCAGGAGGAACTATCAGCCC---TTGTGGACATG
B.GB.x.PE131_3.AJ286339                       ATGAAAGTGAAGGGGATCAGGAAGAATTATCAGCAC---TTGTGGAGATG
B.GB.x.UK1BR_15.AF491740                      ATGAGAGTGATGGGGATCATGAGGAATTATCAACAC---TTGTGGAAATG
B.GB.x.UK6_5a_9.HQ122397                      ATGAGAGTGACGGAGATCAGGAAGAATTATCAAAAC---TTGTGGAAATG
B.GB.x.UK7br2.JN002029                        ATGAGAGTGAAGGAGAAA---------TATCAGCAC---TTGTGGAGATG
B.GB.x.WB.U36882                              ATGAGAGTGAAGGGGATCAGGAACAAC------TAC---TTGTGGAAATG
B.GE.03.03GEMZ004.DQ207940                    ATGAAAGCGAAGGGGATCAGGAAGAATTGTCAGTTC---TGGTGGAAAGG
B.GE.03.03GEMZ010.DQ207942                    ATGAGAGTGAGGGGGATCAGGAGGAACTATCAGCCC---TTATGGAGATG
B.GM.09.N059733.HQ385456                      ATGAGAGTGAAGGGGATCAGGAAGACTTATCAGCAC---TTCTGGAAAGG
B.HK.06.HK002.FJ460499                        ATGAAAGTGAAGGGGATCAGGAAGACTTGTCAGCGC---TTTTGGACATG
B.HK.06.HK004.FJ460501                        ATGAAAGTGAAGGGGATCAGGAAGACTTGTCAGCGC---TTTTGGGAATG
B.HT.05.05HT_129389.EU839602                  ATGAGAGTGAAGGGGATCAGGAAGAATTATCAGCAC---TGGTGGACATG
B.HT.05.05HT_129473.EU839603                  ATGAGAGTGAAGGGGACCAAGAAGAGTTGTCAGCAC---TTGTGGAAATG
B.HT.05.05HT_129517.EU839600                  ATGAGAGTGAAGGAGATCAGGAAGAAC------TAC---TTATGGAAATG
B.HT.05.05HT_129696.EU839601                  ATGAGAGTGAAGGAGATCAGGAGGCGTTGGCAGCAC---TTGTGGAGATG
B.HT.05.05HT_129805.EU839604                  ATGAGAGCGAAGGGGATCAGGAAGACTTGGAAGCAC---TTGTGGGGATG
B.IN.x.11807.EF694037                         ATGAGAGTGACGGGGATCAGGAGGAATTATCAGGGC---TTGTGGAGATG
B.IT.04.131_D1.GU191372                       ATGAGAGTGAGGGTGATCAGGAAGAGTTGTCAGCAA---TTCTGGAAATG
B.IT.09.P400_p2.JF680930                      ATGAGAGTGAAGGGGATCAGGAAGAACTGTCAGCAT---TGGTGGAAAGG
B.IT.09.T300b_p2.JF680936                     ATGAAAGTGATGGGGATCAGGAAGAATTATCAGCGC---TTGTGGATATG
B.IT.95.TRO.AY835445                          ATGAGAGCGAAGGGGATCAGGAAGAATTGTCAGCAC---TTGTGGATATG
B.IT.96.PVO.AY835444                          ATGAGAGTGACGGGGATCAGGAAGAATTATCAGCAC---TCGTGGAGATG
B.JM.05.05JM_KJ108.EU839605                   ATGAGAGTGAGGGGGATCAAGAAGAATTGTCAGCGC---TTGTGGAAATG
B.JM.08.N242_p1.JF680925                      ATGAGAGTGATGGCGATCAGGAAGAATTGTCAGGAC---TGGTGGAGAGG
B.JM.09.09JM_PF09WX.HM030564                  ATGAGAGTGAAGGTGATGAAGAAGAATTGGCAGCCC---TTG---AAATG
B.JM.09.09JM_PF09XN.HM030559                  ATGAGAGTGAAGGGGATCAGGAAGAATTGTCAGCGC---TTGTGGACATG
B.JM.09.09JM_PF09YT.HM030560                  ATGACAGTGAAGGGGATCAAGAAGAATTGTCAACAC---TTATGGAGATG
B.JM.09.09JM_PF0B8J.HM030561                  ATGAGAGTGATGGAGATCAGGAGGAATTATCAGCAC---TGGTGGAAATG
B.JM.09.09JM_PF0B97.HM030562                  ATGAGAGTGAAGGGGATCAAGAAGAATTGTCAGCAC---TGGTGTTGGAG
B.JM.09.09JM_PF0B9L.HM030565                  ATGACAGTGATGGAGACCAGGAAGAATTATCGGAAC---TGGTGGAAAGG
B.JM.09.09JM_PF0BB5.HM030563                  ATGAGAGTGAAGGGGATCAGGAAGAATTGGCAGAAC---TTGTGGAGAGG
B.JP.00.117.AB428551                          ATGAGAGTGAGGGGGATCAGGAAGAATTATCGGCAC---TTGTGGAGATG
B.JP.00.DR2508.AB289588                       ATGAGAGTGAAGGAGATGAAGAAGCATTGGCAGCAC---TTGTGGGGATG
B.JP.00.DR2510.AB287372                       ATGAGAGTGAAGGGGACCAAGAAGAATTGTCAGCAC---TTGTGGAGGTG
B.JP.01.134.AB428552                          ATGAGAGTGAGGGGGATCAGGAAGAACTGTCAGCAC---TTGTGGAGATG
B.JP.01.DR388.AB289590                        ATGAGAGTGATGGAGACCAGGAAGAATTGTCAGCAC---TGGTGGTGGAG
B.JP.03.227.AB428555                          ATGAGAGTGAGGGGGATCAGGAAGAACTGTCAGCAC---TTGTGGAGATG
B.JP.03.285.AB428558                          ATGAAAGTGAAGGGGACCAGGAAGAATTATCAGCAC---TTATGGAGATG
B.JP.04.04JPDR6075B.AB221126                  ATGAGAGTGACGGGGATCAGGAAGAATTGTCAGCTC---TTGTGGAAATG
B.JP.04.DR5913.AB480697                       ATGAGAGCGAAGGGGATCAGGAAGAATTGTCAGGAC---TTATGGAAATG
B.JP.04.DR6174.AB480693                       ATGAAAGTGAAGGGGACCAGGAAGAATTATCAACAC---TTATGGAGATG
B.JP.04.DR6175.AB480695                       ATGAGAGTGATGGGGATCAGGAAGAATTATCAGCAC---TTATGGAAATG
B.JP.05.426.AB428556                          ATGAGAGTGAGGGGGATCATGAGGAATTATCAGCAC---TTGTGGAGATG
B.JP.05.DR6538.AB287363                       ATGAAAGCGAAGGGGACCAGGAAGAATTATCAGCAC---TTATGGAGATG
B.JP.05.DR6657.AB588243                       ATGAGAGTGACGGGGATCAGGAGGAACTGTCAGCAC---TTGTGGACATG
B.JP.05.DR6737.AB287364                       ATGAGAGTGAAGGAGATCAGGAAGAATTATCAATAC---TGGTGGACATG
B.JP.05.DR6739.AB588255                       ATGAAAGTGAAGGAGACCAGGAAGAATTATCAGCAC---TTATGGAGATG
B.JP.05.DR6826.AB588264                       ATGAAAGCGAAGGGGACCAGGAAGAATTATCAGCAC---TTATGGAGATG
B.JP.05.DR6871.AB588271                       ATGAGAGTGATGGAGACCAGGAAGAATTGTCAGCACTGGTGGTGGAAATG
B.JP.05.DR6946.AB588283                       ATGAGAGTGAGGGGGATCAGGAGGAATTATCAGCTC---TTATGGAAATG
B.JP.05.DR7015.AB588296                       ATGAGAGTGAAGGAGATCAGGAGAAAT------TAC---TGGTGGAGATG
B.JP.05.DR7060.AB287367                       ATGAGAGTGAGGGGGATCAGGAAGAATTATCAGCAC---TTGTGGAGATG
B.JP.05.DR7065.AB287368                       ATGAAAGCGAAGGGGATGAAGAAGCATTGGCAGCAC---TCGTGGGGGTG
B.JP.06.DR7259.AB588311                       ATGAGAGTGATGGGGACCAGGAAGAGTTGGCAGCAC---TTGTGGAGATG
B.JP.06.DR7374.AB588331                       ATGAAAGCGAAGGGGATCAGGAAGAATTATCAGCAC---TTATGGAAATG
B.JP.88.02.AB588201                           ATGAGAGTGAAGGGGATCATGAAGAATTGTCAGCAC---TTGTGGAAAGG
B.JP.88.03.AB588207                           ATGAGAGTGAAGGGGATCAGGAAGAATTATCAGCGC---TTGTGGAAATG
B.JP.89.31.AB588209                           ATGAGAGCGAAGGAGATCAGGAAGAATTGTCAGCTC---TTGTGGAAATG
B.JP.89.33.AB588211                           ATGAGAGCGAAGGAGATA---GAGAGTTGTCAGCTC---TTGTGGAGATG
B.JP.89.40.AB588226                           ATGAAAGTGAAGGGGACCAGGAAGAATTGTCAGCAC---TTGTGGAGACG
B.JP.89.60.AB588233                           ATGAGAGTGAAGGAGATGAGGAAGCATTGCCAGCAC---TTGTGGGGATG
B.JP.98.DR1120.AB480698                       ATGAGAGTGAAGGGGATCAGGAAGAATTGTCAGCAC---TGGTGGACATG
B.JP.x.DR1673.AB564745                        ATGAGAGTGAAGGGGATCAGGAAGAATTGTCAGCCC---TTATGGAAATG
B.JP.x.DR1712.AB604946                        ATGAGAGTGAGGGAGATCAGGAGGAATTATCAGCAC---TTGTGGAGAGG
B.JP.x.DR1777.AB604948                        ATGAGAGTGAAGGAGATGAGGAAGCATTGGCAGCAC---TTGTGGACAGG
B.JP.x.ETR.D12582                             ATGAGAGTGAAGGAGATCAGGAAGAATTATCAGCAC---TTGTGGAGATG
B.JP.x.JRC03B.AB565496                        ATGAAAGCGAAGGGGACCAGGAAGAATTATCAGCAC---TTATGGAGATG
B.JP.x.JRC05B.AB565497                        ATGAGAGTGACGGGGATCAGGAGGAACTGTCAGCAC---TTGTGGACATG
B.JP.x.JRC65B.AB565502                        ATGAGAGTGATGGGGATCAGGAAGAATTGTCAGCAT---TTATGGAGATG
B.JP.x.KP_5_48_C05.AB742153                   ATGAGAGTGAAGGGGATCAGGAAGAATTGTCAGCAT---GTCTGGAAAGG
B.JP.x.MOKW_RNL.AB262961                      ATGAGAGCGAAGGGGATCAGGAAGAATTGTCAGCTC---TTGTGGAGATG
B.JP.x.pJPDR0796B02.AB565478                  ATGGGAGTGAGGGGGATCAAGAAGCAATTATCGAGC---TCTTGGTGGAG
B.JP.x.pJRC57B09.AB641836                     ATGAGAGTGAAGGGGATCAAGACGAATTGGCAGCAC---TGGTGGTGGAA
B.KR.02.02OSG1.JQ429433                       ATGAGAGTGAAGGGGATCAGGAAGAATTGTCAGCGC---TGGTGGAGATG
B.KR.03.03KDE11.JQ316128                      ATGAGAGTGACGGGGATCAGGATGAATTATCAGCAC---TGTTGGAGATG
B.KR.03.03KGS5.JQ316132                       ATGAAAGTGAAGGGGATCAGGAAGAATTATCAGCAC---TGGTGGAAATG
B.KR.03.03LSH1.JQ316127                       ATGAAAGTGAAGGGGACCAGGAAGAATTATCAGCAC---TGGTGGAGATG
B.KR.04.04KJS8.JQ316130                       ATGAGAGTGAAGGGGATCATGAAGAATTATCAGCAC---TGGTGGACATG
B.KR.04.04KJin8_1955.DQ295195                 ATGAAAGTGAAGGGGATCAGGAAGAATTATCAGCAC---TGGTGGAGATG
B.KR.04.04KMH5.DQ295193                       ATGAGAGTGAAGGGGATCAGGAAGAATTAC---------TGGTGGAAATG
B.KR.04.04KMK5.JQ316126                       ATGAGAGCGAAGGGGATCATGAAGAATTGTCAGCAC---TGGTGGAAATG
B.KR.04.04KYR8.DQ295196                       ATGAAAGTGAAGGGGATCAGGAGGAATTATCAGCAC---TGGTGGAAATG
B.KR.04.04LHS6.AY839827                       ATGAGAGTGAAGGAGATGCAGAAGAATTATCAGCAC---TGGTGGAGAGG
B.KR.04.04LSK7.DQ295192                       ATGAAAGTGAAGGGGATCAAGAAGAATTATCAGCAC---TGGTGGTGGAG
B.KR.05.05CSR3.DQ837381                       ATGAGAGTGATGGGGATCAGGAGGAATTATCAAAAC---TTGTGGAGAGG
B.KR.05.05YJN2.JQ316134                       ATGAGAGTGAAGGGGATCAGGAAGAATTATCAGCAC---TGGTGGAGATG
B.KR.07.07KYY4.JQ341411                       ATGAGAGTGAAGGGGATCAGGAAGAATTGTCAGCAC---TGGTGGAGATG
B.KR.92.KR2057_C5.AJ417425                    ATGAGAGTGAAGGGGATCAGGAGGAATTATCAGCAC---TTGTGGAGAGG
B.KR.93.KRA812_C3.AJ417422                    ATGAGAGTGAAGGGGATCAGGAAGAATTGTCAGCAC---TTGTGGAAAGG
B.KR.95.KR5076_K4.AJ417415                    ATGAGTGCGAAGGGGATCAGGAAGAATTATCAGCAC---TGGTGGAGATG
B.KR.95.KR5086_C8.AJ417431                    ATGAGAGCGAGGGAGATGAGAAGGAATTGGCAGGAC---TTGTGGAAATG
B.KR.96.KR3026_C4.AJ417428                    ATGAAAGCGAAGGGGATCAGGAGGAATTATCAGCAC---TTGTGGAGATG
B.KR.96.KR3042_K4.AJ417410                    ATGAAAGCGAAGGGGATCAGGAAGAATTATCAGCAC---TGGTGGAGATG
B.KR.96.KR5058_C8.AJ417413                    ATGAAAGCGAAGGGGATCAGGAAGAATTATCAGCAC---TGGTGGAGATG
B.KR.96.KR6035_C4X.AJ417419                   ATGAGAGCGAAGGGGATCAAGAAGAATTGTCAGCGC---TGGTGGTGGAG
B.KR.97.WK.AF224507                           ATGAGAGTGAAGGGGATCAGGAAGAATTATCAGCAC---TGGTGGAGATG
B.KR.99.99HYH2.JQ316129                       ATGAGAGTGAAGGGGATCAGGAAGAATTATCAGCAC---TGGTGGAGATG
B.MM.99.mSTD101.AB097870                      ATGAGAGTGACGGGGATCAGGAAGAATTATCAGCAT---TTATGGAAATG
B.NL.00.671_00T103.AY423386                   ATGAAAGTGAGGGGGATCAGGAAGAATTATCAGCTC---TTGTGGAGATG
B.NL.02.patient_B_5_11.HQ386159               ATGAGAGTGAGGGGGATCAGGAGGAATTATCAGCAC---TTGTGGAAATG
B.NL.02.patient_C_27_5.HQ386180               ATGAAAGTGAGGGAGATCAGGAAGAATTATCAGCAC---TTATGGAAATG
B.NL.03.patient_A_20_3.HQ386146               ATGAGAGTGAAGGGGATCAGGAAGAACTATCAGCAC---TGGTGGAGAGG
B.NL.04.patient_D_27_9.HQ386198               ATGAAAGTGAAGGGGATCAGGAAGAATTGTCAGCAC---TTGTGGACATG
B.NL.05.patient_E_42_6.HQ386218               ATGAGAGTGAAGGGGATCAGGATGAATTATCAGAAC---TTGTGGAGAGG
B.NL.86.H0320_2A12_ACH3202A12.U34603          ATGAAAGTGAAGGAGACCAGGAAGAATTATCAGCAC---TTGTGGAGATG
B.NL.86.H434_8_A3.AY970946                    ATGAAAGTGAGGGGGACCAGGAAGAATTATCAGCAC---TTGTGGAGATG
B.NL.87.19298_9E8.GU455480                    ATGAGAGTGAAGGGGATCAGGAAGAATTATCAGCAC---TTGGGGAGATG
B.NL.88.19554_16_1H1.GU455465                 ATGAGAGCGAAGGAGATCAGGAAGAATTGGCAGCAC---TGGTGGAAATG
B.NL.90.H5_25_7G2.EU744159                    ATGAGAGTGACGGGGACCAGGAAGTGCTATCAGCAC---TTGTGGATATG
B.NL.91.H4_078_1D11.EU744114                  ATGAGAGTGAAGGGGATCAGGAAGAATTGTCATTAC---TTGTGGAGATG
B.NL.92.19663_31C9.GU455505                   ATGAAAGTGAAGGGGATCAGGAAGAATTGTCAGCTC---TTGTGGAGATG
B.NL.93.H3_40_10C9.EU744081                   ATGAGAGCGAAGGGGACCAGGAAGAATTATCAGCAC---TTGTGGAGATG
B.NL.94.19642_38_1G7.GU455448                 ATGAGAGTGAAGGGGATCAGGAAGAGTTAT---------TGGTGGAGATG
B.NL.94.ACH142_E11.DQ178989                   ATGAAAGTGAAGGGGACCAGGAAGAATTATCGACAC---TTGGGGACATG
B.NL.94.H1_46_5G2.EU744007                    ATGAGAGTGAAGGGGATCAAGAAGAGTTATCAGCAC---TTGTGGAGATG
B.NL.95.19956_45_1E8.GU455525                 ATGAGAGTGAAGGAGATCAGGAAGAATTATCAGCAC---TTGTGGAAATG
B.NL.95.H2_114_7H3.EU744052                   ATGAGAGTGACGGGGATCAGGAGGAATTGTCAGCAC---TTGTGGAGAGG
B.NL.x.168A.U15030                            ATGAGAGTGAAGGGGATCAGGAAGAATTAC---------TTGTGGAGATG
B.NL.x.ENVVA_P16C1.L08655                     ATGAGAGCGAAGGGGACCAGGAAGAATTATCAGCAC---TTGTGGAGATG
B.PE.06.502_0524_FL04.JF320008                ATGAGAGTGAAGGGGATCAGGAAGAATTGTTGGCGA---CTATGGAGATG
B.PE.06.502_0648_FL02.JF320215                ATGACAGTGATGGGGACCAGGAAGAATTATCAGCAC---TTGTGGAAACG
B.PE.06.502_0841_FL04.JF320208                ATGAAAGTGAAGGGGATCAGGAAGAATTATCAGCAC---TTGTGGAGATG
B.PE.06.502_2717_RH03.JF320230                ATGAAAGTGAAGGGGACCAGGAAGAGTTATCAGCAC---TTATGGAAATG
B.PE.07.502_0525_wg5.JF320191                 ATGAGAGCGAGGGGGATCATGAGGAATTATCAGCAC---TTATGGAGATG
B.PE.07.502_1047_wg5.JF320226                 ATGAAAGTGAAGGGGACCAGGAGGAATTGTCAGCAC---TTTTGGAAATG
B.PE.07.502_1399_wg4.JF320013                 ATGAAAGTGAAGGAGACCAGGAAGAACTCTCTGCAC---TGGTGGAAAGG
B.PE.07.502_2254_FL6.JF320018                 ATGAGAGTGAAGGGGACCAGGAGGAATTATCAGCAC---TTATGGAGATG
B.PE.07.502_2349_wg2.JF320028                 ATGAAAGTGATGGAGACCAGGAAGAATTATCAGCAA---TTGTGGAGAGG
B.PE.07.502_2622_wg1.JF320189                 ATGAGAGCGAAGGGGATCAGGAAGAATTGGCAGCAC---TTATGGAGATG
B.PE.07.502_2649_wg8.JF320019                 ATGAGAGCGAAGGGGATCAGGAAGAATTATCAGCAC---TGGTGGAGARA
B.PE.x.H022.EF210725                          ATGAAAGTGAAGGGGACCAGGACGAATTGGCAACAC---TTATGGAAATG
B.PE.x.H029.EF210726                          ATGAGAGCGACGGGGACCAGGAAGAATTATCAGCAC---TGGTGGAGAGG
B.PE.x.H030.EF210727                          ATGAAAGTGAAGGAGATCAGGAAGAATTATCAACAC---TTGTGGAGATG
B.PE.x.H035.EF210729                          ATGAAAGTGAAGGAGACCAAGAAGAATTGTCAGCAC---TGGTGGTGGAC
B.PE.x.H061.EF210730                          ATGAAAGCGAAGGAGACCAGGAAGAATTGGCAGCAC---TTGTGGAAATG
B.PE.x.H077.EF210734                          ATGAAAGTGAGGGAGATCATGAAGAATTGGCAGCAC---TTGTGGAAATG
B.PE.x.H079.EF210731                          ATGAGAGTGAGGGAGATGAGGAGGAATTATCAGCAA---TCGTGGAGAGG
B.PE.x.H080.EF210735                          ATGAAAGTGAGGGGGACCAGGAAGAGCTGTCAGCAC---TTGTGGAAATG
B.PE.x.H086.EF210732                          ATGAAAGTGAAGGGGATCAGGAGGAACTATCAGCTC---TTGTGGAGAGG
B.PL.08.BP00074_RH02.JN687774                 ATGAGAGTGAAGGGGATCAGGAGGAGTTATCAGCAC---TGGTATTGGAG
B.PY.02.02PY_PSP0019.JN251896                 ATGAGAGTGAAGGAGACCAGGAAGAGTTGC---------TGGTGGAAATG
B.PY.02.02PY_PSP0090.JN251901                 ATGAGAGTGAAGGGGATCATGAGGAATTGTCAGCCC---TTGTGGAGATG
B.PY.03.03PY_PSP0115.JN251906                 ATGAAAGTGATGGGGATCAGGAGGAATTAC---------TTGTGGAAATG
B.RU.04.04RU128005.AY682547                   ATGAGAGCGAGGGGGATCAGGAAGAATTATCAGGGC---TTATTGAGATG
B.RU.04.04RU139089.AY751407                   ATGAGAGTGAAGGAGACCAGGAAGAACTATCAGCAC---TTATGGAAATG
B.RU.04.04RU139095.AY819715                   ATGAAAGTGAAGGGGATCAARAAGAATTATCAGCAC---TTGTGRAAATG
B.RU.09.09RU4457.JX500709                     ATGAGAGTGAGGGGGATCAGGAGGAATTATCAGAAC---TTTTGGAAATG
B.RU.10.10RU6629.JX500707                     ATGAGAGCGAGGGGGATCAGGAAGAATTATCAGGGC---TTATTGAAATG
B.RU.11.11RU21n.JX500708                      ATGAGAGTGATGGAGATCAGGAAG---------CAC---TTATGGAGATG
B.SE.92.P8a_19921110.GU204941                 ATGAGAGTGAGGGGGATCAGGAAGAATTATCAGCGC---TTGTGGAGATG
B.SE.95.P1a_19950824.GU204920                 ATGAGAGTGAAGGGGATCAGGAGGATTTGTCAGCAC---TTATGGAGAGG
B.SE.96.P2a_19960723.GU204926                 ATGAGAGTGAAGGGGATCAGGAGGAATTATCAACAC---TTGTGGAGAGG
B.SE.96.P4a_19960607.GU204934                 ATGARAGTGAGGGAGATGAGGAGGAATTATCAGCGC---TTGTGGAAATG
B.SE.98.s4_25_9.JN251856                      ATGAAAGTGAGGGAGATCAGGAAGAGCTGTCAGCAC---TTGTGGGGATG
B.TH.00.00TH_C3198.AY945710                   ATGAGAGCGATGGGGATCAGGAGGAATTATCAGCAT---TTATGGAGATG
B.TH.04.04TH317223.JN248321                   ATGAAAGTGAAGGGGATGAGGAAGAATTATCAGCAC---TGGTGGAGAGG
B.TH.04.04TH601066.JN248329                   ATGAGAGTGATGGGGATCAGGAAGAATTATCAGCAA---TTCTGGAGATG
B.TH.04.04TH803686.JN248333                   ATGAAAGTGAAGGAGACCAGGAAGAATTATCAGCAC---TTGTGGGGATG
B.TH.04.04TH808998.JN248335                   ATGAGAGTGACGGGGATCAGGAAGAATTATCAGCAT---ATATGGAGATG
B.TH.04.04TH821921.JN248337                   ATGAAAGTGAAGGAGATGAGGAAGCATTGGCAGAAC---TTATGGACAGG
B.TH.05.05TH355614.JN248343                   ATGAAAGTGAAGGAGATCAGGAAGAATTATCAGCAC---TTGTGGAGATG
B.TH.05.05TH356764.JN248344                   ATGAGAGTGAAGGGGATCAGGAAGAATTATCGGTAC---TGGTGGGGAGG
B.TH.05.05TH357801.JN248346                   ATGAAAGTGATGGAGATCAAGAACAATTGT------------TGGAGTTG
B.TH.05.05TH429730.JN248347                   ATGAGAGTGATGGGGATCAGGAAGAATTATCAGCAT---TTATGGAGATG
B.TH.05.05TH645189.JN248353                   ATGAGAGTGAAGGGGATCAGGAAGAATTGTCAGCAC---TTGTGGAGATG
B.TH.05.05TH736580.JN248354                   ATGAAAGCGAAGGGGACCAGGAAGAATTATCAGCACTCGTGGTGGAAATG
B.TH.05.T286588_sga01.JF297222                ATGAGAGTGAGGGGGATCAGGAAGAATTGTCAGCGC---TTGTGGAGATG
B.TH.06.AA010a_WG3.JX446800                   ATGAAAGTGAAGGAGATCAGGAAGAATTATCAGCAC---TTGTGGAAATG
B.TH.06.AA011a08R.JX446818                    ATGAGAGCGAAGGAGATGAAGAGGCATTGGCAGCAC---TTGTGGACGGG
B.TH.07.AA040a_WG11.JX447156                  ATGAGAGTGATGGGGATCAGGAGGAATTATCCGCAT---TTATGGAGATG
B.TH.08.AA115c03R.JX448103                    ATGAGAGCGAAGGAGATCAGGAAGAATTGT------------TGGGGATG
B.TH.08.MERLBDTRC10.JN860769                  ATGAAAGCGAAGGGGATCAGGAAGAATTATCAGCACTTGTGGTGGAAATG
B.TH.08.T503963_sga03.JF297229                ATGAGAGTGATGGGGATCAAGAAGAATTATCAGCAT---TTATGGAGAGG
B.TH.90.BK132.AY173951                        ATGAGAGTGAAGGAGATCAGGAAGAATTGTCAGCAC---TTGTGGAGATG
B.TH.93.93TH067.U39258                        ATGAAAGTGACGGGGATCAGGAAGAATTATCAGCAT---TTATGGAGATG
B.TH.96.M081.DQ354116                         ATGAGAGTGATGGGGATCAGGAAGAATTATCAGCAT---TTATGGAGATG
B.TH.96.M145.DQ354118                         ATGAGAGTGAGGGGGATCAGGAAGAATTATCAGCAT---TTATGGAGATG
B.TH.96.M149.DQ354119                         ATGACAGTGAAGGAGACCAGGAAGAATTATCAGCAC---TTGTGGGGATG
B.TH.99.99TH_C1416.AY945711                   ATGAGAGTGACGGGGATCAGGAAGAATTATCAGCAT---TTATGGAGATG
B.TH.x.NKR_0512_8.HM215431                    ATGAAAGTGAAGGGGACCATGAAGAATTATCAGCAC---TTGTGGAGATG
B.TH.x.RPW_0510_2.HM215435                    ATGAGAGTGAAGGGGATCAGGAAGAATTGTCAGCGC---TTGTGGAGATG
B.TT.00.00TT_CRC08767.EU839606                ATGAGAGTGAAGGAGACCAGGAGGAATTGGCAGCAC---TTGTGGAGATG
B.TT.00.00TT_CRC50018.EU839607                ATGAGAGTGAAGGGGATCAGGAAGATTTGGCAGCAC---TTATGGAAATG
B.TT.00.SC46C_A4.HQ217662                     ATGAGAGTGAAGGAGACCAGGAGGAATTGGCAGCAC---TTGTGGAAATG
B.TT.01.01TT_CRC50069.EU839608                ATGAGAGTGAAGGGGATCAAGAGGAATTGGCAGGGC---TTTTGGAGATG
B.TT.01.TT103C_2E1.EU578539                   ATGAAAGTGAAGGGGATCAGGAGGAATTATCAGCAC---TTGTGGTGGAG
B.TT.01.TT106C_A1.HQ217760                    ATGAGAGCGAAGGAGATCAGGAGGAATTGTCAGCGC---TTGTGGAGAGG
B.TT.01.TT112PC_DUK50127_1H3.EF593260         ATGACAGTGATGGAGACCAGGAGGAATTGTCAGCAC---TTGTGGAGAGG
B.TT.01.TT113PC_2E7.EU578580                  ATGAGAGTGAAGGAGATCAGGAGGAATTGGCAGCCT------TGGAAATG
B.TT.01.TT114PC_8A12.EU578603                 ATGAGAGTGAAGGTGATCAGGAAGAATTGTCAGCGC---TTGTGGAGATG
B.TT.93.QH0016_M.AF277059                     ATGAGAGTGAAGGAGATCAGGAGGAATTGTCAGCGC---TTGTGGAGATG
B.TT.93.QH0065_M.AF277060                     ATGAGAGTGAAGGAGACCAGGAGGATTTGGCAGCAC---TTATGGAAATG
B.TT.94.QH0060_F.AF277055                     ATGAGAGTGAGGGAGATCAGGAGGAATTAC---------TTGTGGAGATG
B.TT.94.QH0692_M.AF277065                     ATGAGAGCGAGGGGGATCAGGAGGAATTGGCAGGGC---TTGTGGAGATG
B.TT.94.QH0705_M.AF277066                     ATGAGAGTGAAGGAGATCAGGAGGAATTGGCAGCGC---TTGTGGAGATG
B.TT.94.SC22_QH0126_3B9.EF593245              ATGAGAGTGAAGGAGATCAAGAGGAATTGTCAGCGC---TTGTGGAGATG
B.TT.95.QH0791_M.AF277068                     ATGAGAGTGAGGGAGACCAGGAGGAATTGGCAGCAC---TGGTGGAAATG
B.TT.95.QH0864_M.AF277070                     ATGAGAGCGAAGGAGATCAGGAGGAATTGTCAGCAC---TTGTGGAGATG
B.TT.95.QH0865_M.AF277071                     ATGAGAGTGAGGGAGATCAGGAAGAAGTGGCAGCGC---TGGTGGACATG
B.TT.95.QH0908_F.AF277072                     ATGAGAGCGAAGGAGACCAGGAGGAATTGGCAGCAC---TTGTGGAAATG
B.TT.95.QH0944_M.AF277073                     ATGAGAGCGAAGGAGATCAGGAGGAATTGTCAGCAC---TTGTGGAGATG
B.TT.97.SC51C_8A2.EU578429                    ATGAGAGTGAGGGAGACCAGGAGGAATTGGCCGGAC---TTGTGGAAATG
B.TT.98.SC24C_1B1.EU578386                    ATGAGAGTGAAGGAGATCAGGAGGAATTGTCAGCGC---TTGTGGACATG
B.TT.98.TT27P_8G3.EU577148                    ATGAGAGCGAAGGAGATCAGGAGGAATTGTCAGCGC---TTGTGGACATG
B.TT.98.TT28P_IHV42011_2C7.EF593264           ATGAAAGTGAAGGGGATCAGGAGGAATTGTCAACGC---TTGTGGACATG
B.TT.99.TT34P_CRC04276_8D1.EF593267           ATGAGAGTGATGGGGACCAGGAGGAATTATCAGCGC---TTGTGGAGATG
B.TT.99.TT35P_CRC04429_7H12.EF593268          ATGAGAGTGAAGGAGATCAAGAGGAAATGGCAGCGC---TTGTGGAGATG
B.TT.x.QZ4589.U32396                          ATGAGAGTGAGGGGGATCAGGAGGAATTGTCAGCAC---TTGTGGACATG
B.TW.94.TWCYS_LM49.AF086817                   ATGAGAGTGAGGGGGACCAGGATGAATTGTCAGCAC---TTGTGGAGATG
B.UA.01.01UAKV167.DQ823362                    ATGAGAGTGAAGGGGATCAGGAAGAATTGTCGACAC---TTGTGGATATG
B.UA.01.01UAKV252.DQ823363                    ATGAGAGTGAGGGGGATCAGGAAGAATTATCAGCAC---TTGTGGAGATG
B.UA.01.01UAKV259.DQ823364                    ATGAGAGTGAAGGGGATCAGGAGGAATTATCAGCAC---TTGTGGAGATG
B.US.00.14294_1.DQ853436                      ATGAAAGTGATGGGGACCAGGAGGAACTATCAGCAC---TTATGGAGATG
B.US.00.4033_P10.JN562768                     ATGAGAGTGAAGGGGATCAGGAAGAATTGGCAGGGC---TTGTGGACATG
B.US.00.APV_2.DQ869026                        ATGAGAGTGATGGGGATCAGGAAGAGTTGTCAGCAT---TTGTGGAGATG
B.US.00.ES1_20.EF363123                       ATGAGAGTGAAGGGGATCAGGAAGAATTATCAGGAC---TGGTGGTGGGG
B.US.00.PRB958_06_TB1_4305.EU289199           ATGAGAGTGAAGGAGATCAGGAGGAGTTATCAGCAC---TTGTGGGGATG
B.US.00.RHPA_TF1.JN944917                     ATGAGAGTGATGGGGATCAGGAAGAATTATCAGCAC---TTGTGGAAATG
B.US.00.THRO.AY835448                         ATGAGAGTGAAGGGGATCAAGAAGAGCTTTCAGCAC---TGGTGGAAATG
B.US.00.THRO_TF1.JN944930                     ATGAGAGTGAAGGGGATCAAGAAGAGCTTTCAGCAC---TGGTGGAAATG
B.US.00.WITO_TF1.JN944938                     ATGAAAGTGATGGGGACCAAGAAGAATTATCAGCAC---TTGTGGAGATG
B.US.00.Z18_SGA_F8.EF593288                   ATGAGAGTGAAGGAGATCAGGAAGAATTGTCAGGGC---TTCTGGAGATG
B.US.00.Z20_B3.EF593289                       ATGAAAGTGAAGGGGATCAGGAAGAATTATCAGCAC---TTGTGGAGATG
B.US.01.108051_006.HM769944                   ATGAGAGTGAAGGGGATCAGGAGGAATTATCAGCAC---TTGTGGAGAGG
B.US.01.45_01D7.JQ609746                      ATGAGAGTGATGGGGATCAGGAAGAATTGTCAGCGC---TTGTGGAAAGG
B.US.01.6568SP12_13_18_EPI.JN786692           ATGAGAGTGAAGGGGATCAGGAAGAATTATCAGCAC---TGGTGGAAAGG
B.US.01.APV_11.DQ869017                       ATGAGAGTGAAGGGGATCAAGAAGAATTATCAGCAC---TTGTGGAGATG
B.US.01.APV_13.DQ869019                       ATGATAGTGAAGGAGATCAGGAAGAATTATCAGCAC---TTGTGGAAATG
B.US.01.APV_1.DQ869014                        ATGAGAGTGAGGGAGATCAGGAAGAATTATCAGCGC---TCGTGGAGCTG
B.US.01.APV_3.DQ869027                        ATGAGAGTGAAGGGGATCAGGATGAATTATCAGCAC---TTGTGGAGATG
B.US.01.APV_4.DQ869028                        ATGAGAGTGACGGGGATCAGGAAGAATTATCAGCCC------TGGAAATG
B.US.01.CRPE_B13.EU578061                     ATGAGAGTGAAGGAGATGAGGAAGAATTGGCAGCAA---TGGTGGAAAGA
B.US.01.L805.FJ469738                         ATGAGAGTGAAGGGGATCAGGAGGAGCTATCAGCAC---TTGTGGAGATG
B.US.01.REJO_TF1.JN944911                     ATGAAAGTGAAGGGGATCAGGAGGAATTATCAGCAC---TTGTGGAGATG
B.US.01.SMRE_SGA_C2.EF593254                  ATGAGAGCGAAGGGGATTCAGAGGAATTATCAGCAA---TTGTGGGGAGG
B.US.01.TRJO_TF1.JN944936                     ATGAGAGTGATGGGGATCAGGAAGAATTATCAGCAC---TTGTGGAGATG
B.US.01.Z23_A2.EF593290                       ATGAAAGCGAAGGGGACCAGGAAGAATTGTCAGCAC---TTGTGGAGAGG
B.US.01.Z27_F10.EF593291                      ATGAGAGTGACGGAGATCAGGAAGAATTATCAGCAC---TTGTGGAGAGG
B.US.01.Z29_A12.EU577629                      ATGAGAGCGAAGGAGATGAAGAAGCATTGTCAGCAC---TTATGGACAGG
B.US.01.Z30_SGA_E13.EF593293                  ATGATAGTGATGGGGATCAGGAAGAATTATCAGCAC---TGGTGGAGATG
B.US.01.Z31_B7.EF593294                       ATGAAAGTGAGGGGGATCAAGAAGAATTATCAGCAC---TTGTGGAGATG
B.US.02.04013211_3_A10.GU330333               ATGAAAGTGAAGGGGATCAAGAAGAATTATCAGCAC---TTATGGATAGG
B.US.02.04013226_2_flH11.FJ496078             ATGAAAGTGAAGGTGATCAGGAAGAATTGTCAGCAC---TTGTGGACATG
B.US.02.AD75_A11.GU331497                     ATGAGAGTGAAGGGGATCAGGATGAATTATCAGCGC---TTATGGAAATG
B.US.02.APV_14.DQ869020                       ATGAGAGTGATGGGGACCAGGAAGAATTATCAGCCC---TTGTGGAGAGG
B.US.02.APV_15.DQ869021                       ATGAGAGTGAAGGGGATCAGGAAGAATTATCAGCGC---TTGTGGAGATG
B.US.02.APV_16.DQ869022                       ATGAGAGTGACGGGGATCAGGAAGAATTATTGGCAA---TGGTGGAGCGG
B.US.02.APV_17.DQ869023                       ATGAGAGCGAAGGGGATCAGGAAGAGTTATCGGCTC---TTGTGGAAATG
B.US.02.CR0017Q.FJ469687                      ATGAGAGTGATGGGGATCAGGAGGAATTATCAACAC---TTATGGAAATG
B.US.02.CR0023W.FJ469688                      ATGAGAGTGAAGGGGATCAAGAAGAATTGTCAAAAC---TGGTGGAGATG
B.US.02.CR0058S.FJ469693                      ATGAGAGTGAAGGGGATCAGGAAGAATTGTCAGCAC---TTGTGGAGATG
B.US.02.F714.FJ469730                         ATGAGAGTGAAGGGGACCAGGAAGAATTGTCAGCAC---TTGTGGAGATG
B.US.02.F797.FJ469737                         ATGAGAGTGAAGGGGATCAGGAAGAATTATCAGCAC---TTGTGGAGATG
B.US.02.FOJO_C13.EU578104                     ATGAGAGTGATGGGACCAGGAGG-AATTGTCAGCAC---TTGTGGAAATG
B.US.02.HEMA_A13.EU578122                     ATGAAAGTGAAGGGGATGAGGAAGCATTGTCAGCAC---TCATGGACAGG
B.US.02.HIV_US_BID_V5249_2002.JQ403102        ATGAGAGTGAAGGGGATCAGGAAGAATTATCAGCAC---TTGTGGAGATG
B.US.02.L8124P.FJ469741                       ATGAGAGTGAGGGGGATCAGGAGGAATTATCAGCAC---TTATGGAGATG
B.US.02.L861P.FJ469748                        ATGAGAGTGATGGGGATCAGGAAGAGTTATCAGCAC---TGGTGGAGAGG
B.US.02.MTF.FJ469751                          ---AGAGTGAAGGAGATCAGGAAG---------CAC---TTATAGAGATG
B.US.02.OLLA_A13.EU578230                     ATGAGAGTGATGGGGATCAGGAAGAATTATCAGGAC---TTATGGAAATG
B.US.02.PRLS02.FJ469754                       ATGAGAGTGAAGGAGACCAGGAGGAATTATCAGCAC---TTATGGAGATG
B.US.02.PRLS08.FJ469757                       ATGAGAGTGAGGGAGATCAGGAAGAAC------TAC---TTATGGAAATG
B.US.02.PRLS16.FJ469760                       ATGAGAGTGAGGGTGACCAAGAGGAATTATCAGCGC---TTGTGGAAAGG
B.US.02.PRLS18.FJ469762                       ATGAGAGTGATGGGGACCAGGAAGAATTGTCAGCAC---TTGTGGAGATG
B.US.02.SHKE_B1.EU578460                      ATGAAAGTGAAGGGGATCAGGAAGAATTATCAAAAC---TTGTGGAGAGG
B.US.02.Z32_E11.EF593295                      ATGAAAGTGAAGGGGACCAGGAAGAATTATCAGCAC---TTGTGGAGGTG
B.US.02.Z33_G11.EF593296                      ATGAGAGTGAGGGTGATCAGGAGGAATTGGCAGCAC---TTGTGGAGATG
B.US.02.Z34_A3.EF593297                       ATGAGAGTGAAGGGGATCAGGAAGAATTATCAGCAC---TTGTGGAAATG
B.US.03.04013240_8_TA3.GU330460               ATGAGAGTGAAGGGGATCATGAGGAATTATCAGCAC---TTATGGAGATG
B.US.03.04013296_3_B4.GU330538                ATGAAAGCGAAGGAGACCAAGAGGAATTATCAGCAC---TTGTGGAGATG
B.US.03.04013321_2_2C12.GU330550              ATGAGAGTGAAGGGGATCAGGAAGAATTGTCAACAC---TTGTGG---TG
B.US.03.043S018.HM234503                      ATGAAAGTGAAGGGGATCAGGAGGAATTATCAGCAC---TGGTGGTGGAG
B.US.03.APV_10.DQ869016                       ATGAGAGTGAGGGGGATCAGGAGGAATTATCCACAC---TTGTGGAGAGG
B.US.03.APV_18.DQ869024                       ATGAGAGTGAAGGGGATCAGGAAGAATTATCAGCAC---TTGTGGAGAGG
B.US.03.APV_19.DQ869025                       ATGAGAGCGAAGGAGATGAGGAAGAATTGGCAGCAC---TTGTGGAGATG
B.US.03.APV_5.DQ869029                        ATGAAAGTGACGGGGATCAGGAAGAATTGTCAGCAT---TTATGGACAGG
B.US.03.APV_6.DQ869030                        ATGAGAGCGAGGGGGATCATGAAGAATTGTCAGCGC---TTGTGGACATG
B.US.03.APV_7.DQ869031                        ATGAGAGTGAAGGGGATCAGGAGGAATTATCAGCAC---TTGTGGAGATG
B.US.03.APV_8.DQ869032                        ATGAGAGTGAAGGGGATCAGGAAGAGCTCGCAGCAC---TTGTGGAGATG
B.US.03.AT01480.FJ469686                      ATGAGAGTGAGGGGGACCAAGAAGAATTGTCAAAGC---TTGTGGTGGAG
B.US.03.CR0154X.FJ469701                      ATGAGAGTGAAGGGGATCAGGAAGCATTGTCAGCAC---TTGTGGAGATG
B.US.03.F7157.FJ469731                        ATGAGAGTGAAGGGGATCAAGAGGAATTATCAACAC---TTATGGAGATG
B.US.03.FERI_SGA_A1.EF593222                  ATGAAAGTGAAGGGGATCAGGAAGAATTATCAGCCC---TTACAGGGCAT
B.US.03.H135v1ed8_6.DQ410465                  ATGAGAGTGACGGGGATCAGGAAGAATTGTCAGCAT---TGGTGGTGGAA
B.US.03.H28v1e3_3.DQ410422                    ATGAAAGTGAAGGAGATCAGGAAGAATTATCAGCAC---TTATGGAGATG
B.US.03.HDNDRPI032B2.GU562135                 ATGAAAGCGAAGGTGATCAGGAAGAATTATCAGCAC---TTGTGGAGATG
B.US.03.HIV_US_BID_V5279_2003.JQ403106        ATGAAAGTGAAGGGGACCAGGATGAATTGGCAGGGC---TGGTGGAGATG
B.US.03.L8107.FJ469739                        ATGAGAGTGAAGGGGATCAAGAAGAGTTGTCAGCAC---TTATGGAAATG
B.US.03.L8152.FJ469742                        ATGAAAGTGAAGGGGATCAGGAAGAATTATCAGCAC---TTGTGGAGATG
B.US.03.L8180.FJ469743                        ATGAGAGCGAAGGAGATGAGGAAGCATTGTCAGCAC---TTATGGAGATG
B.US.03.MEMI_SGA_E14.EF593228                 ATGAAAGTGAAGGAGATCAGGAAGAATTATCAGCAC---TTGTGGAAATG
B.US.03.PRLS01.FJ469753                       ATGAGAGTGAAGGGGATCAGGAAGAATTATCAGCAC---TTATGGAGATG
B.US.03.PRLS04.FJ469755                       ATGAGAGTGACGGGGATCAAGAAGAGTTGTCAGCAC---TTATGGAAAGG
B.US.03.PRLS12.FJ469759                       ATGAGAGTGACGGGGATCAGGAAGAATTGTCAGGGC---TTATGGAAATG
B.US.03.PRLS24.FJ469764                       ATGAAAGTGAAGGGGACATGGAGGAATTATCAGGAC---TGGTGGAGATG
B.US.03.PRLS25.FJ469765                       ATGAGAGTGAAGGGGATCAGGAAGAATTATCAGCAC---TTGTGGAGATG
B.US.03.PSL024B10.GU562272                    ATGAGAGTGAAGGGGATGAGGAGGAATTGGCCGAAA---TTTTGGAAATG
B.US.03.RHGA1581_A16.HQ217449                 ATGAGAGTGAAGGCGATGAGGAGGAATTATCAAAAC---TGGTGGAGAGG
B.US.03.SH8233.FJ469770                       ATGAGAGTGAAGGGGATCATGAAGAATTAC---------TTATGGAGCTG
B.US.03.TALA_SGA_B16.EF593256                 ATGAGAGTGATGGAGATCAAGAAGAATTATCAGCCC---TGGTGGAGAGG
B.US.03.Z35_C1.EF593298                       ATGAAAGTGAAGGGGATCAGGAAGAATTGTCAGCAC---TTGTGGACATG
B.US.03.Z36_E1.EF593299                       ATGAGAGTGAAGGAGATCAGGAAGAATTGTCAGTGC---TTGTGGAGATG
B.US.04.014837G.FJ469684                      ATGAGAGTGACGGGGATCAGGAGGAATTGTCAGCAC---TTGTGGAGATG
B.US.04.1218_A14.HQ216370                     ATGAGAGTGAAGGAGATCAGGAAGAATTGGCAGCAC---TTGTGGAGATG
B.US.04.1249_D15.HQ216397                     ATGAGAGTGAAGGGGATCAGGAAGAATTATCAGCAC---TTGTGGAAATG
B.US.04.1330_C22.HQ216485                     ATGAAAGTGAAGGGGATCATGAGGAATTGTCAGCAC---TCGTGTTGGAA
B.US.04.1352_A5.HQ216504                      ATGAGAGTGAAGGGGACCAGGAGGAATTATCAAAAC---TGGTGGTGGAA
B.US.04.3405_B10.EU577792                     ATGAGAGTGAAGGGGACCAGGAAGAATTGGCAGCGC---TTGTGGACATG
B.US.04.4051_C35.JN562798                     ATGAAAGTGAAGGGGATCAGGAAGAACTGTCAGCAC---TTGTGGTGGAG
B.US.04.4295_1.EU577811                       ATGAGAGCGAAGGGGATCAAGAAGAATTATCAGAAC---TGGTGGAGAGG
B.US.04.4911_6.EU577862                       ATGAGAGTGAGGGGGATGAAGAGGAATTATCAGCAC---TTTTGGAGATG
B.US.04.5417_B11.EF593190                     ATGAGAGTGAAGGGGATCAGGAGGAATTATCAGCGC---TTATGGACATG
B.US.04.5539_E6.EU577947                      ATGAGAGTGATGGAGATCAGGAAGAATTATCAGCAC---TGGTGGAAAGA
B.US.04.5769_B8.EU577989                      ATGAGAGTGAAGGGGATCAGGAAGAACTTTCAGAAC---TTGTGGGGATG
B.US.04.6064_10.EU578032                      ATGAGAGTGATGGGGATCAAGAGGAATTATCAGCAC---TTGTGGAGATG
B.US.04.7036_P9.JN562778                      ATGACAGTGATGGAGACCAGGAGGAATTATCAGCAC---TTATGGAGATG
B.US.04.7092_A1.EU578047                      ATGAGAGTGATGGGGATCAGGAGGATTTGTCAGCCC---TTATGGAAATG
B.US.04.7115_C17_0.JN562811                   ATGAGAGTGATGGAGATCAAGAGGAATTGTCAGCAC---TTGTGGAGAGG
B.US.04.APV_20.DQ869015                       ATGAGAGTGACGGGGATCAAGAAGAATTGTCAGGAC---TGGTGGAAATG
B.US.04.APV_9.DQ869033                        ATGAGAGTGAAGGGGATCAGGAGGAATTGTCAGCAC---TTGTGGAGATG
B.US.04.AS1M24env1_8B.EF125659                ATGAGAGTGATGGGGATCAGGAGGAACTATCAGCAC---TTGTGGAGATG
B.US.04.C61v1e10.DQ410526                     ATGAGAGTGATGGGGATCAGGAAGAATTATCAGCAC---TGGTGGAGAGG
B.US.04.C62v1e2_2.DQ410535                    ATGAGAGTGATGGAGATCAGGAGGAATTGTCAGCAC---TGGTGGAAATG
B.US.04.CAAN.AY835452                         ATGAGAGTGAAGGAGATCAGGAAGAACTATCGGCAC---TTGTGGAAATG
B.US.04.CR0068P.FJ469695                      ATGAAAGTGAAGGAGATCAGGAAGAATTATCAGCAC---TTGTGGAAATG
B.US.04.CR0080N.FJ469697                      ATGAGAGTGAAGGGGATCAGGAGGAATTATCAGCAC---TTGTGGAAATG
B.US.04.CR0116Y.FJ469698                      ATGAGAGTGAAGGGGATCAGGAAGAATTATCAGCAC---TTGTGGAGATG
B.US.04.CR0345Q.FJ469722                      ATGAAAGTGATGGGGATCAAGAAGAATTATCAGCGC---TGGGGGAGATG
B.US.04.DIGA3757_D12.HQ217185                 ATGAGAGTGAAGGGGATCAGGAAGAACTATCAGCGC---TGGTGGAGATG
B.US.04.ES10_53.EF363127                      ATGAGAGTGATGGAGATCTGGAGGAATTGTCAGCAC---TTGTGGAGAGG
B.US.04.ES3v1e10_2.DQ410068                   ATGAGAGTGACGGAGATCAGGAAGAATTATCAGCAC---TTGTGGAGATG
B.US.04.ES4_24.EF363124                       ATGAGAGCGAAGGAGATCAGGAAGAATTATCAGCAC---TTGTGGAGATG
B.US.04.ES8_43.EF363126                       ATGAGAGTGATGGAGACCAGGAAGAATTGGCAGCAC---TGGTGGTGGAA
B.US.04.ES9v1e7_1.DQ410205                    ATGAAAGTGAAGGGGAGCAGGAGGAATTATCAGCAC---TTGTGGAGATG
B.US.04.F7165.FJ469732                        ATGAGAGTGAAGGGGATCAGGAAGAATTATCAGCAT---TTATGGAAATG
B.US.04.F7172.FJ469733                        ATGAAAGTGAAGGAGATCAAGAAGAATTATCAGCAC---TGGTGGGGATG
B.US.04.H148v1ed4_1.DQ410498                  ATGAGAGTGACGGGGATCAGGAAGAATTGTCAGCAC---TGGTGGAAATG
B.US.04.H22v1ed5_1.DQ410260                   ATGAGAGTGAAGGAGATCAGGAGGAATTATCCACAC---TTGTGGAGATG
B.US.04.H23v1ed8_3.DQ410292                   ATGAGAGTGATGGAGATCAAGAAGAATTGTCAGCAC---TGGTGGAAATG
B.US.04.H25v1e1_3.DQ410356                    ATGAGAGCGAAGGGGATGAGGAAGCATTGGCAGCAC---TGGTGGAAAGA
B.US.04.H26v1e14_2.DQ410403                   ATGAAAGTGAAGGAGATCAGGAGGAGTTGTCAGCAC---TTGTGGAGATG
B.US.04.H9v2ed10.DQ410238                     ATGAGAGTGAGGGGGATCATGAAGAATTATCAGCGC---TTGTGGAAATG
B.US.04.HDNDRPI034A4.GU562155                 ATGAGAGTGAAGGGGATGAGGAAGAATTGTCAGCAA---TGTTGGAAAGG
B.US.04.HIV_US_BID_V5258_2004.JQ403103        ATGAGAGCGAAGGAGATCAGGAGGAATTATCAGCAC---TTATGGAAATG
B.US.04.HIV_US_BID_V5261_2004.JQ403104        ATGAAAGTGAGGGAGATGAGGAAGAATTATCCGCTC---TTGTGGAAAGG
B.US.04.HIV_US_BID_V5282_2004.JQ403107        ATGAAAGCGAAGGGGACCAGGAAGAATTATCAGAAC---TTGTGGAGAGG
B.US.04.JACH1853_A5.HQ217329                  ATGAAAGTGAAGGGGATCAGGAAGAGTTGTCAACTC---TTGTGGACATG
B.US.04.JOTO_A11.EU578165                     ATGAGAGTGAAGGGGATCAGGAAGAATTATCAGCAC---TTGTGGAGATG
B.US.04.L819.FJ469745                         ATGAGAGTGATGGGGATCAGGAAGAATTATCAGCAC---TGGTGGAGAGG
B.US.04.SAMI_WGA1.EU547186                    ATGAGAGCGAAGGAGATCTGGAAGAATTGTCAGCTC---TTGTGGAGATG
B.US.04.SH858.FJ469772                        ATGAGAGTGACGGGGATCAGGAAGAATTATCAGCAC---TTGTGGAGAGG
B.US.04.UNC2009_1.EF593269                    ATGAAAGTGAGGGAGATCAGGAGGAATTATCAGCAC---TTGTGGAGAGG
B.US.04.UNC4484_13.EF593271                   ATGAGAGTGATGGGGATCAGGATGAATTGTCAGCAC---TTGTGGAAAGG
B.US.04.UNC5283_17.EF593273                   ATGAAAGTGACGGGGATCAAGAAGAATTGTCTGCAT---TGGTGGGGATG
B.US.04.UNC5548_11.EF593274                   ATGAGAGTGAAGGGGATCAAGAAGAGTTGTCAGCAC---TTGTGGAGATG
B.US.04.UNC5734_10.EF593275                   ATGAAAGTGATGGGGATGAGGAACAATTATCAGCAC---TGGTGGAGAGG
B.US.04.UNC5799_16.EF593276                   ATGAAAGTGACGGGGATCAGGAGGAATTATCAGCAC---TTGTGGAAATG
B.US.04.USPI71101EI7y04051pcWG2B9.JN024210    ATGAAAGTGAAGGGGATCAGGAAGAAT------TAC---TGGTGGAGATG
B.US.04.USPI83747EI6y04121pcWG2B5.JN024100    ATGAGAGTGAAGGGGATCAGGAAGAATTGGCAGCGC---TTGTGGAGATG
B.US.05.012286G.FJ469683                      ATGAGAGTGACGGAGACCAGGAGGAATTGTCAGCAC---TTGTGGAGAGG
B.US.05.04013383_0_SC13.HQ238279              ATGAGAGTGAAGGAGATCAGGAGGAATTATCAACAC---TTTTGGAGATG
B.US.05.04013396_0_flG8.FJ496085              ATGAAAGTGAAGGAGACCAGGAAGAATTATCAGCAC---TGGTGGAAAGG
B.US.05.05US_SAJ_NVS12.JF689852               ATGAGAGTGACGGAGATCAGGAAGAATTATCAGCAC---TGGTGGAAATG
B.US.05.05US_SAJ_NVS16.JF689854               ATGAGAGTGAAGGAGAGCAAGAGGAATTATCAGCAC---TTGTGGAGATG
B.US.05.05US_SAJ_NVS3.JF689856                ATGAGAGTGAAGGAGACCATGAGGAATTATCAGCAC---TTGTGGAAATG
B.US.05.05US_SAJ_NVS5.JF689857                ATGAGAGCGAAGGGGATCAGGAGGAATTGTCAGCGC---TTGTGGAGATG
B.US.05.05US_SAJ_NVS8.JF689859                ATGAGAGTGAAGGAGATCAGGAGGAATTGTCAGCAT---TTGTGGAGATG
B.US.05.05US_SAJ_NVS9.JF689860                ATGAGAGTGAAGGGGATCAGGAAGAATTATCAGCAC---TGGTGGAGATG
B.US.05.1423_F32.HQ216575                     ATGAGAGTGAAGGGGATCAGGAGGAATTATCAGCGC---TGGTGGAAATG
B.US.05.1444_A22.HQ216584                     ATGAAAGTGAAGGGGATCAGGAAGAATTATCAGCAC---TTGTGGAGATG
B.US.05.1446_A37.HQ216601                     ATGAAAGTGAAGGAGATCAGGAAGAATTGTCAGCGC---TTGTGGAGATG
B.US.05.1451_C1.HQ216634                      ATGAGAGTGAAGGGGATCAGGAGGAATTATCAGCAT---TGGTGGACATG
B.US.05.1470_D34.HQ216686                     ATGAGAGTGAAGGGGATCAGGAAGAGTTGTCACAAC---TTGTGGAGAGG
B.US.05.1508_E6.HQ216727                      ATGAAAGTGAAGGGGATCAGGACGAATTGTCAGCAC---TGGTGGAGATG
B.US.05.1586_B28.HQ216742                     ATGAGAGTGAAGGAGACCAAGAAGAATTATCAGCCC---TTGTGGAAAGG
B.US.05.1588_A22.HQ216762                     ATGAGAGCGAGGGGGATCATGAGGAATTGTCCGCCC---TTGTGGACATG
B.US.05.1599_A26.HQ216795                     ATGAGAGCGAAGGGGATCAGGAAGAATTGTCAGCAC---TTG--------
B.US.05.1624_A19.HQ216816                     ATGAGAGTGAAGGGGATCAGGAAGACTTGTCAGCAC---TTGTGGGGAGG
B.US.05.1631_A1.HQ216841                      ATGAAAGTGAAGGGGATCAGGAAGAATTATCGGCAC---TTGTGGACATG
B.US.05.1632_A28.HQ216874                     ATGAGAGTGAAGGTGATCAGGAAGAATTATCAGCGC---TTATGGAGATG
B.US.05.502_0223_wg1.JF320059                 ATGAGAGCGAGGGGGATCAGGAAGAATTGTCAGCGC---TTGTGGACATG
B.US.05.502_1400_FL02.JF320043                ATGAAAGTGAAGGGGATCAGGAAGAATTATCTGAAC---TTATGGAAAGG
B.US.05.502_1926_FL01.JF320361                ATGAGAGTGAAGGGGATCAGAAAGAACTCTCAAGGC---TTGTGGAGATG
B.US.05.502_2008_FL04.JF320484                ATGAAAGTGAGGGGGACCAGGAGGAAATATCAGCAC---TTGTGGAGATG
B.US.05.502_2136_FL02.JF320185                ATGAGAGCGAAGGGGATCAGGAAGAATTATCAAAAT---TGGTGGAGAGG
B.US.05.502_2495_wg02.JF320054                ATGAGAGCGAAGGAGACCAGGAAGAAT------TAC---TGGTGGAGATG
B.US.05.5057_F11.EU577873                     ATGAGAGCGATGGGGATCAGGAGGAACTGTCAGCAC---TGGTGGAGAGG
B.US.05.5479_A8.EU577917                      ATGAGAGTGATGGGGATCAAGATGAATTATCAGCAC---TTGTGGAAAGG
B.US.05.5791_E6.EU578004                      ATGAGAGTGAAGGGGATCAGGAAGAATTATCGGCAC---TCGTGGATATG
B.US.05.C109v1e18.DQ410616                    ATGAGAGTGATGGGGATCAAGAAGAATTGTCAGCAC---TGGTGGAGAGG
B.US.05.C93v1e18.DQ410553                     ATGAGAGTGAAGGAGATCAGGAAGAATTATCGACAC---TTGTGGGGATG
B.US.05.C94v1e4.DQ410562                      ATGAAAGTGAAGGGGACCAGGAAGAATTGTCAGCAC---TTGTGGAGATG
B.US.05.C96v1e10.DQ410585                     ---AAAGTGAAGGGGATCAGGAAGAATTATCAGCAC---TTGTGGAGATG
B.US.05.C98v1e19.DQ410596                     ATGAGAGTGAAGGTGATCAGGAAGAATTGTCAGCAC---TTGTGGAGAGG
B.US.05.CR0175S.FJ469703                      ATGAAAGTGATGGAGATCAGGAAGAAT------TAC---TTATGGAAATG
B.US.05.CR0208W.FJ469706                      ATGAGAGTGAAGGGGATCAGGAAGAGTTATCAGCAC---TGGTGGAAAGG
B.US.05.CR0307R.FJ469717                      ATGACAGTGATGGGGATCAAGAAGAATTATCAGAAC---TTGTGGAAAGG
B.US.05.CR0312W.FJ469718                      ATGAGAGTGAAGGGGATCAGGAAGAATTGGCAAAAC---TTGTGGGGGAG
B.US.05.CR0367Z.FJ469724                      ATGAGAGTGAGGGGGATCAGGAGGAATTATCAGCAC---TTGTGGAGAGG
B.US.05.ES7v2ed7.DQ410115                     ATGAGAGTGACGGAGATCAGGAGGAATTGTCAGCAC---TGGTGGAAATG
B.US.05.L8249.DQ886037                        ATGAGAGCGAAGGAGATCAGGAGGAATTATCAGAAC---TTATGGAGAGG
B.US.05.L827.FJ469747                         ATGAGAGTGAGGGGGATGATGATGAATTGGCAGCAC---TTGTGGAGATG
B.US.05.N1_WEEK_4.FJ653236                    ATGAGAGCGAAGGGGACCAGGAAGAATTGTCAGCAC---TTGTGGGGATG
B.US.05.N5_DAY_1.FJ653127                     ATGAGAGCGAAGGGGATCGGGAAGAATTATCAGTAC---TTATGGAAATG
B.US.05.N7_DAY_1.FJ653159                     ATGAGAGTGAAGGGGATCAGGAAGGATTGTCAGCAC---TGGTGGTGGAG
B.US.05.N8_DAY_1.FJ653196                     ATGAAAGTGAAGGGGATCAGGAAGAATTGGCAGCAC---TTGTGGTGGAG
B.US.05.P10_DAY_1.FJ653573                    ATGAAAGTGACGGGGACCAGGAAGAATTATCAGCAC---TTGTGGAGATG
B.US.05.P11_DAY_1.FJ653597                    ATGAAAGCGAAGGGGACCATGACGAATTGGCAACAC---TTGTGGATATG
B.US.05.P2_WEEK_8.FJ653474                    ATGAAAGTGAAGGGGATCAGGAAGAATTATCAGCCC---TTGTGGAGAGG
B.US.05.P3_WEEK_16.FJ653390                   ATGAAAGTGAAGGGGATCAAGAAGAATTATCAGCAC---TTGTGGAGATG
B.US.05.P4_WEEK_4.FJ653478                    ATGAGAGTGAAGGGGATCAGGAAGAGTTGTCAGCCC---TTGTGGAGAGG
B.US.05.P7_WEEK_20.FJ653547                   ATGAGAGTGAGGGGGATCAGGAAGAATTGTCAGCAC---TTGTGGAGATG
B.US.05.P8_WEEK_4.FJ653426                    ATGAGAGTGAAGGGGACCAGGAAGAGT------TAC---TTGTGGAAATG
B.US.05.P9_WEEK_12.FJ653571                   ATGAAAGTGAAGGGGATCAGGAAGAATTATCAGCAC---TTGTTATGGAA
B.US.05.RHMI4089_A3.HQ217476                  ATGAGAGCGAAGGAGACCAGGAAGAATTGGCAAAGT---TTGTGGAAATG
B.US.05.ROST4216_B15.HQ217546                 ATGAGAGTGAAGGAGATCAGGAAGAATTATCAGCAC---TGGTGGAGATG
B.US.05.STCO5453_B18.HQ217740                 ATGAAAGTGACGGGGATCAGGAAGAATTGTCAGCAC---TCATGGAAATG
B.US.05.USPI88403EI14y05121pcWG2B7.JN024344   ATGAAAGTGAAGGAGATCATGAGGAATTGTCTATGC---TTGTGGAAATG
B.US.05.WICU_B13.EU578629                     ATGAGAGCGAGGGAGATCAGGAAGAGTTATCAGCAC---TTGTGGAGCGG
B.US.05.Z62_p1.HQ217818                       ATGAGAGTGAAGGGGATCAAGAAGAATTATTGGCAC---TTGTGGAGGGG
B.US.05.Z64_p5.HQ217850                       ATGAAAGTGAAGGAGACCAGGAAGAATTGTCAGCAC---TTGTGGAGGTG
B.US.05.Z71_p1.HQ217860                       ATGAGAGTGATGGGGATCAAGAAGAATTGTCAGCAC---TTGTGGAGAGG
B.US.05.Z74_p4.HQ217889                       ATGAAAGTGATGGGGATCAGGAAGAATTATCAGCAC---TTGTGGAGAGG
B.US.06.04013419_7_2B23.GU330736              ATGAGAGTGATGGAGACCAGGAGGAATTATCAGCAC---TTGTGGAGAGG
B.US.06.04013440_5_B11.GU330809               ATGAAAGTGAAGGGGATCAGGAAGAATTATCAGCAC---TTATGGAGATG
B.US.06.04013446_4_A1.GU330839                ATGAGAGTGAAGGGGATCAGGAAGAATTGTCAGCAC---TTGTGGACATG
B.US.06.06US_SAJ_C164_SC.JF689862             ATGAAAGCGAAGGGGATCAGGAAGAGCTATCAGCAC---TTGTGGAGATG
B.US.06.06US_SAJ_C165_TJ.JF689863             ATGAGAGTGAAGGGGATCAGGAGGAATTATCAGCAC---TTGTGGAGATG
B.US.06.06US_SAJ_C167_LH.JF689865             ATGAAAGTGAAGGGGACCAGGAAGAGTTGTCAGCAC---TGGTGGAAATG
B.US.06.06US_SAJ_C168_LS.JF689866             ATGAGAGTGATGGGGATCAGGAAGAATTATCAGCAC---TTGTGGAGAGG
B.US.06.06US_SAJ_C169_JS.JF689867             ATGAGAGTGATGGGGATCAGGATGAATTGGCAGCAC---TGGTGGAAATG
B.US.06.06US_SAJ_C170_JP.JF689868             ATGAGAGTGATGGGGATGAGGAAGAAYTGTCAGCAT---TGGTGGAAATG
B.US.06.06US_SAJ_NVS22.JF689870               ATGAGAGTGACGGAGATCAGGAAGAATTGTCAGCAC---TGGTGGAAATG
B.US.06.06US_SAJ_NVS23.JF689871               ATGAGAGTGAGGGAGATC---AGGAATTATCAGCAC---TTGTGGAGATG
B.US.06.06US_SAJ_NVS27.JF689872               ATGAGAGTGAAGGGGATCAAGAAGAACTATCAGTAC---TTGTGGAGATG
B.US.06.06US_SAJ_NVS31.JF689873               ATGAGAGTGAAGGAGATCAGGAAGAATTATCAGCAC---TTGTGGAGATG
B.US.06.06US_SAJ_NVS32.JF689874               ATGAAAGTGATGGAGATCAGGAAGAATTATCAGCAA---TGGTGGAGAGG
B.US.06.06US_SAJ_NVS35.JF689875               ATGAGAGTGATGGGGACCAGGAAGAATTATCAGCGA---TGTTGGAAATG
B.US.06.06US_SAJ_NVS39.JF689876               ATGAAAGTGAAGGAGATCAGGAAGAATTGTCAGCAC---TGGTGGAAATG
B.US.06.1711_D38.HQ216908                     ATGAGAGTGGAGGGGATCAGGAGGAGT------TAC---TTGTGGAGATG
B.US.06.1791_D10.HQ216925                     ATGAGAGTGAAGGGGATCAGGATGAATTATCAGAAC---TTGTGGAGAGG
B.US.06.1794_A1.HQ216949                      ATGAAAGTGAAGGAGATCAGGAAGAATTATCAGCAC---TCATGGAGATG
B.US.06.2857_p1.FJ152546                      ATGAGAGCGAAGGAGATCAGGAAGAATTATCAGCAC---TTATGGAAATG
B.US.06.2866_P4.FJ152547                      ATGAGAGTGAAGGGGATCTGGAAGAATTATCAGCAT---TGGTTGAGATG
B.US.06.4059_P28.JN562781                     ATGAGAGTGAGGGGGATCAGGAAGAATTATCAGCAC---TTGTGGAAGTG
B.US.06.502_0053_wg06.JF320615                ATGAAAGTGAAGGGGATCAGGAAGAATTGTCGGCAC---TGGTGGAAAGG
B.US.06.502_0062_FL04.JF320613                ATGAAAGTGAAGGAGACCAGGAAGAATTATCGGCAC---TTGTGGACATG
B.US.06.502_0176_FL06.JF320363                ATGAGAGTGAAGGGGATCAAGAAGAATTGTCAGCGC---TTGTGGACATG
B.US.06.502_0227_FL05.JF320036                ATGAGAGTGAAGGGGATCAGGAAGAATTGGCAGTGC---TTATGGAGATG
B.US.06.502_0309_wg13.JF320048                ATGAAAGCGAAGGGGACCAGGAAGAATTATCAGCAC---TGGTGG---TG
B.US.06.502_0322_RH04.JF320308                ATGAGAGTGAAGGGGATCAGGAAGAATTATCAGCAC---TTGTGGAGATG
B.US.06.502_0341_FL05.JF320003                ATGAGAGTGAAGGAGATCAGGAAGAGTTGTCAGCAC---TTGTGGAGAGG
B.US.06.502_0346_wg02.JF320097                ATGAGAGTGAAGGGGACCAGGAAGAAT------TAC---TTGTGGAGATG
B.US.06.502_0572_FL06.JF320038                ATGAAAGCGAAGGGGACCAGGAAGAATTGTCAGCTC---TTGTGGAAAGG
B.US.06.502_0717_FL02.JF320526                ATGAGAGCGAAGGAGATCAGGAAGAATTGTCAGCGA---TTATGGAGATG
B.US.06.502_0762_RH05.JF320329                ATGAGAGCGATGGAGATCAGGAAGAATTGTCAGCAC---TGGTGGAGAGG
B.US.06.502_0839_wg01.JF320263                ATGAGAGTGAAGGGGATCAGGAGGAAT------TAC---TGGTGGAGATG
B.US.06.502_0897_RH05.JF320502                ATGAAAGTGAAGGGGATCAGGAAGAATTATCAGAAC---TGGTGGAAAGG
B.US.06.502_0923_wg07.JF320160                ATGAGAGTGAAGGGGATCAGGAAGAATTATCAGCAC---TGGTGGAGATG
B.US.06.502_0961_RH08.JF320011                ATGAGAGTGAAGGAGATCAGGAAGAATTATCAGCAC---TTGTGGAAATG
B.US.06.502_1046_FL04.JF320564                ATGAAAGTGATGGAGATCAGGAAGAATTGTCAGCAC---TTGTGGACAGG
B.US.06.502_1055_FL01.JF320169                TTGAGAGTGATGGAGACCGGGAAGAATTATCAGCAC---TGGTGG---TG
B.US.06.502_1174_FL09.JF320053                ATGAGAGTGAGGGGGATCAGGAAGAATTATCAGCAC---TTGTGGAGATG
B.US.06.502_1211_FL01.JF320151                ATGAAAGCGAGGGAGACCAGGAAGAATTATCAAAGC---TTGTGGAAATG
B.US.06.502_1512_FL01.JF320356                ATGAGAGTGATGGGGACCAGGAAGAATTATCAGCAC---TGGTGGAAAGG
B.US.06.502_2437_RH01.JF320592                ATGAGAGTGAAGGGGATCAGGAAGAATTGTCAGCTC---TTGTGGAGATG
B.US.06.502_2667_FL03.JF320145                ACGAGAGTGATGGAGATCAGGAAGAAC------TCC------TGCAGATG
B.US.06.700010150_A11.HQ908232                ATGAAAGTGAAGGGGATCAGGAGGAGTTATCAGCAC---TTGTGGAGATG
B.US.06.701010027_E_A1.GU331039               ATGAGAGTGAAGGAGACCAGGAAGAGTTATCGGCAC---TTATGGAGATG
B.US.06.701010068_E_J1.GU331147               ATGAAAGTGATGGAGACCAGGAGGAGTTGGCTGCCC---TTGTGGAGAGG
B.US.06.BP00054_RH01.JN687749                 ATGAAAGTGAAGGGGATCAGGAGGAACTATCAGCAC---TGGTGGAAAGA
B.US.06.BP00055_RH01.JN687750                 ATGAGAGTGAGGGAGATGAGGAAGCATTGGCAGCAC---TGGTGGAAAAA
B.US.06.BP00057_RH02.JN687758                 ATGAGAGTGAAGGAGATCAGGAAGAATTATCAGCAC---TTGTGGACATG
B.US.06.B_x_06_701010043_E_A9.HQ908116        ATGAGAGTGATGGGGATCAGGAAGAATTGTCAGCGC---TTATGGAGAGG
B.US.06.C2P6278D11b.JQ251004                  ATGAGAGTGAAGGGGATCAGGAAGAATTATCAGCAC---TTGTGGAGATG
B.US.06.CH010032_48_p1.HM204582               ATGAGAGCGAGGGAGATCAGGATGAACTCTCGGCTC---TTGTGGAAGTG
B.US.06.CH010111_w48_p1.HM204589              ATGAAAGTGATGGGGATCAGGAAGAATTATCAAGAT---TTATGGAAAGG
B.US.06.CH106_TF1.JN944897                    ATGAGAGCGAAGGAGATGAAGAAGCACTGGCAGCGC---TCGTGGAAAGG
B.US.06.CH16E_A1.EU576345                     ATGAAAGTGAAGGAGACCAAGAGGAATTATCAGCAT---TGGTGGATATG
B.US.06.CH19E_C9.EU576383                     ATGAGAGTGATGGGGATCAGGAGGAATTATCAGCAC---TGGTGGAGAGG
B.US.06.CH40_TF1.JN944905                     ATGAGAGTGATGGGGATCAGGAAGAATTATCAGCAC---TTGTGGAGAGA
B.US.06.CH58_TF1.JN944907                     ATGAGAGTGACGGGGATCAAGAAGAATTATCAAAAC---TTATGGAAATG
B.US.06.CH77_TF1.JN944909                     ATGAGAGCGAGGGTGATCAGGAGGAATTGTCAGCAC---TTATGGAGATG
B.US.06.CR0047U.FJ469691                      ATGAGAGTGACGGGGATCAAGAAGAGTTGTCAGCAC---TTGTGGAGAGG
B.US.06.CR0078.FJ469696                       ATGAGAGTGAAGGAGATCAGGAAGAATTATCAGAAC---TTGTGGAGAGG
B.US.06.CR0131.FJ469700                       ATGAGAGTGAAGGAGATCAAGAGGAATTATCAGTAC---TGGTGGTGGAG
B.US.06.CR0215.FJ469708                       ATGAGAGTGAGGGGGATCAGGAACAATTATCAGCAC---TGGTGGAGAGG
B.US.06.CR0222X.FJ469709                      ATGAAAGTGAAGGAGATCAGGAAGAATTATCAGCAC---TTGTGGAGAGG
B.US.06.CR0228Q.FJ469710                      ATGAGAGTGAAGGGGATCAGGAAGAATTGTCCGCAC---TTGTGGACATG
B.US.06.CR0276Z.FJ469714                      ATGAGAGTGATGGAGATCAGGAAGAATTGGCAGCAC---TTATGGAGATG
B.US.06.CR0361T.FJ469723                      ATGAGAGTGAAGGAGATCAGGAGGAATTGTCAGCAG---CACTTATGGAG
B.US.06.F1P5129E9.JQ250880                    ATGAGAGTGAAGGAGATCAGGAAGAATTGGCAGCAC---TGGTGGAGATG
B.US.06.GETO5098_B7.HQ217266                  ATGAGAGTGAAGGAGATCAGGAAGAGTTATCAGCAC---TCATGGAAACG
B.US.06.HIV_US_BID_V3047_2006.JQ403068        ATGAGAGTGATGGGGATCATGAAGAATTATCAACAC---TGGTGGAGGTG
B.US.06.HIV_US_BID_V4503_2006.JQ403095        ATGAGAGTGAAGGGGACCAGGAAGAATTGTCAGCAC---TTGTGGAGATG
B.US.06.HIV_US_BID_V4506_2006.JQ403097        ATGAAAGTGAAGGAGATCAGGAGGAATTATCAGCAC---TTGTGGAGGAG
B.US.06.HTM385B7.GU562266                     ATGAAAGTGATGGGGATCAAGAGGAATTATCAGCAC---TTGTGGAAAGG
B.US.06.MCRO_C1.EU578223                      ATGAGAGTGAGGGAGATCAGGAAGAATTATCAGCAC---TTGTGGAGAGG
B.US.06.YOMI_A6.EU578667                      ATGAGAGTGAGGGGGACCAGGAGGAATTATCTGGAC---TTATGGAAATG
B.US.06.Z86_p24.HQ217957                      ATGAAAGTGAAGGAGATGAGGAAGCATTGGCTGAGC---TCATGGATAGG
B.US.06.Z91_p1.HQ217967                       ATGAGAGTGAAGGGGATCAGGAGGAATTATCAGCAC---TTGTGGAGATG
B.US.06.Z92_p10.HQ217984                      ATGAGAGTGATGGGGATCAAGAAGAGTTATCAGCAC---TTATGGAAATG
B.US.06.Z94_p1.HQ218020                       ATGAGAGTGAAGGAGATCAGGAAGAGT------TGC---TTGTGGAAATG
B.US.06.Z95_p1.HQ218034                       ATGAAAGCGAAGGAGACCAAGAAGAATTGTCAGCAC---TTGTGGAGAGG
B.US.07.04013448_8_B16.GU330865               ATGAGAGTGATGGGGACCAAGACGAATTGTCAGCAC---TTGTGGAGATG
B.US.07.07US_SAJ_C154.JF689877                ATGACAGTGAAGGGGACCAGGAGGAATTATCAGCAC---TTGTGGAGATG
B.US.07.07US_SAJ_C156.JF689879                ATGAGAGTGAAGGGGATGAAGAAGAATTGTCAGCAC---TGGTGGAGAGG
B.US.07.07US_SAJ_C161_H1.JF689883             ATGAGAGTGAAGGGGATCAGGAAGAATTGTCAGCAC---TTGTGGGGGTG
B.US.07.07US_SAJ_C163_H3.JF689885             ATGAAAGCGAAGGAGACCAGGAAGAATTATCTGCAC---TTATGGAAATG
B.US.07.07US_SAJ_C166_MS.JF689886             ATGAGAGCGAAGGTGATCGAGAAGAATTATCAGCAC---TGGTGGAAATG
B.US.07.07US_SAJ_C200.JF689887                ATGAAAGTGAAGGGGATCAGGAAG---------CCC---TTATGGAGCTG
B.US.07.07US_SAJ_NVS42.JF689889               ATGAGAGTGACGGAGATCAGGAGGAATTGTCAACGC---TTGTGGACATG
B.US.07.07US_SAJ_NVS48.JF689890               ATGAGAGTGAAGGTGATCAAGAGGAATTGTCAGCGC---TTGTGGAGATG
B.US.07.07US_SAJ_NVS54.JF689892               ATAAGAGTGATGGAGATCAGGAAGATTTGTCAGCAC---TTCTGGAAATG
B.US.07.07US_SAJ_NVS55.JF689893               ATGAGAGTGAAGGAGACCAGGAAGAATTATCCGCAC---TTGTGGAGATG
B.US.07.502_0287_RH1.JF320375                 ATGAGAGTGAAGGAGATCAGGAAGAATTGTCAGCGC---TTGTGGAGATG
B.US.07.502_0364_wg2.JF320563                 ATGAAAGTGAGGGGGATCAGGAAGAATTATCAGCAC---TGGTGGAGATG
B.US.07.502_0823_05.JF320530                  ATGAAAGTGAAGGGGATCAAGAAGAATTGTCAGCGC---TGGTGGAGAGG
B.US.07.502_0938_RH04.JF320631                ATGAGAGTGATGGAGATCAGAAAGAAGTCTCAGCAC---TTATGGAGATG
B.US.07.502_0965_RH01.JF320385                ATGAGAGTGATGGAGATCAGGAGGAATTATCAGCAC---TTGTGGAGCTG
B.US.07.502_1115_wg1.JF320045                 ATGAGAGTGAAGGGGATCAGGAAGAAATATCAGCAC---TTGTGGGGATG
B.US.07.502_1368_RH02.JF320173                ATGAGAGTGAAGGAGATCAGGAAGAATTGTCAGCAC---TCGTGGAGATG
B.US.07.502_1478_wg4.JF320150                 ATGAGAGTGAAGGGGACCAGGAAGAATTATCAGAAC---TTATTGAGAGG
B.US.07.502_1500_RH01.JF320387                ATGAAAGTGATGGGGATCAGGAAGAATTATCAGCAC---TGGTGGAAAGG
B.US.07.502_1504_RH07.JF320394                ATGAGAGTGAAGGAGACCAGGAAGAATTATCAGCAC---TTGTGGAGAGG
B.US.07.502_1518_RH03.JF320117                ATGAGAGTGATGGGGATCAGGAAGAATTGTCAGCGC---TTGTGGAAATG
B.US.07.502_1709_04.JF320467                  ATGAGAGTGCAGGAGATCAGGAAGAATTATCAGCAC---TTGTGGAGGTG
B.US.07.502_1897_wg6.JF320182                 ATGACAGTGAAGGGGATCAAGAAGAGTTATCAGTGC---TTATGGGGATG
B.US.07.502_2000_RH03.JF320279                ATGAGAGCGAAGGAGACCAAGAAGAACTATCAAAGC---TTCTGGAGATG
B.US.07.502_2241_RH13.JF320539                ATGAGAGTGAAGGAGACCAGGAAGAATTATCAGCTC---TTGTGGAAAGG
B.US.07.502_2289_05.JF320197                  ATGAAAGTGAAGGGGATCAGGAACAAT------TAC---TTATGGAAATG
B.US.07.502_2305_01.JF320577                  ATGAAAGTGAGGGGGATCAGGAGGAATTATCAGCAT---GTTTGGAGAGG
B.US.07.502_2586_RH04.JF320131                ATGAGAGTGAAGGGGATCAAGAAGAATTATCAGCAC---TGGTGGAAATG
B.US.07.700010224_E_A1.HQ216971               ATGAAAGTGAAGGGGATCAGGAAGAAT------TAC---TTGTGGAGATG
B.US.07.700010252_A30.HQ908150                ATGAGAGTGACGGGGACCAGGATGAATTATCAGCAC---TTGTGGAGATG
B.US.07.700010333_B8_S.HM638503               ATGACAGTGAAGGGGATCAGGAAGAATTATCAGCAC---TTATGGAGATG
B.US.07.701010092_E_A15.HQ217045              ATGAGAGTGAAGGGGATCAGGAAGAATTATCAGCAC---TTGTGGAAATG
B.US.07.701010145_C15.HQ908184                ATGAGAGTGAAGGGGATCAAGAAGAATTATCGGGAC---TTATGGAGATG
B.US.07.AVDA2874_E4.HQ217096                  ATGAAAGTGAGGGGGATCAGGAAGAGTTATCAACAC---TTGTGGAGATG
B.US.07.BEKA5842_C6.HQ217102                  ATGAGAGTGAAGGGGATCAGGAAGCATTATCGGCAC---TTGTGGATATG
B.US.07.BP00058_RH01.JN687759                 ATGAAAGTGAAGGAGATCATGAAGAATTATCAGCAC---TTGTGGAAATG
B.US.07.BP00063_RH01.JN687761                 ATGAAAGCGAAGGGGACCAGGAAGAGTTATCAGCAC---TTGTGGAGATG
B.US.07.BP00064_RH01.JN687762                 ATGAGAGTGAGGGAGATCAGGAAGAATTATCAGCGC---TGGTGGGGAGG
B.US.07.BP00067_RH01.JN687763                 ATGAGAGTGACGGGGATCAGGAAGAATTGTCAGCAC---TTGTGGAAATG
B.US.07.BRJO4843_A1.HQ217115                  ATGAAAGTGAAGGGGATCAGGAAGAATTATCAGCAC---TTATGGAGGTG
B.US.07.CH341s_J8.HQ908139                    ATGAAAGTGAGGGGGATCAGGAAGAATTATCAGCAC---TTGTGGAGATG
B.US.07.CH_390s_F19.HQ908109                  ATGAGAGTGATGGGGATCAGGAAGAATTGTCTGCAC---TTGTGGAAATG
B.US.07.COCE6096_D16.HQ217160                 ATGAGAGTGATGGAGATCAGGAAGATTTGGCAGCAC---TTATGGAGATG
B.US.07.CR0214.FJ469707                       ATGAGAGTGATGGGGATCAAGAGGAATTATCAGCAC---TTGTGGAGATG
B.US.07.CR0275.FJ469713                       ATGAGAGTGAGGGAGATGAGGAAGAATTATCCGCTC---TTGTGGAAAGG
B.US.07.CR0295S.FJ469716                      ATGAGAGTGAAGGAGATGAGGAAGAATTGGCAGGAC---TTGTGGAAAGG
B.US.07.CR0339X.FJ469721                      ATGAAAGTGAAGGAGATCAGGAAGAAT------TAC---TTGTGGAAATG
B.US.07.HALA6323_F24.HQ217308                 ATGAAAGTGAAGGGGATCAGGAAGAATTATCAGGAC---TTATGGAAATG
B.US.07.HIV_US_BID_V3010_2007.JQ403058        ATGAAAGTGAAGGGGACCAAGAAGAATTATCAGCAC---TTGTGGAGATG
B.US.07.HIV_US_BID_V3020_2007.JQ403059        ATGAGAGTGAAGGAGATCAGGAAGAGC------TGC---TTGTGGAAATG
B.US.07.HIV_US_BID_V3021_2007.JQ403060        ATGAGAGTGAGGGGGATCAGGAGGAATTATCAGCAC---TTGTGGAGATG
B.US.07.HIV_US_BID_V3036_2007.JQ403064        ATGAGAGTGAAGGAGACCAGGAAGAATTGGCAGCGC---TTGTGGAGAGG
B.US.07.HIV_US_BID_V3044_2007.JQ403066        ATGAGAGTGATGGAGACCAAGAGGAATTGTCAGCAC---TGGTGGAGAGG
B.US.07.HIV_US_BID_V3053_2007.JQ403071        ATGAGAGCGAGGGGGACCAGGAGGAATTGTCAGCAC---TTATGGAAATG
B.US.07.HIV_US_BID_V3111_2007.JQ403073        ATGAGAGTGAAGGGGATCAGGAAGAATTATCAGCAC---TGGTGGAAATG
B.US.07.HIV_US_BID_V3115_2007.JQ403075        ATGAGAGTGACGGGGATCTGGAAGAATTATCAGCCC---TTGTGGAGATG
B.US.07.HIV_US_BID_V3118_2007.JQ403077        ATGAAAGCGAAGGTGACCAGGAAGAATTATCAGCAC---TTGTGGAGAGG
B.US.07.HIV_US_BID_V3120_2007.JQ403078        ATGAGAGTGAGGGGGATCAAGAAGAACTGT---------TGGTGGAGATG
B.US.07.HIV_US_BID_V3121_2007.JQ403079        ATGAGAGTGAGGGGGATACAGAGGAATTATCAACAC---TTATGGAGATG
B.US.07.HIV_US_BID_V3512_2007.JQ403092        ATGAGAGTGAAGGAGATCAGGAGGAATTGTCAGCAC---TGGTGGAGAGG
B.US.07.HIV_US_BID_V3515_2007.JQ403093        ATGAGAGCGAAGGGGATCAGGAAGAATTGTCAGCGC---TTATGGAGATG
B.US.07.HIV_US_BID_V4516_2007.JQ403096        ATGAAAGCGAAGGAGACCAGGAAGAACTCTCCGCGC---TGGTGGGGATG
B.US.07.JOSA5789_A9.HQ217347                  ATGAGAGTGAGGGGGATCATGAAGAATTGTCAGCAC---TTGTGGAGATG
B.US.07.MCBR4209_TA14.HQ217386                ATGAAAGTGAAGGAGACCAGGAAGAGTTATCAGCAT---TTGTGGGGATG
B.US.07.MCST4474_C34.HQ217414                 ATGAGAGTGAAGGGGATCAGGAAGAATTGTCAGCAC---TTGTGGACATG
B.US.07.MEJA5586_B9.HQ217430                  ATGAGAGCGAAGGTGATCAGGAGGAATTGTCAGCGC---TTGTGGAAATG
B.US.07.N26_07A21.JQ610064                    ATGAAAGTGAAGGGGACCAAGAAGAATTATCAGGGC---TTATGGAGATG
B.US.07.ROCH4447_B17.HQ217509                 ATGAGAGTGAGGGGGATCAGGAGGAATTGTCAGCGC---TTGTGGAGATG
B.US.07.SADO6038_C6.HQ217601                  ATGAAAGTGAAGGAGATCAGGAGGAATTATCAACACTTATTTTGGAGATG
B.US.07.SPFE4120_D7.HQ217713                  ATGAGAGTGAAGGAGACCAGGAAGAATTATCAGCAC---TCGTGGGGACG
B.US.07.WARO5662_A1.HQ217784                  ATGAGAGTGAAGGGGATCAAGAAGAATTATCCATAC---TTGTGGAGATG
B.US.08.08US_SAJ_C202.JF689894                ATGAGAGTGAAGGGGAGCAAGAAGAATTGGCAGCAC---TGGTGGAGATG
B.US.08.08US_SAJ_C203.JF689895                ATGAGAGTGATGGGGATCAAGAAGAATTATCAGCAC---TGGTGGAGAGG
B.US.08.08US_SAJ_C204.JF689896                ATGAGAGTGATGGAGATCAGGAAGAATTGTCAGCAT---TGGTGGAAATG
B.US.08.08US_SAJ_C205.JF689897                ATGAGAGTGAAGGGGATCATGAGGAATTATCAGCAC---TTGTGGAAATG
B.US.08.700010464_2C1.HQ615981                ATGAGAGTGAAGGGGATCAAGAAGAATTGGCAGCAC---TTGTGGAAATG
B.US.08.701010380_G3_BL.HM638584              ATGAGAGTGAAGGAGACCAGGAAGAATTGGCAGCCC---TTGTGGAGATG
B.US.08.BP00061_RH01.JN687760                 ATGAGAGTGATGGAGACCAGGAAGAGTTATCAGAGC---TTGTGGAAAGG
B.US.08.BP00069_RH01.JN687773                 ATGAGAGCGAGGGAGATCAGGAAGAATTGTCAGCGC---TTGTGGATATG
B.US.08.B_US_08_470_scr_3_A5.HQ908219         ATGAGAGTGATGGGGACCAAGAAGAATTATCAGCAC---TTG---AGCTG
B.US.08.CH010211_w2_p1.HM204596               ATGAGAGTGATGGGGATCAAGAAGAATTATCAGCAC---TTGTGGAGAGG
B.US.08.HIV_US_BID_V3024_2008.JQ403061        ATGAGAGTGACGGGGATCAGGAAGAATTGTCAGCACTTGTGCTGGAGATG
B.US.08.HIV_US_BID_V3027_2008.JQ403062        ATGAGAGTGAGGGAGATCAGGAAGAATTGTCAGCAC---TTATGGAAGGG
B.US.08.HIV_US_BID_V3032_2008.JQ403063        CTGAAAGTGATGGAGACAAAGAAGAATTATCAGCAC---TGGTGGAGATG
B.US.08.HIV_US_BID_V3046_2008.JQ403067        ATGAGAGTGAAGGGGATCAAGAGGAATTGGCGGGGC---TTGTGGGGATG
B.US.08.HIV_US_BID_V3048_2008.JQ403069        ATGACAGTGACGGGGATGAGGAAGAGTTATCAACAC---TGGTGGAGATG
B.US.08.HIV_US_BID_V3050_2008.JQ403070        ATGAGAGTGATGGAGATCAGGAAGAACTATCAAGAC---TGGTGGAGATG
B.US.08.HIV_US_BID_V3114_2007.JQ403074        ATGAGAGTGACGGGGATCAGGAAGAATTGTCAGCGC---TTGTGGAAATG
B.US.08.HIV_US_BID_V3122_2008.JQ403080        ATGAGAGTGAGGGGGATCAGGAGGAATTATCCGCGC---TCATGGAGATG
B.US.08.HIV_US_BID_V3128_2008.JQ403082        ATGAGAGTGAAGGGGACCAGGAGGAAT------TGC---TGGTGGAAATG
B.US.08.HIV_US_BID_V4120_2008.JQ403031        ATGAAAGTGAAGGAGACCAGGAAGAATTGTCAGCAC---TTATGGAAATG
B.US.08.HIV_US_BID_V4124_2008.JQ403035        ATGAGAGTGATGGAGATCAGGAGGAATTATCAGCAA---TTTTGGAAATG
B.US.08.HIV_US_BID_V4388_2008.JQ403083        ATGAGAGTGATGGGGATCAGGAGGAATTGTCAGCAC---TTGTGGAGATG
B.US.08.HIV_US_BID_V4389_2008.JQ403084        ATGAGAGTGAAGGGGATCAGGAAGAGTTATCAGCAC---TTGTGGAAATG
B.US.08.HIV_US_BID_V4390_2008.JQ403085        ATGAAAGTGAAGGGGATCAGGATGAATTATCAGCAC---TTGTGGGGATG
B.US.08.HIV_US_BID_V4391_2008.JQ403086        ATGAGAGTGATGGAGATCAGGAGGAATTATCAGCAA---TTTTGGAAATG
B.US.08.HIV_US_BID_V4392_2008.JQ403087        ATGAGAGTGATGGGGATCAGGAGGAATTATCAGCAC---TTATGGAGAGG
B.US.08.HIV_US_BID_V4393_2008.JQ403088        ATGAGAGTGAAGGGGACCAGGAGGAATTATCAGCAC---TTGTGGAGAGG
B.US.08.HIV_US_BID_V4394_2008.JQ403089        ATGAGAGTGATGGGGACCGGGAGG---------AAC---TTGCGGAGATG
B.US.08.HIV_US_BID_V4397_2008.JQ403091        ATGAGAGTGACGGGGATCAGGAAGAATTGTCAGCAC---TGGTGGAGATG
B.US.08.HIV_US_BID_V4489_2008.JQ403094        ATGAGAGTGAGGGGGATCAGGAAGAATTATCAACAC---TTGTGGAGATG
B.US.08.N90_08A6.JQ610123                     ATGAAAGTGAGGGAGATCAAGAAGAATTATCAGCAC---TTGTGGAAATG
B.US.09.700011145_A10_Bl_dbl.HM638568         ATGAGAGTGATGGGGATCAAGAAGAATTGTCAGCAC---TGGTGGAGAGG
B.US.09.C1P.GU733713                          ATGACAGTGAAGGGGATCAGGAAGAATTATCAGCAC---TTGTGGAGAGG
B.US.09.DEMB09US002.JX140657                  ATGAGAGTGAGGGGGATCAAGAAGAATTGGCAGCAA---TTCTGGAGATG
B.US.09.HIV025_p1.JF680914                    ATGAGAGTGAAGGGGATCAGGAAGAATTATCAACAC---TTATGGAGATG
B.US.09.HIV026_p2.JF680915                    ATGAGAGTGATGGGGATCAAGAGGAATTATCACAGC---TTATGGAGAGG
B.US.09.HIV028_p1.JF680916                    ATGAGAGTGAGGGGGACCAAGAAGAGCTGTCAGAGC---TGGTGGAAAGG
B.US.09.HIV029_p2.JF680917                    ATGAGAGTGAAGGGGACCAGGAAGAATTGGCAGGTC---TTGTGGAAATG
B.US.10.574872.JQ182826                       ATGAAAGTGACGGGGATCAGGAAGAATTATCAGCAC---TTGTGGAAAGA
B.US.10.850174.JQ182910                       ATGAGAGTGATGGAGACCAGGAAG---------CAC---TTATGGAGATG
B.US.10.CP1.JN397365                          ATGAGAGTGATGGAGATCAGGAAGAATTGGCAAAAC---TTGTGGAGATG
B.US.10.C.HQ846901                            ATGAGAGTGACGGGGATCAGGAAGAATTGTCAGCGC---TTGTGGGGATG
B.US.11.ES38.JN397362                         ATGAGAGTGATGGGGATCAGGAAGAATTATCAGCAC---TGGTGGAGATG
B.US.81.81NY3.AY247224                        ATGAGAGTGAAGGAGACCAGGAAGAATTATCAGCAC---TTGTGGAGATG
B.US.83.5157_83.AY835781                      ATGAAAGCGAAGGAGACCAGGAAGAATTGTCAGCAC---TTGTGGAGATG
B.US.83.RF_HAT3.M17451                        ATGAGAGTGATGGAGATGAGGAAGAATTGTCAGCAC---TTGTGGAAATG
B.US.83.SF2_LAV2_ARV2.K02007                  ATGAAAGTGAAGGGGACCAGGAGGAATTATCAGCAC---TTGTGGAGATG
B.US.84.5019_84.AY835779                      ATGAGAGTGAAGGAGATCAGGAAGAATTATCAGCAC---TGGTGGAGATG
B.US.84.84US_MNp.AY736819                     ATGAGAGTGAAGGGGATCAGGAGGAATTATCAGCAC---TGGTGGGGATG
B.US.84.NY5CG.M38431                          ATGAGAGCGAAGGGGACCAGGAAGAATTATCAGCAC---TTGTGGAGATG
B.US.84.SC14C.U90935                          ATGAGAGTGAAGGGGATCAGGAAGAATTGTCAGCAC---TTGTGGAAATG
B.US.84.SC.M17450                             ATGAGAGTGAAGGGATCAGGAAGGAATTATCAGCAC---TTGTGGAGATG
B.US.84.SF33.AY352275                         ATGAGAGCGAGGGAGACCAGGAAGAATTATCAGTGC---TTGTGGAGATG
B.US.85.5077_85.AY835769                      ATGACAGTGAAGGAGATCACGAACAATTATCAGCAC---TTGTGGAGATG
B.US.85.ALA1.M38430                           ATGAGAGTGAAGGGGATCAGGAGGAATTATCAGCGC---TTGTGGAGATG
B.US.85.Ba_L.AB221005                         ATGAGAGTGATGGAGATCAGGAGGAATTATCAGCAC---TGGTGGAGATG
B.US.85.CC101_10_10.AY357406                  ATGAGAGTGACGGGGATCAGGAAGAATTATCAGCAC---TTGTGGAGATG
B.US.85.SFMHS11.AF025758                      ATGAGAGCGAAGGAGATCAGGAAGAGTTATCAGCAC---TTGTGGAGATG
B.US.85.SFMHS21.AF025764                      ATGAGAGTGAAGGGGATCAGGAAGAATTATCAGCAC---TTGTGGAGATG
B.US.85.SFMHS3.AF025751                       ATGAGAGTGAAGGAGATCAGGAAGAATTATCAGCAC---TTGTGGAGATG
B.US.85.WCIPR.U69584                          ATGAAAGCGAAGGAGACCAGGAAGAATTATCAGCAC---TTGTGGAGATG
B.US.86.5018_86.AY835778                      ATGAGAGTGAAGGAGATCAGGAAGAATTGTCAGCGC---TTGTGGAAATG
B.US.86.5084_86.AY835775                      ATGAGAGTGAAGGGGATCAGGAAGAATTATCAGCAC---TGGTGGAGATG
B.US.86.5096_86.AY835749                      ATGAGAGTGGAGGAGATCAGGAAGAATTATCAGCAC---TTGTGGAGATG
B.US.86.5127_86.AY835774                      ATGAAAGTGAAGGAGACCAGGAAGAGTTATCAGCGG---TGGTGGAGATG
B.US.86.ADA.AY426119                          ATGAGAGTGAAGGAG------AAG---TATCAGCAC---TTGTGGAGATG
B.US.86.JRCSF.AY426125                        ATGAGAGTGAAGGGGATCAGGAAGAATTATCAGCAC---TTGTGGAAAGG
B.US.86.SFMHS16.AF025759                      ATGAGAGTGACGGAGACCAGGAAGAATTATCGGCAC---TTGTGGAGATG
B.US.86.SFMHS17.AF025760                      ATGAGAGTGAAGGGGATCAGGAAGAATTATCAGCAC---TTGTGGAGAAG
B.US.86.SFMHS18.AF025761                      ATGAGAGTGAAGGGGATCAGGAAGAATTATCAGCAC---TTGTGGAAATG
B.US.86.SFMHS1.AF025749                       ATGAGAGTGAAGGAGATCAGGAGGAATTATCAGCAC---TTGTGGAGATG
B.US.86.SFMHS2.AF025750                       ATGAGAGTGAAGGGGATCAGGAAGAATTATCAGCAC---TTGTGGAGATG
B.US.86.SFMHS4.AF025752                       ATGAGAGTGAAGGGGACCAGGAAGAATTATCAGCAC---TTGTGGAGATG
B.US.86.SFMHS8.AF025756                       ATGAGAGTGAAGGAGATCAGGAAGAATTATCAGCAC---TTGTGGAGACG
B.US.86.YU_2.M93258                           ATGAGAGCGACGGAGATCAGGAAGAATTATCAGCAC---TTGTGGAAAGG
B.US.87.5113_87.AY835758                      ATGAAAGTGAAGGAGACCAGGAAGAATTATCAGCAC---TCGTGGAGATT
B.US.87.BC_BCSG3.L02317                       ATGAGAGTGAAGGAGATCAGGAAGAATTATCAGCAC---TTGTGGAGATG
B.US.87.SFMHS5.AF025753                       ATGAGAGTGATGGGGATCAAGAACAATTATCAGCTC---TTGTGGAGAGG
B.US.87.SFMHS7.AF025755                       ATGAGAGTGAAGGGGATCAGGAAGAATTATCAACAC---TTCTGGAGATG
B.US.87.SFMHS9.AF025757                       ATGAGAGCGAAGGAGATCAGGAAGAATTATCAGCAC---TTGTGGAGATG
B.US.88.5160_88.AY835763                      ATGAGAGCGAAGAAGATCAAGAAGAATTATCAGCGC---TTGTGGAGATG
B.US.88.SFMHS19.AF025762                      ATGAGAGTGAAGGAGATCAGGAAGAATTATCAGCAC---TTGTGGAGAAG
B.US.88.SFMHS6.AF025754                       ATGAAAGCGAAGGAGATCAGGAAGAATTATCATCCC---TTGTTGTGGAG
B.US.88.WR27.AF286365                         ATGAGAGTGAAGGGGATCAGGAAGAATTGTCAGCAC---TTGTGGAAATG
B.US.89.1989b3.HQ110679                       ATGAGAGTGAAGGGGACCAGGAAGAATTATCAGCAC---TTGTGGAGATG
B.US.89.P896_89_6.U39362                      ATGAGAGTGAAGGAGATCAGGAAGAATTGGCAGCAC---TTG---AGAGG
B.US.89.R2_envUS_R2.AF128126                  ATGAGAGTGAAGGGGATCAGGAGGAATTATCAGCAC---TGGTGGGGATG
B.US.89.SFMHS20.AF025763                      ATGAGAGTGAAGGGGATCAGGAAGAATTGTCAGCAC---TTGTGGAGATG
B.US.90.90US_873.AY713412                     ATGAGAGTGAYGGAGATCAGGAGGAATTATCAGCAC---TTGTGGAGATG
B.US.90.US1.AY173952                          ATGAGAGTGAAGGGGATCAAGAAGACTTATCGGCAC---TTATGGAGATG
B.US.90.US2.AY173953                          ATGAGAGTGAAGGAGACCAGGAAGAATTATCAACAC---TTGTGGAGGTG
B.US.90.US3.AY173954                          ATGAGAGTGAAGGAGATCAGGAAGAATTGTCAGCGC---TTATGGAAATG
B.US.90.US4.AY173955                          ATGAGAGCGATGGGGATGAGGAAGCATTGTCAGCAC---TTGTGGAGCGG
B.US.90.WEAU160_GHOSH.U21135                  ATGAGAGTGAAGGGGATCAGGAAGAATTATCAGCAC---TTGTGGAAATG
B.US.91.5048_91.AY835761                      ATGAGAGTGAAGGGGATCAGGAAGAATTATCAGCAC---TTGTGGAAAGG
B.US.91.DH12_3.AF069140                       ATGAGAGTGATGGGGATCAGGAAGAATTATCAGCAC---TTGTGGAAAGG
B.US.91.HOBR0961_A10.GU331649                 ATGAGAGTGAAGGAGATCAGGAAGAATTATCAGCAC---TTGTGGAGATG
B.US.91.R3A.AY608577                          ATGAGAGTGAAGGGGATCAGGAGGAATTGTCAGCGC---TGGTGGAAATG
B.US.91.SUMA_TF1.JN944928                     ATGAAAGTGAAGGGGATCAGGAAGAAT------TAC---TTTTGGAGATG
B.US.93.WCD32P0793.DQ487188                   ATGAGAGTGATGGGGATCAGGAACAATTGTCAGCAC---TTATGGAGAGG
B.US.93.WCM32P0793.DQ487190                   ATGAGAGTGATGGAGATCAGGAACAATTGTCAGCAC---TTATGGAGATG
B.US.94.5082_94.AY835773                      ATGAGAGTGAAGGGGATCAGGAAGAGTTGTCAGCAC---TTGTGGAGATG
B.US.94.6101.AY612855                         ATGAGAGCGAAGGAGATGAGGAAGAGTTGTCAGCAC---TTGAGGAAATG
B.US.94.7165.AY835437                         ATGAGAGTGAAGGCGACCAGGAAGAATTGGCAACGC---TTGTGGTGGAG
B.US.94.94US_33931N.AY713410                  ATGAGAGCGAAGGGGATCAGGAAGAATTGGCAGCAC---TTGTGGAGATG
B.US.94.MACS4.DQ313246                        ATGACAGCGAAGGAGATCAGGAAGAATTATCAGCAC---CTGTGGAAGGG
B.US.94.PRB926_04_A9_4237.EU289197            --GAGAGTGATGGAGATCAGGAAGAATTATCAGCAC--------------
B.US.95.3988.AY835436                         ATGAGAGTGAAGGGGATCAGGAAGAATTGTCAGCAC---TTGTGGATATG
B.US.95.5073_95.AY835768                      ATGAGAGTGAAGGAGATCAGGAAGAATTATCAGCAC---TTGTGGAGATG
B.US.95.5768.AY835435                         ATGAGAGTGAAGGGGATCAAGAAGAATTATCAGCAC---TGGTGGAGATG
B.US.95.6240_08_TA5_4622.EU289190             ATGAGAGTGAAGGGGATCAGGAAGAATTATCAGCAC---TTGTGGAGATG
B.US.95.6535.AY835438                         ATGAAAGTGAAGGGGACCAGGAAGAATTATCAGCGC---TTGTGGAGATG
B.US.95.PRB931_06_TC3_4930.EU289198           ATGAGAGTGAAGGGGATCAGGAAGAATTATCAGCAC---TTGTGGAGATG
B.US.95.USPI90770EI72y95091pcWG2B7.JN024303   ATGAGAGTGAAGGAGATCAAGAGGAATTATCAGCAC---TTGTGGAAATG
B.US.96.1027_03.AY332237                      ATGAGAGTGATGGGGATCAGGAAGAATTATCAGTAC---TTGTGGAGAGG
B.US.96.1057_01.AY331292                      ATGAGAGTGATGGGGATCAGGAAGAATTATCAGCAC---TTG---AGATG
B.US.96.1304_d31.AY308762                     ATGAGAGTGAAGGGGATCAGGAAGAATTATCAGCAC---TTGTGGAAATG
B.US.96.61792_03_p29.EU575474                 ATGAGAGTGAAGGGGATCAGGATGAATTGGCGGCAC---TTGTGGAAATG
B.US.96.6244_13_B5_4576.EU289191              ATGACAGTGAAGGGGATCAGGAAGAATTATCAGCAC---TTATGGAAATG
B.US.96.62615_03_p10.EU575593                 ATGAGAGTGAAGGAGACCAGGAAGAATTATCAGCAC---TTGTGGAGAGG
B.US.96.BG1168.AY835443                       ATGAGAGTGAAGGGGATCATGAAGAATTGTCAGCAC---TTGTGGAGGTG
B.US.96.C26_12_1BH.U84819                     ATGAGAGTGAAGGGGATCAGGAAGAATTGTCAGCAC---TTGTGGAAAGG
B.US.96.USPI55751EI32y96071pcWG2B15.JN024428  ATGAGAGTGAAGGGGATCATGAAGAATTGTCAGCAC---TTGTGGAGGTG
B.US.97.1001_07.AY331282                      ATGAGAGTGAAGGGGATCAAGAAGAATTATCAGCAC---TGGTGGAGATG
B.US.97.1006_08.AY331284                      ATGAGAGTGATGGGGATCAGGAGGAATTATCAACAC---TTATGGAGATG
B.US.97.1012_08.AY331285                      ATGAGAGTGAAGGGGATCAGGAAGAATTATCAGCAC---TTGTGGAGATG
B.US.97.1013_03.AY331287                      ATGAGAGTGACGGAGATCAGGAAGAATTATCAGCAC---TTGTGGAGATG
B.US.97.1018_06.AY331289                      ATGACAGTGATGGGGATCAGGAAGAATTGGCAACAC---TTATGGAGATG
B.US.97.1051_12_D7.EU575167                   ATGAGAGTGATGGGGATCAGGAAGAATTGTCAACAC---TTGTGGAAATG
B.US.97.1054_TC4_1499.EU289185                ---------ATGGAGATCAGGAGGAATTATCAGCAC---TTGTGGAGATG
B.US.97.4012_C11.JN562755                     ATGAGAGTGAAGGGGACCAGGAAGAATTATCAGTAC---TTATGGAAATG
B.US.97.4013_C11.JN562794                     ATGAGAGTGAAGGAGATCAGGAAGAATTATCAGCAC---TTGTGGACATG
B.US.97.5002_P10.JN562786                     ATGAGAGTGAAGGGGATCAAGAGGAATTATCAGGGC---TGGTGGAGATG
B.US.97.5003_P33.JN562773                     ATGAGAGTGAGGGGGATCAAGAGGAATTATCAGCAC---TGGTGGAAATG
B.US.97.62357_14_D3_4589.EU289189             ATGAGAGTGAGGGAGATCAGGAGGAATTATCAGCAC---TTGTGGAAATG
B.US.97.624708_SGA_D14.EF593200               ATGAGAGTGAAGGGGATCATGAGGAATTATCAGCAC---TTGTGGAGATG
B.US.97.6305404_SGA_TA3.EF593201              ATGAAAGTGAAGGAGATCAGGAAGAATTATCAGCAC---TTGTGGAGATG
B.US.97.63068_05_A13.EU575670                 ATGAGAGTGAAGGGGACCAGGAAGAATTGTCAGAAC---TTGTGGAAAGG
B.US.97.63215_03_p20.EU575697                 ATGAGAGTGAAGGGGATCAGGAAGAATTGTCAGCTC---TTGTGGAGAGG
B.US.97.63358_p3_4013.EU289192                ATGAAAGCGAAGGAGACCAGGAGGAATTATCAGCAC---TTGTGGAGATG
B.US.97.901009_SGA_B3.EF593204                ATGAGAGTGAAGGAGACCAAGAAGAATTATCAGCAC---TTGTGGAGATG
B.US.97.9014_01_TB1_4769.EU289195             ATGACAGTGATGGAGATCAAGAAGAATTATCAGCAC---TGGTGGAGATG
B.US.97.9015_07_B8.EU575815                   ATGAGAGTGATGGGGATCAAGAAGACTTGTCAGCAC---TTATGGAGATG
B.US.97.9019_03_p10.EU575850                  ATGAAAGTGAAGGGGATCAGGAAGAGTTGTCGGCAC---TTGTGGAGGTG
B.US.97.9022_09_p10.EU575927                  ATGAAAGTGAAGGGGATCAGGAGGAATTATCAGCAC---TTGTGGAGATG
B.US.97.ACTDM580208A15.GU562033               ATGAAAGCGAAGGGGATCAGGAAGAATTATCAGCAC---TTGTGGAGATG
B.US.97.CQLDR03A1.GU562058                    ATGAGAGTGAAGGAGATCAGGAAGAATTGTCAGCCC---TTGTGGGGATG
B.US.97.HTM319C1.GU562236                     ATGAGAGTGATGGGGATCAGGAAGAATTGTCAGCAC---TTGTGGAGATG
B.US.97.M02_3_SW.U84854                       ATGAGAGTGAAGGGGATCAGGAAGAATTATCAGCAC---TGGTGGTGGAG
B.US.97.PRB95604_SGA_A4.EF593232              ATGAGAGCGACGGGGATGAGGAAGAATTATCAGCAA---TGGTGGAGAGG
B.US.97.SS1196.AY835442                       ATGAGAGTGAAGGAGACCAGGAAGAATTGTCAGAAC---TTATGGAAAGG
B.US.97.ZP6248_07_3A1.JN400469                ATGAGAGTGACGGGGATCAAGAAGAATTATCAGCAC---TTGTGGAGATG
B.US.97.zp62995_p2.EF593304                   ATGAGAGCGAAGGGGATCAGGAAGAATTATCAGTAC---TTGTGGAGAGG
B.US.97.zp9024_p17.EF593311                   ATGAGAGTGAAGGGGATCAGGAGGAATTATCAGCAC---TTGTGGAGATG
B.US.98.1056_TA11_1826.EU289186               ---------ATGGAGATCAGGAAGAATTATCAGCAC---TTGTGGAGATG
B.US.98.1058_08.AY331294                      ATGAGAGTGAAGGGGATCAGGAGGAATTGTCAGCAC---TCGTGGAGATG
B.US.98.1059_09_A4_1460.EU289188              ATGAGAGTGACGGAGATCAGGAAGAAT------TAC---TTGTGGAGATG
B.US.98.15384_1.DQ853463                      ATGAAAGTGAAGGAGACCAGGAGGAACTATCAGCAC---TTATGGAGATG
B.US.98.902020_SGA_A11.EF593208               ATGAGAGTGAAGGGGATCAGGAAGAAT------TAC---TGGTGGAAATG
B.US.98.9021_14_B2_4571.EU289196              ATGAGAGTGAAGGGGATCAGGAAGAATTGTCAGCAG---CACTTATGGAG
B.US.98.9026_07_p16.EU576016                  ATGAAAGTGAAGGGGATCAGGAAGAATTATCAGCAC---TGGTGGAGAGG
B.US.98.9032_08_B33.EU576141                  ATGAGAGTGATGGAGATCAGGAGGAATTGTCAGCAC---TTGTGGAGAGG
B.US.98.98USHVTN1925c1.AY560107               ATGACAGTGAAGGGGATCAGGAAGAATTATCAGCAC---TTGTGGAAATG
B.US.98.98USHVTN3605c9.AY560108               ATGAGAGTGAAGGGGACCAGGAGGAATTATCAGCAC---TTGGGGATATG
B.US.98.98USHVTN8229c6.AY560109               ATGAAAGCGAAGGGGACCAGGAAGAATTATCAGCAC---TTGTGGAGAGG
B.US.98.98USHVTN941c1.AY560110                ATGAAAGTGAAGGAGACCAGGAGGAATTATCAGCAC---TTGTGGACATG
B.US.98.AC10.AY835446                         ATGAGAGTGAGGGAGACCAGGAAGAATTATCAGCAC---TTGTGGTGGAA
B.US.98.ACT54869022A2.GU562001                ATGAGAGTGAAGGGGATCAGGAAGAATTATCAGCAC---TGGTGGAGAGG
B.US.98.HDNDRPI001B10.GU562080                ATGAGAGTGACGGGGATCAGGAAGAGTTGTCAGAAC---TTGTGGAGAGG
B.US.98.WC3_0498_4.EF175212                   ATGAAAGTGAAGGAGATCAGGAAGAATTATCAGCAC---TTGTGGAGATG
B.US.98.Z02_C6.EF593282                       ATGAGAGTGAAGGGGATCATGAAGAATTATCAGCAC---TTGTGGAAATG
B.US.98.Z03_B10.EU577426                      ATGAAAGTGAAGGGGATCAGGAAGAATTATCAGCAC---TTGTGGTGGAG
B.US.98.Z05_D6.EF593284                       ATGAGAGTGATGGGGATCAGGAAGAATTGTCAGCAC---TTGTGGAGAGG
B.US.98.zp9023_p5.EF593310                    ATGAGAGTGAGGGCGATGAAGAAGAATTATCAGCAC---TTGTGGAGAGG
B.US.98.zp9025_p9.EF593312                    ATGAGAGTGACGGGGATCAGGAGGAATTGTCAGCGC---TTGTGGAAATG
B.US.98.zp9028_p5.EF593314                    ATGAGAGTGATGGAGACATGGAAGAACTATCAGCAC---TTGTGGAGATG
B.US.98.zp9030_p19.EF593316                   ATGAGAGTGAGGGGGATCAGGAAGAATTATCAG------CTCTGGAAATG
B.US.98.zp9033_p5.EF593318                    ATGAGAGCGAAGGAGATGAGAAAGAATTGGCAGCAC---TTATGGAGAGG
B.US.99.10017SP14_10_73_PRO.JN786786          ATGAGAGTGAAGGGGATCAGGAAGAATTGTCAACGC---TTGTGGAAATG
B.US.99.10117SP22_13_89_PRO.JN786788          ATGAGAGTGAAGGGGATCAAGAAGAATTGTCAGCAC---TTGTTGAAATG
B.US.99.12008_09_A7.EU575441                  ATGAGAGTGATGGAGATCAGGAGGAACTATCAGCTC---TTGTGGAAAGG
B.US.99.169_1999.JN599165                     ATGAGAGTGACGGGGATCAGGAAGAATTATCAGCAA---TGCTGGAAATG
B.US.99.18_99TA3.JQ610043                     ATGAGAGTGAAGGGGATCAGGAAGAATTGGCAGCGC---TTGTGGACATG
B.US.99.4030_C11.JN562762                     ATGAGAGTGAAGGAGATCAGGAAGAATTATCAACAC---TTGTGGAGATG
B.US.99.7766SP15_39_41_EPI.JN786752           ATGAGAGTGAAGGGGATCAGGAAGAGCTATCAGCAC---TTGTGGAAATG
B.US.99.907712_SGA_TA1.EF593212               ATGAGAGTGAGGGCGATGAGGAAGAATTATCAGCAC---TGGTGGAGAGG
B.US.99.9079_09_TA10.EU576268                 ATGAGAGTGAAGGGGATCAGGAAGAATTATCAGCAC---TGGTGGTGGAG
B.US.99.AD17_3C_TA4.GU331247                  ATGAGAGTGAGGGGGATCAGGAAGAATTATTGGCAC---TGGGGGAGATG
B.US.99.CA110_SP14_27_1.JN786831              ATGAAAGTGACGGGGATCAGGAAGAATTATCAGCAA------TGGAAATG
B.US.99.HIV_US_BID_V5239_1999.JQ403100        ATGAGAGTGAAGGGGATCAGGAGGAATTGTCAGCAC---TGGTGGAGATG
B.US.99.PRB957_06_A13.EU576617                ATGAGAGTGAAGGGGATCAGGAAGAATTATCAGCAC---TTGTGGAGATG
B.US.99.PRB959_03.AY331296                    ATGAGAGTGATGGGGATCAAGAGGAATTATCAGCAC---TTGTGGAAAGA
B.US.99.Z10_B13.EU577469                      ATGAAAGTGATGGGGATCAGGAAGAATTATCCGCAC---TTGTGGAGAGG
B.US.99.Z13_G7.EF593286                       ATGAGAGCGACGGAGATCAAGAAG---------AAC---TTCTGGAGATG
B.US.99.zp12007_p27.EF593300                  ATGAGAGTGAAGGAGATCAAGAAGAATTGTCAGCTC---TTGTGGAAAGG
B.US.x.108048_002.JQ085297                    ATGAGAGCGAGGGAGATCAGGATGAATTATCAAAAC---TTGTGGAGATG
B.US.x.108060.GQ153937                        ATGAAAGTGAAGGGGATCAAGAAGAGTTGTCAGCAC---TTATGGAAATG
B.US.x.108069_005.JQ085295                    ATGAAAGTGAAGGAGATCAGGAAGAGTTGTCGGCTC---TTGTGGAGATG
B.US.x.109_24.FJ798397                        ATGAGAGTGAAGGGGATCAGGAAGAATTATCAGCAC---TTGTGGAAAGG
B.US.x.1229I.FJ469685                         ATGAGAGTGAAGGAGACCAGGAAGAATTATCAGCAC---TTGTGGAGAGG
B.US.x.135_10.FJ798416                        ATGAAAGTGAAGGAGATCAGGAAGAATTATCAGCAC---TGGTGGACATG
B.US.x.172297_028.JQ085287                    ATGAGAGTGACGGGGATCAGGAAGAACTGTCAGCAC---TGGTGGAAAGA
B.US.x.172946_025.JQ085289                    ATGAGAGTGAAGGGGATCAGGAAGAATTGTCAGCAC---TTGTGGAGATG
B.US.x.172976_032.JQ085293                    ATGAGAGTGACGGAGATCAGGAGGAATTGTCAGCAC---TGGTGGAGATG
B.US.x.546BMB4_546BM_B4.AF217150              ATGAGAGTGAAGGAGATCAGGAAGAATTAT---TGG---CTCTGGAGAGG
B.US.x.7047C_c01.AY842786                     ATGAGAGTGAAGGAGACCAGGAAGAATTATCAGCAC---TTGTGGAGAGG
B.US.x.7069C_c02.AY842808                     ATGAGAGTGAAGGAGACCATGAAGAATTATCAGCAC---TTGTGGAGATG
B.US.x.7120C_c01.AY842824                     ATGAAAGTGAAGGAGACCAGGAAGATTTGTCAGCAC---TTTTGGAGATG
B.US.x.A2520TOB8U.GU727873                    ATGAGAGTGAAGGGGATCAGGAAGAATTGTCAGCAC---TTATGGAAATG
B.US.x.A7540TOB8U.GU728333                    ATGACAGTGAAGGGGATCAGGAAGAATTATCAGCAC---TTGTGGAAAGG
B.US.x.AC160_T9_Day_1034_Dom.EU616649         ATGAGAGTGATGGGGACCAAGAAGAATTGTTGGCAC---TTGAGG-----
B.US.x.AC_04_0_Days_Consen_fa.DQ127534        ATGAGAGCGAGGGGGATGAAGAGGAATTGGCAGGAC---TTGTGGAGAGG
B.US.x.AC_16_0_Days_Consen_fa.DQ127537        ATGAGAGTGAGGGGGATCAGGAAGAATTATCAGCGC---TTGTGGAGATG
B.US.x.AC_59_41_Days_Seq1_fa.DQ127548         ATGAGAGTGAAGGGGATCAGGAAGAGTTGGCAGCTC---TTGTGGAGATG
B.US.x.AD3.v6.AF219627                        ATGAGAGTGAAGGGGATCAGGAGGAATTATCAGCAC---TTGTGGAGATG
B.US.x.B0519TOB8U.GU727957                    ATGAAAGTGAAGGAGACCAGGAAGAATTATCAGCAC---TTGTGGAGATG
B.US.x.B1539TOB8U.GU728244                    ATGAGAGTGAGGGAGATCAGGAAGAATTATCAGCAC---TTGTGGAGAGG
B.US.x.B1542TOB8U.GU728346                    ATGAAAGCGAAGGAGACCAGGAAGAATTATCAGCAC---TTGTGGAGATG
B.US.x.BRVA.M21098                            ATGAGAGTGAAGGGGATCAAGAAGAATTATCAGCAC---TTGTGGAGATG
B.US.x.CR0036W.FJ469690                       ATGAGAGTGAAGGGGATCAGGAGGAATTATCAGCAC------TGGAGATG
B.US.x.CR0050Z.FJ469692                       ATGAAAGTGAAGGGGATCAGGAAGAATTATCAGCAC---TTGTGGAGATG
B.US.x.CR0059T.FJ469694                       ATGAAAGTGAAGGAGATCAGGAAGAATTGC---------TGGTGGAAATG
B.US.x.CR0127W.FJ469699                       ATGAGAGTGAAGGGGATCAGGAAGAATTGTCAGCAC---TTGTGGAGATG
B.US.x.CR0164U.FJ469702                       ATGAGAGTGATGGAGACCAAGAAGAACTATCAGCAC---TTGTGGAGATG
B.US.x.CR0192W.FJ469704                       ATGAGAGTGAAGGAGATCAGGAAGCCTTGGCGGCGC---TTGTGGAGGTG
B.US.x.CR0206U.FJ469705                       ATGAGAGTGATGGGGATCAAGAGGAATTATCAGCAC---TGGTGGAGAGG
B.US.x.CR0234.FJ469711                        ATGAGAGTGAAGGGGATCAGGAAGAATTATCAGCAC---TGGTGGAGATG
B.US.x.CR0248X.FJ469712                       --GAGAGTGATGGAGATCTGGAAGAATTATCAGCCC------TGGAGATG
B.US.x.CR0382N.FJ469725                       ATGAGAGTGAAGGGGATCAGGAAGAGTTATCAGCAC---TTGTGGAAATG
B.US.x.CR0413T.FJ469726                       ATGAGAGTGAAGGAGATCAGGAAGAATTATCAGCAC---TCGTGGAAATG
B.US.x.DS_br_13.EU850430                      ATGAGAGTGAAGGGGATCAAGAGGAACTATCAGCGC---TTGTGGAGATG
B.US.x.E0510TOB8U.GU728412                    ATGAGAGTGAAGGGGATCAGGAAGAATTGTCAGCAC---TTATGGAGATG
B.US.x.E6537TOB8U.GU727880                    ATGAGAGTGAAGGGGATCAGGAAGAATTATCAGCAC---TTGTGGACATG
B.US.x.E7538TOB8U.GU728304                    ATGAGAGTGATGGGGACCAGGAAGAATTGTCAGCAC---TTGTGGAGGTG
B.US.x.E9516TOB8U.GU728410                    ATGAGAGTGATGGAGACCAGGAAGAATTATCAGCTT---TGGTGGAGATG
B.US.x.F1531TOB8U.GU728295                    ATGAGAGTGAAGGGGATCAGGAAGAACTGGCAGGGC---TTGTGGGGAGG
B.US.x.F1540TOB8U.GU728134                    ATGAAAGTGAAGGGGATCAGGAAGAATTATCAGCGC---TTGTGGAGAGG
B.US.x.F5510TOB8U.GU728383                    ATGAGAGTGAGGGGGATCAGGAGGAAT------TAC---TCATGGAGATG
B.US.x.F703.DQ886031                          ATGAGAGTGAAGGAGATCAGGAGGAATTATCAGCAC---TTGTGGAGATG
B.US.x.F710.FJ469729                          ATGAGAGTGAAGGGGATCAGGAAGAATTATCAGCAC---TTGTGGAAATG
B.US.x.F7174.DQ886032                         ATGAGAGTGAAGGGGATCAGGAGGAGTTATCAGGAC---TTATGGAGATG
B.US.x.F7204.DQ886033                         ATGAAAGTGATGGAGATCAGGAAGAATTATCAGCAC---TTGTGGAGATG
B.US.x.G2535TOB8U.GU728005                    ATGAAAGTGAGGGAGATCAGGAAGAATTATCAGCAC---TTGTGGAGATG
B.US.x.G8521TOB8U.GU728280                    --GAGAGTGATGGAGATCAGGAAGAATTATCAGCGC---TTGTGGTGGAA
B.US.x.G8598TOB8U.GU728339                    ATGAGAGTGAGGGAGATCAGGAGGAATTATCAGCAC---TTGCGGGGATG
B.US.x.H0002GH.DQ222211                       ATGAGAGTGAAGGAGATCAGGAGGAATTATCGGCAC---TTGTGGAGATG
B.US.x.H4570TOB8U.GU728205                    ATGAGAGCGAAGGGGATCAGGAAGAATTGGCAGGAC---TTGTGGAAAGG
B.US.x.H9514TOB8U.GU728268                    ATGAGAGTGAAGGGGATCAGGAAGAATTATCAGAAC---TTGTGGAGAGG
B.US.x.HCPI_01_02.GU367409                    ATGAGAGTGAGGGGGATCAGGAGGAATTATCAGCAC---TTGTGGAAATG
B.US.x.HCPI_02_01.GU367407                    ATGAGAGCGAGGGAGATCATGAAGAATTATCAGCAC---TTGTGGAGATG
B.US.x.HCPI_03_01.GU367410                    ATGAGAGTGATGGGGAYCAAGAGGAATTATCAGCAC---TTRTGGAGATG
B.US.x.HCPI_06_01.GU367408                    ATGAGAGTGAGGGGGATCAGGAAGAATTATCAGCAC---TTATGGAGATG
B.US.x.HCPI_12_01.GU367399                    ATGAGAGTGAAGGTGATCAGGAGGAGTTGTCTGCAC---TTGTGGAAAGG
B.US.x.HCPI_15_02.GU367403                    ATGAGAGTGAAGGGGACCAGGAAGAATTATCAGCAC---TTGTGGAGGTG
B.US.x.HCPI_18_01.GU367405                    ATGAGAGTGAGGGGGATCATGAGGAATTATCAACAC---TTGTGGAGATG
B.US.x.INMEd6_1.DQ444258                      ATGAGAGTGAAGGGGATCAGGAAGAATTATCAGCAC---TTGTGGAGATG
B.US.x.J3544TOB8U.GU728348                    --GAGAGTGATGGAGACCAGGAAGAATTATCATCAC---TGGTGGAGAGG
B.US.x.J4540TOB8U.GU728322                    ATGAAAGTGAAGGGGACCAAGAAGAATTATCAGCAC---TGGTGGAGATG
B.US.x.JHU559_FDC_ccG2S.EF440778              ATGAAAGTGAAGGAGACCAGGAAGAATTATCAGCAC---TTGTGGACATG
B.US.x.K1573TOB8U.GU728137                    ATGAGAGTGAAGGGGATCAAGAGGAATTATCAGCAC---TTGTGGAGAGG
B.US.x.L0576TOB8U.GU728368                    ATGAGAGTGAAGGGGATCAGGAAGAATTATCAACAC---TTGTGGAAATG
B.US.x.L3516TOB8U.GU728392                    ATGAGAGTGAAGGAGACCAGGAAGAATTATCAGCAC---TTGTGGAAATG
B.US.x.L7510TOB8U.GU728352                    ATGAGAGCGAAGGGGATCAAGAAGAGTTATCAGCAC---TTGTGGAGGTG
B.US.x.L8146.DQ886034                         ATGAGAGTGAAGGGGACCAGGAGGAATTATCAGCAC---TGGTGGAGATG
B.US.x.L8185.DQ886036                         ATGAGAGTGACGGGGATGAGGAAGAATTGTCAGCAC---TGGTGGAGAGG
B.US.x.L8188.FJ469744                         ATGAGAGTGAAGGGGATCAAGAAGAGTTGTCAAAAC---TTGTGGGGATG
B.US.x.L896.FJ469750                          ATGAGAGTGACGGGGATTTGGAAGAGTTGTCGGCAC---TTGTGGAGATG
B.US.x.M1546TOB8U.GU728345                    ATGAGAGTGACGGGGATCAGGATGACTTGGCAGCAC---TTATGCCGATG
B.US.x.M4526TOB8U.GU728179                    ATGAGAGTGACGGAGATCAGGAAGAATTATCAGGGC---TTGTGGAAATG
B.US.x.MACS2BR_13.AF491737                    ATGAGAGTGAAGGGGATCAGGAAGAGTTATCAGCAC---TTATGGAAATG
B.US.x.Macs1_SPLN_15.FJ687543                 ATGAGAGTGAAGGAG---------AAATATCAGCAC---TTGTGGAGATG
B.US.x.Macs3ln8.JN002043                      ATGAGAGTGAAGGAGAAA---------TATCAGCAC---TTGTGGAGATG
B.US.x.N4549TOB8U.GU728337                    ATGAGAGTGAAGGGGATCAGGAAGAATTGGCGGGGC---TTGTGGAGATG
B.US.x.NC7.AF049495                           ATGAGAGTGAAGGAG---------AACTATCAGCAC---TTGTGGAGATG
B.US.x.NCQ.FJ469752                           ATGAGAGTGAAGGGGACCAGGAAGAATTATCAGCGC---TGGTGGACATG
B.US.x.O1529TOB8U.GU728041                    ATGAAAGTGAAGGAGATGAGGAAGCATTGGCAGCAA---TCTTGGAAAGG
B.US.x.O5532TOB8U.GU727972                    ATGAGAGTGAAGGGGATCAGGAGGAATTATCAGCGC---TTGTGGAGATG
B.US.x.O9574TOB8U.GU728189                    ATGAGAGTGAAGGGGATCAGGAAGAATTATCGGCAC---TTGTGGAGATG
B.US.x.P1534TOB8U.GU728294                    ATGAGAGTGAGGGAGATTATGAGGAAATATCAGAAC---TTGTTGAGAGG
B.US.x.PRLS17.FJ469761                        ATGAGAGTGACGGAGATCAGGAAGAATTGTCAGCAC---TTGTGGAGATG
B.US.x.PRLS19.FJ469763                        ATGAGAGTGAAGGGGATCAAGAAGAATTATCAGCAC---TTGTGGAGATG
B.US.x.PRLS28.FJ469766                        ATGAGAGTGAAGGAGATCAGGAAGAATTATCAGCGC---TTGTGGAGACG
B.US.x.Progressor_6.EU807762                  ATGAGAGTGACGGGGATCAGGAGGAATTATCAGCAC---TTGTGGAGATG
B.US.x.Q2524TOB8U.GU727943                    ATGAAAGTGAGGGGGATCAAGAGGAATTGTCAGCGC---TTGTGGAGATG
B.US.x.Q4533TOB8U.GU728073                    ATGAGAGTGAGGGAGATCAAGATGAATTGTCGGCAC---TTGTGGARAGG
B.US.x.R6526TOB8U.GU727875                    ATGAGAGCGAGGGAGATCAAGAAGAATTGTCAGCGC---TTGTGGACATG
B.US.x.S1532TOB8U.GU728234                    ATGACAGTGAAGGGGACCAGGAAGAATTATCAACAC---TTATGGAGATG
B.US.x.S3526TOB8U.GU728039                    ATGAGAGTGATGGGGATCATGAGGAATTGTCAGCTC---TCGTGGAAAGG
B.US.x.SF128.M95292                           ATGAAAGTGAAGGAGACCAGGAAGAATTGTCGGCAC---TGGTGGAAATG
B.US.x.SF162_control_passage_12.EF367179      ATGAGAGTGAAGGGGATCAGGAAGAATTATCAGCAC---TTGKGGAGAGG
B.US.x.SH8127.FJ469767                        ATGAGAGCGAGGGAGATCAAGAAGAACTGTCAGCAC---TTGTGGAGAGA
B.US.x.SH8183.FJ469768                        ATGAGAGTGAGGGGGATCAGGAAGAATTATCAGCAC---TTGTGGAGAGG
B.US.x.SH8229.FJ469769                        ATGATAGTGAAGGAGACCAGGAAGAATTATCAGCAC---TTGTGGAAATG
B.US.x.SH8241.FJ469771                        ATGAGAGCGAAGGGGACCAAGAAGAATTATCAGCAC---TTGTGGAGATG
B.US.x.T0548TOB8U.GU728359                    --GAGAGTGATGGGGATCAGGAACAATTGGCAGCAC---TGGTGGAGATG
B.US.x.T5529TOB8U.GU728223                    ATGAGAGTGATGGGGACCAGGATGATCTGGCAGCAC---TTTTGGAAGTG
B.US.x.T5570TOB8U.GU728030                    ATGAGAGTGAAGGGGATCAGGAAGAATTGTCAGAAC---TTGTGGAGATG
B.US.x.T9524TOB8U.GU728229                    ATGAGAGTGAAGGAGATCAGGAAGAATTATCAGCAT---TTGTGGAGAGG
B.US.x.TYBE.AY189526                          ATGAGAGTGAGGGAGATCATGAGGAATTATCCAAAC---TTGTGGAGAGG
B.US.x.V1528TOB8U.GU728370                    ATGAAAGCGAAGGGGATCAGGAAGAATTATCAGCAC---TTGTGGAGAGG
B.US.x.V8518TOB8U.GU728336                    ATGAGAGTGAAGGGGATCAGGAAGAATTGTCAGCAC---TTGTGGGRATG
B.US.x.V9576TOB8U.GU728185                    ATGAGAGCGAAGGTGAGGAAGAAGAGTTATCAGCAC---TTGTGGAGATG
B.US.x.W9532TOB8U.GU728283                    ATGAGAGTGATGGGGATCAGGAGGAATTGTCGGCAC---TGGTGGAAAGG
B.US.x.X3578TOB8U.GU728054                    ATGAGAGTGAAGGGGATCAGGAGGAATTGGCAACAC---TTGTGGACATG
B.US.x.X5515TOB8U.GU728181                    ATGAGAGTGAGGGGGATCAAGAAGATTTATCAGCAC---TCCTTGTGGAG
B.US.x.X6521TOB8U.GU727919                    ATGAAAGCGAAGGGGACCARGAAGAGTTATCAGCTC---TTGTGGAGATG
B.US.x.Z8529TOB8U.GU728274                    ATGAGAGTGAAGGGGACCAGGARGACCAGGAAGAGT---TATCAGCACTG
B.US.x.s33_d39_c31.EU604640                   ATGAGAGTGAGGGGGATCAGGAAGAATTATCAGGAC---TTCTGGAGATG
B.US.x.s35_d0_c23.EU604556                    ATGAGAGTGATGGAGATCAGGAAGAATTGTCAGCAC---TCGTGGTGGAA
B.US.x.sample_C_BID_D617.JX503075             ATGAAAGTGAAGGGGATCAGGAAGAATTATCAGCCC---TTGTGGAAATG
B.UY.01.01UYTRA1092.AY781126                  ATGACAGCGAAGGGGACCAGGAAGAATTATCAGCAC---TGGTGGAGAGG
B.UY.01.01UYTRA1179.AY781127                  ATGAGAGCGAGGGGGATCAGGAAGAATTGTCAGCAC---TTGTGGAGATG
B.UY.02.02UY_TSU1290.JN235958                 ATGAGAGCGAAGGGGATCAGGAAGAATTATCAGCTC---TTATGGAGATG
B.UY.99.99UY_TRA0177.JN235965                 ATGAGAGTGATGGGGATCAAGAAGAATTGTCAGCGC---TTGTGGAAATG
B.VE.10.DEMB10VE001.JX140659                  ACGAGAGTGATGGGGATCAGCAGCAAT------TGC---TTGTGGAAATG
B.YE.02.02YE507.AY795904                      ATGAGAGTGATGAAGACCAGGAGGAATTGGCAGCAC---TTATGGAAATG
B.YE.02.02YE508.AY795905                      ATGAGAGTGATGGAGACCAGGAGGAATTGGCAGCAC---TTGTGGAGATG
B.ZA.03.03ZAPS045MB2.DQ396398                 ATGAGAGTGAAGGGGATCTGGAACAATTGTCAGCAC---TTGTGGAGATG
B.ZA.09.21231341.HQ595755                     ATGAGAGTGGAGGGGATGAGGAAGAATTATCAAAAC---TTGTGGAGATG
B.ZA.85.R84.FJ647145                          ATGAAAGTGAAGGGGATCAGGAAGAATTATCAGCAC---TTGTGGAGATG
B.ZA.99.99ZASM1.AY505010                      ATGACAGTGAAGGGGACCAGGAAGAGTTATCAGCAC---TTATGGAAATG
B.x.09.P430_p3.JF680931                       ATGAGAGTGAAGGGGATCAGGAAGAACTGTCAGCAC---TCGTGGAAATG
C.AR.01.ARG4006.AY563170                      ATGAGAGCGAAGGGGATACAGAGGAATTGGAAACAA---TGGTGGATATG
C.BE.93.VI882.HQ912708                        ATGAGAGTGATGGGGATACAGAGGAATTGTCAACAA---TGGTGGATATG
C.BE.94.VI1358.HQ912711                       ATGAAAGTGAGGGGGATACAGAGGAATTATCAACAT---TGGTGGAAATG
C.BE.x.VI829_1.EU191613                       ATGAAAGTGAAGGAGATACAGAGGAATTGTCCACGA---TGGTGGATATG
C.BI.91.BU910112.U39233                       ATGAGAGCGACGGGGATACAGAGGAATTGTCAACAA---TGGTGGATATG
C.BI.91.BU910213.U39237                       ATGAGAGTGATGGGGATACAGAGGAATTGTCAACAA---TGGTGGATATG
C.BI.91.BU910316.U39239                       ATGAGAGTGATGGGGATACAGAGGAATTGTCAACAA---TGGTGGATATG
C.BI.91.BU910423.U39243                       ATGAGAGCGATGGGGATACAGAGGAATTGTCAACAA---TGGTGGATATG
C.BI.91.BU910518.U39240                       ATGAGAGTGATGGGGATACAGATGAATTGTCAACAA---TGGTGGATATG
C.BI.91.BU910611.U39246                       ATGAGAGTGATGGGGATACAGAGGAATTGTCAACAA---TGGTGGATATG
C.BI.91.BU910717.U39245                       ATGAAAGCGATGGGGATACAGAGGAATTGTCAACAA---TGGTGGATATG
C.BI.91.BU910812.U39251                       ATGAAAGTGATGGGGATACAGAAGAATTGTCAACAA---TGGTGGATATG
C.BR.04.04BR013.AY727522                      ATGAGAGTGAAGGGGACACAGAGGAATTGGAAACAA---TGGTGGATATG
C.BR.04.04BR021.AY727523                      ATGAGAGTGAGGGTGATACAGAGGAATTGGAAACAA---TGGTGGATATG
C.BR.04.04BR038.AY727524                      ATGAGAGTGAGGGGGATACAGAGGAATTGGAAACAA---TGGGGGATATG
C.BR.04.04BR073.AY727525                      ATGAGAGTGAAGGGGATACAGAGGAATTGGAAGCAA---TGGGGGATATG
C.BR.07.BP00040_RH01.JN687737                 ATGAGAGTGATGGGGACACAGAGGAATTGGAAACAA---TGGTGGATATG
C.BR.07.DEMC07BR003.JX140663                  ATGAGAGTGATGGGGACACAGAGGAATTGGAAACAC---TGGTGGATATG
C.BR.92.BR025_d.U52953                        ATGAGAGTGGAGGGGATACAGAGGAATTGGAAACAA---TGGTGGATATG
C.BW.00.00BW07621.AF443088                    ATGAGAGTGATGGGGATCATGAGGAATTGTCAACAA---TGGTGGATATG
C.BW.00.00BW076820.AF443089                   ATGAGAGTGAGGGAGATACTGAGGAATTGTCAACAA---TGGTGGACATG
C.BW.00.00BW087421.AF443090                   ATGAGAGCGATGGGGACACAGAGGAATTGTCGACAA---TGGTGGATATG
C.BW.00.00BW147127.AF443091                   ATGAGAGTGATGGGGATATTGAGGAGTTGTCAACAA---TGGTGGATATG
C.BW.00.00BW16162.AF443092                    ATGAGAGTGATGGGGATACAGAGGAATTGTCAACGT---TGGTGGATATG
C.BW.00.00BW1686.AF443093                     ATGAGAGTGAAGGGGATACAGAGGAATTGGCCACAA---TGGTGGATATG
C.BW.00.00BW17593.AF443094                    ATGAGAGTGAGGGGGATACCGAGGAATTGGCAACAA---TGGTGGATATG
C.BW.00.00BW17732.AF443095                    ATGAGAGTGAGGGAGATCTTGAGGAGTTATCAACAC---TGGTGGATGTG
C.BW.00.00BW17835.AF443096                    ATGAGAGTGATGGGGATCAAGAGGAATTGTCCACCA---TGGTGGATATG
C.BW.00.00BW17956.AF443097                    --GAGAGTGATGGGGATCAGGAGGAATTGGCAACAA---TGGTGGATATG
C.BW.00.00BW18113.AF443098                    ATGAGAGTGAGGGGGACATTGAAGAATTATCAACGA---TGGTGGATATG
C.BW.00.00BW18595.AF443099                    ATGAGAGTGAGGGGGATACCGAGGAATTGGCAACAA---TGGTGGATATG
C.BW.00.00BW192113.AF443101                   ATGAGAGTGAGGGGGATACAGAGGAATTGGCAACAA---TGGTGGATATG
C.BW.00.00BW20361.AF443102                    ATGAGAGTGAGGGGGATATCGAGGAATTGGCAACAA---TGGTGGATATG
C.BW.00.00BW20636.AF443103                    ATGAGAGTGATGGGGATCATGAGGAACTGGCCACCA---TGGTGGATTTG
C.BW.00.00BW20872.AF443104                    ATGAGAGTGACGGGGATGTGGAAGAACTGTCAACAA---TGGTGGATATG
C.BW.00.00BW2127214.AF443105                  ATGAGAGTGAGGGGGATACCGAGGAATTGGCAACAA---TGGTGGATATG
C.BW.00.00BW22767.AF443107                    ATGAGAGTGAGGGGGATACTGAGGAATTGGCAACAA---TGGTGGATATG
C.BW.00.00BW38193.AF443108                    ATGAGAGTGAGGGGGATACTGAGGAATTGGCAGCAA---TGGTGGATATG
C.BW.00.00BW38428.AF443109                    ATGAGAGTGAGGGGGATACTGAGGAATTGGCAACAA---TGGTGGATATG
C.BW.00.00BW38713.AF443110                    ATGAGAGTGAGGGGGATACAGAGGAATTGGCAACAA---TGGTGGATATG
C.BW.00.00BW3876_9.AF443111                   ATGAGAGTGAGGGAGATATTGAGGAACTGGAAGCAA---TTGTGGACATG
C.BW.00.00BW3886_8.AF443112                   ATGAGAGTGAGGGGGATATTGAGGATTTGGCAATGG---TGGTGGATATG
C.BW.00.00BW3891_6.AF443113                   ATGAGAGTGAGGGGGATATTGAGGAATTATCAACAA---TGGTGGATATG
C.BW.00.00BW3970_2.AF443114                   ATGAGAGTGAAGGGGATAATGAGGAATTGTCAACAG---TGGTGGATCTG
C.BW.00.00BW5031_1.AF443115                   ATGAGAGTGATGGGGACACAGAGGAATTGTCAACAA---TGGTGGATATG
C.BW.96.96BW01B03.AF110959                    ATGAGAGTGAGGGGGATACTGAGGAATTATCCACAA---TGGTGGATATG
C.BW.96.96BW0402.AF110962                     ATGAGAGTGATGGGGATACAGAGGAATTGTCAACAA---TGGTGGATATG
C.BW.96.96BW0502.AF110967                     ATGAGAGTGATGGGGATATTGAAGAATTATCAGCAA---TGGTGGATGTG
C.BW.96.96BW06.AF290028                       ATGAGAGTGAAGGGGATACCGAGGAATTGGCAACAA---TGGTGGATATG
C.BW.96.96BW11B01.AF110971                    ATGAGAGTGATGGGGATCATGAGGAATTGTCAACCA---TGGTGGATATG
C.BW.96.96BW1210.AF110972                     ATGAGAGTGAGGGGGATATTGAGGAACTATCTACAA---TGGTGGATATG
C.BW.96.96BW15B03.AF110973                    ATGAGAGTGAGGGGGATACTGAGGAGTTGGCAACAA---TGGTGGATATG
C.BW.96.96BW16B01.AF110976                    ATGAAAGCGAGGGGGATATTGAAGACTTGTCAACAA---TGGTGGATATG
C.BW.96.96BW17.AF110981                       ATGAGAGTGATGGGGATATTGAGGAATTGTCAACAA---TGGTGGATATG
C.BW.96.96BWM032.AF443075                     ATGAGAGTGAGGGGGACACAGAGGAATTGGCAACGA---TGGTGGATCTG
C.BW.96.96BWMO1_5.AF443074                    ATGAGAGTGATGGGGATCAAGAAGAATTGGCAACCA---TGGTGGATATG
C.BW.98.98BWMC122.AF443076                    ATGAGAGTGATGGGGATACAGAAGAATTGTCAACGC---TGGTGGATATG
C.BW.98.98BWMC134.AF443077                    ATGAGAGTGATGGGGATCAAGATGAATTGGCAACAA---TGGTGGATATG
C.BW.98.98BWMC14A3.AF443078                   ATGAGAGTGAAGGGGATACTGAGGAATTGGCTACAA---TGGTGGATATG
C.BW.98.98BWMO1410.AF443079                   ATGAGAGTGATGGGGACACTGAGGAATTGTCAACAA---TGGTGGACATG
C.BW.98.98BWMO18D5.AF443080                   ATGAGAGTGATGGGGATACAGAAGAATTGTCAACAC---TGGTGGATATG
C.BW.98.98BWMO36A5.AF443081                   ATGAGAGTGAGGGGGATACTGAGGAATTGTCCACAA---TGGTGGATATG
C.BW.98.98BWMO37D5.AF443082                   ATGAGAGTGAGGGGGATATTGAGGAATTATCAACAA---TGGTGGATATG
C.BW.99.99BW393212.AF443083                   ATGAGAGTGAGGGGGATACCGAGGAATTGGCAACAA---TGGTGGATATG
C.BW.99.99BW46424.AF443084                    ATGAGAGTGAAGGGGATACTGAGGAATTGGCAACAA---TGGTGGATATG
C.BW.99.99BW4745.AF443085                     ATGAGAGTGAGGGGGATACTGAGGGATTATCAACAA---TGGTGGATATG
C.BW.99.99BW47547.AF443086                    ATGAGAGTGATGGGGATCAAGAGGAATTGTCAGCAA---TGGTGGATATG
C.BW.99.99BWMC168.AF443087                    ATGAGAGTGATGGAGATATGGAGGAATTGTCCACCA---TGGTGGATTTG
C.CN.06.CNE58.HM215421                        ATGAGAGTGAGGGGGACACTGAGGAATTGTCAACAA---TGGTGGATATG
C.CN.06.CNE86_U.HQ699991                      ATGAGAGTGAGGGGGATTTTGAGGAATTATCAACAA---TGGTGGAGGTG
C.CN.06.CNE88_U.HQ699992                      ATGAGAGTGAGGGGGACACTGAGGAATTGTCAACAA---TGGTGGATGTG
C.CN.07.CNE103_U.HQ699999                     ATGAGAGTGAGGGGGACGTGGAGGAATTATCAACAA---CAGTGGATATG
C.CN.07.CNE106.HQ699985                       ATGAGAGTGAGGGAGACACTGAGGAATTATCAACAA---TGGTGGATATG
C.CN.07.CNE17.HM215403                        ATGAGAGTGAGGGTGACACTGAGGAATTATCCACAA---TGGTGGATATG
C.CN.07.CNE23.HM215408                        ATGAGAGTGAGGGGGACACTGAGGAGTTATCAACAC---TGGTGGATATG
C.CN.07.CNE2.HQ699950                         ATGAGAGTGATGGGGACACGGAGGAATTATCAACAA---TGGTGGATATG
C.CN.07.CNE30.HM215411                        ATGAAAGTGAGGGGGACACGGAGGAATTATCCACAA---TGGTGGATATG
C.CN.07.CNE52.HM215416                        ATGAGAGTGAGGGGGACACTGAGGAATTATCAACAA---TGGTGGATATG
C.CN.07.CNE53.HM215417                        ATGAGAGTGAAGGGGACACTGAGGAATTATCAACAA---TGGTGGATATG
C.CN.07.CNE66.HQ699981                        ATGAGAGTGAGGGAGACACTGAGGAATTATCAGCAA---TGGTGGATATG
C.CY.05.CY040.FJ388901                        ATGAGAGTGATGGGGACACGGAGGAATTGTCAACAA---TGGTGGACATG
C.CY.05.CY069.FJ388913                        ATGAGAGCGAGGGGGATACTGAGGAATTGGCCACAA---TGGTGGACATG
C.CY.06.CY166.FJ388948                        ATGAAAGTGATGGGGGATACTGAGGAATTATCAACAA--TGGTGGATATG
C.CY.06.CY176.FJ388952                        ATGAGAGTGACGGGGATACTGAGGAATTGTCAACAA---TGGTGGATATG
C.CY.07.CY187.JF683740                        ATGAGAGTGAGGGGGATACAGAGGAATTGGCAACAA---TGGTGGATATG
C.CY.07.CY203.JF683755                        ATGAGAGTGATGGGGATACAGAGGAATTGTCAACAA---TGGTGGATATG
C.CY.07.CY205.JF683757                        ATGAGAGTGAGGGGGATATTGAGGAATTGGCAACAA---TGGGGGATATG
C.CY.08.CY219.JF683768                        ATGAGAGTGAGGGGGATATTGAGGAGTTATCAACAA---TGGTGGACATG
C.CY.08.CY221.JF683770                        ATGAGAGTGATGGGGACATTGAGGAATTATCAACAA---TGGTGGATATG
C.CY.09.CY260.JF683803                        ATGAGAGTGATGGGGATCATGAGGAATTGTCAAAGA---TGGTGGATATG
C.DJ.91.DJ259A.L22940                         ATGAAAGTGATGGGGACACAGAGGAACTGGCCACGG---TGGTGGGTATG
C.DJ.91.DJ373A.L23065                         ATGAGAGTGATGGGGATACAGATGAACTGTCAACAA---TGGTGGATAGG
C.DK.01.CTL_015.EF514713                      ATGAGAGTGATGGGGATACTGAGGAATTGGCAACAA---TGGTGGATATG
C.ES.07.X2118_2.EU884500                      ATGAAAGTGAGGGGGATACYGAGGAATTGGCGACAA---TGGTGGATGTG
C.ES.08.X2363_2.EU786681                      ATGAGAGTGAGGGGGATACTGAGGAATTGGCAACAT---TGGTGGATATG
C.ES.x.MH08.EF531335                          ATGAGAGTGACGGGGACACGGAAGAATTGTCAACAA---TGGTGGATATG
C.ET.02.02ET_288.AY713417                     ATGAGAGTGAGGGGGATACAGAGGAATTGTCAACAA---TGGTGGATATG
C.ET.86.ETH2220.U46016                        ATGAAAGTGATGGGGATACAGAGGAATTGTCAACAA---TGGTGGATATG
C.FI.91.FIN9126.AF219262                      ATGAGAGTGAAGGGGATACAGAGGAATTGTCAACAA---TGGTGGAAATG
C.FI.91.FIN9149.AF219263                      ATGAGAGTGAGGGGGATACTGAGGAATTGGCAACAA---TGGTGGATATG
C.FI.91.FIN9158.AF219264                      ATGAGAGTGAGGGAGATACCGAGGAATTGGCAACAA---TGGTGGATATG
C.FI.92.FIN9210.AF219266                      ATGAGAGTGAGGGGGATACTGAGGAATTATCAACAA---TGGTGGATATG
C.FI.92.FIN9277.AF219269                      ATGAGAGTGATGGGGATGTTGAGGAATTGTCAACAA---TGGAGGATATG
C.FI.93.FIN9307.AF219270                      ATGAGAGTGATGGGGATCACGAGGAATTGTCAACAA---TGGTGGATATG
C.FI.94.FIN9401.AF219274                      ATGAGAGTGAGGGGGATACCGAGGAATTGGAAACAA---TGGTGGATATG
C.GB.01.27_C27_42.FJ977094                    ATGAGAGTGAGGGGGACATCGAGGAATTGGCAACAA---TGGTGGATATG
C.GB.01.28_C28_g.FJ977093                     ATGAGAGTGATGGGGACACAGAGGAATTATCTGCTA---TGGTGGATATG
C.GB.01.38_C38_22.FJ977095                    ATGAGAGTGATGGGGATCAAGAGGAGTTGTCAACGA---TGGTGGATATG
C.GB.05.N3_DAY_1.FJ653288                     ATGAAAGTGATGGGGATACAGAGGAATTGTCATCAA---TGGTGGATATG
C.GB.08.M320d_F9.HQ595787                     ATGAGAGTGAGGGAGATACTGAGGAATTATCAACAA---TGGTGGATATG
C.GB.08.M520c_B9.HQ595789                     ATGAGAGTGAGGGGGATACTGAGGAATTATCAACAA---TGGTGGATATG
C.GB.08.S315_D10.HQ595800                     ATGAGAGTGATGGGGATACAGAGGAATTGTCAACAA---TGGTGGATATG
C.GB.09.N341_p1.JF680927                      ATGAGAGTGAGGGGGATATTGAGGAATTGTCAACAA---TGGTGGATATG
C.GE.03.03GEMZ033.DQ207941                    ATGGGAGTGAAGGGGATACTGAGGAATTGTCAACGC---TGGTGGATATG
C.GM.99.N005312.HQ385458                      ATGAGAGTGAAGGGGATATTGAAGAATTGGCTACAA---TGGTGGATATG
C.IL.98.98IS002.AF286233                      ATGAGAGTGAAGGGGATGCAGAGGAACTGTCGACCA---TGGTGGAGATG
C.IL.99.99ET14.AY255825                       ATGAAAGTGATGGGGATACCGAAGAATTGGCCACGA---TGGTGGATGTG
C.IL.99.99ET17.AY255826                       ATGAGAGTGATGGGGATGCAGATGAGCTGGCGACAA---TGGTGGATATG
C.IL.99.99ET1.AY255823                        ATGAGAGTGACGGGGATACAGAGGAATTGGCAACAA---TGGTGGATATG
C.IL.99.99ET7.AY255824                        ATGAGAGTGACGGGGATGCAGAGGAATTGTCAACCA---TGGTGGATATG
C.IN.00.HIV_0013095_2.EF117267                ATGAGAGTGAAGGGGATACTGAGGAATTATCAACAA---TGGTGGATATG
C.IN.00.HIV_001428_2.EF117266                 ATGAGAGTGAGGGGGATACTGAGGAATTATCAGCAA---TGGTGGATGTG
C.IN.00.HIV_00836_2.EF117265                  ATGAGAGTGAGGGGGATACGGAGGAATTATCAACAT---TGGTGGATATG
C.IN.00.HIV_26191_2.EF117274                  ATGAGAGTGAGGGAGACACAGAGGAATTATCTACAA---TGGTGGATATG
C.IN.00.NARI_VB105_J10.EU521729               ATGAGAGTGATGGGGACACTGAGGAATTATCAACAA---TGGTGGATATG
C.IN.03.D24.EF469243                          ATGAGAGTGGGGGGGATACTGAGGAATTGCCAACAC---TGGTGGATATG
C.IN.07.NARI_IVC4_NEM_J2.EU908218             ATGAGAGTGATGGGGACACTGAGGACTTATCAACAA---TGGTGGATATG
C.IN.07.NARI_VB52_J19.EU521727                ATGAGAGTGAGGGGGATGTTGAGGAATTATCAACAR---TGGTGGATATG
C.IN.09.T125_p1.JF680935                      ATGAGAGTGATGGAGATACTGAGGAATTATCAACAA---TGGTGGATATG
C.IN.93.93IN999.AF067154                      ATGAGAGTGAGGGGGATACTGAGGAATTATCAACAA---TGGTGGATATG
C.IN.94.20635_4.JQ715368                      ATGAGAGTGAGGGGGATACGGAGGAATTATCAACAA---TGGTGGATATG
C.IN.94.94IN11246.AF067159                    ATGAGAGTGAGGGGGACACTGAGGAATTATCAACAA---TGGTGGATATG
C.IN.94.94IN476.AF286223                      ATGAGAGTGAGGGGGATACTGAGGAATTGTCAACAC---TGGTGGATATG
C.IN.95.95IN21068.AF067155                    ATGAGAGTGAGGGGGATACTGAGGAATTATCAACAA---TGGTGGATATG
C.IN.98.98IN012.AF286231                      ATGAGAGTGAAGGGGATACTGAGGAATTATCGACAA---TGGTGGATATG
C.IN.98.98IN022.AF286232                      ATGAGAGTAAGGGAGACACTGAGGAATTATCTACAA---TGGTGGATATG
C.IN.99.01IN565_10.AY049708                   ATGAGAGTGAGGGGGATACTGAGGAATTATCAACAA---TGGTGGATATG
C.IN.99.HIV_16055_2.EF117268                  ATGAGAGTGAGGGGGATACTGAGGAATTATCAACAA---TGGTGGATATG
C.IN.99.HIV_16845_2.EF117269                  ATGAGAGTGAGGGGGATGCTGAGGAATTATCAACAA---TGGTGGATATG
C.IN.99.HIV_16936_2.EF117270                  ATGAGAGTGAGGGGGATACTGAGGAATTATCGACAA---TGGTGGATATG
C.IN.99.HIV_25711_2.EF117272                  ATGAGAGTGAAGGGGACACGGAAGAGTTATCAACAA---TGGTGGATATG
C.IN.99.HIV_25925_2.EF117273                  ATGAGAGTGAGGGGGACATTGAGGAATTATCAACAA---TGGTGGATATG
C.IN.x.CALCMANDAL.AJ276221                    ATGAGAGTGAAGGGGACACGGAGGAATTATCCACAA---TGGCGGATATG
C.IN.x.VB39.EF694033                          ATGAGAGTGAGGGGGATACGGAAGAACTATCAATGT---TGGTGGATATG
C.IN.x.VB49.EF694036                          ATGAGAGTGAGGGGGATACTGAGGAATTATCAGCAA---TGGTGGATATG
C.IN.x.cal308F.DQ404010                       ATGAGAGTGACGGGGATCAGGAAGAACTATCAGCAT---TTATGGAGATG
C.KE.00.KER2010.AF457054                      ATGAGAGTGAGGGGGATACAGAGGAATTGGCAACAA---TGGTGGATATG
C.KE.02.QD022_1957I_ENV_A4.FJ396028           ATGAGAGTGATGGGGATACAGAGGAATTGGCAACAA---TGGTGGATATG
C.KE.91.KNH1268.AY945738                      ATGAGAGTGAAGGGGATACAGAGGAATTGTCAACAA---TGGTTGATATG
C.KE.95.QB099_391M_ENV_C8.FJ866132            ATGAGAGTGATGGGGATACGGAGGAATTGTCGGCAA---TGGTGGATATG
C.KE.97.QC406_70M_ENV_F3.FJ866133             ATGAGAGTGATGGGGATGCAGAGGAACTATCAACAA---TGGTGGATATG
C.MM.99.mIDU101_3.AB097871                    ATGAGAGTGAGGGGGACACGGAGGAATTATCAACAA---TGGTGGATATG
C.MW.03.CHV0011179_0114_H10.FJ444184          ATGAGAGTGATGGGGATACTGAGGAATTGTCAACAC---TGGTGGATATG
C.MW.03.CHV0011202_0334_H1.FJ444207           ATGAGAGTGAGGGGGATATTGAGGAATTGGCAACAA---TGGTGGATATG
C.MW.03.CHV0011247_0478_H2.FJ444251           ATGAGAGTGAGGGGGATACTGAGGAATTGTCAACAA---TGGTGGATATG
C.MW.03.CHV0011273_0595_G9FRAMESHIFT.FJ444277 ATGAGAGCGAGGGGGATAATGAGGAATTGGCAGCAA---TGGTGGATACG
C.MW.03.CHV0011299_0626_H11.FJ444303          ATGAGAGTGATGGGGATGTTGAGGAATTATCCACAA---TGGTGGATATG
C.MW.03.CHV0011342_0682_H9.FJ444346           ATGAGAGTGACGGGGATACAGAGGAATTATCCACAA---TGGTGGATATG
C.MW.03.CHV0011355_089_E6FRAMESHIFT.FJ444359  ATGAGAGTGAGGGGGATGTTGAGGAATTGTCAACAA---TGGTGGATATG
C.MW.04.CHV0011387_0985_H7.FJ444391           ATGAGAGTGATGGGGATACTGAGGAATTGTCAACAA---TGGTGGATATG
C.MW.04.CHV0011411_1086_H9.FJ444415           ATGAGAGTGAGGGGGATATGGAAGAATTGGCCACAA---TGGTTGATATG
C.MW.04.CHV0011414_1172_A5FRAMESHIFT.FJ444418 ATGAGAGTGATGGGGACACAGAGGAATTGGCAACAA---TGGTGGATATG
C.MW.04.CHV0011452_1176_H3.FJ444456           ATGAGAGCGAAGGGGATACTGAGGAATTATCAACAA---TGGTGGATATG
C.MW.04.CHV0011472_1196_D7.FJ444476           ATGAGAGTGAGGGGGATACTGAGGAATTGTCAACAA---TGGTGGATATG
C.MW.04.CHV0011496_1335_H3.FJ444500           ATGAAAGTGATGGGGACACAGAGGAGTTGTCAACGC---TGGTGGATATG
C.MW.04.CHV0011518_1373_G4.FJ444522           ATGAGAGTGAGGGGGATATTGAGGAATTGGCAACAA---TGGTGGATATG
C.MW.04.CHV0011538_1394_H5.FJ444542           ATGAGAGTGAGGGGGATACCGAGGAATTGGCAACAA---TGGTGGATATG
C.MW.05.CHV0011561_2010_H4.FJ444565           ATGAGAGTGATGGGGATACTGAGGAACTATCAACAA---TGGTGGATATG
C.MW.05.CHV0011607_2060_H5.FJ444610           ATGAGAGTGATGGGGATACTGAGGAATTGTCAACAC---TGGTGGATATG
C.MW.05.CHV0011618_2103_D4INSERTION.FJ444620  ATGAGAGTGATGGGGACACAGAGGAATTATCAACAA---TGGTGGATATG
C.MW.06.CHV0008284_703010010_B9.FJ443815      ATGAGAGTGAGGGGGACATTGAGGAATTATCAACAA---TGGTGGATATG
C.MW.06.CHV0011568_2052_E8INSERTION.FJ444572  ATGAGAGTGATGGGGACATTGAGGAATTATCAACAA---TGGTGGATATG
C.MW.07.702010141.e38.JQ779309                ATGAGAGTGATGGGGATACAGAGGAATTGTCAACAA---TGGTGGATATG
C.MW.07.CH010073_w16_p1.HM204583              ATGAGAGTGAGGGGGATATTGAGGAATTATCAACAA---TGGTGGATATG
C.MW.07.CH010085_w4_p1.HM204584               ATGAGAGTGATGGGGATATTGAGGAATTGTCAACAG---TGGTGGATATG
C.MW.07.CH010102_e_p2.HM204588                ATGAGAGTGATGGGGATACAGAGGAATTGTCAACGC---TGGTGGATATG
C.MW.07.CH010141_w12_p1.HM204591              ATGAGAGTGATGGGGATACAGAGGAATTGTCCACAA---TGGTGGATATG
C.MW.07.CH010167_w8_p2.HM204592               ATGAGAGTGATGGGGAGATTGAGGAATTGTCAACAA---TGGTGGATATG
C.MW.07.CH0269_e3.HM204622                    ATGAAAGTGAGGGGGATACTGAGGAATTGTCAACGA---TGGTGGATATG
C.MW.07.CHV0008305_703010054_B2_STOP.FJ443795 ATGAGAGTGAGGGAGATATGGAGGAATTGGCTGCAG---TGGTGGATATG
C.MW.07.CHV0008453_703010131_2_E8.FJ443651    ATGAGAGTGATGGGGATACAGAGGAATTGTCAACAA---TGGTGGATATG
C.MW.07.CHV0008489_703010193_D2_stop.FJ443615 ATGAGAGTGAGGGGGATACTGAGGAATTATCAACAA---TGGTGGATATG
C.MW.07.CHV0010217_703010200_1B8.FJ444005     ATGAGAGTGAAGGAGATATCGAGGAATTGTCCACAC---TGGTGGATATG
C.MW.07.CHV0010246_703010228_1B5.FJ444034     ATGAGAGTGATGGGGATGCCGAAGAATTGGCAGCAA---TGGGGGATGTG
C.MW.08.0301_G12.HM070477                     ATGAGAGTGAGGGGGATGATGAGGAATTGGCAACAA---TGGTGGATATG
C.MW.08.0702bmL_H19.HM070526                  ATGAGAGTGAGGGGGATACTGAGGAATTGGAAACTC---TGGTGGATATG
C.MW.08.1209_B7.HM070539                      ATGACAGTGATGGGGATACAGAGGAATTGTCAACGA---TGGTGGATATG
C.MW.08.3009_B4.HQ595984                      ATGAAAGTGATGGGGATACTGAGGAATTGTCAACGA---TGGTGGATATG
C.MW.08.3305_D5.HM070584                      ATGAGAGTGAGGGGGATACAGAGGAATTGGCAACAT---TGGAGGATATG
C.MW.08.3404_A1.HQ596030                      ATGAGAGTGAGGGGGACACAGAGGAATTGGCAACAA---TTGTGGATATG
C.MW.08.3902_E2.HM070639                      ATGAGAGCGATGGGGATACTGAGGAATTGTCCACCA---TGGTGGATATG
C.MW.08.4403_H11.HM070705                     ATGAGAGTGAGGGGGATGTTGAGGAGTTGGCCACCA---TTGTGGATATG
C.MW.08.5807_C2.HQ596147                      ATGAAAGCGATGGGGACACAGAAGAGTTGTCAACAA---TGGTGGATATG
C.MW.08.702010118_C10.HQ615984                ATGAGAGTGATGGGGATACCGAGGAATTATCAACAA---TGGTGGATGTG
C.MW.08.702010432.e25.JQ779242                ATGAGAGTGAGGGAGATACTGAGGAATTATCAACAC---TGGTGGATATG
C.MW.08.703010479_D7.HQ615962                 ATGAGAGTGAGGGGGATACCGAGGAATTGGCAACAA---TGGTGGATTTG
C.MW.08.703010588_E7.HQ615963                 ATGAGAGTGACGGGGATACAGAGGAATTGTCCACAA---TGGTGGATATG
C.MW.08.703010632_A1.HQ615964                 ATGAGAGTGAGGGGGATCTCGAGGAGTTGGCAACAA---TGGTGGATATG
C.MW.08.703010760_H9.HQ615982                 ATGAGAGTGAGGGGGATGCTGAGGAATTATCAACAA---TGGTGGATATG
C.MW.08.CH010259_w16_p1.HM204597              ATGAGAGTGAGGGGGATGCAGAGGAATTATCAACAA---TGGTGGATATG
C.MW.08.CH010432_w4_p1.HM204613               ATGAGAGTGAGGGAGATACTGAGGAATTATCAGCAA---TGGTGGATATG
C.MW.08.CH010440_w4_p1.HM204614               ATGAGAGTGAGGGGGATACTGAGGAATTGTCAACAA---TGGTGGACATG
C.MW.09.0404_C6.HQ595814                      ATGAGAGTGAGGGGGATATTGAGGAATTGTCCACAA---TGGTGGACATG
C.MW.09.703010256.e8.JQ779096                 ATGAGAGTGAGGGGGATACAGAGGAATTATCAACAA---TGGTGGATATG
C.MW.93.93MW_965.AY713413                     ATGAGAGTGATGGGGATACGGAAGAATTGGCAACAA---TTGTGGATATG
C.MW.96.C007_1E12_2B.HM638662                 ATGAGAGTGAGGGGGATACTGAGGAATTATCCACAA---TGGTGGATATG
C.MW.96.C009_B8_3B.HM638713                   ATGAGAGTGAGGGGGATACTGAGGAATTATCAACAC---TGGTGGACATG
C.MW.96.C011_B9_3B.HM638770                   ATGAGAGTGAGGGGGATGTTGAGGAATTATCAACAA---TGGTGGATATG
C.MW.96.C012_F12_3S.HM638803                  ATGAGAGTGATGGGGATACTGAGGAATTATCAACAA---TGGTGGATATG
C.MW.96.C018_E8_3S.HM638848                   ATGAGAGTGAGGGGGATACAGAGGAATTATCAACAA---TGGTGGATATG
C.MW.96.C019_E1_3S.HM638911                   ATGAGAGTGATGGGGATACGGAGGAATTGTCAACGC---TGGTGGATATG
C.MW.96.C047_E10_2S.HM638986                  ATGAGAGTGATGGGGACACTGAGGAATTATCAACAA---TGGTGGATATG
C.MW.96.C070_D9_2S.HM639015                   ATGAGAGTGAGGGGGACACTGAGGAATTATCAACAA---TGGTGGATATG
C.MW.96.C083C8_3B.HM639114                    ATGAGAGTGATGGGGATACAGAAGAATTGTCAACAA---TGGTGGATATG
C.MW.96.C111_G3_3S.HM639196                   ATGAGAGTGATGGGGATACCGAGGAATTGGAAACAA---TGGTGGATATG
C.MW.96.C113_E6_2S.HM639260                   ATGAGAGTGACGGGGATACCGAGGAGTTGGCAACAA---TGGTGGATATG
C.MW.x.BF1266_431a.HM215360                   ATGAGAGTGACGGGGATACGGAAGAATTGTCAACAA---GGGTGGATATG
C.MW.x.BF1677F2_613a.HM215361                 ATGAGAGTGAGGGGGATACTGAGGAATTGGCAACAA---TGGTGGATGTG
C.MW.x.BF942_218d.HM215362                    ATGAGAGTGAGGGGGATACTGAGGAATTATCAACAA---TGGTGGATATG
C.SN.90.90SE_364.AY713416                     ATGAGAGTGACGGGGATGTTGAGGAATTGTCAACCA---TGGTGGATATG
C.SO.89.89SM_145.AY713415                     ATGAGAGTGAGGGGGATACTGAGGAATTGGCAACAA---TGGTGGATATG
C.TH.x.PWJ_0513_39.HM215433                   ATGAGAGTGAGGGGGATAGTGAGGAGTTATCAACAA---TGGTGGATATG
C.TZ.00.142_F3_B1.HQ659585                    ATGAGAGCGAGGGGGATACTGAGGAATTGTCAACAA---TGGTGGATATG
C.TZ.00.234_F1_1.HQ697934                     ATGAGAGTGAGGGGGATATTGAGGAATTATCAACCA---TGGTGGATATG
C.TZ.00.390_F1_B7.HQ697983                    ATGAGAGTGATGGGGATATTGAGGATTTGGCAACAA---TGGTGGATATG
C.TZ.00.410_F2_7.HQ698009                     ATGAGAGTGATGGGGATTATGAGGAATTGTCAACAA---TGGTGGATATG
C.TZ.01.A125.AY253304                         ATGAGAGTGAAGGGGATATTGAGGAATTGGCAACAC---AGGTGGATATG
C.TZ.01.A207.AY253307                         ATGAGAGTGATGGGGATAAAGAAGAATTGGCAACAA---TGGAGGATGTG
C.TZ.01.A246.AY253308                         ATGAGAGTGATGGGGATATTGAGGAATTGTCAACAA---TGGTGGACATG
C.TZ.01.A260.AY253310                         ATGAGAGTGATGGAGATACTGAGGAATTGTCAACAA---TGGTGGATATG
C.TZ.01.A301.AY253312                         ATGAGAGTGAAGGGGATACTGAGGAATTGGCAACTA---TGGTGGACATG
C.TZ.01.A388.AY253317                         ATGAGAGTGAGGGGGATATTGAGGAATTGGCAACAG---TGGTGGATGTG
C.TZ.01.A93.AY253303                          ATGAGAGTGAGGGGGACACAGAGGAATTATCCACAA---TGGTGGATATG
C.TZ.01.BD16_10.AY253320                      ATGAGAGTGATGGGGATACGGAGGAATTGTCAGAGA---TGGTGGATATG
C.TZ.01.BD22_11.AY253321                      ATGAGAGTGATGGGGACACGGAAGAATTGTCAACAA---TGGTGGATATG
C.TZ.01.BD39_8.AY253313                       ATGAGAGCGAGGGGGATATGGAGGAATTATCAACAC---TGGTGGACATG
C.TZ.01.BD9_11.AY253322                       ATGAGAGTGAGGGGGAGATCGAGGAATTGGCAACAA---TGGTGGATGTG
C.TZ.02.CO178.AY734556                        ATGAGAGTGATGGGGATACTGAGGAATTGGCAACAA---TGGTGGATATG
C.TZ.02.CO3056.AY734550                       ATGAGAGTGACGGGGATACCGAGGAATTGGCCACAA---TGGTGGATATG
C.TZ.02.CO328.AY734551                        ATGAGAGTGATGGGGATATCGAGGAATTATCAACAA---TGGTGGATATG
C.TZ.02.CO3305.AY734558                       ATGAGAGTGATGGGGATACTGAGGAATTGTCCACTA---TGGTGGATATG
C.TZ.02.CO6721.AY734560                       ATGAGAGTGATGGGGATGTTGAGGAATTGTCAACTC---TGGTGGATATG
C.TZ.03.0077_v1_c16.HM215254                  ATGAGAGTGATGGGGAGCATGAGGAATTGTCAACGT---TGGTGGATATG
C.TZ.03.3873_v1_c24.HM215311                  ATGAGAGTGAAGGGGATACTGAGGAATTGGCAACAA---CGGTGGATATG
C.TZ.03.6471_v1_c16.HM215328                  ATGAGAGCGAAGGGGATACTGAGGAATTGTCAACAA---TGGTGGATATG
C.TZ.03.6838_v1_c35.HM215341                  ATGAGAGTGAGGGGGAGATTGAGGAATTGGCAACAA---TGGTGGATATG
C.TZ.03.6980_v0_c31.HM215344                  ATGAGAGTGAGGGGGATATTGAGGAATTGGCAACAA---TGGTGGATATG
C.TZ.04.0041_v3_c18.HM215253                  ATGAGAGTGAGGGGGATACTGAGGAATTGGCAACTA---TGGTGGACATG
C.TZ.04.0921_v2_c14.HM215262                  ATGAGAGTGAGGGGGATACTGAGGAACTATCCACAA---TGGTGGATATG
C.TZ.04.0984_v2_c2.HM215263                   ATGAGAGTGATGGGGATACTGAGGAATTGTCCACAA---TGGTGGATATG
C.TZ.04.3063_v4_c04.HM215287                  ATGAGAGTGAGGGGGATATTGAGGAATTATCAACAA---TGGTGGATATG
C.TZ.04.3728_v2_c6.HM215307                   ATGAGAGTGAGGGGGATGCTGAGGAATTATCAACAA---TGGTGGATATG
C.TZ.04.377_v4_c09.HM215308                   ATGAGAGTGAGGGGGATGTTGAGGAATTGTCCACAA---TGGTGGATATG
C.TZ.04.6273_v3_c47.HM215325                  ATGAGAGTGATGGGGATACAGAGAAATTGTCAACAA---TGGTGGATATG
C.TZ.04.6631_v3_c10.HM215335                  ATGAGAGTGAGGGGGGTACTGAGGAATTATCAACAA---TGGTGGATATG
C.TZ.04.6644_v2_c33.HM215336                  ATGAGAGTGAGGGGGATATCGAGGAATTGGCAACAA---TGGTGGATATG
C.TZ.04.98_v3_c5.HM215355                     ATGAGAATGAAGGGGATGAGGAGGAATTGTCAACCA---TGGTGGATATG
C.TZ.05.3168_v4_c10.HM215289                  ATGAGAGTGATGGGGATACAGAGGAATTGTCAACGA---TGGTGGATATG
C.TZ.05.3426_v5_c17.HM215300                  ATGAGAGTGATGGGGATATTGAGGAGTTGTCAACGA---TGGTGGATATG
C.TZ.05.3637_v5_c3.HM215305                   ATGAGAGTGAGGGGGATCTTGAGGAATTATCAACAA---TGGTGGATTTG
C.TZ.05.6040_v4_c15.HM215320                  ATGAGAGTGATGGGGACATTGAGGAATTATCAACAA---TGGTGGATATG
C.TZ.05.6322_v4_c1.HM215326                   ATGAAAGTGAGGGGGATGTTGAGGAGTTGGCAACAG---TGGTGGATATG
C.TZ.05.933_v4_c4.HM215352                    ATGAGAGTGAGGGGGAGATCGAGGAATTGTCAACAA---TGGTGGATATG
C.TZ.06.6022_v7_c24.HM215319                  ATGAGAGTGACGGGGACACAGAGGAATTGGCAACAA---TGGTGGATATG
C.TZ.06.6146_v7_c23.HM215324                  ATGAGAGTGAGGGGGATGTTGAGGAGTTGGCAACAA---TGGTGGATATG
C.TZ.08.707010562_G9.HQ615976                 ATGAGAGTGAAGGGGACACAGAGGAATTATCCACAA---TGGTGGATATG
C.TZ.08.CH0457_e1.HM204623                    ATGAAAGTGATGGAGATATTGAGGAAGTGGAAACAT---TGGTGGATATG
C.TZ.97.97TZ04.AF361874                       ATGAGAGTGATGGGGACACGGAGGAATTATCCACGA---TGGTGGATATG
C.TZ.97.97TZ05.AF361875                       ATGAGAGTGAGGGGGATGTCGAGGAATTGGCTACAA---TGGTGGATATG
C.TZ.98.98TZ013.AF286234                      ATGAGAGTGAGGGGGTTACGGAGGAATTGGCAACGA---TGGTGGATATG
C.TZ.98.98TZ017.AF286235                      ATGAGAGTGATGGGGACACGGAGGAGTTATCCACGA---TGGTGGATATG
C.TZ.x.304_F2_1_11.HM215286                   ATGAGAGTGATGGGGACATGGAGGATTTGGCAACAA---TGGTGGATGTG
C.TZ.x.346_F4_D2_12.HM215302                  ATGAGAGTGAGGGGGATATCGAGGAATTGGCAACAA---TGGTGGATATG
C.TZ.x.556_F2_3_25.HM215317                   -----AGTGATGGGGACACGGAAGAGTTGTCAACCA---TGGTGGATAGG
C.TZ.x.569_F1_37_10.HM215318                  ATGAGAGCGATGGAGATACTGAGGAATTGTCCACGA---TGGTGGATATG
C.TZ.x.98_F4_H5_13.HM215354                   ATGATAGTGAGGGGGATACAGAGGAATTGGAGACAT---TGGTGGATATG
C.UG.90.UG268A2.L22948                        ATGAGAGTGATGGGGATACAGAGGAATTGTCAACAA---TGGTGGATATG
C.US.05.p07Jenv48.EU663619                    ATGAGAGTGAGGGGGATACTGAGGAATTATCCACAA---TGGTGGATATG
C.US.98.98US_MSC3018.AY444800                 ATGAGAGTGATGGAGATACTGAAGAATTGGCAACAA---TGGTGGATATG
C.US.98.98US_MSC5016.AY444801                 ATGAGAGTGAAGGGGATAATGAGGAATTGGCAACAA---TGGTGGATATG
C.US.x.V2537TOB8U.GU728173                    ATGAAAGTGARGGGGATATTGAAGAATTATCAACAG---TGGTGGATATG
C.UY.01.TRA3011.AY563169                      ATGAGAGTGAAGGGGATACAGAGGAATTGGAAACAA---TGGTGGATATG
C.YE.02.02YE511.AY795906                      ATGAGAGTGACGGGGATACTGAGGAATTATCAACAA---TGGTGGATATG
C.ZA.00.00ZAPCP1.AY529667                     ATGAGAGTGAGGGGGATGTTGAGGAATTGGCAACAA---TGGTGGATATG
C.ZA.00.1069MB.AY838567                       ATGAGAGTGAGGGAGATGTTGAGGAATTGTCAACAA---TGGTGGATATG
C.ZA.00.1119MB.AY463229                       ATGAGAGTGAGGGAGATACTGAGGAATTGTCAACAA---TGGTGGATATG
C.ZA.00.1134MB.AY463217                       ATGAGAGTGAGGGGGACACCGAGGAATTGGCCACAA---TGGTGGATATG
C.ZA.00.1157M3M.AY585266                      ATGAGAGTGAGGGGGATACCGAGGAATTGGCCACAA---TGGTGGATATG
C.ZA.00.1162MB.AY463224                       ATGAGAGTGAAGGGGATACCGAGGAATTGGCCACAA---TGGTGGATATG
C.ZA.00.1165MB.AY463230                       ATGAGAGTGACGGGGACATCGAGGAATTGTCCACAA---TGGTGGATATG
C.ZA.00.1168MB.AY463231                       ATGAGAGTGAGGGGGATACCGAGGAATTGGCCACAA---TGGTGGATATG
C.ZA.00.1170MB.AY463225                       ATGAGAGTGAGGGGGACACGGAGGAATTGTCAACAA---TGGTGGATATG
C.ZA.00.1171MB.AY463232                       ATGAGAGTGAGGGAGACATTGAGGAATTGTCCACAA---TGGTGGATATG
C.ZA.00.1176MB.AY463218                       ATGAGAGTGAGGGGGATACCGAGGAATTGGCCACAA---TGGTGGATATG
C.ZA.00.1178MB.AY463233                       ATGAGAGTGAGGGAGATACTGAGGAGTTGGCAACAC---TGGTGGATATG
C.ZA.00.1184MB.AY838566                       ATGAGAGTGAGGGGGATACCGAGGAACTGGGGACAA---TGGTGGATCTG
C.ZA.00.1189MB.AY838565                       ATGAGAGTGAGGGGGATACCGAGGGATTGGACACAA---TGGTGGATATG
C.ZA.00.1192M3M.AY463219                      ATGAGAGTGAGGGGGATACAGAGGAATTGGCCACAA---TGGTGGATATG
C.ZA.00.1195MB.AY463220                       ATGAGAGTGAGGGGGATACAGAGGAATTGGCCACAA---TGGTGGATATG
C.ZA.00.1197MB.AY463234                       ATGAGAGTGAGGGGGATACAGAGGAATTGGCCACAA---TGGTGGATATG
C.ZA.00.1210MB.AY463221                       ATGAGAGTGATGGGGATACAGAGGAGTTGGCCACAA---TGGTGGATATG
C.ZA.00.1214MB.AY463236                       ATGAGAGTGATGGGGATGTTGAGGAATTGTCAACAA---TGGTGGATATG
C.ZA.00.1217MB.AY463226                       ATGAGAGTGAAGGGGATACTGAGGAATTGGCCACAA---TGGTGGATATG
C.ZA.00.1225MB.AY463227                       ATGAGAGTGAGGGGGATACAGAGGAATTGGCCACCA---TGGTGGATATG
C.ZA.00.1228MB.AY463222                       ATGAGAGTGAGGGGGATACAGAGGAATTGGCCACAA---TGGTGGATATG
C.ZA.00.CM1_N1.JX845606                       ATGAGAGTGAGGGGGATACAGAGGAATTGGCCACAA---TGGTGGATATG
C.ZA.00.CM2_E1.JX845587                       ATGAGAGTGAGGGGGATATTGAGGAACTGTCCACAA---TGGTGGATATG
C.ZA.00.CM3_M11.JX845593                      ATGAGAGTGAGGGGGATACAGAGGAATTGGCCACAA---TGGTGGATATG
C.ZA.00.CM5_A1.JX845611                       ATGAGAGTGAAGGGGATACAGAGGAATTGGCCACAA---TGGTGGATATG
C.ZA.00.CP4_L2.JX845600                       ATGAGAGTGACGGGGATATGGAAGAATTGTCAACAG---TGGTGGATATG
C.ZA.00.J112MA.AY838568                       ATGAGAGTGATGGGGATACTGAGGAATTGTCTACCA---TGGTGGAGATG
C.ZA.00.J38MA.AY463228                        ATGAGAGTGAGGGGGATACCGAGGAATTGGCCACAA---TGGTGGATATG
C.ZA.00.TM20_13.EU161645                      ATGAAAGTGATGGGGATACAGAGGAATTGTCCACAA---TGGTGGATATG
C.ZA.01.01ZADU36_5.FJ846632                   ATGAGAGTGAGGGGGACACAGAGGAATTGGCCACAA---TGGTGGATATG
C.ZA.01.01ZARP1.AY529666                      ATGAGAGTGATGGGGACACGGAAGAATTGTCAACCA---TGGTGGATATG
C.ZA.01.01ZATM18b.AY529672                    ATGAGAGTGAGGGGGATACTGAGGAATTGGCAACGA---TGGTGGATATG
C.ZA.01.01ZATM45.AY228557                     ATGAGAGTGAGGGGGATACCGAGGAATTGGCAACAA---TGGTGGATATG
C.ZA.01.2004MB.AY463235                       ATGAGAGTGAAGGGGATACAGAGGAATTGGCAACAA---TGGTGGATATG
C.ZA.01.2134MB.AY463237                       ATGAGAGTGAGGGGGATATTGAGGAATTGGCCACAA---TGGTGGATATG
C.ZA.01.J54Ma.AY463223                        ATGAGAGTGAAGGGGATACTGAGGAATTGTCCACAA---TGGTGGATATG
C.ZA.02.02ZAPS005MB1.DQ351235                 ATGATAGTGACGGGGATACGGAGGAATTGGCAACAA---TGGTGGATATG
C.ZA.02.02ZAPS006MB1.DQ351220                 ATGAGAGTGAGGGGGATACAGAGGAATTGGCCACAA---TGGTGGATATG
C.ZA.02.02ZAPS008MB1.DQ275647                 ATGAGAGTGAGGGAGATACTGAGGAATTGGCAACAA---TGGTGGATATG
C.ZA.02.02ZAPS013MB1.DQ351222                 ATGAGAGTGAAGGGGATACAGAGGAATTGGCCACAA---TGGTGGATATG
C.ZA.02.02ZAPS014MB1.DQ351218                 ATGAGAGTGAGGGGGATACAGAGGAATTGGCCACAA---TGGTGGATTTG
C.ZA.02.02ZAPS015MB1.DQ369995                 ATGAAAGTGAAGGGGACACGGAGGAATTGTCAACAA---TGGTGGATATG
C.ZA.02.RP4.DQ447270                          ATGAGAGTGAGGGGGATACAGAGGAATTGGCCACAA---TGGTGGATATG
C.ZA.02.RP6.DQ447269                          ATGAGAGTGATGGGGACACAGAAGAGTTGGCAACAA---TGGTGGATATG
C.ZA.03.03ZAPS017MB1.DQ351224                 ATGAGAGTGAGGGGGATATTGAGGAGTTGTCAACCA---TGGTGGATATG
C.ZA.03.03ZAPS020MB1.DQ275653                 ATGAGAGTGAGGGGGATGTTGAGGAATTGTCTACGA---TGGTGGATATG
C.ZA.03.03ZAPS021MB1.DQ369978                 ATGAGAGTGAGGGGGATACAGAGGAATTGGCCACAA---TGGTGGATATG
C.ZA.03.03ZAPS023MB1.DQ351225                 ATGAGAGTGAGGGGGATACAGAGGAACTGTCCACAA---TGGTGGATATG
C.ZA.03.03ZAPS024MB1.DQ396367                 ATGAGAGTGAGGGGGACACGGAGGAATTGGCCACAA---TGGTGGATATG
C.ZA.03.03ZAPS025MB1.DQ351226                 ATGAAAGTGAGGGGGATACAGAGGAATTATCCACAA---TGGTGGATATG
C.ZA.03.03ZAPS026MB1.DQ369985                 ATGAGAGTGAGGGGGATACAGAGGAATTGGCCACAA---TGGTGGATATG
C.ZA.03.03ZAPS027MB1.DQ351223                 ATGAGAGTGAGGGGGATACAGAGGAATTGGCCACAA---TGGTGGATATG
C.ZA.03.03ZAPS030MB1.DQ369996                 ATGAGAGCGATGGGGATATGGAAGAACTGTCAAAAA---TGGTGGATATG
C.ZA.03.03ZAPS032MB1.DQ445633                 ATGAAAGTGAGGGGGATACAGAGGAATTGGCCACAA---TGGTGGATATG
C.ZA.03.03ZAPS034MB1.DQ369979                 ATGAGAGTGAAGGGGATACAGAGGAATTGGCCACAA---TGGTGGATATG
C.ZA.03.03ZAPS042MB1.DQ369977                 ATGAGAGTGAAGGGGACACAGAGGAATTGGCCACAA---TGGTGGATATG
C.ZA.03.03ZAPS043MB1.DQ351227                 ATGAGAGTGAGGGGGATGCCGAGGAATTGGCCACAA---TGGTGGATATG
C.ZA.03.03ZAPS044MB1.DQ396384                 ATGAGAGTGAGGGGGATATTGAGGAATTATCAACAA---TGGTGGATATG
C.ZA.03.03ZAPS046MB1.DQ369984                 ATGAGAGTGAAGGGGATACAGAGGAATTGGCCACAA---TGGTGGATATG
C.ZA.03.03ZAPS048MB1.DQ396364                 ATGAGAGTGACGGGGATACTGAGGAATTGTCAACCA---TGGTGGACATG
C.ZA.03.03ZAPS049MB1.DQ369986                 ATGAGAGTGATGGGGATCATGAGGAATTGTCAACGA---TGGTGGATATG
C.ZA.03.03ZAPS050MB1.DQ369980                 ATGAGAGTGAAGGGGATACAGAAGAATTATCCACAT---TGGTGGATATG
C.ZA.03.03ZAPS051MB1.DQ396385                 ATGAGAGTGAGGGAGATGCTGAGGAATTGTCAACAA---TGGTGGATATG
C.ZA.03.03ZAPS052MB1.DQ369987                 ATGAGAGTGAGGGGGATATGGAGGAATTGGCAACAA---TGGTGGATATG
C.ZA.03.03ZAPS055MB1.DQ396373                 ATGAGAGTGAGGGGGATACTGAGGAATTGTCAACAA---TGGTGGACATG
C.ZA.03.03ZAPS056MB1.DQ396374                 ATGAGAGTGAGGGGGATACAGAGGAATTGGCCACAC---TGGTGGATATG
C.ZA.03.03ZAPS057MB2.DQ369989                 ATGAGAGTGAGGGGGATACAGAGGAATTGGCCACAA---TGGTGGATATG
C.ZA.03.03ZAPS063MB1.DQ396388                 ATGAGAGTGAAGGAGATACTGAGGAATTGTCAGCAA---TGGTGGATATG
C.ZA.03.03ZAPS066MB2.DQ396375                 ATGAGAGTGAGGGGGATGCCGAGGAACTGGCCACAA---TGGTGGATATG
C.ZA.03.03ZAPS067MB2.DQ396389                 ATGAGAGTGATGGGGACCATGAGGAATTGTCAACAA---TGGTGGATATG
C.ZA.03.03ZAPS071MB1.DQ396376                 ATGAGAGTGAGGGGGATACTGAGGAATTGGCCACAA---TGGTGGATATG
C.ZA.03.03ZAPS074MB2.DQ351228                 ATGAGAGTGAGGGGGATGTTGAGGAACTGGCAACAA---TGGGGGATATG
C.ZA.03.03ZAPS077B1.DQ093591                  ATGAGAGTGAAGGGGACACAGAGGAATTGGCCACAA---TGGTGGATATG
C.ZA.03.03ZAPS079B1.DQ093592                  ATGAGAGTGACGAGGATACCGAGGAATTGGCCACAA---TGGTGGATATG
C.ZA.03.03ZAPS081MB1.DQ351219                 ATGAGAGTGAGGGGGATACAGAGGAATTGGCCACAA---TGGTGGATATG
C.ZA.03.03ZAPS083MB1.DQ351229                 ATGAGAGTGAGGGGGATACTGAGGAATTATCAACAA---TGGTGGATATG
C.ZA.03.03ZAPS086MB1.DQ275654                 ATGAGAGTGAGGGGGATACTGAGGAATTGGCCACAA---TGGTGGACATG
C.ZA.03.03ZAPS088MB1.DQ275651                 ATGAGAGTGAGGGGGATACTGAGGAATTGGCCACAA---TGGTGGATGTG
C.ZA.03.03ZAPS089MB1.DQ351216                 ATGAGAGTGAGGGGGATACTGAGGAATTGTCCACAA---TGGTGGATATG
C.ZA.03.03ZAPS091MB1.DQ275645                 ATGAGAGTGAGGGGGATACAGAGGAATTGGCTACAA---TGGTGGATATG
C.ZA.03.03ZAPS094MB1.DQ396377                 ATGAGAGTGAGGGGGATACTGAGGAATTGTCCACAA---TGGTGGATATG
C.ZA.03.03ZAPS095MB1.DQ275652                 ATGAGAGTGAGGGGGATACTGAAGAATTGGCCACAA---TGGTGGATATG
C.ZA.03.03ZAPS097MB1.DQ351230                 ATGAGAGTGAGGGGGATACCGAGGAATTGGCTACAA---TGGTGGATATG
C.ZA.03.03ZAPS099MB1.DQ275655                 ATGAGAGTGAGGGGGATACAGAGGAATTGGCCACAA---TTGTGGATCTG
C.ZA.03.03ZAPS103MB2.DQ275656                 ATGAGAGTGAGGGAGATGTTGAGGAATTGTCAACGA---TGGTGGATATG
C.ZA.03.03ZAPS104MB1.DQ369990                 ATGAGAGTGAAGGGGATACAGAGGAATTGGCCACAA---TGGTGGATATG
C.ZA.03.03ZAPS105MB2.DQ445632                 ATGAGAGTGATGGGGATACTGAAGAATTGTCAACAA---TGGTGGATATG
C.ZA.03.03ZAPS108MB1.DQ396378                 ATGAGAGTGAGGGGGATACCGAGGAATTGGCCACAA---TGGTGGATCTG
C.ZA.03.03ZAPS112MB2.DQ396386                 ATGAGAGCGAGGGGGACACTGAGGAATTGGAAACAA---TGGTGGATATG
C.ZA.03.03ZAPS113MB2.DQ396365                 ATGAGAGTGAGGGGGATATTGAGGAATTGTCAACAA---TGGTGGATATG
C.ZA.03.03ZAPS116MB1.DQ445635                 ATGAGAGTGAGGGGGATACTGAAGAATTATCAACAA---TGGTGGATATG
C.ZA.03.03ZAPS118MB1.DQ396368                 ATGAGAGTGAGGGGGATACAGAGGAATTGGCTACAA---TGGTGGATATG
C.ZA.03.03ZAPS122MB1.DQ396370                 ATGAGAGTGAGGGGGATACCGAGGAATTGGCCACAA---TGGTGGATATG
C.ZA.03.03ZAPS123MB1.DQ396369                 ATGAGAGTGAGGGGGATACAGAGGAGTTGGCCACGA---TGGTGGATATG
C.ZA.03.03ZAPS124MB1.DQ369976                 ATGAGAGTGAGGGGGATACAGAGGAATTGGCCACAA---TGGGGGATATG
C.ZA.03.03ZAPS125MB1.DQ396390                 ATGAGAGTGATGGGGATATTGAGGAATTGTCAACGG---TGGTGGATATG
C.ZA.03.03ZAPS126MB1.DQ275657                 ATGAGAGTGAGGGGGATATCGAGGAATTGGGCACAA---TGGTGGATATG
C.ZA.03.03ZAPS128MB1.DQ275643                 ATGAGAGTGAGGGGGATACAGAGGAATTGGCCACAA---TGGTGGATATG
C.ZA.03.03ZAPS130MB1.DQ275658                 ATGAGAGTGAGGGGGATATTGAAGAATTATCAACTA---TGGTGGATATG
C.ZA.03.03ZAPS131MB1.DQ396380                 ATGAGAGTGATGGGGACACGGAAGAATTGTCAACAA---TGGTGGATATG
C.ZA.03.03ZAPS133MB1.DQ275646                 ATGAGAGTGAAGGGGATACAGAGGAATTGGTCACAA---TGGTGGATATG
C.ZA.03.03ZAPS136MB1.DQ351231                 ATGAGAGTGAGGGGGATATTGAGGAATTGTCAACAA---TGGTGGATATG
C.ZA.03.03ZAPS140MB1.DQ369981                 ATGAGAGTGAGGGGGATACAGAGGAATTGGCCACAA---TGGTGGATATG
C.ZA.03.03ZAPS143MB1.DQ396391                 ATGAGAGTGAGGGGGATACAGAGGAATTATCAACCA---TGGTGGATATG
C.ZA.03.03ZAPS151MB1.DQ396392                 ATGAGAGTGAGGGGGATGTGGAAGAATTGGCAACCA---TGGTGGATATG
C.ZA.03.03ZAPS152MB1.DQ396399                 ATGAAAGTGATGGGGACACCGAGGAATTGGCAACAA---TGGTGGATGTG
C.ZA.03.03ZAPS155MB1.DQ396371                 ATGAGAGTGAGGGGGATACAGAGGAGTTGGCCACAA---TGGTGGATATG
C.ZA.03.03ZASK005B2.DQ011175                  ATGAGAGCGAGGGGGACACTGAGGAATTGGCAACAA---TGGTGGATATG
C.ZA.03.03ZASK006B2.AY878056                  ATGAGAGTGAGGGGGATACCGAGGAATTATCCACAA---TGGTGGATATG
C.ZA.03.03ZASK010B2.DQ164104                  ATGAGAGTGAGGGGGATACAGAGGAATTGGCCACAA---TGGTGGATATG
C.ZA.03.03ZASK011B2.AY901965                  ATGAGAGTGAGGGGGATACCGAGGAATTGGCCACAA---TGGTGGATATG
C.ZA.03.03ZASK013B2.DQ275660                  ATGAGAGTGAGGGGGATACAGAGGAATTGGCCACAA---TGGTGGATATG
C.ZA.03.03ZASK016MB2.DQ351233                 ATGAGAGTGAAGGGGATACAGAGGAATTGGCCACAA---TGGTGGATATG
C.ZA.03.03ZASK019B2.AY878063                  ATGAGAGTGAGGGGGATACCGAGGAACTGGCCACAA---TGGTGGATATG
C.ZA.03.03ZASK020B2.AY878064                  ATGAGAGTGAGGGGGATACAGAAGAATTGGCCACAA---TGGTGGATATG
C.ZA.03.03ZASK026B2.DQ011165                  ATGAAAGTGAGGGGGATACAGAAGAATTGGCAACAA---TGGTGGATATG
C.ZA.03.03ZASK034B1.AY878065                  ATGAGAGTGAGGGGGATACTGAGGAATTATCAACAA---TGGTGGACATG
C.ZA.03.03ZASK036B1.AY901966                  ATGAGAGTGAGGGAGATACTGAGGAATTGGCAACAA---TGGTGGATATG
C.ZA.03.03ZASK039B2.AY878068                  ATGAGAGTGAGGGGGATACTGAGGAATTGTCAACAA---TGGTGGACATG
C.ZA.03.03ZASK042B2.AY878069                  ATGAGAGTGAAGGGGATACAGAGGAATTGTCCACAA---TGGTGGACATG
C.ZA.03.03ZASK058B2.AY901967                  ATGAAAGTGATGGGGATACGGAGGAATTGTCCACCA---TGGTGGATATG
C.ZA.03.03ZASK061B1.AY901968                  ATGAGAGTGAGGGGGATACCGAGGAACTGGCCACAA---TGGTGGATATG
C.ZA.03.03ZASK062B1.DQ164113                  ATGAGAGTGAGGGGGATACGGAAGAATTGTCCACAA---TGGTGGATATG
C.ZA.03.03ZASK066B1.AY901969                  ATGAGAGTGATGGGGATACAGAGGAATTGTCAACCA---TGGTGGATTTG
C.ZA.03.03ZASK072B1.DQ093593                  ATGAGAGTGAGGGGGATACAGAGGAATTGGCCACAA---TGGTGGATATG
C.ZA.03.03ZASK073B1.AY901970                  ATGAGAGTGAGGGGGATACTGAGGAATTGTCAACAA---TGGTGGACATG
C.ZA.03.03ZASK076B1.AY901975                  ATGAGAGTGAGGGGGATACAGAGGAACTGGCCACAA---TGGTGGATATG
C.ZA.03.03ZASK078B1.AY901971                  ATGAGAGTGATGGGGATATTGAGGAGTTGTCAACAA---TGGTGGATATG
C.ZA.03.03ZASK084B1.AY901981                  ATGAGAGTGAGGGGGATACAGAGGAATTGGCCACGA---TGGTGGATATG
C.ZA.03.03ZASK092B1.AY878057                  ATGAGAGTGAGGGGGATACAGAGGAATTGGCCACAA---TGGTGGATATG
C.ZA.03.03ZASK094B1.AY878070                  ATGAGAGTGAGGGGGATACCGAGGAATTGTCCACAA---TGGTGGATATG
C.ZA.03.03ZASK097B1.AY878060                  ATGAGAGTGAGGGGGATACAGAGGAATTGGCCACAA---TGGTGGATATG
C.ZA.03.03ZASK098B1.AY878061                  ATGAGAGTGAAGGGGATACAGAGGAGTTGGCAACAA---TGGTGGATATG
C.ZA.03.03ZASK103B1.DQ164106                  ATGAGAGTGATGGGGATATTGAGGAGTTGTCAACGA---TGGTGGATATG
C.ZA.03.03ZASK104B1.DQ396395                  ATGAGAGTGAGGGGGATGCCGAGGAATTGGCCACAA---TGGTGGATATG
C.ZA.03.03ZASK107B1.DQ056410                  ATGAGAGTGAGGGGGATACTGAGGAATTGTCAACAA---TGGTGGACATG
C.ZA.03.03ZASK110B1.DQ056411                  ATGAGAGTGAGGGGGATAACGAGGAATTGGCCACAA---TGGTGGATATG
C.ZA.03.03ZASK111B1.DQ056404                  ATGAGAGTGAAGGGGATACTGAGGAATTGGCGACAA---TGGTGGATATG
C.ZA.03.03ZASK113B1.DQ351237                  ATGAGAGTGAGGGGGATACAGAAGAATTGTCAACAA---TGGTGGATATG
C.ZA.03.03ZASK117B1.DQ056408                  ATGAGAGTGAGGGGGATACAGAGGAATTGGCCACAA---TGGTGGATATG
C.ZA.03.03ZASK118B1.DQ011169                  ATGAGAGTGAGGGGGATACAGAGGAATTGGCCACAA---TGGTGGATATG
C.ZA.03.03ZASK120B1.DQ011176                  ATGAGAGTGAGGGGGATATCGAGGAACTGGCCACAA---TGGTGGATCTG
C.ZA.03.03ZASK211B1.DQ093601                  ATGAGAGTGAGGGGGATACAGAGGAATTGGCCACAA---TGGTGGATATG
C.ZA.03.03ZASK212B1.DQ093596                  ATGAGAGTGAGGGGGACACAGAAGAATTATCCACAA---TGGTGGATATG
C.ZA.03.03ZASK213B1.DQ093607                  ATGAGAGTGACGGGGATACGGAAGAATTGTCAACAA---TGGTGGATATG
C.ZA.03.03ZASK215M6W.DQ275661                 ATGAGAGTGAGGGGGATACAGAGGAATTGGCCACAA---TGGTGGATCTG
C.ZA.03.03ZASK223B1.DQ093597                  ATGAGAGTGAGGGGGATACTGAGGAATTGTCAACAA---TGGTGGATATG
C.ZA.03.03ZASK224MB1.DQ275664                 ATGAGAGCGAGGGGGATACGGAGGAATTGTCCACGA---TGGTGGATATG
C.ZA.03.03ZASK226B1.DQ164108                  ATGACAGTGAGGGGGATACTGAGGAGTTGTCAACGT---TGGTTGACATG
C.ZA.03.03ZASK232B1.DQ093589                  ATGAGAGTGATGGGGATACAGAGGAATTGTCCACAC---TGGTGGATATG
C.ZA.03.03ZASK233B1.DQ351234                  ATGAGAGTGAGGGGGATAATGAGGAATTGGCAACAA---TGGTGGATATG
C.ZA.03.04ZAPS194MB1.DQ275650                 ATGACAGTGATGGGGATACAGAAGAGTTGTCTACAA---TGGTGGATATG
C.ZA.03.04ZASK082B1.AY901972                  ATGAGAGTGAGGGAGATACTGAGGAATTGGCAACAA---TGGTGGATATG
C.ZA.03.SK023B2.AY772690                      ATGAGAGTGAAGGGGACACAGAAGAATTGTCCACAA---TGGTGGATATG
C.ZA.03.SK029B2.AY772691                      ATGAGAGTGATGGGGATACTGAGGAATTGTCAACAC---TGGTGGACGTG
C.ZA.03.SK033B2.AY772692                      ATGAGAGTGAGGGGGATACCGAGGAACTGGCCCCAA---TGGTGGATATG
C.ZA.03.SK040B1.AY703908                      ATGAGAGTGAGGGGGATACAGAGGAATTGGCCACAA---TGGTGGATATG
C.ZA.03.SK041B1.AY772693                      ATGAGAGTGAGGGGGATGCCGAGGAATTGGCCACAA---TGGTGGATATG
C.ZA.03.SK043B1.AY772700                      ATGAGAGTGAGGGGGATACGGAAGAATTGTCCACAA---TGGTGGATATG
C.ZA.03.SK065B1.AY772694                      ATGAGAGTGAGGGGGATACTGAGGAATTATCCACAA---TGGTGGATATG
C.ZA.03.SK091B1.AY772701                      ATGAGAGTGAGGGGGATACTGAGGAATTGTCAACAA---TGGTGGATATG
C.ZA.03.SK112B1.AY772695                      ATGAGAGTGAGGGGGATAAAGAGGAACTGGCCACAA---TGGTGGATATG
C.ZA.03.SK116B1.AY772696                      ATGAGAGTGAGGGGGACACAGAGGAATTGGCCACAA---TGGTGGATATG
C.ZA.04.04ZAPS157MB1.DQ351232                 ATGAGAGTGAGGGGGATACTGAGGAATTATCAACAC---TGGTGGATATG
C.ZA.04.04ZAPS160B1.DQ164107                  ATGAGAGTGAGGGGGATACTGAGGAATTGGCCACAA---TGGTGGATATG
C.ZA.04.04ZAPS161B1.DQ164115                  ATGAAAGTGAAGGGGATACAGAGGAATTGGCCACAA---TGGTGGATATG
C.ZA.04.04ZAPS165MB1.DQ351221                 ATGAAAGTGAGGGGGATACAGAGGAATTGGCCACAA---TGGTGGATATG
C.ZA.04.04ZAPS168B1.DQ164121                  ATGAGAGTGATGGGGATCAAGAGGAATTGTCAACAC---TGGTGGATATG
C.ZA.04.04ZAPS169MB1.DQ396393                 ATGAGAGTGAGGGAGATACTGAGGAATTGTCAACAA---TGGTGGATATG
C.ZA.04.04ZAPS172MB1.DQ275659                 ATGAGAGTGAAGGGGACACAGAGGAATTGGCCACAA---TGGTGGATATG
C.ZA.04.04ZAPS177MB1.DQ396394                 ATGAGAGTGAGGGGGATACAGAGGAATTGGCCACAA---TGGTGGGTATG
C.ZA.04.04ZAPS188B1.DQ164122                  ATGAAAGTGATGGGGATGCGGAGGAATTGTCAACAA---TGGTGGACATG
C.ZA.04.04ZAPS189B1.DQ164117                  ATGAGAGTGAGGGGGATAATGAGGAGTTGGCAACAA---TGGTGGATATG
C.ZA.04.04ZAPS190B1.DQ093602                  ATGAAAGTGATGGGGATACTGAGGAATTGTCAACAA---TGGTGGATATG
C.ZA.04.04ZAPS195B1.DQ164118                  ATGAGAGTGAGGGGGATACAGAGGAATTGGCAACAA---TGGTGGATATG
C.ZA.04.04ZAPS197MB1.DQ369997                 ATGAGAGTGAGGGGGATACAGAGGAATTGGCAGCAA---TGGTGGATATG
C.ZA.04.04ZAPS198MB1.DQ445637                 ATGAGAGTGGTGGGGATATTGAGGAATTGTCAACGA---TGGTGGATATG
C.ZA.04.04ZAPS199B1.DQ164110                  ATGAGAGTGAAGGGGATGTCGAGGAATTGGCCACAG---TGGTGGATATG
C.ZA.04.04ZAPS202B1.DQ093598                  ATGAGAGTGAGGGGGATATTGAGGAATTATCAACAA---TGGTGGATATG
C.ZA.04.04ZAPS205B1.DQ093599                  ATGAGAGTGAGGGGGATACAGAGGAATTGGCCACAA---TGGTGGATATG
C.ZA.04.04ZAPS206B1.DQ164126                  ATGAGAGTGAGGGGGATACCGAAGAATTGTCCACAA---TGGTGGATATG
C.ZA.04.04ZAPS214B1.DQ093588                  ATGAGAGTGAGGGGGATACAGAGGAATTGTCCACAA---TGGTGGATATG
C.ZA.04.04ZAPS216B1.DQ093600                  ATGAGAGTGAGGGGGATACAGAGGAATTATCCACAA---TGGTGGATATG
C.ZA.04.04ZAPS217B1.DQ164119                  ATGAGAGTGAGGGGGATGTCGAGGAATTGTCCACAA---TGGTGGATATG
C.ZA.04.04ZASK031B2.AY901974                  ATGAAAGTGATGGGGATACAGAGGAATTGTCAACAA---TGGTGGATATG
C.ZA.04.04ZASK083B2.DQ093585                  ATGAGAGTGAAGGAGACACAGAGGAATTGTCCACTC---TGGTGGATATG
C.ZA.04.04ZASK127B1.DQ011172                  ATGAGAGTGAGGGGGATACAGAGGAATTGGCCACAA---TGGTGGATATG
C.ZA.04.04ZASK128B1.DQ093586                  ATGAGAGTGAGGGGGATACTGAGGAGTTGGCAACAA---TGGTGGATATG
C.ZA.04.04ZASK131B1.DQ056412                  ATGAGAGTGAGGGGGATACCGAGGAATTGGCCACAA---TGGTGGATTTG
C.ZA.04.04ZASK132B1.DQ093594                  ATGAAAGTGAGGGGGATATTGAGGACTTATCAACAA---TGGTGGATATG
C.ZA.04.04ZASK135B1.DQ011166                  ATGAGAGTGAGGGGGATGCTGAGGAATTGTCAACCA---TGGTGGATATG
C.ZA.04.04ZASK136B1.DQ011177                  ATGACAGTGACGGGGACACAGAAGAATTGTCAACAC---TGGTGGATATG
C.ZA.04.04ZASK139B1.AY878072                  ATGAGAGTGAGGGGGATACCGAGGAATTGGCCACAA---TGGTGGATATG
C.ZA.04.04ZASK145B1.AY901976                  ATGAGAGTGAGGGGGATACCGAGGAATTGGCCACAA---TGGTGGATATG
C.ZA.04.04ZASK146.AY772699                    ATGAGAGTGAGGGGGATATTGAGGAATTGGCCACAA---TGGTGGATATG
C.ZA.04.04ZASK147B1.DQ164114                  ATGAGAGTGACGGGGATACCGAGGAATTGGCCACAA---TGGTGGATATG
C.ZA.04.04ZASK148B1.DQ093590                  ATGAGAGTGAGGGGGATACTGAGGAATTGTCAACAA---TGGTGGATATG
C.ZA.04.04ZASK150B1.DQ011178                  ATGAGAGTGAGGGGGATACCGAGGAATTGGCCACAA---TGGTGGATATG
C.ZA.04.04ZASK151B1.AY901977                  ATGAGAGTGAGGGGGATACCGAGGAATTGGCCACAA---TGGTGGATATG
C.ZA.04.04ZASK154B1.AY878071                  ATGAGAGTGAGGGGGATACAGAGGAGTTGGCCACAA---TGGTGGATATG
C.ZA.04.04ZASK155B1.AY901978                  ATGAGAGTGAGGGGGATACTGAGGAATTGGCAACCA---TGGTGGATATG
C.ZA.04.04ZASK156B1.DQ011171                  ATGAGAGTGAGGGAGATGCTGAGGAATTGTCAACAG---TGGTGGATATG
C.ZA.04.04ZASK159B1.DQ011179                  ATGAGAGTGAAGGGGATACAGAGGAATTGGCCACAA---TGGTGGATATG
C.ZA.04.04ZASK160B1.DQ011173                  ATGAGAGTGAGGGGGACATTGAGGAATTGTCCACAA---TGGTGGATATG
C.ZA.04.04ZASK161B1.DQ011170                  ATGAGAGTGAGGGGGATACCGAGGAATTGGCCACAA---TGGTGGACATG
C.ZA.04.04ZASK163B1.AY901979                  ATGAGAGTGAAGGGGATACAGAGGAATTGGCCACAA---TGGTGGATATG
C.ZA.04.04ZASK164B1.DQ056405                  ATGAGAGTGAGGGGGACACTGAGGAATTGGCAGCAA---TGGTGGATATG
C.ZA.04.04ZASK165B1.DQ396387                  ATGAGAGTGAGGGGGATATTGAGGAATTGGCAACAA---TGGTGGATATG
C.ZA.04.04ZASK167B1.DQ164127                  ATGAGAGTGATGGGGATCAAGAGGAATTGTCAACGA---TGGTGGACATG
C.ZA.04.04ZASK168B1.AY878058                  ATGAGAGTGAGGGAGATAATGAGGAATTATCAACAA---TGGTGGACATG
C.ZA.04.04ZASK169B1.DQ396381                  ATGAGAGTGAGGGGGATACGGAGGAATTGTCCACAA---TGGTGGATATG
C.ZA.04.04ZASK170B1.DQ093595                  ATGAGAGTGAGGGAGATATTGAGGAATTGGCAACAA---CGCTGGATATG
C.ZA.04.04ZASK171B1.DQ351217                  ATGAGAGTGATGGAGATCAAGAGGAATTGTCAACGA---TGGTGGACATG
C.ZA.04.04ZASK173B1.DQ093604                  ATGAGAGTGAGGGAGATACTGAGGAATTATCAACAA---TGGTGGATATG
C.ZA.04.04ZASK174B1.AY901980                  ATGAGAGTGAAGGGGATACTGAGGAATTGTCAACAA---TGGTGGACATG
C.ZA.04.04ZASK175B1.DQ164129                  ATGAGAGTGAGGGGGATACTGGGGAATTGGAAACAA---TGGTGGATATG
C.ZA.04.04ZASK176B1.DQ056416                  ATGAGAGTGATGGGGATCACGAGGAATTGTCAACGA---TGGTGGATATG
C.ZA.04.04ZASK178B1.DQ093587                  ATGAGAGTGAAGGGGATACAGAGGAATTGGCCACAG---TGGTGGATATG
C.ZA.04.04ZASK180B1.AY878059                  ATGAGAGTGAGGGGGATACAGAGGAGTTGGCCACAA---TGGTGGATATG
C.ZA.04.04ZASK181B1.AY878062                  ATGAGAGTGAGGGGGATACCGAGGAATTGGCAACAA---TGGTGGATATG
C.ZA.04.04ZASK182B1.AY878054                  ATGAGAGTGAGGGGGATACCGAGGAACTGGCCACAA---TGGTGGATATG
C.ZA.04.04ZASK183B1.AY878055                  ATGAGAGTGAAGGGGATACAGAGGAATTGGCCACAA---TGGTGGATATG
C.ZA.04.04ZASK184B1.DQ056418                  ATGAGAGTGATGGGGACACGGAGGAATTATCAACCA---TGGTGGGCATG
C.ZA.04.04ZASK185B1.DQ011174                  ATGAGAGTGAGGGGGATGCAGAGGAATTGGCCACAA---TGGTGAATATG
C.ZA.04.04ZASK190B1.DQ056409                  ATGAGAGTGAGGGGGATACTGAGGAATTATCAACAA---TGGTGGATATG
C.ZA.04.04ZASK191B1.DQ369993                  ATGAGAGTGATGGGGATACTGAAGAATTGTCAACGA---TGGTGGATATG
C.ZA.04.04ZASK192B1.DQ396382                  ATGAGAGTGATGGGGATACCGAGGAATTGGCAACAA---TGGTGGACATG
C.ZA.04.04ZASK193B1.DQ396396                  ATGAGAGTGAGGGGGATACAGAGGAACTGGCCACAA---TGGTGGATGTG
C.ZA.04.04ZASK196B1.DQ056413                  ATGAGAGTGAGAGGGATACAGAGGAATTATCCACAA---TGGTGGATATG
C.ZA.04.04ZASK200B1.DQ396383                  ATGAGAGTGAAGGGGATACAGAGGAATTGGCCACAA---TAGTGGATATG
C.ZA.04.04ZASK201B1.DQ396397                  ATGAGAGTGAGGGGGATACTGAGGAATTGTCAACAA---TGGTGGATATG
C.ZA.04.04ZASK202B1.DQ011180                  ATGAGAGTGATGGGGATACCGAGGAATTGTCAACAA---TGGTGGATATG
C.ZA.04.04ZASK204B1.DQ056414                  ATGAGAGTGATGGGGATACAGAGGAATTGTCAACAA---TGGTGGATATG
C.ZA.04.04ZASK206B1.DQ056415                  ATGAGAGTGAGGGTGATACTGAGGAATTATCAACAA---TGGTGGATATG
C.ZA.04.04ZASK208B1.DQ056406                  ATGAGAGTGAGGGGGATACTGAGGAATTGGCCACAA---TGGTGGATATG
C.ZA.04.04ZASK217B1.DQ056417                  ATGAGAGTGAGGGGGATATTGAGGAATTATCAACAA---TGGTGGATGTG
C.ZA.04.04ZASK234B1.DQ093605                  ATGAGAGTGATGGGGATGCTGAGGAATTGGCAACCA---TGGTGGATATG
C.ZA.04.1811_B3_23.KC154012                   ATGAGAGTGAGGGGGATACCGAGGAGTTGGCCACAA---TGGTGGACATG
C.ZA.04.CAP30_5w_F4.GQ999973                  ATGAGAGTGAGGGGGATATTGAGGAATTGGCTACAA---TGGTGGATCTG
C.ZA.04.CAP61_8w_F3.GQ999975                  ATGAGAGCGATGGGGATACTGAGGAGTTATCCACAA---TGGTGGATGTG
C.ZA.04.SK133B1.AY772698                      ATGAGAGTGATGGGGACACAGAAGAATTGTCAGCAA---TGGTGGATATG
C.ZA.04.SK134B1.AY703909                      ATGAGAGTGAGGGGGATATTGAGGAATTGGCAACAA---TGGGGGATATG
C.ZA.04.SK140B1.AY901973                      ATGAGAGTGATGGGGATACTGAGGAATTGTCAACAA---TGGTGGATATG
C.ZA.04.SK143B1.AY703910                      ATGAGAGTGATGGGGACACTGAGGAATTATCAACAA---TGGTGGAGGTG
C.ZA.04.SK144B1.AY703911                      ATGAGAGTGATGGGGATGTTGAGGAATTGTCATCAA---TGGTGGATATG
C.ZA.05.05ZAFV11.DQ382369                     ATGAGAGTGATGGGGACACAGAGGAATTGGCCACAA---TGGTGGATATG
C.ZA.05.05ZAFV12.DQ382370                     ATGAGAGTGAGGGGGATACAGAGGAACTGGCCACAA---TGGTGGATATG
C.ZA.05.05ZAFV13.DQ382371                     ATGAGAGTGATGGGGATACCGAGGAATTGTCAACAA---TTGTTGATATG
C.ZA.05.05ZAFV14.DQ382372                     ATGAGAGTGAGGGGGACACAGAGGAATTATCAACAA---TGGTGGATATG
C.ZA.05.05ZAFV15.DQ382373                     ATGAGAGTGAGGGGGATACTGAGGAATTGGCAACAA---TGGTGGATATG
C.ZA.05.05ZAFV20.DQ382374                     ATGAGAGTGATGGGGATACAGAGGAATTGTCCACAA---TGGTGGATATG
C.ZA.05.05ZAFV22.DQ382375                     ATGAGAGTGATGGGGATACTGAGGAATTGTCCACGA---TGGTGGATATG
C.ZA.05.05ZAFV23.DQ382376                     ATGAGAGTGAGGGGGATACTGAGGAATTGGCAACCA---TGGTGGATATG
C.ZA.05.05ZAFV25.DQ382377                     ATGAGAGTGAGGGGGATACTGAGGAATTGGAAACAA---TGGTGGATATG
C.ZA.05.05ZAFV26.DQ382378                     ATGAGAGTGAGGGGGATACAGAGGAATTGGCCACAA---TGGTGGATATG
C.ZA.05.05ZAFV27.DQ382379                     ATGAGAGTGAAGGGGATATCGAGGAACTGGCCACAA---TGGTGGATATG
C.ZA.05.05ZAFV28.DQ382380                     ATGAGAGTGATGGGGCCGGAAGAATTGGAA---CAA---TGGTGGACATG
C.ZA.05.05ZAFV2.DQ382361                      ATGAGAGTGATGGGGATACAGAGGAATTATCCACGA---TGGTGGATATG
C.ZA.05.05ZAFV3.DQ382362                      ATGAGAGTGATGGGGACACAGAGGAATTGTCAACAA---TGGTGGATATG
C.ZA.05.05ZAFV5.DQ382363                      ATGAGAGTGAGGGGGATACTGAGGAGTTGTCAACAC---TGGTGGATATG
C.ZA.05.05ZAFV6.DQ382364                      ATGAAAGTGAAGGGGATACTGAGGAATTGGAAACAA---TGGTGGATATG
C.ZA.05.05ZAFV7.DQ382365                      ATGAGAGTGAGGGGGACACAGAGGAATTGGCAACAA---TGGTGGATATG
C.ZA.05.05ZAFV8.DQ382366                      ATGAGAGCGATGGGGATCTTGAGGAATTGTCAACGA---TGGTGGATATG
C.ZA.05.05ZAFV9.DQ382367                      ATGAGAGTGATGGGGATACAGAGGAATTGTCAACCA---TGGTGGATATG
C.ZA.05.05ZAPSK240B1.DQ369991                 ATGAGAGTGAAGGGGATACAGAGGAATTATCAACAA---TGGTGGATATG
C.ZA.05.05ZASK243B1.DQ396372                  ATGAGAGTGAGGGGGATACAGAGCAATTGGCCACAA---TGGTGGATATG
C.ZA.05.05ZASK244B1.DQ369992                  ATGAGAGTGAGGGGGATACTGAGGAACTGGCCACAA---TGGTGGATATG
C.ZA.05.05ZASK245B1.DQ369982                  ATGAGAGTGAAGGGGATACTGAAGAATTGGCAAACA---TGGGGGATATG
C.ZA.05.05ZASK246B1.DQ369983                  ATGAGAGTGAAGGGGATACAGAGGAATTGGCCACAA---TGGTGGATATG
C.ZA.05.05ZASK247B1.DQ369994                  ATGAGAGTGAGGGAGAGATTGAGGAATTGTCAACAA---TGGTGGATATG
C.ZA.05.18814602_H8_F3.HQ615948               ATGAAAGTGACGGGGATATTGAGGAATTGGCTGCAA---TGGTGGATATG
C.ZA.05.19157834_3A5.JQ754193                 ATGAGAGTGATGGGGATGTTGAGGAATTGTCAACAA---TGGTGGATATG
C.ZA.05.19252094_A5_G2.HQ615953               ATGAGAGTGAAGGGGATGCTGAGGAATTGTCCACAA---TGGTGGATATG
C.ZA.05.19314479_A2_5.HQ615958                ATGAGAGTGATGGGGATATTGAAGAATTGTCAACAA---TGGTGGATATG
C.ZA.05.2865_A11_12.KC154013                  ATGAGAGTGAGGGGGATAATGAGGAATTGGCAGCAA---TGGTGGATATG
C.ZA.05.3312_D6_2.KC154014                    ATGAGAGTGATGGGGACCAAGAGGAATTGGCAACAC---TGGTGGAAGTG
C.ZA.05.CAP174_4w.GQ999981                    ATGAGAGTGAGGGGGATACCGAGGAATTGGCCACCA---TGGTGGATATG
C.ZA.05.CAP206_8w_F1.GQ999982                 ATGAGAGTGAGGGGGATACCGAGGAATTGGCCACAA---TGGTGGATATG
C.ZA.05.CAP210_5w.GQ999983                    ATGAGAGTGATGGGGATACAGAGGAATTGGCAGCAA---TGGGGGATATG
C.ZA.05.CAP229_7w.GQ999985                    ATGAGAGTGAGGGGGATACAGAGGAATTGTCCACAA---TGGTGGATATG
C.ZA.05.CAP239_5w_F1.GQ999991                 ATGAGAGTGAGGGGGACACAGAGGAATTATCCACAA---TGGTGGATATG
C.ZA.05.CAP244_8w_F1.GQ999986                 ATGAGAGTGAAGGGGATGCTGAGGAATTATCAACAA---TGGTGGATATG
C.ZA.05.CAP255_8w_F1.GQ999988                 ATGACAGTGATGGGGATACAGAAGAATTATCAACAG---TGGTGGATATG
C.ZA.05.CAP256_6w.GQ999989                    ATGAGAGTGAGGGGGATACAGAGGAATTGGCCACAC---TGGTGGATATG
C.ZA.05.CAP257_7w_F1.GQ999990                 ATGAAAGTGAGGGGGATACCGAGGAATTGGCCACAA---TGGTGGATATG
C.ZA.05.CAP45_5w_F1.GQ999974                  ATGAGAGTGAGGGGGATACTGAGGAATTGGCCACAA---TGGTGGATATG
C.ZA.05.CAP63_5w_F4.GQ999976                  ATGAGAGTGAGGGGGGTATTGAGGAATTATCAACAA---TGGTGGACATG
C.ZA.05.CAP65_6w.GQ999977                     ATGAGAGTGAGGGGGAGATTGAGGAATTGTCAACAA---TGGTGGATATG
C.ZA.05.CAP84_3w_F2.GQ999978                  ATGAGAGTGAGGGGGATACAGAGGAATTGGCCACAA---TGGTGGATATG
C.ZA.05.CAP85_5w_F1.GQ999979                  ATGAGAGTGAAGGGGATATTGAAGAATTATCCACAA---TGGTGGATTTG
C.ZA.05.CAP88_5w_F2.GQ999980                  ATGAGAGTGAGGGGGATACCGAGGAATTGGCCACAA---TGGTGGATATG
C.ZA.05.CAP8_3w_F2.GQ999972                   ATGAGAGTGAGGGGGATATTGAGGAATTGGCAACAA---TGGTGGATATG
C.ZA.05.CHV0005457_CAP200.1.06E8b.FJ443280    ATGAGAGTGAGGGGGATACCGAGGAACTGGCCACAA---TGGTGGATATG
C.ZA.05.CHV0008955_CAP225.1.06C4.FJ443982     ATGAGAGTGAGGGGGATACAGAGGAATTGGCCACAG---TGGTGGATATG
C.ZA.05.CHV0008960_CAP217.1.07H2.FJ443986     ATGAGAGTGAAGGGGACACAGAGGAATTGGCCACAA---TGGTGGATATG
C.ZA.06.19705993.HQ595744                     ATGAGAGTGAGGGGGATACAGAGGAATTGGCCACAA---TGGTGGATATG
C.ZA.06.19707346_E8_C6.HQ615951               ATGAGAGTGAGGGGGATACTGAGGAGTTATCAACAA---TGGTGGATATG
C.ZA.06.19738501.HQ595745                     ATGAAAGTGATGGGGATACAGAGGAATTGTCAACGC---TTGTTGATATG
C.ZA.06.2759058_F10_B6.HQ615959               ATGAGAGTGAGGGGGATATCGAGGAATTGGCCACAA---TGGTGGATATG
C.ZA.06.2768732_C5_16.HQ615952                ATGAGAGTGAAGGGGATACAGAGGAATTATCAACAA---TGGTGGATATG
C.ZA.06.2833264.HQ595757                      ATGAGAGTGAGGGGGATACTGAGGAATTGGCCACAA---TGGTGGATATG
C.ZA.06.3603_C11_13.KC154015                  ATGAGAGTGAGGGAGATATTGAGGAACTATCCACAA---TGGTGGATATG
C.ZA.06.BP00031_env.JN687821                  ATGAGAGTGAGGGAGATATTGAGGAATTGTCAACAA---TGGTGGATATG
C.ZA.06.CAP266_2_00_E9_H6.JN681229            ATGAGAGTGAGGGGGATACTGAGGAATTGGCCACAA---TGGTGGATATG
C.ZA.06.CHV0005480_CAP69.1.12TA8.FJ443300     ATGAGAGTGATGGGGACATTGAGGAATTGTCAACAA---TGGTGGAGATG
C.ZA.06.CHV0005511_CAP221.1.10C6.FJ443331     ATGAGAGTGAGGGGGATGTTGAGGAATTATCAACAA---TGGTGGATATG
C.ZA.06.CHV0005989_CAP129.1.15B2.FJ443417     ATGAGAGTGAGGGGGATACTGAGGAACTGGCAACAA---TGGTGGATATG
C.ZA.06.CHV0005998_CAP37.1.18G1.FJ443426      ATGAGAGTGATGGGGATGTGGAAGAATTGGCAACAA---TGGTGGATATG
C.ZA.06.CHV0006046_CAP224.1.18B11.FJ443473    ATGAGAGTGAGGGGGATACAGAGGAATTGGCAACAA---TGGTGGATATG
C.ZA.06.CHV0006062_CAP260.2.00G11.FJ443488    ATGAGAGTGAGGGGGATACCGAGGAATTGGGCACAA---TGGTGGATATG
C.ZA.06.CHV0006073_CAP136.1.16Tb5.FJ443498    ATGAGAGTGAGGGGGACAATGAGGAATTGGCCACAA---TGGTGGATATG
C.ZA.06.CHV0006091_CAP222.1.11A6.FJ443515     ATGAGAGTGAGGGGGATATTGAGGAATTGGCCACCA---TGGTGGATATG
C.ZA.06.CHV0007319_CAP177.1.11TB8.FJ443518    ATGAGAGTGAGGGGGATACAGAGGAATTGGCTACAA---TGGTGGATATG
C.ZA.06.CHV0008319_704010017_2_G8.FJ443781    ATGAGAGCGAGGGGGACACTGAGGAATTGTCCACAA---TGGTGGATATG
C.ZA.06.CHV0008645_CAP269.2.00G7.FJ443911     ATGAGAGTGAGGGGGATGTTGAGGAATTGTCAACAA---TGGTGGATATG
C.ZA.07.19715820_A10_H2.HQ615950              ATGAGAGTGAAGGGGATACAGAGGAATTGGCCACAA---TGGTGGATATG
C.ZA.07.20104663_E11_D2.HQ615945              ATGAAAGTGAGGGGGATACAGAGGAATTGTCCACAA---TGGTGGATATG
C.ZA.07.20198102_E9_G1.HQ615944               ATGAGAGTGATGGGGATATGGAATTATTGTCAACAA---TGGTGGATATG
C.ZA.07.20258279_v1.HQ595762                  ATGAGAGTGATGGAGATGTGGAGGAATTGTCAACAA---TGGTGGATATG
C.ZA.07.20296368.HQ595746                     ATGAGAGTGATGGGGATAACGAGGAATTGTCAACAA---TGGTGGATATG
C.ZA.07.2891391_A2_E1.HQ615955                ATGAGAGTGAGGGGGATATTGAGGAGTTGGCCACCA---TGGTGGATATG
C.ZA.07.2935054.HQ595758                      ATGAGAGTGAGGGGGATATTGAGGATTTGGCAACGA---TGGTGGATATG
C.ZA.07.2969249.HQ595766                      ATGAGAGTGAGGGGGATACAGAGGAATTATCCACAA---TGGTGGATATG
C.ZA.07.3514597.HQ595759                      ATGAAAGTGAGGGGGATACCGAGGAATTGGCCACAA---TGGTGGATATG
C.ZA.07.3545883_G1_E1.HQ615942                ATGAGAGTGAAGGGGATACGGAGGAATTGGCCACAA---TGGTGGATATG
C.ZA.07.5456037.HQ595761                      ATGAGAGTGACGGGGATACGGAAGAATTGTCAACAA---TGGTGGATATG
C.ZA.07.BP00002_RH01.JN687694                 ATGAGAGTGAGGGGGATATTGAGGAATTGGCAACAA---TGGTGGATATG
C.ZA.07.BP00005_RH03.JN687704                 ATGAGAGTGATGGGGATACAGAAGAATTGTCAACAA---TGGTGGATATG
C.ZA.07.BP00008_RH01.JN687706                 ATGAGAGTGAGGGGGATACTGAGGAATTATCAACAA---TGGTGGATATG
C.ZA.07.BP00009_SUP_RH01.JN687717             ATGAGAGTGAGGGGGACACAGAGGAATTGGCTACAA---TGGTGGATATG
C.ZA.07.BP00010_RH01.JN687718                 ATGAGAGTGAGGGGGATGTGGAGGACTTGGCTACAA---TGGTGGATGTG
C.ZA.07.BP00029_RH01.JN687735                 ATGAGAGTGATGGGGATACAGAGGAATTGTCCACAA---TGGTGGATATG
C.ZA.07.BP00035_RH01.JN687736                 ATGAGAGTGAAGGAGACATGGAGGAATTGGCCACGA---TGGTGGATATG
C.ZA.07.CA392_H2_6C.JN681221                  ATGAGAGTGATGGGGACACAGAGGAATTGTCAACAA---TGGTGGATATG
C.ZA.07.CH010028_w24_p1.HM204581              ATGAGAGTGAAGGGGATACTGAGGAGTTATCCACGA---TGGTGGATATG
C.ZA.07.CH010090_w8_p1.HM204585               ATGAGAGTGAGGGGGATATTGAGGATTTATCAACAC---TGGTGGATATG
C.ZA.07.CH010207_w4_p1.HM204594               ATGAGAGTGATGGGGATAGTGAGGAATTGTCAACAA---TGGTGGATATG
C.ZA.07.CH010210_w2_p2.HM204595               ATGAGAGTGAGGGGGATACAGAGGAATTGGCCACAA---TGGTGGATATG
C.ZA.07.CH010273_w4_p1.HM204598               ATGAGAGTGAGGGGGATACTGAGGAATTGTCAACAA---TGGTGGATATG
C.ZA.07.CH010298_w12_p1.HM204600              ATGAAAGTGAGGGGGATACAGAGGAATTGGCCACAA---TGGTGGATATG
C.ZA.07.CH010301_w12_p1.HM204601              ATGAGAGTGAGGGGGATACCGAGGAATTGGCCACAA---TGGTGGATATG
C.ZA.07.CH010316_w16_p1.HM204602              ATGAGAGTGATGGGGATACAGAAGAATTATCAACAA---TGGTGGATATG
C.ZA.07.CH010330_w16_p1.HM204604              ATGAGAGTGAGGGGGATACCGAGGAATTGGCAACAA---TGGTGGATCTG
C.ZA.07.CH010343_w12_p1.HM204605              ATGAAAGTGAAGGGGATACAGAGGAATTATCCACAC---TGGTGGATATG
C.ZA.07.CH010355_w2_p1.HM204606               ATGAAAGTGAGGGGGACACCGAGGAATTATCAACAA---TGGTGGATATG
C.ZA.07.CH010368_w8_p2.HM204607               ATGAGAGTGAGGGGGATACCGAGGAATTGGCAACAA---TGGTGGATATG
C.ZA.07.CH010383_w12_p1.HM204608              ATGAGAGTGATGGGGAAATGGAGGAATTGTCAACAA---TGGTGGATATG
C.ZA.07.CH010384_w16_p2.HM204609              ATGAGAGCGATGGAGACACGGAGGAATTGTCAACAA---TGGTGGATATG
C.ZA.07.CH010392_w4_p2.HM204610               ATGAGAGTGATGGGGATGTTGAGGAATTGTCAACGA---TGGTGGATATG
C.ZA.07.CH010408_w12_p1.HM204611              ATGAGAGTGATGGGGATACAGAGGAATTGTCAACCA---TGGTGGATATG
C.ZA.07.CH010420_w16_p1.HM204612              ATGAAAGTGAGGGGGATGTTGAAGAATTGGCAACAA---TGGTGGATATG
C.ZA.07.CH010453_w12_p3.HM204615              ATGAGAGTGAGGGGGATATTGAGGAGTTATCAACAA---TGGTGGATATG
C.ZA.07.CH010461_w12_p1.HM204616              ATGAGAGTGAAGGAGACCTCGAGGAATTATCAACCA---TGGTGGATATG
C.ZA.07.CHV0008259_705010026_G3.FJ443547      ATGAGAGTGAAGGGGATACAGAGGAATTGGCCACAA---TGGTGGATATG
C.ZA.07.CHV0008352_704010042_A3_stop.FJ443749 ATGAGAGTGAGGGGGATACTGAAGAATTATCAACAA---TGGTGGATGTG
C.ZA.07.CHV0008370_704010056_F8.FJ443732      ATGAGAGTGAAGGGGATGCAGAAGAATTGTCCACGA---TGGTGGATATG
C.ZA.07.CHV0008391_704010069_F6.FJ443712      ATGAGAGTGAGGGGGATACTGAGGAATTGGCAACAA---TGGTGGATATG
C.ZA.07.CHV0008415_704010083_G8.FJ443689      ATGAGAGTGAAGGGGATACTGAGGAATTGGCCACAA---TGGTGGATATG
C.ZA.07.CHV0008570_CAP237.1.22C5.FJ443838     ATGAGAGTGATGGGGATACAGAGGAATTGTCAACAC---TGGTGGATATG
C.ZA.07.CHV0008592_CAP188.1.22A10.FJ443860    ATGAGAGTGAGGGGGATACAGAGGAATTATCCACAA---TGGTGGATATG
C.ZA.07.CHV0008598_CAP40.2.01F2.FJ443865      ATGAGAGTGAGGGGGATATTGAGGAATTATCAACAA---TGGTGGATATG
C.ZA.07.CHV0008639_705010015_H7.FJ443905      ATGAAAGTGATGGGGACACAGAAGAATTATCAACAA---TGGTGGATATG
C.ZA.07.CHV0008962_705010110_F12.FJ443988     ATGAGAGTGAGGGGGATACAGAGGAATTGGCCACAA---TGGTGGATATG
C.ZA.07.CHV0010269_706010018_2A3.FJ444057     ATGAGAGTGAGGGGGACACAGAAGAATTATCCACGA---TGGTGGATATG
C.ZA.07.CHV0010289_706010164_1A7.FJ444076     ATGAGAGTGATGGAGACACGGAGGAGTTGGCTACCA---TGGTGGATATG
C.ZA.07.CHV0010304_706010151_2B2.FJ444091     ATGAGAGTGATGGGGACACTGAGGAATTGGCAGCAA---TGGGGGACATG
C.ZA.07.CHV0010332_704809221_1A11.FJ444119    ATGAGAGTGAGGGGGATATTGAAGAATTATCAACAA---TGGTGGATATG
C.ZA.07.CHV0010352_704810053_2A12.FJ444139    ATGAAAGTGAGGGGGATATTGAGGATTTGTCAACGA---TGGTGGATATG
C.ZA.07.CHV0012645_705010078_A10.FJ444631     ATGAGAGTGAGGGGGATACAGAAGAATTGTCCACAA---TGGTGGATATG
C.ZA.07.CT072_56_7C.JN681232                  ATGAGAGTGAGGGGGATATCGAGGAATTGGCAACAA---TGGTGGATATG
C.ZA.07.CT140_B6_12.JN681233                  ATGAGAGTGATGGGGATACAGAAGAATTGTCAACAA---TGGTGGATATG
C.ZA.07.CT349_39_16.JQ061131                  ATGAGAGTGAGGGAGATATTGAGGAATTGTCAACCC---TGGTGGATATG
C.ZA.07.CT431_G6_6C.JN681234                  ATGAGAGTGAAGGGGATGTTGAAGAATTATCCACAA---TGGTGGATATT
C.ZA.07.DEMC07ZA011.JX140664                  ATGAAAGTGAGGGGGATACTGAGGAATTGGCGACAA---TGGTGGATGTG
C.ZA.07.S0431_C1_1C.JN681246                  ATGAGAGTGAGGGAGATGTTGAGGAATTATCAACGA---TGGTGGATATG
C.ZA.07.SO722_G4_16.JN967798                  ATGAAAGTGACGGGGATGCCGAGGAATTGGCCACAA---TGGTGGATATG
C.ZA.07.SO_225_H11_12C.JN681252               ATGAGAGTGAGGGGGATATTGAGGAATTGTCCACAA---TGGTGGATATG
C.ZA.08.1245045.HQ595742                      ATGACAGTGATGGGGATACAGAAGAATTATCAACAC---TGGTGGATATG
C.ZA.08.20721190.HQ595747                     ATGAGAGTGAGGGGGATACAGAGGAATTATCAACAA---TGGTGGATATG
C.ZA.08.20803520.HQ595748                     ATGAGAGTGATGGGGATACAGAGGAATTGGCCACAA---TGGTGGATATG
C.ZA.08.20883229_C9_H6.HQ615943               ATGAGAGTGAGGGGGATATCGAGGAATTGGCCACAA---TGGTGGATATG
C.ZA.08.20915593.HQ595749                     ATGAGAGTGATGGGGATATTGAAGAACTGTCAACAA---TGGTGGATATG
C.ZA.08.20927783.HQ595750                     ATGAGAGTGAGGGGGATACTGAGGAATTGGCCACAA---TGGTGGATATG
C.ZA.08.21203310_G7_C3.HQ615946               ATGAGAGTGAGGGGGATCATGAGGAGTTATCAACAA---TGGTGGATATG
C.ZA.08.499_F5a.JQ777160                      ATGAGAGTGATGGGGATGAAGAGGAATTGTCAACAA---TGGTGGATATG
C.ZA.08.705010121_E9.HQ615983                 ATGAGAGTGAAGGAGATACAGAGGAATTGGCCACAA---TGGTGGATATG
C.ZA.08.705010528_G3.HQ615966                 ATGAAAGTGAGGGGGATACAGAGGAATTGGCCACAA---TGGTGGATATG
C.ZA.08.706010471_F4.HQ615967                 ATGAGAGTGAAGGGGATACAGAGGAATTGGCCACAA---TGGTGGATATG
C.ZA.08.707PKE01F1.HM623548                   ATGAGAGTGAGGGGGATACAGAGGAATTGGCTACAA---TGGTGGATCTG
C.ZA.08.707PKE02F4B.HM623549                  ATGAGAGTGAGGGGGATACTGAGGAATTGTCCACAA---TGGTGGATATG
C.ZA.08.707PKE04F1.HM623550                   ATGAGAGTGAGGGGGATACTGAAGAATTGGCAACAA---TGGTGGATATG
C.ZA.08.707PKE05F1.HM623551                   ATGAGAGTGAGGGGGATACGGAGGAATTGTCTACCA---TGGTGGATATG
C.ZA.08.707PKE06F1.HM623552                   ATGAGAGTGATGGGGATACTGAGGAATTGTCAACAA---TGGTGGATATG
C.ZA.08.707PKE07F6.HM623553                   ATGAGAGTGAGGGAGATGCTGAGGAATTGTCCACTA---TGGTGGATATG
C.ZA.08.707PKE09F1.HM623554                   ATGAGAGTGAGGGGGATACCGAGGAGTTGGCCACAA---TGGTGGATATG
C.ZA.08.707PKE10F1.HM623555                   ATGAGAGTGAGGGGGATATTGAGGAATTGTCCACAA---TGGTGGATATG
C.ZA.08.707PKE11F2.HM623556                   ATGAGAGTGATGGGGATGCAGAGGAACTGGCCACAA---TGGTGGATATG
C.ZA.08.707PKE12F4.HM623557                   ATGAGAGTGAGGGGGATGCCGAGGAATTGGCCACAA---TGGTGGATATG
C.ZA.08.707PKE13F1.HM623558                   ATGAGAGCGAAGGGGACTCAGAGGAATTGGCCACAA---TGTTGGATATG
C.ZA.08.707PKE15F1.HM623559                   ATGAGAGTGAGGGGGATACCGAGGAACTGTCCACAA---TGGTGGATATG
C.ZA.08.707PKE17F1.HM623561                   ATGAGAGTGAGGGGGACACAGAGGAATTGGCCACAA---TGGTGGATATG
C.ZA.08.707PKE18F2.HM623562                   ATGAGAGTGAGGGGGATACTGAGGAATTGTCCACAC---TGGTGGATATG
C.ZA.08.707PKE19F1.HM623563                   ATGAGAGTGAGGGGGATACAGAGGAATTGGCAACCA---TGGTGGACATG
C.ZA.08.707PKE21F2.HM623564                   ATGAGAGTGAGGGGGATACAGAGGAATTGGCCACAA---TGGTGGACATG
C.ZA.08.707PKE23F1.HM623566                   ATGAGAGTGAAGGGGATGCAGAGGAATTGTCCACTA---TGGTGGATATG
C.ZA.08.707PKE24F1.HM623567                   ATGAGAGTGATGGGGATACCGAGGAATTATCCACGA---TGGTGGATATG
C.ZA.08.707PKE25F1.HM623568                   ATGAGAGTGAAGGGGATACCGAGGAATTGGCCACAA---TGGTGGATATG
C.ZA.08.707PKE26F5.HM623569                   ATGAGAGTGAAGGGGACACAGAGGAATTGTCCACAA---TGGTGGATATG
C.ZA.08.707PKE27F2.HM623570                   ATGAGAGTGAGGGGGATACAGAGGAATTGGCTACAA---TGGTGGATATG
C.ZA.08.707PKE28F1.HM623571                   ATGAGAGTGAGGGGGATGTGGAGGAATTGTCAACGA---TGGTGGACATG
C.ZA.08.707PKE29F2.HM623572                   ATGAGAGTGAGGGGGATACAGAGGAATTGGCCACAA---TGGTGGACATG
C.ZA.08.707PKE31F2.HM623573                   ATGAGAGTGATGGGGATACAGAGGAATTGTCAACAA---TGGTGGATATG
C.ZA.08.707PKE33F1.HM623574                   ATGAGAGTGGGGGGGATACAGAGGAACTGGCCACAA---TGGTGGACATG
C.ZA.08.707PKE34F2.HM623575                   ATGAGAGTGAGGGGGATGCCGAGGAATTGGCCACAA---TGGTGGATATG
C.ZA.08.707PKE35F1.HM623576                   ATGAGAGTGAGGGGGATATTGAGGAATTGTCCACAA---TGGTGGATATG
C.ZA.08.707PKE36F1.HM623577                   ATGAGAGTGAGGGGGATCTTGAGGAATTGGGAACAA---TGGTGGATATG
C.ZA.08.707PKE38F2.HM623579                   ATGAGAGTGAGGGGGATGTCGAGGAATTATCTACAA---TGGTGGATATG
C.ZA.08.707PKE39F1.HM623580                   ATGAGAGTGAAGGGGATACTGAGGAATTGTCCACAA---TGGTGGATATG
C.ZA.08.707PKE40F5.HM623581                   ATGAAAGTGATGGGGATATTGAGGAATTGTCAACAA---TGGTGGACATG
C.ZA.08.707PKE43F2.HM623582                   ATGAAAGTGATGGGGATACTGAGGAATTGTCCACTA---TGGTGGATATG
C.ZA.08.BP00016_RH01.JN687726                 ATGAGAGTGAAGGGGACACAGAGGAATTGGCCACAA---TGGTGGATATG
C.ZA.08.BP00018_RH01.JN687728                 ATGAGAGTGAGGGGGATACCGAGGAATTATCAACAA---TGGTGGATATG
C.ZA.08.BP00023_RH02.JN687730                 ATGAAAGTGAGGGGGATACAGAGGAATTGGAAACAA---TGGTGGATATG
C.ZA.08.BP00025_RH02.JN687731                 ATGAGAGTGAGGGGGATACAGAGGAATTGGCCACAA---TGGTGGATGTG
C.ZA.08.BP00028_RH01.JN687734                 ATGATAGTGATGGGGATACAGAGGAATTGGCCACAA---TTGTGGATATG
C.ZA.08.CA240_A5_5.KC154016                   ATGAGAGTGATGGGGATACAGAGGAATTGTCAACAA---TGGTGGATATG
C.ZA.08.CA327_D2_2.JN681220                   ATGAGAGTGAGGGGGATACAGAGGAATTGGCAACAA---TGGTGGATATG
C.ZA.08.CA457_H1_1C.JN681222                  ATGAGAGTGAGGGGGATATTGAAGAATTGTCTACTA---TGGTGGACATG
C.ZA.08.CAP301_2_00_C3_20.KC154017            ATGAGAGTGAGGGGGACACAGAGGAATTGGCTACAA---TGGTGGATATG
C.ZA.08.CAP304_2_00_F6_6.KC154018             ATGAGAGTGATGGGGACCACGAGGAATTGGCCACAG---TGGTGGATATG
C.ZA.08.CAP306_2_00_F9_1.KC154019             ATGAGAGTGAAGGGGATATGGAAGAATTATCAACAA---TGGTGGATATG
C.ZA.08.CAP308_2_00_E11_35.KC154020           ATGAGGGTGATGGGGATGTGGAGGAATTGTCAACAA---TGGTGGATATG
C.ZA.08.CAP311_2_00_G5_1.KC154021             ATGAGAGTGAGGGGGATGCAGAAGAGTTATCTACAA---TGGTGGATATG
C.ZA.08.CAP317_2_00_D4_10.KC154022            ATGAAAGTGAGGGGGATACAGAGGAATTGTCCACAA---TGGTGGATATG
C.ZA.08.CAP323_2_00_B6_45.KC154023            ATGAAAGTGAGGGGGATACAGAGGAATTGGCCACAA---TGGTGGATATG
C.ZA.08.CAP326_2_00_D9_2.KC154024             ATGAGAGTGAGGGGGATACCGAGGAATTGGCCACAA---TGGTGGATATG
C.ZA.08.CAP330_2_00_F2_41.KC154025            ATGAGAGTGAGGGGGATGCGGAGGAATTGTCAACAG---TGGTGGATATG
C.ZA.08.CH010540_e_p1.HM204617                ATGAGAGTGATGGGGATACTGAGGAATTGGCAACAG---TGGTGGATATG
C.ZA.08.CH010581_e_p1.HM204618                ATGAGAGCGAGGGGGACACAGAGGAATTATCCACAA---TGGTGGACATG
C.ZA.08.CH010605_w12_p1.HM204619              ATGAGAGTGATGGGGATATTGAGGACTTGTCCACAA---TGGTGGATGTG
C.ZA.08.CH0534_e1.HM204624                    ATGAGAGTGATGGGGATACAGAGGAACTGTCAACAA---TGGTGGATATG
C.ZA.08.CT885_H3_2C.JN681237                  ATGAGAGTGAGGGGGATGCAGAGGAATTGGCCACAA---TGGTGGATATG
C.ZA.08.CT966_E1_7C.JN681238                  ATGAGAGTGAGGGGGATACTGAGGAATTGGCCACAA---TGGTGGATATG
C.ZA.08.CT977_69_12.JN681239                  ATGAGAGTGATGGGGATATTGAGGAATTGTCAACAA---AGATGGATATG
C.ZA.08.DEMC08ZA011.JX140666                  ATGAGAGTGATGGGGATACAGAGGAATTGGCCACAA---TGGTGGATATG
C.ZA.08.KO224_T87_2_4.JN681240                ATGAGAGTGATGGGGACACAGAGGAATTGGCCACAA---TGGTGGATATG
C.ZA.08.KO426_T87_10C.JN681241                ATGAGAGTGAGGGGGATATTGAGGAATTGGCAACAA---TGGTGGATATG
C.ZA.08.KO_756_38_12.JN681243                 ATGAGAGTGAGGGGGATACAGAGGAATTGGCCACAA---TGGTGGATATG
C.ZA.08.KO_870_C2_10C.JN681244                ATGAGAGTGAGGGGGATACAGAAGAATTGGCAACAA---TGGTGGATATG
C.ZA.08.ME067_A10_15.JN681245                 ATGAGAGTGACGGAGATACGGAGGAATTGTCAACGA---TGGTGGATATG
C.ZA.08.SO186_H6_5C.JN681247                  ATGAGAGTGAGGGGGATACAGAGGAATTATCCACAA---TGGTGGATATG
C.ZA.08.SO405_T24_5C.JN681248                 ATGAGAGTGAGGGGGATACAGAGGAATTGGCCACAA---TGGTGGATATG
C.ZA.08.SO706_T10b_3C.JN681249                ATGAGAGTGATGGGGATACTGAGGAATTGTCAACGA---TGGTGGATATG
C.ZA.08.TRP290_2_00_23_6.JN681253             ATGAGAGTGAGGGGGATACAGAGGAATTGGCCACAA---TGGTGGATATG
C.ZA.08.TRP292_2_00_12_4.JN681254             ATGAGAGTGATGGGGATACAGAGGAATTGTCCACAA---TGGTGGATATG
C.ZA.08.TRP307_2_00_24_1.JN681255             ATGACAGTGATGGGGATACAGAAGAAGTATCGACAA---TGGTGGATATG
C.ZA.08.TRP310_2_00_20_2.JN681256             ATGAGAGTGAGGGGGATACAGAGGAATTGGCCACAA---TGGTGGATATG
C.ZA.09.20286961_C1_H8.HQ615960               ATGAGAGTGAGGGGGATACAGAGGAACTGGCCACAA---TGGTGGATATG
C.ZA.09.20965238.HQ595751                     ATGAGAGTGAGGGGGATGCGGAGGAATTATCAACAA---TGGTGGATATG
C.ZA.09.20970668.HQ595752                     ATGAGAGTGATGGGGACTATGAGGAATTGTCAACAA---TGGTGGATATG
C.ZA.09.21200845.HQ595765                     ATGAGAGTGAGGGGGATACTGAGGAATTGTCAACAA---TGGTGGACATG
C.ZA.09.21261106_C12_H2.HQ615956              ATGAGAGTGATGGGGACACAGAAGAGTTATCAACAA---TGGTGGATTTG
C.ZA.09.21283649.HQ595756                     ATGAGAGTGATGGAGACACGGAGGAATTGGCCACAA---TGGTTGATATG
C.ZA.09.21399975_E2_B3.HQ615957               ATGAGAGTGATGGGGATCATGAGGAATTGTCAACAA---TGGTGGATATG
C.ZA.09.21492713_B11_E3.HQ615947              ATGAGAGTGAGGGGGACACAGAGGAATTGGCCACAA---TGGTGGATATG
C.ZA.09.21502011F_12_E2.HQ615949              ATGAAAGTGATGGGGATCAAGAGGAATTGTCAACAA---TGGTGGATATG
C.ZA.09.21561324_D3_B5.HQ615961               ATGAGAGTGAGGGGGATACAGAGGAATTGGCCACAA---TTGTGGATATG
C.ZA.09.3611665.HQ595760                      ATGAGAGTGAAGGGGATATTGAGGAATTGTCCACAA---TGGTGGATATG
C.ZA.09.704MC003N.GU080161                    ----------------------------GTCATCAG---TGGTGGATATG
C.ZA.09.704MC004N.GU080162                    ATGAGAGTGAGGGGGATACAGAGGAATTATCCACGA---TGGTGGATATG
C.ZA.09.704MC007F.GU080164                    ATGAGAGTGAGGGGGATACTGAGGAATTATCAACAA---TGGTGGATATG
C.ZA.09.704MC008F.GU080165                    ATGAGAGTGAAGGGGATACCGAGGAACTGGCCACAA---TGGTGGATATG
C.ZA.09.704MC008N.GU080166                    ATGAGAGTGAAGGGGATACAGAGGAATTGGCCACAA---TGGTGGATATG
C.ZA.09.704MC010N.GU080168                    ATGAAAGTGATGGAGACACGGAGGAATTGGCCACAA---TGGTGGATTTG
C.ZA.09.704MC013F.GU080171                    ATGAGAGTGAGAGGGATACTGAGGAACTGGCCACAA---TGGTGGATATG
C.ZA.09.704MC016N.GU080173                    ATGAGAGTGAGGGGGATACAGAGGAATTGGCCACAA---TGGTGGATATG
C.ZA.09.704MC018F.GU080176                    ATGAGAGTGAGGGGGATACCGAGGAATTGGCCACAA---TGGTGGATATG
C.ZA.09.704MC019F.GU080178                    ATGAGAGTGACGGGGATACCGAGGAATTGGCCACAA---TGGTGGATATG
C.ZA.09.704MC019N.GU080179                    ATGAGAGTGATGGGGATACAGAGGAATTGGCCACAA---TGGTGGATATG
C.ZA.09.704MC020F.GU080180                    ATGAGAGTGAGGGGGATACAGAGGAATTGGCCACAA---TGGTGGATATG
C.ZA.09.704MC020N.GU080181                    ATGAGAGTGATGGGGATACTGAGGAATTGTCAACAA---TGGTGGACATG
C.ZA.09.704MC021F.GU080182                    ATGAGAGTGAGGGGGATACTGAGGAATTGGCCACAA---TGGTGGACATG
C.ZA.09.704MC021N.GU080183                    ATGAAAGTGAGGGAAATGTCGACGAATGGTGCTCAA---TGGTGGATCTG
C.ZA.09.704MC022F.GU080184                    ATGAAAGTGAAGGGGATACAGAGGAATTGGCCACAA---TGGTGGATATG
C.ZA.09.704MC023F.GU080185                    ATGAGAGTGAGGGGGATACCGAGGAATTGGCCACAA---TGGTGGATATG
C.ZA.09.704MC024F.GU080186                    ATGAGAGTGAGGGGGACATTGAGGAATTATCAACAA---TGGTGGACATG
C.ZA.09.704MC024N.GU080187                    ATGAGAGTGAGGGGGATGAGGAGGAATTGTCCACAA---TGGTGGATATG
C.ZA.09.704MC028N.GU080190                    ATGAGAGTGAGGGGGACATTGAGGAATTGGACACAA---TGGTGGATATG
C.ZA.09.704MC029N.GU080191                    ATGAGAGTGAGGGGGATACAGAGGAATTGGCCACAA---TGGTGGATATG
C.ZA.09.704MC030N.GU080192                    ATGAGAGTGAGGGGGATGTTGAGGAATTATCAACAA---TGGTGGATATG
C.ZA.09.704MC033F.GU080194                    ATGAGAGTGAGGGGGATACTGAGGAATTGGCAACAA---TGGTGGATATG
C.ZA.09.704MC034F.GU080195                    ATGAGAGTGAGGGGGATACTGAGGAGTTGTCAACGC---TGGTGGATATG
C.ZA.09.704MC035N.GU080197                    ATGAGAGTGATGGGGATACAGACGAATTATCAACAA---TGGTGGATATG
C.ZA.09.704MC037F.GU080198                    ATGAGAGTGAGGGGGATACAGAGGAATTGGCCACAA---TGGTGGATATG
C.ZA.09.704MC045F.GU080199                    ATGAGAGTGAGGGGGATACAGAGGAATTGGCTACAA---TGGTGGATATG
C.ZA.09.704Mc031F.GU080193                    ATGAGAGTGAAGGGGATACGGAGGAATTGTCCACCA---TGGTGGACATG
C.ZA.09.707PKE02N3.HM623589                   ATGAGAGTGAGGGGGACACAGATGAATTGTCAAGGC---TGGTGGAGATG
C.ZA.09.707PKE03N1.HM623590                   ATGAGAGTGAAGGGGATACTGAGGAACTGGCCACAA---TGGTGGATATG
C.ZA.09.707PKE04N1.HM623591                   ATGAGAGTGAGGGGGATACAGAGGAATTGGCCACAA---TGGTGGATATG
C.ZA.09.707PKE05N1.HM623592                   ATGAGAGTGAGGGAGATGTTGAGGAGTTGTCAACAA---TGGTGGATATG
C.ZA.09.707PKE06N1.HM623593                   ATGAGAGTGAGGGGGATACAGAGGAATTGGCCACAA---TGGTGGATATG
C.ZA.09.707PKE10N1.HM623595                   ATGAGAGTGAGGGGGATGCAGAGGAATTGGCAACAA---TGGTGGATATG
C.ZA.09.707PKE11N2.HM623596                   ATGAGAGTGAGGGGGATGTGGAAGAATTGGCAACAA---TGGTGGATATG
C.ZA.09.707PKE13N2.HM623597                   ATGAGAGTGATGGGGATACCGAAGAATTGGCCACAA---TGGTGGATATG
C.ZA.09.707PKE15N2.HM623598                   ATGAGAGTGAGGGGGATACAGAAGAATTGGCCACAA---TGGTGGATCTG
C.ZA.09.707PKE17N8.HM623599                   ATGAGAGTGATGGGGATATTGAAGAATTGTCAACCA---TGGTGGATATG
C.ZA.09.707PKE18N3.HM623600                   ATGAGAGTGAGGGGGATACAGAGGAATTGGCCACAA---TGGTGGATATG
C.ZA.09.707PKE20N1.HM623601                   ATGAGAGTGATGGGGATACTGAGGAATTGTCAACAA---TGGTGGATTTG
C.ZA.09.707PKE21N1.HM623602                   ATGAGAGTGATGGGGATACGGAGGAATTGTCAACAA---TGGTGGATATG
C.ZA.09.707PKE22N2.HM623603                   ATGAGAGTGAGGGGGATACTGAGGAATTGTCCACAA---TGGTGGATATG
C.ZA.09.707PKE23N2.HM623604                   ATGAGAGTGAGGGGGATACTGAGGAATTATCGACAA---TGGTGGATATG
C.ZA.09.707PKE24N5.HM623605                   ATGAGAGTGAGGGGGATGCAGAAGAATTGGCCGCAA---TGGTGGATATG
C.ZA.09.707PKE25N6.HM623606                   ATGAGAGTGAGGGGGATACAGAGGAACTGTCCACCA---TGGTGGACATG
C.ZA.09.707PKE26N5.HM623607                   ATGAGAGTGAGGGGGATACCGAGGAGTTGGAAACAA---TGGTGGATATG
C.ZA.09.707PKE27N1.HM623608                   ATGAGAGTGAGGGGGATACAGAGGAATTGGCCACAA---TGGTGGATATG
C.ZA.09.707PKE28N1.HM623609                   ATGAGAGTGACGGGGATACTGAGGAATTGTCAACAA---TGGTGGATATG
C.ZA.09.707PKE29N1.HM623610                   ATGAGAGTGAAGGGGATACAGAAGAATTATTCACAA---TGGTGGATATG
C.ZA.09.707PKE41N2.HM623611                   ATGAGAGTGACGGGGATACCGAGGAATTGTCAACAA---TGGTGGATATG
C.ZA.09.707PKE44F2.HM623583                   ATGAGAGTGAAGGGGATACTGAGGAATTGTCCACAT---TGGTGGATATG
C.ZA.09.707PKE49F2.HM623584                   ATGAAAGTGAAGGGGATACAGAAGAATTATCTACAA---TGGTGGATATG
C.ZA.09.707PKE50F1.HM623585                   ATGAGAGTGAGGGGGACATGGAGGAATTATCCACAA---TGGTGGATATG
C.ZA.09.707PKE51F3.HM623586                   ATGAGAGTGAAGGGGACACAGAGGAATTGGCCACAA---TGGTGGATATG
C.ZA.09.707PKE52F1.HM623587                   ATGAGAGTGAGGGGGATACAGAGGAATTGGCCACAA---TGGTGGACATG
C.ZA.09.CA146_H3_3.JN681219                   ATGAGAGTGAAGGGGATACAGAGGAATTGGCAACAA---TGGTGGACATG
C.ZA.09.CAP340_2_00_B3_16.KC154026            ATGAGAGTGAGGGGGATACCGAGGAATTGGCCACAA---TGGTGGATATG
C.ZA.09.CAP341_2_00_C10_18.KC154027           ATGAGAGTGAGGGGGATACTGAGGAATTATCAACTA---TGGTGGATATG
C.ZA.09.CT823_B6_1.JN681236                   ATGAGAGTGAGGGGGATACAGAGGAATTGGCCACAA---TGGTGGATATG
C.ZA.09.DEMC09ZA008.JX140667                  ATGAGAGTGAGGGGGATACTGAGGAATTGGCAACAA---TGGTGGATATG
C.ZA.09.DEMC09ZA009.JX140668                  ATGAGAGTGAGGGGGACACAGAGGAGTTGGCCACAA---TGGTGGATATG
C.ZA.09.TRP343_2_00_21_2.JN681257             ATGAAAGTGATGGGGATACAGAGGAATTGGCAACAA---TGGTGGATATG
C.ZA.09.TRP347_2_00_B1_1.JN681258             ATGATAGTGAGGGGGATACCGAGGAATTATCAACAA---TGGTGGATATG
C.ZA.09.TRP363_2_00_10_3.JN681259             ATGAGAGTGGAGGTGGCACTGAAGAACTATCAACAA---TGGTGGATATG
C.ZA.10.CAP382_2_00_D7_19.KC154028            ATGAGAGTGATGGGGATGCAGAGGAATTGTCAACAA---TGGTGGATATG
C.ZA.10.DEMC10ZA001.JX140669                  ATGAAAGTGATGGGGATCAAGAGGACTTGTCAACAA---TGGTGGATATG
C.ZA.90.pZAC_R3714.JN188292                   ATGAGAGTGATGGGGATCACGAGGAATTGTCAACAA---TGGTGGATATG
C.ZA.97.97ZA003.AY118165                      ATGAGAGTGAAGGGGATACTGAGGAATTATCCACAA---TGGTGGATATG
C.ZA.97.97ZA009.AY118166                      ATGAGAGTGATGGGGATACTGAGGAATTATCAACAA---TGGTGGATATG
C.ZA.97.97ZA012.AF286227                      ATGAGAGTGAGGGGGATACCGAGGAATTGGCCACAA---TGGTGGATGTG
C.ZA.98.98ZA445.AY158533                      ATGAGAGTGAAGGGGATACAGAAGAATTGGCCACAA---TGGTGGATATG
C.ZA.98.98ZA502.AY158534                      ATGAGAGTGAGGGGGATACTGAGGAATTATCAACAA---TGGGGGATATG
C.ZA.98.98ZA528.AY158535                      ATGAGAGCGAGGGGGATACTGAGGAATTATCAACAA---TGGTGGATATG
C.ZA.98.98ZADu104.AY529659                    ATGAGAGTGATGGAGACAGGGAGGAATTGGCCACGA---GGGTGGATATG
C.ZA.98.CTSC2.AY043176                        ATGAGAGTGAGGGGGATGCAGAAGAATTATCCACGA---TGGTGGATATG
C.ZA.98.Du123.DQ411850                        ATGAGAGTGAAGGGGATACAGAGGAACTGGCCACAA---TGGTGGATATG
C.ZA.98.Du172.DQ411853                        ATGAGAGTGATGGGGATACTGAGGAGTTATCAACAA---TGGTGGATATG
C.ZA.98.Du21.AY529661                         ATGAGAGTGAGGGGGATACCGAGGAATTGGCCACAA---TGGTGGATATG
C.ZA.98.Du23.AY529662                         ATGAGAGTGAGGGGGATACTGAGGAACTGGCCACAA---TGGTGGATATG
C.ZA.98.TV001.AY162223                        ATGAGAGTGATGGGGACACAGAAGAATTGTCAACAA---TGGTGGATATG
C.ZA.98.TV002.AY162224                        ATGAGAGCGAGGGGGATACTGAAGAATTATCGACAC---TGGTGGATATG
C.ZA.98.TV004.AF391234                        ATGAGAGTGAGGGAGATACCGAGGAATTGGCAACAA---TGGTGGATATG
C.ZA.98.TV006A.AF391235                       ATGAGAGTGACGGGGATACTGAGGAATTACCCACAA---TGGTGGATATG
C.ZA.98.TV007A.AF391238                       ATGAGAGTGAGGGGGATACTGAGGAATTATCAACAA---TGGTGGATATG
C.ZA.98.TV008A.AF391240                       ATGAGAGTGATGGGGATACTGAGGAATTGTCCACAA---TGGTGGATATG
C.ZA.98.TV012.AY162225                        ATGAGAGTGATGGGGAGCAGGAGGAATTATCAACAA---TGGTGGATATG
C.ZA.98.TV013B.AF391246                       ATGAAAGTGAGGGAGATACAGAGGAATTGGCCACAA---TGGTGGATATG
C.ZA.98.TV014A.AF391247                       ---GAGTGAGGGGGATACAGAGG-AATTGGCAACAA---TGGTGGATATG
C.ZA.98.TV018.AF391249                        ATGAGAGTGATGGGGATCAAGAGGAATTGTCAACAA---TGGTGGATATG
C.ZA.98.TV019.AF391250                        ATGAGAGTGCAGGGGATACTGAGGAATTGTCAACAA---TGGTGGACATG
C.ZA.99.98ZADu281.AY529664                    ATGAGAGTGAGGGGGATACAGAGGAATTGGCCACAA---TGGTGGATATG
C.ZA.99.98ZADu301.AY529665                    ATGAGAGTGAGGGGGATACAGAGGAATTGGCCACAA---TGGTGGATATG
C.ZA.99.99ZACM9.AF411967                      ATGAGAGTGAGGGAGATACTGAGGAATTATCAACAA---TGGTGGATATG
C.ZA.99.99ZALT46.EU293450                     ATGAGAGTGAGGGGGATAGTGAGGAATTATCAACAA---TGGTGGATATG
C.ZA.99.99ZALT4.EU293444                      ATGAGAGTGAGGGGGATACAGAGGAATTGGCAACAA---TGGTGGATATG
C.ZA.99.99ZASW12p.AY529668                    ATGAGAGTGATGGGGATACGGAAGAATTGTCAACAA---TGGTGGATATG
C.ZA.99.99ZASW20.AY529669                     ATGAGAGTGATGGGGATACGGAGGAATTGTCAACAA---TGGTGGATATG
C.ZA.99.99ZASW27.AY529670                     ATGAGAGTGAGGGGGATACTGAGGAATTGGCAACAA---TGGTGGATCTG
C.ZA.99.99ZASW30_b.AY529673                   ATGAGAGTGATGGGGATGTGGAGGAATTGTCAACAA---TGGTGGATATG
C.ZA.99.99ZASW9.AY529675                      ATGAGAGTGAGGGGGATACGGAAGAATTGGCAACAA---TGGTGGATATG
C.ZA.99.99ZATM10.AY228556                     ATGAGAGTGAGGGTGATACCGAGGAATTGGCAACAA---TGGTGGATATG
C.ZA.99.99ZATM12.AY529676                     ATGAGAGTGAGGGAGATACTGAGGAATTGTCAACAA---TGGTGGATATG
C.ZA.99.99ZATM1b.AY529677                     ATGAGAGTGATGGGGATACAGAGGAATTGTCAACAG---TGGTGGATATG
C.ZA.99.99ZATM2.AY529678                      ATGAGAGTGATGGGGATACAGAGGAATTGTCAACAA---TGGTGGATATG
C.ZA.99.COT6.DQ447266                         ATGAAAGTGATGGGGACATTGAGGAATTATCTACAA---TGGTGGATATG
C.ZA.99.COT9.DQ447272                         ATGAGAGTGAGGGAGATACTGAGGAATTATCAACAC---TGGTGGATATG
C.ZA.99.DU422.AY043175                        ATGAGAGTGAGGGGGATACCGAGGAATTGGCCACAA---TGGTGGATATG
C.ZA.99.Du156.DQ411852                        ATGAGAGTGAGGGGGATACCGAGGAATTGGCCACAA---TGGTGGACATG
C.ZA.99.LT10.AY522722                         ATGAGAGTGAGGGGGATACCGAGGAATTGGCCACAA---TGGTGGATATG
C.ZA.99.LT15.AY522723                         ATGAGAGTGAGGGGGATACTGAGGAATTGGCCACGA---TGGTGGATATG
C.ZA.99.LT17.AY522724                         ATGAGAGTGAGGGGGACATTGAAGAATTGGCCACAA---TGGTGGATTTG
C.ZA.99.LT1.AY522721                          ATGAGAGTGAGGGGGATATTGAGGAATTATCAACAA---TGGTGGATATG
C.ZA.99.LT21.AY522726                         ATGAGAGTGATGGGGGATCTTGAAGATTATTCACAA---TGGTGGATATG
C.ZA.99.LT28.AY522728                         ATGAGAGTGATGGGGATATTGAGGAATTGTCCACAG---TGGTGGATATG
C.ZA.99.LT36.AY522729                         ATGAGAGTGAGGGAGATATTGAGGAGTTATCAACAA---TGGGGGATATG
C.ZA.99.LT38.AY522730                         ATGAGAGTGAGGGGGATACGGAGGAATTGTCAACGC---TGGTGGATATG
C.ZA.99.LT39.AY522731                         ATGAGAGTGAGGGGGATACCGAGGAATTGTCCACAA---TGGTGGATATG
C.ZA.99.LT40.AY522732                         ATGAGAGTGAGGGGGACATGGAGGAATAAACCACGA---TGGTGGATATG
C.ZA.99.LT42.AY522733                         ATGAGAGTGAGGGGGATATCGAGGAATTGGCCACAA---TGGTGGATATG
C.ZA.99.LT45.AY522734                         ATGAGAGTGAGGGGGATATTGAGGAATTGGTCACAA---TGGTGGATATG
C.ZA.99.LT50.AY522736                         ATGAGAGTGAGGGGGATATGGAGGAATTATCAACTA---TGGTGGATATG
C.ZA.99.LT5.AY522735                          ATGAGAGTGAGGGGGATACTGAGGAATTGGTCACAA---TGGTGGATATG
C.ZA.99.TM3.DQ447268                          ATGAGAGTGAGGGGGATACCGAGGAATTGGCAACAA---TGGTGGATATG
C.ZA.99.TM7.DQ447267                          ATGAGAGTGAGGGGGATATTGAGGAATTATCAACAA---TGGTGGATATG
C.ZA.99.ZASW7.AF411966                        ATGAGAGTGATGGGGATATTGAAGAATTATCAACAA---TGGTGGATATG
C.ZA.x.035b9d6.GU216739                       ATGAAAGTGAAGGGGATACAGAGGAATTGGCCACAA---TGGTGGACATG
C.ZA.x.221b4a6.GU216805                       ATGAGAGTGAGGGGGACACAGAGGAATTGGCCACAA---TGGTGGATATG
C.ZA.x.312b8e6.GU216844                       ATGAGAGTGAGGGGGATGCAGAGGAATTGGCAACCA---TGGTGGATATG
C.ZA.x.SA_C101_D2.HQ625580                    ATGAAAGTGATGGGGACACGGAGGAATTGTCAACAA---TGGTGGATATG
C.ZA.x.SA_C10_D4.HQ625593                     ATGAGAGTGAAGGGGACGCAGAGGAATTATCCACAA---TGGTGGATATG
C.ZA.x.SA_C21_A2.JX905394                     ATGAGAGTGATGGGGATACAGAGGAATTGTCAGCAA---TGGTGGATATG
C.ZA.x.SA_C23_B5.HQ625591                     ATGAGAGTGAGGGGGACACAGAGGAATTGGCCACAA---TGGTGGATATG
C.ZA.x.SA_C26_F5.HQ625570                     ATGAGAGTGATGGGGATGTGGAGGAATTATCCACAA---TGGTGGATATG
C.ZA.x.SA_C2.HQ625595                         ATGAGAGTGAGGGAGATATTGAGGAATTATCAACAA---TGGTGGATATG
C.ZA.x.SA_C32_D9.HQ625590                     ATGAGAGTGATGGGGATGCAGAGGAATTATCCACAA---TGGTGGATATG
C.ZA.x.SA_C36_C1.HQ625589                     ATGAGAGTGAAGGGGAGATCGAGGAATTATCCACAA---TGGTGGGTATG
C.ZA.x.SA_C37_B4.HQ625572                     ATGAGAGTGAAGGGGATACTGAAGAATTATCAACAA---TGGTGGATATG
C.ZA.x.SA_C3_B3.HQ625566                      ATGAGAGTGAAGGGGATACAGAGGAATTGGCCACAA---TGGTGGATATG
C.ZA.x.SA_C48_E1.HQ625573                     ATGAGAGTGATGGGGACACAGAAGAATTGTCAACAA---TGGTGGATATG
C.ZA.x.SA_C61_B6.HQ625587                     ATGAGAGTGAGGGGGATGCCGAGGAATTGGCCACAA---TGGTGGATATG
C.ZA.x.SA_C62_C3.HQ625574                     ATGAGAGTGACGGGGATACAGAGGAATTGGACAAAA---TGGTGGATATG
C.ZA.x.SA_C65_G10.HQ625586                    ATGAAAGTGATGGGGACACAGAGGAATTGTCAACGC---TTGTGGATATG
C.ZA.x.SA_C67_D7.HQ625575                     ATGAAAGTGATGGGGATACTGAAGAGTTATCAACAA---TGGTGGATATG
C.ZA.x.SA_C72_F9.HQ625585                     ATGAGAGTGAGGGGGATACCGAGGAATTGGCAACAA---TGGTGGATATG
C.ZA.x.SA_C74_D12.HQ625576                    ATGAGAGTGAGGGAGATGCTGAGGAATTATCAACAA---TGGTGGATATG
C.ZA.x.SA_C75_A2.HQ625584                     ATGAGAGTGAGGGGGAAACAGAGGAGTTGGCCACAA---TGGTGGATATG
C.ZA.x.SA_C80.HQ625565                        ATGAGAGTGATGGGGATACTGAGGAATTGTCAACGA---TGGTGGACATG
C.ZA.x.SA_C82_G11.HQ625583                    ATGAGAGTGAGGGGGATCATGAGGAATTGTCAACAA---TGGTGGATATG
C.ZA.x.SA_C86_A9.HQ625578                     ATGAGAGTGATGGGGACACGGAGGAATTGTGCACCA---TGGTGGATATG
C.ZA.x.SA_C87_A10.HQ625582                    ATGAGAGTGAGGGGGATAATGAGGAATTATCAACAA---TGGTGGACATG
C.ZA.x.SA_C8_A6.HQ625594                      ATGAGAGTGATGGGGACACGGAGGAGTTGGCAACAA---TGGTGGATATG
C.ZA.x.SA_C90_E5.HQ625579                     ATGAGAGTGATGGAGATATTGAGGAATTGTCAACAA---TGGTGGATATG
C.ZA.x.SA_C91_H4.HQ625581                     ATGAGAGTGATGGGGATACCGAGGAATTGGCCACAA---TGGTGGATATG
C.ZA.x.SA_C9_G4.HQ625567                      ATGAGAGTGATGGGGACATGGAGGAATTGTCAACGA---TGGTGGATGTG
C.ZA.x.sa_c12_d7.HQ625568                     ATGAGAGTGAGGGGGACACAGAGGAATTGGCCACAA---TGGTGGATATG
C.ZA.x.sa_c18_g3.HQ625592                     ATGAGAGTGATGGGGATACTGAGGAATTGTCAACGA---TGGTGGATGTG
C.ZA.x.sa_c34_d12.HQ625571                    ATGAGAGTGATGGGGATATTGAGGAATTGTCAACAA---TGGTGGACATG
C.ZA.x.sa_c44_e5.HQ625588                     ATGAGAGTGATGGGGAAATGGAGGAATTGTCAACAA---TGGTGGATATG
C.ZM.01.16B_PB_305.GU939049                   ATGAGAGTGAAGGGGATACAGAGGAATTGGCGACAC---TGGTGGATATG
C.ZM.01.16M_PB_653.GU939100                   ATGAGAGTGAGGGGGATGCAGAGGAATTGGCCACAA---TGGTGGATATG
C.ZM.01.1M_PL_2006.HM036825                   ATGAGAGTGATGGGGATCAAGAGGAACTGTCAACAA---TGGTGGATATG
C.ZM.02.02ZM110.AB254142                      ATGAGAGTGAGGGGGATATCGAGGAATTATCCACAA---TGGTGGATATG
C.ZM.02.02ZM114.AB254146                      ATGAGAGTGATGGGGATCATGAGGAATTGTCAACAA---TGGTGGATATG
C.ZM.02.02ZM115.AB254148                      ATGACAGTGATGGGGACACGGAGGAATTATCGACAA---TGGTGGATATG
C.ZM.02.02ZMBC.AB254149                       ATGAGAGTGATGGGGATACTGAGGAATTGTCAACAA---TGGTGGATTTG
C.ZM.02.02ZMDB.AB254153                       ATGAGAGTGAGGGGGATGTTGAAGAATTATCAACGA---TGGTGGATCTG
C.ZM.02.02ZMJM.AB254156                       ATGAGAGTGATGGGGACATTGAGGACTTGTCAACAA---TGGTGGATATG
C.ZM.02.14M_BML_1012.HM036760                 ATGAGAGTGATGGGGATACTGAGGAATTGTCAACAC---TGGTGGATATG
C.ZM.02.21M_BML_1012.GU939143                 ATGAGAGTGAGGGGGATAATGAGGAATTGGCGACCA---TGGTGGATATG
C.ZM.02.32M_BML_1032.HM036864                 ATGAGAGTGATGGGGATACTGAGGAATTATCAACAA---TGGTGGATATG
C.ZM.02.35M_BML_1.HM036960                    ATGAAAGTGATGGGGATACTGAAGAACTGTCAACAA---TGGTGGACATG
C.ZM.02.3M_BMR_1319.HM036985                  ATGAGAGTGATGGGGATATTGAAGAATTGTCCACAG---TGGTGGATATG
C.ZM.02.7M_BML_3302A1.HM037006                ATGAGAGTGACGGGGATCATGAAGAATTGGCAACAA---TGGTGGATCTG
C.ZM.02.Z153MPL13MAR02ENV5_1.HM068596         ATGAGAGTGAGGGGGATGCAGAGGAATTGGAAACAA---TGGTGGATATG
C.ZM.02.ZM180M_SGA_A5.EU166385                ATGAGAGTGACGGGGATCACGAGGAATTGTCAACAA---TGGTGGATATG
C.ZM.02.ZM197M.DQ388515                       ATGAGAGTGATGGGGATATTGAGGAATTGGCAACAA---TGGTGGATATG
C.ZM.02.ZM206F_SGA_A5.EU166449                ATGAGAGTGATGGGGACACGGAGGAATTGGCAACAA---TGGTGGATATG
C.ZM.02.ZM215F.DQ422948                       ATGAGAGTGATGGGGATACTGAGGAATTGTCAACAA---TGGTGGATATG
C.ZM.02.ZM229M_SGA_D17.EU166594               ATGAGAGTGATGGGGATCTGGAGGAATTGTCCACAA---TGGTGGATATG
C.ZM.02.ZM233M.DQ388517                       ATGAGAGTGAGGGGGATAATGAGGAATTGGCAACAA---TGGTGGATATG
C.ZM.02.ZM235F_SGA_A1.EU166653                ATGAGAGTGATGGGGATATGGAGGAATTGTCAACAA---TGGTGGATGTG
C.ZM.03.31M_BML_203.HM036843                  ATGAGAGTGATGGGGACACCGAGGAATTGTCAACAA---TGGTGGATATG
C.ZM.03.33M_BML_110.HM036903                  ATGAGAGTGAGGGAGATATTGAGGAATTGTCCACAA---TGGTGGATATG
C.ZM.03.Z185FPL31JUL03ENV1.1.GQ485357         ATGAGAGTGATGGAGACATCGAAGAATTGTCAACCA---TGGTGGATATG
C.ZM.03.Z221MPL7MAR03ENV2_1.HM068598          ATGGGAGTGAGGGGGATACTGAGGAATTGGCAACAA---TGGTGGATATG
C.ZM.03.ZM178F_SGA_B14.EU166359               ATGAGAGTGATGGGGATATTGAGGAATTGTCAACAA---TGGTGGATATG
C.ZM.03.ZM184F_SGA_TA16.EU166432              ATGAGAGTGATGGGGATACCGAGGAATTGTCAGCCA---TGGTGGATATG
C.ZM.03.ZM214M.DQ388516                       ATGAGAGTGAGGGGGATGTTGAGGAATTGTCAACAA---TGGTGGATATG
C.ZM.03.ZM237M_29JUL03_PL016.JX213387         ATGAGAGTGAGGGGGATACTGAGGAATTATCAACAA---TGGTGGATATG
C.ZM.03.ZM246FM_BULK_60.EU166715              ATGAGAGTGATGGGGATACAGAGGAATTGTCAACAA---TGGTGGATATG
C.ZM.03.ZM246F_flD5.FJ496194                  ATGAGAGTGATGGGGATATTGAGGAATTGTCAACAA---TGGTGGATATG
C.ZM.03.ZM246M_040403_SGA_T4.EU166769         ATGAGAGTGATGGGGATACAGAGGAATTGTCAACAA---TGGTGGATATG
C.ZM.03.ZM247F_flH1.FJ496207                  ATGAGAGCGATGGGGATCAAGAGGAATTGTCAACGA---TGGTTGATATG
C.ZM.03.ZM247M_1NOV03_PB3.JX239338            ATGAGAGTGAGGGGGATACTGAGGAATTATCAACAA---TGGTGGATATG
C.ZM.03.ZM249M_flF1.FJ496214                  ATGAGAGTGATGGGGATACTGAGGAATTGTCAACCA---TGGTGGATATG
C.ZM.04.10M_BML_1801.HM036739                 ATGAGAGTGATGGGGATCACGAGGAATTGTCAACAC---TGGTGGATATG
C.ZM.04.12B_PL_201.GU939124                   ATGAGAGTGAGGGAGATACTGAGGAATTGTCAACAC---TGGTGGATATG
C.ZM.04.17M_BML_11603.HM036792                ATGAGAGTGAGGGGGATATTGAGGAATTATCCACAA---TGGTGGATATG
C.ZM.04.Z205FPB5NOV04ENV5.2.GQ485436          ATGAGAGTGATGGGGATGTCGAGGAATTATCAACAA---TGGTGGATATG
C.ZM.04.ZM267F_29JUN04_PL24B.JX213407         ATGAGAGTGAGGGGGATATTGAGGAATTATCAACAA---TGGTGGATATG
C.ZM.05.ZM211F_22JUN05_PB3.JX239272           ATGAGAGTGATGGGGATTATGAGGAATTGTCAACAA---TGGTGGATATG
C.ZM.05.ZM282F_3MAR05_PB2.JX239362            ATGAGAGTGATGGAGATACTGAGGAATTGGCAACAC---TGGTGGATATG
C.ZM.05.ZM284M_9APR05_PL001.JX213435          ATGAGAGTGATGGGGATGTGGAAGAATTGTCCACTA---TGGTGGATATG
C.ZM.05.ZM289M_19MAY05_PL010.JX213443         ATGAGAGTGATGGGGATCACGAGGAATTGTCAAACA---TGGTGGATATG
C.ZM.05.ZM297M_9JUN05_PL03B.JX213454          ATGAGAGTGAAGGGGACATCGAGGAATTGTCCACCA---TGGTGGATATG
C.ZM.05.ZM373_200373_4.GU329051               ATGAGAGTGAGGGGGATATTGAGGAATTGGCAGCCA---TGGGTGATATG
C.ZM.05.ZM375_200375_6.GU329057               ATGAGAGTGATGGGGACATTGAGGAATTGTCAACAA---TGGTGGATATG
C.ZM.05.ZM376_200376_8.GU329069               ATGAGAGTGAGGGAGATATTGAGGAATTGGCAACAA---TGGTGGATATG
C.ZM.05.ZM377_200377_3.GU329080               ATGAGAGTGATGGGGACCAAGAGGAATTGTCAACCA---TGGTGGATATG
C.ZM.05.ZM378_200378_20.GU329105              ATGAGAGTGATGGGGACACGGAGGAATTGTCAACAA---TGGTGGATATG
C.ZM.05.ZM379_200379_12.GU329116              ATGAGAGTGATGGGGACACTGAGGAATTGTCAGAGA---TGGTGGATGTG
C.ZM.05.ZM381_200381_2.GU329131               ATGAGAGTGATGGGGATCTTGAAGACTTATCAACAA---TGGTGGACATG
C.ZM.05.ZM382_200382_2.GU329145               ATGAGAGTGAGGGGGATATTGAGGAATTATCCACAA---TGGTGGATATG
C.ZM.05.ZM383_200383_9.GU329161               ATGAGAGTGATGGAGACAAGGAGGAATTGGCCACAC---TGGTGGATGTG
C.ZM.05.ZM384_200384_6.GU329168               ATGAGAGTGAGGGAGACATGGAGGAATTGGCCACAC---TGGTGGATGTG
C.ZM.05.ZM388_200388_2.GU329185               ATGAGAGTGAGGGGGACAGAGAGGAATTATCAACAA---TGGTGGATATG
C.ZM.05.ZM389_200389_2.GU329195               ATGAGAGTGATGGGGATACTGAAGAATTGTCAACAA---TGGTGGATATG
C.ZM.05.ZM393_200393_1.GU329205               ATGAGAGTGAGGGAGATATTGAGGAATTGGCAACAA---TGGTGGATATG
C.ZM.05.ZM394_200394_7.GU329220               ATGAGAGTGAGGGGGATGAGGAGGAGTTGGCAACAA---TGGGGGATATG
C.ZM.05.ZM395_200395_8.GU329240               ATGAGAGTGAGGGGGATATTGAGGAATTGTCCACAA---TGGTGGATATG
C.ZM.05.ZM399_200399_24.GU329269              ATGAGAGTGATGGGGATACTGAGGAATTGTCAACAA---TGGTGGATATG
C.ZM.05.ZM400_200400_13.GU329282              ATGAGAGTGATGGGGATACTGAGGAATTGTCTACCA---TGGTGGATATG
C.ZM.05.ZM401_200401_2.GU329289               ATGAAAGTGAAGGGGATACTGAGGAATTGTCAACAA---TGGTGGATATG
C.ZM.05.ZM402_200402_4.GU329303               ATGAGAGTGAGGGAGATACAGAGGAATTGGAAACAA---TGGTGGACATG
C.ZM.05.ZM403_200403_16.GU329320              ATGAGAGTGAGGGGGATACTGAGGAATTATCCACAA---TGGTGGATATG
C.ZM.05.ZM405_200405_40.GU329324              ATGAGAGTGAAGGGGATACCGAGGAGTTGGCAACAA---TGGTGGATATG
C.ZM.05.ZM406_200406_26.GU329333              ATGAGAGTGAAGGAGATCTTGAGGAATTATCAACAA---TGGTGGATATG
C.ZM.05.ZM408_200408_32.GU329359              ATGAGAGTGATGGGGATACTGAGGAACTGTCATCAA---TGGTGGATATG
C.ZM.05.ZM410_200410_50.GU329368              ATGAGAGTGAAGGGGATACTGAGGAGTTGGCAACAA---TGGTGGATATG
C.ZM.05.ZM411_200411_13.GU329387              ATGAGAGTGAGGGGGATACTGAGGAATTATCAACAA---TGGTGGATATG
C.ZM.05.ZM412_200412_7.GU329394               ATGAGAGTGATGGGGATATTGAGGAGTTGGCAACAG---TGGTGGATGTG
C.ZM.05.ZM413_200413_16.GU329411              ATGAGAGTGATGGGGATCAGGAGGAATTGTCCACCT---TGGTGGACATG
C.ZM.05.ZM414_200414_24.GU329428              ATGAGAGTGAAGGGGATCAGGAGGAATTGTCAACAA---TGGTGGATATG
C.ZM.05.ZM415_200415_4.GU329439               ATGAGAGTGATGGGGATACAGAGGAATTGTCAACGA---TGGTGGATATG
C.ZM.05.ZM416_200416_20.GU329473              ATGAGAGTGAGGGGGATACTGAGGAATTGGCAGCCA---TGGTGGATATG
C.ZM.05.ZM417_200417_12.GU329489              ATGAGAGTGAGGGGGATACCGAGGAATTGGCAACAA---TGGGGGATATG
C.ZM.05.ZM418_200418_9.GU329494               ATGAGAGTGATGGGGATATTGAGGAATTGTCAACAA---TGGTGGATGTG
C.ZM.05.ZM419_200419_4.GU329501               ATGAGAGTGAGGGGGATATTGAGGAATTGGCAACAA---TGGTGGATAGG
C.ZM.05.ZM420_200420_3.GU329512               ATGAGAGTGATGGGGATCATGAGGAATTGTCAAAAT---TGGGGGAGATG
C.ZM.06.ZM1072M_16AUG06_PL015.JX213352        ATGAGAGTGAGGGAGATATTGAGGAATTGGCAACAA---TGGTGGATATG
C.ZM.06.ZM282M_15AUG06_PB1.JX239395           ATGAGAGTGAGGGGGATGTTGAGGAGTTGGCAACAA---TGGTGGATATG
C.ZM.07.235080.JN977604                       ATGAGAGTGAGGGAGATATTGAAGAGTTATCAGCAA---TGGTGGATATG
C.ZM.07.ZM1464M_10MAR07_PL170.JX213359        ATGAAAGTGAGGGGGATACTGAGGAATTATCAACAA---TGGTGGATATG
C.ZM.07.ZM503F_9FEB07_PL100.JX213464          ATGAGAGTGAGGGGGATACTGAGGAATTGTCCACAT---TGGTGGATATG
C.ZM.89.ZAM18.AB485647                        ATGAGAGTGAGGGAGATACTGAGGAATTGGCAACAA---TGGTGGATATG
C.ZM.96.96ZM651.AF286224                      ATGAGAGTGAGGGAGATACTGAGGAATTGGCAACGA---TGGTGGACATG
C.ZM.96.96ZM751.AF286225                      ATGAGAGTGAAGGGGATAATGAGGAATTGGCAACAA---TGGTGGATATG
C.ZM.x.HIV1084i.AY805330                      ATGAGAGTGAGGGGGATACAGAGGAATTATCCACAA---TGGTGGATATG
C.ZM.x.SE12808.AY494971                       ATGAGAGTGAGGGGGATATTGAGAAATTATCAACAA---TGGTGGATATG
C.ZW.09.C535_p2.JF680908                      ATGAGAGTGAGGGGGATACTGAGGAATTGGCAACAA---TGGTGGACTTG
C.x.08.P2085_G3.HQ236594                      ATGAGAGTGATGGGGATACAGAGGAATTGGAAGCAA---TGGTGGGTGTG
C.x.09.J520_p2.JF680918                       ATGAGAGTGATGGGGACACGGAGGAATTATCAACAA---TGGTGGATATG
C.x.09.P2321_H4.HQ236601                      ATGAAAGTGAAGGGGATGCGGAAGAATTGGAAACCA---TGGTGGATATG
D.BE.93.VI824.HQ912709                        ATGAGAGTGAGGGAGATAAAGAGGAATTATCAGCAC---TCGTGGAAATG
D.BR.96.patient_96BRRJ100.DQ141204            ATGAGAGCGAGGGGGATACAGAGGAATTGTCAACAC---TTGTGGACATG
D.CD.84.84ZR085.U88822                        ATGAGAGTGAAGGGGATAAAGAGGAACTATCAACCC---TTGTGGAAATG
D.CD.85.Z2Z6_Z2_CDC_Z34.M22639                ATGAGAGTGAGGGGGATAGAGAGGAATTGTCAAAAC---TTGTGGAAATG
D.CD.x.JY1_Z84.J03653                         ATGAGAGTGATGGGGATAAGGATGAATTATCAACAC---TTGTGGAAATG
D.CG.07.P1741_a2.HM068556                     ATGAAAGTGAAGGGGATAAAGAGGAATTATCAGCAC---TTGTGGAGATG
D.CG.07.P940_2_C3.HM068555                    ATGAGAGTGAAGGAGATAAAGAGGAAT------TGC---TTGTGGAAATG
D.CI.90.CI13.AJ277820                         ATGAAAGCGAGGGAGATGAACAGGAATTATCAACAC---TTGTGGAGATG
D.CM.01.01CM_0009BBY.AY371155                 ATGAGAGTGAGGGGGATAGAGAGGAATTATCAACAC---TTATGGAAATG
D.CM.01.01CM_0175BA.AY371156                  ATGAGAGTGAGGGGGATAGAGAGGAATTATCAACAC---TTATGGAAATG
D.CM.01.01CM_4412HAL.AY371157                 ATGAGAGTGATGGGGATAGAGAGGAATTATCAACAC---TCATGGAAATG
D.CM.10.DEMD10CM009.JX140670                  ATGAGAGCGAGGGGGATAAAGAGGAATTATCAACAC---TTGTGGACATG
D.CY.06.CY163.FJ388945                        ATGAGAGTGAGGGGGATAAAGAGGAACTATCACAAC---TTATGGAAATG
D.ES.09.P2351.JN054274                        ATGAAAGTGAAGGGGATAATGAGGAACTATCAGAGC---TGGTGGATATG
D.FI.93.FIN93167.AF219271                     ATGAGAGTGAGGGGGATAGAGAGGAATTGTCACAAC---TTGTGGAAATG
D.FI.93.FIN93178.AF219272                     ATGAGAGTGAAGGGGATAAAGAGGAATTATCAACAC---TTGTGGGGATG
D.FR.x.DGOB.AF321082                          ATGAGAGTGAGGGAGATGAAAAGGAATTATCAGCAC---TTGTGGAGATG
D.GB.08.N535_F5.HQ595791                      ATGAGAGTGACGGGGATACAGAAGAATTGTCAGCAC---TTTTTGAAATG
D.GM.94.N73603.HQ385448                       ATGAGAGTGAGGGAGATAAAGAGGAATTATCAACAC---TTGTGGAGATG
D.KE.01.NKU3006.AF457090                      ATGAGAGTGACGGGGACAGAGAGGAATTATCAGCAC---TTGTGGAAATG
D.KE.93.QA465_59M_ENV_D1.FJ866137             ATGAGAGTGATGGAGATAAAGAGGAATTATCAGCAC---TTGTGGAGATG
D.KE.95.QA013_70I_ENV_M12.FJ866135            ATGAGAGTGAGGGAGATAGAGAGGAATTATCAGCAT---TCATGGAAATG
D.KE.97.ML415_2.AY322189                      ATGAAAGTGAGGGGGACACAGATGAATTGGCAAAAC---TTGTGGAGATG
D.KE.97.QB857_110I_ENV_B3.FJ866138            ATGAGAGTGAGGAAGATAAAGAGGAATTATCATCAC---TTATGGAGATG
D.KE.99.QD435_100M_ENV_E1.FJ866141            ATGAGAGTGAGGGAGATAGAGAGGAATTATCAACAC---TTGTGGAGATG
D.KR.04.04KBH8.DQ054367                       ATGAGAGTGAGGGGGATGAAGAGGAATTATCAACAC---TTATGGAAATG
D.SE.99.P4b_19990121.GU204938                 ATGAGAGTGAGGGAGATGAAGAGGAATTGTCATCAG---CACTTATGGAG
D.SN.90.SE365A2.L22945                        ATGAGAGCGAGGGAGATGAAAAGGAATTATCAGCAC---TTGTGGAGATG
D.TD.99.MN011.AJ488926                        ATGAGAGTGATGGAGATAAAGAGGAATTATCAACAC---TTATGGACATG
D.TZ.00.54_F4_A10.HQ659623                    ATGAGAGTGAGGGGGATACAGAGGAATTGGCCACAA---TGGTGGATATG
D.TZ.01.A280.AY253311                         ATGAGAGTGATGGAGACACAGAGGAATTATCAACAC---TTGTGGAGATG
D.TZ.04.6405_v4_c34.HM215327                  ATGAGAGTGAGGGAGATGAAGAGGAATTGTCAAAAC---TTATGGAAGGG
D.TZ.05.3016_v5_c45.HM215283                  ATGAGAGTGAGGGAGATGAAGAGGAATTGGCAAAAT---TTATGGAAAGG
D.TZ.08.707010549_A1.HQ615975                 ATGAGAGCGAGGGGGATAGAGAGGAATTGTCAGCAT---TTGTGGGGATG
D.TZ.87.87TZ4622.U65075                       ATGAGAGTGAGGGAGATGAGGAGGAATTATCAGCAC---TTGTGGAGATG
D.UG.01.605MPC9.EU853116                      ATGAGAGTGAGGGCGATGAAGAGGAATTATCAGCAC---TTGTGGAAATG
D.UG.05.D053826R11_1.JX658588                 ATGAGAGTGAGGGAGATAGAGAGGAGTTATCAACAC---TTGTGGAGATG
D.UG.05.p190049.JX236668                      ATGAGAGTGAGGGAGATAGAGAGGAATTATCAGCAC---TTGTGGGGATG
D.UG.06.191821_E6_1.HM215270                  ATGAGAGTGAAGGGGACAGAGAGGAATTATCAACAC---TTATGGAGATG
D.UG.07.p191647.JX236670                      ATGAGAGTGAGGGAGATAGAGAGGAATTATCAGCAC---TTGTGGAGATG
D.UG.07.p191882.JX236673                      ATGAGAGTGAGGGAGATGAAGAAGAATTATCAGCAC---TTGTGGAGATG
D.UG.07.pSC191727.JX236679                    ATGAGAGTGAGGGAGATAAAGAGGAATTATCAGCAC---TTGTGGAGATG
D.UG.08.p191859.JX236672                      ATGAGAGTGAAGGAGATGAAGAGGAATTGG------------TGGGGATG
D.UG.90.UG269A.L22949                         ATGAGAGTGAGGGAGATAGAGAGGAATTATCAGCAC---TTGTGGAGATG
D.UG.90.UG274A2.L22950                        ATGAGAGTGAGGGAGATAGAGAGGAATTATCAGCAC---TTGTGGATATG
D.UG.91.UG270.AB485651                        ATGAGAGTGAGGGGGATAGAGAGGAATTAT------------TGGAGATG
D.UG.92.92UG001.AJ320484                      ATGAGAGTGAGGGAGATAGAGAGGAATTATCTATGC---TTGTGGAGATG
D.UG.92.92UG024_D.U08805                      ATGAGAGTGAGGGAGATGCAGAGGAATTATCAGCAT---TTATGGAAATG
D.UG.92.CD4_dependent_92UG046.AY623599        ATGAGAGTGAAGGGGATAGAGAGGAATTATCAGCAT---TTGTGGGAGAG
D.UG.93.93UG_065.AY713418                     ATGAGAGTGAGGGAGATGCAGAGGAATTATCAGCAC---TTGTGGAGATG
D.UG.94.94UG114.U88824                        ATGAGAGTGAGGGAGACAAAGAGGAATTATCAGCAC---TTGTGGAAATG
D.UG.96.32MPC1.EU852998                       ATGAGAGTGAGGGGGATAGAGAGGAGTTATCCACAC---TTGTGGATATG
D.UG.96.A03836B1_6.JX658585                   ATGAGAGTGATGGGGATACAGAGGAATTATCCACAC---TTGTGG-----
D.UG.97.108FPc01.EU852934                     ATGAGAGTGAGGGAGATGAGGAGGAATTATCAGCAC---TTGTGGAGATG
D.UG.97.183MPc02.EU852966                     ATGAGAGTGAGGGAGATAAAGAGGAATTATCAGCAC---TTATGGAGATG
D.UG.97.295FP01.EU852982                      ATGAGAGTGAGGGAGACAGAGAGGAATTATCAGCAC---TTGTGGTGGAG
D.UG.97.326MPc07.EU853014                     ATGAGAGTGAGGGGGATAGAGAGGAATTATCAACAC---TTATGGAGATG
D.UG.97.338MPc01.EU853046                     ATGAGAGTGAGGGGGATACAGAGGAATTATCCAAAC---TTGTGGAGATG
D.UG.97.pt632.EU281996                        ATGAGAGTGAGGGGGAYAGAGAGGAATTATCAGAAC---TTATGGAGATG
D.UG.98.372FPc02.EU853078                     ATGAGAGTGAGGGGGATAGAGAGGAATTATCAAAAT---TGGTGGAGATG
D.UG.98.602MPC2.EU853094                      ATGAGAGTGAGGGAGACAAAGAGGAATTATCAGTAC---TTATGGAGATG
D.UG.98.98UG57128.AF484502                    ATGAGAGTGAGGGGGATAGAGAGGAATTATCAGCAC---TTATGGAGATG
D.UG.98.98UG57131.AF484505                    ATGAGAGTGAGGGAGATAATGAGGAACTCTCAGCAC---TTGTGGAAATG
D.UG.98.98UG57132.AF484506                    ATGAGAGTGAGGGAGACACAGAAGAATTATCAGCAC---TTGTGGAGATG
D.UG.98.98UG57140.AF484511                    ATGAGAGTGACGGGGATAGAGAGGAAT---TAT---------TGGAGATG
D.UG.98.98UG57143.AF484514                    ATGAGAGTGATGGGGACAGAGAGGAACTATCAGGAC---TTGTGGAGATG
D.UG.98.98UG57146.AF484513                    ATGAGAGTGAGGGAGACAGAGAGGAATTATCAACAC---TCGTGGAGATG
D.UG.98.99UGJ32228.AF484516                   ATGAGAGTGAGGGAGATAGAGAGGAGTTATCAGAAC---TTGTGGAGAGG
D.UG.99.99UGA03349.AF484518                   ATGAGAGTGAGGGGGATACAGAGGAACTATCAAAAC---TTGTGGAGATG
D.UG.99.99UGA07412.AF484477                   ATGAGAGTGARGGAGACAGTGAGGAATTATCAGCAC---TTGTGGAGATG
D.UG.99.99UGA08483.AY304496                   ATGAGAGTGAGGGAGATAGAGAGGAATTATCAGCAC---TTGTGGAGATG
D.UG.99.99UGB21875.AF484480                   ATGAGAGTGAGGGAGATGAAGAGGAATTATCAGCAC---TTGTGGAGATG
D.UG.99.99UGB25647.AF484481                   ATGAGAGTGAGGGAGATAAAGAGGAATTATCAGCAC---TCGTGGAGATG
D.UG.99.99UGB32394.AF484483                   ATGAGAGTGAGGGAGATAAAGAGGAATTATCAGCAC---TTGTGGAGATG
D.UG.99.99UGD23550.AF484485                   ATGAGAGTGAAGGGGACACAGAAGAATTATCAGCAC---TTGTGGAGATG
D.UG.99.99UGD26830.AF484486                   ATGAGAGTGAAGGAGATGAAGAAGAATTATCCTCAC---TTGTGGATGTG
D.UG.99.99UGE08364.AF484487                   ATGAGAGTGAGGGAGATAGAGAGGAATTATCAGCAC---TCATGGAGATG
D.UG.99.99UGE13613.AF484515                   ATGAGAGTGAGGGGGATAAAGAGGAATTATCAGCAC---TTGTGGAGATG
D.UG.99.99UGE23438.AF484489                   ATGAGAGTGAGGGAGATAGAGAGGAATTATCAGCAC---TTGCGGAGATG
D.UG.99.99UGF03726.AF484519                   ATGAGAGTGAGGGGGATAGAGAGGAAT------TAC---TTG---AGATG
D.UG.99.99UGF05734.AF484490                   ATGAGAGCGAGGGTGACAGAGAGGAACTATCAACAC---TTATGGAGATG
D.UG.99.99UGG10555.AF484494                   ATGAGAGTGAGGGAGATAGAGAGG---------CAC---TTGTGGAGATG
D.UG.99.99UGG35093.AF484495                   ATGAGAGTGAGGGAGACACAGAAGAGTTATCCAAGC---TTGTGGATATG
D.UG.99.99UGJ27597.AF484497                   ATGAGAGTGAGGGAGATAGAGAGGAATTATCAGCAC---TTGTGGAGATG
D.UG.99.99UGK09259.AF484498                   ATGAAAGTGATGGGGATAAAGAAGAATTATCAACAC---TCATGGAAATG
D.UG.99.99UGK09958.AF484499                   ATGAGAGTGAGGGAGATAGAGAGGAATTATCAAAGC---TTGTGGAGATG
D.UG.x.C971_412.U36871                        ATGAAAGTGAAGGGGATACAGAGGAATTATCAGCAC---TTGTGGAGATG
D.UG.x.DM1_40.EF575364                        ATGAGAGCGAGGGAGATGAAGAGGAATTGTCAGCAC---TTGTGGAGATG
D.UG.x.DM2_12.EF575370                        ATGAGAGTGAGGGCGATAGAGAGGAATTATCAACAC---TTGTGGAGATG
D.UG.x.DM3_21.EF575388                        ATGAGAGTGAGGGAGATAGAGAGGAATTATCAACAC---TTATGGAGATG
D.UG.x.DM4_032.EF575400                       ATGAGAGCGAGGGAGACACAGAGGAATTATCAGCAC---TTGTGGAGATG
D.UG.x.DM5_17.EF575417                        ATGAGAGTGAGGGAGATAGAGAGGAATTATCAGCAC---TTGCTGAGATG
D.UG.x.DM6_11.EF575429                        ATGAGAGTGAGGGAGATAGAGAGGAATTATCAGCAC---TTATGGAAATG
D.UG.x.DM7_27.EF575447                        ATGAGAGTGATGGGGATACAGAGGAATTGTCAACAC---TTGTGGAGATG
D.UG.x.DM8_25.EF575459                        ATGAAAGTGAGGGAGATGCAGAGGAATTATCAGCAC---TGGTGGAGATG
D.UG.x.DM9_29.EF575482                        ATGAGAGTGAGGGAGATAGCGAGGAATTATCCGCGC---TTATGGAGATG
D.UG.x.WHO15_474.U36886                       ATGAGAGTGAGGGGGATACAGAGGAATTATCAGCAT---TTGTGGGGATG
D.YE.01.01YE386.AY795903                      ATGAGAGTGATGGGGATAGAGAGGAATTATCAGCAC---TTGTGGAGATG
D.YE.02.02YE516.AY795907                      ATGAGAGTGAGGGGGATGAAGAGGAATTATCAACAC---TTATGGAAATG
D.ZA.84.R2.AY773338                           ATGAGAGCGAGGGGGATAGAGAGGAATCGACAAAAC---TTGTGGACATG
D.ZA.85.R286.AY773340                         ATGAGAGCGAGGGGGATGAAGAGGAATTGTCAAAAC---TTGTGGACAAG
D.ZA.86.R482.AY773341                         ATGAGAGCGAGGGGGATAGAGAGGAATTGTCAAAAC---TTGTGGAAATG
D.ZA.90.R1.EF633445                           ATGAGAGCGAGGGGGATGGAGAGGAATTGTCAAAAC---TTGTGGAAATG
D.ZM.05.ZM387_200387_5.GU329179               ATGAGAGCGAGGGGGATAGAGAGGAATTATCAACAC---TTATGGACATG
D.x.09.N320b_p1.JF680926                      ATGAAAGCGAGGGGGATGAAGAGGAGTTATCAGCAC---TTGTGGAGATG
F1.AO.06.AO_06_ANG125.FJ900269                ATGAGAGTGAAGGGGATGCAGAGGAATTGGCAGCAC---TTGGGGAAGTG
F1.AO.06.AO_06_ANG32.FJ900266                 ATGAGAGTGATGGGGATGCAGAGGAATTGGCAGAAC---TTGGGGAAGTG
F1.AO.06.AO_06_ANG40.FJ900267                 ATGAGAGTGAGGGGGATGCAGAGGAATTGGCAGCAC---TTGGGGAAGTG
F1.AO.06.AO_06_ANG58.FJ900268                 ATGAGAGTGATGGGGATGCAGAGGAATTGGCAGCAC---TTGGGGAAATG
F1.AR.02.ARE933.DQ189088                      ATGAGAGTGAGGGGGATGCAGAGGAATTGGCAGCAC---TTGGGGAAATG
F1.BE.94.14_00_37.DQ313239                    ATGAGAGTGAGGGGGATGCAGAGGAATTGGCAGCAC---TTGGGGAAATG
F1.BR.02.02BR082.FJ771006                     ATGAGAGTGAGGGGGATGTGGAGGAATTGGCCGCCC---TTGGGGAAATG
F1.BR.02.02BR170.FJ771007                     ATGAGAGTGATGGGGATGCAGAGGAATTGGCAGCTC---TTGGGGAAATG
F1.BR.06.06BR564.FJ771008                     ATGAGAGTGAGGGGGATGCAGAGGAATTGGCAGCAC---TTGGGGAAGTG
F1.BR.06.06BR579.FJ771009                     ATGAGAGTGAGGGGGATGCAGAGGAATTGGCAGCAC---TTGGGGAAATG
F1.BR.06.P1356_F12.HQ236573                   ATGAGAGTGAGGGGGATGCAGAGGAATTGGCAGCAC---TTGGGGAAGTG
F1.BR.07.07BR844.FJ771010                     ATGAGAGTGAGGGGGATGCAGAGGAATTGGCAGCAC---TTGGGGAAGTG
F1.BR.89.BZ163.AY173958                       ATGAGAGTGAGGGGGATGCAGAGGAACTGGCAGCAC---TTGGGGAAATG
F1.BR.93.93BR020_1.AF005494                   ATGAGAGTGAGGGGGATGCAGAGGAATTGGCAGCAC---TTGGGGAAGTG
F1.CY.08.CY222.JF683771                       ATGAGAGTGAGGGTGACGCAGAGGAACTGGCAGCAC---TTGGGGAGGTG
F1.DE.x.MVP_30846.EU446022                    ATGAGAGTGAGGGGGATGCAGAGGAATTGGCAGCAC---TTGGGGAAATG
F1.ES.06.MFU14_2_E7.HQ236559                  ATGAGAGTGAGGGGGATGCAGAGGAATTGGCAGCAC---TTGGGGAGGTG
F1.ES.07.P1655_F8.HQ236580                    ATGAAAGTGAGGGGGATGCAGAAGAACTGGCAGCAC---TTGGGGAAGTG
F1.ES.09.P2165_d2_2.HM068554                  ATGAGAGTGAGGGGGATGCAGAGGAATTGGCAGCAC---TTGGGGAAGTG
F1.ES.09.X2687_f3.HM068551                    ATGAGAGTGAGGGAGATGCGGAGGAGTTGGCCGCCC---TGGGGGAAGTG
F1.ES.11.DEMF110ES001.JX140671                ATGAGAGTGAGGGAGATGCGGAGGAATTGGCAGCCC---TGGGGGAAGTG
F1.ES.x.P1146.DQ979023                        ATGAAAGTGATGGGGATGCAGAGGAACTGGCAGCAC---TTGGGGAAGTG
F1.ES.x.X1093_2.DQ979025                      ATGAGAGTGAGGGGGATGCAGAGGAATTGGCAGCAC---TTGGGGAAGTG
F1.ES.x.X1670.DQ979024                        ATGAGAGTGAGGGTGATGCAGAGGAACTGGCAGAAC---TTGGGGAGGTG
F1.FI.93.FIN9363.AF075703                     ATGAGAGTGAGGGGGATGCAGAGGAATTGGCAGCAC---TTGGGAAAATG
F1.FR.96.96FR_MP411.AJ249238                  ATGAGAGTGAGGGTGATGCAGAGGAACTGGCAGCAC---TTGGGGAAATG
F1.FR.96.PHI420.AY231157                      ATGAGAGTGAGGGGGATGCAGAGGAATTGGCAGCCC---TTGGGGAAATG
F1.PT.08.X2674_C4.HQ236616                    ATGAGAGTGAGGGGGATGCAGAGGAATTGGTGGCAC---TGGGGGAGGTG
F1.RO.96.BCI_R07.AB485659                     --GAAAGTGAGGGTGATGCAGAAGAACTGGCAGCAC---TGGGGGAAATG
F1.RU.04.RUSP816_B4.HQ236605                  ATGAGAGTGAGGGGGATGCAGAGGAATTGGCAGCAC---TTGGGGAGGTG
F1.RU.08.D88_845.GQ290462                     ATGAGAGTGATGGGGATGCAGAGGAATTGGCAGCAC---TGGGGGAAATG
F2.CM.02.02CM_0016BBY.AY371158                ATGAGAGTGAGGGGGATGCAGAGGAATTGGCAGCAC---TTGGGGAAGTG
F2.CM.10.DEMF210CM001.JX140672                ATGAGAATGAGGGAGATGCAGAGGAATTGGCAGCAC---TTGGGGAGGTG
F2.CM.10.DEMF210CM007.JX140673                ATGAGAGTGAGGGGGATGCAGAGGAATTGGCAGCAC---TTGGGGAAATG
F2.CM.93.CA20.AJ277824                        ATGAGAGTGAGGGAGATGCAGAGGAACTGGCAGCAC---TTGGGGAGATG
F2.CM.95.95CM_MP255.AJ249236                  ATGAGAGTGAGGGAGATGCAGAGGAATTGGCAGCAC---TTGGGGAAGTG
F2.CM.95.95CM_MP257.AJ249237                  ATGAGAGTGAGGGAGATGCAGAGGAATTGGCAGCAC---TTGGGGAGGTG
F2.CM.97.CM53657.AF377956                     ATGAGAGTGAGGGAGATGCAGAGGAATTGGCAGCAC---TTGGGGAAATG
F2.ES.08.P2059_a_B3.JN054264                  ATGAGAGTGAAGGGGATGAAGAGGAGTTGGCAGAAC---TTGGGGAAATG
G.BE.96.DRCBL.AF084936                        ATGAGAGTGAAGGGGATACAGAGGAATTGGCAACAC---TTATGGAACTG
G.CM.01.01CM_4049HAN.AY371121                 ATGAGAGTGAGGGGGATACAGAGGAATTGGCAGCAC---TTATGGAAATG
G.CM.04.178_15.FJ389363                       ATGAGAGTGAGGGGGATACAGAGGAATTGGCAACAC---TTGTGGACATG
G.CM.04.314_40.FJ389364                       ATGAAAGTGAAGGGGATACAGAAGAATTGGCAACAT---TGGTGGATATG
G.CM.04.515_28.FJ389365                       ATGAAAGTGAAGGGGATACAGAGGAATTGGCAACAC---TGGTGGGCATG
G.CM.04.944_5.FJ389366                        ATGAGAGTGAAGGGGATACAGAGGAATTGGCAGCAC---TTGTGGAAATG
G.CM.10.DEMG10CM008.JX140676                  ATGAGAGTGAAGGGGATACAGAGGAATTGGCAGCAC---TTGTGGACGTG
G.CM.96.96CMABB55.AY772535                    ATGAGAGTGAGGGAGACACAGATGAATTGGCAGCAC---TTGTGGAGATG
G.CM.97.97CM_MP801.AM279346                   ATGAGAGTGAAGGGGATACAGAGGAATTGGCAGCAC---TTGTGGAAGTG
G.CM.99.99CM_MP1287.AM279351                  ATGAGAGTGAAGGGGATACAGAGGAATTGGCAGCAC---TTATGGAAATG
G.CM.99.99CM_MP1416.AM279359                  ATGAAAGTGAAGGGGATACAGAGGAATTGGCAACAC---TTGTGGAGATG
G.CM.99.99CM_MP1417.AM279350                  ATGAAAGTGAAGGGGATACAGAGGAATTGGCAACAC---TTGTGGAGATG
G.CN.06.sh52.HM067749                         ATGAGAGTGACGGGGATACAGAGGAGTTGGCAACAC---TTATGGAAATG
G.CN.08.GX_2084_08.JN106043                   ATGAGAGTGAGGGGGATACAGAGGAATTGGCAACAC---TTGTGGATATG
G.CU.99.Cu74.AY586547                         ATGAGAGTGAGGGGGATACAGAGGAATTGTCAGCAC---TTGTGGAAATG
G.CU.99.Cu85.AY586548                         ATGAGAGTGAGGGGGATACAGAGGAATTGTCAGCAC---TTGTGGAAATG
G.CU.99.Cu87.AY586549                         ATGAGAGTGAAGGGGATACAGAGGAATTGGCAGCAC---TTGTGGAAATG
G.ES.00.X558.AF423760                         ATGAAAGCGAGGGGGACACAGAGGAGTTGGCAACCC---TTGTGGAAATG
G.ES.02.P402_2_11.EU885759                    ATGAAAGTGAAGGGGACACAGAGGAATTGTCAACTC---TTGTGGAAATG
G.ES.02.X1193_1.EU885761                      ATGAAAGTGAGGGGGACACAGAGGAATTGGCAACCC---TTGTGGAAATG
G.ES.03.X1254_3.EU885762                      ATGAAAGCGAGGGGGACACAGACGAATTGGCAACCC---TTGTGGAAATG
G.ES.04.X1632_s2_b10.FJ817370                 ATGAAAGTGAAGGGGACACAGAGGGATTGGCACTCC---TTGTGGAACTG
G.ES.05.P962.EU786670                         ATGAGAGTGAGGGAGATACAGAGGAGTTGGCAAAAC---TTGTGGACATG
G.ES.05.X1628_2.FJ670520                      ATGAAAGTGAAGGTGATACAGAGGAATTGGCAAAAC---TTGTGGAAATG
G.ES.05.X1854_2_10.EU885763                   ATGACAGTGAGGGGGACACAGAGGAATTGGCAACCC---TTGTGGAAATG
G.ES.06.X2088_9.EU885764                      ATGAGAGCGAGGGGGACACAGAGGAATTGGCAACAC---TTGTGGAAAGG
G.ES.07.MFU54_D1_3.JF327806                   ATGAAAGTGAAGGGGATACAGACGAATTGGCAACAC---TTGTGGACATG
G.ES.07.X2160_r25.EU885765                    ATGAGATTGAAGGGGATACAGAGGAATTGGCAACAC---TTATGGAAATG
G.ES.07.X2234_H11.HQ236608                    ATGAAAGTGAGGGGGACACAGAGGATTTGGCACACC---TTATTGAAATG
G.ES.08.P1981_2.FJ670530                      ATGAGAGTGACGGGGACACAGATGAATTGGCAAACC---TTGTGGAGATG
G.ES.08.P2091_a.JN054265                      ATGAAAGCGAAGGGGACACAGATGAATTGGCAATCC---TTGTGGACATG
G.ES.08.X2470_F8_12.GQ222685                  ATGAGAGTGAGGGGGACACAGAGGAATTGGCAACCC---TTATGGAAATG
G.ES.08.X2558.GQ862781                        ATGAAAGTGAAGGGGACACAGAGGAATTGGCAGCCC---TTGTGGAAATG
G.ES.08.X2571_b1.JF327808                     ATGAAAGTGAGGGGGACACGGAGGAATTGGCAACCC---TTATGGAAATG
G.ES.09.Ex15.GQ862780                         ATGAGAGTGATGGGGATACGGAGGAATTGGCAGTGC---TTGTGGAAATG
G.ES.09.X2634_2.GU362882                      ATGAAAGTGAAGGGGACACAGAAGAGTTGGCAAAAC---TTATGGAAATG
G.ES.09.X2636_b.JN054287                      ATGAAAGCGAGGGGGACACAGATGAATTGGCAACAC---TGGTGGAGAGG
G.ES.09.X2693_a.JN054296                      ATGAAAGCGAGGGGGACACAGATGAATTGGCAACCC---TTGTGGAAATG
G.FR.95.PHI355.AY231155                       ATGAGAGCGAGGGAGATACCGATGAATTGGCAGCAC---TTGTGGCAATG
G.FR.95.PHI365.AY231156                       ATGAGAGTGAAGGGGATACAGATGAATTGGCAGCAC---TTGTGGGAATG
G.FR.x.523.EF033660                           ATGAGAGTGAAGGGGATACAGAGGAATTGGCAGCAC---TTGTGGAAATG
G.GA.x.LBV217.U09664                          ATGAGAGCGAAGGGGATACTGAGGAATTGGCAACAC---TTGTGGAAATG
G.GH.03.03GH175G.AB287004                     ATGAGAGTGAAGGGGATACAGACGAATTGGCAGCAC---TTGTGGAAATG
G.KE.93.HH8793_12_1.AF061641                  ATGAGAGTGAAGGGGATAGAGAGGAATTGGCAACAC---TTATGGAAATG
G.NG.01.01NGPL0669.DQ168576                   ATGAAAGTGAAGGGGATACAGAGGAATTGGCAACAC---TTGTGGACATG
G.NG.01.01NGPL0674.DQ168575                   ATGAGAGTGAAGGGGATACAGAGGAATTGGCAACAC---TTGTGGACATG
G.NG.01.01NGPL0760.DQ168579                   ATGAGAGTGAAGGGGATACAGAGGAGTTGGCAACAC---TTGTGGACATG
G.NG.01.PL0567.DQ168573                       ATGAGAGTGAAGGGGATACAGAGGAATTGGCAACAC---TTGTGGACATG
G.NG.08.08NG_SC13.JN248582                    ATGAAAGTGAAGGGGATGCAGAGGAATTGGCAAAGC---TTGTGG-----
G.NG.08.P1909_D2.HQ236584                     ATGAGAGTGAGGGGGATACAGAGGAATTGGCAAAAC---TTGTGGACAGG
G.NG.08.P1992_G10_4.GQ324613                  ATGAGAGTGAGGGGGATACAGAGGAATTGGCAAAAC---TTGTGGACATG
G.NG.09.09NG_SC21.JN248584                    ACGACAGTGATGGAGACACAGAGGAATTGGCAACCC---TTATGGAAATG
G.NG.09.09NG_SC26.JN248586                    ATGAAAGTGAAGGGGATACAGATGAATTGGCAACAC---TTGTGGACATG
G.NG.09.09NG_SC31.JN248591                    ATGAGAGTGAAGGAGATACAGAGGAATTGGCAACTC---TTGTGGACATG
G.NG.09.09NG_SC62.JN248593                    ATGAAAGTGAAGGGGATACAGAAGAATTGGCCACCC---TTGTGGACATG
G.NG.92.92NG083_JV10832.U88826                ATGAGAGTGAAGGGGATACAGAGGAATTGGCAACAC---TTATGGAAATG
G.NG.95.NG1928.AF069947                       ATGAGAGTGAAGGGGATACAGAGGAATTGGCAACAC---TTGTGGACATG
G.NG.95.NG1929.AF069943                       ATGAGAGTGAAGGGGACACAGAGGAATTGGCAACAC---TTGTGGACATG
G.NG.95.NG1937.AF069937                       ATGAGAGTGAAGGGGATACAGAGGAATTGGCAATAC---TTGTGGACATG
G.NG.95.NG1939.AF069935                       ATGAAAGTGAAGGGGATACAGAGGAATTGGCAACAC---TTGTGGACATG
G.PT.x.PT2695.AY612637                        ATGAGAGTGAGGGGGACACAGACGAATTGGCAACTC---TTGTGGAAATG
G.PT.x.PT3037.FR846408                        ATGAAAGTGAAGGGGATACAGAGGAATTGGCAGCAC---TTGTGGAGATG
G.PT.x.PT988.FR846410                         ATGAAAGCGAAGGGGACACAGATGAATTGGCAACCC---TTGTGGAGATG
G.RU.x.RU570_revertant_passage_20.EF367231    ATGAGAGTGAAGGGGATACAGAAAAATTGGCAGCAC---TTATGGAAATG
G.SE.93.SE6165_G6165.AF061642                 ATGAGAGTGACGGGGATACAGAGGAATTGGTAACAC---TTGTGGAAATG
G.x.08.X2483_F9.HQ236614                      ATGAGAGTGAGGGGGACACAGAGGAATTGGCAACCC---TTATGGAAATG
G.x.x.X0558_8_F3.HQ236606                     ATGAAAGCGAGGGGGATACAGAGGAATTGGCCACCC---TTGTGGAAATG
H.BE.93.VI991.AF190127                        --GAGAGTGATGGAGACACAGAGGAATTATCCAAGC---TTGTGGAGATG
H.BE.93.VI997.AF190128                        --GAGAGTGATGAGG---------AATTATCCACAA---TGGTGGAGAGG
H.CF.90.056.AF005496                          --GAGAGTGATGGAGACACAGAGGAATTATCCAAGC---TTATGGAGATG
H.GB.00.00GBAC4001.FJ711703                   --GAGAGTGATGGAGACACAGAGGAACTATCCACAC---TTGTTGAGCGG
J.CD.97.J_97DC_KTB147.EF614151                --GAAAGTGATGGAGACACAGATGAATTGGAAAAAC---TTGTGGAAATG
J.CM.04.04CMU11421.GU237072                   ATGACAGTGATGGAGACACAGAGGAGTTGGCAAAAC---TTGTGGAAATG
J.SE.94.SE9173_7022.AF082395                  --GAGAGTGATGGAGACACAGACGAGTTGGCTGAGC---TTGTGGAGATG
K.CD.97.97ZR_EQTB11.AJ249235                  ATGAGAGCGAGGGAGATACAGAGGAATTGGCAGCAC---TTGGGGAAACG
K.CM.96.96CM_MP535.AJ249239                   ATGAGAGTGAGGGGGATGCAGAGGAATTGGCAGACA---TTGGGGAACTG
U.CA.01.TV749.HM215251                        ATGAGAGTGATGGGGACACAGAGGAATTATCAAAGC---TTGTGGAGATG
U.CA.99.TV721.HM215249                        ATGAGAGTGATGGAGACGAAGAGGAATTATCAGCGC---TTGTGGAGATG
U.CD.02.02CD_KP097.FN392873                   ATGAGAGTGAGGGAGATGCAGAGGAATTGGCAGCAC---TTGGAGAGATG
U.CD.83.83CD003_Z3.AF286236                   ATGAGAGTGAAGGAGATACAGAGGAATTATCAACAC---TTGTGGAAATG
U.CD.90.90CD121E12.AF457101                   ATGAGAGCGAAGGAGATACAGAGGAATTATCACTAC---TTGTGGAAATG
U.CD.97.KMST120.AJ401039                      ATGAGAGTGAGGGAGATGCAGAGGAATTGGCAGAAC---TTGGGGAGATG
U.CD.97.KTB54.AJ401043                        ATGAAAGTGACGGGGATACAGAGGAATTGGCATCAC---TTGGGGAGATG
U.CM.04.252.EU513190                          ATGAGAGTGAAGGAGACACAGAAGAGTTGGCAAAAC---TGGTGGAAAGG
U.CM.06.KM34BlR14.JF706452                    ATGAAAGCGAGGGGGACACAGATGAGTTGGCCACAC---TGGTGGAAATG
U.CY.05.CY090.FJ388921                        ATGAGAGCGAAGGAGACACAGAAGAATTGGCAGCAC---TTGGGGAAATG
U.FR.x.FGIL.AF321084                          ATGAGAGTGAGGGGGATGCAGAGGAATTGGCAGCAC---TGGGGGAAGTG
U.GB.09.A530b_p1.JF680905                     ATGAGAGTGATGGGGATACAGAGGAATTGTCTACTC---TTATGGAGATG
U.GR.99.99GR303.AY046058                      ATGAGATTGAAGGGGATACAGAGGAATTGTCAAAAC---TTATGGAGATG
U.NL.01.U_NL_01_H10986_C11.EF029069           ATGAGAGTGAGGGGGATGCAGAGGAGTTGGAGGCAC---TTGGGGAGATG
U.x.09.G510_p1.JF680912                       ATGAAAGTGAAGGAGACACAGAGGAATTATCCAAAC---TTGTGGAGATG
01_AE.AF.07.569M.GQ477441                     ATGAGAGTGAAGGGGACACAGAGGAATGGGCCAAAC---TTGTGGAAATG
01_AE.BE.x.VI1888cl194.EU191617               ATGAGAGTGACGGAGACACAGATGACTTGGCCAAAC---TTGTGGAAATG
01_AE.CF.90.90CF11697.AF197340                ATGGGAGTGAAGGGGACACAAATGAATTGGCCACAC---TTGTGGAAGTG
01_AE.CF.90.90CF4071.AF197341                 ATGAGAGTGAAGGGGACACAGATGAATTGGCCAAAC---TTGTGGAAATG
01_AE.CF.90.90CR402_CAR_E_4002.U51188         ATGAGAGTGAAGGGGACACGGAGGAATTGGCCAAAC---TTGTGGAAATG
01_AE.CM.93.CA10_3.EU191614                   ATGAGAGCGAGGGAGACACAGATGAATTGGCCAAAC---TTGTGGAAATG
01_AE.CN.05.05GX014.GU564225                  ATGAGAGTGAAGGAGACACAGATGAATTGGCCAAAC---TTGTGGAAATG
01_AE.CN.05.05GX034.GQ845124                  ATGAGAGTGAAGGAGACACAGATGAATTGGCCAAAC---TTGTGGAAATG
01_AE.CN.05.05GX079.GQ845125                  ATGAGAGTGAAGGGGACACGGATGAACTGGCCAAAC---TGGTGGAAATG
01_AE.CN.05.05GX128.GQ845126                  ATGAGAGTGAAGGAGACACGGATGACTTGGCCAAAC---TTGTGGAACTG
01_AE.CN.05.05GX162.GU564229                  ATGAGAGTGAAGGGGACACAGATGAATTGGCCAAAC---TTGTGGAACTG
01_AE.CN.05.FJ051.DQ859178                    ATGAGAGTGAAGGAGACACAGATGAATTGGCCAAAC---TTGTGGAAATG
01_AE.CN.05.FJ053.DQ859179                    ATGAGAGTGAAGGAGACACAGATGAATTGGCTAAAC---TGGTGGAAAGG
01_AE.CN.05.Fj052.EF036528                    ATGAGAGTGAAGGAGACACAGATGGATTGGCCAAAC---TTGTGGAAATG
01_AE.CN.05.Fj055.EF036527                    ATGAGAGTGAAGGGGACACAGATGAATTGGCTAAAC---TTGTGGAGATG
01_AE.CN.05.Fj056.EF036529                    ATGAGAGTGAAGGGGACACAGATGAATTGGCCAAAC---TTGTGGAGATG
01_AE.CN.05.Fj057.EF036530                    ATGAGAGTGACGGGGACACAGATGAACTTGCCAAAC---TTGTGGAGATG
01_AE.CN.05.Fj065.EF036534                    ATGAGAGTGAAGGAGACACAGATGAGTTGGCCAAAC---TTGTGGAAATG
01_AE.CN.05.Fj066.EF036535                    ATGAGAGTGAAGGGGACACAGATGACTTGGCTAGAC---TTGTGGAAATG
01_AE.CN.06.CNE3.HM215410                     ATGAGAGTGAAGGAGACACAGATGAATTGGCCAAAC---TTGTGGAGATG
01_AE.CN.06.CNE59.HM215422                    ATGAGAGTGAAGGAGACACAGATGAATTGGCCAAAC---TTGTGGAAATG
01_AE.CN.06.CNE5.HM215415                     ATGAGAGTGAAGGAGACACAGATGAATTGGCCAAAC---TTGTGGAAATG
01_AE.CN.06.CNE8.HM215427                     ATGAGAGTGAAGGAGACACAGATGAATTGGCCAAAC---TTGTGGAAATG
01_AE.CN.06.FJ054.DQ859180                    ATGAGAGTGAAGGAGACACAGATGAATTGGCCAAAC---TTGTGGAAATG
01_AE.CN.06.Fj062.EF036531                    ATGAGAGTGAAGGAGACACAGAGGAATTGGCCAAAC---TTGTGGAAATG
01_AE.CN.06.Fj064.EF036533                    ATGAGAGTGAGGGGGATACAGAGGAATTGGCCAAAC---TTGTGGAAATG
01_AE.CN.06.YN192_31.GU475046                 ATGAGAGTGAAGGAGACACAGATGAATTGGCCAAAC---TTGTGGAAATG
01_AE.CN.07.07JSWX045.FJ441290                ATGAGAGTGAAGGGGATACAGATGAATTGGCTAAAC---TTGTGGAAATG
01_AE.CN.07.BJ17A_6.GU475028                  ATGAGAGTGAGGGGGATACAGATGAATTGGCCAAAC---TTGTGGAAATG
01_AE.CN.07.BJ3_4.GU475040                    ATGAGAGTGAAGGAGACACAGATGAATTGGCCAAAC---TTGTGGAGTTG
01_AE.CN.07.BJOX017000_07_1.HM215378          ATGAGAGTGAAGGAGACACAGATGAATTGGCCAAAC---TTGTGGAAATG
01_AE.CN.07.BJOX028000_34_2.HM215390          ATGAGAGTGAAGGAGACACAGAGGAATTGGCCAAAC---TTGTGGAAATG
01_AE.CN.07.BJX4_6.GU475020                   ATGAAAGTGAAGGAGACACAGATGAATTGGCCAAAC---TTGTGGAAATG
01_AE.CN.07.CNE28.HM215409                    ATGAGAGTGAGGGAGACACAGAGGAATTGGCCAAAC---TTGTGGAAATG
01_AE.CN.07.CNE55.HM215418                    ATGAGAGTGAAGGAGACACAGATGAATTGGCCAAAC---TTGTGGAAATG
01_AE.CN.07.CNE56.HM215419                    ATGAGAGTGAAGGGGACACAGATGACTTGGCCAAAC---TTGTGGAGAGG
01_AE.CN.07.CNE71_U.HQ699988                  ATGAGAGTGAGGGAGACACGGATGAATTGGCCAAAC---TTGTGGAAAGG
01_AE.CN.07.GX11_13.GU475042                  ATGAGAGTGAAGGAGACACAGATGAATTGGCCAAAC---TTGTGGAAATG
01_AE.CN.07.GX142_2.GU475031                  ATGAGAGTGAAGGAGACACAGATGAATTGGCCAAAC---TTGTGGAAATG
01_AE.CN.07.GX155_55.GU475043                 ATGAGAGTGAAGGAGACACAGATGAATTGGCCAAAC---TTGTGGAAATG
01_AE.CN.07.GX24_8.GU475015                   ATGAAAGTGAAGGGGACACAGATGAATTGGCCAAGC---TTGTGGAAATG
01_AE.CN.07.GX25_29.GU475030                  ATGAGAGTGAAGGAGACACAGATGAATTGGCCAAAC---TTGTGGAACTG
01_AE.CN.07.GZ187_10.GU475036                 ATGAGAGTGAAGGGGACACAGATGAATTGGCCAAAC---TTGTGGAGATG
01_AE.CN.08.08LNA002.JX960612                 ATGAGAGCGAAGGAGACACAGATGAATTGGCCAAAC---TTGTGGAAATG
01_AE.CN.08.08LNA003.JX960606                 ATGAGAGTGAGGGGGATACAGATGAATTGGCCAAAC---TTGTGGAAATG
01_AE.CN.08.08LNA004.JX960617                 ATGAGAGTGAAGGAGACACAGATGAATTGGCCAAAC---TTGTGGAAATG
01_AE.CN.08.BJ6_17.GU475029                   ATGAGAGTGAGGGGGATACAGAGGAATTGGCCAAAC---TTGTGGAAATG
01_AE.CN.08.GX35_33.GU475023                  ATGAGAGTGAAGGAGACACAGATGAGTTGGCCAAAC---TTGTGGAAATG
01_AE.CN.08.GX73_29.GU475038                  ATGAGAGTGAAGGAGACACAGATGAATTGGCCAAAC---TTGTGGAAATG
01_AE.CN.08.GX74_20.GU475021                  ATGAGAGTGAAGGAGACACAGATGAATTGGCCAAAC---TTGTGGAAATG
01_AE.CN.08.GX83_47.GU475027                  ATGAGAGTGAAGGAGACACAGATGAATTGGCCAAAC---TTGTGGAAATG
01_AE.CN.08.GX88_47.GU475018                  ATGAGAGTGAGGGAGACACAGATGAATTGGCCAAAC---TTGTGGAAATG
01_AE.CN.08.GX8C_31.GU475039                  ATGAGAGTGAAGGAGACACAGATGAATTGGCCAAAC---TTATGGAAATG
01_AE.CN.08.GX90_1.GU475019                   ATGAGAGTGAGGGGGACACAGATGAATTGGCCAAAC---TTGTGGAAATG
01_AE.CN.08.SH6_81.GU475032                   ATGAGAGTGAAGGAGACACAGATGAATTGGCTAAAC---TTGTGGAAATG
01_AE.CN.08.SHX335_24.GU475033                ATGAGAGTGAAGGAGACACAGATGAATTGGCCAAAC---TTGTGGAAATG
01_AE.CN.08.SHX346_60.GU475034                ATGAGAGTGAAGGAGACACAGATGAATTGGCCAAAC---TTGTGGAAATG
01_AE.CN.09.09LNA005.JX960630                 ATGAGAGTGAAGGAGACACAGATGAATTGGCCAAAC---TTGTGGAAATG
01_AE.CN.09.09LNA007.JX960627                 ATGAGAGTGAAGGAGACACAGATGAATTGGCCAAAC---TTGTGGAAATG
01_AE.CN.09.09LNA013.JX960623                 ATGAGAGCGAGGGGGACACAGATGAATTGGCCAAAC---TTGTGGAAATG
01_AE.CN.09.09LNA025.JX960634                 ATGAGAGTGAAGGAGACACAGATGAATTGGCCAAAC---TTGTGGAAATG
01_AE.CN.09.09LNA040.JX960615                 ATGAGAGTGAAGGAGACACAGATGAATTGGCCAAAC---TTGTGGAAATG
01_AE.CN.09.09LNA086.JX960639                 ATGAGAGCGAAGGGGATACAGACGAATTGGCTACAC---TTGTGGAAATG
01_AE.CN.09.09LNA136.JX960631                 ATGAGAGTGAAGGAGACACAGATGAATTGGCCAAAC---TTGTGGAAATG
01_AE.CN.09.09LNA340.JX960607                 ATGAGAGTGAGGGGGATACAGATGAATTGGCCAAAC---TTGTGGAAATG
01_AE.CN.09.09LNA353.JX960628                 ATGAGAGTGAAGGTGACACAGATGAATTGGCCAAAC---TTGTGGAAATG
01_AE.CN.09.09LNA379.JX960603                 ATGAGAGTGAGGGAGACACAGATGAATTGGCCAAAC---TTGTGGAGATG
01_AE.CN.09.10LNA016.JX960629                 ATGAGAGTGAAGGAGACACAGATGAATTGGCCAAAC---TTGTGGAAATG
01_AE.CN.09.10LNA105.JX960626                 ATGAGAGTGAAGGAGACACAGATGAATTGGCCAAAC---TTGTGGAAATG
01_AE.CN.09.1109.HQ215555                     ATGAGAGTGAGGGGGATACAGATGAATTGGCCAAAT---TGGTGGAAATG
01_AE.CN.09.1119.HQ215553                     ATGAGAGTGAAGGAGACACAGATGAATTGGCCAAAC---TTGTGGAAATG
01_AE.CN.10.10LNA057.JX960633                 ATGAGAGCGAAGGAGACACAGATGAATTGGCCAAAC---TTGTGGAAATG
01_AE.CN.10.10LNA103.JX960608                 ATGAGAGTGAGGGGGATACAGATGAATTGGCTAAAC---TTGTGGAGATG
01_AE.CN.10.10LNA124.JX960609                 ATGAGAGTGATGGGGATACAGAGGAATTGGCCAACC---TTGTGGAAATG
01_AE.CN.10.10LNA571.JX960611                 ATGAAAGTGAAGGGGATACAGATGAATTGGCCGAAC---TTGTGGAGATG
01_AE.CN.10.10LNA821.JX960616                 ATGAGAGTGAAGGAGACACAGATGAATTGGCCAAAC---TTGTGGAAATG
01_AE.CN.10.10LNA976.JX960632                 ATGAGAGTGAAGGAGACACAGATGACTTGGCCAAAC---TTGTGGAAATG
01_AE.CN.x.AE02.EU363850                      ATGAGAGTGAAGGAGACACAGATGAATTGGCCAAAC---TTGTGGAAATG
01_AE.ES.09.X2721.JN054300                    ATGAGAGTGAAGGGGACACGGAGGAATTGGCCAAAC---TTGTGGAGATG
01_AE.GB.08.CH080100_e_p1.HM204634            ATGAGAGTGAGGGAGACACAGATGAGTTGGCCAAAC---TTGTGGAAATG
01_AE.HK.04.HK001.DQ234790                    ATGAGAGTGAAGGAGACACAGATGAATTGGCCAAAC---TTGTGGAGATG
01_AE.IR.10.10IR.THR48F.AB703616              ATGAAAGTGAAGGAGACACAGAGGAATTGGCTAAAC---TGGTGGAAATG
01_AE.JP.x.DR0492.AB253423                    ATGAGAGTGAAGGAGACACAGATGATTTGGCCAAAC---TTGTGGAAATG
01_AE.JP.x.DR2594.AB253668                    ATGAGAGTGAAGGAGACACAGATGAATTGGCCAAAC---TTGTGGAAATG
01_AE.JP.x.DR6824.AB253427                    ATGAGAGTGAAGGAGACACAGATGAATTGGCTAAAC---TGGTGGAAATG
01_AE.JP.x.JRC77AE.AB565504                   ATGAGAGTGAAGGGGATACAGATGAATTGGCCAAAC---TTGTGGAGATG
01_AE.TH.00.00TH_C2101.AY945716               ATGAGAGTGGAGGGGACACAGATGAATTGGCTAAAC---TTGTGGAGATG
01_AE.TH.00.00TH_C3347.AY945721               ATGAGAGTGAGGGAGACACAGATGAATTGGCCAAAC---TTGTGGAAATT
01_AE.TH.00.00TH_C4118.AY945722               ATGAGAGTGAAGGAGACACAGATGAATTGGCCAAAC---TTGTGGAAATG
01_AE.TH.00.00TH_C4151.AY945724               ATGAGAGTGAAGGAGACACAGAAGAATTGGTCAAAC---TTGTGGACATG
01_AE.TH.00.00TH_C4382.AY945725               ATGAGAGTGAAGGAGATACAGATGAATTGGCCAAAC---TTGTGGAAATG
01_AE.TH.00.C1705.DQ789392                    ATGAGAGTGAAGGAGACACAAATGAATTGGCCAAAC---TTGTGGAAATG
01_AE.TH.00.OUR595I.AY358052                  ATGAGAGTGAAGGAGACACAGATGAATTGGCCAAAC---TTGTGGAAATG
01_AE.TH.00.OUR721I.AY358067                  ATGAGAGTGAAGGGGACACAGATGACTTGGCAAAAC---TTTTGGAAGTG
01_AE.TH.00.OUR724I.AY358060                  ATGAGAGTGAGGGAGACACAGATGAATTGGCCGCAC---TTGTGGAAATG
01_AE.TH.00.OUR810I.AY358063                  ATGAGAGTGAGGGAGACACAGATGAGTTGGCCAAAC---TGGTGGAAATG
01_AE.TH.01.01TH_C1436.AY945713               ATGAGAGTGAAGGGGACACAGATGACTTGGCCAAAC---TGGTGGAAATG
01_AE.TH.01.01TH_C2570.AY945719               ATGAGAGTGAAGGAGACACAGATGACTTGGCCAAAC---TTGTGGACATG
01_AE.TH.01.01TH_C3256.AY945720               ATGAGAGTGAAGGAGACACAGATGAATTGGCCAAAC---TTGTGGAAATG
01_AE.TH.01.OUR414I.AY358050                  ATGAGAGTGAAGGAGACACAGATGAATTGGCCAAAC---TTGTGGAAATG
01_AE.TH.01.OUR609I.AY358040                  ATGAGAGTGAAGGAGACACAGATGAATTGGCCAAAC---TTGTGGAAATG
01_AE.TH.01.OUR642I.AY358041                  ATGAGAGTGAGGGAGACACAGATGAATTGGCCAAAC---TTGTGGAAATG
01_AE.TH.01.OUR647I.AY358056                  ATGAGAGTGAAGGAGACACAGATGAATTGGCCAAAC---TTGTGGAAATG
01_AE.TH.01.OUR674I.AY358038                  ATGAGAGTGAAGGAGACACAGATGAATTGGCCAAAC---TTGTGGAAATG
01_AE.TH.01.OUR702I.AY358059                  ATGAGAGTGAAGGAGACACAGATGAATTGGCGAAAC---TTGCGGAAATG
01_AE.TH.01.OUR788I.AY358068                  ATGAGAGTGAAGGAGACACAGATGAATTGGCCAAAC---TTGTGGAAATG
01_AE.TH.01.OUR830I.AY358064                  ATGAGAGTGAAGGGGACACAGATGAATTGGCCAAAC---TTGTGGAGATG
01_AE.TH.01.R2184_c04.JN944665                ATGAGAGTGAAGGAGACACAGATGAATTGGCCAAAC---TTGTGGAAATG
01_AE.TH.02.OUR769I.AY358062                  ATGAGAGTGAAGGGGACACAGATGAGTTGGCCACAC---TTGTGGACAGG
01_AE.TH.03.03TH700065.JN248316               ATGAGAGTGAAGGAGACACAGATGAATTGGCCAAAC---TTGTGGAAATG
01_AE.TH.04.04TH107542.JN248318               ATGAGAGTGAAGGAGACACAGATGAATTGGCCAAAC---TTGTGGAAATG
01_AE.TH.04.04TH328531.JN248324               ATGAGAGTGAAGGAGACACAGATGAATTGGCCAAAC---TTGTGGAAATG
01_AE.TH.04.04TH427990.JN248327               ATGAGAGTGAAGGAGACACAGAGGAATTGTCTAAAC---TTCTGGAAATG
01_AE.TH.04.04TH505841.JN248328               ATGAGAGCGAGGGAGACACGGATGAATTGGCCGAAC---TTATTGAGCTG
01_AE.TH.04.04TH613543.JN248330               ATGAAAGTGAAGGAGACACAGATGAATTGGCCCAAC---TTGTGGAAATG
01_AE.TH.04.04TH807015.JN248334               ATGAGAGTGAAGGAGACACAGATGAATTGGCCAAAC---TTATGGAAATG
01_AE.TH.04.04TH817196.JN248336               ATGAGAGTGAAGGGGACACAGATGAATTGGCCAAAC---TTGTGGAAATG
01_AE.TH.04.AA027a_wg4.JX447021               ATGAGAGTGAAGGGGACACAGATGAATTGGCCAAAC---TTGTGGAGATG
01_AE.TH.04.AA074a07R.JX447529                ATGAGAGTGAGGGAGACACAGATGAGTTGGCCAAAC---TGGTGGAAATG
01_AE.TH.04.AA075a_WG7.JX447542               ATGAGAGTGAAGGAGACACAGAAGAATTGGCCAAAC---TTGTGGAAATG
01_AE.TH.04.T276248_sga01.JF297221            ATGAAAGTGAAGGAGACACAGAGGAATTGGCCAAAC---TTGTGGAAATG
01_AE.TH.04.T500617_sga02.HQ691003            ATGAAAGTGAGGGGGACACAGATGAGTTGGCCAAAC---TTGTGGAGATG
01_AE.TH.04.T502281_sga03.HQ691014            ATGAGAGTGAAGGAGACACAGATGATTTGGCCAAAC---TTCTGGAAATG
01_AE.TH.05.05TH130087.JN248339               ATGAGAGTGAAGGAGACACAGATGAATTGGCCAAAC---TTGTGGAAATG
01_AE.TH.05.05TH327568.JN248341               ATGAGAGTGAAGGAGACACAGATGAATTGGCCAAAC---TTGTGGAAATG
01_AE.TH.05.05TH342968.JN248342               ATGAGAGTGAAGGAGACACAGATGAATTGGCCAAAC---TTGTGGAAATG
01_AE.TH.05.05TH841749.JN248356               ATGAGAGTGAAGGAGACAYAGATGAATTGGCCAAAC---TTGTGGAAATG
01_AE.TH.05.356272_c02.JN944654               ATGAGAGTGAAGGGGACACAGATGAATTGGCCAAAC---TTGTGGAGATG
01_AE.TH.05.620345_c10.JN944656               ATGAAAGTGAAGGAGACACAGATGAATTGGCTAAAC---TTGTGGAGATG
01_AE.TH.05.703357_c02.JN944658               ATGAGAGTGAAGGAGACACAGAGGAATTGGCCAAAC---TTGTGGAAATG
01_AE.TH.05.AA004a_wg4a.JX446712              ATGAGAGTGAAGGGGACACAGATGAATTGGCCAAAC---TTGTGGAACTG
01_AE.TH.05.AA023a13R.JX446977                ATGAAAGTGAAGGGGATAAAGATGAATTGGCCAGAC---TTGTGGAAGAT
01_AE.TH.05.AA033a_wg6a.JX447081              ATGAGAGTGAAGGAGACACAGATGAATTGGCCAAAC---TTGTGGAAATG
01_AE.TH.05.AA049a_WG13.JX447268              ATGAGAGTGAGGGAGACACAGAGGAATTGGCCAAAC---TTGTGGAAATG
01_AE.TH.05.AA062b07R.JX447395                ATGAGAGTGAAGGAGACACAGATGAATTGGCCAAAC---TTGTGGAAATG
01_AE.TH.05.AA064a_WG2.JX447413               ATGAGAGTGAAGGAGACACAGATGAATTGGCCAAAC---TTGTGGAAATG
01_AE.TH.05.AA066a09R.JX447447                ATGAGAGTGATGGAGACACAGATGACTTGGCCAAGC---TTGTGGAGAAT
01_AE.TH.05.AA077a_RH10.JX447561              ATGAGAGTGAAGGAGACACAGATGAATTGGCCAAAC---TTGTGGAAATG
01_AE.TH.05.AA078a11R.JX447579                ATGAGAGTGAAGGAGACACAGATGAATTGGCCAAAC---TTGTGGAAATG
01_AE.TH.05.AA079a_WG4.JX447592               ATGAGAGTGAAGGAGACACAGAGGAGTTGGCCAAAC---TTGTGGAAATG
01_AE.TH.05.AA081a14.JX447619                 ATGAAAGTGAAGGAGACACAGATGAATTGGCTAAAC---TTGTGGAGATG
01_AE.TH.05.AA094b09R.JX447816                ATGAGAGTGACGGAGACACAGATGAATTGGCCAAAC---TGGTGGAAATG
01_AE.TH.05.AA097a09R.JX447855                ATGAGAGTGAAGGAGACACAGATGAATTGGCCAAAC---TTGTGGAAATG
01_AE.TH.05.AA101a_WG1.JX447936               ATGAGAGTGAAGGAGACACAGAGGAATTGGCCAAAC---TTGTGGAAATG
01_AE.TH.05.AA103a06R.JX447958                ATGAGAGTGAAGGAGACACAGATGAATTGGCCAAAC---TTGTGGAGATG
01_AE.TH.05.AA107a_wg4.JX448022               ATGAGAGTGAAGGAGACACAGATGAATTGGCCAAAC---TGGTGGAAAGG
01_AE.TH.05.AA122a02R.JX448217                ATGAGAGTGAAGGGGACACAGATGAATTGGCCAAAC---TTGTAGAAATG
01_AE.TH.05.AA125a11R.JX448256                ATGAGAGTGAAGGAGACACGGATGAGTTGGCCAAAC---TTGTGGAAATG
01_AE.TH.05.AA126a07R.JX448271                ATGAGAGTGAAGGGGACACAGATGAATTGGCCAAAC---TTGTGGAGATG
01_AE.TH.05.T293735_sga06.HQ690964            ATGAGAGTGAAGGAGACACAGATGAATTGGCCAAAC---TTGTGGAAATG
01_AE.TH.06.101PL1.EU743788                   ATGAGAGTGAGGGAGACACAGAGGAATTGGCCAAAC---TTGTGGAAATG
01_AE.TH.06.102CC2.EU743789                   ATGAGAGTGAAGGAGACACAGATGAATTGGCCAAGC---TTGTGGAGATG
01_AE.TH.06.104PB4.EU743790                   ATGAGAGTGAAGGAGACACAGATGATTTGGCCAAAC---TTGTGGGGATG
01_AE.TH.06.105PL3.EU743793                   ATGAGAGTGAAGGAGACACAGATGAATTGGCCAAAC---TTGTGGAAATG
01_AE.TH.06.107CC2.EU743794                   ATGAGAGTGAAGGGGACACAGATGAATTGGCCAAAC---TTGTGGAAATG
01_AE.TH.06.21PL2.EU743757                    ATGAAAGTGGAGGGGACACAGATGAATTGGCCAAGC---TTGTGGAAATG
01_AE.TH.06.22PL1.EU743758                    ATGAGAGTGAAGGAGACACAGATGAATTGGCCAAAC---TTGTGGAGATG
01_AE.TH.06.29CC1.EU743759                    ATGAGAGTGAAGGGGACACAGATGAATTGGCCAAAC---TTGTGGAACTG
01_AE.TH.06.41PB3.EU743764                    ATGAGAGTGAAGGAGACACAGATGAATTGGCCAAAC---TTGTGGATGTG
01_AE.TH.06.427299_c12.JN944655               ATGAGAGTGAAGGAGACACAGAGGAGTTGGCCAAAC---TTGTGGAAATG
01_AE.TH.06.45PB1.EU743766                    ATGAGAGTGATGGGGACACAGATGAATTGGCCAAAC---TTGTGGAGATG
01_AE.TH.06.47PL1.EU743768                    ATGAGAGTGAGGGGGACACAGAGGAATTGGCCAAAC---TTGTGGAAATG
01_AE.TH.06.50PB2.EU743769                    ATGAGAGTGAGAGCGACACGGATGAATTGGCCAAAC---TTGTGGAAATG
01_AE.TH.06.50PL1.EU743770                    ATGAGAGTGAAGGAGACACAGATGAATTGGCCAAAC---TTGTGGAAATG
01_AE.TH.06.52PL7.EU743773                    ATGAGAGCGAGGGAGACACAGATGAATTGGCCAAAC---TGGTGGAAATG
01_AE.TH.06.55PL1.EU743774                    ATGAGAGTGGAGGGGACACAGATGAGTTGGCCAAAC---TTGTGGAAATG
01_AE.TH.06.60PL2.EU743777                    ATGAAAGTGAAGGAGACACAGATGAATTGGCCAAAC---TTGTGGAAATG
01_AE.TH.06.62PL1.EU743778                    ATGAGAGTGAAGGAGACACAGATGAATTGGCCAAAC---TTGTGGAGATG
01_AE.TH.06.644039_c01b.JN944657              ATGAGAGTGAAGGAGACACAGATGAATTGGCCAAAC---TTGTGGAAATG
01_AE.TH.06.65CC4.EU743780                    ATGAGAGTGAAGGGGACACAGATGAGTTGGCCAAAC---TGGTGGAAATG
01_AE.TH.06.65PL1.EU743781                    ATGAGAGTGAAGGGGACACAGATGAGTTGGCCAAAC---TGGTGGAAATG
01_AE.TH.06.816763_c02.JN944659               ATGAAAGTGAAGGAGACACAGATGAATTGGCCAAAC---TTGTGGAAATG
01_AE.TH.06.98CC2.EU743782                    ATGGGAGTGAGGGAGACACAGATGAATTGGCCAAAC---TTGTGGAAATG
01_AE.TH.06.98PB2.EU743784                    ATGAGAGTGAAGGAGACACAGATGAATTGGCCAAAC---TTGTGGAAATG
01_AE.TH.06.AA002a_WG1.JX446666               ATGAGAGTGAAGGAGATACAGATGAATTGGCCAAAC---TTGTGGAAATG
01_AE.TH.06.AA003b12R.JX446699                ATGAGAGTGAAGGAGACACAGATGAATTGGCCAAAC---TTGTGGAAATG
01_AE.TH.06.AA006a02.JX446736                 ATGAGAGTGAGGGAGACACAGATGACTTGGCCAAAC---TTGTGGAAATG
01_AE.TH.06.AA014a01.JX446855                 ATGAGAGTGAAGGGGACACGGATGAATTGGCCAATC---TTGTGGAGATG
01_AE.TH.06.AA017a_wg1.JX446899               ATGAGAGTGAAGGGGACACAGAGGAATTGTCCAAAC---TTATGGAAATG
01_AE.TH.06.AA018a07R.JX446910                ATGAGAGTGAGGGAGACACAGATGAATTGGCCAAAC---TTGTGGAGATG
01_AE.TH.06.AA022a_RH2.JX446961               ATGAGAGTGAAGGAGACACAGATGAGTTGGCCAAAC---TTGTGGAAATG
01_AE.TH.06.AA034a_wg2.JX447089               ACGAGAGTGATGGGGACACAGATGAATTGGCCAAAC---TTGTGGAAATG
01_AE.TH.06.AA035a10R.JX447107                ATGAGAGTGAAGGGGACACAGATGAATTGGCCAAAC---TGGTGGAAATG
01_AE.TH.06.AA038a_WG3.JX447132               ATGAGAGTGAAGGAGACACAGATGAATTGGCCAAAC---TTGTGGAAATG
01_AE.TH.06.AA042a10R.JX447203                ATGAGAGTGAAGGAGACACAGAGGAATTGGCCAAAC---TTGTGGAAATG
01_AE.TH.06.AA044a_RH2.JX447222               ATGAGAGTGAAGGAGACACAGATGATTTGGCCAAAC---TTTTGGAAATG
01_AE.TH.06.AA055a_WG4.JX447312               ATGAGAGTGAAGGGGACACAGATGACTTGGCCAAAT---TGGTGGAGGTG
01_AE.TH.06.AA056a_WG5.JX447316               ATGAGAGTGAAGGAGACACAGATGAATTGGCCAAAC---TTGTGGAAATG
01_AE.TH.06.AA058a04R.JX447346                ATGAGAGTGAAGGGGACACAGATGAATTGGCCAAAC---TTGTGGAGATG
01_AE.TH.06.AA059a_WG5.JX447356               ATGAGAGTGAAGGAGACACAGATGAATTGGCCAAAC---TTGTGGAAATG
01_AE.TH.06.AA063a_WG37.JX447409              ATGAGAGTGAAGGAGACACAGAGGAATTGGCCAAAC---TTGTGGAAATG
01_AE.TH.06.AA068a_14.JX447465                ATGAGAGTGACGGGGACACAGATGAGTTGGCCAAAC---TGGTGGAAATG
01_AE.TH.06.AA073a_RH1.JX447515               ATGAGAGTGAGGGAGACACAGATGAATTGGCCAAAC---TTGTGGAAATG
01_AE.TH.06.AA076a03R.JX447550                ATGAGAGTGATGGAGACACAGATGAGTTGGCCAAGC---TTGTGGAAATG
01_AE.TH.06.AA082a_WG9.JX447646               ATGAGAGTGAGGGAGACACAGAGGAACTGGCCAAAC---TTGTGGAAATG
01_AE.TH.06.AA085a_wg2.JX447682               ATGAGAGTGAGGGAGACACAGATGAATTGGCCAAAC---TTGTGGAAATG
01_AE.TH.06.AA086a06R.JX447699                ATGAGAGTGAAGGGGACACAGATGAGTTGGCTAAAC---TTGTGGAGATG
01_AE.TH.06.AA088a_wg14.JX447712              ATGAGAGTGAAGGGGACACAGATGAATTGGCCAAAC---TTGTGGAGATG
01_AE.TH.06.AA099a_WG9.JX447891               ATGAGAGTGAAGAAGACACAAATGAATTGGCCAGAC---TTGTGGAAATG
01_AE.TH.06.AA104a_RH3.JX447984               ATGAGAGTGAAGGAGACACAGATGATTTGGCCAAAC---TTGTGGAAATG
01_AE.TH.06.AA109a01R.JX448039                ATGAGAGTGAAGGAGACACAGATGAATTGGCCAAAC---TTGTGGAAATG
01_AE.TH.06.AA121a04R.JX448198                ATGAGAGTGAAGGAGACACAGATGAATTGGCCAAAC---TTGTGGAAATG
01_AE.TH.06.AA123a04R.JX448238                ATGAGAGTGAAGGAGACACAGAGGAACTGGCCAAAC---TTGTGGAAATG
01_AE.TH.06.AA127a02R.JX448279                ATGAGAGTGAAGGAGACACAGAGGAATTGGCCAAAC---TTGTGGAAATG
01_AE.TH.06.AA129a03R.JX448292                ATGAGAGTGAAGGAGACACAGATGAATTGGCCAAAC---TTGTGGACATG
01_AE.TH.06.AA130a07R.JX448301                ATGAGAGTGAAGGAGACACAGATGAATTGGCCAAAC---TTGTGGAAATG
01_AE.TH.06.T501602_sga01.JF297225            ATGAAAGTGAAGGAGACACAGATGAATTGGCCAAAC---TTGTGGAAATG
01_AE.TH.06.T614109_sga13.HQ691090            ATGAGAGTGAAGGAGACACAGATGATTTGGCCAAAC---TTGTGGAAATG
01_AE.TH.07.AA005a07R.JX446728                ATGAGAGTGAGGGGGACACAGATGAATTGGCCAAGC---TTGTGGAGATG
01_AE.TH.07.AA008a_RH10.JX446776              ATGAGAGTGAAGGAGACACCGATGGATTGGCCAAAC---TTGTGGAAATG
01_AE.TH.07.AA009b01R.JX446790                ATGAGAGTGAAGGGGACACAGATGAATTGGCTAAAC---TGGTGGAGATG
01_AE.TH.07.AA012a_RH12.JX446845              ATGAAAGTGACGGGGACACAGATGAATTGGCCAAAC---TTGTGGAAATG
01_AE.TH.07.AA015a_WG4.JX446877               ATGAGAGTGAAGGGGACACAGATGAGTTGGCAAAAC---TTGTGGAAATG
01_AE.TH.07.AA019a_WG11.JX446918              ATGAGAGTGAAGGAGACACAGATGACTTGGCCAAAC---TTGTGGAAATG
01_AE.TH.07.AA026a02R.JX447013                ATGAGAGTGAAGGAGACACAGAGGAATTGGCTAAAC---TTGTGGAAATG
01_AE.TH.07.AA028a_wg3.JX447028               ATGAGAGTGAAGGAGACACAGATGAATTGGCCAAAC---TTGTGGAAATG
01_AE.TH.07.AA030a04.JX447057                 ATGAGAGTGAAGGGGACACAGAGGAGTTGGCCAAAC---TTGTGGAGATG
01_AE.TH.07.AA031a02.JX447064                 ATGAAAGTGAAGGAGACACAGATGAATTGGCCAAAC---TTGTGGAAATG
01_AE.TH.07.AA036a05R.JX447118                ATGAGAGTGAGGGGGACACGGATGAATTGGCCAAAC---TTGTGGAAATG
01_AE.TH.07.AA041a01R.JX447177                ATGAGAGTGAAGGAGACACAGAGGAATTGGCAAAAC---TTGTGGAAATG
01_AE.TH.07.AA048b08R.JX447252                ATGAGAGTGAAGGAGACACAGATGAGTTGGCCAAAC---TTGTGGAAATG
01_AE.TH.07.AA050a_WG7.JX447283               ATGAGAGTGAAGGAGACACAGATGAATTGGCCAAAC---TTGTGGAAATG
01_AE.TH.07.AA061a02R.JX447381                ATGAGAGTGAAGGAGACACAGATGACTTGGCCAAAC---TTGTGGAAGTG
01_AE.TH.07.AA065a15R.JX447437                ATGAGAGTGAAGGAGACACAGATGAATTGGCCAAAC---TTGTGGAAATG
01_AE.TH.07.AA069a01R.JX447480                ATGAGAGTGAAGGGGACACAGATGAATTGGCCACCC---TTGTGGAAATG
01_AE.TH.07.AA072a03.JX447503                 ATGAGAGCGAGGGAGACACAGATGAATTGGCTAAAC---TTGTGGAAATG
01_AE.TH.07.AA080a09R.JX447608                ATGAGAGTGAAGGGGATACAGATGACTTGGCTAAAC---TTGTGG-----
01_AE.TH.07.AA089a05.JX447721                 ATGAGAGTGAAGGAGACACAGAGGAATTGGCCAAAC---TTGTGGACATG
01_AE.TH.07.AA091a10R.JX447752                ATGAAAGTGAAGGAGACACAAATGAATTGGCTAAAC---TTGTGGAGATG
01_AE.TH.07.AA092b13R.JX447773                ATGAGAGTGAAGGGGACACAGATGAACTGGCTAAAC---TTGTGGAAATG
01_AE.TH.07.MERLBDTRC2.JN860761               ATGAAAGTGAGGGAGACACAGATGAATTGGCTAAAC---TTGTGGAAATG
01_AE.TH.07.MERLBDTRC4.JN860763               ATGAGAGTGACGGGGACACAGATGAGTTGGCCAAAC---TGGTGGAGATG
01_AE.TH.07.MERLBDTRC5.JN860764               ATGAGAGTGATGGGGACACAGATGAATTGGCCAAGC---TTGTGGAGATG
01_AE.TH.07.MERLBDTRC7.JN860766               ATGAGAGTGAAGGAGACAAAGATGAATTGGCTAGAC---TGGTGGAAATG
01_AE.TH.07.MERLBDTRC8.JN860767               ATGAAAGTGAGGGAGACACAGATGAGTTGGCCAAAC---TTGTGGAAATG
01_AE.TH.07.T357545_sga35.HQ690985            ATGAGAGTGAAGGGGACACAGATGACTTGGCCAAAC---TTGTGGAAGTG
01_AE.TH.07.T502102_sga06.HQ691006            ATGAGAGTGAAGGAGACACAGACGAATTGGCACAAC---TGGTGGAAATG
01_AE.TH.07.T503006_sga18.HQ691024            ATGAGAGTGAAGGAGACACACATGAATTGGCCAAAC---TTGTGGAAATG
01_AE.TH.07.T509989_sga21.HQ691048            ATGAGAGTGAGGGAGACACAGACGAATTGGCCAAAC---TTGTGGAAATG
01_AE.TH.07.T518020_sga08.HQ691052            ATGAGAGTGAAGGAGACACAGATGAGTTGGCCAAAC---TTGTGGAAATG
01_AE.TH.07.T535902_sga02.HQ691073            ATGAGAGTGAAGGGGATACAGATGAATTGGCCAAAC---TTGTGGAGATG
01_AE.TH.07.WN04.GQ916569                     ATGAGAGTGAAGGAGACACAGAGGAATTGGCCAAAC---TTGTGGAAATG
01_AE.TH.07.WN10.GQ916571                     ATGAGAGTGAAGGAGACACAGATGACTTGGCCAAAC---TTGTGGAAGTG
01_AE.TH.07.WN12.GQ916572                     ATGAGAGTGAAGGAGACACAGATGAATTGGCCAAAC---TTGTGGAAATG
01_AE.TH.07.WN13.GQ916573                     ATGAGAGTGAAGGAGACACAGATGAATTGGCCAAAC---TGGTGGAAATG
01_AE.TH.07.WN26.GQ916574                     ATGAGAGTGAAGGAGACACAGATGAATTGGCCAAAC---TTGTGGAGATG
01_AE.TH.07.WN27.GQ916575                     ATGAGAGTGAAGGGGACACAGATGAATTGGCCAAAC---TTGTGGAAATG
01_AE.TH.08.AA001a07R.JX446655                ATGAGAGTGAAGGAGACATGGATGAATTGGCTAAAC---TTGTGGAGATG
01_AE.TH.08.AA007a_WG10.JX446756              ATGAGAGTGAAGGAGACACAGATGAATTGGCCAAAC---TTGTGGAAATG
01_AE.TH.08.AA013a04.JX446850                 ATGAGAGTGAAGGGGACAAAGATGAATTGGCCAAAC---TTGTGGAAATG
01_AE.TH.08.AA016a14R.JX446888                ATGAGAGTGAAGGAGACACAGAGGAATTGGCCAAAC---TTGTGGAAATG
01_AE.TH.08.AA032a04.JX447074                 ATGAGAGTGAGGGAGACACAGATGAATTGGCCAAAC---TTGTGGAAATG
01_AE.TH.08.AA037a_WG6.JX447127               ATGAAAGTGAAGGGGACACGGATGATTTGGCCAGAC---TTGTGGAAATG
01_AE.TH.08.AA052a08.JX447303                 ATGAGAGTGAAGGAGACACAGATGAGTTGGCCAAAC---TTGTGGAAATG
01_AE.TH.08.AA057a12R.JX447335                ATGAGAGTGAAGGAGACACAGAGGAATTGGCCAAAC---TTGTGGAACTG
01_AE.TH.08.AA060a_WG1.JX447359               ATGAGAGTGAGGGAGACACAGATGAATTGGCCAAGC---TTGTGGAGATG
01_AE.TH.08.AA067a_WG12.JX447458              ATGAAAGTGAAGGGGATATGGATGACTTGGCCAAAC---TTGTGGAGATG
01_AE.TH.08.AA070a_RH01.JX447493              ATGAGAGTGAAGGAGACACAGATGAATTGGCCAAAC---TTGTGGAGATG
01_AE.TH.08.AA102a_RH1.JX447941               ATGAGAGTGAAGGGGACACAGAAGAATTGGCCAAAC---TTGTGGAAATG
01_AE.TH.08.AA108a_WG6.JX448028               ATGAGAGTGAAGGAGACACAGATGAATTGGCCAAAC---TTGTGGACATG
01_AE.TH.08.AA110a01R.JX448051                ATGAGAGTGAGGGGGACACGGATGAATTGGCCAAAC---TTGTGGAAATG
01_AE.TH.08.AA112a02R.JX448072                ATGAGAGTGAAGGAGACACAGAGGACTTGGTCAAAC---TTTTGGAAAGG
01_AE.TH.08.AA113a_RH1.JX448086               ATGAGAGTGAAGGAGACACAGATGACTTGGCCAAAC---TTTTGGAAATG
01_AE.TH.08.AA131a01R.JX448312                ATGAGAGTGAGGGAGACACAGAGGAATTGGCCAAAC---TTGTGGAAATG
01_AE.TH.08.AE_Env_CR11_Jul08R.JN388142       ATGAGAGTGAAGGAGACACAGATGAGTTGGCCAAAC---TTGTGGAAATG
01_AE.TH.08.AE_Env_CR14_Apr08R.JN388111       ATGAGAGTGAAGGAGACACAGATGAATTGGCCAAAC---TTGTGGAAATG
01_AE.TH.08.AE_Env_CR15_Apr08R.JN388121       ATGAGAGTGAAGGAGACACAGATGAATTGGCCAAAC---TTGTGGAGATG
01_AE.TH.08.AE_Env_CR17_Apr08R.JN388161       ATGAGAGTGAGGGAGACACAGATGAATTGGCCAAAC---TTGTGGAGATG
01_AE.TH.08.AE_Env_CR19_Apr08D.JN388171       ATGAGAGCGAAGGAGACACGGACGAATTGGCCAAAC---TTGTGGAGATG
01_AE.TH.08.AE_Env_CR25_Apr08D.JN388181       ATGAGAGTGAAGGAGACACAGATGAATTGGCCAAAC---TTGTGGAAATG
01_AE.TH.08.AE_Env_CR28_Apr08D.JN388191       ATGAGAGTGAAGGAGACACAGATGAATTGGCCAAAC---TTGTGGAAATG
01_AE.TH.08.AE_Env_CR29_Apr08D.JN388201       ATGAGAGTGAAGGGGACACAGATGAATTGGCCAAAC---TTGTGGAGATG
01_AE.TH.08.AE_Env_CR2_Apr08D.JN388081        ATGAGAGTGAAGGAGACACAGATGAATTGGCCAAAC---TTGTGGAAATG
01_AE.TH.08.AE_Env_CR36_Apr08D.JN388211       ATGAGAGTGAAGGGGACACAGATGAATTGGCCAAAC---TTGTGGAAATG
01_AE.TH.08.AE_Env_CR3_Apr08R.JN388091        ATGAAAGTGAAGGAGACACAGATGATTTGGCCAAAC---TTGTGGAAAGG
01_AE.TH.08.MERLBDTRC9.JN860768               ATGAGAGTGAAGGAGACACAGATGAATTGGCCAAAC---TTGTGGAAATG
01_AE.TH.08.RY05.GQ916584                     ATGAGAGTGAGGGGGACACAGATGACTTGGCCAAAC---TGGTGGAAATG
01_AE.TH.08.RY09.GQ916585                     ATGAAAGTGAAGGGGACACAGATGAATTGGCCAAAC---TTGTGGAAATG
01_AE.TH.08.RY12.GQ916587                     ATGAGAGCGAAGGGGACACAGATGAATTGGCCAAAC---TTGTGGAAGTG
01_AE.TH.08.RY17.GQ916588                     ATGAGAGTGAGGGAGACACAGAGGAATTGGCCAAAC---TTGTGGAAATG
01_AE.TH.08.RY18.GQ916589                     ATGAGAGTGAAGGGGACACAGATGATTTGGCCAAAC---TTGTGGAAATG
01_AE.TH.08.RY25.GQ916590                     ATGAGAGTGAAGGAGACGCAGATGAATTGGCCAAAC---TTGTGGAAATG
01_AE.TH.08.RY27.GQ916591                     ATGAGAGTGAAGGAGACACAGATGAATTGGCCAAAC---TTGTGGAAATG
01_AE.TH.08.RY31.GQ916592                     ATGAGAGTGAAGGGGACACAGATGAATTGGCCAAAC---TTGTGGAAATG
01_AE.TH.08.RY37.GQ916593                     ATGAGAGTGAGGGAGACACAGATGAATTGGCCAAAC---TTGTGGAGATG
01_AE.TH.08.T504258_sga07.HQ691028            ATGAGAGTGAGGGGGATACAGATGAATTGGCTAAAC---TTGTGGAAATG
01_AE.TH.08.TR01.GQ916576                     ATGAAAGTGAAGGGGACACAAATGAATTGGCAAGAC---TTGTGGAAATG
01_AE.TH.08.TR09.GQ916577                     ATGAAAGTGAAGGAGACACAGATGAATTGGCCAAAC---TTGTGGAAATG
01_AE.TH.08.TR18.GQ916578                     ATGAGAGTGAAGGAGACACAGATGAATTGGCCAAAC---TTGTGGAAATG
01_AE.TH.08.TR23.GQ916579                     ATGAGAGTGAAGGAGACACAGACGAATTGGCCCAAC---TGGTGGACATG
01_AE.TH.08.TR26.GQ916580                     ATGAGAGTGAAGGGGACACAGATGAATTGGCCAAAC---TTGTGGAAATG
01_AE.TH.08.TR27.GQ916581                     ATGAGAGTGAAGGAGACACGGATGATTTGGCCAAAC---TTGTGGAAATG
01_AE.TH.08.TR28.GQ916582                     ATGAGAGTGAAGGAGACACAGATGAATTGGCTAAAC---TTGTGGAGATG
01_AE.TH.08.TR32.GQ916583                     ATGAGAGTGAAGGAGACACAGATGAATTGGCCAAAC---TTGTGGAAATG
01_AE.TH.09.AA045a01R.JX447238                ATGAGAGTGAAGGGGACACAGATGAGTTGGCAAAAC---TTGTGGAGGTG
01_AE.TH.09.AA090a_WG11.JX447727              ATGAGAGTGAGGGGGACACAGATGACTTGGCCAAAC---TTTTGGAGATG
01_AE.TH.09.AA111a_WG11.JX448059              ATGAGAGTGAAGGAGACACAGATGAATTGGCCAAAC---TTGTGGAAGTG
01_AE.TH.09.AE_Env_CR10_Apr09R.JN388104       ATGAGAGTGAAGGAGACACAGAGGAATTGGCCCACC---TTGTGGAAATG
01_AE.TH.09.AE_Env_CR38_Jul09D.JN388224       ATGAGAGTGAGGGAGACACAGATGAATTGGCTAAAC---TTGTGGAGATG
01_AE.TH.09.R163b_p1.JF680932                 ATGAGAGTGAAGGAGACACAAATGAATTGGCCAAAC---TTGTGGAAATG
01_AE.TH.10.AE_Env_CR12_Jan10D.JN388156       ATGAGAGTGAGGGAGACACAGATGAATTGGCTGCAC---TTGTGGAGATG
01_AE.TH.11.AE_Env_CR8_Jan11D.JN388140        ATGAGAGTGAAGGAGACACAGAGGAATTGGCCAAAC---TTGTGGAAATG
01_AE.TH.93.93TH253.U51189                    ATGAGAGTGAAGGAGACACAGATAAATTGGCCAAAC---TTGTGGAAATG
01_AE.TH.93.KH03.U48264                       ATGAGAGTGAAGGAGACACAGATGAATTGGCCAAAC---TTGTGGAAATG
01_AE.TH.93.KH08.U48266                       ATGAGAGTGAAGGAGACACAGATGAATTGGCCAAAC---TTGTGGAGATG
01_AE.TH.94.A01021_A8_1.AF015916              ATGAGAGTGAAGGAGACACAGATGAATTGGCCAAAC---TTGTGGAAATG
01_AE.TH.94.E11429_A3_1.AF015919              ATGAGAGTGAAGGAGACACAGATGAATTGGCCAAAC---TTGTGGAAATG
01_AE.TH.95.95TNIH022.AB032740                ATGAGAGTGAAGGAGACACAGATGAATTGGCCAAAC---TTGTGGAAATG
01_AE.TH.95.95TNIH047.AB032741                ATGAGAGTGAAGGAGACACAGATGAGTTGGCCCAAC---TTGTGGAAATG
01_AE.TH.95.NI1144.AF070703                   ATGAGAGTGAAGGAGACACAGATGAATTGGCCAAAC---TTGTGGAAATG
01_AE.TH.95.NI1145.AF070704                   ATGAGAGTGAAGGAGACACAGATGAATTGGCCAAAC---TTGTGGAAATG
01_AE.TH.96.96TH_M02138.AY713424              ATGAGAGTGAAGGAGACACAGATGAATTGGCCAAAC---TTGTGGAAATG
01_AE.TH.96.M066_07.JN944664                  ATGAGAGTGAGGGAGACACAGATGAATTGGCCAAAC---TTGTGGAAATG
01_AE.TH.97.97TH6_107.AY125894                ATGAGAGTGAAGGAGACACAGATGAATTGGCCAAAC---TTGTGGAAATG
01_AE.TH.97.97TH_NP1525.AY713420              ATGAGAGTGAAGGAGACACAGATGAATTGGCCAAAC---TTGTGGAAATG
01_AE.TH.97.97TH_NP1695.AY713419              ATGAGAGTGAGGGGGACACAGATGAATTGGCCAAAC---TTGTGGAGATG
01_AE.TH.98.98TH_R1166.AY945728               ATGAGAGCGAAGGAGACACAGATGAATTGGCCAAAC---TTGTGGAAATG
01_AE.TH.99.99TH_C1080.AY945712               ATGAGAGTGAAGGAGACACAGATGAATTGGCCAAAC---TTGTGGAGATG
01_AE.TH.99.99TH_C2405.AY945718               ATGAGAGTGAAGGGGACACGGATGACTTGGCCAAAC---TTGTGGAAATG
01_AE.TH.99.99TH_NI1052.AY713423              ATGAGAGTGAGGGAGACACAGATGAATTGGCCAAAC---TGGTGGAAATG
01_AE.TH.99.99TH_R1149.AY945727               ATGAGAGTGAAGGAGACACAGATGAATTGGCCAAAC---TTGTGGAAATG
01_AE.TH.99.99TH_R3006.AY945731               ATGAGAGTGAAGGAGACACAGATGAATTGGCCGCAC---TTGTGGAAATG
01_AE.TH.99.OUR008I.AY358065                  ATGAGAGTGAAGGGGACACAGATGAATTGGCCAAAC---TTGTGGAAATG
01_AE.TH.99.OUR044I.AY358042                  ATGAGAGTGAAGGAGACACAGATGAATTGGCCAAAC---TTGTGGAAATG
01_AE.TH.99.OUR164I.AY358045                  ATGAGAGTGAAGGAGACACAGATGAATTGGCCAAAC---TTGTGGAAATG
01_AE.TH.99.OUR203I.AY358048                  ATGAGAGTGAAGGAGACACAGATGAATTGGCCCAAC---TTGTGGAAATG
01_AE.TH.99.OUR258I.AY358049                  ATGAGAGTGAAGGAGACACAGATGAATTGGCCAAAC---TTGTGGAAATG
01_AE.TH.x.107747_048.JX848346                ATGAGAGTGAAGGAGACACAGATGAATTGGCCAAAC---TTGTGGAAATG
01_AE.TH.x.142902_011.JX848350                ATGAGAGCGAAGGAGACACAGATGAATTGGCCCAAC---TTGTGGAAATG
01_AE.TH.x.KSS_0514_13.HM215429               ATGAGAGTGAGGGAGACACAGATGAATTGGCCAAAC---TTGTGGAGATG
01_AE.TH.x.NP03.AB485655                      ATGAGAGTGAGGGGGACACAGATGAATTGGCCAAAC---TTGTGGAAATG
01_AE.TH.x.PSR_0508_2.HM215432                ATGAGAGTGAAGGAGACACAGATGAATTGGCCAAAC---TTGTGGAAATG
01_AE.TH.x.SPK_0525_13.HM215436               ATGAGAGCGAGGGAGACACAGATGATTTGGCCAAAC---TTTTGGAAATG
01_AE.US.98.98US_MSC1120.AY444803             ATGAGAGTGAAGGAGACACAGAGGAATTGGCCAAAC---TTGTGGAAATG
01_AE.US.98.98US_MSC2008.AY444805             ATGAGAGTGAGGGGGACACAGATGAGTTGGCCATGC---TTGTGGAAATG
01_AE.VN.97.97VNAG201.FJ185245                ATGAGAGTGAAGGAGACACAGATGAATTGGCCAAAC---TTGTGGAAATG
01_AE.VN.97.97VNAG204.FJ185247                ATGAAAGTGAAGGAGACACAGAGGAATTGGCCAAAC---TTGTGGAAATG
01_AE.VN.97.97VNAG206.FJ185248                ATGAGAGTGAGGGAGACACAGATGAATTGGCCAAAC---TGGTGGAAATG
01_AE.VN.97.97VNAG207.FJ185249                ATGAGAGTGAAGGAGACACAGATGAATTGGCCAAAC---TTGTGGAAATG
01_AE.VN.97.97VNAG210.FJ185251                ATGAGAGTGAAGGGGACACAGATGAATTGGCCAAAC---TTGTGGAAATG
01_AE.VN.97.97VNAG212.FJ185252                ATGAGAGTGAAGGAGACACAGATGAATTGGCCAAAC---TTGTGGAAATG
01_AE.VN.97.97VNAG218.FJ185255                ATGAGAGTGAAGGAGACACAGATGAGTTGGCCAAAC---TTGTGGAGATG
01_AE.VN.97.97VNHCM306.FJ185259               ATGAGAGTGAGGGAGACACAGATGAATTGGCCAAAC---TTGTGGAAATG
01_AE.VN.97.97VNHCM309.FJ185260               ATGAGAGTGAAGGAGACACAGATGAATTGGCCAAAC---TTGTGGAAATG
01_AE.VN.97.97VNHCM345.FJ185244               ATGAGAGTGAAGGAGACACAGATGAATTGGCCAAAC---TTGTGGAAATG
02_AG.BE.07.ITM4_07_2.FN432728                ATGAGAGTGATGGGGATACTGAAGAATTATCAACTC---TTATGGAGGTT
02_AG.BE.93.VI1090.HQ912710                   ATGAGAGTGAGGGGGATACAGAGGAATTATCCATGC---TTATGGAGATG
02_AG.BE.95.24_00_189.DQ313242                ATGAGAGTGATGGGGATACAGAGGAACTATCCACTC---TTATGGAGATG
02_AG.CI.92.CI20.HQ912707                     ATGGGAGTGAGGGGGATACAGAAGAATTATCCACTC---TTATGGAGATG
02_AG.CI.99.928.EU513199                      ATGAGAGTGATGGGGATACAGAAGAATTATCCACTC---TTATGGAGAGG
02_AG.CM.01.01CM_0002BBY.AY371122             ATGACAGTGATGGGGATACAGAAGAGTTATCCACTC---TTATGGAAAGG
02_AG.CM.01.01CM_0005BBY.AY371123             ATGAGAGTGAGGGGGACACAGAGGAATTATCCAAGC---TTATGGAAATG
02_AG.CM.01.01CM_0008BBY.AY371124             ATGAGAGTGATGGGGATACAGAGGAATTGTCCGCTC---TTATGGAGATG
02_AG.CM.01.01CM_0018ND.GU201494              ATGAGAGTGAGGGGGATACAGAGGAATTATCCACCC---TTTTGGAGATG
02_AG.CM.01.01CM_0074NY.AY371131              ATGAGAGTGATGGGGACACAGAGGAATTATCCACCC---TTTTGGAGATG
02_AG.CM.01.01CM_0119MA.GU201498              --GAGAGTGATGGGGACACAGAGGAATTATCCACTC---TTATGGAGAGG
02_AG.CM.01.01CM_0126MA.GU201499              ATGAAAGTGATGGGGATACAGAAGAATTATCCACGC---TTATGGAGATG
02_AG.CM.01.01CM_0131NY.AY371137              ATGAGAGTGATGGGGATACAGAGGAATTATCCACTC---TTATGCAGCTG
02_AG.CM.01.01CM_0158ND.AY371132              ATGAGAGTGATGGGGATACGGAGGAATTGTCCACTC---TTATGGAGATG
02_AG.CM.01.01CM_0186BA.GU201500              ATGAGAGTGATGGGGACACAGAAGAATTATCCACTC---TTATGGAGATG
02_AG.CM.01.01CM_0925MO.AY371134              ATGAGAGTGATGGGGACACAGAGGAATTATCCACCC---TTCTGGAGATG
02_AG.CM.01.01CM_1237NG.AY371136              ATGAGAGTGATGGGGATACAGAGGAATTATCTACCC---TTATGGAGATG
02_AG.CM.01.01CM_1475MV.AY371138              ATGAGAGTGATGGGGATACAGAGGAATTATCCACTC---TTCTGGAAATG
02_AG.CM.01.01CM_4410HAL.AY371142             ATGAGAGTGATGGGGATACAGAAGAATTATCCATTC---TTATGGAGAGG
02_AG.CM.02.02CM_0013BBY.AY371125             ATGAGAGTGATGGGGATACAGAGGAATTATCCACTC---TTATGGAGGTG
02_AG.CM.02.02CM_0014BBY.AY371126             ATGAGAGTGATGGGGATGAAGAAGAATTATCCAAGC---TTATGGATA--
02_AG.CM.02.02CM_0015BBY.AY371127             ATGAGAGTGATGGGGACACAGAGGAATTATCCACTC---TTATGGAGATG
02_AG.CM.02.02CM_1669LE.AY371139              ATGAGAGTGATGGGGATACAGAGGAACTGGCCATTC---TTATGGAGATG
02_AG.CM.02.02CM_1677LE.AY371140              ATGAGAGTGATGGGGATACAGAAGAATTATCCACTC---TTATGGAGAGG
02_AG.CM.02.02CM_1901LE.AY371146              ATGAGAGCGAAGGGGATACAGAGGAACTATCCACTC---TTGTGGAAGTG
02_AG.CM.02.02CM_1970LE.AY371128              ATGAGAGTGATGGGGATACAGAGGAGTTATCCACCC---TTATGGAGATG
02_AG.CM.02.02CM_2162SA.AY371129              ATGAGAGTGATGGGGATACAGAGGAATTATCCACCC---TTGTGGAGATG
02_AG.CM.02.02CM_2348SA.AY371130              ATGAAAGTGATGGGGATGAAGAAGAATTGTCCAATC---TTATGGAGATG
02_AG.CM.02.02CM_3153MN.GU201513              ATGAGAGTGATGGGGATACAGAGGAATTATCCACCC---TTATTGAGGTG
02_AG.CM.02.02CM_3217MN.GU201514              ATGAGAGTGATGGGGATACAGAAGAATTATCCACTC---TTCTGGAGATT
02_AG.CM.02.02CM_4082STN.AY371141             ATGAGAGTGATGGGGATACAGAAGAATTATCCACTC---TTATGGAGATG
02_AG.CM.02.NYU1026.DQ313247                  ATGAGAGTGATGGGGATACAGAAGAATTATCCACTC---TTCTGGAGATG
02_AG.CM.04.211.EU513187                      ATGAGAGTGATGGGGATACAGAAGAATTATCCACCC---TTATGGAGATG
02_AG.CM.04.235.EU513195                      ATGAGAGTGATGGGGATACAGAAGAATTATCCACTC---TTATGGAGATG
02_AG.CM.04.250.EU513189                      ATGAGAGTGATGGGGATACAGAGGAATTATCCACCC---TTATGGAGATG
02_AG.CM.04.251.EU513196                      ATGAGAGTGATGGGGACACAGAGGAATTATCCACTC---TTATGGAAATG
02_AG.CM.04.253.EU513191                      ATGAGAGTGACGGGGATACAGAGGAACTATCCACTC---TTCTGGAGATG
02_AG.CM.04.255.EU513184                      ATGAGAGTGATGGGGACACAGAGGAATTATCCATTC---TTATGGAGGTG
02_AG.CM.04.266.EU513193                      ATGAGAGTGAGGGGGATACAGAAGAATTATCCACCC---TTATGGAGATG
02_AG.CM.05.KM18BlR1.JF706428                 ATGACAGTGATGGGGATACAGAGGAATTGTCCACTC---TTATGGAGATG
02_AG.CM.08.BP00079_RH04.JN687776             ATGAGAGTGATGGGGACAAAGAGGAATTATCTACCC---TTATGGGGGTG
02_AG.CM.08.DE00208CM001.JX140646             ATGAGAGTGATGGGGATACAGAGGAATTGTCCACCC---TTATGGAGATG
02_AG.CM.08.DE00208CM004.JX140647             ATGAGAGTGATGGGGATACAGAGGAATTATCCACCC---TTATTGAGGTG
02_AG.CM.93.CA18.HQ912706                     ATGAGAGTGATGGGGACACAGAGGAATTATCCAAGC---TTATGGAAATG
02_AG.CM.96.96CM_MP522.AM279349               ATGAGAGTGAGGGGGATACAGAGGAATTATCCACAC---TTATGGAGATG
02_AG.CM.97.97CM_MP568.AM279361               ATGACAGTGATGGGGATACAGAAGAATTATCCACTC---TTATGGAAATG
02_AG.CM.97.97CM_MP573.AM279358               ATGAGAGTGATGGGGRTWCMGAAGAATTATCCNCCC---TTATGGAGATG
02_AG.CM.97.97CM_MP642.AM279367               ATGAGAGTGATGGGGATACAGAGGAATTGTCCACTC---TTATGGAGATG
02_AG.CM.97.97CM_MP807.AJ286133               ATGAGAGTGATGGAGATACAGAGGAATTATCCACTC---TTTTGGAGATG
02_AG.CM.97.CM52885.AF377954                  ATGAGAGTGATGGGGATACAGAAGAACTATCCACTC---TTATGGAGATG
02_AG.CM.97.CM53658.AF377955                  ATGAGAGTGATGGGGATACAGAAGAACTATCCACTC---TTATGGAGATG
02_AG.CM.99.99CM_MP1378.AM279352              ATGAGAGTGATGGGGACACAGAGGAATTATCCACTC---TTATGGAGGGG
02_AG.CM.99.pBD6_15.AY271690                  ATGAGAGTGATGGGGACACAGAGGAATTATCCACCC---TTATTGAGGTG
02_AG.CM.x.BP00078_RH01.JN687775              ATGAGAGTGATGGGGACACAGAGGAATTATCCACAC---TTCTGGAGATG
02_AG.CN.04.CNE85_U.HQ700002                  ATGAGAGTGAGGGAGATACAGAAGAATTGTCTACCC---TTATGGAGATG
02_AG.CY.05.CY048.FJ388902                    ATGAGAGTGATGGGGACACAGAAGAATTATCCACTC---TTATGGAGATG
02_AG.CY.07.CY206.JF683758                    ATGAGAGTGAAGGGGACACAGAAGAATTATCCACTC---TTTTGGAGATG
02_AG.CY.08.CY240.JF683786                    ATGATAGTGATGGGGATACAGAGGAACTATCCACCC---TTTTGGAGATG
02_AG.CY.09.CY247.JF683792                    ATGAAAGTGAGGGGGATACAGAAAAATTATCCGCTC---TTCTGGAGATG
02_AG.CY.09.CY252.JF683795                    ATGAGAGTGAGGGGGATACAGAGGAATTATCCACCC---TTATGGAGATG
02_AG.CY.09.CY256.JF683799                    ATGACAGTGACGGGGACACAGAAGAGTTATCCACGC---TTATGGAGATT
02_AG.DJ.91.DJ258A.L22939                     ATGAGAGTGATGGGGATACAGAAGAATTATCCACTC---TTATGGAGATG
02_AG.EC.x.ECU42.AY151002                     ATGAGAGTGATGGGGATACAGAAGAATTATCCACTC---TTATGGAGATG
02_AG.ES.06.P1261.EU786671                    ATGAGAGTGATGGGGATACAGAAGAATTATCCACTC---TCATGGAAATG
02_AG.FR.92.PHI127.AY231152                   ATGAGAGTGATGGGGATACAGAGGAATTATCCACTC---TTATGGAGATG
02_AG.FR.94.PHI324.AY231153                   ATGAGAGTGATGGGGATACAAAAGAAATATCCACTC---TTATGGGGATG
02_AG.FR.x.AKON.AF321079                      ATGAGAGTGAGGGGGATACAGAAGAGTTATCCACTC---TTATGGAGATT
02_AG.GH.03.03GH181AG.AB286856                ATGAGAGTGATGGGGACACAGAAGAACTTTACACCC---TGTTGGAAATG
02_AG.GH.03.03GH182AG.AB286857                ATGAGAGTGAAGGGGATACAGAAGAGTTATCCACTC---TTATGGAGATG
02_AG.GH.03.03GH184AG.AB286859                ATGAGAGTGATGGGGACACAGAAGAATTATCCATTC---TTATGGAGGTG
02_AG.GH.03.03GH189AG.AB286862                ATGAGAGTGATGGGGATACAGAGGAATTATCCACTC---TTATGGAGATG
02_AG.GH.03.03GH197AG.AB286863                ATGAGAGTGATGGGGATACAGAGGAATTATCTACTC---TTATGGAGATG
02_AG.GH.03.GHNJ185.AB231895                  ATGAGAGTGATGGGGATACAGAAGAATTATCCACTC---TTATGGAGATG
02_AG.GH.03.GHNJ188.AB231896                  ATGAGAGTGATGGGGATACAGAAGAATTATCCACCC---TTCTGGAGATG
02_AG.GH.03.GHNJ196.AB231898                  ATGAGAGTGATGGGGACACAGAAGAATTATCCATGC---TTGTGGAGGTG
02_AG.GH.97.97GH_AG1.AB049811                 ATGAGAGTGATGGGGATACAGAAGAATTGTCCACTC---TTATGGAGATG
02_AG.GH.x.I_2496.AB485633                    ATGAGAGTGAAGGGGACACAGAAGAATTATCCACTC---TTTTGGAGATG
02_AG.GM.01.N010897.HQ385450                  ATGAGAGTGATGGGGATACAGAAGAATTATCCATGC---TTATGGAGAGG
02_AG.GM.02.N017561.HQ385451                  ATGAGAGTGATGGAGATACTGAGGAATTATCCACTC---TTATGGAGATG
02_AG.GM.02.N018622.HQ385445                  ATGAGAGTGAAGGAGATACAGAGGAATTGTCAAAAC---TTGTGGAGATG
02_AG.GM.03.N22314.HQ385460                   ATGAGAGTGATGGAGATGCAGAGTACTTTTTCACTG---TTATGGAGATG
02_AG.GM.05.N36165.HQ385446                   ATGAAAGTGATGGGGACACAGAGGAATTGTCCACTC---TTATGGAGGTG
02_AG.GM.06.N041366.HQ385447                  ATGAGAGTGATGGGGATACAGAAGAATTATCCACTC---TTATGGAGATG
02_AG.GM.07.N47046.HQ385462                   ATGAGAGTGATGGGGATACAGAAGAATTATCCACTC---TTATGGAAATG
02_AG.GM.09.N058521.HQ385455                  ATGAGAGTGATGGGGATACAGAAGAATTATCCACAC---TTGTGGATATG
02_AG.GM.94.N73487.HQ385457                   ATGAGAGTGATGGGGACACAGAAGAGTTATCCGCTC---TTATGGAGATG
02_AG.GM.97.N180032.HQ385449                  ATGAGAGTGATGGGGACACAGAGGAATTATCCACGC---TTATGGAGATG
02_AG.GM.99.N004445.HQ385454                  ATGAGAGTGAGGGGGATACAGAAGAATTATCCACTC---TTATGGAGA--
02_AG.GW.05.CC_0048.FJ694792                  ATGAGAGTGATGGGGATACAGAAGAATTGGCCCTTC---TTATGGAAATG
02_AG.KR.07.07MHI10.JQ316136                  ATGAGAGTGATGGAGATACAGAGGAACTGTCCACTC---TTATGGAGATG
02_AG.NG.01.PL0710.DQ168577                   ATGGGAGTGATGGAGATACAGAAGAGTTGTCCACCC---TTATGGAAATG
02_AG.NG.01.PL0754.DQ168578                   ATGAGAGTGATGGGGACACAGAAGAGTTATCCACTC---TTATGGAGATG
02_AG.NG.06.06NG_SC11.JN248580                ATGAGAGTGATGGGGATACAGAAGAATTGTGCACTC---TTATGGAGATG
02_AG.NG.09.09NG_SC24.JN248585                ATGAGAGTGATGGGGATACAGAAGAATTATCCACTC---TTGTGGAGATG
02_AG.NG.09.09NG_SC29.JN248589                ATGAAAGTGATGGGGATACTGAAGAATTATCCACTC---TTCTGGAGATG
02_AG.NG.09.09NG_SC30.JN248590                ATGAGAGTGATGGGGATACAGAAGAATTGTCCATCC---TTATGGAGTTG
02_AG.NG.09.09NG_SC61.JN248592                ACGAGAGTGATGGAGACACAGAGGAATTGGCTACTC---TTATGGAGAGG
02_AG.NG.94.NG3675.AF069933                   ATGAGAGTGATGGGGATACTGAGGAATTATCCACCC---TTATGGAGATG
02_AG.NG.95.NG1921.AF069941                   ATGAGAGTGATGGGGACACAGAGGAATTGTTCACTC---TTATGGAGATG
02_AG.NG.x.IBNG.L39106                        ATGAGAGTGATGGGGATACAGAAGAATTATCCACTC---TTATGGAGATG
02_AG.SE.94.SE7812.AF107770                   ATGAGAGTGATGGGGATACAGAAGAATTATCCACTC---TTATGGAGATG
02_AG.SN.00.2705_p18_1.HM215281               ATGAGAGTGATGGGGATACAGAGGAGATATCCAGGC---TTATGGAGATG
02_AG.SN.01.3233_p12.HM215292                 ATGAGAGTGAAGGGGATACAGAAGAATTATCCCTTC---TTGTGGAGATG
02_AG.SN.98.98SE_MP1211.AJ251056              ATGAGAGTGATGGGGATACTGAAGAGTTGTCCACCC---TTCTGGAGATG
02_AG.SN.98.98SE_MP1213.AJ251057              ATGAGAGTGATGGGGATACAGAAGAATTGGCCACTC---TTATGGAGATG
02_AG.SN.99.1105_p17_1.HM215264               ATGAAAGTGATGGGGACACAGAAGAATTATCCCTCC---TTATGGAGATG
02_AG.SN.99.2843_p5_1.HM215282                ATGAGAGTGAAGGGGATACAGAAGAATTGTCCACGC---TTATGGAGATG
02_AG.SN.99.3169_p4.HM215290                  ATGAGAGTGATGGGGATACAGAAGAATTATCCACTC---TTATGGAGATG
02_AG.SN.99.3226_p15.HM215291                 ATGAGAGTGATGGGGATACAGAGGAATTATCTACCC---TTATGGAGATG
02_AG.SN.99.3273_p21_1.HM215293               ATGAGAGTGAAGGGGATACAGAAGAGCTATCCCTTA---TTTTGGAAATG
02_AG.TH.07.AA039a10R.JX447154                ATGAAAGTGAAGGGGACACGGAAGAGTTATCCACTC---TTCTGGAGATG
02_AG.US.00.00US_MSC3083.AY444811             ATGAGAGTGATGGGGATACAGAAGAATTATCCACTC---TTTTGGAGATG
02_AG.US.01.APV_12.DQ869018                   ATGAGAGTGATGGGGACACAGAAGAATTATCCATGC---TTATGG-----
02_AG.US.06.502_2696_FL01.JF320297            ATGAGAGTGATGGGGATACAGAAGAGTTATCCACTC---TTATGGAGGTG
02_AG.US.98.98US_MSC5007.AY736840             ATGAGAGTGATGGGGATACAGAAGAACTATCCACTC---TTATGGAGATT
02_AG.US.99.99US_MSC1134.AY444809             ATGAGAGTGACGGGGATACAGAAGAATTATCCACTC---TTATGGAGATG
02_AG.UZ.02.02UZ0683.AY829214                 ATGAGAGTGATGGGGATATTGAAGAATTATCCACCC---TTATGGAGATG
03_AB.BY.00.98BY10443.AF414006                ATGAGAGTGAAGGAGATCAGGAAG---------CAC---TTATGGAGATG
03_AB.RU.96.KAL68_1_KAL681.AF082485           ATGAGAGTGAAGGAGATCAGGAAG---------CAC---TTATGGAGATG
03_AB.RU.97.KAL153_2.AF193276                 ATGAGAGTGAAGGAGATCAGGAAG---------CAC---TTATGGAGATG
03_AB.RU.98.RU98001_98RU001.AF193277          ATGAGAGTGAAGGAGATCAGGAAG---------CAC---TTATGGAGATG
04_cpx.CY.05.CY081.FJ388917                   ATGAGAGTGATGGGGACACAGAGGAATTATCCACAC---TTGTGGGAATG
04_cpx.CY.94.94CY032_3.AF049337               ATGAGAGTGATGGGGATGCAGAGGAATTATCCACAC---TTGTGGGAATG
04_cpx.GR.00.BP00048_SUP_RH05.JN687742        ATGAGAGTGATGGGGATGCAGAGGAATTATCCAAAT---TGGTGGAAATG
04_cpx.GR.00.BP00049_SUP_RH01.JN687744        ATGAGAGTGACGGGGATGCAGAGGAATTATCCAAAC---TGGTGGAAATG
04_cpx.GR.00.DE00400GR002.JX140648            ATGAGAGTGACGGGGATGCAGAGGAATTATCCAAAC---TGGTGGAAATG
04_cpx.GR.04.BP00052_SUP_RH01.JN687746        ATGAGAGCAATGGGGATGCAGAGGAATTATCCAAGC---TTGTGGAAATG
04_cpx.GR.04.BP00053_SUP_RH01.JN687748        ATGAGAGTAATGGGGATGCAGAGGAATTGTTCACAC---TTGTGGGAGTG
05_DF.BE.93.VI961.AF076998                    ATGAGAGTGAGGGGGATGCAGAGGAATTGGCAGCAC---TTGGGGAAATG
05_DF.BE.x.VI1310.AF193253                    ATGAGAGTGAGGGGGATGCAGAGGAATTGGCCGCAC---TTGGGGAAGTG
06_cpx.AU.96.BFP90.AF064699                   ATGAGAGTGAAGGGGATACAGACGAGTTGGCAACAC---TTATGGAAATG
06_cpx.CD.x.BCF_Dioum.AB485661                ATGAGAGTGAAGGGGATACAGAAGAATTGGCAGCAC---TTATGGAAATG
06_cpx.GH.03.03GH173_06.AB286852              ATGAGAGTGAGGGGGATGCACAGGAATTGGCAGCAC---TTATGGAATTG
06_cpx.ML.95.95ML127.AJ288982                 ATGAGAGTGAGGGGGATACAGAAGAATTGGCAGCAT---TTATGGAAATG
06_cpx.ML.95.95ML84.AJ245481                  ATGAGAGTGAAGGGGATACAGATGAATTGGCAACAC---TTATGGAAATG
06_cpx.NG.94.NG3670a.AF069934                 ATGACAGTGAAGGGGATACAGAAGAATTGGCAACAC---TTATGGAAATG
06_cpx.SN.97.97SE1078.AJ288981                ATGACAGTGAAGGGGATACAGAGGAATTGGCAACAC---TTATGGAAATG
06_cpx.SN.99.1656_p21.HM215265                ATGACAGTGAAGGGGACACAGAAGAATTGGCATTGC---TTATGGAAATG
07_BC.CN.04.CBJ008.JF346900                   ATGAGAGTGACGGGGATCAGGAAGAATTATTGGCAT---TTATGGAGATG
07_BC.CN.04.CBJA017.JF346901                  ATGAGAGTGACGGGGATCAGGAAGAGTTATTGGCAT---TTATGGAGATG
07_BC.CN.04.CBJA028.JF346906                  ATGAGAGTGACGGGGATCAGGAAGAATTATCGGCAT---TTATGGAGATG
07_BC.CN.05.XJDC6431_2.EF368372               ATGAGAGTGATGGGGATCAGGAAGAATTGGCGGCAT---TTATGGAGATG
07_BC.CN.06.CBJB347.JF346915                  ATGAGAGTGACGGGGATCAAGAAGAATTATCGGCAT---TTATGGAGATG
07_BC.CN.06.CNE92_U.HQ699994                  ATGGGAGTGATGGAGATCAGGAAGAATTGTCGGCAT---TTATGGAAATG
07_BC.CN.06.CNHLJ_M06054.EU131811             ATGAGAGTGACGGGGATCTGGAAGAATTGTCGGCAT---TTATGGAGCTG
07_BC.CN.06.Sichuan_2006_SC006.JX392378       ATGAGAGTTACGGGGATCAGGAAGAATTGTCGGCAT---TTATGGAGATG
07_BC.CN.06.Sichuan_2006_SC008.JX392379       ATGAGAGTGACGGGGATCAGGAAGAATTATTGGCAT---TTATGGAGATG
07_BC.CN.06.Xinjiang_2006_709.JX392383        ATGAGAGTGACGGGGATCAGGAAGAATTGTCAGCAT---TTATGGAGATG
07_BC.CN.07.BJOX002000_01_3.HM215363          ATGAGAGTGACGGGGATCAGGAAGAATTATTGGCAT---TTATGGAGATG
07_BC.CN.07.BJOX011000_01_3.HM215375          ATGAGAGTGATGGGGATCAAGAAGAAT---TGGCAT---TTATGGAGATG
07_BC.CN.07.CNGZD.JQ423923                    ATGAGAGTGAAGGGGATCAGGAAGAATTATCAGCCT---TTATGGAGATG
07_BC.CN.08.1114.HQ215552                     ATGAGAGTGACGGGGATCAAGAAGAATTGG---CAT---TTATGGAGATG
07_BC.CN.09.09LNA446.JX960600                 ATGAGAGTGACGGGGATCAAGAAGAATTATTGGCAT---CTATGGAGATG
07_BC.CN.09.CBJA552.JF346907                  ATGAGAGTGACGGGGATCAGGAGGAACTATCAGCAT---TTATGGAAATG
07_BC.CN.09.CBJA555.JF346908                  ATGAGAGTGACGGGGATCAGGAAGAATTATTGGCAT---TTATGGAGATG
07_BC.CN.09.CBJA556.JF346909                  ATGAGAGTGACGGGGATCAGGAAGAATTATCGGCAT---TTATGGAGATG
07_BC.CN.09.CBJA557.JF346910                  ATGAGAGTGACGGGGATCAGGAAGAATTATCAGCAT---TTATGGAAATG
07_BC.CN.09.CBJA561.JF346912                  ATGAGAGTGACGGGGATCAGGAGGAACTATCGGCAT---TTATGGAGATG
07_BC.CN.09.CBJA563.JF346913                  ATGAGAGTGATGGGGATCAAGCAGAATTATTGGCAT---TTATGGAGATG
07_BC.CN.09.CBJA570.JF346914                  ATGAGAGTGACGGGGATCAGGAAGAATTGGCAGCAT---TTATGGAGATG
07_BC.CN.97.97CN001_C54.AF286226              ATGAGAGTGACGGGGATCAGGAAGAATTATCGGCAT---TTATGGAGATG
07_BC.CN.x.BC07_YN109_6.EU363837              ATGAAAGTGACGGGGATCAGGAAGAATTGGCGGCAT---TTATGGAGATG
07_BC.CN.x.BC10_YN55_3.EU363840               ATGAGAGTGACGGGGACCAAGAGGAGT---TGGCAT---TTATGGAGATG
07_BC.CN.x.BC18_XJ153_35.EU363848             ATGAGAGTGATGGGGATCAGGAAGAATTGTTGGCAT---TTCTGGAGATG
07_BC.CN.x.CH064.EF117254                     ATGAGAGTGATGGAGATCAGGAAGAATTGTCGGCAT---TTATGGAGATG
07_BC.CN.x.CH070.EF117255                     ATGAGAGTGACGGGGATCAGGAAGAACTGTCGGCGT---TTATGGAGATG
07_BC.CN.x.CH110.EF117257                     ATGAGAGTGACGGGGATCAGGAAGAATTGTCAGCAT---TTATGGAGAGG
07_BC.CN.x.CH111.EF117258                     ATGAGAGTGACGGGGATCAGGAGGAACTATTGGCAT---TTATGGAGATG
07_BC.CN.x.CH114.EF117264                     ATGAGAGTGATGGGGACCAGGAAGAATTGTCGGCAT---TTATGGAGATG
07_BC.CN.x.CH115.EF117263                     ATGAGAGTGACGGGGATCAGGAAGAATTATCGGCAT---TTATGGAGATG
07_BC.CN.x.CH117.EF117262                     ATGAGAGTGACGGGGACCAGGAAGAATTATCGGCAT---TTCTGGAGATG
07_BC.CN.x.CH120.EF117260                     ATGAGAGTGACGGGGATCAGGAAGAATTATCGGCAC---TTATGGAAATG
07_BC.CN.x.GX84_59.HQ326146                   ATGAGAGTGACGGGGATCAGGAAGAATTATCGGCAT---TTATGGAGATG
07_BC.CN.x.SC11_59.HQ326127                   ATGAGAGTGACGGGGATCAGGAAGAATTATTGGCAT---TTATGGAGATG
07_BC.CN.x.SC20_15.HQ326130                   ATGAGAGTGACGGGGATCAAGAGGAATTATCAGCAC---TTATGGAGATG
07_BC.CN.x.SC22_16.HQ326132                   ATGAGAGTGACGGGGATCATGAAGAATTGTCGGCAT---TTATGGAGATG
07_BC.CN.x.YN148r_9.HQ326139                  ATGAGAGTGAAGGGGATCAGGAAGAATTATCGACAC---TTATGGAGATG
07_BC.CN.x.YN99r_5.HQ326137                   ATGAGAGTGATGGGGACCAGGAAGAATTGTCGGCAT---TTATGGAGATG
08_BC.CN.00.p00CH_WS035_08_BC51.AB746344      ATGAGAGTGAGGGGGACACTGAGGAACTATCAACAA---TGGTGGATATG
08_BC.CN.07.2007CNGX_HK.JF719819              ATGAGAGTGAGGGGGACACGGAGGAATTATCAACAA---TGGTGGATATG
08_BC.CN.07.CNE32.HQ699958                    ATGAGAGTGAAGGGGACACTGAGGAATTATCAACAA---TGGTGGATATG
08_BC.CN.07.CNE35.HQ699961                    ATGAGAGTGAGGGGGATACTGAGGAATTATCAACAA---TGGTGGATATG
08_BC.CN.07.CNE41.HQ699966                    ATGAGAGTGATGGGGACACTGAGGAATTATCAACAA---TGGTGGATATG
08_BC.CN.07.CNE44.HQ699969                    ATGAGAGTGAGGGGGACACTGAGGAATTATCAACAA---TGGTGGATATG
08_BC.CN.07.CNE47.HQ699972                    ATGAGAGTGAGGGGGACACTGAGGAATTATCAACAA---TGGTGGATATG
08_BC.CN.07.CNE80_U.HQ700001                  ATGAGAGTGATGGGGACACTGAGGAATTATCAACTA---TGGTGGATATG
08_BC.CN.98.98CN006.AF286229                  ATGAGAGTGAGGGGGACACTGAGGAATTATCAACAA---TGGTGGATAGG
08_BC.CN.x.BC01_YN161_5.EU363831              ATGAGAGTGAGGGGGACACTGAGGAATTGTCAACCA---TGGTGGATATG
08_BC.CN.x.BC06_YNP45_45.EU363836             ATGAGAGTGAGGGGGACACGGAGGAATTATCAACAA---TGGTGGATATG
08_BC.CN.x.BC17_YN78_8.EU363847               ATGAGAGTGAGGGGGACATTGAGGAATTATCAACAA---TGGTGGATATG
08_BC.CN.x.GX43_2.HQ326142                    ATGAGAGTGAGGGGGACACGGAGGAATTATCAACAA---TGGTGGATATG
08_BC.CN.x.GX75_20.HQ326144                   ATGAGAGTGAGGGGGACACAGAGGAATTATCAACAA---TGGTGGATATG
08_BC.CN.x.YN177_1.HQ326140                   ATGAGAGTGAGGGGGACACGGAGGAATTATCCACAA---TGGTGGATATG
09_cpx.CI.00.00IC_10092.AJ866553              ATGAAAGTGAAGGGGACACAGACGAACTGGCAAAAC---TTGTGGAGATG
09_cpx.SN.95.95SN1795.AY093603                ATGAGAGTGAAGGGGATGCAGAGGAATTGGCAGAAC---TTGTGGAGATG
09_cpx.SN.95.95SN7808.AY093604                ATGAAAGTGACGGGGACACAGAGGAATTGGCCAAAC---TTGTGGAGATG
09_cpx.US.99.99DE4057.AY093607                ATGAGAGTGAAGGGGATGAAGAGGAATTATCAAAAC---TGGTGGAAATG
10_CD.TZ.96.96TZ_BF061.AF289548               ATGACAGTGACGGGGATACAGAGGAATTGTCGACAA---TGGTGGATATG
10_CD.TZ.96.96TZ_BF071.AF289549               ATGAAAGTGATGGGGATACAGAGGAATTATCCACAA---TGGTGGATATG
10_CD.TZ.96.96TZ_BF110.AF289550               ATGAGAGTGATGGGGATACAGAAGAATTGTCAACCA---TGGTGGATATG
11_cpx.CM.01.01CM_0186ND.AY371149             ATGAGAGTGAGGGAGATACAGGGGAGTTGGCACTAC---TTGTGGAGATG
11_cpx.CM.02.02CM_2190SA.AY371151             ATGAGAGCGATGGAGACACAGAGGAATTGGCACAAC---TTGTGGAAATG
11_cpx.CM.02.02CM_4118STN.AY371153            ATGAGAGTGAGGGGGACACAGACGAGTTGGCACAGC---TTGTGGAGATG
11_cpx.CM.95.95CM_1816.AF492624               ATGAGAGTGAAGGAGACACAGAGGAGTTGGCACAAC---TTGTGGAGATG
11_cpx.CM.96.96CM_4496.AF492623               ATGAGAGTGAAGGAGACACAGAGGAATTGGCACAAC---TTGTGGAAATG
11_cpx.CM.97.MP818.AJ291718                   ATGAGAGCGAGGGGGACACAGAAGAATTGGCACGAC---TTGTGGAGATG
11_cpx.CM.x.CA1.AJ277823                      ATGAAAGTTAGGGGATCACAGATGAATTGGCACAAC---TTGTGGAAATG
11_cpx.CY.09.CY259.JF683802                   ATGAGAGTGAGGGAGACAAAGAAGAATTGGCACAAC---TTGTGGAAATG
11_cpx.FR.99.MP1298.AJ291719                  ATGAGAGTGAAGGAGACACAGAGGAATTGGCACAAC---TTGTGGAGATG
11_cpx.GR.x.GR17.AF179368                     ATGAGAGTGAAGGAGACACAGAGGAATTGGCACAAC---TTGTGGAGATG
11_cpx.NG.94.NG3670b.AF069945                 ATGAGAGTGAAGGGGATGCAGAGGAATTGGCAAAAC---TTGTGGAGATG
12_BF.AR.97.A32879.AF408629                   ATGAGAGTGAGGGGGATGCAGAGGAATTGGCAGCAC---TTGGGGACATG
12_BF.AR.97.A32989.AF408630                   ATGAGAGTGAGGGGGATGCAGAGGAATTGTCAGCAC---TTGGGGACATG
12_BF.AR.99.ARMA159.AF385936                  ATGAGAGTGAGGGGGATGCAGAGGAATTGGCAGCAT---TTGGGGAACTG
12_BF.ES.04.X1542.JN054279                    ATGAGAGTGAGGGGGATGCAGAGGAATTGGCAGCAC---TGGGGGACATG
12_BF.ES.06.X2027.JN054280                    ATGAGAGTGAGGGGGATGCAGAGGAATTGGCAGCAT---TTGGGGATATG
12_BF.ES.09.P2346.JN054273                    ATGAGAGTGAGGGGGATGCAGAGGAATTGGCAGCAC---TTGGGGAAATG
12_BF.UY.99.URTR23.AF385934                   ATGAGAGTGAGGGGGATGCAGAGGAATTGGCAGCAC---TTGGGGAAATG
12_BF.UY.99.URTR35.AF385935                   ATGAGAGTGAGGGGGATGCAGAGGAATTGGCAGCAC---TTGGGGAAATG
13_cpx.CM.02.02CM_3226MN.AY371154             ATGAGAGTGAAGGGGATACAGAGGAATTGGCAAAAC---TTGTGGAAATG
13_cpx.CM.02.02CM_A1394.DQ845388              ATGAGAGTGAGGGGGATACAGATGAACTGGCAAAAC---TTGTGGAAATG
13_cpx.CM.04.04CM_173_9.DQ845386              ATGAGAGTGAGGGGGATACAGAGGAATTGGCAAAAC---TTGTGGAGATG
13_cpx.CM.04.04CM_632_28.DQ845387             ATGAAAGTGAGGGGGATACAGATGAATTGGCAAAAC---TTGTGGAAATG
13_cpx.CM.96.96CM_1849.AF460972               ATGAGAGCGAGGGGGATACAGATGACTTGGCAAAAC---TTGTGGAAATG
13_cpx.CM.96.96CM_4164.AF460974               ATGAGAGTGAGGGGGACACAGAGGAATTGGCAAAAC---TTGTGGAAATG
14_BG.ES.00.X477.AF423759                     ATGAAAGCGAAGGGGACACAGAGGAATTGGCAATCC---TTGTGGAAATG
14_BG.ES.00.X623.AF450097                     ATGAAAGCGAAGGGGACACAGARGAATTGGCAAAAC---TKGTGGAAATG
14_BG.ES.05.X1870.FJ670522                    ATGAAAGCGAAGGGGACACAGAGGAACTGGCAGTCC---TTATGGAGATG
14_BG.ES.05.X772_8.FJ670528                   ATGGAAGTGAAGGGGACACAGAGGAATTGGCAACCC---TTGTGGAAAGG
14_BG.ES.07.X2252_7.EU885766                  ATGAAAGCGAAGGAGACACAGAGGAATTGGCACTCC---TTATGGAAATG
15_01B.TH.02.02TH_OUR1331.AF529572            ATGAGAGTGAAGGAGACACAGATGAATTGGCCAAAC---TTGTGGAAATG
15_01B.TH.02.02TH_OUR1332.AF529573            ATGAGAGTGAAGGAGACACAGATGAATTGGCCAAAC---TGGTGGAAATG
15_01B.TH.96.M169.DQ354120                    ATGAGAGTGAAGGAGACACAGATGAATTGGCCAAAC---TTGTGGAAATG
15_01B.TH.99.99TH_MU2079.AF516184             ATGAGAGTGAAGGAGACACAGATGAATTGGCCAAAC---TTGTGGAAATG
15_01B.TH.99.99TH_R2399.AF530576              ATGAGAGTGAAGGAGACACAGATGACTTGGCCAAAC---TGGTGGAAATG
16_A2D.KE.91.KNH1271.AY945736                 ATGAGAGTGATGGAGATACAGAAGAATTGTCAACAC---TTGTGGAGATG
16_A2D.KR.97.97KR004.AF286239                 ATGAGAGTGAGGGGGATACAGAGGAATTATCAACAC---TTATGGAAATG
17_BF.AR.02.AR02_ARG2233.EU581826             ATGAGAGTGAGGGGGATGCAGAGGAATTATCAGCAGCACTTATGGAAATG
17_BF.AR.99.ARMA038.AY037281                  ATGAGAGTGAGGGGGATGCAGAGGAAATCTCAGCAC---TTATGGAAATG
17_BF.BO.02.BO02_BOL119.EU581827              ATGAGAGTGAGGGGGATGCAGAGGAATTATCAGCAC---TTGTGGAAATG
17_BF.PE.02.PE02_PCR0155.EU581828             ATGAGAGTGAGGGGGATGCAGAGGAATTATCAGCAC---TTGTGGAAATG
17_BF.PY.02.PY02_PSP0073.EU581824             ATGAGAGTGAGGGGGATACAGAGGAATTATCAGCAC---TTGTGGAAATG
17_BF.PY.02.PY02_PSP0096.EU581823             ATGAGAGTGAGGGGGATGCAGAGGAATTATCAGCAC---TTATGGAAATG
18_cpx.CM.97.CM53379.AF377959                 ATGAGAGTGATGGAGACACAGAGGAATTGTCTAGGC---TTGTGGAGATG
19_cpx.CU.99.CU29.AY588971                    ATGAGAGTGAGGGGGATACAGAGGAACTATCCACCC---TTATGGAATTG
19_cpx.CU.99.CU38.AY588970                    ATGAGAGGGAGGGGGATACGGAGGAATTATCCACCC---TTATGGAATTG
20_BG.CU.03.CB134.DQ020274                    ATGAGAGTGAAGGGGACACAGATGAATTGGCAGCGC---TTGTGGACGTG
20_BG.CU.99.Cu103.AY586545                    ATGAGAGTGAAGGGGATACAGACGAATTGGCAGTGC---TTGTGGACATG
20_BG.ES.99.R77.AY586544                      ATGAGAGTGAAGGGGATACAGACGAATTGGCAACGC---TTGTGGACATG
21_A2D.KE.91.KNH1254.AY945737                 ATGAGAGTGAGGGAGATGAAGAGGAATTGTCAAAAC---TTGTGGAAATG
21_A2D.KE.99.KER2003.AF457051                 ATGAGAGTGAGGGAGATAGAGAGGAATTGTCAAAAC---TTGTGGAAATG
21_A2D.KE.99.KSM4001.AF457072                 ATGAGAGTGAGGGAGATGAAGAGGAATTGTCAAAAA---TGGTGGAAGTG
22_01A1.CM.01.01CM_0001BBY.AY371159           ATGAGAGTGAGGGGGACACAGATGACTTGGCAAAAC---TTGTGGAGATG
22_01A1.CM.02.02CAMLT72.EU743963              ATGAGAGTGACGGGGACACAAATGAATTGGCCAAAC---TTGTGGAAGTG
22_01A1.CM.02.02CM_1867LE.AY371165            ATGAGAGTGAGGGGGACACAAATGAATTGGCCAAAC---TTGTGGAAATG
22_01A1.CM.02.02CM_3097MN.GQ229529            ATGAGAGTGAGGGGGACACAAATGAATTGGCCACGC---TTGTGG-----
22_01A1.CM.10.LB005.JN864050                  ATGAGAGTGAAGGGGACACAGATGAATTGGCCACTC---TGGTGGAAGGT
22_01A1.CM.10.LB011.JN864051                  ATGAAAGTGAGGGGGACACAGATGAATTGGCCAAAC---TTGTGGAGATG
22_01A1.CM.10.LB013.JN864058                  ATGAGAGTGAGGGAGACACAGATGAGTTGGCCAAAC---TTGTGGAGAGT
22_01A1.CM.10.LB054.JN864059                  ATGAGAGTGAGGGGGACACAGATGAATTGGCCAAAC---TTGTGGAGATG
23_BG.CU.03.CB118.AY900571                    ATGAGAGTGAAGGGGATACAGAAGAATTGGCAGCGC---TTGTGGACATG
23_BG.CU.03.CB347.AY900572                    ATGAGAGTGAAGGGGATACAGAAGAATTGGCAGTGC---TTGTGGACATG
24_BG.CU.03.CB378.AY900574                    ATGAGAGTGAAGGGGATACAGATGAATTGGCAACAC---TTGTGGACATG
24_BG.CU.03.CB471.AY900575                    ATGAGAGTGAGGGGGATACCGATGAATTGGCAACTC---TTGTGGACATG
24_BG.ES.08.X2456_2.FJ670526                  ATGAGAGCGAGGGGGATACAAATGAATTGGCAACTC---TTGTGGACATG
25_cpx.CM.01.101BA.DQ826726                   ATGAGAGTGAGGGAGATACAGAGGAATTATCCACTC---TTATGGAGATG
25_cpx.CM.02.1918LE.AY371169                  ATGAAAGTGAGGGGGATACAGAAGAATTATCCACTC---TTATGGAGATG
25_cpx.CM.06.06CM_BA_040.EU693240             ATGAGAGTGATGGAGATACAGAGGAGTTATCCAAAC---TTTTGGAAATG
25_cpx.SA.03.J11233.EU697906                  ATGAGAGTGAGGGAGATGAAGAGGAATTATCCAGAC---TTATGGAAAGG
25_cpx.SA.03.J11451.EU697908                  ATGAGAGTGAGGGAGATACAGAGGAATTATCCACAC---TTCTGGAGATG
26_AU.CD.02.02CD_KS069.FM877780               ATGAGAGTGATGGGGATGAAGAAGAACTGTCAGCAA---TTGTGGAAATG
26_AU.CD.02.02CD_LBTB084.FM877781             ATGAGAGTGATGGGGACACAGAGGAACTGTCAGCAC---TTGTGGAAATG
26_AU.CD.02.02CD_MBTB047.FM877782             ATGAGAGTGATGGGGACACGGAAGAACTGTCAGCAC---TTGTTGAAATG
26_AU.CD.97.97CD_KTB119.FM877777              ATGAGAGTGATGGGGACGCAGAGGAACTGTCAGCAC---TTGTGGAAATG
27_cpx.CD.97.97CDKTB49.AJ404325               ATGAGAGTGAAGGGGACACAGAGGAATTGGCAAGGC---TTGTGGAGATG
27_cpx.FR.04.04CD_FR_KZS.AM851091             ATGAAAGTGATGGGGATACAGAGGAATTGGCAAGGC---TTGTGGAGATG
28_BF.BR.05.0614SV.JF804809                   ATGAGAGTGAAGGGGACCAGGAAGAGTTATTGGCAC---TTGGGGAGATG
28_BF.BR.05.0679SV.JF804812                   ATGAGAGTGAAGGAGACCAGGAAGAATTATCAGCGC---TTGTGGACATG
28_BF.BR.99.BREPM12313.DQ085872               ATGAGAGTGAAGGAGACCAGGAAGAATTATTGGCAG---TTGTGGAGATG
28_BF.BR.99.BREPM12609.DQ085873               ATGAGAGTGAGGGGGATGCAGAGGAATTGGAAGCAC---TTGGGGACATG
28_BF.BR.99.BREPM12817.DQ085874               ATGAGAGCGAAGGGGACCAGGAAGAAT------TAC---TGGTGGAAATG
29_BF.BR.01.BREPM16704.DQ085876               ATGAGAGCGAAGGAGACCATGAAGACT------TAT---TGGCACTCGTG
29_BF.BR.02.BREPM119.AY771590                 ATGAGAGCGAGGGGGACCAGGAAGAATTGTCAGCAC---TTGTGGGAATG
29_BF.BR.05.0063SP.JF804806                   ATGAGAGCGAAGGAGACCGGGAGGAATTATTGGCAG---CTATGGAGATG
29_BF.BR.05.0264RI.JF804807                   ATGAGAGTGAGGGAGACCAAGAGGAATTATTGGCAG---TTATGG-----
29_BF.BR.05.0647SV.JF804811                   ATGAGAGCGAAGGAGACCAGGAAGACTTATTGGTAC---TTGTGG-----
29_BF.BR.05.0744SV.JF804814                   ATGAGAGCGATGGAGACCAGGAAGAAT------TAC---TGGTGGAAATG
29_BF.BR.99.99UFRJ_1.AY455778                 ATGAGAGAGAAGGAGACCAGGAAGAAT------TAT---TGGCAATTGTG
29_BF.BR.99.BREPM11948.DQ085871               ATGAGAGTGAAGGGGATCAGGAAGAATTGGCAGGGC---TTGTGGAAATG
31_BC.BR.04.04BR137.AY727526                  ATGAGAGTGAAGGGGATACAGAGGAATTGGAAACAA---TGGTGGATATG
31_BC.BR.04.04BR142.AY727527                  ATGAGAGTGAAGGGGACACAGAGGAATTGGAAACAA---TGGTGGATATG
32_06A1.EE.01.EE0369.AY535660                 ATGAGAGTGAGGGGGACACAGATGAATTGGTCACAC---TTATGGAAATG
32_06A1.EE.02.EST2002_1169.DQ167215           ATGAGAGWGAGGGGGACACAGATGAATTGGTCACAC---TTATGGAAATG
33_01B.ID.07.JKT189_C.AB547463                ATGAGAGTGAAGGAGACACAGAGGAATTGCTCAAAT---TTGTGGAAATG
33_01B.MY.05.05MYKL007_1.DQ366659             ATGAGAGTGAAGGAGACACGGATGAATTGGCCAAAC---TTGTGGAAATG
33_01B.MY.05.05MYKL015_2.DQ366660             ATGAGAGTGAAGGGGACACAGATGAATTGGCCAAAC---TTGTGGAGATG
33_01B.MY.05.05MYKL031_1.DQ366661             ATGAGAGTGAAGGAGACACAGATGAATTGGCCAAAC---TTGTGGAAATG
33_01B.MY.05.05MYKL045_1.DQ366662             ATGAAAGTGAAGGGGACATGGATGATTTGGCCAAGC---TTGTGGAAATG
34_01B.TH.99.OUR1969P.EF165539                ATGAGAGTGAAGGAGACACAGATGAATTGGCTAAAC---TTGTGGAAATG
34_01B.TH.99.OUR2275P.EF165540                ATGAGAATGAAGGAGRCACAGATGAATTGGCCAAAC---TTGTGGAAATG
34_01B.TH.99.OUR2478P.EF165541                ATGAGAGTGAAGGAGACACAGATGAATTGGCTAAAC---TTGTGGAAATG
35_AD.AF.05.05AF026.EF158043                  ATGAGAGTGATGGGGACACAGATGAGTTGGCAAAAC---TTGTGGAGATG
35_AD.AF.05.05AF094.EF158040                  ATGAGAGTGATGGGGACACAGATGAATTGGCAAAAC---TGGTGGAGATG
35_AD.AF.05.05AF095.EF158041                  --GAGAGTGATGGGGACACAGATGAATTGGCAAAAC---TTGTGGAGATG
35_AD.AF.05.05AF104.EF158042                  ATGAGAGTGAAGGGGACACAGATGAATTGGCAAAAC---TTGTGGAGATG
35_AD.AF.06.047H.GQ477443                     ATGAGAGTGATGGCGATACTGAAGAATTGGCAAAAC---TTGTGGAGATG
35_AD.AF.06.077H.GQ477442                     ATGAGAGTGATGGGGACACAGAGGAATTGGCAAAAC---TTGTGGAGGTG
35_AD.AF.07.169H.GQ477446                     ATGAGAGTGATGGGGACACAGACGAATTGGCAAAAC---TTGTGGAGATG
35_AD.AF.07.273H.GQ477448                     ATGAGAGTGATGGGGACACAGATGAATTGGCAAAAC---TTGTGGAGATG
35_AD.IR.10.10IR.THR01F.AB703607              ATGAGAGTGATGGGGACACAGAGGAATTGGCAAAAC---TTGTGGAGATG
35_AD.IR.10.10IR.THR09F.AB703608              ATGAGAGTGATGGGGATACAGATGAATTGGCAAAGC---TTGTGGAGATG
35_AD.IR.10.10IR.THR41F.AB703615              ATGAGAGTGATGGGGACACAGAGGAATTGGCCAAAC---TGGTGGAGATG
35_AD.IR.11.11IR.KSH24F.AB703609              ATGAGAGTGATGGGGACACGGATGAATTGGCAAAAC---TTGTGGAGATG
35_AD.IR.11.11IR.KSH29F.AB703611              ATGAGAGTGATGGGGACACAGAYGAATTGGCAAAAC---TTGTGGAGATG
35_AD.IR.11.11IR.KSH31F.AB703612              ATGAGAGTGATGGAGACACAGAGGAATTGTCAAAAC---TTGTGGAGATG
35_AD.IR.11.11IR.SYZ27F.AB703610              ATGAGAGTGATGGGGACACTGATGACTTGGCAAAAC---TTGTGGAGATG
35_AD.IR.11.11IR.SYZ33F.AB703613              ATGAGAGTGACGGGGACACAGATGAATTGGCAAAAC---TGGTGGAGATG
35_AD.IR.11.11IR.SYZ38F.AB703614              ATGAGAGTGACGGGGACACAGATGAATTGGCAAAAC---TTGTGGAGATG
36_cpx.CM.00.00CMNYU1162.EF087995             ATGAGAGTGAGGGGGACACAGATGAATTGGCCTTAC---TCGTGGAAATG
36_cpx.CM.00.00CMNYU830.EF087994              ATGAGAGCGAGGGGAACACAGAGGAATTGTCTACAC---TTGTGGAAATG
37_cpx.CM.97.CM53392.AF377957                 ATGAGAGTGATGGGGATACAGAGGAATTATCTACCC---TTATGGAATTG
37_cpx.CY.07.CY192.JF683745                   ATGAGAGTGAGGGGGATACAGAGGAATTATCCGCCC---TTATGGAATTG
38_BF.UY.99.99UY_TRA0123.JN235962             ATGAGAGTGAGGGGGATGCAGAGGAATTGGCAGCAC---TTGGGGAAATG
38_BF1.UY.03.UY03_3389.FJ213783               ATGAGAGTGAGGGGGATGCAGAGGAATTGGCAGCAC---TTGGAGAAGTG
38_BF1.UY.04.UY04_3987.FJ213781               ATGAGAGTGATGGGGATGCAGAGGAATTGGCAGCAC---TTGGGGAAATG
38_BF1.UY.04.UY04_4022.FJ213782               ATGAGAGCGAGGGGGATGCAGAGGAATTGGCAGCAC---TTGGGGAAATG
38_BF1.UY.05.UY05_4752.FJ213780               ATGAGAGTGAGGGGGATGCAGAGGAATTGGCAGCCC---TTGGGGAAATG
39_BF.BR.03.03BRRJ103.EU735534                ATGAGAGTGAGGGGGATGCAGAGGAATTGGCAGCAC---TTGGGGAAATG
39_BF.BR.03.03BRRJ327.EU735536                ATGAGAGTGAGGGGGATGCAGAGGAATTGGCAGCAC---TTGGGGAAGTG
39_BF.BR.04.04BRRJ179.EU735535                ATGAGAGTGAGGGGGATGCAGAGGAATTGGCAGCAC---TTGGGGAGGTG
40_BF.BR.04.04BRRJ115.EU735538                ATGAGAGTGAAGGGGATCAAGAAGAATTGTCAGCGC---TTATGGAAATG
40_BF.BR.04.04BRSQ46.EU735540                 ATGAGAGCGAAGGGGATCAAGAAGAGTTGTCAGCTC---TTATGGAGATG
40_BF.BR.05.05BRRJ055.EU735537                ATGAGAGTGAAGGGGATCAGGAAGAATTGTCAACCC---TTATGGAGATG
40_BF.BR.05.05BRRJ200.EU735539                ATGAGAGTGAAGGGGATCAGGAAGAGTTGTCAGCTC---TGGTGGAAATG
42_BF.LU.06.luBF_18_06.EU170139               ATGAGAGTGATGGGGATCATGAAGAATTATCAGCAC---TTGTGGAAATG
43_02G.SA.03.J11223.EU697904                  ATGAGAGTGAAGGAGATACAGAGGAATTGGCAATAC---TTGTGGACAAT
43_02G.SA.03.J11232.EU697905                  ATGAGAGTGAAGGAGATACAGAGGAGTTGGCAACAC---TTGTGGACATG
43_02G.SA.03.J11456.EU697909                  ATGAGAGTGAAGGGGATACAGAGGAATTGGCAACAC---TTGTGGACATG
44_BF.CL.00.CH80.FJ358521                     ATGAGAGTGAGGGGGATGCAGAGGAATTGGCAGCAC---TTGGGGAAGTG
44_BF.CL.01.CH12.AY536235                     ATGAGAGTGAAGGGGATGCAGAGGAATTGGCAGCAC---TTGGGGAAATG
45_cpx.CD.97.97CD_MBFE185.FN392874            ATGAGAGTGAGGGAGATACAGAGGAATTGGCAGCAC---TTGGGGAGATG
45_cpx.CM.97.97CM_MP814.FN392876              ATGAGAGTGAGGGAGATGCAGAGGAACTGGCAGCAC---TTGGGGAGATG
45_cpx.FR.04.04FR_AUK.EU448295                ATGAGAGTGAGGGAGACACAGAGGAATTGGCAGCAC---TTGGGGAGATG
45_cpx.GA.97.97GA_TB45.FN392877               ATGAGAGTGAGGGARATACAGAGGAATTGGCAGCAC---TTGGGGAGATG
46_BF.BR.01.01BR087.DQ358801                  ATGAGAGTGAGGGGGATGAAGAGGAATTGGCAGCAC---TTGGGGAAGTG
46_BF.BR.01.01BR125.DQ358802                  ATGAGAGTGAGGGGGATGCAGAGGAATTGGCAGCAC---TTGGGGAAATG
46_BF.BR.07.07BR_FPS625.HM026456              ATGAGAGTGAGGGGGATGCAGAGGAATTGGCAGCAC---TGGGGGAAATG
46_BF.BR.07.07BR_FPS742.HM026457              ATGAGAGTGAGGGGGATGCAGAGGAATTGGCAGCAC---TTGGGGAAATG
46_BF.BR.07.07BR_FPS783.HM026458              ATGAGAGTGAGGGGGATGCAGAGGAATTGGCAGCAC---TTGGGGAAATG
46_BF.BR.07.07BR_FPS810.HM026459              ATGAGAGTGAGGGGGACGCAGAGGAATTGGCAGCAC---TTGGGGAAATG
46_BF.BR.07.07BR_FPS812.HM026460              ATGAGAGTGAGGGGGATGCAGAGGAATTGGCAGCAC---TTGGGGAAATG
46_BF.BR.99.99UFRJ_16.AY455782                ATGAGAGTGAGGGGGATGCAGAGGAATTGGCAGCAC---TTGGGGAAATG
47_BF.ES.08.P1942.GQ372987                    ATGAGAGCGAGGGAGATCAAGAAGAATTATCAGCAA---TGGTGGAAAGG
47_BF.ES.08.X2457_2.FJ670529                  ATGAGAGCGAGGGAGATCAAGAAGAATTATCAGCAC---TGGTGGAAAGG
48_01B.MY.07.07MYKT014.GQ175881               ATGAGAGTGAAGGAGACACAGATGAATTGGCCAAAC---TGGTGGAAATG
48_01B.MY.07.07MYKT016.GQ175882               ATGAGAGTGAGGGAGACACAGAGGAATTGGCCAAAC---TGGTGGAAATG
48_01B.MY.07.07MYKT021.GQ175883               ATGAGAGTGAAGGAGACACAGGGGAATTGGCTAAAC---TGGTGGAAATG
49_cpx.GM.03.N26677.HQ385479                  ATGAGAGTGATGGAGACA-TGGATGATTTGCAAAAT---TGGTGGAGAGG
49_cpx.GM.97.N28353.HQ385478                  -----------------------GAATTTCCAAAAC---TTGTGGAGATG
51_01B.SG.11.11SG_HM021.JN029801              ATGAGAGTGAAGGGGATCAGGAAGAATTGGCAGCAC---TTGTGGAGAGG
51_01B.SG.11.11SG_HM091.JN029803              ATGAGAGTGAAGGGGATCAGGAAGAATTGGCAGCGC---TTGTGGAGATG
52_01B.MY.03.03MYKL018_1.DQ366664             ATGAGAGTGAAGGAGACACAGATGAATTGGCCACAC---TTGTGGAAATG
52_01B.TH.00.00TH_R1741.AY945734              ATGAGAGTGAGGGGGACACAGATGAATTGGCCAAAC---TTGTGGAAATG
53_01B.MY.04.04MYKL016_1.DQ366663             ATGAGAGTGAAGGAGACACAGATGAATTGGGCAAAC---TTCTGGAAATG
53_01B.MY.10.10MYKJ067.JX390612               ATGAGAGTGAAGGAGACACAGATGAATTGGCTAAAC---TTGTGGAAATG
53_01B.MY.10.10MYKJ079.JX390611               ATGAGAGTGACGGGGACACGGAGGAATTGGCCAAAC---TTGTGGAAATG
53_01B.MY.11.11FIR164.JX390610                ATGAGAGTGAAGGAGACACAGATGAATTGGCCAAAC---TTGTGGAAATG
54_01B.MY.07.07MYKLD49.EU031915               ATGAGAGTGAGGGAGACACAGATGACTTGGCCAAAC---TTGTGGAAATG
54_01B.MY.08.08MYKL044.JX390977               ATGAAAGTGAAGGAGACACAAATGAATTGGCCAAAC---TTGTGGAAATG
54_01B.MY.09.09MYSB023.JX390976               ATGAGAGTGAAGGGGACACAGATGACTTGGCCAAGC---TTGTGGACATG
0102A.CM.01.01CM_0190MA.AY371145              ATGAGAGTGAGGGGGATACAGAGGAATTATCTGACC---TTATGGAGATG
0122F.CM.01.01CM_0130NY.AY371167              ATGAGAGTGAGGGAGATGCAGAGGAATTGGCAGCAC---TTGGGGAAGTG
01A1.CY.06.CY178.FJ388953                     ATGAGAGTGAAGGAGACACAGAGGAATTGGCCAAAC---TTGTGGAAATG
01A1.MM.99.mCSW105.AB097872                   ATGAGAGTGAAGGAGACACAGATGAATTGGCCACAC---TTGTGGAAATG
01ADF2.CM.01.01CM_0908MO.AY371170             ATGAGAGTGATGGGGATAGAGAGGAATTATCAACCC---TTATGGAAATG
01B.CN.06.CNHLJSM06059.EU131799               ATGACAGTGATGGGGATCAGGAAGAATTGTCAGCAC---TGGTTGACATG
01B.CN.08.08CYM047.JF340054                   ATGAGAGTGAAGGTGACACAGATGAGTTGGCTCAAC---TTGTGGATATG
01B.CN.09.09LNA423.JX960635                   ATGAGAGCGATGGGGATCAGGAAGAATTGTCAGCAC---TCATGGAAATG
01B.CY.06.CY179.FJ388954                      ATGAGAGTGAAGGAGACACAGAGGAATTGGCCAAAC---TTGTGGAAATG
01B.JP.x.pHIV_1_Y271B01AE64.AB646691          ATGAAAGTGAAGGAGATCAGGATGAGTTGGCAGCTC------TGGAGAGG
01B.MM.00.mIDU502.AB097865                    ATGAGAGTGAAGGGGATCAGGAAGAATTGTCAGCAT---TTATGGAGATG
01B.MM.99.mCSW104.AB097867                    ATGAGAGTGAAGGAGACACAGATGAATTGGCCAAAC---TTGTGGAAATG
01B.MY.04.04MYKL019_1.DQ366665                ATGAGAGTGAAGGAGACACAGATGAATTGGCCAAAC---TTGTGGAAATG
01B.MY.05.05MYKL043_1.DQ366666                ATGAGAGTGAAGGACACACGGAAGAATTGGCCAAAC---TTGTGGAAATG
01B.MY.06.06MMYKLD46.EF495062                 ATGAGAGTGAAAGAGATACAGATGAATTGGCTAAAC---TTGTGGAAATG
01B.MY.07.07MYKLD48.EU031914                  ATGAGAGTGAAGGGGACACAGATGAATTGGCCAAAC---TGGTGGAGATG
01B.TH.02.OUR740I.AY358073                    ATGAGAGTGACGGGGATCAGGAAGAATTATCAGCAT---TTATGGAGATG
01B.TH.02.OUR840I.AY358070                    ATGAAAGTGAAGGAGACACAGATGAATTGGCCAAAC---TTGTGGAAATG
01B.TH.02.OUR846I.AY358072                    ATGAGAGTGAAGGAGACACAGATGAATTGGCCAAAC---TTGTGGAAATG
01B.TH.02.OUR847I.AY358069                    ATGAGAGTGAAGGAGACACAGATGAATTGGCCAAAC---TTGTGGAAATG
01B.TH.04.04TH228466.JN248319                 ATGAGAGTGAAGGAGACACAGATGAATTGGCCAAAC---TTGTGGAAATG
01B.TH.04.04TH312908.JN248320                 ATGAGAGTGAAGGAGACACAGATGAATTGGCCAAAC---TTGTGGAAATG
01B.TH.04.04TH321566.JN248322                 ATGAGAGTGAAGGGGATACAGATGAATTGGCTAAAC---TTGTGGAAATG
01B.TH.04.04TH322500.JN248323                 ATGAGAGTGAAGGGGACACAGATGAATTGGCCCTGC---TTGTGGAAGTG
01B.TH.04.04TH409819.JN248325                 ATGAGAGTGAAGGAGACACAGAGGAATTGGCCAAAC---TTGTGGAAATG
01B.TH.04.04TH423323.JN248326                 ATGAGAGTGAAGGGGACACAGATGAATTGGCCAGAC---TTGTGGAAGTG
01B.TH.04.04TH704320.JN248331                 ATGAGAGTGARGGAGACACAGATGAATTGGCCCARC---TTGTGGAAATG
01B.TH.04.04TH801743.JN248332                 ATGAGAGTGATGGAGACACAGATGATTTGGCCAAAC---TTGTGGAAATG
01B.TH.05.05TH245651.JN248340                 ATGAGAGTGAGGGAGACACAGATGATTTGGCCAAAC---TTGTGGAAATG
01B.TH.05.05TH443479.JN248349                 ATGAGAGTGAAGGAGACACAGATGAATTGGCCGAGC---TTGTGGAAATG
01B.TH.05.05TH518944.JN248350                 ATGAAAGCGAAGGAGATCAGGAGGAATTGTCAGCAA---TTTTGGAGATG
01B.TH.05.05TH522586.JN248351                 ATGAGAGTGACGGAGACACAGAGGAATTGGCCAAAC---TTGTGGAAATG
01B.TH.05.05TH637314.JN248352                 ATGAGAGTGAAGGAGACACAGAGGAATTGGCCAAAC---TTGTGGAAATG
01B.TH.05.05TH852327.JN248357                 ATGAGAGTGAGGGGGACACAGATGAATTGTCCAAAC---TTGTGGAAATG
01B.TH.05.AA095a_WG21.JX447830                ATGAGAGTGAGGGAGACACAGACGAATTGGCTAAAC---TTGTGGAAATG
01B.TH.05.AA106c05R.JX448016                  ATGAGAGTGAAGGGGACACAGATGAATTGGCCAAAC---TTGTGGAAATG
01B.TH.06.40CC3.EU743760                      ATGAGAGTGAAGGAGACACAGATGAATTGGCCAAAC---TTGTGGAAATG
01B.TH.06.40PB3.EU743762                      ATGAGAGTGAAGGAGACACAGATGAATTGGCCAAAC---TTGTGGAGATG
01B.TH.06.AA020a_wg2.JX446927                 ATGAGAGTGAAGGGGACACAGAAGAATTGGCCAAAC---TTGTGGAAATG
01B.TH.06.AA025a_WG13.JX447000                ATGAAAGTGAAGGAGACACAGAGGAATTGGCCAAAC---TTGTGGAAATG
01B.TH.06.AA084a_WG10.JX447668                ATGAGAGTGAAGGGGACACAGATGACTTGGTCAAAC---TGTTGGAAATG
01B.TH.07.MERLBDTRC3.JN860762                 ATGAGAGTGAAGGAGACACAGAGGAGTTGGCCAAAC---TTGTGGAAATG
01B.TH.07.MERLBDTRC6.JN860765                 ATGAGAGTGAAGGGGACAAAGATGAATTGGCCACAC---TTGTGG-----
01B.TH.07.WN07.GQ916570                       ATGAGAGTGAAGGGGACACAGATGAATTGTCCAAAC---TTGTGGAAATG
01B.TH.91.CM237.AY167123                      ATGAGAGTGACGGGGATCAGGAAGAATTATCAGCAT---TTATGGAGATG
01B.TH.96.M171.DQ354121                       ATGAGAGTGAAGGAGACACAGATGAATTGGCCAAAC---TTGTGGAAATG
01B.TH.99.OUR2574.DQ354123                    ATGAGAGTGAAGGGGACACAGATGAATTGGCCAAAC---TTGTGGAAATG
01B.TH.x.TH_13_26.AY082968                    ATGAGAGTGAGGGAGACACAGATGAGTTGGCCAAAC---TTGTGGAGATG
01B.US.98.99US_MSC5043.AY444812               ATGAGAGTGAAGGGGATACAGATGACTTGGCTAAAC---TTGTGGATATG
01BC.MM.00.mCSW503.AB097866                   ATGAGAGTGAAGGAGACACAGATGAATTGGCCAAAC---TTGTGGAAATG
01BC.MM.99.mIDU107.AB097868                   ATGAGAGTGAAGGAGACACAGATGAATTGGCCAAAC---TTGTGGAAATG
01C.CN.08.08YN080.HM138656                    ATGAGAGTGAGGGAGACACAGATGAATTGGCCAAAC---TTGTGGAAATG
01C.TH.x.NP1809.AY262830                      ATGAGAGTGAGGGGGACACTGAGGAATTATCAACAA---TGGTGGATATG
0206.DZ.10.DEURF10DZ001.JX140679              ATGAGAGCGAGGGGGATACAGACGAATTGGCAAAAC---TTGTGGAAATG
0206.GH.03.03GH195AG_06.AB286853              ATGAGAGTGAGGGGGATACAGAGGAATTGGCAGCCC---TTATGGAAATG
0206.NE.00.NE36.AJ508597                      ATGAGAGCGAAGGGGATACAGAAGAATTGGCAGCAC---TTATGGAAATG
0206.NE.00.NE95.AJ508596                      ATGACAGTGAAGGGGATACAGAAGAATTGGCAACAC---TTATGGAAATG
0206.NE.97.NE03.AJ508595                      ATGAGAGTGAAGGGGATACAGAAGAATTGGCAACAC---TTATGGAAATG
0209.CI.01.01IC_17395.AJ866554                ATGAGAGTGAAGGGGACACAGAGGAATTGTCGAAAC---TTGTGGAGATG
0209.CI.01.01IC_PCI118.AJ866556               ATGAGAGTGATGGAGACACAGAGGAATTGTCAAAAC---TTGTGGAAATG
0209.CI.01.01IC_PCI127.AJ866558               ATGAGAGTGAAGGGGACACAGAGGAATTGGCAAAAC---TTGTGGAGATG
0209.CI.97.97IC_PCI3.AJ866555                 ATGAGAGTGATGGGGATACAGAGGAATTGTCAAAAC---TTGTGGAGATG
0213.CM.01.01CM_0096MA.GU201497               ATGAGAGTGAGGGGGACACAGATGAATTGGCAAAAC---TTGTGGAGATG
0222.CM.06.NYU488.JN864047                    ATGAGAGTGAGGGGGACACAGATGAATTGGCTAAAC---TTGTGGAAATG
0222.CM.08.BDSH129.JN864052                   ATGAGAGTGATGGGGACACAGAGGAATTATCCTCTC---TTATGGAGGTG
0222.CM.10.LB045.JN864053                     ATGAAAGTGAGGGGGACACAGATGAATTGGCCAAAC---TTGTGGAAATG
0222.CM.10.LB052.JN864054                     ATGAGAGTGAGGGAGACACAAATGAATTGGCCAAAC---TTGTGGAAATG
0225.CM.x.2931HA.DQ826727                     ATGAGAGTGATGGGGATACAGAGGAATTATCCAAAC---TTATGGAAATG
02A.CM.96.96CM_MP538.AM279362                 ATGAGAGTGATGGGGATGCAGAGGAATTATCCACTC---TTATGGAGATG
02A.CM.97.97CM_MP570.AM279347                 ATGAGAGTGATGGGGACACAGAGGAATTATCCACTC---TTATGGAGGTG
02A.CM.97.97CM_MP578.AM279357                 ATGAAAGTGATGGGGACACAGAAGAATTGTCCACTC---TTATGGAAATT
02A.CM.97.97CM_MP581.AM279356                 ATGAGAGTGATGGGGACACAGAGGAATTATCCAATC---TTATGGAAATG
02A.CM.97.97CM_MP802.AM279355                 ATGACAGTGATGGGGACACAGAAGAATTATCCACTC---TTATGGAGATG
02A.CM.99.99CM_MP1371.AM279363                ATGAGAGTGACGGAGACACAGAGGAACTATCCACTC---TTATGGAGATG
02A.GH.97.G829.AF184155                       ATGAGAGTGAGGGGGATGCAGAGGAATTGTCAAAAC---TTATGGAGATG
02A1.CM.04.242.EU513188                       ATGAAAGTAATGGGGATACAGAAGAATTATCCATCC---TTTTGGCGATG
02A1.ES.05.X230_10.FJ670515                   ATGAGAGTGATGGAGACACAGAGGAATTATCCACTC---TTATGGAGATG
02A1.GH.03.GHNJ176.AB231894                   ATGAGAGTGATGGGGATACAGAGGAGTTATCCACCC---TTATGGAGATG
02A1.GH.97.97GH_AG2.AB052867                  ATGAGAGTGATGGGGATACAGAAGAATTATCCATGC---TTATGGAGATG
02A1.GM.00.N006909.HQ385444                   ATGAGAGTGATGGGGATACAGAAGAATTACGCACTC---TTGTGGAGATG
02A1.NG.09.09NG_SC27.JN248587                 ATGACAGTGAAGGGGATGAAGAGGAATTGGCAAAAC---TGGTGGAGATG
02A1.RU.10.10RU6637.JN230353                  ATGAGAGTGATGGGGATAGTGAAGAATTATCAACAC---TTATGGAGGTG
02A1.SN.96.DDJ362.AY521632                    ATGAGAGTGATGGGGACACAGAAGAATTATACACCC---TTGTGGAGGTG
02A1.SN.96.DDJ364.AY521633                    ATGAAAGTGATGGGGACACAGAAGAATTATCCACTC---TTATGGAGATG
02A1U.CM.02.02CM_2339SA.AY371143              ATGACAGTGATGGGGATACTGAAGAACTCTCCACCC---TTATGGAGGTG
02A1U.CM.04.33.EU513186                       ATGAGAGTGATGGGGATACAGAGGAATTGTCCACCC---TTATGGAGATG
02A1U.CM.05.278.EU513198                      ATGAGAGTGATGGGGATACAGAAGAGCTATCCTCTC---TTATGGAGCTG
02A1U.CM.05.280.EU513183                      ATGAAAGTGATGGGGACACAGAGGAATTGGCCACAC---TTGTGGAAAGG
02AG.CM.02.02CM_3205MN.GU201504               ATGAGAGTGAGGGGGACACAGATGAGCTGGCTAAAC---TGGTGGAAATG
02B.CY.05.CY029.FJ388896                      ATGAGAGTGATGGGGACACAGAGGAATTATCCACTC---TTATGGAGTTT
02B.ES.99.99SP_11339.DQ926899                 ATGAGAGTGATGGGGATACAGAGGAATTATCCAATC---TTATGGAGATG
02B.FR.02.URF4.JN882652                       ATGAGAGTGAAGGAGATCAGGAAGAATTGTCAGCGC---TTGTGGAGATG
02B.FR.09.URF2.JN882654                       ATGAAAGTGAAGGAGATCAGGAAGAATTATCAGCAT---TCATGGAAATG
02B.FR.09.URF3.JN882651                       ATGAAAGTGAAGGGGACCAGGAAGAATTGGCAGGCC---TTGTGGACATG
02BD.FR.08.URF1.JN882653                      ATGAGAGTGAAGGGGACACAGAGGAATTGGCAAAAC---TTGTGGAGATG
02BG.CY.07.CY200.JF683752                     ATGAGAGTGAGGGGGATACAGAGGAATTGGCAACAC---TTGTGGACATG
02BG.FR.10.URF5.JN882655                      ATGAGAGTGAGGGGGATAAAGAGGAATTGGCCACAC---TTATGGACATG
02C.BE.93.VI1035.AJ276595                     ATGAGAGTGAAGGGGATACAGAGGAATTATCAACAA---TGGTGGACATG
02D.CY.08.CY217.JF683766                      ATGAGAGTGAAGGGGATACAGAGGAATTATCCACCC---TTATGGAGGTG
02D.GH.03.GHNJ193.AB231897                    ATGAAAGTGAGGGGGACACAGAGAAATTATCCACCC---TTATGGAGGTG
02D.GH.03.p03GH194AG48.AB480046               ATGAGAGTGATGGGGATACAGAAGAATTATCCACTC---TTATGGAGATG
02F2G.CM.02.LT66.JN864057                     ATGAGAGTGAGGGGGATGCAGAAGAGTTATCCACTC---TTATGGAGATG
02G.CM.02.02CM_3228MN.AY371147                ATGAAAGTGAGGGGGACACAGATGAATTGGCCAAAC---TTGTGGAAATG
02G.GH.03.p03GH179AG_G29.AB480048             ATGAGAGTGAAGGGGATACAGATGAATTGGCAGCAC---TTGTGGACATG
02GK.CI.01.01IC_PCI123.AJ866557               ATGAGAGTGACGGGGATACAGAAGAATTATCCACTC---TTATGGAGG--
02O.CM.97.97CA_MP645M_O.AJ239083              ATGAAAGCGATGGAAAAG---AGGAAC---AGGAAG---TTAGGGATC--
02U.CM.04.257.EU513185                        ATGAGAGTGAGGGGGATACAGAGGAATTGTCCACCC---TTATGGAGGTG
02U.CM.04.269.EU513194                        ATGAGAGTGAAGGAGACACAGAGGAATTGTCAACTC---TTATGGAAGTG
02U.CY.06.CY158.FJ388944                      ATGAGAGCGATGGGGACACAAGTGAATTGGCCACAC---TGGTGCAAATG
06A1.BE.96.VI1793.DQ313254                    ATGAGAGTGAAGGGGATACAGAAGAATTGGCAACAC---TTATGGAAATG
06A1.BJ.x.B76.AJ293865                        ATGAGAGTGAAGGGGACACAGAGGAATTGGCAGCAC---TGGTGGAAATG
06A1.RU.06.06_RU_SP_SC1283_VI_2A1.GU481608    ATGAGAGTGAGGGGGACACAAATGAATTGGCCACAC---TTATGGAAATG
0708.CN.00.HH069.AP005206                     ATGAGAGTGAGGGGGACACTGAGGAATTATCAACAA---TGGTGGATATG
0708.CN.00.HH086.AP005207                     ATGAGAGCGAGGGGGACACGGAGGAATTATCAACAA---TGGTGGATATG
0708.CN.08.09YN072.HQ225812                   ATGAGAGTGAGGGGGACACCGAGGAATTATCAACAA---TGGTGGATATG
09A.CM.99.99CM_MP1293.AM279364                ATGAAAGTGAGGGGGATACAGAGGAACTATCAAAAC---TTGTGGAGATG
13U.CM.04.258.EU513192                        ATGAGAGTGAGGGGGATACAGAGGAGTTGGCAAAAC---TTGTGGAAATG
1819.CU.99.CU64.AY894995                      ATGAGAGTGAGGGGG---------AATTATCCACCC---TTATGGAGTTG
22A1U.CM.01.01CM_1152NG.AY371163              ATGATAGTGATGGGGACACAGAAGAATTATCAACAC---TTGTGGAGATG
22DU.CM.01.01CM_4008HAN.AY371168              ATGAGAGTGAGGGGGACACAGATGAATTGGCCACAC---TTGTGGAAATG
26C.CD.02.02CD_LBTB032.FM877779               ATRAGAGTGATGGCACCACAGAGGAGTTGTCTGCAG---TGGAGAAAAGG
26C.CD.97.97CD_KFE267.FM877778                ATGAGAGTGATGGGGATGCAGAGGAACTGTCAGCAC---TGGTGGAAATG
26C.CD.97.MBFE250.FM877783                    ATGACAGTGAAGGGGATACAGAGGAATTATCAACAC---TGGTGGAAATG
26CU.CD.97.97CD_KMST91.FM877784               ATGAGAGCGAGGGGGATACAGAGGAATTATCAACAC---TTGTGGAAATG
A1A2CD.KE.06.06KECst_008.FJ623493             ATGAGAGTGATGGGGACGCAGAGGAAATATCAAAAC---TTATGGAGATG
A1A2D.KE.00.NKU3004.AF457088                  ATGAGAGTGAAGGGGATACAGAGGAATTGGCAAGAC---TTGTGGAGATG
A1A2D.KE.06.06KECst_027.FJ623492              ATGAGAGTGATGGGGATACAGATGAACTCTCAAAAC---TTATTGAGATG
A1A2D.KE.91.KNH1239.AY945739                  ATGAGAGTGATGGGGATACAGAGGAATTGTCAATGC---TTATTGACATG
A1B.CY.08.CY225.JF683774                      ATGAGAGCGAAGGGGATCAGGAAGAATTGGCAGCAC---TTGTGGAGACA
A1B.CY.09.CY257.JF683800                      ATGAGAGCGAAGGGGATCAGGAAGAATTGTCAGCAC---TTGTGGAGACA
A1C.CA.04.04CA7750.EU220698                   ATGAGAGTGAGGGGGACACAGATGAATTATCAAAAC---TTGTGGAGATG
A1C.IN.01.1579A.DQ083238                      ATGAGAGTGATGGAGACACAGAGGAGTTATCAACAC---TTATGGAGATG
A1C.IN.95.95IN21301.AF067156                  ATGAGAGTGAGGGGGATACTGAGGAATTATCAACAA---TGGTGGATATG
A1C.KE.00.KISII5011.AF457061                  ATGAGAGTGAAGGGGATACAGAGGAATTGTCAACAA---TGGTGGATATG
A1C.KE.00.MSA4080.AF457087                    ATGAGAGCGAGGGGGATACAGATGAATTGTCAAAAC---TTGTGGAGATG
A1C.KE.06.06KECst_004.FJ623489                ATGAGAGTGATGGGGACACAGAGGAATTGTCAACAA---TGGTGGATATG
A1C.KE.97.QB008_591I_ENV_C9.FJ396022          ATGAGAGTGATGGGGATACAGAGGAATTGTCAACAA---TGGTGGATATG
A1C.KE.99.KNH1097.AF457064                    ATGAGAGTGAGGGGGATATTGAGGAATTGGCGGAAA---TGGTGGGTATG
A1C.RW.92.92RW009_06.U88823                   ATGAGAGTGATGGGGACATTGATGAATTATCAAAAC---TTGTGGGGGTG
A1C.SE.96.SE9488.AF071474                     ATGAGAGTGACGGGGACACAGAGGAGTTGTCAACCA---TGGTGGATATG
A1C.TZ.01.A306.AY253318                       ATGAGAGTGATGGGGATACTGAGGAGTTGGCAACCA---TGGTGGATATG
A1C.TZ.01.A355.AY253315                       ATGAGAGTGAGGGGGATACAGAGGAATTGGAGACAA---TGGTGGATATG
A1C.TZ.01.A359.AY253319                       ATGAGAGTGAGGGGGATACAGAGGAATTGGAGACAA---TGGTGAACATG
A1C.TZ.02.CO346.AY734552                      ATGAGAGTGATGGGGATACAGAGGAGTTGGCAGCAC---TTATTGAGTTG
A1C.TZ.02.CO3710.AY734553                     ATGAGAGTGAGGGGGATACTGAGGAATTATCAACAC---TGGTGGATATG
A1C.TZ.02.CO6770.AY734554                     ATGAGAGTGATGGGGATACAGACGAATTGTCAAGAC---TTCTGGAGATG
A1C.TZ.02.CO6968.AY734555                     ATGAGAGTGAGGGGGATATTGAGGAATTATCCACAA---TGGTGGATATG
A1C.TZ.08.707010258_A10.HQ615972              ATGAGAGTGATGGGGATACAGATGAATTGGCAAAAC---TTGTGGAGATG
A1C.TZ.08.707010277_G9.HQ615973               ATGAGAGTGACGGGGATATTGAGGAGTTGTCAACGA---TGGTGGATATG
A1C.TZ.08.CH0536_e2.HM204625                  ATGAGAGTGATGGGGATACAGAGGAACTCTCAGCAC---TTGTTGAGATG
A1C.TZ.97.97TZ01.AF361871                     ATGAGAGTGACGGGGACACAGAGGAACTCTCAGCAC---TTATTGAGATG
A1C.TZ.97.97TZ06.AF361876                     ATGAGAGTGAGGGGGATACTGAGGAATTGTCAACAC---TGGTGGATATG
A1C.TZ.97.97TZ08.AF361878                     ATGAGAGTGAGGGGGATACAGAGGAATTGGCAACAA---TGGTGGACTTG
A1C.TZ.97.97TZ09.AF361879                     ATGAGAGTGATGGGGATGCAGAGGAATTGGCAGCGC---TTATTGAGATG
A1C.UG.07.191084_B7_19.HM215266               ATGAGAGTGATGGAGAGACTGAGGAATTATCCAAAC---TTG--------
A1C.UG.99.99UGF25926.AF484491                 --GAGAGTGATGGGGATACAGAGGAATTGTCAACAA---TGGTGGATATG
A1C.UG.99.99UGK30889.AF484501                 ATGAGAGTGATGGGGATACAGAGGAATTGTCAACAA---TGGTGGATATG
A1C.ZA.00.TV239.FJ647147                      ATGAGAGTGATGGGGATACAGAGGAATTGTCAACAA---TGGTGGATATG
A1C.ZA.07.SO_066_53_22C.JN681251              ATGAAAGTGAGGGGGATACAGAGGAATTGGCCACAA---TGGTGGATATG
A1C.ZA.08.BBCR06.GU201611                     ATGAGAGTGAGGGGGACACAGATGAATTGGCAAAAC---TCGTGGAGATG
A1C.ZM.05.ZM380_200380_1.GU329121             ATGAGAGTGAGGGGGATGTTGAGGAATTATCTACAA---TGGTGGATATG
A1C.x.09.M260_p1.JF680922                     ATGAGAGCGACGGGGACACGGAGGAATTGGAAACCA---TGGTGGATGTG
A1CD.KE.00.KER2017.AF457056                   ATGAGAGTGATGGGGATACAGAGGAATTGTCAACGC---TTATGGAGATG
A1CD.KE.x.BJ412_W6M_ENV_S3.DQ208443           ATGAGAGTGATGGAGATACAGAGGAATTGTCAACAA---TGGTGGATATG
A1CD.SE.95.SE8603.AF075702                    ATGAGAGTGATGGGGATACAGAGGAATTGGCAGCAC---TTGTTGAGATG
A1CD.TZ.00.49_F1_11.HQ659612                  ATGAAAGTGATGGGGATACAGAGGAATTATCAACAA---TGGTGGATATG
A1CD.UG.06.270015_J5_1.HM215280               ATGAGAGTGAGGGGGATAAAGAGGAATTATCAACAC---TTGTGGATATG
A1CDGKU.ZA.99.CM4_99ZACM4.AF411964            ATGAGAGTGAGGGGGATACAGAGGAATTGGCAACAA---TGTTGGAAATG
A1CG.KE.02.ML1979PCR.EU110096                 ATGAGAGTGAGGGGGATGAAGAGGAATTGTCAACAA---TGGTGGATATG
A1D.DK.96.FSA.DQ912822                        ATGAAAGTGATGGGGATGCAGAGGAATTATCAAAAC---TTGTGGAAATG
A1D.DK.98.MA.DQ912823                         ATGAAAGTGATGGGGATACAGAGGAATTGGCAAAAC---TTGTGGAGATG
A1D.ES.08.P1915.JN054263                      ATGAGAGTGATGGGGACACCGAGGAGTTGGCGAAAC---TTGTGGAGATG
A1D.GB.10.11762.JN417241                      ATGAGAGTGAGGGTGATAAAGAGGAATTATCAACAA---TGTTGGAGATG
A1D.GB.10.12792.JN417240                      ATGAGAGTGAGGGAGATAGAGAGGAATTATCAGCAA---TGTTGGAGATG
A1D.KE.00.KER2021.AF457058                    ATGAGAGTGATGGGGATGCAGAAGAATTATCAGCAC---TTGTGGGGATG
A1D.KE.00.KSM4028.AF457078                    ATGAGAGTGAGGGGGATACCGATGAATTGGCAACAC---TTATTGAGATG
A1D.KE.00.MSA4071.AF457082                    ATGAAAGTGAAGGGGATACAGAGGAACTCTCAACTC---TTGTTG---GG
A1D.KE.02.ML1974.EU110090                     ATGARAGTGAGGGRGATCAAGAGGAATTATCARCAC---TTGTGGAGATG
A1D.KE.06.06KECst_010.FJ623491                ATGAGAGTGATGGGGATACAGAGGAATTGTCAGCAC---TTGTTGAGATG
A1D.KE.06.06KECst_015.FJ623490                ATGAAAGTGAAGGGGATACAGATGAATTGTCAAAGC---TTGTGGAGATG
A1D.KE.95.Q168.AF407149                       ATGAAAGTGAGGGGGATAAAGAGG---------AAC---TTATGGAAATG
A1D.KE.96.QA790_204I_ENV_C8.FJ866126          ATGAGAGTGAGGGGGATGCAGAGGAATTATCAGCAC---TTGTGGAGATG
A1D.KE.99.KISII5003.AF457059                  ATGAGAGTGATGGGGATACAGAGGAATTGTCAGCAC---TTATTGAGATG
A1D.KE.99.KSM4015.AF457073                    ATGAGAGTGATGGGGATACAGAGGAATTGTCAGCAC---TTATTGAGCTG
A1D.KE.x.BL274_W6M_ENV_C1.DQ208501            ATGAGAGTGATGGGGATACAGAGGAACTATCAACAC---TCATTGAGATG
A1D.KE.x.MS208w6BMCB1_gp160.DQ187009          ATGAGAGTGATGGGGATACAGAGGAATTATCCTTGC---TGGTTGAGATG
A1D.SE.93.SE6954.AF075701                     ATGAGAGTGAGGGGGATAGAGATGAATTATCAGAAC---TTGTGGAGATG
A1D.SE.94.SE7108.AF071473                     ATGAGAGTGATGGGGATACAGAGGAATTGTCAAAAC---TTATTGACATG
A1D.TZ.00.532_F0_2.HQ698035                   ATGAGAGTGATGGGGATACAGAGGAATTATCAAAAC---TTATGGAAATG
A1D.TZ.01.A387.AY253316                       ATGAAAGTGAGGGGGATAGAGAGGAATTGT---------TGGTGGAAATG
A1D.TZ.08.707010100_A3.HQ615969               ATGAGAGTGACGGGGATACAGAGGAACTCTCAACAC---TTGTTGAAATG
A1D.TZ.96.TZBFL0011.AF442569                  ATGAGAGTGAGGGAGACAGAGAGGAATTATCAGAAC---TTATGGAGATG
A1D.TZ.96.TZBFL0025.AF442565                  ATGAGAGTGAGGGAGACGAAGAGGAATTATCAGTGT---TGGTGGACATG
A1D.TZ.97.TZBFL0086.AF442566                  ATGAGAGCGATGGGGATACAGAGGAACTCTCAACAC---TTATTGAGATG
A1D.UG.00.PP1_F4_A1.HM027851                  ATGAAAGTGATGGGGATACAGAGGAATTATCCTTGC---TTGTGGACTTG
A1D.UG.00.PP4_F2_A4.HM027850                  ATGAGAGTGAGGGAGAGAGAGAGGAATTATCAAAAT---TTGTGGAGATG
A1D.UG.03.PP1_F2_A1.HM027864                  ATGAGAGTGATGGGGACACAGAGGAATTGTCAACAC---TTATTGAGATG
A1D.UG.03.PP1_F3_B1.HM027870                  ATGAGAGTGATGGGGATACAGAGGAATTGTCAGCAC---TTATTGAGATG
A1D.UG.04.G030323R10_13.JX658625              ATGAGAGTGATGGGGACACAGACGAATTGGCACAAC---TTATTGGGATG
A1D.UG.05.PP1_M_A1.HM027827                   ATGAGAGTGATGGGGACACAGAGGAATTGTCAACAC---TTATTGAGATG
A1D.UG.07.p191947.JX236674                    ATGAAAGTGAAGGGGACACAGAGGAATTGGCAAAAC---TGGTGGAGATG
A1D.UG.08.p191982.JX236675                    ATGAGAGTGATGGGGACACAGAGGAATTGTCAGCAC---TTGTTGAAATG
A1D.UG.90.UG266.AY352657                      ATGAGAGTGAAGGGGATACCGAGGAATTATCAAAAC---TTATTGAGATG
A1D.UG.92.92UG035_22.U36883                   ATGAGAGCGATGGGGATGAAGAGGAATTGGCAAAAC---TGGTGGAGATG
A1D.UG.97.pt223.EU281997                      ATGAGAGTGATGGAGATACAGAGGAATTATCAAAAC---TTGTGGAGATG
A1D.UG.98.98UG57129.AF484503                  ATGAGAGCGATGGGGATACAGAGGAATTGTCAAAAC---TTGTGGAAGTG
A1D.UG.98.98UG57137.AF484521                  ATGAGAGTGAGGGAGACAGAGAGGAATTATCGACAC---TTGTGGAGATG
A1D.UG.98.98UG57139.AF484510                  ATGAGAGCGAGGGGGATACAGAGGAATTATCAGCAC---TACTTGTGGAG
A1D.UG.98.98UG57147.AF484522                  ATGAGAGTGAGGGAGATGAGGAGGAATTGTCAGCAT---TTGTGGGGATG
A1D.UG.99.99UGB26587.AF484482                 ATGAGAGTGAAGGGGATACAGAGGAATTATCAGCAC---TTGTGGAGATG
A1D.UG.99.99UGC06443.AF484479                 ATGAGAGTGAGGGGGATAGAGAGGAATTATCGGCTC---TTGTGGATATG
A1D.UG.99.99UGC38442.AF484517                 ATGAGAGTGAGGGAGATAAAGAGGAATTATCAGCAC---TGGTGGAAATG
A1D.UG.99.99UGE22831.AF484488                 ATGAGAGTGAGGGGGATAGAGAGGAATTATCAGCAC---TTGTTCTGGAG
A1D.UG.99.99UGF27390.AF484492                 ATGAAAGTGAGGGGGATGAAGAGGAATTGTCAGCAG---CACTTATGGAG
A1D.UG.99.99UGJ21953.AF484496                 ATGAGAGTGATGGCGAGGATG---GCGAGACAGCGG---AATTATCCAGA
A1D.UG.99.99UGK38855.AF484520                 ATGAGAGTGATGGGGATACAACGGAATTGTCAAAAC---TTCTGGAGATG
A1F1.CY.07.CY191.JF683744                     ATGAGAGTGAGGGGGATGCAGAGGAATTGGCAGAAC---TTGGGGAAATG
A1F2.CM.01.01CM_1404MV.AY371164               ATGAGAGTGATGGGGACACAGATGAATTATCAAAAC---TTGTGGAAATG
A1F2.ES.06.P1353_A10_ST2.GU332510             ATGAGAGTGAGGGGGATACAGAGGAATTATCCACCC---TTATTGAGGKG
A1G.BE.94.VI1197.AJ276596                     ATGAGAGTGAGGGGGACACAGATGAGTTGGCCACAC---TTGTGGAACGG
A1G.CD.89.VI191.EU191618                      ATGAGAGTGAAGGGGATACAGATGAATTGGCAACAC---TTGTGGAAGTG
A1G.CM.00.00CMNYU2547.EF025170                ATGAAAGTGAAGGAGATACAGAGGAATTGGCAACAC---TTGTGGAAATG
A1G.ES.07.P1533_A3_6.GU332511                 ATGAGAGCGAGGGGGATACAGACGAATTGGCAGCAC---TTGTGGAAAGG
A1G.KE.99.KNH1043.AF457062                    ATGAGAGTGATGGGGACACAGAGGAATTATCCACGC---TTATGGAGATG
A1G.NG.92.92NG003.U88825                      ATGAGAGTGAAGGGGACACAGAGGAATTGGCAACAC---TTGTGGACATG
A1G.RU.11.11RU6900.JX500697                   ATGAGAGTGATGGGGACACTGAAGAATTATCCATCC---TTATGGAGATG
A1G.RU.11.11RU6939.JX500706                   ATGAGAGTGATGGGGATATTGAAGAATTATCCACCC---TTGTGGAGATG
A1GHU.GA.x.VI354.AF076474                     ATGAGAGTGATGGAGACACAGAGGAATTATCCACGC---TTGTGGAGATG
A1GJ.BW.98.BW2117.AF192135                    ATGAGAGTGATGGAGACACTGATGAACTGCACAAAC---TTGTGGAGATG
A1GU.CD.76.Z321_Z321B.U76035                  ATGAAAGTGAAGGGGATACAGAGGAATTGTCAACAC---TTATGGAAATG
A1H.CM.01.01CM_4038STN.GU201508               ATGAGAGTGATGGGGATACAGAGGAATTATCTACGC---TTGTGGAAAGG
A1U.CM.00.NYU1423___19.DQ313248               --GAGAGTGAAGGAGATGCAGAGGAACTGGCAGAAC---TTGGGGAGATG
A1U.CM.04.263.EU513182                        ATGAGAGTGAAGGGGACACAGATGAATTGGCCAAGC---TTGTGGAGATG
A1U.CY.05.CY112.FJ388929                      ATGAGAGCGAGGGGGACATGGAGGAATTGTCAGCAT---TTGGGGAAATG
A1U.CY.06.CY154.FJ388943                      ATGAGAGTGATGGGGATTCAGAGGAATTGTCAGCGC---TTGTGGAGGTG
A1U.GA.90.VI525_1.EU191612                    ATGAGAGTGATGGGGATACAGAGGAATTATCTACCC---TTATGGAATTG
A1U.SE.93.SE6594.AF069672                     ATGAGAGTGATGGGGATACAGAGGAATTGTCAGCAC---TTATTGAGATG
A2C.ZA.98.DU178_98ZADU178.AF411965            ATGAGAGTGAGGGGGATATCGAGGAATTGGCCACAA---TGGTGGATATG
A2C.ZM.89.ZAM716_3.U86778                     ATGAGAGTGAGGGGGATACTGAGGAATTGGCAACAC---TGGTGGATATG
A2C.ZM.90.ZAM184.L22955                       ATGAGAGTGAGGGGGATACCGAAGAATTGGCAACAA---TGGTGGATATG
A2D.KE.04.QG393_60M_ENV_A1.FJ866128           ATGAGAGTGAGGGAGATAGAGAGGAATTGTCAAAAC---TTGTGGAAATG
AC.BE.x.VI313.AJ277825                        ATGAAAGTGACGGAGACACAGATGAATTATCAAAAC---TTGTGGAGATG
AC.GB.08.S230b_A11.HQ595799                   ATGAGAGTGAGGGGGATACAGAGGAATTGGCCACAT---TGGTGGACATG
AC.KE.07.21023_B4.HM215276                    ATGAGAGTGAGGGGGATACAGAGGAATTGGCAACAA---TGGTGGATATG
AC.KE.97.ML672.AY322191                       ATGACAGTGACGGGGACACAGAGGAGTTGGCAACAC---TTCTTGAGATG
AC.RW.06.175016.JN977603                      ATGAGAGTGATGGGGACGCAGAGGAATTGTCGACCA---TGGTGGATATG
AC.TZ.01.01TZ_HS123_3env16r.AY887516          ATGAGAGTGATGGGGACATCGAGGAGTTGTCCACGA---TGGTGGATATG
AC.TZ.03.3301_v1_c24.HM215294                 ATGAGAGTGAAGGGGATACAGAGGAACTCTCAACAC---TTATTGAAATG
AC.TZ.03.3589_v1_c4.HM215304                  ATGAGAGTGAGGGGGATGCAGAGGAATTATCAGCAC---TTATGGAGATG
AC.TZ.04.6041_v3_c23.HM215321                 ATGAGAGTGATGGGGACACAGAGGAATTGTCAGCAC---TTATTAAGATG
AC.TZ.04.6540_v4_c1.HM215330                  ATGAAAGTGAAGGGGATACTGAGGAATTGTCAACAA---TGGTGGATATG
AC.TZ.05.0735_v4_c1.HM215259                  ATGAGAGTGAAGGGGAAATTGAGGAATTGGCAACAC---TGGTGGATATG
AC.TZ.06.3812_v6_c05.HM215309                 ATGAGAGTGAGGGGGATACTGAGGAATTATCAACAC---TGGTGGATATG
AC.TZ.08.707010629_B5.HQ540690                ATGAAAGTGAGGGGGACACAGAGGAATTATCAGAAC---TTATGGAGATG
AC.TZ.x.246_F3_C10_2.HM215279                 ATGAGAGCGAGGGGGATGCTGAGGACTTGGCAACAC---TGGTGGATATG
AC.TZ.x.477_F3_13_55.HM215315                 ATGAAAGTGAAGGGGATATTGAGGAATTGTCAACAA---TGGTGGATATG
AC.TZ.x.605_F4_12_5.HM215322                  ATGAGAGTGAGGGGGATACTGAGGAATTATCCACAT---TGGTGGATATG
AC.ZA.04.04ZAPS204B1.DQ093606                 ATGAGAGCGAGGGGGATGCAGAGGAATTACCAACAC---TTGTGGAGATG
AC.ZA.06.19912872.HQ540691                    ATGAGAGTGAGGGGGATACTGAGGAATTGGCCACAA---TGGTGGATATG
ACD.TZ.03.6095_v1_c10.HM215323                ATGAGAGTGATGGGGATATTGAGGAGTTGTCAACGA---TGGTGGATATG
ACD.TZ.04.3103_v3_c10.HM215288                ATGAGAGTGAAGGGGATACTGAGGAATTATCAACAA---TGGTGGATATG
AD.GB.09.C200_B2.HQ595773                     ATGAAAGTGAAGGGGACCGGGAGGAACTATCAGCAC---TTATGGAGATG
AD.GB.09.P534_D9.HQ595793                     ATGAGAGTGACGGGGATCAAGAAGAATTGGCAGGGC---TTGTGGAGATG
AD.KE.90.K124A2_KE124.L22942                  ATGAGAGTGATGGGGATACAGAGGAATTGTCAGCTC---TTATTGGGAGG
AD.KE.x.BF535_W6M_ENV_C2.DQ208433             ATGAGAGTGAGGGAGATAAAGAGGAATTATCAGCAC---TTGTGGAGATG
AD.KE.x.BL035_W6P_ENV_C2.DQ208482             ATGACAGTGATGGGGATACAGAGGAATTGTCAGCGC---TTGTGGAGATG
AD.TZ.03.3468_v1_c12.HM215301                 ATGAGAGTGAAAGTGATAAAGAGGAATTATCAGCAA---TTTTGGAGATG
AD.TZ.05.0907_v4_c12.HM215261                 ATGAGAGCGAGGGAGATGAAGAGGAATTGTCAAAAT---TTGTGGAAATG
AD.UG.07.192018_B1_9.HM215273                 ATGAGAGTGAGGGGGATAGAGAGGAATTATCAGCAC---TTATGGAGATG
AD.UG.07.193003_B10.HM215274                  ATGAGAGTGAAGGGGATAATGAAGAATTGTCAACCC---TTGTGGAAATG
AD.UG.07.9009SA_A4_2.HM215351                 ATGAAAGTGATGGGGATACAGAGGAATTGTCAATGC---TTATTGAAATG
AD.UG.x.C6080_10.U36866                       ATGAGAGCGATGGGGATACAGAGGAATTGGCTAAAC---TTGTGGAAATG
AD.US.99.99US_MSC4068.AY444799                ATGAGAGTGAGGGGGATGCAGAGGAATTGTCAAAAT---TTGTGGGGATG
ADU.CM.98.98CM_MP1020.AM279353                ATGAGAGTGATGGGGATAGTGAGGAAGTGGCAACAC---TTATGGGAATG
AF2.CM.02.02CM_3163MN.AY371160                ATGAGAGTGAGGGGGACACAGATGAATTGGCCAAAC---TTGTGGAAATG
AF2G.CM.97.CM52876.AF377958                   ATGAGAGTGATGGGGATACAGAGGAATTATCCACCC---TTGTGGAGTTT
AGKU.CD.x.BCF_Kita.AB485665                   ATGAGAGTGATGGAGACACTGAGGAACTGTCCACTC---TTATGGAGATG
AGU.CM.01.01CM_0989MO.AY371166                ATGAGAGTGAGGGGGATACAGAGGAATTGGCAGCAC---TTATGGAAATG
AHJU.CM.01.01CM_1296NG.AY371162               ATGAGAGCGAAGGAGACACAGAGGAATTATCCGCAC---TTGTGGAGATG
AKU.US.x.L873.DQ886038                        ATGAGAGTGAAGGGGACACAGAAGAATTGGCAAGGC---TTGTGGACATG
AU.NG.94.NG3678.AF069932                      ATGAGAGTGAGGGGGATGCAGAGGAATTGGCAGAAC---TTGGGGAGATG
AU.NG.95.NG1935.AF069939                      ATGAGAGCGAGGGGGATGCAGAGGAATTGGCAGCAC---TGGGGGAGATG
BC.AR.01.ARE195FL.AY968312                    ATGAGAGCGAAGGGGACCAGGAAGAAT------TAC---TGGTGGAGATG
BC.BR.01.01_BR_RGS45.GQ365651                 ATGAGAGTGAAGGGGATACAGAGGAATTGGAATCAA---TGGTGGATATG
BC.BR.01.01_BR_RGS69.GQ365652                 ATGAGAGTGAAGGGGATACAGAGGAATTGGAAACAA---TGGTGGATATG
BC.BR.02.02_BR_HF31.GQ365649                  ATGAGAGTGAAGGGGATACAGAAGAATTGGAAACAA---TGGTGGATATT
BC.BR.05.05_BR_NSP24.GQ365650                 ATGAGAGTGATGGGGACACAGAGGAGTTGCAAACAA---TGGTGGACATG
BC.BR.06.06BR1114.JN692478                    ATGAGAGTGAAGGGGATACAGAGGAATTGTGCACAA---TGGTGGATATG
BC.BR.92.92BR023.HM100716                     ATGAGAGTGAAGGGGACACAGAGGAATTGGAAACAA---TGGTGGATATG
BC.CN.06.CNE87_U.HQ700003                     ATGAGAGTGAGGGGGACACTGAGGAATTATCAACAA---TGGTGGATATG
BC.CN.07.309.HM776938                         ATGAGAGTGAGGGAGACACTGAGGAATTATCAGCAA---TGGTGGATATG
BC.CN.07.341.HM776939                         ATGAGAGTGAGGGGGACACTGAGGAACTATCAACAA---TGGTGGATATG
BC.CN.07.CNE15.HM215401                       ATGAGAGTGAGGGGGACACTGAGGAATTATCAACAA---TGGTGGATATG
BC.CN.07.CNE16.HM215402                       ATGAGAGTGAAGGGGACATTGAGGAATTATCAACAA---TGGTGGACATG
BC.CN.07.CNE18.HM215404                       ATGAGAGTGAAGGGGATCATGAAGAATTATTGGCCT---TTATGGAAATG
BC.CN.07.CNE40.HM215414                       ATGAGAGTGACGGGGATCAGGAGGAATTGTCGGCAT---TTATGGAGATG
BC.CN.07.CNE67.HM215425                       ATGAGAGTGAGGGGGACACGGAGGAATTATCCACAA---TGGTGGATATG
BC.CN.08.08YN065.GU362013                     ATGAGAGTGATGGGGACAATGAGGAATTATCAACAC---TGGTGGATATG
BC.CN.09.1439.JX679207                        ATGAGAGTGAGGGGGACACTGAGGAATTATCAACAA---TGGTGGATATG
BC.CN.96.YNRL9607.AY967804                    ATGAGAGTGACGGGGATCAGGAAGAATTATCAGCAT---TTATGGAGATG
BC.CN.98.YNRL9828.AY967805                    ATGAGAGTGAGGGGGATACTGAGGAATTATCAACAA---TGGTGGATATG
BC.CN.x.BC04.EU363834                         ATGAGAGTGACGGGGATCAGGAAGAATTATCGGCAT---TTATGGAGATG
BC.CN.x.BC08.EU363838                         ATGAGAGTGAGGGGGATACTGAGGAATTATCCACAA---TGGTGGATATG
BC.CN.x.BC11.EU363841                         ATGAGAGTGAGGGGGATACTGAGGAATTATCAACAA---TGGTGGATATG
BC.CN.x.CH038.EF042692                        ATGAGAGTGACGGGGATCAAGAAGAATTATTGGCAT---TTATGGAGATG
BC.CN.x.CHN19_CN19.AF268277                   ATGAGAGTGACGGGGATCAGGAAGAACTATCAGCAT---TTATGGAGATG
BC.CY.05.CY077.FJ388961                       ATGAGAGTGAAGGAGATCAGGAAGAATTGTCAGCGC---TGGTGGAGATG
BC.DO.05.05DO_147691.EU839599                 ATGAGAGTGATGGGGATCATGAAGAATTATCAACAT---TGGTGGATATG
BC.IN.02.INDNARI_0218440.EU000514             ATGAGAGTGACGGGGATCAGGAAGAATTATCAGCAT---TTATGGAGATG
BC.IN.02.NARI7_3.EU000511                     ATGAGAGTGAGGGGGATACTGAGGAATTATCAACAA---TGGTGGATATG
BC.IN.08.NARI_L5_NEM.J26.FJ515879             ATGAAAGTGAAGGGGACACGGAGGAATTATCCACAA---TGGTGGATATG
BC.IN.99.NARI10_2.EU000516                    --GAGAGTGATGGGGACACTGAGGAATTATCGGCAA---TGGTGGATATG
BC.MM.99.mIDU103.AB097873                     ATGAGAGTGATGGGGACCAAGAAGAATTATCAGCAT---TTATGGAGATG
BC.MM.99.mIDU106.AB097869                     ATGAGAGTGATGGGGATCAGGAAGAATTATCAGCAT---TTATGGAGATG
BC.UY.02.02UY_TRA3026.JN235957                ATGAAAGTGAGGGGGATACAGAGGAGTTGGAAACAA---TGGTGGATATG
BCF1.AR.04.04AR160677.DQ383754                ATGAGAGTGAGGGGGATGCAGAGGAATTGGCAGCGC---TTGGGGACATG
BCU.FR.06.06FR_CRN.EU448296                   ATGAGAGTGAAGAGGATACAGAGGAATTGGAAACCA---TGG------TG
BF.AR.00.ARCH003.AY037267                     ATGAGAGTGAAGGGGATCAGGAAGAATTGTCAGCCC---TTGTGGAAATG
BF.AR.97.A050.AF408631                        ATGAGAGTGAGGGGGATGCAGAGGAATTGGCAGCAA---TTGGGGACATG
BF.AR.97.A32878.AF408632                      ATGAGAGTGAGGGGGATGCACAGGAATTGGCGGCAC---TTGGGGAAATG
BF.AR.98.ARCH014.AY037266                     ATGAGAGTGAGGGGGATGCAGAGGAATTATCGGCAC---TTGGGGACATG
BF.AR.99.A025.AF408626                        ATGAGAGTGAGGGGGATGCAGAGGAATTGGCAGAAC---TTGGGGAAATG
BF.AR.99.A027.AF332867                        ATGAGAGTGAGGGGGATGCAGAGGAATTGGCATCAT---TTGGGGACCTG
BF.AR.99.A047.AF408627                        ATGAGAGTGAGGGGGATGCAAAGGAATTGGCAGAAC---TTGGGGAAATG
BF.AR.99.A063.AF408628                        ATGAGAGTGAGGGGGATGCAGAGGAATTGGCAGCGC---TTGGGGAAATG
BF.AR.99.ARMA006.AY037278                     ATGAGAGTGAGGGGGATGCAGAGGAATTGGCAGAAC---TTGGGGACATG
BF.AR.99.ARMA029.AY037283                     ATGAGAGTGAGGGGGATGCAGAGGAATTATCAGCCC---TGGGGGACATG
BF.AR.99.ARMA097.AY037280                     ATGAGAGTGAGGGGGATGCAGAGGAATTGGCAGCAC---TTGGGGACATG
BF.BO.99.BOL0137.AY037271                     ATGAGAGTGAGGGGGATGCAGAGGAATTGGCAGCAC---TTGGGGAAATG
BF.BR.03.BREPM1026.EF637055                   ATGAGAGTGAGGGGGATGCGGAGGAATTGGCAGCAT---TTGGGGAAATG
BF.BR.03.BREPM1029.EF637052                   ATGAGAGTGATGGGGATCAGGAAGAATTATCAGCAA---TGGTGGAAAGG
BF.BR.07.BP00044_RH02.JN687738                ATGAGAGCGAGGGGGATGCAGAGGAATTGGCGGAAC---TTGGGGAAATG
BF.BR.94.94BR_RJ_59.AY455784                  ATGAGAGTGAGGGGGATGCAGAGGAATTGGCAGCCC---TTGGGGAAATG
BF.BR.94.94BR_RJ_97.AY455779                  ATGAGAGTGAGGGGGATGCAGAGGAATTGGCAGAAC---TTGGGGAAATG
BF.BR.94.94UFRJ_58.AY455785                   ATGAGAGTGAGGGGGATGCAGAGGAATTGTCAGCAC---TTGGGG---AA
BF.BR.99.99UFRJ_2.AY455780                    ATGAGAGTGAAGGGGATCAAGAAGAATTRTCAGCAC---TGGTGGTGGAA
BF.BR.99.99UFRJ_9.AY455783                    ATGAGAGTGAGGGGGATGCAGAGGAATTGGCAGCAC---TTGGGGAAATG
BF.BR.99.BREPM269.AY771591                    ATGAGAGCGAGGGGGATCAGGAAGAATTATCAGCAC---TTGTGGAGATG
BF.BR.99.BREPM275.AY771592                    ATGAGAGCGAAGGAGACCAGGAAGAGTTATCAGCAC---TTGTGGAGATG
BF.BR.99.BREPM278.AY771593                    ATGAGAGCGAGGGAGACCAAGAAGAATTATCAGCAC---TTGTGGAGATG
BF.CL.01.CH3.AY536233                         ATGAGAGTGAGGGGGATGCAGAGGAATTGGCAGAAC---TTGGGGACATG
BF.CL.01.CH6.AY536234                         ATGAGAGTGAGGGGGATGCAGAGGAATTGGCAGCAC---TTGGGGACATG
BF.ES.02.R140.AY536237                        ATGAGAGTGAGGGGGAGGCAGAGGAATTGGCAGCAC---TTGGGGAAATG
BF.PY.02.02PY_PSP0060.JN251897                ATGAGAGCGAAGGGGAYCAGGAAGAATTGKCAGCTC---TGGTGGAGATG
BF.PY.02.02PY_PSP0067.JN251898                ATGAGAGTGACGGGGACCATGAAGAGT------TAC---TTGTGGAATTG
BF.PY.02.02PY_PSP0070.JN251899                ATGAGAGTGAGGGGGATGAAGAGGAATTGGCAGCAC---TTGGGGAAATG
BF.PY.02.02PY_PSP0087.JN251900                ATGAGAGTGAGGGGGATGCAGAGGAATTGGCAGCAC---TTGGGGATATG
BF.PY.02.02PY_PSP0093.JN251902                ATGAGAGTGAAGGGGACCAAGAAGAATTGTCAGCAC---TTGTGG---TG
BF.PY.02.02PY_PSP0094.JN251903                ATGAGAGTGAAGGGGATCAAGAAGAATTATCAGCAC---TTGTGGACATG
BF.PY.03.03PY_PSP0114.JN251905                ATGAGAGTGAGGGGGATGCAGAGGAATTATCAGCAC---TTGGGGATATG
BF.UY.01.01UYTRA1020.AY781128                 ATGAGAGTGAGGGGGATGCAGAGGATTTGGCAGCAG---CGCTTGGGGAC
BF.UY.01.01UY_TRA1141.JN235953                ATGAGAGTGATGGGGATCAGGAGGAATTATCAGCAC---TGGTGGAAAGG
BF.UY.01.01UY_TRA2083.JN235956                ATGAGAGTGAGGGGGATGCAGAGGAATGGGCAGCAC---TTGGGGATATG
BF.UY.99.99UY_TRA0107.JN235960                ATGAGAGTGAGGGGGATACAGAGGAATTGGCAGCAC---TTGGGGAAATG
BF.UY.99.99UY_TRA0129.JN235963                ATGAGAGTGAGGGGGATGAGGAAGAATTGGCAGCAT---TTGGGGATCTG
BF.UY.99.URTR17_URTR017.AY037272              ATGAGAGTGAGGGGGATGCAGAGGAATGGGCAGCAA---TTGGGGGCATG
BF1.AR.02.02AR115455.DQ383747                 ATGAGAGTGACGGGGAGGCAGAGGAATTGGCAGCAC---TTGGGGAAATG
BF1.AR.04.04AR158637.DQ383753                 ATGAGAGTGAGGGGGATGCAGAGGAATTGGCAGAGC---TTGGGGACATG
BF1.AR.05.05AR163052.DQ383755                 ATGAGAGCGAAGGGGATCAAGAAGAATTATCAAAAC---TTATGGAAATG
BF1.BR.00.BREPM13853.DQ085875                 ATGAGAGTGAAGGGGATCAGGAAGAATTGTCAGCTC---TTGTGGAAATG
BF1.BR.01.01BR042.DQ358799                    ATGAAAGCGAAGGGGATCAGGAGGACCTGGCAGCTC---TTGTGGGGAGG
BF1.BR.01.01BR047.DQ358800                    ATGAGAGTGATGGAGACCAGGAGGAATTGTCAGCAC---TTGTGGAAATG
BF1.BR.01.01BR323.DQ358804                    ATGAGAGTGAGGGGGATGCAGAGGAATTGGCAGCAC---TTGGGGAAATG
BF1.BR.02.02BR005.DQ358806                    ATGAGAGTGAAGGAGACCAGGAAGAATTATCGGCAC---TTGTGGAGATG
BF1.BR.02.02BR033.DQ358811                    ATGAGAGTGAGGGGGATGCAGAGGAATTGGCAGCAC---TTGGGGAAATG
BF1.BR.02.02BR034.DQ358812                    ATGAGAGTGAGGGGGATGCAGAGGAATTGGCAGGAC---TTGGGGAAGTG
BF1.BR.02.02BR2028.JN692437                   ATGAGAGTGAAGGGGATCAGGAAGAATTGTCAGCAC---TTATGGAGATG
BF1.BR.03.03BR2018.JN692449                   ATGAGAGTGAGGGGGATGCAGAGGAACTGGCAGCAC---TTGAGGATATG
BF1.BR.03.03BR2019.JN692448                   ATGAGAGCGAAGGGGACCAAGAGGAATTATCAAAAC---TTGTGGATATG
BF1.BR.04.04BR1067.JN692456                   ATGAGAGTGAGGGGGATCAGGAGGAATTGTCAGCCC---TTGTGGATATG
BF1.BR.05.0008SP.JF804805                     ATGAGAGCGAAGGGGATCAGGAAGAATTATCAGCTC---TTATGGAAATG
BF1.BR.05.0632SV.JF804810                     ATGAGAGCGAGGGGGATCAGGAGGAATTGTCAGCGC---TTGTGGATATG
BF1.BR.05.0736SV.JF804813                     ATGAGAGCGAAGGGGACCAGGAAGAAT------TAC---TGGTGGAACTG
BF1.BR.06.06BR_FPS561.HM026455                ATGAGAGTGAGGGGGATGCAGAGGAATTGGCAGCAC---TTGGGGAAGTG
BF1.BR.08.X2364_2_E8.HQ236610                 ATGAGAGTGAAGGGGATCAGGAAGAATTGGCAGCAC---TTGTGGAAATG
BF1.BR.93.93BR029_4.AF005495                  ATGAGAGTGAGGGGGATGCAGAGGAATTGGCAGCAC---TTGGGGAAATG
BF1.BR.94.94BR_RJ_41.AY455781                 ATGAGAGTGAGGGAGATGCGGAGGAATTGGCAGCAC---TTGGGGAAGTG
BF1.BR.99.BREPM107.AY771588                   ATGAGAGTGAAGGGGATCAAGAAGAACTATCAGCAC---TTATGGAGATG
BF1.BR.99.BREPM108.AY771589                   ATGAGAGCGAGGGGGATCAGGAAGAATTGGCAGCAA---TGGTGGAGAGG
BF1.BR.99.BREPM11871.DQ085867                 ATGAGAGCGAAGGGGATCAGGAAGAATTGTCAGCTC---TTGTGGAGATG
BF1.BR.99.BREPM11884.DQ085868                 ATGAGAGTGAAGGGGATCAGGAAGAATTGTCAGCTC---TTGTGGGGATG
BF1.BR.99.BREPM11932.DQ085870                 ATGAGAGTGAGGGAGACCAAGAAGAATTATTGGCAA---TGGTGGAGGAG
BF1.ES.02.X1241.AY536238                      ATGAGAGTGAGGGGGATGCAGAGGAATTGGCGGCAC---TTGGGGACATG
BF1.ES.08.ES_X2524_2.GQ372989                 ATGAGAGTGAGGGGGATGCGGAAGAATTGGCAGCAC---TTGGGGACATG
BF1.ES.08.X2432_2.FJ853621                    ATGAGAGTGAGGGGGATGCAGAGGAATTGGCAGCAC---TTGGGGAGATG
BF1.ES.09.DEMBF09ES003.JX140660               ATGAGAGTGAAGGGGATCAGGAAG---------AAC---TTATGGAGATG
BF1.ES.09.DEMBF09ES006.JX140661               ATGAGAGTGAGGGGGATGCAGAGGAATTGGCAGAAC---TTGGGGACATG
BF1.IT.01.53143.GU595149                      ATGAGAGTGAAGGGGATCAAGAAGAATTATCAGCAC---TGGTGGAAAGG
BF1.IT.02.30638.GU595148                      ATGAGAGCGAGGGGGATGCAGAGGAATTGGCAGCCA---CTTGGGTGGAA
BF1.IT.02.59211.GU595151                      ATGAGAGCGAAGGAGACCAGGAGGAATTATCAGCAC---TTGTTGTGGAG
BF1.IT.05.83166.GU595152                      ATGAAAGTGAAGGGGATCAGGAAGAACTATCAGCAC---TGGTGGAAATG
BF1.IT.06.89072.GU595153                      ATGAGAGTGAAGGAGACCAGGAAGAATTGGCGGCAC---TTGTGGAGATG
BF1.IT.08.IT_BF_PRIN_454.FJ904244             ATGAGAGTGATGGGGATCAGGAAGAATTGTCAGCAT---ATGTGGAAATG
BF1.JP.04.DR6082.AB480299                     ATGAGAGCGAGGGGGATGCAGAGGAGCTGGCAGCAC---TTGGGGAAGTG
BF1.JP.04.DR6190.AB480301                     ATGAGAGTGAGGGGGATGCAGAGGAACTGGCCGCAC---TTGGGGAAGTG
BF1.JP.x.DR0769.AB253430                      ATGAAAGTGAAGGGGACCAGGAAGAAT------TAC---TGGTGGAGATG
BF1.VE.99.V62.AY536236                        ATGAAAGTGAGGGGGATGCAGAGGAATTGGCAGAAC---TTGGGGACATG
BG.DE.01.9196_01.AY882421                     ATGAAAGCGAAGGGGATACAGAGGAATTGTCAACGC---TTGTGGAAATG
BG.ES.02.X1100_7.EU885760                     ATGAAAGCGAGGGGGACACAGAGGAATTGGCAGCCC---TTGTGGAAATG
BG.ES.06.P1293.JN054260                       ATGAGAGTGATGGGGATACAGAGGAACTATCCACTC---TTATGGAAATG
CD.BI.91.BU910905.U39253                      ATGAGAGTGATGGGGATACAGAGGAATTGTCCACAA---TGGTGGATATG
CD.BW.00.00BWMO35.1.AY074891                  ATGAGAGTGAGGGAGATACTGAGGAATTGGCTACAA---TGGTGGATATG
CD.KE.00.MSA4077.AF457085                     ATGAGAGTGATGGGGATGAAGAGGAATTATCAACAA---TGGTGGATATG
CD.KE.01.ML1076.EU110086                      ATGAGAGTGATGGGGATACAGAGGAATTGTCAACAA---TGGTGGATATG
CD.KE.97.ML249.AY322187                       ATGAGAGTGAGGGGGATAGAGAGGAATTATCAGCAC---TTATGGAGATG
CD.KE.x.BK184_W6M_ENV_D2.DQ208491             ATGAAAGTGATGGGGATACAGAGGAATTGTCAACAA---TGGTGGATATG
CD.TZ.00.401_F1_7.HQ698001                    ATGAGAGTGATGGGGATACAGAGGAATTGTCAACCA---TGGTGGATATG
CD.TZ.01.A247.AY253309                        ATGAGAGTGAGGGGGATGTTGAGGAATTATCAACAA---TGGTGGATATG
CD.TZ.03.6650_v1_c8.HM215337                  ATGAGAGCGAGGGAGATGAGGAGGAATTGTCAAAAT---TGGTGGAAATG
CD.TZ.04.3337_v2_c6.HM215297                  ATGAGAGTGAAGGGGATGCAGAAGAGTTGTCAACAA---TGGTGGATGTG
CD.TZ.04.3817_v2_c59.HM215310                 ATGAGAGTGACGGGGACACAGAGGAATTGTCAGCAA---TGGTGGATATG
CD.TZ.04.6480_v4_c25.HM215329                 ATGAGAGTGATGGGGATACAGAGGAATTGTCAGCAA---TGGTGGATATG
CD.TZ.05.3326_v4_c3.HM215296                  ATGAGAGTGACGGGGATACAGAGGAATTGTCAACAA---TGGTGGATGTG
CD.TZ.06.6811_v7_c18.HM215340                 ATGAAAGCGAGGGGGATACTGAGGAGTTGTCAACGC---TGGTGGATCTG
CD.TZ.08.707010339_H12.HQ615974               ATGATAGTGACGGGGATACAGAGGAATTGTCAACAC---TGGTGGATATG
CD.TZ.08.707010598_B7.HQ615978                ATGAAAGTGATGGGGATACAGAGGAATTGTCAACAA---TGGTGGATATG
CD.TZ.97.97TZ07.AF361877                      ATGAGAGCGAGGGGGATACTGAGGAATTATCAGCAA---TATTGGATATG
CD.TZ.x.89_F1_2_25.HM215349                   ATGAGAGTGAGGGAGATGAAGAGGAATTATCAGCAT---TGGTGGGAGGG
CD.UG.99.99UGK10192.AF484500                  ATGAGAGTGAGGGAGATAGAGAGGAATTATCAACGC---TTGTGGAGATG
CD.ZA.05.05ZAFV10.DQ382368                    ATGAGAGTGAAGGGGATACAGAGGAATTGGCAGCAA---TGGTGGATATG
CF1.MW.07.CH010180_w12_p1.HM204593            ATGAGAGTGATGGGGATACTGAGGAATTGTCAACTA---TGGTGGATATG
CU.JP.04.DR5782.AB286849                      ATGAGAGTGAGGGGGATAATGAGGAATTGGCAACCA---TGGTGGATATG
DF.CM.93.CA4.AJ277819                         ATGAGAGTGATGGGGATAGAGAGGAATTATCAACAC---TTATGGAAATG
DF1G.ES.04.X963_4.FJ670527                    ATGAAAGTGATGGGGATACAGAGGAATTATCAAAAC---TTGTGGGGATG
DG.CY.05.CY063.FJ388908                       ATGAGAGTGAGGGGGACACAGATGAATTGGCCACAC---TTGTGGAAAGG
DG.KE.06.06KECst_014.FJ623495                 ATGAGAGTGATGGGGACACAGAGGAATTATCCACTC---TTATGGAGATG
DO.FR.08.RBF208.GQ351296                      ATGAAAGTGAGGGGGATAGAGAAGAATTATCAACAC---TCATGGACATG
DU.CM.x.247.EU683891                          ATGAGAGTGAGGGGGATAAAGAGGAATTATCCACAC---TTATGGATATG
F2KU.BE.94.VI1126.AF076475                    ATGAGAGTGAGGGAGAGGCGGAGGAATTGGCAGCCC---TTGGGGAGGTG
GJ.ZM.05.ZM407_200407_74.GU329344             ATGAGAGTGATGGGGACACAGATGAACTGCAAAAAC---TTGTGGAGATG
GKU.SE.95.SE8646.AY352654                     ATGACAGTGATGGAGACACAGAGGAACTATCCACGC---TTGTGGAGATG
GKU.SE.95.SE9010.AY352655                     ATGAGAGTGATGGAGACACAGAGGAACTCTCCGCGC---TTGTGGAGATG
JKU.FR.95.PHI354.AY231154                     ATGAGAGTGATGGGGACACAGATGATCTGGCAAAAC---TTGTGGAGATG
O.BE.87.ANT70.L20587                          ATGAAAGCAATGGAGAAGAGGAAC--------------------------
O.CM.91.MVP5180.L20571                        ATGAAAGTAATGAAGAAGAACAAC--------------------------
O.CM.94.BCF06.AB485666                        ATGACAGTAATGGAGAAGAAGAGC--------------------------
O.CM.96.96CMA102.AY169803                     ATGAAAGTAATGGAGAAGAAGAAC--------------------------
O.CM.96.96CMABB009.AY169806                   ATGAAAGCAATGGGGAAGAGGAAC--------------------------
O.CM.96.96CMABB637.AY169810                   ATGAAAGTAATGGAGATGAAGAAC--------------------------
O.CM.97.97CMABB447.AY169813                   ATGAGAGTAATGGAGAGGAAGAAC--------------------------
O.CM.97.97CMABB497.AY169809                   ATGAAAGCAATGGAGAAGAGGAGC--------------------------
O.CM.98.98CMA104.AY169802                     ATGAAAGCAATGAAGAAGAAGAAC--------------------------
O.CM.98.98CMA105.AY169816                     ATGAAAGTAATGGAGAGGAGGAAC--------------------------
O.CM.98.98CMABB141.AY169807                   ATGAAAGTAATGAAGAAGAAGAAC--------------------------
O.CM.98.98CMABB197.AY169811                   ATGAAAGCAATGAAGAAGAAGAAC--------------------------
O.CM.98.98CMU2901.AY169812                    ATGAGAGCAATGGAGAAGAAGAAC--------------------------
O.CM.98.98CMU5337.AY169808                    ATGAAAGTAATGAAGAAGARGAAC--------------------------
O.CM.99.99CMU4122.AY169815                    ATGAGAGCAATGGAGAAGAGGAAC--------------------------
O.CM.x.pCMO2_3.AY618998                       ATGAGAGTAATGGAGAAGAGGAAC--------------------------
O.FR.92.VAU.AF407418                          ATGAAAGCAATGGGGAAGAGGAAC--------------------------
O.SN.99.99SE_MP1299.AJ302646                  ATGAAAGTGATGGAACAGAGGAAC--------------------------
O.SN.99.99SE_MP1300.AJ302647                  ATGAAAGTGATGGAAAAGAGGAAC--------------------------
O.US.97.97US08692A.AY169805                   ATGAAAGTAATGAAGAAGAAGAAC--------------------------
N.CM.02.DJO0131.AY532635                      GTGAGAATGATGGGGATGCAGATTGGTTGGCCA-----------------
N.CM.02.SJGddd.GQ324959                       ATGAGAGTGATGGGGATACAGAGCTATTGGTCA-----------------
N.CM.04.04CM_1015_04.DQ017382                 ATGAGAGTGATGGGGATGCAGAGTGGTTGGCCA-----------------
N.CM.06.U14296.GQ324962                       ATGGGAATAATGGGAATGAAGAGTGGTTGGCCA-----------------
N.CM.06.U14842.GQ324958                       ATGAGAGTGATGAGGAGGCAGAGTGGGTGGCTA-----------------
N.CM.95.YBF30.AJ006022                        ATGAAAGTGATGGGGATGCAGAGTGGTTGGATGGGGATG-----------
N.CM.97.YBF106.AJ271370                       AGGAGAGTGATGGGGATGCAGAGTGGTTGGCCA-----------------
N.FR.11.N1_FR_2011.JN572926                   ATGAGAGTGATGGGGATGAAGAGTTATTGGTCA-----------------
P.CM.06.U14788.HQ179987                       ATGAAAGTAATGAAGAAGAAGAAG--------------------------
P.FR.06.RBF168.GQ328744                       ATGAGAGCAATGAAGAAGAAGAAG--------------------------
CPZ.CD.06.BF1167.JQ866001                     ATGAAAATGGCCTTATTAATTGGATGG-----------------------
CPZ.CM.04.Ptt_04Cam155.FR686510               ATGAGAGCAATGGAGAGGACGAAG--------------------------
CPZ.CM.05.SIVcpzDP943.EF535993                ATGAGAGTGATGGAGAGGATCAGA--------------------------
CPZ.CM.05.SIVcpzLB7.DQ373064                  ATGAGAGTGAAGGGGACATGG-----------------------------
CPZ.CM.05.SIVcpzMB66.DQ373063                 ATGAAAGCGATGGAGACACAGAGG--------------------------
CPZ.CM.05.SIVcpzMB897.EF535994                ATGAAAGTGATGGGGACACAGAGG--------------------------
CPZ.CM.05.SIVcpzMT145.DQ373066                ATGAAAGTGATGGGGATGAAATATTATTGGTGGAGG--------------
CPZ.CM.98.CAM3.AF115393                       ATGAAAGTGATGGAGAAGATCAAA--------------------------
CPZ.CM.98.CAM5.AJ271369                       ATGAAAGCAATGGAGAGGAAGAAG--------------------------
CPZ.GA.06.SIVcpzGab4.GQ217539                 ATGAGAGTGAGGGAGATGAAG-----------------------------
CPZ.GA.88.GAB1.X52154                         ATGAAAGTAATGGAGAAGAAGAAG--------------------------
CPZ.GA.88.SIVcpzGAB2.AF382828                 ATGAAAGTGATGGGGAAGACAAGG--------------------------
CPZ.TZ.00.TAN1.AF447763                       ATGAAGAATTTAATTGGA--------------------------------
CPZ.TZ.01.TAN2_69.DQ374657                    ATGAGGAACTTAATTGGA--------------------------------
CPZ.TZ.02.TAN3_1.DQ374658                     ATGAGGAACTTAATTGGA--------------------------------
CPZ.TZ.06.SIVcpzTAN13.JQ768416                ATGAAGAATTCCAGTGGC--------------------------------
CPZ.TZ.06.TAN5.JN091691                       ATGAGGAACTTAATTGGA--------------------------------
CPZ.TZ.09.UG38.JN091690                       ATGAGGAGATTAATTGGA--------------------------------
CPZ.US.85.US_Marilyn.AF103818                 ATGAAAGTGATGGAGAAGAAGAAG--------------------------

B.FR.83.HXB2_LAI_IIIB_BRU.K03455              GGGG------------------TGGAGATGGGGCACCATGCTCCTTGGG-
A1.AU.04.PS1044_Day177.DQ676873               G------------------------------GGAACTATGATCTTGGGA-
A1.BE.94.VI1383_20.FM165645                   G------------------------------GGAACTATGATCTTGGGA-
A1.BE.97.PIC771_15.FM165628                   G------------------------------GGAACTATGATCTTGGGA-
A1.BE.x.VI2809.EU191615                       G------------------------------GGAACTATGATCTTGGGA-
A1.CD.97.97CD_KCC2.AM000053                   G------------------------------GGAACCTTGATTTTTTGG-
A1.CD.97.97CD_KTB13.AM000054                  G------------------------------GGAACCTTGATTTTTGGG-
A1.CH.03.HIV_CH_BID_V3538_2003.JQ403028       G------------------------------GGGATCGTGCTCTTCTGG-
A1.CM.97.97CM_MP582.AM279343                  G------------------------------GGAACGATGATCTTGGGG-
A1.CM.97.97CM_MP640.AM279366                  G------------------------------GGAACTATGATGTTGGGG-
A1.CM.97.97CM_MP812.AM279344                  G------------------------------GGAACTATGATCCTTGGG-
A1.CM.98.98CM_MP1014.AM279354                 G------------------------------GGGATGATATTCCTTGGA-
A1.CM.99.99CM_MP1370.AM279345                 G------------------------------GGGATTATGATTTTGGGG-
A1.CM.99.99CM_MP1433.AM279348                 G------------------------------GGGATTATGGTCTTGGGG-
A1.CY.05.CY021.FJ388892                       G------------------------------GGAACTATGTTCTTTTGG-
A1.CY.05.CY023.FJ388894                       G------------------------------GGAACCATGATCTTGGGA-
A1.CY.05.CY051.FJ388903                       G------------------------------GGAATGGTGATCTTGGGA-
A1.CY.05.CY064.FJ388909                       G------------------------------GGCATGATAATCTTGGGT-
A1.CY.05.CY106.FJ388925                       G------------------------------GGAACGATGATCTTGGGA-
A1.CY.05.CY121.FJ388932                       G------------------------------GGAATTATGATCTTGGGA-
A1.CY.05.CY140.FJ388938                       G------------------------------GGGACTATGATCTTGGGA-
A1.CY.05.CY153.FJ388942                       G------------------------------GGAACTATGATCTTGGGA-
A1.CY.06.CY164.FJ388946                       G------------------------------GGAATGATGATCCTGGGA-
A1.CY.06.CY171.FJ388950                       G------------------------------GGAATGATGCTTTTTTGG-
A1.CY.07.CY182.JF683737                       G------------------------------GGGACTATGATCTTGGGA-
A1.CY.07.CY196.JF683748                       G------------------------------GGGACTATGATCTTGGGA-
A1.CY.07.CY207.JF683759                       G------------------------------GGAATGATGATCTTGGGA-
A1.CY.07.CY208.JF683760                       G------------------------------GGAACTATGATCTTGGGG-
A1.CY.07.CY209.JF683761                       G------------------------------GGAACTATGATCTTGGGG-
A1.CY.07.CY213.JF683763                       G------------------------------GGAATCTGGCTTTTTTGG-
A1.CY.08.CY218.JF683767                       G------------------------------GGAACGATAATCTTGGGT-
A1.CY.08.CY230.JF683779                       G---------------------------GGAACCATGATGATCTTGGGA-
A1.CY.08.CY235.JF683782                       G------------------------------GGAACTATGATCCTGGGG-
A1.CY.08.CY236.JF683783                       G------------------------------GGAACTATGATCTTGGGG-
A1.CY.09.CY243.JF683789                       G------------------------------GGA---ATGATCTTGGGA-
A1.CY.09.CY255.JF683798                       G------------------------------GGGACTATGTTCTTTTGG-
A1.ES.05.X1608_8.FJ670519                     G------------------------------GGGACTATGATCTTGGGA-
A1.ES.06.X2110.FJ670523                       G------------------------------GGGACTATGATCTTGGGA-
A1.FI.91.FIN91121.AF219261                    G------------------------------GGAACTATAATCTTGGGA-
A1.FI.91.FIN9199.AF219265                     G------------------------------GGAACTATGATCTTAGGG-
A1.GB.08.A220_C1.HQ595767                     G------------------------------GGAACTATGATCTTGGGG-
A1.GB.08.CH080117_e_p1.HM204635               G------------------------------GGGACTATGATCTTGGGG-
A1.GB.08.CH080510_e_p2.HM204648               G------------------------------GGAACTATGATCTTGGGA-
A1.GB.08.I230_A10.HQ595782                    G------------------------------GGGACTATGGTCTTGGGA-
A1.GB.08.K160_H10.HQ595784                    G------------------------------GGAATTATGATCCTTGGG-
A1.GB.x.MA246.Y13718                          G------------------------------GGAATTATGATCTTGGGG-
A1.GB.x.MC108.Y13717                          G------------------------------GGAACTATGATCTTGGGG-
A1.GM.05.N33456.HQ385452                      G---------------------------------ACTTTGATCTTTGGG-
A1.GM.09.N057856.HQ385453                     G------------------------------GGGACGATGATATTTTGG-
A1.IT.02.60000.EU861977                       G------------------------------GGGACTATGATCTTTTGG-
A1.KE.00.00KE_KER2008.AY736809                G------------------------------GGAACTATGATCTTGGGA-
A1.KE.00.00KE_KER2018.AY736810                G------------------------------GGAACTATGATCTTGGGG-
A1.KE.00.00KE_KNH1144.AY736812                G------------------------------GGAACTATGATCTTGGGA-
A1.KE.00.00KE_KNH1207.AY736815                G------------------------------GGAACTATGATCTTGGGA-
A1.KE.00.00KE_KNH1209.AY736813                G------------------------------GGAACTATGATCTTGGGG-
A1.KE.00.00KE_KSM4030.AY736816                G------------------------------GGAACTACGATCTTGGGG-
A1.KE.00.KER2009.AF457053                     G------------------------------GGAACTATGATCTTGGGA-
A1.KE.00.KER2012.AF457055                     G------------------------------GGAATTATAATCTTGGGT-
A1.KE.00.KNH1211.AF457070                     G------------------------------GGGACTACGATCTTGGGG-
A1.KE.00.KSM4024.AF457077                     G------------------------------GGAATTATGATATTGGGG-
A1.KE.00.MSA4069.AF457080                     G------------------------------GGGATTATGGTCTTGGGG-
A1.KE.00.MSA4070.AF457081                     G---------------------------GGGACTATGCTCCTCTTGGGG-
A1.KE.00.MSA4072.AF457083                     G------------------------------GGAACTATGATCTTGGGG-
A1.KE.00.MSA4076.AF457084                     G------------------------------GGGACTATGATCTTGGGA-
A1.KE.00.MSA4079.AF457086                     -------------------------------TGGACTATGATCTTGGGG-
A1.KE.00.NKU3005.AF457089                     G------------------------------GGAACTATGATCTTGGGA-
A1.KE.01.ML1945.EU110088                      G------------------------------GGAACTATAATCTTGGGT-
A1.KE.02.ML1990.EU110092                      G------------------------------GGAACTATAATCTTGGGT-
A1.KE.02.ML2014.EU110094                      G------------------------------GGAACTATAATCTTGGGT-
A1.KE.04.QG984_21M_ENV_A3.FJ866117            G------------------------------GGAACTATGATCTTGGGA-
A1.KE.05.QF495_23M_ENV_D1.FJ866116            G------------------------------GGGACTTTGATCTTGGGG-
A1.KE.05.QH209_14M_ENV_A2.FJ866118            G------------------------------GGGATTATGATCTTGGGG-
A1.KE.05.QH343_21M_ENV_B5.FJ866120            G------------------------------GCAACCTTGATCTTGGGA-
A1.KE.05.QH359_21M_ENV_C1.FJ866121            G------------------------------GGAACTATGATCTTGGGG-
A1.KE.06.06KECst_001.FJ623487                 G------------------------------GGGACTATGATCTTGGGG-
A1.KE.06.06KECst_005.FJ623481                 G------------------------------GGAACTATGATCTTGGGG-
A1.KE.06.06KECst_006.FJ623475                 G------------------------------GGAACTATGATCTTGGGG-
A1.KE.06.06KECst_007.FJ623476                 G------------------------------GGAACTATGATCTTGGGA-
A1.KE.06.06KECst_009.FJ623480                 G------------------------------GGAACTATGATCTTGGGG-
A1.KE.06.06KECst_013.FJ623485                 G------------------------------GGAATTATAATCTTGGGT-
A1.KE.06.06KECst_016.FJ623483                 G------------------------------GGGACTATGATCTTGGGG-
A1.KE.06.06KECst_019.FJ623478                 G------------------------------GGGACTATGATCTTGGGA-
A1.KE.06.06KECst_020.FJ623482                 ----------------------------------ACAGCCATCTTGGGG-
A1.KE.06.06KECst_021.FJ623477                 G------------------------------GGAATTATGATCTTGGGG-
A1.KE.06.06KECst_025.FJ623486                 G------------------------------GGAACTATGATCTTGGGG-
A1.KE.06.06KECst_028.FJ623479                 G------------------------------GGAACTATGATCTTGGGG-
A1.KE.07.21020_13.HM215275                    G------------------------------GGGACTATGGTCTTGGGG-
A1.KE.09.12151802.HQ540689                    G------------------------------GGAACTATAATCTTGGGA-
A1.KE.86.ML013_10.AY322184                    G------------------------------GGAACTATGATCTTGGGG-
A1.KE.86.ML170_1986.AF539405                  G------------------------------GGAACTATGATCTTGGGG-
A1.KE.90.K89_KENYA_KE89.L22943                G------------------------------GGAACTATGATCTTGGGG-
A1.KE.94.Q23_17.AF004885                      G------------------------------GGGATTATGATCTTGGGG-
A1.KE.94.Q259_w6_PNS59d.AF407151              G------------------------------GGAATTATGATCTTGGGA-
A1.KE.94.Q842_d16.AF407162                    G------------------------------GGGACTATGATCTTGGGG-
A1.KE.95.Q461.AF407156                        G------------------------------GGTACCATGCTCCTTGGA-
A1.KE.96.Q769_b9_PNS79d.AF407157              G------------------------------GGAACTATGATCTTGGGG-
A1.KE.96.QB726_70M_ENV_C4.FJ866112            G------------------------------GGAACTATGATCTTGGGG-
A1.KE.97.ML605_3.AY322190                     G------------------------------GGAACTATAATCTTGGGT-
A1.KE.97.ML752.AY322193                       G------------------------------GGCATTATGATCTTGGGA-
A1.KE.98.QA413_1007M_ENV_E15.FJ396018         G------------------------------GGAACTATGATCTTGGGG-
A1.KE.99.99KE_KNH1088.AY736811                G------------------------------GGAACTATAATCTTGGGT-
A1.KE.99.99KE_KNH1135.AY736814                G------------------------------GGAATTATGGTGTTGGGG-
A1.KE.99.KSM4021.AF457075                     G------------------------------GGGACTATGATCTTGGGG-
A1.KE.x.BG505_W6M_ENV_C2.DQ208458             G------------------------------GGAACTATGATCTTGGGG-
A1.KE.x.BI206_W6P_ENV_C1.DQ208467             G------------------------------GGGATTATGATCTTGGGA-
A1.KE.x.BJ613_W6M_ENV_E1.DQ208448             G------------------------------GGAACTATGATCTTGGGG-
A1.RU.00.RU00051.EF545108                     G------------------------------GGAACGATGCTTTTTTGG-
A1.RU.05.RU_560_1125_JA.JQ292895              G------------------------------GGAACTATGCTCTTTTGG-
A1.RU.06.06_RU_SP_SC1233_VI_2D6.GU481566      G------------------------------GGAACCTTGCTTTTTTGG-
A1.RU.06.06_RU_SP_SC1457_VI_E12.GU481615      G------------------------------GGAACTATGTTCTTTTGG-
A1.RU.06.RU_39_1119_JA_A6_4.HQ896489          G------------------------------GGAACCATGCTCTTTTGG-
A1.RU.06.RU_915_1016.JQ292896                 G------------------------------GGAACTATGCTCTTTTGG-
A1.RU.06.RU_915_1035.JQ292897                 G------------------------------GGGACTATGTTCCTTTGG-
A1.RU.06.RU_915_1038.JQ292898                 G------------------------------GGAACTATGCTCTTCTGG-
[truncated: 26,432,378 more chars]
