# Supplementary material for: IDEPI: Rapid Prediction of HIV-1 Antibody Epitopes and Other Phenotypic Features from Sequence Data Using a Flexible Machine Learning Platform
Source: PLoS Comput Biol. 2014 Sep 25;10(9):e1003842. doi: 10.1371/journal.pcbi.1003842 (PMC4177671; doi:10.1371/journal.pcbi.1003842)
Supplement: Software S1 — The complete source code tree, example files, and documentation for IDEPI; for the most current version visit the package distribution page at https://github.com/veg/idepi. (GZ) [file pcbi.1003842.s001.gz › idepi-1.0/idepi/data/HIV1_REF_2010_env_DNA.sto]

# STOCKHOLM 1.0

Ref.A1.AU.03.PS1044_Day0.DQ676872       ATGAGAGCGAAGGGGATACAGATG------------AACTTGCACTGCTT
Ref.A1.RW.92.92RW008.AB253421           ATGAGAGTGAAGGGGATACAGAGG------------AATTGTCAATGCTT
Ref.A1.UG.92.92UG037.AB253429           ATGAGAGTGATGGGGATAGAGAGG------------AATTATCCTTGCTG
Ref.A2.CD.97.97CDKTB48.AF286238         ACGAGAGTGATGGGGACACAGAGG------------AATTGTCAAAAATG
Ref.A2.CM.01.01CM_1445MV.GU201516       ATGAAAGTGATGGGGACACAGAGG------------AATTGTCAACACTT
Ref.A2.CY.94.94CY017_41.AF286237        ATGAGAGTGATGGGGACACAGAGG------------AACTATCAGCACTT
Ref.B.FR.83.HXB2_LAI_IIIB_BRU.K03455    ATGAGAGTGAAGGAG---------------------AAATATCAGCACTT
Ref.B.NL.00.671_00T36.AY423387          ATGAAAGTGAAGGGGATCAGGAAG------------AATTATCAGCTCTT
Ref.B.TH.90.BK132.AY173951              ATGAGAGTGAAGGAGATCAGGAAG------------AATTGTCAGCACTT
Ref.B.US.98.1058_11.AY331295            ATGAGAGTGAAGGGGATCAGGAGG------------AATTGTCAGCACTC
Ref.C.BR.92.BR025_d.U52953              ATGAGAGTGGAGGGGATACAGAGG------------AATTGGAAACAATG
Ref.C.ET.86.ETH2220.U46016              ATGAAAGTGATGGGGATACAGAGG------------AATTGTCAACAATG
Ref.C.IN.95.95IN21068.AF067155          ATGAGAGTGAGGGGGATACTGAGG------------AATTATCAACAATG
Ref.C.ZA.04.04ZASK146.AY772699          ATGAGAGTGAGGGGGATATTGAGG------------AATTGGCCACAATG
Ref.D.CD.83.ELI.K03454                  ATGAGAGCGAGGGGGATAGAGAGA------------AATTGTCAAAACTG
Ref.D.CM.01.01CM_4412HAL.AY371157       ATGAGAGTGATGGGGATAGAGAGG------------AATTATCAACACTC
Ref.D.TZ.01.A280.AY253311               ATGAGAGTGATGGAGACACAGAGG------------AATTATCAACACTT
Ref.D.UG.94.94UG114.U88824              ATGAGAGTGAGGGAGACAAAGAGG------------AATTATCAGCACTT
Ref.F1.BE.93.VI850.AF077336             ATGAGAGTGAGGGGGATGCAGAGG------------AATTGGCAGCACTT
Ref.F1.BR.93.93BR020_1.AF005494         ATGAGAGTGAGGGGGATGCAGAGG------------AATTGGCAGCACTT
Ref.F1.FI.93.FIN9363.AF075703           ATGAGAGTGAGGGGGATGCAGAGG------------AATTGGCAGCACTT
Ref.F1.FR.96.96FR_MP411.AJ249238        ATGAGAGTGAGGGTGATGCAGAGG------------AACTGGCAGCACTT
Ref.F2.CM.02.02CM_0016BBY.AY371158      ATGAGAGTGAGGGGGATGCAGAGG------------AATTGGCAGCACTT
Ref.F2.CM.95.95CM_MP255.AJ249236        ATGAGAGTGAGGGAGATGCAGAGG------------AATTGGCAGCACTT
Ref.F2.CM.95.95CM_MP257.AJ249237        ATGAGAGTGAGGGAGATGCAGAGG------------AATTGGCAGCACTT
Ref.F2.CM.97.CM53657.AF377956           ATGAGAGTGAGGGAGATGCAGAGG------------AATTGGCAGCACTT
Ref.G.BE.96.DRCBL.AF084936              ATGAGAGTGAAGGGGATACAGAGG------------AATTGGCAACACTT
Ref.G.KE.93.HH8793_12_1.AF061641        ATGAGAGTGAAGGGGATAGAGAGG------------AATTGGCAACACTT
Ref.G.NG.92.92NG083.U88826              ATGAGAGTGAAGGGGATACAGAGG------------AATTGGCAACACTT
Ref.G.PT.x.PT2695.AY612637              ATGAGAGTGAGGGGGACACAGACG------------AATTGGCAACTCTT
Ref.H.BE.93.VI991.AF190127              ACGAGAGTGATGGAGACACAGAGG------------AATTATCCAAGCTT
Ref.H.BE.93.VI997.AF190128              ACGAGAGTGATGAGG---------------------AATTATCCACAATG
Ref.H.CF.90.056.AF005496                ACGAGAGTGATGGAGACACAGAGG------------AATTATCCAAGCTT
Ref.H.GB.00.00GBAC4001.FJ711703         ACGAGAGTGATGGAGACACAGAGG------------AACTATCCACACTT
Ref.J.CD.97.J_97DC_KTB147.EF614151      ACGAAAGTGATGGAGACACAGATG------------AATTGGAAAAACTT
Ref.J.CM.04.04CMU11421.GU237072         ATGACAGTGATGGAGACACAGAGG------------AGTTGGCAAAACTT
Ref.J.SE.93.SE9280_7887.AF082394        ACGAGAGTGATGGAGACACAGAAG------------AATTGGCAGACCTT
Ref.K.CD.97.97ZR_EQTB11.AJ249235        ATGAGAGCGAGGGAGATACAGAGG------------AATTGGCAGCACTT
Ref.K.CM.96.96CM_MP535.AJ249239         ATGAGAGTGAGGGGGATGCAGAGG------------AATTGGCAGACATT
Ref.01_AE.AF.07.569M.GQ477441           ATGAGAGTGAAGGGGACACAGAGG------------AATGGGCCAAACTT
Ref.01_AE.CN.05.05GX001.GU564221        ATGAAAGTGAAGGAGACACAGATG------------AATTGGCCAAACTT
Ref.01_AE.TH.90.CM240.U54771            ATGAGAGTGAAGGAGACACAGATG------------AATTGGCCAAACTT
Ref.02_AG.CM.99.pBD6_15.AY271690        ATGAGAGTGATGGGGACACAGAGG------------AATTATCCACCCTT
Ref.02_AG.LR.x.POC44951.AB485636        ATGAGAGTGATGGGGATACAGAAG------------AATTATCCACTCTT
Ref.02_AG.NG.x.IBNG.L39106              ATGAGAGTGATGGGGATACAGAAG------------AATTATCCACTCTT
Ref.03_AB.RU.97.KAL153_2.AF193276       ATGAGAGTGAAGGAGATCAGGAAG---------------------CACTT
Ref.04_cpx.CY.94.94CY032_3.AF049337     ATGAGAGTGATGGGGATGCAGAGG------------AATTATCCACACTT
Ref.04_cpx.GR.91.GR11_97PVCH.AF119820   ATGAGAGTGATGGGGATACAGAGG------------AATTATCCACACTT
Ref.04_cpx.GR.97.GR84_97PVMY.AF119819   ATGACAGTGATGGGGACACAGAGG------------AACTGTCCACGCTT
Ref.05_DF.BE.93.VI961.AF076998          ATGAGAGTGAGGGGGATGCAGAGG------------AATTGGCAGCACTT
Ref.05_DF.BE.x.VI1310.AF193253          ATGAGAGTGAGGGGGATGCAGAGG------------AATTGGCCGCACTT
Ref.05_DF.ES.99.X492.AY227107           ATGAGAGTGAGGGGGATGCAGAGG------------AATTGGCAGCACTT
Ref.06_cpx.AU.96.BFP90.AF064699         ATGAGAGTGAAGGGGATACAGACG------------AGTTGGCAACACTT
Ref.06_cpx.EE.01.EE0359.AY535659        ATGAGAGTGAGGGGGACACAGATG------------AATTGGTCACACTT
Ref.06_cpx.GH.03.03GH173_06.AB286851    ATGAGAGTGAGGGGGATGCACAGG------------AATTGGCAGCACTT
Ref.07_BC.CN.05.XJDC6431_2.EF368372     ATGAGAGTGATGGGGATCAGGAAG------------AATTGGCGGCATTT
Ref.07_BC.CN.05.XJDC6441.EF368370       ATGAGAGTGACGGGGATCAGGAAG------------AATTGGCGGCATTT
Ref.07_BC.CN.98.98CN009.AF286230        ATGAGAGTGACGGGGATCAAGAAG------------AATTATCGGCATTT
Ref.08_BC.CN.06.nx2.HM067748            ATGAGAGTGAGCCGGACACGGAGG------------AATTATCAACAATG
Ref.08_BC.CN.97.97CNGX_6F.AY008715      ATGAGAGTGAGGGGGACACGGAGG------------AATTATCAACAATG
Ref.09_cpx.CI.00.00IC_10092.AJ866553    ATGAAAGTGAAGGGGACACAGACG------------AACTGGCAAAACTT
Ref.09_cpx.GH.96.96GH2911.AY093605      ATGAGAGTGAAGGAGATACAGAGG------------AATTGGCAAAACTT
Ref.09_cpx.SN.95.95SN1795.AY093603      ATGAGAGTGAAGGGGATGCAGAGG------------AATTGGCAGAACTT
Ref.09_cpx.US.99.99DE4057.AY093607      ATGAGAGTGAAGGGGATGAAGAGG------------AATTATCAAAACTG
Ref.10_CD.TZ.96.96TZ_BF061.AF289548     ATGACAGTGACGGGGATACAGAGG------------AATTGTCGACAATG
Ref.10_CD.TZ.96.96TZ_BF071.AF289549     ATGAAAGTGATGGGGATACAGAGG------------AATTATCCACAATG
Ref.10_CD.TZ.96.96TZ_BF110.AF289550     ATGAGAGTGATGGGGATACAGAAG------------AATTGTCAACCATG
Ref.11_cpx.CM.95.95CM_1816.AF492624     ATGAGAGTGAAGGAGACACAGAGG------------AGTTGGCACAACTT
Ref.11_cpx.CM.96.96CM_4496.AF492623     ATGAGAGTGAAGGAGACACAGAGG------------AATTGGCACAACTT
Ref.11_cpx.CM.97.MP818.AJ291718         ATGAGAGCGAGGGGGACACAGAAG------------AATTGGCACGACTT
Ref.12_BF.AR.97.A32879.AF408629         ATGAGAGTGAGGGGGATGCAGAGG------------AATTGGCAGCACTT
Ref.12_BF.AR.97.A32989.AF408630         ATGAGAGTGAGGGGGATGCAGAGG------------AATTGTCAGCACTT
Ref.12_BF.AR.99.ARMA159.AF385936        ATGAGAGTGAGGGGGATGCAGAGG------------AATTGGCAGCATTT
Ref.13_cpx.CM.02.02CM_A1394.DQ845388    ATGAGAGTGAGGGGGATACAGATG------------AACTGGCAAAACTT
Ref.13_cpx.CM.04.04CM_632_28.DQ845387   ATGAAAGTGAGGGGGATACAGATG------------AATTGGCAAAACTT
Ref.13_cpx.CM.96.96CM_1849.AF460972     ATGAGAGCGAGGGGGATACAGATG------------ACTTGGCAAAACTT
Ref.14_BG.ES.00.X605.AF450096           ATGAAAGCGAAGGGGACACAGAGG------------AATTGGCAATCCTT
Ref.14_BG.ES.00.X623.AF450097           ATGAAAGCGAAGGGGACACAGARG------------AATTGGCAAAACTK
Ref.14_BG.PT.00.00PTHDE10.GU230137      ATGAAAGCGAAGGGGACACAGAGG------------AATTGGCAACCCTT
Ref.15_01B.TH.96.M169.DQ354120          ATGAGAGTGAAGGAGACACAGATG------------AATTGGCCAAACTT
Ref.15_01B.TH.99.99TH_MU2079.AF516184   ATGAGAGTGAAGGAGACACAGATG------------AATTGGCCAAACTT
Ref.15_01B.TH.99.99TH_R2399.AF530576    ATGAGAGTGAAGGAGACACAGATG------------ACTTGGCCAAACTG
Ref.16_A2D.KE.91.KNH1271.AY945736       ATGAGAGTGATGGAGATACAGAAG------------AATTGTCAACACTT
Ref.16_A2D.KR.97.97KR004.AF286239       ATGAGAGTGAGGGGGATACAGAGG------------AATTATCAACACTT
Ref.17_BF.AR.02.AR02_ARG1139.EU581825   ATGAGAGTGAGGGGGATGCAGAGG------------AATTATCAGCACTT
Ref.17_BF.BO.02.BO02_BOL119.EU581827    ATGAGAGTGAGGGGGATGCAGAGG------------AATTATCAGCACTT
Ref.17_BF.PE.02.PE02_PCR0155.EU581828   ATGAGAGTGAGGGGGATGCAGAGG------------AATTATCAGCACTT
Ref.18_cpx.CM.97.CM53379.AF377959       ATGAGAGTGATGGAGACACAGAGG------------AATTGTCTAGGCTT
Ref.18_cpx.CU.99.CU14.AY586541          ATGAGAGTGGTGGGGACACAGAGG------------AATTATCCACACTT
Ref.18_cpx.CU.99.CU68.AY894993          ATGAGAGAGATGGGGACACAGAGG------------AATTATCCACACTT
Ref.19_cpx.CU.99.CU29.AY588971          ATGAGAGTGAGGGGGATACAGAGG------------AACTATCCACCCTT
Ref.19_cpx.CU.99.CU38.AY588970          ATGAGAGGGAGGGGGATACGGAGG------------AATTATCCACCCTT
Ref.19_cpx.CU.99.CU7.AY894994           ATGAGAGTGATGGGGACACGGAGG------------AGTTATCCACCCTT
Ref.20_BG.CU.99.Cu103.AY586545          ATGAGAGTGAAGGGGATACAGACG------------AATTGGCAGTGCTT
Ref.21_A2D.KE.91.KNH1254.AY945737       ATGAGAGTGAGGGAGATGAAGAGG------------AATTGTCAAAACTT
Ref.21_A2D.KE.99.KER2003.AF457051       ATGAGAGTGAGGGAGATAGAGAGG------------AATTGTCAAAACTT
Ref.21_A2D.KE.99.KSM4001.AF457072       ATGAGAGTGAGGGAGATGAAGAGG------------AATTGTCAAAAATG
Ref.22_01A1.CM.01.01CM_0001BBY.AY371159 ATGAGAGTGAGGGGGACACAGATG------------ACTTGGCAAAACTT
Ref.22_01A1.CM.02.02CM_3097MN.GQ229529  ATGAGAGTGAGGGGGACACAAATG------------AATTGGCCACGCTT
Ref.23_BG.CU.03.CB118.AY900571          ATGAGAGTGAAGGGGATACAGAAG------------AATTGGCAGCGCTT
Ref.23_BG.CU.03.CB347.AY900572          ATGAGAGTGAAGGGGATACAGAAG------------AATTGGCAGTGCTT
Ref.24_BG.CU.03.CB378.AY900574          ATGAGAGTGAAGGGGATACAGATG------------AATTGGCAACACTT
Ref.24_BG.CU.03.CB471.AY900575          ATGAGAGTGAGGGGGATACCGATG------------AATTGGCAACTCTT
Ref.24_BG.ES.08.X2456_2.FJ670526        ATGAGAGCGAGGGGGATACAAATG------------AATTGGCAACTCTT
Ref.25_cpx.CM.06.06CM_BA_040.EU693240   ATGAGAGTGATGGAGATACAGAGG------------AGTTATCCAAACTT
Ref.25_cpx.SA.03.J11233.EU697906        ATGAGAGTGAGGGAGATGAAGAGG------------AATTATCCAGACTT
Ref.25_cpx.SA.03.J11451.EU697908        ATGAGAGTGAGGGAGATACAGAGG------------AATTATCCACACTT
Ref.26_AU.CD.02.02CD_KS069.FM877780     ATGAGAGTGATGGGGATGAAGAAG------------AACTGTCAGCAATT
Ref.26_AU.CD.02.02CD_MBTB047.FM877782   ATGAGAGTGATGGGGACACGGAAG------------AACTGTCAGCACTT
Ref.26_AU.CD.97.97CD_KTB119.FM877777    ATGAGAGTGATGGGGACGCAGAGG------------AACTGTCAGCACTT
Ref.27_cpx.CD.97.97CDKTB49.AJ404325     ATGAGAGTGAAGGGGACACAGAGG------------AATTGGCAAGGCTT
Ref.27_cpx.FR.04.04CD_FR_KZS.AM851091   ATGAAAGTGATGGGGATACAGAGG------------AATTGGCAAGGCTT
Ref.28_BF.BR.99.BREPM12313.DQ085872     ATGAGAGTGAAGGAGACCAGGAAG------------AATTATTGGCAGTT
Ref.28_BF.BR.99.BREPM12609.DQ085873     ATGAGAGTGAGGGGGATGCAGAGG------------AATTGGAAGCACTT
Ref.28_BF.BR.99.BREPM12817.DQ085874     ATGAGAGCGAAGGGGACCAGGAAG------------AAT------TACTG
Ref.29_BF.BR.01.BREPM16704.DQ085876     ATGAGAGCGAAGGAGACCATGAAG------------ACTTATTGGCACTC
Ref.29_BF.BR.02.BREPM119.AY771590       ATGAGAGCGAGGGGGACCAGGAAG------------AATTGTCAGCACTT
Ref.29_BF.BR.99.BREPM11948.DQ085871     ATGAGAGTGAAGGGGATCAGGAAG------------AATTGGCAGGGCTT
Ref.31_BC.BR.02.110PA.EF091932          ATGAGAGTGAAGGGGATACAGAGG------------AATTGGCAACAATG
Ref.31_BC.BR.04.04BR137.AY727526        ATGAGAGTGAAGGGGATACAGAGG------------AATTGGAAACAATG
Ref.31_BC.BR.04.04BR142.AY727527        ATGAGAGTGAAGGGGACACAGAGG------------AATTGGAAACAATG
Ref.32_06A1.EE.01.EE0369.AY535660       ATGAGAGTGAGGGGGACACAGATG------------AATTGGTCACACTT
Ref.33_01B.ID.07.JKT194_C.AB547464      ATGAGAGTGAAGGAGACACAGAGG------------AGTTGGTCAAACTT
Ref.33_01B.MY.05.05MYKL007_1.DQ366659   ATGAGAGTGAAGGAGACACGGATG------------AATTGGCCAAACTT
Ref.33_01B.MY.05.05MYKL045_1.DQ366662   ATGAAAGTGAAGGGGACATGGATG------------ATTTGGCCAAGCTT
Ref.34_01B.TH.99.OUR2478P.EF165541      ATGAGAGTGAAGGAGACACAGATG------------AATTGGCTAAACTT
Ref.35_AD.AF.05.05AF026.EF158043        ATGAGAGTGATGGGGACACAGATG------------AGTTGGCAAAACTT
Ref.35_AD.AF.05.05AF094.EF158040        ATGAGAGTGATGGGGACACAGATG------------AATTGGCAAAACTG
Ref.35_AD.AF.05.05AF095.EF158041        ACGAGAGTGATGGGGACACAGATG------------AATTGGCAAAACTT
Ref.36_cpx.CM.00.00CMNYU1162.EF087995   ATGAGAGTGAGGGGGACACAGATG------------AATTGGCCTTACTC
Ref.36_cpx.CM.00.00CMNYU830.EF087994    ATGAGAGCGAGGGGAACACAGAGG------------AATTGTCTACACTT
Ref.37_cpx.CM.00.00CMNYU926.EF116594    ATGAGAGTGATGGGGATACAGAGG------------AATTATCCACCCTT
Ref.37_cpx.CM.97.CM53392.AF377957       ATGAGAGTGATGGGGATACAGAGG------------AATTATCTACCCTT
Ref.38_BF1.UY.04.UY04_3987.FJ213781     ATGAGAGTGATGGGGATGCAGAGG------------AATTGGCAGCACTT
Ref.38_BF1.UY.04.UY04_4022.FJ213782     ATGAGAGCGAGGGGGATGCAGAGG------------AATTGGCAGCACTT
Ref.38_BF1.UY.05.UY05_4752.FJ213780     ATGAGAGTGAGGGGGATGCAGAGG------------AATTGGCAGCCCTT
Ref.39_BF.BR.03.03BRRJ103.EU735534      ATGAGAGTGAGGGGGATGCAGAGG------------AATTGGCAGCACTT
Ref.39_BF.BR.03.03BRRJ327.EU735536      ATGAGAGTGAGGGGGATGCAGAGG------------AATTGGCAGCACTT
Ref.39_BF.BR.04.04BRRJ179.EU735535      ATGAGAGTGAGGGGGATGCAGAGG------------AATTGGCAGCACTT
Ref.40_BF.BR.04.04BRRJ115.EU735538      ATGAGAGTGAAGGGGATCAAGAAG------------AATTGTCAGCGCTT
Ref.40_BF.BR.04.04BRSQ46.EU735540       ATGAGAGCGAAGGGGATCAAGAAG------------AGTTGTCAGCTCTT
Ref.40_BF.BR.05.05BRRJ200.EU735539      ATGAGAGTGAAGGGGATCAGGAAG------------AGTTGTCAGCTCTG
Ref.42_BF.LU.03.luBF_05_03.EU170155     ATGAGAGTGACGGGGATCATGAAG------------AATTATCAGCACTK
Ref.43_02G.SA.03.J11223.EU697904        ATGAGAGTGAAGGAGATACAGAGG------------AATTGGCAATACTT
Ref.43_02G.SA.03.J11243.EU697907        ATGAGAGTGAAGGGGATRCAGAGG------------AATTGGCAACACTT
Ref.43_02G.SA.03.J11456.EU697909        ATGAGAGTGAAGGGGATACAGAGG------------AATTGGCAACACTT
Ref.44_BF.CL.00.CH80.FJ358521           ATGAGAGTGAGGGGGATGCAGAGG------------AATTGGCAGCACTT
Ref.45_cpx.CD.97.97CD_MBFE185.FN392874  ATGAGAGTGAGGGAGATACAGAGG------------AATTGGCAGCACTT
Ref.45_cpx.CM.97.97CM_MP814.FN392876    ATGAGAGTGAGGGAGATGCAGAGG------------AACTGGCAGCACTT
Ref.45_cpx.GA.97.97GA_TB45.FN392877     ATGAGAGTGAGGGARATACAGAGG------------AATTGGCAGCACTT
Ref.46_BF.BR.01.01BR087.DQ358801        ATGAGAGTGAGGGGGATGAAGAGG------------AATTGGCAGCACTT
Ref.46_BF.BR.01.01BR125.DQ358802        ATGAGAGTGAGGGGGATGCAGAGG------------AATTGGCAGCACTT
Ref.46_BF.BR.07.07BR_FPS625.HM026456    ATGAGAGTGAGGGGGATGCAGAGG------------AATTGGCAGCACTG
Ref.47_BF.ES.08.P1942.GQ372987          ATGAGAGCGAGGGAGATCAAGAAG------------AATTATCAGCAATG
Ref.47_BF.ES.08.X2457_2.FJ670529        ATGAGAGCGAGGGAGATCAAGAAG------------AATTATCAGCACTG
Ref.49_cpx.GM.02.N18380.HQ385477        ATGAGAGCGATGGAGACACGGACG------------AACTGCAGAACCTT
Ref.49_cpx.GM.03.N26677.HQ385479        ATGAGAGTGATGGAGACATGGATG-------------ATTTGCAAAATTG
Ref.49_cpx.GM.97.N28353.HQ385478        ATGAGG------------ATGAAGGAAGATAGGGTGAATTTCCAAAACTT
Ref.O.BE.87.ANT70.L20587                ATGAAAGCAATGGAG---AAGAGG------------AAC---AAGAAGTT
Ref.O.CM.91.MVP5180.L20571              ATGAAAGTAATGAAG---AAGAAC------------AAC---AGGAAGTC
Ref.O.CM.98.98CMU2901.AY169812          ATGAGAGCAATGGAG---AAGAAG------------AAC---AAGAAGTT
Ref.O.SN.99.99SE_MP1300.AJ302647        ATGAAAGTGATGGAA---AAGAGG------------AAC---AGGAAGTT
Ref.N.CM.02.DJO0131.AY532635            GTGAGAATGATGGGGATGCAGATT------------GGTTGGCCA-----
Ref.N.CM.95.YBF30.AJ006022              ATGAAAGTGATGGGGATGCAGAGT------------GGT-----------
Ref.N.CM.97.YBF106.AJ271370             AGGAGAGTGATGGGGATGCAGAGT------------GGTTGGCCATTCTT
Ref.P.CM.06.U14788.HQ179987             ATGAAAGTAATGAAGAAGAAGAAG------------AAC------AGCTT
Ref.P.FR.09.RBF168.GU111555             ATGAGAGCAATGAAGAAGAAGAAG------------AAC------AGCTT
Ref.CPZ.CD.90.ANT.U42720                AGGAAG------------CCGATA--------------------------
Ref.CPZ.CM.05.SIVcpzMT145.DQ373066      ATGAAAGTGATGGGG---ATGAAA------------TATTAT--------
Ref.CPZ.US.85.US_Marilyn.AF103818       ATGAAAGTGATGGAG---AAGAAG------------AAG---AGACTCTG

Ref.A1.AU.03.PS1044_Day0.DQ676872       A------TTG---------------------------AAATGGGGAACT-
Ref.A1.RW.92.92RW008.AB253421           A------TTG---------------------------ACATGGGGAACT-
Ref.A1.UG.92.92UG037.AB253429           G------TGG---------------------------ACATGGGGGATT-
Ref.A2.CD.97.97CDKTB48.AF286238         G------TGG---------------------------GAATGGGGAATC-
Ref.A2.CM.01.01CM_1445MV.GU201516       G------TGG---------------------------AGATGGGGAATC-
Ref.A2.CY.94.94CY017_41.AF286237        G------TGG---------------------------AGAGGGGGCATC-
Ref.B.FR.83.HXB2_LAI_IIIB_BRU.K03455    G------TGGAGATGG---------------GGGTGGAGATGGGGCACC-
Ref.B.NL.00.671_00T36.AY423387          G------TGG---------------------------AGATGGGGCATC-
Ref.B.TH.90.BK132.AY173951              G------TGG---------------------------AGATGGGGCATC-
Ref.B.US.98.1058_11.AY331295            G------TGG---------------------------AGATGGGGCACTA
Ref.C.BR.92.BR025_d.U52953              G------TGG---------------------------ATATGGGGCATC-
Ref.C.ET.86.ETH2220.U46016              G------TGG---------------------------ATATGGGGAATC-
Ref.C.IN.95.95IN21068.AF067155          G------TGG---------------------------ATATGGGGCGTC-
Ref.C.ZA.04.04ZASK146.AY772699          G------TGG---------------------------ATATGGGGCATC-
Ref.D.CD.83.ELI.K03454                  G------TGG---------------------------AAATGGGGCATC-
Ref.D.CM.01.01CM_4412HAL.AY371157       A------TGG---------------------------AAATGGGGCACC-
Ref.D.TZ.01.A280.AY253311               G------TGG---------------------------AGATGGGGCATC-
Ref.D.UG.94.94UG114.U88824              G------TGG---------------------------AAATGGGGCACG-
Ref.F1.BE.93.VI850.AF077336             G------GGG---------------------------AAATGGGGCCTT-
Ref.F1.BR.93.93BR020_1.AF005494         G------GGG---------------------------AAGTGGGGCCTT-
Ref.F1.FI.93.FIN9363.AF075703           G------GGA---------------------------AAATGGGGCCTT-
Ref.F1.FR.96.96FR_MP411.AJ249238        G------GGG---------------------------AAATGGGGTCTT-
Ref.F2.CM.02.02CM_0016BBY.AY371158      G------GGG---------------------------AAGTGGGGCTTT-
Ref.F2.CM.95.95CM_MP255.AJ249236        G------GGG---------------------------AAGTGGGGCCTT-
Ref.F2.CM.95.95CM_MP257.AJ249237        G------GGG---------------------------AGGTGGGGCCTC-
Ref.F2.CM.97.CM53657.AF377956           G------GGG---------------------------AAATGGGGCCTT-
Ref.G.BE.96.DRCBL.AF084936              A------TGG---------------------------AACTGGGGGATT-
Ref.G.KE.93.HH8793_12_1.AF061641        A------TGG---------------------------AAATGGGGGACT-
Ref.G.NG.92.92NG083.U88826              A------TGG---------------------------AAATGGGGGACT-
Ref.G.PT.x.PT2695.AY612637              G------TGG---------------------------AAATGGGGGACT-
Ref.H.BE.93.VI991.AF190127              G------TGG---------------------------AGATGGGGCACC-
Ref.H.BE.93.VI997.AF190128              G------TGG---------------------------AGAGGGGGCATC-
Ref.H.CF.90.056.AF005496                A------TGG---------------------------AGATGGGGCACC-
Ref.H.GB.00.00GBAC4001.FJ711703         G------TTG---------------------------AGCGGGGGCATC-
Ref.J.CD.97.J_97DC_KTB147.EF614151      G------TGG---------------------------AAATGGGGCCTC-
Ref.J.CM.04.04CMU11421.GU237072         G------TGG---------------------------AAATGGGGCCTC-
Ref.J.SE.93.SE9280_7887.AF082394        G------TGG---------------------------AGAGGGGGCCTC-
Ref.K.CD.97.97ZR_EQTB11.AJ249235        G------GGG---------------------------AAACGGGGCATC-
Ref.K.CM.96.96CM_MP535.AJ249239         G------GGG---------------------------AACTGGGGCATC-
Ref.01_AE.AF.07.569M.GQ477441           G------TGG---------------------------AAATGGGGGACT-
Ref.01_AE.CN.05.05GX001.GU564221        G------TGG---------------------------AAATGGGGAACT-
Ref.01_AE.TH.90.CM240.U54771            G------TGG---------------------------AAATGGGGGACT-
Ref.02_AG.CM.99.pBD6_15.AY271690        A------TTG---------------------------AGGTGGGTGACT-
Ref.02_AG.LR.x.POC44951.AB485636        A------TGG---------------------------AGATTGGGTACG-
Ref.02_AG.NG.x.IBNG.L39106              A------TGG---------------------------AGATGGGGTACG-
Ref.03_AB.RU.97.KAL153_2.AF193276       A------TGG---------------------------AGATGGGGCACC-
Ref.04_cpx.CY.94.94CY032_3.AF049337     G------TGG---------------------------GAATGGGGAACT-
Ref.04_cpx.GR.91.GR11_97PVCH.AF119820   G------TGG---------------------------GAATGGGGGACT-
Ref.04_cpx.GR.97.GR84_97PVMY.AF119819   G------TGG---------------------------ACATGGGGGACT-
Ref.05_DF.BE.93.VI961.AF076998          G------GGG---------------------------AAATGGGGCCTT-
Ref.05_DF.BE.x.VI1310.AF193253          G------GGG---------------------------AAGTGGGGCCTT-
Ref.05_DF.ES.99.X492.AY227107           G------GGG---------------------------AAATGGGGCCTT-
Ref.06_cpx.AU.96.BFP90.AF064699         A------TGG---------------------------AAATGGGGGACT-
Ref.06_cpx.EE.01.EE0359.AY535659        A------TGG---------------------------AAATGGGGAACT-
Ref.06_cpx.GH.03.03GH173_06.AB286851    A------TGG---------------------------AATTGGGGAACT-
Ref.07_BC.CN.05.XJDC6431_2.EF368372     A------TGG---------------------------AGATGGGGCACG-
Ref.07_BC.CN.05.XJDC6441.EF368370       A------TGG---------------------------AGATGGGGCACC-
Ref.07_BC.CN.98.98CN009.AF286230        A------TGG---------------------------AGATGGGGCACC-
Ref.08_BC.CN.06.nx2.HM067748            G------TGG---------------------------ATATGGGGCGTC-
Ref.08_BC.CN.97.97CNGX_6F.AY008715      G------TGG---------------------------ATATGGGGCGTC-
Ref.09_cpx.CI.00.00IC_10092.AJ866553    G------TGG---------------------------AGATGGGGCCTC-
Ref.09_cpx.GH.96.96GH2911.AY093605      G------TGG---------------------------AGATGGGGCCTC-
Ref.09_cpx.SN.95.95SN1795.AY093603      G------TGG---------------------------AGATGGGGCCTC-
Ref.09_cpx.US.99.99DE4057.AY093607      G------TGG---------------------------AAATGGGGCCTC-
Ref.10_CD.TZ.96.96TZ_BF061.AF289548     G------TGG---------------------------ATATGGGGAATC-
Ref.10_CD.TZ.96.96TZ_BF071.AF289549     G------TGG---------------------------ATATGGGGCATC-
Ref.10_CD.TZ.96.96TZ_BF110.AF289550     G------TGG---------------------------ATATGGGGCATC-
Ref.11_cpx.CM.95.95CM_1816.AF492624     G------TGG---------------------------AGATGGGGCCTC-
Ref.11_cpx.CM.96.96CM_4496.AF492623     G------TGG---------------------------AAATGGGGCCTC-
Ref.11_cpx.CM.97.MP818.AJ291718         G------TGG---------------------------AGATGGGGCCTC-
Ref.12_BF.AR.97.A32879.AF408629         G------GGG---------------------------ACATGGGGCCTC-
Ref.12_BF.AR.97.A32989.AF408630         G------GGG---------------------------ACATGGGGCCTC-
Ref.12_BF.AR.99.ARMA159.AF385936        G------GGG---------------------------AACTGGGGCTTC-
Ref.13_cpx.CM.02.02CM_A1394.DQ845388    G------TGG---------------------------AAATGGGGAACT-
Ref.13_cpx.CM.04.04CM_632_28.DQ845387   G------TGG---------------------------AAATGGGGAACT-
Ref.13_cpx.CM.96.96CM_1849.AF460972     G------TGG---------------------------AAATGGGGAACT-
Ref.14_BG.ES.00.X605.AF450096           G------TGG---------------------------AAATGGGGGACT-
Ref.14_BG.ES.00.X623.AF450097           G------TGG---------------------------AAATGGGGGACT-
Ref.14_BG.PT.00.00PTHDE10.GU230137      G------TGG---------------------------ACATGGGGGACT-
Ref.15_01B.TH.96.M169.DQ354120          G------TGG---------------------------AAATGGGGGACT-
Ref.15_01B.TH.99.99TH_MU2079.AF516184   G------TGG---------------------------AAATGGGGGACC-
Ref.15_01B.TH.99.99TH_R2399.AF530576    G------TGG---------------------------AAATGGGGGACT-
Ref.16_A2D.KE.91.KNH1271.AY945736       G------TGG---------------------------AGATGGGGGATC-
Ref.16_A2D.KR.97.97KR004.AF286239       A------TGG---------------------------AAATGGGGAATC-
Ref.17_BF.AR.02.AR02_ARG1139.EU581825   G------TGG---------------------------AAATGGGGCACG-
Ref.17_BF.BO.02.BO02_BOL119.EU581827    G------TGG---------------------------AAATGGGGCACC-
Ref.17_BF.PE.02.PE02_PCR0155.EU581828   G------TGG---------------------------AAATGGGGCATC-
Ref.18_cpx.CM.97.CM53379.AF377959       G------TGG---------------------------AGATGGGGAACC-
Ref.18_cpx.CU.99.CU14.AY586541          G------TGG---------------------------AAATGGGGAACC-
Ref.18_cpx.CU.99.CU68.AY894993          A------TGG---------------------------AGATGGGGAACC-
Ref.19_cpx.CU.99.CU29.AY588971          A------TGG---------------------------AATTGGGGGACT-
Ref.19_cpx.CU.99.CU38.AY588970          A------TGG---------------------------AATTGGGGGATT-
Ref.19_cpx.CU.99.CU7.AY894994           A------TGG---------------------------AATTGGGGGACT-
Ref.20_BG.CU.99.Cu103.AY586545          G------TGG---------------------------ACATGGGGGACT-
Ref.21_A2D.KE.91.KNH1254.AY945737       G------TGG---------------------------AAATGGGGCATC-
Ref.21_A2D.KE.99.KER2003.AF457051       G------TGG---------------------------AAATGGGGCATT-
Ref.21_A2D.KE.99.KSM4001.AF457072       G------TGG---------------------------AAGTGGGGCATC-
Ref.22_01A1.CM.01.01CM_0001BBY.AY371159 G------TGG---------------------------AGATGGGGAACT-
Ref.22_01A1.CM.02.02CM_3097MN.GQ229529  G---------------------------------------TGG---ACT-
Ref.23_BG.CU.03.CB118.AY900571          G------TGG---------------------------ACATGGGGGACT-
Ref.23_BG.CU.03.CB347.AY900572          G------TGG---------------------------ACATGGGGGACT-
Ref.24_BG.CU.03.CB378.AY900574          G------TGG---------------------------ACATGGGGGACT-
Ref.24_BG.CU.03.CB471.AY900575          G------TGG---------------------------ACATGGGGGACT-
Ref.24_BG.ES.08.X2456_2.FJ670526        G------TGG---------------------------ACATGGGGGACT-
Ref.25_cpx.CM.06.06CM_BA_040.EU693240   T------TGG---------------------------AAATGGGGGACT-
Ref.25_cpx.SA.03.J11233.EU697906        A------TGG---------------------------AAAGGGGGGATT-
Ref.25_cpx.SA.03.J11451.EU697908        C------TGG---------------------------AGATGGGGAATT-
Ref.26_AU.CD.02.02CD_KS069.FM877780     G------TGG---------------------------AAATGGGGAATT-
Ref.26_AU.CD.02.02CD_MBTB047.FM877782   G------TTG---------------------------AAATGGGGGACC-
Ref.26_AU.CD.97.97CD_KTB119.FM877777    G------TGG---------------------------AAATGGGGGACC-
Ref.27_cpx.CD.97.97CDKTB49.AJ404325     G------TGG---------------------------AGATGGGGCCTC-
Ref.27_cpx.FR.04.04CD_FR_KZS.AM851091   G------TGG---------------------------AGATGGGGCCTC-
Ref.28_BF.BR.99.BREPM12313.DQ085872     G------TGG---------------------------AGATGGGGCATG-
Ref.28_BF.BR.99.BREPM12609.DQ085873     G------GGG---------------------------ACATGGGGCCTC-
Ref.28_BF.BR.99.BREPM12817.DQ085874     G------TGG---------------------------AAATGGGGCATG-
Ref.29_BF.BR.01.BREPM16704.DQ085876     G---------------------------------------TGGGGCATG-
Ref.29_BF.BR.02.BREPM119.AY771590       G------TGG---------------------------GAATGGGGCATC-
Ref.29_BF.BR.99.BREPM11948.DQ085871     G------TGG---------------------------AAATGGGGCACG-
Ref.31_BC.BR.02.110PA.EF091932          G------TGG---------------------------ATATGGGGCATC-
Ref.31_BC.BR.04.04BR137.AY727526        G------TGG---------------------------ATATGGGGCATC-
Ref.31_BC.BR.04.04BR142.AY727527        G------TGG---------------------------ATATGGGGAATC-
Ref.32_06A1.EE.01.EE0369.AY535660       A------TGG---------------------------AAATGGGGAACT-
Ref.33_01B.ID.07.JKT194_C.AB547464      A------TGG---------------------------AAATGGGGAACT-
Ref.33_01B.MY.05.05MYKL007_1.DQ366659   G------TGG---------------------------AAATGGGGGACT-
Ref.33_01B.MY.05.05MYKL045_1.DQ366662   G------TGG---------------------------AAATGGGGAACT-
Ref.34_01B.TH.99.OUR2478P.EF165541      G------TGG---------------------------AAATGGGGAACT-
Ref.35_AD.AF.05.05AF026.EF158043        G------TGG---------------------------AGATGGGGAACT-
Ref.35_AD.AF.05.05AF094.EF158040        G------TGG---------------------------AGATGGGGAACT-
Ref.35_AD.AF.05.05AF095.EF158041        G------TGG---------------------------AGATGGGGAACT-
Ref.36_cpx.CM.00.00CMNYU1162.EF087995   G------TGG---------------------------AAATGGGGGACT-
Ref.36_cpx.CM.00.00CMNYU830.EF087994    G------TGG---------------------------AAATGGGGGACT-
Ref.37_cpx.CM.00.00CMNYU926.EF116594    A------TGG---------------------------AATTGGGGGACT-
Ref.37_cpx.CM.97.CM53392.AF377957       A------TGG---------------------------AATTGGGGGACT-
Ref.38_BF1.UY.04.UY04_3987.FJ213781     G------GGG---------------------------AAATGGGGCCTA-
Ref.38_BF1.UY.04.UY04_4022.FJ213782     G------GGG---------------------------AAATGGGGCCTG-
Ref.38_BF1.UY.05.UY05_4752.FJ213780     G------GGG---------------------------AAATGGAGCTTG-
Ref.39_BF.BR.03.03BRRJ103.EU735534      G------GGG---------------------------AAATGGGGCCTT-
Ref.39_BF.BR.03.03BRRJ327.EU735536      G------GGG---------------------------AAGTGGGGCCTT-
Ref.39_BF.BR.04.04BRRJ179.EU735535      G------GGG---------------------------AGGTGGGGCCTT-
Ref.40_BF.BR.04.04BRRJ115.EU735538      A------TGG---------------------------AAATGGGGCATG-
Ref.40_BF.BR.04.04BRSQ46.EU735540       A------TGG---------------------------AGATGGGGCATC-
Ref.40_BF.BR.05.05BRRJ200.EU735539      G------TGG---------------------------AAATGGGGCATC-
Ref.42_BF.LU.03.luBF_05_03.EU170155     G------TGG---------------------------AAATGGGGCATC-
Ref.43_02G.SA.03.J11223.EU697904        G------TGG---------------------------ACAATGTGGASY-
Ref.43_02G.SA.03.J11243.EU697907        G------TGG---------------------------ACATGGGGGACT-
Ref.43_02G.SA.03.J11456.EU697909        G------TGG---------------------------ACATGGTGGACT-
Ref.44_BF.CL.00.CH80.FJ358521           G------GGG---------------------------AAGTGGGGCCTT-
Ref.45_cpx.CD.97.97CD_MBFE185.FN392874  G------GGG---------------------------AGATGGGGCATC-
Ref.45_cpx.CM.97.97CM_MP814.FN392876    G------GGG---------------------------AGATGGGGCATC-
Ref.45_cpx.GA.97.97GA_TB45.FN392877     G------GGG---------------------------AGATGGGGCATC-
Ref.46_BF.BR.01.01BR087.DQ358801        G------GGG---------------------------AAGTGGGGCCTT-
Ref.46_BF.BR.01.01BR125.DQ358802        G------GGG---------------------------AAATGGGGCCTC-
Ref.46_BF.BR.07.07BR_FPS625.HM026456    G------GGG---------------------------AAATGGGGCCTT-
Ref.47_BF.ES.08.P1942.GQ372987          G------TGG---------------------------AAAGGGGGCATC-
Ref.47_BF.ES.08.X2457_2.FJ670529        G------TGG---------------------------AAAGGGGGCATC-
Ref.49_cpx.GM.02.N18380.HQ385477        A------TGG---------------------------GGATGGGGCCTC-
Ref.49_cpx.GM.03.N26677.HQ385479        G------TGG---------------------------AGAGGGGGTCTC-
Ref.49_cpx.GM.97.N28353.HQ385478        G------TGG---------------------------AGATGGGGCCTC-
Ref.O.BE.87.ANT70.L20587                A------TGG---------------------------ACCTTG---TAC-
Ref.O.CM.91.MVP5180.L20571              A------TGG---------------------------AGCTTA---TAC-
Ref.O.CM.98.98CMU2901.AY169812          A------GGG---------------------------ATCTTG---TAC-
Ref.O.SN.99.99SE_MP1300.AJ302647        A------GGG---------------------------ATCTTG---TGC-
Ref.N.CM.02.DJO0131.AY532635            --------------------------------------------------
Ref.N.CM.95.YBF30.AJ006022              -------TGG---------------------------ATGGGG---ATG-
Ref.N.CM.97.YBF106.AJ271370             CTGTCTC---------------------------------------CTG-
Ref.P.CM.06.U14788.HQ179987             A------GGG---------------------------AACTTG---GAA-
Ref.P.FR.09.RBF168.GU111555             A------GGG---------------------------AACTTGGGAATTT
Ref.CPZ.CD.90.ANT.U42720                ----CATATT------------------------------------ATT-
Ref.CPZ.CM.05.SIVcpzMT145.DQ373066      -------TGGTGGAGGAACTCATGCAGGTCCATCAGCATCAAG---TTA-
Ref.CPZ.US.85.US_Marilyn.AF103818       G---CTAAGTTATTGTCTT-------------------------------

Ref.A1.AU.03.PS1044_Day0.DQ676872       --------ATGATCTTGGGAATGATATTA---------------ATCTGT
Ref.A1.RW.92.92RW008.AB253421           --------ATGATCTTGGGGATATTAATA---------------ATCTGT
Ref.A1.UG.92.92UG037.AB253429           --------ATGATCTTGGGGATGATAATA---------------ATTTGT
Ref.A2.CD.97.97CDKTB48.AF286238         --------TTGGTTTTTGGGATGATAATG---------------ATGTGT
Ref.A2.CM.01.01CM_1445MV.GU201516       --------TTGATTTTTGGGATGCTAATA---------------ATTTGT
Ref.A2.CY.94.94CY017_41.AF286237        --------TTGATTTTGGGGATGTTAATA---------------ATGTGT
Ref.B.FR.83.HXB2_LAI_IIIB_BRU.K03455    --------ATGCTCCTTGGGATGTTGATG---------------ATCTGT
Ref.B.NL.00.671_00T36.AY423387          --------ATGCTCCTTGGGACGTTGATG---------------ATCTGT
Ref.B.TH.90.BK132.AY173951              --------TTGCTCCTTGGGATATTAATG---------------ATTAGT
Ref.B.US.98.1058_11.AY331295            CGCTCACCATGCTCCTTGGAATATTGATG---------------ATCTGT
Ref.C.BR.92.BR025_d.U52953              --------TTAGGCTTTTGGATGGTAATG---------------ATTTAT
Ref.C.ET.86.ETH2220.U46016              --------TTAGGCTTTTGGATGTTAATG---------------ATTTGT
Ref.C.IN.95.95IN21068.AF067155          --------TTAGGCTTTTGGATGTTAATG---------------ATTTGT
Ref.C.ZA.04.04ZASK146.AY772699          --------TTAGGCTTTTGGATGATAATA---------------ATTTGT
Ref.D.CD.83.ELI.K03454                  --------ATGCTCCTTGGGATATTGATG---------------ACCTGT
Ref.D.CM.01.01CM_4412HAL.AY371157       --------ATGCTCCTTGGGATGTTGCTG------------ATGACATAT
Ref.D.TZ.01.A280.AY253311               --------ATGCTCCTTGGAATGTGGATG---------------ACATAT
Ref.D.UG.94.94UG114.U88824              --------ATGCTCCTTGGGATGCTGATG---------------ATATGT
Ref.F1.BE.93.VI850.AF077336             --------TTATTCCTGGGGATATTAATA---------------ATCTGT
Ref.F1.BR.93.93BR020_1.AF005494         --------TTATTCCTGGGGACATTAATA---------------ATCTGT
Ref.F1.FI.93.FIN9363.AF075703           --------TTATTCCTGGGGATGTTAATA---------------ATCTGT
Ref.F1.FR.96.96FR_MP411.AJ249238        --------TTATTTCTGGGGATATTAATA---------------ATCTGT
Ref.F2.CM.02.02CM_0016BBY.AY371158      --------TTATTCCTGGGAATATTAATA---------------ATCTGT
Ref.F2.CM.95.95CM_MP255.AJ249236        --------TTATTCCTGGGGATATTAATA---------------ATCTGT
Ref.F2.CM.95.95CM_MP257.AJ249237        --------TTATTCCTGGGGATATTAATA---------------ATCTGT
Ref.F2.CM.97.CM53657.AF377956           --------TTATTCCTGGGGATATTAATA---------------ATCTGT
Ref.G.BE.96.DRCBL.AF084936              --------TTGATCCTTGGGTTGGTGATA---------------ATTTGT
Ref.G.KE.93.HH8793_12_1.AF061641        --------TTGATCCTTGGGTTGGTGATA---------------ATTTGT
Ref.G.NG.92.92NG083.U88826              --------TTGATCCTTGGGTTGGTAATA---------------ATTTGT
Ref.G.PT.x.PT2695.AY612637              --------TTGATCCTTGGATTGGTGATA---------------ATTTGT
Ref.H.BE.93.VI991.AF190127              --------TTAATCTTGGGTATGTTGCTG---------------ATCTGT
Ref.H.BE.93.VI997.AF190128              --------TTACTTTTGGGTATGTTGCTG---------------ATTTAT
Ref.H.CF.90.056.AF005496                --------TTAATCTTGGGTATGTTGCTG---------------ATCTGT
Ref.H.GB.00.00GBAC4001.FJ711703         --------TTAATCTTGGGTATGTTGCTG---------------ATGTGT
Ref.J.CD.97.J_97DC_KTB147.EF614151      --------ATGATCTTTGGAATGTTAATG---------------ATTTGT
Ref.J.CM.04.04CMU11421.GU237072         --------ATGATCTTTGGAATGTTGATG---------------ATTTGT
Ref.J.SE.93.SE9280_7887.AF082394        --------ATGATCTTTGGAATGTTAATG---------------ATTTGT
Ref.K.CD.97.97ZR_EQTB11.AJ249235        --------TTATTCTTGGGGATATTAATA---------------ATCTGT
Ref.K.CM.96.96CM_MP535.AJ249239         --------TTATTCTTGGGAATATTGATA---------------ATCTGT
Ref.01_AE.AF.07.569M.GQ477441           --------TTGATCCTTGGGTTGGTGATA---------------ATTTGT
Ref.01_AE.CN.05.05GX001.GU564221        --------TTGATCCTTGGGTTGGTGATA---------------ATGTGT
Ref.01_AE.TH.90.CM240.U54771            --------TTGATCCTTGGGTTGGTGATA---------------ATTTGT
Ref.02_AG.CM.99.pBD6_15.AY271690        --------ATCATCTTGTGGATAATCATA---------------ATTTGT
Ref.02_AG.LR.x.POC44951.AB485636        --------ATA---TTTTGGATAATAATA---------------ATTTGT
Ref.02_AG.NG.x.IBNG.L39106              --------AATATATTTTGGATAATGATA---------------ATTTGT
Ref.03_AB.RU.97.KAL153_2.AF193276       --------TTGTTCCTTGGGATGCTGATG---------------ATCTGT
Ref.04_cpx.CY.94.94CY032_3.AF049337     --------TTGATCCTTGGGTTGGTGATA---------------ATCTGT
Ref.04_cpx.GR.91.GR11_97PVCH.AF119820   --------TTGATCCTTGGGTTGGTAATA---------------ATGTGT
Ref.04_cpx.GR.97.GR84_97PVMY.AF119819   --------TTCATCCTTTGGTTGGTAATA---------------ATTTGT
Ref.05_DF.BE.93.VI961.AF076998          --------TTATTCCTGGGAATATTAATA---------------ATCTGT
Ref.05_DF.BE.x.VI1310.AF193253          --------TTATTCCTGGGGATATTAATA---------------ATCTGT
Ref.05_DF.ES.99.X492.AY227107           --------TTATTCCTGGGGATGTTAATA---------------ACCTCT
Ref.06_cpx.AU.96.BFP90.AF064699         --------TTGATCCTTGGGTTGGTGATA---------------ATTTGT
Ref.06_cpx.EE.01.EE0359.AY535659        --------TTGATCCTTGGGTTGGTGATA---------------ATTTGT
Ref.06_cpx.GH.03.03GH173_06.AB286851    --------TTGATCCTTGGGTTGGTGATA---------------ATTTGT
Ref.07_BC.CN.05.XJDC6431_2.EF368372     --------ATGCTCCTTGGAATGTTGATG---------------ATCTGT
Ref.07_BC.CN.05.XJDC6441.EF368370       --------ATGCTCATTGGGATGTTGATG---------------ATCTGT
Ref.07_BC.CN.98.98CN009.AF286230        --------ATGCTCCTTGGGATGTTGATG---------------ATCTGT
Ref.08_BC.CN.06.nx2.HM067748            --------TTAGGCTTATGGATGTTAATG---------------ATTTGT
Ref.08_BC.CN.97.97CNGX_6F.AY008715      --------TTAGGCTTTTGGATGTTAATG---------------ATTTGT
Ref.09_cpx.CI.00.00IC_10092.AJ866553    -----CTCATGACCTTTGGAACTTTAATG---------------ATTTGT
Ref.09_cpx.GH.96.96GH2911.AY093605      --------ATGATTCTTGGAATGTTGATG---------------ATTTGT
Ref.09_cpx.SN.95.95SN1795.AY093603      --------ATGATCTTTGGAATGTTGCTG---------------ATTTGT
Ref.09_cpx.US.99.99DE4057.AY093607      --------ATGATCTTTGGAATATTAATG---------------ATTTGT
Ref.10_CD.TZ.96.96TZ_BF061.AF289548     --------TTAGGCTTTTGGATGTTAATG---------------ATTTGT
Ref.10_CD.TZ.96.96TZ_BF071.AF289549     --------TTAGGCCTTTGGATGTTAATG---------------ATTTGT
Ref.10_CD.TZ.96.96TZ_BF110.AF289550     --------TTAGGCTTTTGGATGTTAATG---------------ATCTGT
Ref.11_cpx.CM.95.95CM_1816.AF492624     --------ATGATCTTTGGAATGTTGATG---------------ATCTGT
Ref.11_cpx.CM.96.96CM_4496.AF492623     --------ATGATCTTTGGAATGTTAATG---------------ATTTGT
Ref.11_cpx.CM.97.MP818.AJ291718         --------ATGATCAGTGGAATGTTAATG---------------ATCTGT
Ref.12_BF.AR.97.A32879.AF408629         --------TTATTCTTGGGAATATTGATA---------------ATCTGT
Ref.12_BF.AR.97.A32989.AF408630         --------TTATTCTTGGGAATATTGATA---------------ATCTGT
Ref.12_BF.AR.99.ARMA159.AF385936        --------TTATTCCTGGGAATATTGATA---------------ATCTGT
Ref.13_cpx.CM.02.02CM_A1394.DQ845388    --------TTGATCCTTGGGTTGGTGATA---------------ATTTGT
Ref.13_cpx.CM.04.04CM_632_28.DQ845387   --------TTGATCCTTGGGTTGGTGATA---------------ATTTGT
Ref.13_cpx.CM.96.96CM_1849.AF460972     --------TTGATCCTTGGGTTGGTGATA---------------ATTTGT
Ref.14_BG.ES.00.X605.AF450096           --------TTGATCCTTGGGTTGGTGATA---------------ATTTGT
Ref.14_BG.ES.00.X623.AF450097           --------TTGATCCTTGGGTTGGTGATA---------------ATTTGT
Ref.14_BG.PT.00.00PTHDE10.GU230137      --------TTGATCCTTGGGTTGGTGATA---------------ATTTGT
Ref.15_01B.TH.96.M169.DQ354120          --------TTGATCCTTGGGTTGGTGATA---------------ATCTGT
Ref.15_01B.TH.99.99TH_MU2079.AF516184   --------TTGATCCTTGGGTTGGTGATA---------------ATTTGT
Ref.15_01B.TH.99.99TH_R2399.AF530576    --------TTGATCCTTGGGTTGGTGATA---------------ATTTGT
Ref.16_A2D.KE.91.KNH1271.AY945736       --------CTGATTTTTGGGATGTTAATG---------------ATTTGT
Ref.16_A2D.KR.97.97KR004.AF286239       --------TTGATTTTGGGGATGCTAATG---------------ATTAGT
Ref.17_BF.AR.02.AR02_ARG1139.EU581825   --------ATGCTCTTTGGGATGTTAATG---------------ATCTGT
Ref.17_BF.BO.02.BO02_BOL119.EU581827    --------ATGCTCCTTGGGATATTAATG---------------ATCTGT
Ref.17_BF.PE.02.PE02_PCR0155.EU581828   --------ATGCTCCTTGGGATATTAATG---------------ATCTGT
Ref.18_cpx.CM.97.CM53379.AF377959       --------ATAATCCTGGGTATGTTGCTG---------------ATCTGT
Ref.18_cpx.CU.99.CU14.AY586541          --------ATAATCTTGGGTTTGTTGCTG---------------ATCTGT
Ref.18_cpx.CU.99.CU68.AY894993          --------ATAATCTTGGGTATGTTGCTG---------------ATCTGT
Ref.19_cpx.CU.99.CU29.AY588971          --------TTGATCCTTGGGTTGGTGATA---------------ACTTGT
Ref.19_cpx.CU.99.CU38.AY588970          --------TTGATCCTTGGGTTGGTGATA---------------ATTTGT
Ref.19_cpx.CU.99.CU7.AY894994           --------TTGATCCTTGGGTTGGTGATA---------------ATGTGT
Ref.20_BG.CU.99.Cu103.AY586545          --------TTGATCATTGGGTTGGGGATA---------------ATTTGT
Ref.21_A2D.KE.91.KNH1254.AY945737       --------ATGCTCTTTGGGATGTTAATG---------------ATCTGT
Ref.21_A2D.KE.99.KER2003.AF457051       --------ATGCTCCTTGGAATATTGATG---------------ACCTGT
Ref.21_A2D.KE.99.KSM4001.AF457072       --------CTGCTCCTTGGGATGTTGATG---------------ACCTAT
Ref.22_01A1.CM.01.01CM_0001BBY.AY371159 --------TTGATCCTTGGGTTGGTAATA---------------ATTTGT
Ref.22_01A1.CM.02.02CM_3097MN.GQ229529  --------TTGATCATTGGGTTGGGGATA---------------ATTTGT
Ref.23_BG.CU.03.CB118.AY900571          --------TTGATCATTGGGTTGGGGATA---------------ATTTGT
Ref.23_BG.CU.03.CB347.AY900572          --------TTGATCATTGGGTTGGTGATA---------------ATTTGT
Ref.24_BG.CU.03.CB378.AY900574          --------TTGATCATTGGGTTGGGGATA---------------ATTTGT
Ref.24_BG.CU.03.CB471.AY900575          --------TTGATCATTGGGTTGGGGATA---------------ATTTGT
Ref.24_BG.ES.08.X2456_2.FJ670526        --------TTGATCATTGGGTTGGGGATA---------------ATTTGT
Ref.25_cpx.CM.06.06CM_BA_040.EU693240   --------TTGATCATTGGGTTGGTAATG---------------ATTTGT
Ref.25_cpx.SA.03.J11233.EU697906        --------TTGATCCTTGGGTTGGTGATA---------------ATWTGT
Ref.25_cpx.SA.03.J11451.EU697908        --------TTGATCCTTGGGTTGGGGATA---------------ATTTGT
Ref.26_AU.CD.02.02CD_KS069.FM877780     --------TTAATCCTTGGGGTTATAATG---------------TTTTCT
Ref.26_AU.CD.02.02CD_MBTB047.FM877782   --------ATAATCCTTGGGGTTATAATG---------------TTTTGT
Ref.26_AU.CD.97.97CD_KTB119.FM877777    --------ATAATCCTTGGGGTTATAATG---------------TTTTGT
Ref.27_cpx.CD.97.97CDKTB49.AJ404325     --------ATGATCTTGGGAATGGCAATG---------------ATTTGT
Ref.27_cpx.FR.04.04CD_FR_KZS.AM851091   --------ATGATCTTGGGAATGATAATG---------------ATTTGT
Ref.28_BF.BR.99.BREPM12313.DQ085872     --------ATGCTCCTTGGGATGTTAATG---------------ATCTGT
Ref.28_BF.BR.99.BREPM12609.DQ085873     --------TTGTTCTTGGGAATATTAATA---------------ATTTGT
Ref.28_BF.BR.99.BREPM12817.DQ085874     --------ATGCTCCTTGGGATGTTAATG---------------ATCTGT
Ref.29_BF.BR.01.BREPM16704.DQ085876     --------ATGCTCCTTGGGATGTTAATG---------------ATCTGT
Ref.29_BF.BR.02.BREPM119.AY771590       --------TTGCTCCTTGGGATGTTAATG---------------ATCTGT
Ref.29_BF.BR.99.BREPM11948.DQ085871     --------ATGCTCCTTGGGATGTTGATG---------------ATCTGT
Ref.31_BC.BR.02.110PA.EF091932          --------TTAGGCTTTTGGATGTTAATG---------------ATTTAT
Ref.31_BC.BR.04.04BR137.AY727526        --------TTAGGCTTTTGGATGTTAATG---------------ATTTAT
Ref.31_BC.BR.04.04BR142.AY727527        --------TTAGGCTTTTGGATGTTCCTG---------------ATTTAT
Ref.32_06A1.EE.01.EE0369.AY535660       --------TTGATCCTTGGGTTGGTGATA---------------ATTTGT
Ref.33_01B.ID.07.JKT194_C.AB547464      --------TTGATCCTTGGGTTGGTGATA---------------ATTTGT
Ref.33_01B.MY.05.05MYKL007_1.DQ366659   --------TTGATCCTTGGGTTGGTAATA---------------ATGTGT
Ref.33_01B.MY.05.05MYKL045_1.DQ366662   --------TTGATCCTTGGGTTGGTGATA---------------ATTTGT
Ref.34_01B.TH.99.OUR2478P.EF165541      --------TTGATCCTTGGATTGGTGATA---------------ATTTGT
Ref.35_AD.AF.05.05AF026.EF158043        --------ATGATCTTGGGGATGATAATA---------------ATTTGT
Ref.35_AD.AF.05.05AF094.EF158040        --------ATGATCTTGGGGATGATATTA---------------ATTTGT
Ref.35_AD.AF.05.05AF095.EF158041        --------ATGATCTTGGGAATGATAATA---------------ATTTGT
Ref.36_cpx.CM.00.00CMNYU1162.EF087995   --------TTGATCCTTGGGTTGGTGATA---------------ATTTGT
Ref.36_cpx.CM.00.00CMNYU830.EF087994    --------TTGATCATTGGGTTGGTGATA---------------ATTTGT
Ref.37_cpx.CM.00.00CMNYU926.EF116594    --------TTGATCCTTGGGTTGGTGATA---------------ATTTGT
Ref.37_cpx.CM.97.CM53392.AF377957       --------TTGATCCTTGGGTTGGTGATA---------------ATATGT
Ref.38_BF1.UY.04.UY04_3987.FJ213781     --------TTGTTTTTGGGAATATTGATA---------------ATCTGT
Ref.38_BF1.UY.04.UY04_4022.FJ213782     --------TTATTTTTGGGAATATTGATA---------------ATCTGT
Ref.38_BF1.UY.05.UY05_4752.FJ213780     --------TTATTCCTGGGGATATTAATA---------------ATATGT
Ref.39_BF.BR.03.03BRRJ103.EU735534      --------TTATTCCTGGGGATATTAATA---------------ATCTGT
Ref.39_BF.BR.03.03BRRJ327.EU735536      --------TTATTCCTGGGGATATTAATA---------------ATCTGT
Ref.39_BF.BR.04.04BRRJ179.EU735535      --------TTATTCTTGGGGATATTAATA---------------ATCTGT
Ref.40_BF.BR.04.04BRRJ115.EU735538      --------ATGCTCCTTGGGTTGTTGATG---------------ATCTGT
Ref.40_BF.BR.04.04BRSQ46.EU735540       --------ATGCTCCTTGGGATGTTGATG---------------ATCTGT
Ref.40_BF.BR.05.05BRRJ200.EU735539      --------ATGCTCCTTGGGATGTTAATG---------------ATCTGT
Ref.42_BF.LU.03.luBF_05_03.EU170155     --------ATGCTCCTTGGGATATTGATG---------------ATCAGT
Ref.43_02G.SA.03.J11223.EU697904        --------TTGATCCTTGGGTTGGKGATA---------------ATTTGT
Ref.43_02G.SA.03.J11243.EU697907        --------TTGAKCTTTGGGTTAATGATA---------------ATCTGT
Ref.43_02G.SA.03.J11456.EU697909        --------TTGATCCTTGGGTTGGTGATA---------------ATTTGT
Ref.44_BF.CL.00.CH80.FJ358521           --------TTATTCCTGGGAATATTGATA---------------ATCTGT
Ref.45_cpx.CD.97.97CD_MBFE185.FN392874  --------TTATTCTTGGGGATATTGATA---------------ATCTGT
Ref.45_cpx.CM.97.97CM_MP814.FN392876    --------TTGTTCTTGGGGATATTAATA---------------ATCTGT
Ref.45_cpx.GA.97.97GA_TB45.FN392877     --------TTGCTCTTATTA------ATA---------------ATCTGT
Ref.46_BF.BR.01.01BR087.DQ358801        --------TTATTCCTGGGGATATTAATA---------------ATCTGT
Ref.46_BF.BR.01.01BR125.DQ358802        --------TTATTCCTGGGGATATTGATA---------------ATCTGT
Ref.46_BF.BR.07.07BR_FPS625.HM026456    --------TTATTCCTGGGAATATTAACA---------------ATCTGT
Ref.47_BF.ES.08.P1942.GQ372987          --------TTGCTCCTTGGGATATTAATG---------------ATCTGT
Ref.47_BF.ES.08.X2457_2.FJ670529        --------TTGCTCCTTGGGATGTTAATG---------------ATCTGT
Ref.49_cpx.GM.02.N18380.HQ385477        --------ATGATCTTGGGGATGTTAATG---------------ATTTGT
Ref.49_cpx.GM.03.N26677.HQ385479        --------TTGATTTTAGGAATGCTAATG---------------ATTTGT
Ref.49_cpx.GM.97.N28353.HQ385478        --------ATGATCTTGGGAATGTTAATG---------------ATTTGT
Ref.O.BE.87.ANT70.L20587                --------TTAGCCATGGCTTTGATAACC---------------CCATGT
Ref.O.CM.91.MVP5180.L20571              --------ATAGCCATGGCTTTGCTAATC---------------CCATGT
Ref.O.CM.98.98CMU2901.AY169812          --------ATAGTTATGGCTTTGATAATC---------------CCATGT
Ref.O.SN.99.99SE_MP1300.AJ302647        --------ATGGTTATGGCTTTGATAACC---------------CCATGT
Ref.N.CM.02.DJO0131.AY532635            -----------TTCTTCTGT---CTCATG---------------ATAAGT
Ref.N.CM.95.YBF30.AJ006022              --------AAGAGTGGTTGG---TTACTC---------------TTCTAT
Ref.N.CM.97.YBF106.AJ271370             --------ATAAGCTTGACA------------------------------
Ref.P.CM.06.U14788.HQ179987             --------ATCTGCTTGGCTTTGATCATG---------------TACTTT
Ref.P.FR.09.RBF168.GU111555             GC------------TTGGCTTTGGTAATATACTTTAATGCTATTAGCTGT
Ref.CPZ.CD.90.ANT.U42720                --------TGGGGTCTGGCTTTGCTAATCCA-------------GTTTAT
Ref.CPZ.CM.05.SIVcpzMT145.DQ373066      --------ATCCTGATTGGATGGATCGCA---------------TCCTGT
Ref.CPZ.US.85.US_Marilyn.AF103818       -----------CTCTCGAGCTTGATAATC---------------CCAGGA

Ref.A1.AU.03.PS1044_Day0.DQ676872       ------------------------AGTGCT------GCAGAA---CAAAG
Ref.A1.RW.92.92RW008.AB253421           ------------------------AGGGCT------ACAGAA---AACTT
Ref.A1.UG.92.92UG037.AB253429           ------------------------AATACT------GCAGAA---AACTT
Ref.A2.CD.97.97CDKTB48.AF286238         ------------------------AAGGCT------GCA------GATTT
Ref.A2.CM.01.01CM_1445MV.GU201516       ------------------------AAGGCT------ACA------AATTT
Ref.A2.CY.94.94CY017_41.AF286237        ------------------------AAAGCT------ACA------GATTT
Ref.B.FR.83.HXB2_LAI_IIIB_BRU.K03455    ------------------------AGTGCT------ACAGAA---AAATT
Ref.B.NL.00.671_00T36.AY423387          ------------------------AGTGCT------ACAGAA---AATTT
Ref.B.TH.90.BK132.AY173951              ------------------------AGTGCT------GCAGAA---AATTT
Ref.B.US.98.1058_11.AY331295            ------------------------AGAGCT------GCAGAA---CAGTT
Ref.C.BR.92.BR025_d.U52953              ------------------------AATGTA------AGGGGG---AACTT
Ref.C.ET.86.ETH2220.U46016              ------------------------AATGGA------ATGGGG---AACTT
Ref.C.IN.95.95IN21068.AF067155          ------------------------AATGTG------GTAGGA---AACTT
Ref.C.ZA.04.04ZASK146.AY772699          ------------------------AGGGGG------GAGGAG---AACTC
Ref.D.CD.83.ELI.K03454                  ------------------------AGTGCT------GCAGAC---AATCT
Ref.D.CM.01.01CM_4412HAL.AY371157       ------------------------AGTGCA------GCAGGT---AATTT
Ref.D.TZ.01.A280.AY253311               ------------------------AGTGTT------GCAGAA---CAGTT
Ref.D.UG.94.94UG114.U88824              ------------------------AGTGTT------ACAGGA---AAGTC
Ref.F1.BE.93.VI850.AF077336             ------------------------AATGCT------GCAGAC---AACTT
Ref.F1.BR.93.93BR020_1.AF005494         ------------------------AATGCT------GCAGAA---AACTT
Ref.F1.FI.93.FIN9363.AF075703           ------------------------AAAGCT------GCGGAT---GACTT
Ref.F1.FR.96.96FR_MP411.AJ249238        ------------------------AGTGCT------GCAGAC---AACTT
Ref.F2.CM.02.02CM_0016BBY.AY371158      ------------------------AATGCT------GCAGAT---AACTT
Ref.F2.CM.95.95CM_MP255.AJ249236        AAT------------------GCTAATGCT------ACAGAT---GACTT
Ref.F2.CM.95.95CM_MP257.AJ249237        ------------------------AGTGCT------GCAGAT---AAGTT
Ref.F2.CM.97.CM53657.AF377956           ------------------------AATGCT------GCAGAT---AACTT
Ref.G.BE.96.DRCBL.AF084936              ------------------------AGTGCA---------GAA---AAATT
Ref.G.KE.93.HH8793_12_1.AF061641        ------------------------AGTGCC------TCAAAT---AACTT
Ref.G.NG.92.92NG083.U88826              ------------------------AGTGCC------TCAGAT---AACTT
Ref.G.PT.x.PT2695.AY612637              ------------------------AGTGCC------TCAAAT---AACTT
Ref.H.BE.93.VI991.AF190127              ------------------------AGTGTT------GTAGGA---AACTT
Ref.H.BE.93.VI997.AF190128              ------------------------AGTGCT------GCAGGA---AACTT
Ref.H.CF.90.056.AF005496                ------------------------AGTGCT------GCACAA---AACTT
Ref.H.GB.00.00GBAC4001.FJ711703         ------------------------AGTACT------GGAGAA---AACTT
Ref.J.CD.97.J_97DC_KTB147.EF614151      ------------------------AATGGT------GCAGAA---AAATT
Ref.J.CM.04.04CMU11421.GU237072         ------------------------AAAGCT------GCAGAC---AAAAT
Ref.J.SE.93.SE9280_7887.AF082394        ------------------------AAGGCA------AAAGAA---GACTT
Ref.K.CD.97.97ZR_EQTB11.AJ249235        ------------------------AGCGCT------GCAAAC---AACTT
Ref.K.CM.96.96CM_MP535.AJ249239         ------------------------AGCAAT------GCAGAC---AAATT
Ref.01_AE.AF.07.569M.GQ477441           ------------------------AGTGCC------TCAGAC---AACTT
Ref.01_AE.CN.05.05GX001.GU564221        ------------------------AGTGCC------TCAAAC---AACTT
Ref.01_AE.TH.90.CM240.U54771            ------------------------AGTGCC------TCAGAC---AACTT
Ref.02_AG.CM.99.pBD6_15.AY271690        ------------------------AGTGCT---------GAA---AAGTT
Ref.02_AG.LR.x.POC44951.AB485636        ------------------------AATGCT---------AAC---AATAT
Ref.02_AG.NG.x.IBNG.L39106              ------------------------AATGCT---------GAA---CAATT
Ref.03_AB.RU.97.KAL153_2.AF193276       ------------------------AGTGCT------ACAGAA---AATTT
Ref.04_cpx.CY.94.94CY032_3.AF049337     ------------------------AGTGCC------TCAAAC---AACTT
Ref.04_cpx.GR.91.GR11_97PVCH.AF119820   ------------------------AGTGCC------TCAAAA---GACAT
Ref.04_cpx.GR.97.GR84_97PVMY.AF119819   ------------------------AGTGCC------TCAAAT---AACTT
Ref.05_DF.BE.93.VI961.AF076998          ------------------------AGTGCT------GCAGAC---AACTT
Ref.05_DF.BE.x.VI1310.AF193253          ------------------------AGTGCT------ACAGAC---AAATT
Ref.05_DF.ES.99.X492.AY227107           ------------------------AGTACT------GCAAAC---AACTT
Ref.06_cpx.AU.96.BFP90.AF064699         ------------------------AGTGCC------TCTAAG---AACAT
Ref.06_cpx.EE.01.EE0359.AY535659        ------------------------AATGCC------TCAAAG---GACTT
Ref.06_cpx.GH.03.03GH173_06.AB286851    ------------------------AGTGCC------TCAAGC---AACTT
Ref.07_BC.CN.05.XJDC6431_2.EF368372     ------------------------AGGGCT------GTAGAA---GACTT
Ref.07_BC.CN.05.XJDC6441.EF368370       ------------------------AGTACT------GTAGGA---AACTT
Ref.07_BC.CN.98.98CN009.AF286230        ------------------------AGTGCT------GTAGGA---AACTT
Ref.08_BC.CN.06.nx2.HM067748            ------------------------AATGTGG--AAC---GGA---AACTT
Ref.08_BC.CN.97.97CNGX_6F.AY008715      ------------------------AATGTG------GAAGGA---AACTT
Ref.09_cpx.CI.00.00IC_10092.AJ866553    ------------------------AGTGCT------ACAGAC---AACTA
Ref.09_cpx.GH.96.96GH2911.AY093605      ------------------------AATGCT------GCAGAA---AACTT
Ref.09_cpx.SN.95.95SN1795.AY093603      ------------------------AATGCT------GCAGAC---AACTT
Ref.09_cpx.US.99.99DE4057.AY093607      ------------------------AGTGCT------GCAGAA---AACTT
Ref.10_CD.TZ.96.96TZ_BF061.AF289548     ------------------------AATGCA------AGGGAG---AAGTT
Ref.10_CD.TZ.96.96TZ_BF071.AF289549     ------------------------AATGGG---------------AACCT
Ref.10_CD.TZ.96.96TZ_BF110.AF289550     ------------------------AATGTG------ACGGGG---AAATT
Ref.11_cpx.CM.95.95CM_1816.AF492624     ------------------------AATGCT------ACAGAC---AACTT
Ref.11_cpx.CM.96.96CM_4496.AF492623     ------------------------AATGCT------GCAGAA---GACTT
Ref.11_cpx.CM.97.MP818.AJ291718         ------------------------AATGCT------ACAGAC---AACTT
Ref.12_BF.AR.97.A32879.AF408629         ------------------------AATGCT------ACAGAA---AATTT
Ref.12_BF.AR.97.A32989.AF408630         ------------------------AATGCT------ACAGAA---AATCT
Ref.12_BF.AR.99.ARMA159.AF385936        ------------------------AATGCT------ACAGAA---AATTT
Ref.13_cpx.CM.02.02CM_A1394.DQ845388    ------------------------AATGCC------TCAGAC---AAATT
Ref.13_cpx.CM.04.04CM_632_28.DQ845387   ------------------------AGTGCC------TCAAAC---AACTT
Ref.13_cpx.CM.96.96CM_1849.AF460972     ------------------------AGTGCC------TCAAAT---AACTT
Ref.14_BG.ES.00.X605.AF450096           ------------------------AGTGCC------TCAAAT---GACTT
Ref.14_BG.ES.00.X623.AF450097           ------------------------AGTGCC------TCAGAT---AACTT
Ref.14_BG.PT.00.00PTHDE10.GU230137      ------------------------AGTGCC------TCAAAT---AACTT
Ref.15_01B.TH.96.M169.DQ354120          ------------------------AGTGCC------TCAAAC---AACTT
Ref.15_01B.TH.99.99TH_MU2079.AF516184   ------------------------AGTGCT------GCAGAA---AACTT
Ref.15_01B.TH.99.99TH_R2399.AF530576    ------------------------AGTGCC------TCAAAC---AATTT
Ref.16_A2D.KE.91.KNH1271.AY945736       ------------------------AAGGCT------GCAGAC---AATCT
Ref.16_A2D.KR.97.97KR004.AF286239       ------------------------AAAGCT------ACAGAA---GATCT
Ref.17_BF.AR.02.AR02_ARG1139.EU581825   ------------------------AATGTG------GCAGGA---AATTT
Ref.17_BF.BO.02.BO02_BOL119.EU581827    ------------------------AATGCG------GCAGAA---AATTT
Ref.17_BF.PE.02.PE02_PCR0155.EU581828   ------------------------AATGCG------ACAAAA---GATTT
Ref.18_cpx.CM.97.CM53379.AF377959       ------------------------AGTGCT------GCGGAG---AACTT
Ref.18_cpx.CU.99.CU14.AY586541          ------------------------AGTGCT------ACAGAC---AACTT
Ref.18_cpx.CU.99.CU68.AY894993          ------------------------AGTGCT------ACAGAA---AACTT
Ref.19_cpx.CU.99.CU29.AY588971          ------------------------AGTGCC------TTAARCAACAACTT
Ref.19_cpx.CU.99.CU38.AY588970          ------------------------AGTGCC------TCAAAA---GACTT
Ref.19_cpx.CU.99.CU7.AY894994           ------------------------AGTGCC------TTTGAC---AACTT
Ref.20_BG.CU.99.Cu103.AY586545          ------------------------AGTGCC------TCAAAT---AATTT
Ref.21_A2D.KE.91.KNH1254.AY945737       ------------------------AGTGCT------ACAGAT---AATCT
Ref.21_A2D.KE.99.KER2003.AF457051       ------------------------AGTGCT------GCAGGC---AATCT
Ref.21_A2D.KE.99.KSM4001.AF457072       ------------------------AGTGCT------GCAGAC---AATCT
Ref.22_01A1.CM.01.01CM_0001BBY.AY371159 ------------------------AGTGCC---------CAA---AATTT
Ref.22_01A1.CM.02.02CM_3097MN.GQ229529  ------------------------AGTGCC------TCA------CAATT
Ref.23_BG.CU.03.CB118.AY900571          ------------------------AGTGCC------TCAGAT---AACTT
Ref.23_BG.CU.03.CB347.AY900572          ------------------------AGTGCC------TCAAGT---AGCTT
Ref.24_BG.CU.03.CB378.AY900574          ------------------------AGTGCC------TCAAAT---AACTT
Ref.24_BG.CU.03.CB471.AY900575          ------------------------AGTGCC------TCAAGT---AACTT
Ref.24_BG.ES.08.X2456_2.FJ670526        ------------------------AGTGCC------TCAGAT---AACTT
Ref.25_cpx.CM.06.06CM_BA_040.EU693240   ------------------------AGTGCT------TCAGAC---AATTT
Ref.25_cpx.SA.03.J11233.EU697906        ------------------------AGTGCM------TCAGAC---AAATT
Ref.25_cpx.SA.03.J11451.EU697908        ------------------------AGTGCC------TCAGAC---AAATT
Ref.26_AU.CD.02.02CD_KS069.FM877780     ------------------------AATGCC------ACAGAC---AAGTT
Ref.26_AU.CD.02.02CD_MBTB047.FM877782   ------------------------AATGCT------GCAGAC---AAATT
Ref.26_AU.CD.97.97CD_KTB119.FM877777    ------------------------AATGCC------AAAGAA---AATTT
Ref.27_cpx.CD.97.97CDKTB49.AJ404325     ------------------------AGTGCT------AAAGAA---GACTT
Ref.27_cpx.FR.04.04CD_FR_KZS.AM851091   ------------------------AGTGTT------CAAGGA---AACTT
Ref.28_BF.BR.99.BREPM12313.DQ085872     ------------------------AGTGCT------AAAGAA---CAATT
Ref.28_BF.BR.99.BREPM12609.DQ085873     ------------------------AATGCT------ACAAAC---CAATC
Ref.28_BF.BR.99.BREPM12817.DQ085874     ------------------------AATGCT------GCAGAA---CAATC
Ref.29_BF.BR.01.BREPM16704.DQ085876     ------------------------AGTGCT------ACAGAG---CAATT
Ref.29_BF.BR.02.BREPM119.AY771590       ------------------------AGTGCT---------GAA---CAATT
Ref.29_BF.BR.99.BREPM11948.DQ085871     ------------------------AATGCT------GAAGAG---CAATT
Ref.31_BC.BR.02.110PA.EF091932          ------------------------AATGTA------AGGGGG---AACTT
Ref.31_BC.BR.04.04BR137.AY727526        ------------------------AATGTA------ATGGGG---AACTT
Ref.31_BC.BR.04.04BR142.AY727527        ------------------------AATGTA------AGGGGA---AACTT
Ref.32_06A1.EE.01.EE0369.AY535660       ------------------------AATGCC------TCAAAG---GACCT
Ref.33_01B.ID.07.JKT194_C.AB547464      ------------------------AGTGCC------TCAGAC---AACTT
Ref.33_01B.MY.05.05MYKL007_1.DQ366659   ------------------------AGTGCC------TCAAAC---AACTT
Ref.33_01B.MY.05.05MYKL045_1.DQ366662   ------------------------AGTGCC------TCAGAA---AACTT
Ref.34_01B.TH.99.OUR2478P.EF165541      ------------------------AGTGCC------TCAGAC---AACTT
Ref.35_AD.AF.05.05AF026.EF158043        ------------------------AGTGCT------GTAGAA---AATTT
Ref.35_AD.AF.05.05AF094.EF158040        ------------------------AATGCT------GTAGAA---AATTT
Ref.35_AD.AF.05.05AF095.EF158041        ------------------------AGTGCT------GTAGAA---AATTT
Ref.36_cpx.CM.00.00CMNYU1162.EF087995   ------------------------AGTGCC------TCA------GACTT
Ref.36_cpx.CM.00.00CMNYU830.EF087994    ------------------------AGTGCC------TCAGAC---TTGTT
Ref.37_cpx.CM.00.00CMNYU926.EF116594    ------------------------AGTGCA------AACAAC---CTCTT
Ref.37_cpx.CM.97.CM53392.AF377957       ------------------------AGTGCA------GCAAAC---AACTT
Ref.38_BF1.UY.04.UY04_3987.FJ213781     ------------------------AATGCT---------GAA---AAGTT
Ref.38_BF1.UY.04.UY04_4022.FJ213782     ------------------------AATGCT------GCTGAC---AACTT
Ref.38_BF1.UY.05.UY05_4752.FJ213780     ------------------------AATGCT---------GAA---GACTT
Ref.39_BF.BR.03.03BRRJ103.EU735534      ------------------------AATGCT------GCAGAA---AACTT
Ref.39_BF.BR.03.03BRRJ327.EU735536      ------------------------AATGCT------AATGAA---ACCTT
Ref.39_BF.BR.04.04BRRJ179.EU735535      ------------------------AGTGCT------GCAGAC---AATTT
Ref.40_BF.BR.04.04BRRJ115.EU735538      ------------------------AATGCC------AATGAC---CAATG
Ref.40_BF.BR.04.04BRSQ46.EU735540       ------------------------AGTACC------ATGGGA---CAATT
Ref.40_BF.BR.05.05BRRJ200.EU735539      ------------------------AGTACC------ATGGAA---AATAC
Ref.42_BF.LU.03.luBF_05_03.EU170155     ------------------------AGTGCT------ACAGAA---AAATT
Ref.43_02G.SA.03.J11223.EU697904        ------------------------AGTGCC------TCAAAT---AACTT
Ref.43_02G.SA.03.J11243.EU697907        ------------------------AGTGCC------KCGRAT---CASTT
Ref.43_02G.SA.03.J11456.EU697909        ------------------------AGTACC------TCAAAT---CAATT
Ref.44_BF.CL.00.CH80.FJ358521           ------------------------AATGCT------ACAGAA---AAATT
Ref.45_cpx.CD.97.97CD_MBFE185.FN392874  ------------------------AGTGCT------ACAAAC---AACTT
Ref.45_cpx.CM.97.97CM_MP814.FN392876    ------------------------AACGCT------GCAGAC---AACTT
Ref.45_cpx.GA.97.97GA_TB45.FN392877     ------------------------AGCGCT------GCAAGC---AACTT
Ref.46_BF.BR.01.01BR087.DQ358801        ------------------------AATGCT---------GAA---AATTT
Ref.46_BF.BR.01.01BR125.DQ358802        ------------------------AACGCT---------GAA---GACTT
Ref.46_BF.BR.07.07BR_FPS625.HM026456    ------------------------AGTACT---------GAA---AAACT
Ref.47_BF.ES.08.P1942.GQ372987          ------------------------AATGCTGAAAAGTCTGAA---AAGTT
Ref.47_BF.ES.08.X2457_2.FJ670529        ------------------------AATGCTGAAAAGTCTGAA---ACTTT
Ref.49_cpx.GM.02.N18380.HQ385477        ------------------------AGGGTT------ACAGGA---AACTT
Ref.49_cpx.GM.03.N26677.HQ385479        ------------------------AGTGGT------GCAGGA---AACTT
Ref.49_cpx.GM.97.N28353.HQ385478        ------------------------AGTGCT------ACAGAA---GACTT
Ref.O.BE.87.ANT70.L20587                ------------------------TTGAGC------CTTAGA---CAGCT
Ref.O.CM.91.MVP5180.L20571              ---------------------TTGAGTTAT------AGTAAA---CAATT
Ref.O.CM.98.98CMU2901.AY169812          ------------------------TTGAGC------TCTAGC---CAGCT
Ref.O.SN.99.99SE_MP1300.AJ302647        ---------------------TTGAGCCATAAC------CAA---CAC--
Ref.N.CM.02.DJO0131.AY532635            TTG------------------ACAATTGGG------TCTAAA---AAATA
Ref.N.CM.95.YBF30.AJ006022              CTTCTAGTAAGCTTGATCAAGGTAATTGGG------TCTGAA---CAACA
Ref.N.CM.97.YBF106.AJ271370             ------------------------ATTGGG------TCTGAC---CCACA
Ref.P.CM.06.U14788.HQ179987             ------------------------AATGCT------ATTAGCT-ATACTA
Ref.P.FR.09.RBF168.GU111555             ---------------------------GCT------AGTGGAATACAC--
Ref.CPZ.CD.90.ANT.U42720                ------------------------AGAGAA------GGGGAC---GAATG
Ref.CPZ.CM.05.SIVcpzMT145.DQ373066      ------------------------TTTGGT------GAAGAA---AATTG
Ref.CPZ.US.85.US_Marilyn.AF103818       ------------------------TTGTCT---------------AGCTT

Ref.A1.AU.03.PS1044_Day0.DQ676872       G------------TGGGTTACTGTCTACTATGGGGTACCTGTATGGAAAG
Ref.A1.RW.92.92RW008.AB253421           G------------TGGGTTACTGTTTACTATGGGGTACCTGTGTGGAAAG
Ref.A1.UG.92.92UG037.AB253429           G------------TGGGTTACTGTCTACTATGGGGTACCTATATGGAAGG
Ref.A2.CD.97.97CDKTB48.AF286238         G------------TGGGTCACAGTATACTATGGAGTACCTGTGTGGAGAG
Ref.A2.CM.01.01CM_1445MV.GU201516       G------------TGGGTCACAGTATACTATGGAGTACCTGTATGGAGAG
Ref.A2.CY.94.94CY017_41.AF286237        G------------TGGGTCACAGTATACTATGGAGTACCTGTGTGGAAAG
Ref.B.FR.83.HXB2_LAI_IIIB_BRU.K03455    G------------TGGGTCACAGTCTATTATGGGGTACCTGTGTGGAAGG
Ref.B.NL.00.671_00T36.AY423387          G------------TGGGTCACAGTCTATTATGGGGTACCTGTGTGGAAAG
Ref.B.TH.90.BK132.AY173951              G------------TGGGTCACAGTCTATTATGGGGTACCTGTGTGGAAAG
Ref.B.US.98.1058_11.AY331295            G------------TGGGTCACAGTCTACTATGGGGTACCTGTGTGGAGAG
Ref.C.BR.92.BR025_d.U52953              G------------TGGGTCACGGTATATTATGGGGTACCTGTGTGGAAAG
Ref.C.ET.86.ETH2220.U46016              G------------TGGGTCACAGTCTATTATGGGGTACCTGTATGGAAAG
Ref.C.IN.95.95IN21068.AF067155          G------------TGGGTCACAGTCTATTATGGGGTACCTGTGTGGAAAG
Ref.C.ZA.04.04ZASK146.AY772699          G------------TGGGTCACAGTTTATTATGGGGTACCTGTGTGGACAG
Ref.D.CD.83.ELI.K03454                  G------------TGGGTCACAGTTTATTATGGGGTGCCTGTATGGAAGG
Ref.D.CM.01.01CM_4412HAL.AY371157       G------------TGGGTCACAGTATATTATGGGGTGCCTGTATGGAAAG
Ref.D.TZ.01.A280.AY253311               G------------TGGGTCACAATTTATTATGGGGTACCTGTTTGGAGAG
Ref.D.UG.94.94UG114.U88824              G------------TGGGTCACAGTTTATTATGGGGTGCCTGTGTGGAAAG
Ref.F1.BE.93.VI850.AF077336             G------------TGGGTCACAGTCTATTATGGGGTACCTGTGTGGAAAG
Ref.F1.BR.93.93BR020_1.AF005494         A------------TGGGTTACAGTCTATTATGGGGTACCTGTGTGGAAAG
Ref.F1.FI.93.FIN9363.AF075703           G------------TGGGTCACAATCTATTATGGGGTACCTGTGTGGAAAG
Ref.F1.FR.96.96FR_MP411.AJ249238        G------------TGGGTTACAGTCTATTATGGGGTACCTGTGTGGAAAG
Ref.F2.CM.02.02CM_0016BBY.AY371158      G------------TGGGTCACAGTCTATTATGGAGTACCAGTGTGGAAAG
Ref.F2.CM.95.95CM_MP255.AJ249236        G------------TGGGTCACAGTCTATTATGGAGTACCTGTGTGGAAGG
Ref.F2.CM.95.95CM_MP257.AJ249237        G------------TGGGTCACAGTCTATTATGGAGTACCTGTGTGGAAAG
Ref.F2.CM.97.CM53657.AF377956           G------------TGGGTCACAGTCTATTATGGAGTACCTGTGTGGAAAG
Ref.G.BE.96.DRCBL.AF084936              G------------TGGGTCACAGTCTATTATGGAGTACCTGTGTGGGAAG
Ref.G.KE.93.HH8793_12_1.AF061641        G------------TGGGTCACAGTCTATTATGGGGTACCTGTGTGGGAAG
Ref.G.NG.92.92NG083.U88826              G------------TGGGTCACAGTCTATTATGGGGTACCTGTGTGGGAAG
Ref.G.PT.x.PT2695.AY612637              G------------TGGGTCACAGTCTATTATGGGGTACCTGTGTGGGAGG
Ref.H.BE.93.VI991.AF190127              G------------TGGGTCACAGTATATTATGGGGTGCCTGTGTGGAAAG
Ref.H.BE.93.VI997.AF190128              G------------TGGGTTACAGTATATTATGGGGTGCCTGTGTGGAAAG
Ref.H.CF.90.056.AF005496                G------------TGGGTTACAGTATATTATGGGGTACCTGTGTGGAAAG
Ref.H.GB.00.00GBAC4001.FJ711703         G------------TGGGTCACAGTATATTATGGGGTGCCTGTGTGGAAAG
Ref.J.CD.97.J_97DC_KTB147.EF614151      G------------TGGGTCACAGTATATTATGGGGTACCTGTGTGGAAAG
Ref.J.CM.04.04CMU11421.GU237072         G------------TGGGTCACAGTCTACTATGGGGTACCTGTGTGGAAAG
Ref.J.SE.93.SE9280_7887.AF082394        G------------TGGGTCACAGTCTATTATGGGGTACCTGTGTGGAAAG
Ref.K.CD.97.97ZR_EQTB11.AJ249235        G------------TGGGTCACAGTCTATTATGGGGTACCTGTGTGGAAAG
Ref.K.CM.96.96CM_MP535.AJ249239         G------------TGGGTCACAGTCTATTATGGGGTACCTGTGTGGAAAG
Ref.01_AE.AF.07.569M.GQ477441           G------------TGGGTTACAGTCTATTATGGGGTTCCTGTGTGGAGAG
Ref.01_AE.CN.05.05GX001.GU564221        G------------TGGGTTACAGTTTATTATGGGGTTCCTGTGTGGAGAG
Ref.01_AE.TH.90.CM240.U54771            G------------TGGGTTACAGTTTATTATGGGGTGCCTGTGTGGAGAG
Ref.02_AG.CM.99.pBD6_15.AY271690        G------------TGGGTTACAGTATACTATGGGGTACCGGTGTGGAGAG
Ref.02_AG.LR.x.POC44951.AB485636        G------------TGGGTCACGGTCTACTATGGGGTACCTGTGTGGAGAG
Ref.02_AG.NG.x.IBNG.L39106              G------------TGGGTCACGGTCTACTATGGGGTACCTGTGTGGAAGA
Ref.03_AB.RU.97.KAL153_2.AF193276       A------------TGGGTCACAGTTTATTATGGGGTACCTGTGTGGAAAG
Ref.04_cpx.CY.94.94CY032_3.AF049337     G------------TGGGTCACAGTTTATTATGGGGTACCTGTGTGGAGAG
Ref.04_cpx.GR.91.GR11_97PVCH.AF119820   G------------TGGGTCACAGTTTATTATGGGGTACCTGTGTGGAGAG
Ref.04_cpx.GR.97.GR84_97PVMY.AF119819   G------------TGGGTCACAGTTTATTATGGGGTACCTGTGTGGAGAG
Ref.05_DF.BE.93.VI961.AF076998          G------------TGGGTCACAGTCTATTATGGGGTACCTGTGTGGAAAG
Ref.05_DF.BE.x.VI1310.AF193253          T------------TGGGTCACAGTCTATTATGGGGTACCTGTATGGAGAG
Ref.05_DF.ES.99.X492.AY227107           G------------TGGGTCACAGTCTATTATGGGGTACCTGTGTGGAAAG
Ref.06_cpx.AU.96.BFP90.AF064699         G------------TGGGTTACAGTCTATTATGGGGTGCCTGCGTGGGAAG
Ref.06_cpx.EE.01.EE0359.AY535659        G------------TGGGTCACAGTTTATTATGGGGTGCCTGCATGGGAAG
Ref.06_cpx.GH.03.03GH173_06.AB286851    G------------TGGGTCACAGTCTATTATGGGGTGCCTGCGTGGGAAG
Ref.07_BC.CN.05.XJDC6431_2.EF368372     G------------TGGGTCACAGTCTATTATGGGGTACCTGTATGGAAAG
Ref.07_BC.CN.05.XJDC6441.EF368370       G------------TGGGTCACAGTCTATTATGGGGTACCTGTATGGAAAG
Ref.07_BC.CN.98.98CN009.AF286230        G------------TGGGTCACAGTCTATTATGGGGTACCTGTATGGAAAG
Ref.08_BC.CN.06.nx2.HM067748            G------------TGGGTCACAGTCTATTATGGGGTACCTGTGTGGAAAG
Ref.08_BC.CN.97.97CNGX_6F.AY008715      G------------TGGGTCACAGTCTATTATGGGGTACCTGTGTGGAAAG
Ref.09_cpx.CI.00.00IC_10092.AJ866553    T------------TGGGTCACAGTCTATTATGGGGTACCTGTGTGGAGAG
Ref.09_cpx.GH.96.96GH2911.AY093605      G------------TGGGTCACAGTCTATTATGGGGTACCTGTGTGGAAAG
Ref.09_cpx.SN.95.95SN1795.AY093603      G------------TGGGTCACAGTATATTATGGGGTACCTGTGTGGAAAG
Ref.09_cpx.US.99.99DE4057.AY093607      G------------TGGGTAACAGTCTATTATGGGGTACCTGTGTGGAAAG
Ref.10_CD.TZ.96.96TZ_BF061.AF289548     G------------TGGGTCACAGTATATTATGGGGTACCTGTGTGGAAAG
Ref.10_CD.TZ.96.96TZ_BF071.AF289549     G------------TGGGTCACAGTATATTATGGGGTACCTGTGTGGAAAG
Ref.10_CD.TZ.96.96TZ_BF110.AF289550     A------------TGGGTAACAGTATATTATGGGGTACCTGTGTGGAAAG
Ref.11_cpx.CM.95.95CM_1816.AF492624     G------------TGGGTCACAGTCTATTATGGGGTACCTGTGTGGAGAG
Ref.11_cpx.CM.96.96CM_4496.AF492623     G------------TGGGTCACAGTCTACTATGGGGTACCTGTGTGGGAAG
Ref.11_cpx.CM.97.MP818.AJ291718         G------------TGGGTCACAGTCTATTATGGGGTACCTGTGTGGAAAG
Ref.12_BF.AR.97.A32879.AF408629         G------------TGGGTCACAGTCTATTATGGGGTACCTGTGTGGAAAG
Ref.12_BF.AR.97.A32989.AF408630         G------------TGGGTCACAGTCTATTATGGGGTACCTGTGTGGAAAG
Ref.12_BF.AR.99.ARMA159.AF385936        G------------TGGGTCACAGTCTATTATGGGGTACCTGTGTGGAAAG
Ref.13_cpx.CM.02.02CM_A1394.DQ845388    G------------TGGGTTACAGTTTATTATGGGGTTCCTGTGTGGAAAG
Ref.13_cpx.CM.04.04CM_632_28.DQ845387   G------------TGGGTCACAGTTTATTATGGGGTTCCTGTGTGGAAAG
Ref.13_cpx.CM.96.96CM_1849.AF460972     G------------TGGGTCACAGTTTATTATGGGGTTCCTGTGTGGAGAG
Ref.14_BG.ES.00.X605.AF450096           A------------TGGGTCACAGTCTATTATGGGGTACCTGTGTGGAAAG
Ref.14_BG.ES.00.X623.AF450097           G------------TGGGTCACAGTCTATTATGGAGTACCTGTGTGGAAAG
Ref.14_BG.PT.00.00PTHDE10.GU230137      G------------TGGGTCACAGTCTATTATGGGGTACCTGTGTGGAAAG
Ref.15_01B.TH.96.M169.DQ354120          G------------TGGGTCACAGTTTATTATGGGGTACCTGTATGGAAAG
Ref.15_01B.TH.99.99TH_MU2079.AF516184   G------------TGGGTCACAGTCTATTATGGGGTACCTGTATGGAAAG
Ref.15_01B.TH.99.99TH_R2399.AF530576    G------------TGGGTTACAGTTTATTATGGGGTTCCTGTGTGGAAAG
Ref.16_A2D.KE.91.KNH1271.AY945736       G------------TGGGTCACAGTATACTATGGAGTACCTGTGTGGAAAG
Ref.16_A2D.KR.97.97KR004.AF286239       G------------TGGGTCACAGTATACTATGGAGTACCTGTGTGGAGAG
Ref.17_BF.AR.02.AR02_ARG1139.EU581825   G------------TGGGTCACAGTCTATTATGGGGTACCTGTGTGGAAAG
Ref.17_BF.BO.02.BO02_BOL119.EU581827    G------------TGGGTCACAGTTTATTATGGGGTACCTGTGTGGAAAG
Ref.17_BF.PE.02.PE02_PCR0155.EU581828   G------------TGGGTCACAGTCTATTATGGGGTACCTGTGTGGAGAG
Ref.18_cpx.CM.97.CM53379.AF377959       G------------TGGGTCACAGTATATTATGGGGTGCCTGTGTGGAGAG
Ref.18_cpx.CU.99.CU14.AY586541          G------------TGGGTCACAGTATATTATGGGGTGCCTGTGTGGAGAG
Ref.18_cpx.CU.99.CU68.AY894993          G------------TGGGTCACAGTATATTATGGGGTGCCTGTGTGGAGAG
Ref.19_cpx.CU.99.CU29.AY588971          G------------TGGGTCACAGTTTACTATGGGGTTCCTGTGTGGAGAG
Ref.19_cpx.CU.99.CU38.AY588970          G------------TGGGTCACAGTTTACTATGGGGTTCCTGTGTGGAGAG
Ref.19_cpx.CU.99.CU7.AY894994           G------------TGGGTCACAGTTTATTATGGGGTTCCTGTGTGGAGAG
Ref.20_BG.CU.99.Cu103.AY586545          G------------TGGGTTACAGTCTATTATGGGGTACCTGTGTGGGAAG
Ref.21_A2D.KE.91.KNH1254.AY945737       G------------TGGGTTACAGTTTATTATGGGGTGCCTGTATGGAGGG
Ref.21_A2D.KE.99.KER2003.AF457051       G------------TGGGTCACAGTTTATTATGGGGTGCCTGTATGGAAGG
Ref.21_A2D.KE.99.KSM4001.AF457072       G------------TGGGTCACAGTTTATTATGGGGTGCCTGTATGGAAGG
Ref.22_01A1.CM.01.01CM_0001BBY.AY371159 G------------TGGGTCACAGTTTATTATGGGGTCCCTGTGTGGAGAG
Ref.22_01A1.CM.02.02CM_3097MN.GQ229529  G------------TGGGTTACAGTCTATTATGGGGTTCCTGTGTGGAAAG
Ref.23_BG.CU.03.CB118.AY900571          G------------TGGGTCACAGTCTATTATGGGGTACCTGTGTGGGAAG
Ref.23_BG.CU.03.CB347.AY900572          G------------TGGGTCACAGTCTATTATGGGGTACCTGTGTGGGAAG
Ref.24_BG.CU.03.CB378.AY900574          G------------TGGGTCACAGTCTATTATGGGGTACCTGTGTGGAAAG
Ref.24_BG.CU.03.CB471.AY900575          A------------TGGGTCACAGTCTATTATGGGGTACCTGTGTGGGAAG
Ref.24_BG.ES.08.X2456_2.FJ670526        A------------TGGGTCACAATCTATTATGGGGTACCTGTGTGGGAAG
Ref.25_cpx.CM.06.06CM_BA_040.EU693240   G------------TGGGTCACAGTTTATTATGGGGTACCTGTGTGGAAAG
Ref.25_cpx.SA.03.J11233.EU697906        G------------TGGGTCACAGTCTATTATGGAGTACCTGTGTGGAAAG
Ref.25_cpx.SA.03.J11451.EU697908        G------------TGGGTCACAGTCTATTATGGAGTACCTGTGTGGAAAG
Ref.26_AU.CD.02.02CD_KS069.FM877780     G------------TGGGTCACAGTCTATTATGGGGTGCCTGTGTGGAGAG
Ref.26_AU.CD.02.02CD_MBTB047.FM877782   A------------TGGGTCACAGTCTATTATGGGGTACCTGTGTGGAGAG
Ref.26_AU.CD.97.97CD_KTB119.FM877777    G------------TGGGTCACAGTCTATTATGGGGTACCTGTGTGGAGAG
Ref.27_cpx.CD.97.97CDKTB49.AJ404325     G------------TGGGTCACAGTCTATTATGGGGTGCCTGTGTGGAGAG
Ref.27_cpx.FR.04.04CD_FR_KZS.AM851091   G------------TGGGTCACAGTATATTATGGGGTATCTGTGTGGAGAG
Ref.28_BF.BR.99.BREPM12313.DQ085872     G------------TGGGTCACAGTTTACTATGGGGTGCCTGTGTGGAAAG
Ref.28_BF.BR.99.BREPM12609.DQ085873     A------------TGGGTCACAGTCTATTATGGGGTACCTGTGTGGAAAG
Ref.28_BF.BR.99.BREPM12817.DQ085874     G------------TGGGTCACAGTCTACTATGGGGTGCCTGTGTGGAAAG
Ref.29_BF.BR.01.BREPM16704.DQ085876     G------------TGGGTCACAGTATACTATGGGGTGCCTGTGTGGAAAG
Ref.29_BF.BR.02.BREPM119.AY771590       G------------TGGGTCACAGTCTATTATGGGGTACCTGTGTGGAAAG
Ref.29_BF.BR.99.BREPM11948.DQ085871     G------------TGGGTCACAGTCTATTATGGGGTACCTGTGTGGAAAG
Ref.31_BC.BR.02.110PA.EF091932          G------------TGGGTCACAGTATATTATGGGGTACCTGTGTGGAGAG
Ref.31_BC.BR.04.04BR137.AY727526        G------------TGGGTCACAGTATATTATGGGGTACCTGTGTGGAAAG
Ref.31_BC.BR.04.04BR142.AY727527        G------------TGGGTCCCAGTATATTATGGGGTACCTGTGTGGAGAG
Ref.32_06A1.EE.01.EE0369.AY535660       G------------TGGGTCACAGTTTATTATGGGGTGCCTGCGTGGGAAG
Ref.33_01B.ID.07.JKT194_C.AB547464      G------------TGGGTTACAGTTTATTATGGGGTTCCTGTGTGGAGGG
Ref.33_01B.MY.05.05MYKL007_1.DQ366659   G------------TGGGTTACAGTTTATTATGGGGTTCCTGTGTGGAGAG
Ref.33_01B.MY.05.05MYKL045_1.DQ366662   G------------TGGGTTACAGTTTATTATGGGGTTCCTGTGTGGAAAG
Ref.34_01B.TH.99.OUR2478P.EF165541      G------------TGGGTTACAGTTTATTATGGGGTTCCTGTGTGGAGAG
Ref.35_AD.AF.05.05AF026.EF158043        G------------TGGGTTACTGTCTATTATGGGGTACCTGTGTGGAAAG
Ref.35_AD.AF.05.05AF094.EF158040        G------------TGGGTTACTGTCTATTATGGGGTACCTGTGTGGAGAG
Ref.35_AD.AF.05.05AF095.EF158041        G------------TGGGTTACTGTCTATTATGGGGTACCTGTGTGGAAAG
Ref.36_cpx.CM.00.00CMNYU1162.EF087995   G------------TGGGTTACAGTTTATTATGGGGTTCCTGTGTGGAAAG
Ref.36_cpx.CM.00.00CMNYU830.EF087994    G------------TGGGTTACAGTTTATTATGGGGTTCCTGTGTGGAGAG
Ref.37_cpx.CM.00.00CMNYU926.EF116594    G------------TGGGTCACAGTTTACTATGGGGTTCCTGTGTGGAAAG
Ref.37_cpx.CM.97.CM53392.AF377957       G------------TGGGTCACAGTTTATTATGGGGTTCCTGTGTGGAGAG
Ref.38_BF1.UY.04.UY04_3987.FJ213781     G------------TGGGTCACAGTCTATTATGGAGTACCTGTGTGGAGAG
Ref.38_BF1.UY.04.UY04_4022.FJ213782     G------------TGGGTCACAGTCTATTATGGGGTACCTGTGTGGAAAG
Ref.38_BF1.UY.05.UY05_4752.FJ213780     G------------TGGGTCACAATCTATTATGGGGTACCTGTGTGGAGAG
Ref.39_BF.BR.03.03BRRJ103.EU735534      G------------TGGGTCACAGTCTATTATGGGGTACCTGTGTGGAGGG
Ref.39_BF.BR.03.03BRRJ327.EU735536      G------------TGGGTCACAGTCTATTATGGGGTACCTGTGTGGAAAG
Ref.39_BF.BR.04.04BRRJ179.EU735535      G------------TGGGTCACAGTCTATTATGGGGTACCTGTGTGGAAAG
Ref.40_BF.BR.04.04BRRJ115.EU735538      G------------TGGGTCACAGTATATTATGGGGTACCTGTGTGGAAAG
Ref.40_BF.BR.04.04BRSQ46.EU735540       G------------TGGGTCACAGTCTATTATGGGGTACCTGTGTGGAAAG
Ref.40_BF.BR.05.05BRRJ200.EU735539      G------------TGGGTCACAGTCTATTATGGGGTACCTGTGTGGAAAG
Ref.42_BF.LU.03.luBF_05_03.EU170155     G------------TGGGTCACAGTTTATTATGGGGTACCTGTGTGGAAAG
Ref.43_02G.SA.03.J11223.EU697904        G------------TGGGTCACAGTCTATTATGGGGTACCAGTGTGGGAAG
Ref.43_02G.SA.03.J11243.EU697907        G------------TGGGTCACAGTCTATTATGGGGTACCAGTGTGGGAAG
Ref.43_02G.SA.03.J11456.EU697909        G------------TGGGTCACAGTCTATTATGGGGTACCAGTGTGGGAAG
Ref.44_BF.CL.00.CH80.FJ358521           G------------TGGGTCACAGTCTATTATGGGGTACCTGTGTGGAAAG
Ref.45_cpx.CD.97.97CD_MBFE185.FN392874  G------------TGGGTCACAGTCTATTATGGGGTACCTGTGTGGAAAG
Ref.45_cpx.CM.97.97CM_MP814.FN392876    G------------TGGGTCACAGTCTATTATGGAGTACCTGTATGGAGAG
Ref.45_cpx.GA.97.97GA_TB45.FN392877     G------------TGGGTCACAGTCTATTATGGGGTACCYGTGTGGAGAG
Ref.46_BF.BR.01.01BR087.DQ358801        G------------TGGGTCACAGTCTATTATGGAGTACCTGTGTGGAAAG
Ref.46_BF.BR.01.01BR125.DQ358802        G------------TGGGTCACAGTCTATTATGGGGTACCTGTGTGGAAAG
Ref.46_BF.BR.07.07BR_FPS625.HM026456    G------------TGGGTCACGGTCTATTATGGGGTACCTGTGTGGAGAG
Ref.47_BF.ES.08.P1942.GQ372987          G------------TGGGTCACAGTCTATTATGGGGTACCTGTGTGGAAAG
Ref.47_BF.ES.08.X2457_2.FJ670529        G------------TGGGTCACAGTCTATTATGGGGTACCTGTGTGGAAAG
Ref.49_cpx.GM.02.N18380.HQ385477        G------------TGGGTCACAGTCTATTATGGGGTACCTGTGTGGAAAG
Ref.49_cpx.GM.03.N26677.HQ385479        G------------TGGGTCACAGTCTATTATGGGGTACCTGTGTGGAAAG
Ref.49_cpx.GM.97.N28353.HQ385478        G------------TGGGTCACAGTCTATTATGGGGTACCTGTGTGGAAGG
Ref.O.BE.87.ANT70.L20587                A------------TATGCAACAGTCTATGCTGGGGTGCCTGTATGGGAAG
Ref.O.CM.91.MVP5180.L20571              G------------TATGCCACAGTTTATTCTGGGGTACCTGTATGGGAAG
Ref.O.CM.98.98CMU2901.AY169812          G------------TATGCAACAGTTTATGCTGGGGTACCTGTATGGGAAG
Ref.O.SN.99.99SE_MP1300.AJ302647        -------------TATGCAACAGTCTATGCTGGGGTACCTGTATGGGAAG
Ref.N.CM.02.DJO0131.AY532635            T------------TGGGCAACAGTGTACTATGGAGTACCAGTATGGAGAG
Ref.N.CM.95.YBF30.AJ006022              T------------TGGGTAACAGTGTACTATGGGGTACCAGTATGGAGAG
Ref.N.CM.97.YBF106.AJ271370             T------------TGGGTAACAGTGTACTATGGAGTACCAGTATGGAGAG
Ref.P.CM.06.U14788.HQ179987             GTGGAACACGT--TATGTTACTGTATATTATGGGGTTCCAGTTTGGAGAG
Ref.P.FR.09.RBF168.GU111555             -------------TATGTTACTGTATATTATGGGGTTCCAGTTTGGAGAA
Ref.CPZ.CD.90.ANT.U42720                AAGA------C--TATGTAACAGTATTCTATGGAGTCCCTGTCTGGAGAA
Ref.CPZ.CM.05.SIVcpzMT145.DQ373066      G------------TGGGTCACTGTTTATTATGGGGTCCCAGTATGGAGGG
Ref.CPZ.US.85.US_Marilyn.AF103818       A------------TGGGCTACAGTATATTATGGGGTACCTGTATGGAGAG

Ref.A1.AU.03.PS1044_Day0.DQ676872       ATGCAGAGACCACCTTATTTTGTGCATCAGATGCGAAAGCATATGACACA
Ref.A1.RW.92.92RW008.AB253421           ATGCAAAGACCACCCTATTTTGTGCATCAGATGCTAAAGCATATGAGACA
Ref.A1.UG.92.92UG037.AB253429           ATGCAAATACCACCTTATTTTGTGCATCAGATGCGAAAGCATATGATACA
Ref.A2.CD.97.97CDKTB48.AF286238         ATGCAGATACCACCCTATTTTGTGCATCAGACGCTAAAGCATATGCTACA
Ref.A2.CM.01.01CM_1445MV.GU201516       ATGCAGAGACCACCCTATTTTGTGCATCAGATGCAAAAGCATATGATAGA
Ref.A2.CY.94.94CY017_41.AF286237        ATGCAGATACCATCCTATTTTGTGCATCAGATGCTAAAGCATATGATACA
Ref.B.FR.83.HXB2_LAI_IIIB_BRU.K03455    AAGCAACCACCACTCTATTTTGTGCATCAGATGCTAAAGCATATGATACA
Ref.B.NL.00.671_00T36.AY423387          AAGCAACCACCACTCTCTTTTGTGCATCAGATGCTAAAGCATATGAAACA
Ref.B.TH.90.BK132.AY173951              AAGCAACCACCACTCTATTTTGTGCATCAGATGCTAAAGCATATGATACA
Ref.B.US.98.1058_11.AY331295            AAGCAAAAACCACTCTATTTTGTGCGTCAGATGCTAAAGCATATGATACA
Ref.C.BR.92.BR025_d.U52953              AAGCAAAAACTACTCTATTTTGTGCATCAGACGCTAAAGCATATGATGCA
Ref.C.ET.86.ETH2220.U46016              ATGCTAGCCCTACTCTATTTTGTGCATCAGATGCTAAAGCATATGATACA
Ref.C.IN.95.95IN21068.AF067155          AAGCAAATACTACACTATTCTGTGCATCAGATGCTAAAGCATATGAGAAA
Ref.C.ZA.04.04ZASK146.AY772699          AAGCAAAAACTACTCTATTCTGTGCATCAGATGCTAAAGCATATGAGAAA
Ref.D.CD.83.ELI.K03454                  AAGCAACCACCACTCTATTTTGTGCATCAGATGCTAAATCATATGAAACA
Ref.D.CM.01.01CM_4412HAL.AY371157       AAGCAAAAACCACTCTATTTTGTGCATCAGATGCTAAATCATATAAAACA
Ref.D.TZ.01.A280.AY253311               AAGCAAACACCACTCTATTTTGTGCATCAGATGCTAAATCATTTGACACA
Ref.D.UG.94.94UG114.U88824              AAGCAACCACTACTCTATTTTGTGCATCAGATGCTAAGGCATATAAAGCA
Ref.F1.BE.93.VI850.AF077336             AAGCAACCACTACTCTATTCTGTGCATCAGATGCTAAAGCATATGAAAGA
Ref.F1.BR.93.93BR020_1.AF005494         AAGCAACCACTACTCTATTCTGTGCATCAGATGCTAAATCATATGAAAAA
Ref.F1.FI.93.FIN9363.AF075703           AAGCAAACACCACTTTATTCTGTGCATCAGATGCTAAATCATATGAAAAA
Ref.F1.FR.96.96FR_MP411.AJ249238        AAGCAACTACTACGTTATTTTGTGCATCAGATGCTAAAGGATATGAAAGA
Ref.F2.CM.02.02CM_0016BBY.AY371158      AAGCAACCACTACTCTATTTTGTGCATCGGATGCTAAAGCATATGAAAAA
Ref.F2.CM.95.95CM_MP255.AJ249236        AACCAACCACTACTCTGTTTTGTGCATCAGATGCTAAAGCATATGACCCA
Ref.F2.CM.95.95CM_MP257.AJ249237        AAGCAACCACTACTCTATTTTGTGCATCAGATGCTAAAGCATATGAAAGA
Ref.F2.CM.97.CM53657.AF377956           AAGCAACCACTACTCTATTTTGTGCATCAGATGCTAAAGCATATGAAAGA
Ref.G.BE.96.DRCBL.AF084936              ATGCAAATGCCCCTCTATTTTGTGCATCTGATGCTAAAGCACATAGTACT
Ref.G.KE.93.HH8793_12_1.AF061641        ACGCAAAGACCACTCTATTTTGTGCATCTGATGCTAAAGCATATAGTACT
Ref.G.NG.92.92NG083.U88826              ATGCAGATACCCCCCTATTCTGTGCCTCTGATGCTAAATCATATAGTTCT
Ref.G.PT.x.PT2695.AY612637              ATGCAGATACCACTCTATTTTGTGCATCTGATGCTAAAGCATATAGTACT
Ref.H.BE.93.VI991.AF190127              AAGCAAAGACTACTCTATTCTGTGCATCAGATGCTAAAGCATATGACACA
Ref.H.BE.93.VI997.AF190128              AAGCAAAAACCACTCTATTCTGTGCATCAGATGCTAAGGCATATGAGCCA
Ref.H.CF.90.056.AF005496                AGGCAAAAACCACTCTATTCTGTGCATCAGATGCTAAGGCATATGAGACA
Ref.H.GB.00.00GBAC4001.FJ711703         AAGCAAAAACTACTCTATTCTGTGCATCAGATGCTAAGGCATATAGCACA
Ref.J.CD.97.J_97DC_KTB147.EF614151      ATGCAAAGACCACTTTATTTTGTGCATCTGATGCTAAATCATATAGTACT
Ref.J.CM.04.04CMU11421.GU237072         AGGCAAAGACCACTTTATTTTGTGCATCTGATGCTAAATCATATAGTACT
Ref.J.SE.93.SE9280_7887.AF082394        ATGCAAAGACCACTTTATTTTGCGCATCTGATGCTAAAGCATATAGTACT
Ref.K.CD.97.97ZR_EQTB11.AJ249235        AAGCAACAACCACTCTATTCTGTGCATCAGATGCTAAAGCATATGAAACA
Ref.K.CM.96.96CM_MP535.AJ249239         AAGCAACACCCACTCTATTCTGTGCATCAGATGCTAAAGCATATGAGAAG
Ref.01_AE.AF.07.569M.GQ477441           ATGCAGATACCACCCTATTTTGTGCATCAGATGCCAAAGCACATGAGACA
Ref.01_AE.CN.05.05GX001.GU564221        ATGCAGATACCACCCTATTTTGTGCATCAGATGCCAAAGCACATGAGACA
Ref.01_AE.TH.90.CM240.U54771            ATGCAGATACCACCCTATTTTGTGCATCAGATGCCAAGGCACATGAGACA
Ref.02_AG.CM.99.pBD6_15.AY271690        ACGCAGAGACCACTCTATTTTGTGCATCAGAGGCTAGGGCATATGATCCA
Ref.02_AG.LR.x.POC44951.AB485636        ACGCAGAGACAACCCTATTTTGTGCCTCAAATGCTAAAACATATGATACA
Ref.02_AG.NG.x.IBNG.L39106              CGGCAGAGACCACCCTATTTTGTGCATCAGATGCTAAAGCATATGATACA
Ref.03_AB.RU.97.KAL153_2.AF193276       AAGCAACCACCACTCTATTTTGTGCATCAGATGCTAAAGCATATAGTAAG
Ref.04_cpx.CY.94.94CY032_3.AF049337     ACGCAGAGACCACCCTATTTTGTGCATCAGAAGCTAAAGCATATGAGAAA
Ref.04_cpx.GR.91.GR11_97PVCH.AF119820   ACGCAGAGACCAAGCCGAWTTGTGCATCAGATGCTAAAGCATATGATAAA
Ref.04_cpx.GR.97.GR84_97PVMY.AF119819   ACGCAGAGACCTCCCCATTTTGTGCATCAGATGCTAAAGCATATGATAAA
Ref.05_DF.BE.93.VI961.AF076998          AAGCAAACACTACTCTATTTTGTGCATCAGATGCTAAAGGATATGAAAAA
Ref.05_DF.BE.x.VI1310.AF193253          AAGCAAAAACTACCCTGTTTTGTGCATCAGATGCTAAAGGATATGACAAA
Ref.05_DF.ES.99.X492.AY227107           AAGCAAACACCACTCTATTTTGTGCATCAGATGCAAAGGCATATGACAAA
Ref.06_cpx.AU.96.BFP90.AF064699         ATGCAGATACCATTCTATTTTGTGCATCTGATGCTAAAGCATATAGTCCT
Ref.06_cpx.EE.01.EE0359.AY535659        ATGCAGATACCATTTTATTTTGTGCATCTGACGCTAAAGCACATAGTACT
Ref.06_cpx.GH.03.03GH173_06.AB286851    ATGCAGATACAATCCTATTCTGTGCATCTGATGCTAAAGCATATAGTAAT
Ref.07_BC.CN.05.XJDC6431_2.EF368372     AGGCAACCACCACTTTATTTTGTGCATCAGATGCCAAAGCATATGAGACA
Ref.07_BC.CN.05.XJDC6441.EF368370       AGGCAACCACCACTTTATTTTGTGCATCAGATGCTAAAGCATATGATACA
Ref.07_BC.CN.98.98CN009.AF286230        AGGCAACCACCACTTTATTTTGTGCATCAGATGCTAAAGCATATGATACA
Ref.08_BC.CN.06.nx2.HM067748            AAGCATAAACTACTCTATTCTGTGCGTCAGATGCTAAAGCATATGAGACA
Ref.08_BC.CN.97.97CNGX_6F.AY008715      AAGCAAAAACTACTCTATTCTGTGCGTCAGATGCTAAAGCATATGAGACA
Ref.09_cpx.CI.00.00IC_10092.AJ866553    ATGCAGAGACCACCCTATTCTGTGCATCAGATGCTAAGGCATACTCTACT
Ref.09_cpx.GH.96.96GH2911.AY093605      AGGCAGAGACCACCTTATTTTGTGCATCAGATGCTCAGGCATACTCTAAA
Ref.09_cpx.SN.95.95SN1795.AY093603      ATGCAGAGACCACCCTATTTTGCGCATCAGATGCTAAGGCATACTCTACA
Ref.09_cpx.US.99.99DE4057.AY093607      AGGCAGAAACCACCCTATTCTGTGCATCAGATGCTAAGTCATACGTTACA
Ref.10_CD.TZ.96.96TZ_BF061.AF289548     AAACAACCACTACTCTATTTTGTGCATCAGATGCTAAAGCCTACAAAGCA
Ref.10_CD.TZ.96.96TZ_BF071.AF289549     AAGCAACCACTACTCTATTTTGTGCATCAGATGCTAAATATTATAAAGAA
Ref.10_CD.TZ.96.96TZ_BF110.AF289550     AAACAACCACTACTTTATTTTGTGCATCAGATGCTAAAGGATATAAAACA
Ref.11_cpx.CM.95.95CM_1816.AF492624     ATGCAGATACCCCTCTATTTTGTGCATCTAATGCTAAAGCATATAGTACT
Ref.11_cpx.CM.96.96CM_4496.AF492623     ATGCAGATACCACTCTATTTTGTGCATCTGATGCTAAAGCATATAGTACT
Ref.11_cpx.CM.97.MP818.AJ291718         ACGCAAACACCACTCTATTTTGTGCATCTGATGCTCAAGCATATAGTCCT
Ref.12_BF.AR.97.A32879.AF408629         AAGCAAACCCTACTCTATTTTGTGCATCAGATGCTAAAGCATATGACAGA
Ref.12_BF.AR.97.A32989.AF408630         AAGCAAATACTACTCTATTTTGTGCATCAGATGCTAAATCATATGTAAGA
Ref.12_BF.AR.99.ARMA159.AF385936        AAGCAACCACTACTCTATTCTGTGCATCAGATGCTAAATCATATGAAAGG
Ref.13_cpx.CM.02.02CM_A1394.DQ845388    ATGCAGAGACCACCCTATTTTGTGCATCAGATGCTAAAGCATATGATACA
Ref.13_cpx.CM.04.04CM_632_28.DQ845387   ATGCAGATACCACCCTATTTTGTGCATCAGATGCTAAAGCATATGATACA
Ref.13_cpx.CM.96.96CM_1849.AF460972     ATGCAGAGACCACCCTATTTTGTGCATCAGATGCTAAGGCATATTCTACA
Ref.14_BG.ES.00.X605.AF450096           AAGCAACCACCACTCTATTCTGTGCATCAGATGCTAAAGCATATGATGCA
Ref.14_BG.ES.00.X623.AF450097           AAGCAACCACCACTCTATTCTGTGCATCAGATGCTAAAGCATATATTGCA
Ref.14_BG.PT.00.00PTHDE10.GU230137      AAGCAACCACCACTCTATTCTGTGCATCAGATGCTAAAGCATATGATGCA
Ref.15_01B.TH.96.M169.DQ354120          AAGCAACTACCACTCTATTTTGTGCATCAGATGCTAAAGCATATGATACA
Ref.15_01B.TH.99.99TH_MU2079.AF516184   ACGCATCCACCACTCTATTTTGTGCATCAGATGCTAAAGCATATGATACA
Ref.15_01B.TH.99.99TH_R2399.AF530576    ATGCAGATACCACCCTATTTTGTGCATCAGATGCTAAAGCATATGATACA
Ref.16_A2D.KE.91.KNH1271.AY945736       ATGCAGAAACTACCCTATTTTGTGCAGCTGATGCTAAAGGATATAATACA
Ref.16_A2D.KR.97.97KR004.AF286239       ATGCAGAGACTACCCTATTTTGTGCATCAGATGCTAAAGCATATGATACA
Ref.17_BF.AR.02.AR02_ARG1139.EU581825   AAGCAACCACTACTCTATTCTGTGCATCAGATGCCAAAGCATATGACACA
Ref.17_BF.BO.02.BO02_BOL119.EU581827    AAGCAACCACTACTCTATTCTGTGCATCAGATGCTAAAGCATATGATACA
Ref.17_BF.PE.02.PE02_PCR0155.EU581828   AAGCAAMCACTACTCTATTCTGTGCATCAGATGCTAAAGGATATGAGACA
Ref.18_cpx.CM.97.CM53379.AF377959       ATGCAGATACCACTCTATTTTGTGCATCTGATGCTAAATCATATAGTACT
Ref.18_cpx.CU.99.CU14.AY586541          ATGCAAATACAACTCTATTTTGTGCATCTGATGCTAAATCATATAGTACT
Ref.18_cpx.CU.99.CU68.AY894993          ATGCAAATACCACTCTATTTTGTGCATCTGATGCTAAATCATATAGTACT
Ref.19_cpx.CU.99.CU29.AY588971          ATGCTGATACCACCCTATTTTGTGCATCAGATGCTAAAGCATATGATACA
Ref.19_cpx.CU.99.CU38.AY588970          ATGCAGATACCACCCTATTTTGTGCATCAGATGCTAAAGCATATGATAGA
Ref.19_cpx.CU.99.CU7.AY894994           ATGCAGAAACCACCCTATTTTGTGCATCAGATGCTAAAGCATATGATACA
Ref.20_BG.CU.99.Cu103.AY586545          ACGCAAATACCCCTCTATTTTGTGCATCTGATGCTAAAGCATATAGTACT
Ref.21_A2D.KE.91.KNH1254.AY945737       AAGCAAACGCCTCTCTATTTTGTGCATCAGATGCTAAAGCATATACAAAA
Ref.21_A2D.KE.99.KER2003.AF457051       AAGCAAACACTACTCTATTTTGTGCATCAGATGCTAAAGCATATTCAACA
Ref.21_A2D.KE.99.KSM4001.AF457072       AAGCAACTACTACTCTATTTTGTGCATCAGATGCTAGAGCAATTAAAGCA
Ref.22_01A1.CM.01.01CM_0001BBY.AY371159 AGGCAGAGACCACCCTGTTCTGTGCATCAGATGCCAAAGCATATGATCCA
Ref.22_01A1.CM.02.02CM_3097MN.GQ229529  ATGCAGATACTATCCTATTTTGTGCATCAGATGCCAAAGCATATGACACA
Ref.23_BG.CU.03.CB118.AY900571          ATGCATATACCCCTCTATTTTGTGCATCGGATGCTAAAGCATATAGTACT
Ref.23_BG.CU.03.CB347.AY900572          ACGCAGATACCCCCCTATTTTGTGCATCTGATGCTAAAGCATATAGTACT
Ref.24_BG.CU.03.CB378.AY900574          ACGCAGATACCCCTCTATTTTGTGCATCTGATGCTAAATCATATAGTACT
Ref.24_BG.CU.03.CB471.AY900575          ACGCATATACCCCTCTATTTTGTGCATCTGATGCTAAAGCATATGTTGCT
Ref.24_BG.ES.08.X2456_2.FJ670526        ATGCAGATGCCCCCCTATTTTGTGCATCTGATGCTAAATCATATAGTACT
Ref.25_cpx.CM.06.06CM_BA_040.EU693240   AGGCAGAAACCACCTTATTTTGTGCATCTGATGCTAAAGCATATAGTACT
Ref.25_cpx.SA.03.J11233.EU697906        ATGCAGAGACCCCCCTATTTTGTGCATCCGATGCTAAAGCATACAGTACT
Ref.25_cpx.SA.03.J11451.EU697908        ATGCAGAGACTATCCTATTTTGTGCATCTGATGCTAAAGCCTATGGTACT
Ref.26_AU.CD.02.02CD_KS069.FM877780     ATGCAGAAACTACCCTATTCTGTGCATCGGATGCTAAGGCACATGATCCA
Ref.26_AU.CD.02.02CD_MBTB047.FM877782   ATGCAGAAACCACCCTATTCTGTGCATCAGATGCTAAGGCATATGATACA
Ref.26_AU.CD.97.97CD_KTB119.FM877777    ATGCAGAAACCACCCTATTCTGTGCATCAGATGCTAAGGCATATGATACA
Ref.27_cpx.CD.97.97CDKTB49.AJ404325     ATGCAGATACCACCCTATTCTGTGCCTCAGATGCTAAAGCACATACGACA
Ref.27_cpx.FR.04.04CD_FR_KZS.AM851091   AAGCAGATACCACCCTATTTTGTGCATCAGATGCTAAAGCACATGAGACA
Ref.28_BF.BR.99.BREPM12313.DQ085872     AAGCAACTACCACCTTATTTTGTGCATCAGATGCTAAAGCAGGTAACACA
Ref.28_BF.BR.99.BREPM12609.DQ085873     AAGCAACCACCACTCTATTTTGTGCATCAGATGCTAACGCAGTTAAAACA
Ref.28_BF.BR.99.BREPM12817.DQ085874     AAGCATCCACCACCTTATTTTGTGCATCAGATGCTAGCGCAGTTGACACA
Ref.29_BF.BR.01.BREPM16704.DQ085876     AAGCATCCACCACCCTATTTTGTGCATCAGATGCTAAAGCAGTTGACACA
Ref.29_BF.BR.02.BREPM119.AY771590       AAGCAACCACCACTCTATTTTGTGCATCAAATGCTAAAGCATATGATACA
Ref.29_BF.BR.99.BREPM11948.DQ085871     AAGCACAGACCACCCTATTTTGTGCATCAGATGCTAAAGCAGTTGACACA
Ref.31_BC.BR.02.110PA.EF091932          AAGCAAAAACTACTCTATTTTGTGCATCAGATGCTAAAGCATATGATACA
Ref.31_BC.BR.04.04BR137.AY727526        AAGCAAAAACTACTCTATTTTGTGCATCAGATGCTAAAGCATATGATACA
Ref.31_BC.BR.04.04BR142.AY727527        ATGCAAAAACTACTCTATTTTGTGCATCAGATGCTAAAGCATATGAGACA
Ref.32_06A1.EE.01.EE0369.AY535660       ATGCAGATACTATTTTATTTTGTGCATCTGATGCTAAAGCACATAGTACT
Ref.33_01B.ID.07.JKT194_C.AB547464      ATGCAGATACCACCCTATTTTGTGCATCAGATGCCAAAGCACATGAGAGA
Ref.33_01B.MY.05.05MYKL007_1.DQ366659   ATGCAGACACCACCCTATTTTGTGCATCAGATGCCAAAGCACACGAGACA
Ref.33_01B.MY.05.05MYKL045_1.DQ366662   ATGCAGAGACCACCCTATTTTGTGCATCAGATGCCAAAGCACATGAAACA
Ref.34_01B.TH.99.OUR2478P.EF165541      ATGCAGATACCACCCTATTTTGTGCATCAGATGCCAAAGCACATGAGACA
Ref.35_AD.AF.05.05AF026.EF158043        ACGCAGAGACCACCCTATTTTGTGCATCAGATGCTAAAGCATATGAGACA
Ref.35_AD.AF.05.05AF094.EF158040        ATGCAGAGACCACCCTATTTTGTGCATCAGATGCTAAAACATATGAGACA
Ref.35_AD.AF.05.05AF095.EF158041        ACGCAGAGACCACCCTATTTTGTGCATCAGATGCTAAAGCATATGAGACA
Ref.36_cpx.CM.00.00CMNYU1162.EF087995   ATGCAGCTACCACCCTATTTTGTGCATCAGATGCCAAAGCATATGATACA
Ref.36_cpx.CM.00.00CMNYU830.EF087994    ATGCAAATACCACCTTATTTTGTGCATCAGATGCCAAAGCATATGATACA
Ref.37_cpx.CM.00.00CMNYU926.EF116594    ATGCAGATACCACCCTATTTTGTGCATCAGATGCTACAGCATATGTTCCA
Ref.37_cpx.CM.97.CM53392.AF377957       AAGCAGATACCACCCTATTTTGTGCATCAGATGCTAAAGCATATGATACA
Ref.38_BF1.UY.04.UY04_3987.FJ213781     AAGCAACTACCACTCTATTTTGTGCATCAGATGCTAAATCATATGATACA
Ref.38_BF1.UY.04.UY04_4022.FJ213782     AAGCAGCCACCACTCTATTTTGTGCCTCAGATGCTAAAGCATATGATACA
Ref.38_BF1.UY.05.UY05_4752.FJ213780     AAGCAACCACCACTCTATTTTGTGCATCAGATGCTAAAGCATATGATACA
Ref.39_BF.BR.03.03BRRJ103.EU735534      ACGCAACCACTACTCTATTCTGTGCATCAGATGCTAAAGCATATGAAACA
Ref.39_BF.BR.03.03BRRJ327.EU735536      AAGCAACCACTACTCTATTCTGTGCATCAGACGCTAAAGCATATGACAGA
Ref.39_BF.BR.04.04BRRJ179.EU735535      AAGCAACTACTACTCTATTCTGTGCATCAGATGCTAAAGCATATGAAAGG
Ref.40_BF.BR.04.04BRRJ115.EU735538      AAGCAACCACCACTCTATTTTGTGCATCAGATGCTAAAGGATATGAAACA
Ref.40_BF.BR.04.04BRSQ46.EU735540       AAGCAACCACCACTCTATTTTGTGCATCAAATGCTAAAGCATATGACACA
Ref.40_BF.BR.05.05BRRJ200.EU735539      AAGCAGCCACCACTCTATTCTGTGCATCAGATGCTAAAGCATATGACACA
Ref.42_BF.LU.03.luBF_05_03.EU170155     AAGCAASCACCACTTTATTTTGTGCATCAGATGCTAAAGCATATGACACA
Ref.43_02G.SA.03.J11223.EU697904        ATGCARAYACCCCTCTATTTTGTGCATCTAATGCTAAAGCATATAGTACT
Ref.43_02G.SA.03.J11243.EU697907        ATGCAGATACCCCTCTATTTTGTGCATCTGATGCTAAAGCATATAGTACT
Ref.43_02G.SA.03.J11456.EU697909        ACGCAGATACCCCTCTATTTTGTGCATCTGACGCTAAAGCATATAGTACT
Ref.44_BF.CL.00.CH80.FJ358521           AAGCAACCACCACTCTATTTTGTGCATCAGATGCTAAAGCATATGATACA
Ref.45_cpx.CD.97.97CD_MBFE185.FN392874  ACGCAGTGACCACCCTATTTTGTGCATCAGATGCTAAAGCATATGACACA
Ref.45_cpx.CM.97.97CM_MP814.FN392876    ATGCAGAAACCACCCTATTTTGTGCATCAGATGCTAAAGCATATGATACA
Ref.45_cpx.GA.97.97GA_TB45.FN392877     ACGCAGAKACCACCCTATTTTGTGCATCCGATGCTAAGGCATATGATGCA
Ref.46_BF.BR.01.01BR087.DQ358801        AAGCAACCACTACTCTATTCTGTGCATCAGATGCTAAATCATATGAAAAG
Ref.46_BF.BR.01.01BR125.DQ358802        AAGCAACCACTACTCTATTCTGTGCATCAGATGCCAAAGCATATGAAAAA
Ref.46_BF.BR.07.07BR_FPS625.HM026456    AAGCAACCACTACTCTATTCTGTGCATCAGATGCTAAAGCATATGACAAA
Ref.47_BF.ES.08.P1942.GQ372987          AAGCAACCACCACTCTATTTTGTGCATCAGATGCTAAGGCATATGATACA
Ref.47_BF.ES.08.X2457_2.FJ670529        AAGCGACCACCACTCTATTTTGTGCATCAGATGCTAAAGCATATAATACA
Ref.49_cpx.GM.02.N18380.HQ385477        AGGCGAAGACCACTTTATTTTGCGCCTCTGATGCTAAATCATATAGTACT
Ref.49_cpx.GM.03.N26677.HQ385479        AAGCAAAGACCACTTTATTTTGTGCATCTGATGCTAAAGCATATAGCAAG
Ref.49_cpx.GM.97.N28353.HQ385478        AGGCAAAAACCACTTTATTTTGCGCATCTGATGCTAATTCATATAGTACT
Ref.O.BE.87.ANT70.L20587                ATGCAACACCAGTACTATTCTGTGCTTCAGATGCTAACCTAACAAGCACT
Ref.O.CM.91.MVP5180.L20571              AGGCAGCACCAGTACTATTCTGTGCTTCAGATGCTAACCTAACAAGCACT
Ref.O.CM.98.98CMU2901.AY169812          AGGCAGCCCCAGTATTATTCTGTGCCTCAGATGCTAACCTAACAAGCACT
Ref.O.SN.99.99SE_MP1300.AJ302647        AGGCAACCCCAGTACTATTCTGTGCTTCAGATGTTAACTTAACGAGCACT
Ref.N.CM.02.DJO0131.AY532635            ATGTAGAAACAGTTCTTTTCTGCGCCTCAGATGCTAAAGCCCATAGTACA
Ref.N.CM.95.YBF30.AJ006022              AAGCAGAGACAACTCTTTTCTGTGCTTCAGATGCTAAAGCCCATAGTACA
Ref.N.CM.97.YBF106.AJ271370             ACGCAGAGACAGTTCTTTTCTGCGCTTCAGATGCTAAAGCCCATAGTACA
Ref.P.CM.06.U14788.HQ179987             ATGCTAAAATTACCTTATTCTGTGCAGCAGATGCATCGCTAACTAGCARW
Ref.P.FR.09.RBF168.GU111555             ATGCTGAAGTTACCTTGTTTTGTGCAGCAGATGCATCGCTAACTAGCAAA
Ref.CPZ.CD.90.ANT.U42720                ATGCGACACCTACTCTATTTTGTGCCACAAATGCCTCCATGACAAGTACA
Ref.CPZ.CM.05.SIVcpzMT145.DQ373066      AGGCAAAAACCACCCTTTTCTGTGCCTCCGATGCTAAGAGTTATAGTACA
Ref.CPZ.US.85.US_Marilyn.AF103818       ATGTAGAGACAACCTTATTCTGTGCCTCTGATGCAAAGGCATACAAGCAG

Ref.A1.AU.03.PS1044_Day0.DQ676872       GAAGTGCATAATGTCTGGGCTACACATGCCTGTGTACCTACAGACCCCAA
Ref.A1.RW.92.92RW008.AB253421           GAAAAGCATAATGTCTGGGCTACACATGCCTGTGTACCCACAGACCCCAA
Ref.A1.UG.92.92UG037.AB253429           GAAGTGCATAATGTCTGGGCTACGCATGCCTGTGTACCTACAGACCCCAG
Ref.A2.CD.97.97CDKTB48.AF286238         GAAAAGCATAATGTCTGGGCCACACATGCCTGTGTACCCACAGACCCCAA
Ref.A2.CM.01.01CM_1445MV.GU201516       GAAGTACATAATGTCTGGGCCACACATGCCTGTGTACCCACTGACCCCAA
Ref.A2.CY.94.94CY017_41.AF286237        GAAGTGCATAATGTATGGGCCACACATGCCTGTGTACCCACAGACCCCAA
Ref.B.FR.83.HXB2_LAI_IIIB_BRU.K03455    GAGGTACATAATGTTTGGGCCACACATGCCTGTGTACCCACAGACCCCAA
Ref.B.NL.00.671_00T36.AY423387          GAGGTACATAATGTTTGGGCCACACATGCCTGTGTACCCACAGACCCTAA
Ref.B.TH.90.BK132.AY173951              GAAGTACATAATGTTTGGGCCACACATGCCTGTGTACCCACAGACCCCAA
Ref.B.US.98.1058_11.AY331295            GAAGTACATAATGTTTGGGCCACACATGCCTGTGTACCCACAGACCCCAA
Ref.C.BR.92.BR025_d.U52953              GAAGTGCATAATGTCTGGGCTACACATGCCTGTGTACCCACAGACCCCAA
Ref.C.ET.86.ETH2220.U46016              GAAGTACATAATGTCTGGGGTACATTTGCCTGTGTCCCCACAGACCCCAG
Ref.C.IN.95.95IN21068.AF067155          GAAGTGCATAATGTCTGGGCTACACATGCCTGTGTACCCACAGACCCCAA
Ref.C.ZA.04.04ZASK146.AY772699          GAGGTACATAATGTTTGGGCTACACATGCCTGTGTACCCACAGACCCCAG
Ref.D.CD.83.ELI.K03454                  GAGGCACATAATATCTGGGCCACACATGCCTGTGTACCCACGGACCCCAA
Ref.D.CM.01.01CM_4412HAL.AY371157       GAGGCACATAATATCTGGGCTACACATGCCTGTGTACCCACGGACCCCGA
Ref.D.TZ.01.A280.AY253311               GAGGCACATAATATCTGGGCTACACATGCCTGCGTACCAACAGACCCCAA
Ref.D.UG.94.94UG114.U88824              GAGGCACATAACATCTGGGCTACACATGCCTGTGTACCAACAGACCCCAA
Ref.F1.BE.93.VI850.AF077336             GAGGCACATAACGTTTGGGCCACACATGCCTGTGTACCCACAGACCCCAA
Ref.F1.BR.93.93BR020_1.AF005494         GAGGCACATAATGTCTGGGCTACACATGCTTGTGTACCCACAGATCCCAA
Ref.F1.FI.93.FIN9363.AF075703           GAAGTACATAATGTCTGGGCTACACATGCCTGTGTACCCACAGACCCCAA
Ref.F1.FR.96.96FR_MP411.AJ249238        GAAGTGCATAATGTCTGGGCCACACATGCCTGCGTACCCACAGACCCCAA
Ref.F2.CM.02.02CM_0016BBY.AY371158      GAGGCACATAATGTCTGGGCTACACATGCCTGTGTACCTACAGACCCTGA
Ref.F2.CM.95.95CM_MP255.AJ249236        GAAGTACATAATGTCTGGGCTACATATGCCTGTGTACCTACAGACCCCAA
Ref.F2.CM.95.95CM_MP257.AJ249237        GAGGTACATAATGTCTGGGCTACATATGCCTGTGTACCTACAGACCCAAG
Ref.F2.CM.97.CM53657.AF377956           GAGATACATAATGTCTGGGCTACATATGCCTGTGTACCTACAGACCCCAA
Ref.G.BE.96.DRCBL.AF084936              GAAAGTCATAATATCTGGGCCACACATGCTTGTGTACCCACAGATCCCAG
Ref.G.KE.93.HH8793_12_1.AF061641        GAGAGACATAATATCTGGGCTACACATGCCTGTGTACCCACAGACCCCGA
Ref.G.NG.92.92NG083.U88826              GAAAAACATAATGTCTGGGCTACACATGCCTGTGTACCCACAGACCCTAA
Ref.G.PT.x.PT2695.AY612637              GAAAGCCATAATGTCTGGGCCACACATGCCTGTGTACCCACAGACCCCAA
Ref.H.BE.93.VI991.AF190127              GAAAGGCATAATGTATGGGCTACACATGCCTGTGTACCCACAGACCCCAA
Ref.H.BE.93.VI997.AF190128              GAAAAGCATAATGTCTGGGCTACACATGCCTGTGTACCCACAGACCCCAG
Ref.H.CF.90.056.AF005496                GAAAAGCATAATGTCTGGGCTACACATGCATGTGTACCCACAGACCCCAA
Ref.H.GB.00.00GBAC4001.FJ711703         GAAAAACATAATGTATGGGCTACACATGCCTGTGTACCCACAGATCCCAG
Ref.J.CD.97.J_97DC_KTB147.EF614151      GAAAAACATAATGTCTGGGCTACACATGCTTGTGTACCCACAGACCCAAA
Ref.J.CM.04.04CMU11421.GU237072         GAAAGTCATAATGTCTGGGCTACACATGCTTGTGTACCCACAGATCCAAA
Ref.J.SE.93.SE9280_7887.AF082394        GAAAAACATAATGTCTGGGCTACACATGCTTGTGTACCCACAGATCCAAG
Ref.K.CD.97.97ZR_EQTB11.AJ249235        GAGGTACATAATGTCTGGGCTACACATGCCTGTGTACCCACGGACCCCAA
Ref.K.CM.96.96CM_MP535.AJ249239         GAGGTACATAATGTCTGGGCTACCCATGCCTGTGTACCCACGGACCCCAA
Ref.01_AE.AF.07.569M.GQ477441           GAAGTGCACAATGTCTGGGCCACACATGCCTGTGTACCCACAGACCCCAG
Ref.01_AE.CN.05.05GX001.GU564221        GAAGTGCACAATATCTGGGCTACACATGCCTGTGTACCCACAGACCCCAA
Ref.01_AE.TH.90.CM240.U54771            GAAGTGCACAATGTCTGGGCCACACATGCCTGTGTACCCACAGACCCCAA
Ref.02_AG.CM.99.pBD6_15.AY271690        GAAGCACATAATGTCTGGGCTACACATGCCTGTGTACCCACAGACCCCAA
Ref.02_AG.LR.x.POC44951.AB485636        GAAGCTCATAATGTCTGGGCTACACATGCCTGTGTACCCACAGACCCTAA
Ref.02_AG.NG.x.IBNG.L39106              GAAGTACATAATGTCTGGGCTACACATGCCTGTGTACCCACAGACCCTAA
Ref.03_AB.RU.97.KAL153_2.AF193276       GAGGTACATAATGTTTGGGCCACATATGCCTGTGTACCCACGGACCCCAG
Ref.04_cpx.CY.94.94CY032_3.AF049337     GAAGTACATAATATCTGGGCTACACATGCCTGTGTACCCACAGACCCCAA
Ref.04_cpx.GR.91.GR11_97PVCH.AF119820   GAAATACATAATATCTGGGCTACACATGCCTGTGTACCCACAGACCCCAA
Ref.04_cpx.GR.97.GR84_97PVMY.AF119819   GAAGTACATAATATCTGGGCTACACATGCCTGTGTACCCACAGACCCCAA
Ref.05_DF.BE.93.VI961.AF076998          GAGGCACATAATGTCTGGGCTACACATGCCTGTGTACCTACAGACCCCAA
Ref.05_DF.BE.x.VI1310.AF193253          GAGGTACATAATGTCTGGGCTACACATGCTTGTGTACCCACAGACCCCAA
Ref.05_DF.ES.99.X492.AY227107           GAGGCACATAATGTCTGGGCCACACATGCCTGTGTACCTACAGACCCCAA
Ref.06_cpx.AU.96.BFP90.AF064699         GATAAGCATAATGTCTGGGCAACACATGCTTGTGTACCCACAGACCCCAA
Ref.06_cpx.EE.01.EE0359.AY535659        GAAAAGCATAATGTCTGGGCTACACATGCTTGTGTACCCACAGACCCCAA
Ref.06_cpx.GH.03.03GH173_06.AB286851    GAAAAGCATAATGTCTGGGTTACACATGCTTGTGTGCCCACAGACCCCAA
Ref.07_BC.CN.05.XJDC6431_2.EF368372     GAGGTACATAATGTTTGGGCTACACATGCCTGTGTACCTACAGACCCCAG
Ref.07_BC.CN.05.XJDC6441.EF368370       GAGGTACATAATGTTTGGGCTACACATGCCTGTGTACCCACAGACCCCAA
Ref.07_BC.CN.98.98CN009.AF286230        GAGGTACATAATGTTTGGGCTACACATGCCTGTGTACCCACAGACCCCAA
Ref.08_BC.CN.06.nx2.HM067748            GAAGTGCATAATGTCTGGGCTACACATGCCTGTGTACCCACAGACCCCAA
Ref.08_BC.CN.97.97CNGX_6F.AY008715      GAAGTGCATAATGTCTGGGCTACACATGCCTGTGTACCCACAGACCCCAG
Ref.09_cpx.CI.00.00IC_10092.AJ866553    GAAAAACATAATGTCTGGGCTACCCATGCCTGTGTACCCACGGACCCCAA
Ref.09_cpx.GH.96.96GH2911.AY093605      GAAAAACATAATGTTTGGGCTACACATGCCTGTGTGCCCACGGACCCCAA
Ref.09_cpx.SN.95.95SN1795.AY093603      GAAAAACATAATGTCTGGGCCACACATGCCTGTGTGCCCACGGACCCCAA
Ref.09_cpx.US.99.99DE4057.AY093607      GAAAAACACAATGTCTGGGCTACACATGCCTGTGTGCCCACGGACCCCAA
Ref.10_CD.TZ.96.96TZ_BF061.AF289548     GAGGCACATAATATCTGGGCTACACATGCCTGCGTACCTACAGACCCCAA
Ref.10_CD.TZ.96.96TZ_BF071.AF289549     GAGGCACATAATATCTGGGCTGCACATGCCTGCGTACCCACAGACCCTAA
Ref.10_CD.TZ.96.96TZ_BF110.AF289550     GAGGTACATAATATCTGGGCTACACATGCCTGCGTACCCACAGACCCCAA
Ref.11_cpx.CM.95.95CM_1816.AF492624     GAAAAACATAATGTCTGGGCTACACATGCCTGTGTACCCACAGACCCCAA
Ref.11_cpx.CM.96.96CM_4496.AF492623     GAAAAACATAATGTCTGGGCTACACATGCCTGTGTACCCACAGACCCCAA
Ref.11_cpx.CM.97.MP818.AJ291718         GAAAAACATAATGTCTGGGCTACACATTACTGTGTACCCACAGACCCCAA
Ref.12_BF.AR.97.A32879.AF408629         GAGGTACATAATGTCTGGGCTACACATGCCTGTGTACCCACAGATCCCAA
Ref.12_BF.AR.97.A32989.AF408630         GAGGTACATAATGTCTGGGCTACACATGCCTGCGTACCCACAGACCCCAA
Ref.12_BF.AR.99.ARMA159.AF385936        GAGGTACATAATGTCTGGGCTACCCATGCCTGTGTACCCACAGATCCAAA
Ref.13_cpx.CM.02.02CM_A1394.DQ845388    GAAAAACATAATGTCTGGGCTACACATGCCTGTGTACCCACAGACCCCAA
Ref.13_cpx.CM.04.04CM_632_28.DQ845387   GAAAAACATAATGTCTGGGCTACACATGCCTGTGTACCCACAGACCCCAA
Ref.13_cpx.CM.96.96CM_1849.AF460972     GAAAAACATAACGTCTGGGCTACACATGCCTGTGTACCCACAGACCCCAA
Ref.14_BG.ES.00.X605.AF450096           GAGGTACATAATGTTTGGGCCACACATGCCTGTGTACCCACAGACCCCAA
Ref.14_BG.ES.00.X623.AF450097           GAAGCACATAATGTTTGGGCCACACATGCCTGTGTACCCACAGACCCCAA
Ref.14_BG.PT.00.00PTHDE10.GU230137      GAAGTACATAATGTTTGGGCCACACATGCCTGTGTACCCACAGACCCCAA
Ref.15_01B.TH.96.M169.DQ354120          GAGACACATAATGTTTGGGCCACACATGCCTGTGTACCCACAGACCCCAA
Ref.15_01B.TH.99.99TH_MU2079.AF516184   GAGGCACATAATGGTTGGGCTACACATGCCTGTGTACCCACGGACCCCAG
Ref.15_01B.TH.99.99TH_R2399.AF530576    GAGGTACATAATGTTTGGGCCACGCATGCCTGTGTACCCACAGACCCCAA
Ref.16_A2D.KE.91.KNH1271.AY945736       GAAGTGCATAATGTCTGGGCCACACATGCCTGTGTACCCACAGACCCCAA
Ref.16_A2D.KR.97.97KR004.AF286239       GAAGCACATAATGTTTGGGCCACACATGCCTGTGTACCCACAGACCCCAA
Ref.17_BF.AR.02.AR02_ARG1139.EU581825   GAGGTACATAATGTTTGGGCCACACATGCCTGTGTACCCACAGATCCCAA
Ref.17_BF.BO.02.BO02_BOL119.EU581827    GAGGTACATAATGTTTGGGCCACACATGCCTGTGTACCCACAGATCCCGA
Ref.17_BF.PE.02.PE02_PCR0155.EU581828   GAGGTACATAATGTTTGGGCCACACATGCCTGTGTACCCACAGACCCCAA
Ref.18_cpx.CM.97.CM53379.AF377959       GAAAAACATAATGTCTGGGCTACACATGCCTGTGTACCCACGGACCCCAA
Ref.18_cpx.CU.99.CU14.AY586541          GAAAGGCATAATGTCTGGGCTACACATGCCTGTGTACCCACAGACCCCAA
Ref.18_cpx.CU.99.CU68.AY894993          GAAAGCCATAATGTCTGGGCTACACATGCCTGTGTACCCACAGACCCCAA
Ref.19_cpx.CU.99.CU29.AY588971          GAGGTGCATAATGTCTGGGCTACACATGCCTGTGTACCCACAGACCCCAA
Ref.19_cpx.CU.99.CU38.AY588970          GAGGTGCATAATGTCTGGGCTACACATGCCTGTGTACCCACAGACCCCAA
Ref.19_cpx.CU.99.CU7.AY894994           GAGGTGCATAATGTCTGGGCTACACATGCCTGTGTACCCACAGACCCCAG
Ref.20_BG.CU.99.Cu103.AY586545          GAGAGCCATAATGTCTGGGCTACACATGCATGTGTACCTACAGACCCCAA
Ref.21_A2D.KE.91.KNH1254.AY945737       GAGGCACATAATATCTGGGCCACACATGCCTGTGTACCCACGGACCCCAA
Ref.21_A2D.KE.99.KER2003.AF457051       GAGAAGCATAATATCTGGGCCACACATGCCTGTGTACCCACGGACCCCAA
Ref.21_A2D.KE.99.KSM4001.AF457072       GAGGCACATAACATCTGGGCCACACATGCCTGTGTACCCACGGACCCCAA
Ref.22_01A1.CM.01.01CM_0001BBY.AY371159 GAAGTGCATAATGTCTGGGCTACACATGCCTGTGTACCCACAGACCCTAG
Ref.22_01A1.CM.02.02CM_3097MN.GQ229529  GAAGTGCATAATGTCTGGGCTACACATGCCTGTGTACCCACAGACCCCAA
Ref.23_BG.CU.03.CB118.AY900571          GAGAGCCATAATGTCTGGGCTACACATGCATGTGTACCTACAGACCCCAA
Ref.23_BG.CU.03.CB347.AY900572          GAAAGCCATAATGTCTGGGCTACACATGCATGTGTACCCACAGACCCCAA
Ref.24_BG.CU.03.CB378.AY900574          GAAAGCCATAATGTCTGGGCCACACATGCGTGTGTGCCCACAGACCCCAA
Ref.24_BG.CU.03.CB471.AY900575          GAGAGCCATAATGTTTGGGCTACACATGCGTGTGTGCCCACAGACCCCAA
Ref.24_BG.ES.08.X2456_2.FJ670526        GAGAGCCATAATGTCTGGGCTACACATGCCTGTGTGCCCACAGACCCCAA
Ref.25_cpx.CM.06.06CM_BA_040.EU693240   GAAAGCCATAATGTCTGGGCTACACATGCCTGTGTACCCACAGACCCCAA
Ref.25_cpx.SA.03.J11233.EU697906        GAAAAACACAATGTYTGGGCTACACATGCCTGTGTGCCCACAGACCCCAA
Ref.25_cpx.SA.03.J11451.EU697908        GAAAGACATAATGTTTGGGCTACACATGCCTGTGTACCCACAGACCCCAA
Ref.26_AU.CD.02.02CD_KS069.FM877780     GAAGTGCATAATGTCTGGGCTACTCATGCCTGTGTACCCACAAACCCCGA
Ref.26_AU.CD.02.02CD_MBTB047.FM877782   GAAGTGCATAATGTCTGGGCTACTCATGCCTGTGTACCCACAGACCCCAA
Ref.26_AU.CD.97.97CD_KTB119.FM877777    GAAGTGCATAATGTCTGGGCTACTCATGCCTGTGTACCCACAAACCCCGA
Ref.27_cpx.CD.97.97CDKTB49.AJ404325     GAAGTGCATAATGTCTGGGCTACACATGCCTGTGTACCCACAGATCCCAA
Ref.27_cpx.FR.04.04CD_FR_KZS.AM851091   GAAGCGCATAATGTCTGGGCTACACATGCCTGTGTACCCACAGACCCCAA
Ref.28_BF.BR.99.BREPM12313.DQ085872     GAGGCACATAATGTTTGGGCCACACATGCCTGTGTGCCCACAGACCCTAA
Ref.28_BF.BR.99.BREPM12609.DQ085873     GAGGCACATAATATTTGGGCCACACATGCCTGTGTACCCACAGACCCTAT
Ref.28_BF.BR.99.BREPM12817.DQ085874     GAGGTACATAATGTTTGGGCCACACATGCCTGTGTACCCACAGACCCTAA
Ref.29_BF.BR.01.BREPM16704.DQ085876     GAGGCACATAATGTTTGGGCCACACATGCCTGTGTACCCACAGACCCCAA
Ref.29_BF.BR.02.BREPM119.AY771590       GAGGCACATAATGTGTGGGCCACACATGCCTGTGTACCCACAGACCCCGA
Ref.29_BF.BR.99.BREPM11948.DQ085871     GAGGCACATAATGTTTGGGCCACACATGCCTGTGTACCCACAGACCCTAG
Ref.31_BC.BR.02.110PA.EF091932          GAGGTGCATAATGTCTGGGCTACACATGCCTGTGTACCCACAGACCCCAG
Ref.31_BC.BR.04.04BR137.AY727526        GAAGTGCATAATGTCTGGGCCACACATGCCTGTGTACCCACAGACCCCAA
Ref.31_BC.BR.04.04BR142.AY727527        GAAGTGCATAATGTCTGGGCTACACATGCCTGTGTACCCACAGATCCCAA
Ref.32_06A1.EE.01.EE0369.AY535660       GAAAGGCATAATGTCTGGGCTACACATGCTTGTGTACCCACAGACCCCAA
Ref.33_01B.ID.07.JKT194_C.AB547464      GAAGTGCACAATGTCTGGGCCACACATGCCTGTGTACCCACAGACCCCAA
Ref.33_01B.MY.05.05MYKL007_1.DQ366659   GAAGTGCACAATGTCTGGGCCACACATGCCTGTGTACCCACAGACCCCAA
Ref.33_01B.MY.05.05MYKL045_1.DQ366662   GAAGTGCACAATATCTGGGCCACACATGCCTGTGTACCCACAGACCCCAA
Ref.34_01B.TH.99.OUR2478P.EF165541      GAAGTGCACAATGTCTGGGCCACATATGCCTGTGTACCCACAGACCCCAA
Ref.35_AD.AF.05.05AF026.EF158043        GAAGTGCATAATGTCTGGGCTACACATGCCTGTGTACCCACAGACCCCAA
Ref.35_AD.AF.05.05AF094.EF158040        GAAGTGCATAATGTCTGGGCTACACATGCCTGTGTACCCACAGACCCCAA
Ref.35_AD.AF.05.05AF095.EF158041        GAAATGCATAATGTCTGGGCTACACATGCCTGTGTACCCACAGACCCCAA
Ref.36_cpx.CM.00.00CMNYU1162.EF087995   GAAGTGCATAATGTCTGGGCTACACATGCTTGTGTACCCACAGACCCTAA
Ref.36_cpx.CM.00.00CMNYU830.EF087994    GAAGTGCATAATGTCTGGGCTACACATGCCTGTGTACCCACAGACCCTAA
Ref.37_cpx.CM.00.00CMNYU926.EF116594    GAAGTGCATAATGTCTGGGCTACATTGCCTG--GTACCCACAGACCCCAC
Ref.37_cpx.CM.97.CM53392.AF377957       GAAGTGCATAATGTCTGGGCTACACATGCCTGTGTACCCACAGACCCCAA
Ref.38_BF1.UY.04.UY04_3987.FJ213781     GAGGCACATAATGTTTGGGCCACACATGCCTGTGTACCCACAGATCCCAA
Ref.38_BF1.UY.04.UY04_4022.FJ213782     GAGGTACATAATGTTTGGGCCACACATGCCTGTGTACCCACAGATCCCAA
Ref.38_BF1.UY.05.UY05_4752.FJ213780     GAGGTGCATAATGTTTGGGCCACACATGCCTGTGTACCCACAGATCCCGA
Ref.39_BF.BR.03.03BRRJ103.EU735534      GAGGTACATAATGTCTGGGCTACACATGCCTGTGTACCTACAGATCCCAA
Ref.39_BF.BR.03.03BRRJ327.EU735536      GAAGTACATAATGTATGGGCTACACATGCCTGTGTTCCCACAGATCCCAG
Ref.39_BF.BR.04.04BRRJ179.EU735535      GAGGTACATAATGTCTGGGCTACACATGCCTGTGTACCCACAGACCCCAG
Ref.40_BF.BR.04.04BRRJ115.EU735538      GAGGTGCATAATGTTTGGGCCACACATGCCTGTGTACCCACAGATCCTAA
Ref.40_BF.BR.04.04BRSQ46.EU735540       GAGGTACATAATGTTTGGGCCACACATGCCTGTGTACCCACAGACCCTAA
Ref.40_BF.BR.05.05BRRJ200.EU735539      GAGGTACATAATGTTTGGGCCACACATGCCTGTGTACCCACAGATCCTAA
Ref.42_BF.LU.03.luBF_05_03.EU170155     GAGGTACATAATATTTGGGCCACACATGCCTGTGTACCCACAGACCCTAA
Ref.43_02G.SA.03.J11223.EU697904        GAAAAACATAATGTYTGGGCCACACATGCCTGTGTACCCACAGACCCCAA
Ref.43_02G.SA.03.J11243.EU697907        GAAAAACATAATGTCTGGGCCACACATGCCTGTGTACCCACAGACCCCAA
Ref.43_02G.SA.03.J11456.EU697909        GAAAAGCATAATGTCTGGGCCACACATGCCTGCGTACCCACAGACCCCAA
Ref.44_BF.CL.00.CH80.FJ358521           GAGGTACATAATGTTTGGGCCACACATGCCTGTGTACCCACAGATCCCAA
Ref.45_cpx.CD.97.97CD_MBFE185.FN392874  GAAGTGCATAATGTTTGGGCTACACATGCCTGTGTACCCACAGACCCCAA
Ref.45_cpx.CM.97.97CM_MP814.FN392876    GAAGTGCATAATGTCTGGGCCACACATGCCTGTGTACCCACAGACCCCAA
Ref.45_cpx.GA.97.97GA_TB45.FN392877     GAAGTGCATAATGTCTGGGCTACACATGCCTGTGTACCCACAGACCCCAA
Ref.46_BF.BR.01.01BR087.DQ358801        GAGGTACATAATGTCTGGGCTACACATGCCTGTGTACCCACAGATCCAGA
Ref.46_BF.BR.01.01BR125.DQ358802        GAGGTACATAATGTCTGGGCTACACATGCTTGTGTACCCACAGATCCCAA
Ref.46_BF.BR.07.07BR_FPS625.HM026456    GAGGCACATAATGTCTGGGCTACACATGCCTGTGTACCCACAGATCCCAA
Ref.47_BF.ES.08.P1942.GQ372987          GAGGCACATAATGTTTGGGCCACACATGCCTGTGTACCCACAGACCCCAA
Ref.47_BF.ES.08.X2457_2.FJ670529        GAGGCCCATAATGTTTGGGCCACACATGCCTGTGTACCCACAGACCCCAA
Ref.49_cpx.GM.02.N18380.HQ385477        GAAAGCCATAATATCTGGGCTACACATGCTTGTGTTCCCACAGACCCAAA
Ref.49_cpx.GM.03.N26677.HQ385479        GAAGCCCATAATGTCTGGGCTACACATGCTTGTGTACCCACAGACCCACA
Ref.49_cpx.GM.97.N28353.HQ385478        GAAGGCCATAATGTCTGGGCTACACATGCTTGTGTGCCCACAGACCCAAA
Ref.O.BE.87.ANT70.L20587                GAAAAGCATAATATTTGGGCATCACAAGCCTGTGTTCCTACAGACCCCAC
Ref.O.CM.91.MVP5180.L20571              GAACAGCATAATATTTGGGCATCACAAGCCTGCGTTCCTACAGATCCCAA
Ref.O.CM.98.98CMU2901.AY169812          GAGAAGCATAATGTTTGGGCATCACAAGCCTGTGTTCCCACAGACCCCAC
Ref.O.SN.99.99SE_MP1300.AJ302647        GAGCAGCATAATATTTGGGCATCACAAGCCTGTGTTCCAACAGACCCCTC
Ref.N.CM.02.DJO0131.AY532635            GAGGCTCACAACATCTGGGCCACACAAGCATGTGTCCCCACTGATCCCAA
Ref.N.CM.95.YBF30.AJ006022              GAGGCTCACAACATCTGGGCCACACAAGCATGTGTTCCTACTGATCCCAA
Ref.N.CM.97.YBF106.AJ271370             GAGGCTCACAACATCTGGGCCACACAAGCATGTGTCCCCACTGATCCCAA
Ref.P.CM.06.U14788.HQ179987             GAGCAGCATAATATTTGGGCCACCCAGGCCTGTGTGCCCACAGACCCTAG
Ref.P.FR.09.RBF168.GU111555             GAGCAGCATAATATTTGGGCCACCCAGGCCTGTGTGCCCACCGACCCTAC
Ref.CPZ.CD.90.ANT.U42720                GAGGTGCACAATGTATGGGCAACTACCAGTTGTGTGCCAATAGATCCAGA
Ref.CPZ.CM.05.SIVcpzMT145.DQ373066      GAAGCTCATAACATCTGGGCCACCCAAGCTTGTGTACCTACTGATCCCAC
Ref.CPZ.US.85.US_Marilyn.AF103818       GAGGCCCACAACATTTGGGCCACACAGGCATGTGTCCCTACTGACCCCAA

Ref.A1.AU.03.PS1044_Day0.DQ676872       CCCACAAGAAATAAATTTGRAAAATGTGACAGAAGAGTTTAACATGTGGA
Ref.A1.RW.92.92RW008.AB253421           CCCACAAGAGATACATTTGGAAAATGTGACAGAAGATTTTAACATGTGGA
Ref.A1.UG.92.92UG037.AB253429           CCCACAAGAACTAAAAATGGAAAATGTGACAGAAGAGTTTAACATGTGGA
Ref.A2.CD.97.97CDKTB48.AF286238         CCCACAAGAAGTAAACCTGGCAAATGTAACAGAAGATTTTAACATGTGGA
Ref.A2.CM.01.01CM_1445MV.GU201516       CCCACAAGAAGTAGACCTGAAAAATGTAACAGAAAATTTTAACATGTGGA
Ref.A2.CY.94.94CY017_41.AF286237        CCCACAAGAAATAAACCTGGAAAATGTAACAGAAAATTTTAATATGTGGA
Ref.B.FR.83.HXB2_LAI_IIIB_BRU.K03455    CCCACAAGAAGTAGTATTGGTAAATGTGACAGAAAATTTTAACATGTGGA
Ref.B.NL.00.671_00T36.AY423387          CCCACAAGAACTAGTATTAGAAAATGTGACAGAAAATTTTAATATGTGGA
Ref.B.TH.90.BK132.AY173951              CCCACAAGAAGTAGTATTGGTAAATGTGACAGAAAATTTTAAYATGTGGA
Ref.B.US.98.1058_11.AY331295            CCCACAAGAACTAGTATTGGTAAATGTGACAGAAAACTTTAATGCATGGG
Ref.C.BR.92.BR025_d.U52953              TCCACAAGAAATGGTTTTGGAAAATGTAACAGAAAATTTTAACATGTGGG
Ref.C.ET.86.ETH2220.U46016              CCCACAAGAATTGGGTTTGGAAAATGTGACAGAAAATTTTAACATGTGGA
Ref.C.IN.95.95IN21068.AF067155          CCCACAAGAAATAGTTATGGAAAATGTAACAGAAAATTTTAACATGTGGA
Ref.C.ZA.04.04ZASK146.AY772699          CCCACAAGAACTAGTTTTGGAAAATGTAACAGAAAGTTTTAACATGTGGG
Ref.D.CD.83.ELI.K03454                  CCCACAAGAAATAGCACTGGAAAATGTGACAGAAAACTTTAACATGTGGA
Ref.D.CM.01.01CM_4412HAL.AY371157       TCCACAAGAATTAGTACTGGACAATGTCACAGAAAATTTTAACATGTGGA
Ref.D.TZ.01.A280.AY253311               CCCACAAGAAATGGATCTGGTAAATGTTTCAGAAAACTTTAACATGTGGA
Ref.D.UG.94.94UG114.U88824              CCCACAAGAAATAAAACTAGAAAATGTCACAGAAAACTTTAATATGTGGA
Ref.F1.BE.93.VI850.AF077336             CCCACAAGAAGTATTTCTGAAAAATGTAACAGAAAATTTTGATATGTGGA
Ref.F1.BR.93.93BR020_1.AF005494         TCCACAAGAAGTAGTTCTGGAAAATGTAACAGAAAGGTTTAATATGTGGG
Ref.F1.FI.93.FIN9363.AF075703           TCCACAAGAAGTAGCTCTA---AATGTGACAGAAAATTTTAATATGTGGG
Ref.F1.FR.96.96FR_MP411.AJ249238        CCCACAGGAAATATGGCTGAAAAATGTAACAGAAAATTTTGATATGTGGA
Ref.F2.CM.02.02CM_0016BBY.AY371158      CCCACAAGAAATATTTCTGGACAATGTAACAGAAAATTTTAACATGTGGA
Ref.F2.CM.95.95CM_MP255.AJ249236        CCCACAAGAATTGGTTTTGGGAAATGTAACAGAAAACTTTAATATGTGGG
Ref.F2.CM.95.95CM_MP257.AJ249237        CCCACAAGAATTGGTTCTTGGAAATGTATCAGAAAAATTTAACATGTGGA
Ref.F2.CM.97.CM53657.AF377956           CCCACAAGAATTAGTTCTGGGAAATGTAACAGAAAATTTTAACATGTGGA
Ref.G.BE.96.DRCBL.AF084936              CCCACAAGAAATAAATATGAGAAATGTAACAGAAAATTTTAACATGTGGA
Ref.G.KE.93.HH8793_12_1.AF061641        CCCACAAGAGATACCCCTAGGAAATGTAACAGAAAATTTTAACGTGTGGA
Ref.G.NG.92.92NG083.U88826              CCCACAAGAAATAGCTATAGAAAATGTAACAGAAAATTTTAACATGTGGA
Ref.G.PT.x.PT2695.AY612637              CCCACAAGAGATACCTATGAAGAATGTAACAGAAAATTTTAACATGTGGA
Ref.H.BE.93.VI991.AF190127              CCCACAAGAAATGGTCTTGGAAAATGTAACAGAAACCTTTAATATGTGGG
Ref.H.BE.93.VI997.AF190128              CCCACAAGAGATGGTCCTGGCAAATGTAACAGAGAACTTTAATATGTGGG
Ref.H.CF.90.056.AF005496                CCCACAAGAGATGGTCATGGAGAATGTAACAGAGAGCTTTAATATGTGGG
Ref.H.GB.00.00GBAC4001.FJ711703         CCCACAAGAGATGGTCCTGGAAAATGTAACAGAGAATTTTAATATGTGGG
Ref.J.CD.97.J_97DC_KTB147.EF614151      CCCAAGAGAGATAACTATGGAAAATGTAACAGAAAATTTTAATATATGGA
Ref.J.CM.04.04CMU11421.GU237072         CCCACAAGAGATGATTATAGCAAATGTAACAGAAAATTTTAACATGTGGA
Ref.J.SE.93.SE9280_7887.AF082394        CCCACAAGAGATGAATCTGCCAAATGTAACAGAAAACTTTAACATGTGGA
Ref.K.CD.97.97ZR_EQTB11.AJ249235        CCCACAAGAAGTAGTTTTGGAAAATGTAACAGAAAATTTTAACATGTGGA
Ref.K.CM.96.96CM_MP535.AJ249239         CCCACAAGAAGTAGAGATGGAAAATGTAACAGAAAACTTTAACATGTGGA
Ref.01_AE.AF.07.569M.GQ477441           CCCACAAGAAATATACCTGGAAAATGTAACAGAAAATTTTAACATGTGGA
Ref.01_AE.CN.05.05GX001.GU564221        CCCACAAGAAATACACCTGGAAAATGTAACAGAAAATTTTAACATGTGGA
Ref.01_AE.TH.90.CM240.U54771            CCCACAAGAAATACACCTGGAAAATGTAACAGAAAATTTTAACATGTGGA
Ref.02_AG.CM.99.pBD6_15.AY271690        CCCACAAGAATTACCTTTAGAAAATGTAACAGAAGAGTTTAACATGTGGA
Ref.02_AG.LR.x.POC44951.AB485636        CCCACAAGAAGTACTTTTGGAAAATGTAACAGAAAATTTTAACATGTGGA
Ref.02_AG.NG.x.IBNG.L39106              CCCACAAGAAATACATTTGGAAAATGTAACAGAAAAGTTTAACATGTGGA
Ref.03_AB.RU.97.KAL153_2.AF193276       CCCACAAGAAATACCATTGAAAAATGTGACAGAAAATTTTAACATGGGGA
Ref.04_cpx.CY.94.94CY032_3.AF049337     CCCACAAGAAGTAGCTCTGATAAATGTAACAGAGAACTTTAACATGTGGA
Ref.04_cpx.GR.91.GR11_97PVCH.AF119820   CCCACAAGAATTAGCTCTGACAAATGTAACAGAAAATTTTAACATGTGGG
Ref.04_cpx.GR.97.GR84_97PVMY.AF119819   CCCACAAGAAATATTTCTGAAAAATGTAACAGAAGATTTTAACATGTGGA
Ref.05_DF.BE.93.VI961.AF076998          CCCACAAGAATTAGCTCTGGAAAATGTAACAGAAAATTTTAATATGTGGA
Ref.05_DF.BE.x.VI1310.AF193253          CCCACAAGAAGTAGTTCTGGGAAATGTAACAGAAAATTTTAATATGTGGA
Ref.05_DF.ES.99.X492.AY227107           CCCACAAGAAATAGTTATGGAAAATGTAACAGAAAATTTTAATATGTGGA
Ref.06_cpx.AU.96.BFP90.AF064699         CCCACAAGAAATATCTCTGAAAAATGTAACAGAAAATTTTAATATGTGGA
Ref.06_cpx.EE.01.EE0359.AY535659        CCCACAAGAAATACCTTTGGAAAATGTAACAGAAAATTTTAACATGTGGA
Ref.06_cpx.GH.03.03GH173_06.AB286851    CCCACAAGAAATACCTCTGGAAAATATAACAGAAAATTTTAATATGTGGA
Ref.07_BC.CN.05.XJDC6431_2.EF368372     CCCACAAGAAATGGTTTTGAAAAATGTAACAGAAAATTTTAATATGTGGA
Ref.07_BC.CN.05.XJDC6441.EF368370       CCCACAAGAAATGTTTTTGGAAAATGTAACAGAAAATTTTAACATGTGGA
Ref.07_BC.CN.98.98CN009.AF286230        CCCACAAGAAATGTTTTTGGAAAATGTAACAGAAAATTTTAACATGTGGA
Ref.08_BC.CN.06.nx2.HM067748            CCCACAAGAAATAGTTATGAAAAATGTAACAGAAAATTTTAACATGTGGA
Ref.08_BC.CN.97.97CNGX_6F.AY008715      CCCACAAGAAATAGTTATGGAAAATGTAACAGAAAATTTTAACATGTGGA
Ref.09_cpx.CI.00.00IC_10092.AJ866553    CCCACAAGAAATACATTTGAGAAATGTAACAGAAAATTTTAACATGTGGA
Ref.09_cpx.GH.96.96GH2911.AY093605      CCCACAAGAAATAGGTCTGGAAAATGTAACAGAAAATTTTAACATGTGGA
Ref.09_cpx.SN.95.95SN1795.AY093603      CCCACAAGAAATAGGTCTGGGAAATGTAACAGAAAATTTTAACATGTGGA
Ref.09_cpx.US.99.99DE4057.AY093607      CCCACAAGAAATAGTTCTGGAAAATGTAACAGAAAATTTTAACATGTGGA
Ref.10_CD.TZ.96.96TZ_BF061.AF289548     CCCACGAGAAATAGTTTTGGAAAATGTAACAGAAAATTTTAATATGTGGA
Ref.10_CD.TZ.96.96TZ_BF071.AF289549     CCCACAAGAACTAGTTTTGGAGAATATAACAGAAAATTTTAATATGTGGA
Ref.10_CD.TZ.96.96TZ_BF110.AF289550     CCCACAAGAAATAGTTTTGGAAAATGTAACAGAAAATTTTAATATGTGGA
Ref.11_cpx.CM.95.95CM_1816.AF492624     CCCACAAGAGATACATCTGGAAAATGTAACAGAAAATTTTAACATGTGGG
Ref.11_cpx.CM.96.96CM_4496.AF492623     CCCACAAGAGATACCTCTGGGAAATGTAACAGAAAATTTTAACATGTGGA
Ref.11_cpx.CM.97.MP818.AJ291718         CCCACAAGAGATACTTCTGGGAAATGTAACAGAAAATTTTAACATGTGGA
Ref.12_BF.AR.97.A32879.AF408629         CCCACGAGAACTAGATCTGGAAAATGTAACAGAAAATTTTGATATGTGGA
Ref.12_BF.AR.97.A32989.AF408630         TCCACAAGAAGTAAATCTGGAAAATGTAACAGAAAATTTTGATATGTGGA
Ref.12_BF.AR.99.ARMA159.AF385936        TCCACAAGAAGTAGTTCTGGAAAATGTAACAGAAAATTTTGATATGTGGA
Ref.13_cpx.CM.02.02CM_A1394.DQ845388    CCCACAAGAAATAAAATTGCCCAATGTGACAGAAGAGTTTAACATGTGGA
Ref.13_cpx.CM.04.04CM_632_28.DQ845387   CCCACAAGAAATAAATTTGGTCAATGTGACAGAACAGTTTAACATGTGGA
Ref.13_cpx.CM.96.96CM_1849.AF460972     CCCACAAGAAATAAATTTAGGCAATGTGACAGAAAACTTTAACATGTGGG
Ref.14_BG.ES.00.X605.AF450096           CCCACAAGAAGTAGCATTGGAAAATGTGACAGAAAACTTTAACATGTGGG
Ref.14_BG.ES.00.X623.AF450097           CCCACAAGAAGTAGTATTGGGAAATGTGACAGAAAACTTTAACATGTGGG
Ref.14_BG.PT.00.00PTHDE10.GU230137      CCCACAAGAAATAGTATTGAAAAATGTGACAGAAAACTTTAACATGTGGA
Ref.15_01B.TH.96.M169.DQ354120          CCCACAAGAAGTAGTCTTGGAAAATGTGACAGAAAACTTTAACATGTGGA
Ref.15_01B.TH.99.99TH_MU2079.AF516184   CCCACAAGAAGAAATATTGGGAAATGTGACAGAAAACTTTAACATGTGGG
Ref.15_01B.TH.99.99TH_R2399.AF530576    CCCACAAGAAGTAGTCTTGGGAAATGTGACAGAAAACTTTAACATGTGGA
Ref.16_A2D.KE.91.KNH1271.AY945736       CCCACAAGAAATAGACCTGGAAAATGTAACAGAAAATTTTAACATGTGGA
Ref.16_A2D.KR.97.97KR004.AF286239       CCCACAAGAAATAAACCTGGAAAATGTAACAGAAAATTTTAACATGTGGA
Ref.17_BF.AR.02.AR02_ARG1139.EU581825   TCCACAAGAACAGTTTCTAAAAAATGTAACAGAAAATTTTGATATGTGGA
Ref.17_BF.BO.02.BO02_BOL119.EU581827    TCCACAAGAAATAGTTCTG---AATGTAACAGAAAATTTTAATATGTGGA
Ref.17_BF.PE.02.PE02_PCR0155.EU581828   TCCACAAGAAGTAGTTCTGGAAAATGTAACAGAAAATTTTGATATGTGGA
Ref.18_cpx.CM.97.CM53379.AF377959       CCCACAAGAAATAACTCTGGAAAATGTAACAGAAAATTTTAATATGTGGA
Ref.18_cpx.CU.99.CU14.AY586541          CCCACAAGAAATAGCTTTGGAAAATGTAACAGAAAATTTTAATATGTGGA
Ref.18_cpx.CU.99.CU68.AY894993          CCCACAAGAAATGACTCTGGCAAATGTAACAGAATATTTTAATATGTGGA
Ref.19_cpx.CU.99.CU29.AY588971          CCCACAAGAAATAAATTTGGAAAATGTGACAGAAGACTTTAACATGTGGA
Ref.19_cpx.CU.99.CU38.AY588970          CCCACAAGAATTAAATCTGGGCAATGTGACAGAAGACTTTAACATGTGGA
Ref.19_cpx.CU.99.CU7.AY894994           CCCACAAGAAATAAATTTGGAAAATGTGACAGAAGAGTTTAACATGTGGA
Ref.20_BG.CU.99.Cu103.AY586545          CCCACAAGAGATACCTCTGGAAAATGTAACAGAAAATTTTAACATGTGGA
Ref.21_A2D.KE.91.KNH1254.AY945737       CCCACAAGAAATAGAACTGGAAAATGTGACAGAAAACTTTAACATGTGGA
Ref.21_A2D.KE.99.KER2003.AF457051       CCCACAAGAAATGGAACTGGGAAATGTGACAGAAAACTTTAACATGTGGA
Ref.21_A2D.KE.99.KSM4001.AF457072       TCCACAAGAAATAGAACTGGAAAATGTGACAGAAAACTTTAACATGTGGA
Ref.22_01A1.CM.01.01CM_0001BBY.AY371159 CCCACAAGAAATAGAGTTGGCCAATGTAACAGAAAATTTTAACATGTGGA
Ref.22_01A1.CM.02.02CM_3097MN.GQ229529  CCCACAAGAAATAAAATTGGACAATGTAACAGAAAATTTTAACATGTGGA
Ref.23_BG.CU.03.CB118.AY900571          CCCACAAGAGATACCTCTGRAAAATGTAACAGAAAATTTTAACATGTGGA
Ref.23_BG.CU.03.CB347.AY900572          CCCACAAGAGATACCTTTGGAAAATGTAACAGAAAATTTTAACATGTGGA
Ref.24_BG.CU.03.CB378.AY900574          CCCACAAGAAATACCTCTGGAAAATGTAACAGAAAATTTTAACATGTGGA
Ref.24_BG.CU.03.CB471.AY900575          CCCACACGAGATACCTCTGCAAAATGTAACAGAAAATTTTAACATGTGGA
Ref.24_BG.ES.08.X2456_2.FJ670526        CCCACAAGAGATATCTCTGCAAAATGTAACAGAAAATTTTAACATGTGGA
Ref.25_cpx.CM.06.06CM_BA_040.EU693240   CCCACAAGAAATTGGTCTGGAAAATGTAACAGAAAATTTTAACATGTGGA
Ref.25_cpx.SA.03.J11233.EU697906        CCCACAAGAAATAGGTATGGAAAATGTAACAGAAAATTTTAACATGTGGA
Ref.25_cpx.SA.03.J11451.EU697908        CCCACAAGAAATAAAGCTGGAAAATGTAACAGAAGAATTTAACATGTGGA
Ref.26_AU.CD.02.02CD_KS069.FM877780     TCCACAAGAGATAGACCTACATAATGTGACAGAATATTTTAACATGTGGA
Ref.26_AU.CD.02.02CD_MBTB047.FM877782   CCCACAAGAGATGAACCTGACTAATGTAACAGAATATTTTAACATGTGGA
Ref.26_AU.CD.97.97CD_KTB119.FM877777    CCCACAAGAGATAGCCCTGATTAATGTGACAGAATATTTTAACATGTGGA
Ref.27_cpx.CD.97.97CDKTB49.AJ404325     CCCACAAGAAATAATTCTGGAAAATGTAACAGAAAATTTTAACATGTGGA
Ref.27_cpx.FR.04.04CD_FR_KZS.AM851091   CCCACAAGAGATACTTTTGGACAATGTAACAGAAAATTTTAACATGTGGA
Ref.28_BF.BR.99.BREPM12313.DQ085872     CCCACAGGAAGTAGTATTGGAAAATGTGACCGAAAATTTTAACATGTGGA
Ref.28_BF.BR.99.BREPM12609.DQ085873     CCCACAGGAAGTAGTATTGAAAAATGTCACAGAAAATTTTAACATGTGGA
Ref.28_BF.BR.99.BREPM12817.DQ085874     CCCACAGGAAATAGTATTGGAAAATGTGACAGAAAATTTTAACATGTGGA
Ref.29_BF.BR.01.BREPM16704.DQ085876     CCCACAGGAATTAGTATTGGAAAATGTGACAGAAAATTTTAACATGTGGA
Ref.29_BF.BR.02.BREPM119.AY771590       CCCACAAGAAATACCATTGAAGAATGTGACAGAAAATTTTAACATGTGGA
Ref.29_BF.BR.99.BREPM11948.DQ085871     TCCACAAGAAATAGTATTAGAAAATGTGACAGAAAATTTTAACATGTGGA
Ref.31_BC.BR.02.110PA.EF091932          TCCACAAGAACTGGATTTAGGAAATGTAACAGAAAATTTTAACATGTGGG
Ref.31_BC.BR.04.04BR137.AY727526        TCCACAAGAAATAGTTTTGGAAAATGTAACAGAAAATTTTAACATGTGGG
Ref.31_BC.BR.04.04BR142.AY727527        TCCACAAGAAATAGTTTTGCAAAATGTAACAGAAAATTTTAACATGTGGG
Ref.32_06A1.EE.01.EE0369.AY535660       CCCACAAGAAATACATTTGAAAAATGTAATAGAAAATTTTAACATGTGGA
Ref.33_01B.ID.07.JKT194_C.AB547464      CCCACAAGGAATGCACATGGAAAATGTAACAGAAAATTTTAACATGTGGA
Ref.33_01B.MY.05.05MYKL007_1.DQ366659   CCCACAAGAAATACACCTGAAAAATATAACAGAAAATTTTAACATGTGGA
Ref.33_01B.MY.05.05MYKL045_1.DQ366662   CCCACAAGAAATAAAACTGGAAAATGTAACAGAAAATTTTAACATGTGGA
Ref.34_01B.TH.99.OUR2478P.EF165541      CCCACAAGAAATACACCTAGAAAATGTAACAGAAAATTTTAACATGTGGA
Ref.35_AD.AF.05.05AF026.EF158043        CCCACAAGAAATACCTTTGAAGAATGTGACAGAAGAGTTTAACATGTGGA
Ref.35_AD.AF.05.05AF094.EF158040        CCCACAAGAAATATATTTGAAAAATGTGACAGAAGATTTTAACATGTGGA
Ref.35_AD.AF.05.05AF095.EF158041        CCCACAAGAAATACCTTTGGGAAATGTGACAGAAGATTTTAACATGTGGA
Ref.36_cpx.CM.00.00CMNYU1162.EF087995   CCCACAAGAAATAGATTTGGTCAATGTAACAGAAAATTTTAACATGTGGA
Ref.36_cpx.CM.00.00CMNYU830.EF087994    CCCACAAGAAATAGATTTGGTCAATGTAACAGAGAATTTTAACATGTGGA
Ref.37_cpx.CM.00.00CMNYU926.EF116594    -CCACAGAAAATAAATGTGGGTAATGTGACAAAAGATTTTAACATGTGGA
Ref.37_cpx.CM.97.CM53392.AF377957       CCCACAAGAAATGGATTTGGAAAATGTGACAGAAGATTTTAATATGTGGA
Ref.38_BF1.UY.04.UY04_3987.FJ213781     TCCACAAGAATTAGTTTTGGCAAATGTAACAGAAAATTTTGATATGTGGA
Ref.38_BF1.UY.04.UY04_4022.FJ213782     TCCACAAGAATTAGTTCTGGAAAATGTAACAGAAAATTTTGATATGTGGA
Ref.38_BF1.UY.05.UY05_4752.FJ213780     TCCACAAGAAATAGTCCTGGGAAATGTAACAGAAAATTTTGATATGTGGA
Ref.39_BF.BR.03.03BRRJ103.EU735534      TCCACAAGAAGTAGAGCTGAAAAATGTAACAGAAAATTTTGATATGTGGA
Ref.39_BF.BR.03.03BRRJ327.EU735536      TCCACAAGAAGTAGTTCTGGGAAATGTAACAGAAAATTTTAATATGTGGA
Ref.39_BF.BR.04.04BRRJ179.EU735535      CCCACACGAAGAATTTCTGGAAAATGTAACAGAAAATTTTAATATGTGGA
Ref.40_BF.BR.04.04BRRJ115.EU735538      CCCACAAGAAATAGTATTGGGAAATGTGACAGAAAATTTTAACATGTGGA
Ref.40_BF.BR.04.04BRSQ46.EU735540       TCCACAAGAAATGGTATTGGGAAATGTGACAGAAAATTTTAACATGTGGA
Ref.40_BF.BR.05.05BRRJ200.EU735539      CCCACAAGAAATGGTATTGAAAAATGTGACAGAAAATTTTAACATGTGGA
Ref.42_BF.LU.03.luBF_05_03.EU170155     CCCACAAGAAGTAGTATTGGTAAATGTGACAGAAAATTTTAACATGTGGA
Ref.43_02G.SA.03.J11223.EU697904        CCCACAAGAAATGACTCTGGAAAATGTAACAGAACCTTTCAACATGTGGA
Ref.43_02G.SA.03.J11243.EU697907        CCCACAAGAAATGATTTTGGAAAATGTAACAGAACCTTTTAACATGTGGA
Ref.43_02G.SA.03.J11456.EU697909        CCCACAAGAAATATCCCTGAAAAATATAACAGAACCTTTTAACATGTGGA
Ref.44_BF.CL.00.CH80.FJ358521           TCCACAAGAAATAGATCTGCCAAATGTAACAGAAAATTTTAATATGTGGA
Ref.45_cpx.CD.97.97CD_MBFE185.FN392874  CCCACAAGAAATAAATTTGGGCAATGTAACAGAAGAGTTTAACATGTGGA
Ref.45_cpx.CM.97.97CM_MP814.FN392876    CCCACAAGAAATAAACTTGGAAAATGTGACAGAAAAGTTTAACATGTGGA
Ref.45_cpx.GA.97.97GA_TB45.FN392877     CCCACAAGAAATAAAYTTGGTCAATGTAACAGAAAAGTTCAACATGTGGA
Ref.46_BF.BR.01.01BR087.DQ358801        TCCACAAGAAGTAGTTCTGGGAAATGTAACAGAAAATTTTAATATGTGGA
Ref.46_BF.BR.01.01BR125.DQ358802        TCCACAAGAAATGGTTCTACCAAATGTAACAGAAAATTTTGATATGTGGA
Ref.46_BF.BR.07.07BR_FPS625.HM026456    TCCACAAGAAATAGTTATGGGAAATGTAACAGAAAACTTTGATATGTGGA
Ref.47_BF.ES.08.P1942.GQ372987          CCCACAAGAAATGTTATTGAAAAATGTGACAGAAAATTTTAACATGTGGA
Ref.47_BF.ES.08.X2457_2.FJ670529        CCCACAAGAAATGGTATTGGAAAATGTGACAGAAAATTTTAACATGTGGA
Ref.49_cpx.GM.02.N18380.HQ385477        CCCACAAGAGATAAATCTGAAAAATGTAACAGAAAAGTTTAACATATGGA
Ref.49_cpx.GM.03.N26677.HQ385479        CCCACGAGAAGTAAAACTGGAAAATGTAACAGAAAATTTTAATGTATGGA
Ref.49_cpx.GM.97.N28353.HQ385478        CCCACAAGAGATAAATCTGGAAAATGTAACAGAAAATTTTAATGTATGGG
Ref.O.BE.87.ANT70.L20587                TCCATATGAATATCCATTGCACAATGTGACAGATGACTTTAATATATGGA
Ref.O.CM.91.MVP5180.L20571              TCCACATGAATTTCCACTAGGCAATGTGACAGATAACTTTGATATATGGA
Ref.O.CM.98.98CMU2901.AY169812          TCCACATGAATATTTATTAAAAAATGTGACAGATARCTTYRATATATGGA
Ref.O.SN.99.99SE_MP1300.AJ302647        TCCATATGAATATCCTTTAAAAAATGTAACAGATAACTTCAATATATGGG
Ref.N.CM.02.DJO0131.AY532635            TCCACAAGAAGTACCACTAGACAATGTGACTGAACCTTTTAATATGTGGG
Ref.N.CM.95.YBF30.AJ006022              TCCACAAGAAGTGCTATTACCCAATGTAACTGAAAAATTTAATATGTGGG
Ref.N.CM.97.YBF106.AJ271370             TCCACAAGAAGTGCTATTAACCAATGTGACTGAATATTTTAATATGTGGG
Ref.P.CM.06.U14788.HQ179987             ACCAATAGAGGTCAGGATAGATAATGTAACAGAGTCTTTTAATATTTGGG
Ref.P.FR.09.RBF168.GU111555             ACCAATAGAGATCCCG---ATAAATGTAACAGAGTCTTTTAATATTTGGA
Ref.CPZ.CD.90.ANT.U42720                TCCTATTGTAGTTAGG---CTCAATACCTCAGTCTGGTTTAATGCTTATA
Ref.CPZ.CM.05.SIVcpzMT145.DQ373066      TCCTCAAGAGGTACTCTTACCTAATGTCACTGAAGAGTTTAACATGTGGG
Ref.CPZ.US.85.US_Marilyn.AF103818       TCCACAAGAAGTACATTTGCCAAATGTGACTGAAAAGTTTGACATGTGGG

Ref.A1.AU.03.PS1044_Day0.DQ676872       AAAATAACATGGTAGAGCAGATGCAGGAAGATATAATCAGTCTATGG---
Ref.A1.RW.92.92RW008.AB253421           AAAATAACATGGTAGAACAGATGCATACAGATATAATCAGTCTATGG---
Ref.A1.UG.92.92UG037.AB253429           AAAATAACATGGTAGAGCAGATGCATACAGATATAATCAGTCTATGG---
Ref.A2.CD.97.97CDKTB48.AF286238         AAAATAACATGGTAGAGCAGATGCATGCAGATATAATCAGTCTATGG---
Ref.A2.CM.01.01CM_1445MV.GU201516       AAAATAACATGGTAGAGCAAATGCATGAAGATATAATCAATCTATGG---
Ref.A2.CY.94.94CY017_41.AF286237        AAAATAACATGGTAGAGCAGATGCAAGAAGATATAATCAGCTTATGG---
Ref.B.FR.83.HXB2_LAI_IIIB_BRU.K03455    AAAATGACATGGTAGAACAGATGCATGAGGATATAATCAGTTTATGG---
Ref.B.NL.00.671_00T36.AY423387          AAAATAACATGGTAGAACAGATGCATGAGGACATAATCAGTTTATGG---
Ref.B.TH.90.BK132.AY173951              CAAATAACATGGCAGAACAGATGCATGAGGATATAATCAGTTTATGG---
Ref.B.US.98.1058_11.AY331295            AAAATAACATGGTAGAACAAATGCATGAGGATATAATCAGTTTATGG---
Ref.C.BR.92.BR025_d.U52953              AAAATGACATGGTGGAACAGATGCATCAGGATATAATCAGCTTATGG---
Ref.C.ET.86.ETH2220.U46016              AAAATGACATGGTGGAGCAGATGCATCAGGATATAATCAGTTTATGG---
Ref.C.IN.95.95IN21068.AF067155          AAAATGACATGGTGAATCAGATGCATGAGGATGTAATCAGTTTATGG---
Ref.C.ZA.04.04ZASK146.AY772699          AAAATGACATGGTGGATCAGATGCATGAGGATATAATCGGTTTATGG---
Ref.D.CD.83.ELI.K03454                  AAAATAACATGGTGGAACAGATGCATGAGGATATAATCAGTTTATGG---
Ref.D.CM.01.01CM_4412HAL.AY371157       AAAATAACATGGTGGAGCAGATGCATGAGGATATAATCAGTTTATGG---
Ref.D.TZ.01.A280.AY253311               AAAATAACATGGTGGAACAGATGCATGAGGATATAATCAGCTTATGG---
Ref.D.UG.94.94UG114.U88824              AAAATAACATGGTGGAGCAGATGCATGAGGATATAATCAGTTTATGG---
Ref.F1.BE.93.VI850.AF077336             AAAATAACATGGTAGAACAAATGCATACAGATATAATCAGTTTATGG---
Ref.F1.BR.93.93BR020_1.AF005494         AAAATAACATGGTAGAACAAATGCATACAGATATAATCAGTTTATGG---
Ref.F1.FI.93.FIN9363.AF075703           AAAATGACATGGTAGAACAAATGCATAAAGATATAATCAGTTTATGG---
Ref.F1.FR.96.96FR_MP411.AJ249238        AAAATAACATGGTAGAACAAATGCATGAAGATATAATCAGTTTATGG---
Ref.F2.CM.02.02CM_0016BBY.AY371158      AAAATAACATGGTAGACCAGATGCATGAAGATATAATCAGTTTATGG---
Ref.F2.CM.95.95CM_MP255.AJ249236        AAAATAACATGGTAGATCAGATGCATCTAGATATAATCAGTTTATGG---
Ref.F2.CM.95.95CM_MP257.AJ249237        AAAATAACATGGTAGACCAAATGCATGAAGATATAATCAGTTTATGG---
Ref.F2.CM.97.CM53657.AF377956           AAAATAACATGGTAGACCAGATGCATGAAGATATAATCAGTTTATGG---
Ref.G.BE.96.DRCBL.AF084936              AAAATAACATGGTAGAACAGATGCATGAGGATATAATCAGTTTATGG---
Ref.G.KE.93.HH8793_12_1.AF061641        AAAATGACATGGTAGAACAGATGCATGAGGATATAATCAGTTTATGG---
Ref.G.NG.92.92NG083.U88826              AGAATAACATGGTAGAACAGATGCAGGAGGATATAATCAGTTTATGG---
Ref.G.PT.x.PT2695.AY612637              AAAATAACATGGTAGAACAGATGCATGAGGATATAATCAGTTTATGG---
Ref.H.BE.93.VI991.AF190127              TAAATGACATGGTAGAACAGATGCATACAGATATAATCAGTTTATGG---
Ref.H.BE.93.VI997.AF190128              ACAATGATATGGTAGAGCAGATGCAGACAGACATAATCAGTTTATGG---
Ref.H.CF.90.056.AF005496                AAAATAACATGGTGGAGCAGATGCATACAGACATAATCAGTTTATGG---
Ref.H.GB.00.00GBAC4001.FJ711703         AAAATAACATGGTAGACCAGATGCATGAAGATATAATTAGTTTATGG---
Ref.J.CD.97.J_97DC_KTB147.EF614151      AAAATGACATGGTAGAACAGATGCATGATGATATAATCAGTGTATGG---
Ref.J.CM.04.04CMU11421.GU237072         AAAATGACATGGTAGATCAGATGCATGAAGATATAATCAGTGTATGG---
Ref.J.SE.93.SE9280_7887.AF082394        AAAATGACATGGTAGACCAGATGCAGGAAGATATAATCAGTGTATGG---
Ref.K.CD.97.97ZR_EQTB11.AJ249235        AAAATAACATGGTAGAGCAGATGCATACAGATATAATCAGTTTATGG---
Ref.K.CM.96.96CM_MP535.AJ249239         AAAATAACATGGTAGAGCAGATGCATACAGATATAATCAGTTTATGG---
Ref.01_AE.AF.07.569M.GQ477441           AAAATAACATGGTAGAGCAGATGCAGGAGGATGTAATCAGTTTATGG---
Ref.01_AE.CN.05.05GX001.GU564221        AAAATAACATGGTACAGCAGATGCAGGAGGACGTAATCAGTCTATGG---
Ref.01_AE.TH.90.CM240.U54771            AAAATAACATGGTAGAGCAGATGCAGGAGGATGTAATCAGTTTATGG---
Ref.02_AG.CM.99.pBD6_15.AY271690        AAAATAACATGGTAGAGCAGATGCATGAAGATATAATTAGTCTATGG---
Ref.02_AG.LR.x.POC44951.AB485636        AAAATAACATGGTAGATCAGATGCATGAAGATATAATTAGTCTATGG---
Ref.02_AG.NG.x.IBNG.L39106              AAAATAACATGGTAGAACAGATGCATGAAGATATAATTAGTCTATGG---
Ref.03_AB.RU.97.KAL153_2.AF193276       AAAATAACATGGTAGAACAGATGCATGAGGATATAATCAGTTTATGG---
Ref.04_cpx.CY.94.94CY032_3.AF049337     AAAATGACATGGTAGAACAGATGCATGAGGATATAATCAGTTTATGG---
Ref.04_cpx.GR.91.GR11_97PVCH.AF119820   AAAATAGCACGGTAGAACAGATGCATGAGGATATAATCAGTTTATGG---
Ref.04_cpx.GR.97.GR84_97PVMY.AF119819   AAAATAACATGGTAGAACAGATGCATGAGGATATAATCAGTTTATGG---
Ref.05_DF.BE.93.VI961.AF076998          AAAATAACATGGTAGAACAAATGCATGCAGATATAATCAGTTTATGG---
Ref.05_DF.BE.x.VI1310.AF193253          AAAATGACATGGTAGAACAAATGCATACAGATATAATTAGTTTATGG---
Ref.05_DF.ES.99.X492.AY227107           AAAATGACATGGTAGAACAAATGCATGAGGACATAATCAGTTTATGG---
Ref.06_cpx.AU.96.BFP90.AF064699         AAAATAACATGGTAGACCAGATGCATGAGGATATAATCAGTTTATGG---
Ref.06_cpx.EE.01.EE0359.AY535659        AAAATAACATGGTACAACAGATGCATGAGGATATAAAAAGTTTATGG---
Ref.06_cpx.GH.03.03GH173_06.AB286851    AAAATAACATGGTAGAACAGATGCATGAGGATATAATCAGTTTATGG---
Ref.07_BC.CN.05.XJDC6431_2.EF368372     AAAATGAAATGGTAAATCAGATGCATGAAGATGTAATCAGTTTATGG---
Ref.07_BC.CN.05.XJDC6441.EF368370       AAAATGAAATGGTAGATCAGATGCATGAAGATGTAATTGGTTTATGG---
Ref.07_BC.CN.98.98CN009.AF286230        AAAATGAAATGGTAAATCAGATGCATGAAGATGTAATCAGTTTATGG---
Ref.08_BC.CN.06.nx2.HM067748            ATAATGATATGGTGAATCAAATGCATGAGGATGTAATCAGTTTATGG---
Ref.08_BC.CN.97.97CNGX_6F.AY008715      ATAATGATATGGTGAATCAGATGCATGAGGATGTAACCAGTTTATGG---
Ref.09_cpx.CI.00.00IC_10092.AJ866553    AAAATAACATGGTAGAGCAAATGCATGAAGATATAATCAGTCTGTGG---
Ref.09_cpx.GH.96.96GH2911.AY093605      AAAATAACATGGTAGAGCAGATGCATAAAGACATAATCAGTCTATGG---
Ref.09_cpx.SN.95.95SN1795.AY093603      AAAATAACATGGTAGAGCAGATGCATGAAGACATAATCAGTCTATGG---
Ref.09_cpx.US.99.99DE4057.AY093607      AAAATAGCATGGTAGAACAGATGCATCAAGACATAATCAGTCTATGG---
Ref.10_CD.TZ.96.96TZ_BF061.AF289548     AAAATGGCATGGTGGATCAGATGCATGAGGATATAATCAGTTTATGG---
Ref.10_CD.TZ.96.96TZ_BF071.AF289549     AAAATGACATGGTAGATCAGATGCATGAGGATATAATCAGTTTATGG---
Ref.10_CD.TZ.96.96TZ_BF110.AF289550     AAAATGGCATGGTGGATCAGATGCATGAGGATATAATCAGTTTATGG---
Ref.11_cpx.CM.95.95CM_1816.AF492624     AAAATAACATGGTAGAACAAATGCATGAGGATATAATCAGTTTATGG---
Ref.11_cpx.CM.96.96CM_4496.AF492623     AAAATAGTATGGTAGAACAGATGCATGAGGATATAATCAGTCTATGG---
Ref.11_cpx.CM.97.MP818.AJ291718         AAAATAATATGGTAGAACAGATGCATGAGGATATAATCAGTTTATGG---
Ref.12_BF.AR.97.A32879.AF408629         AAAATAACATGGTAGAACAAATGCATACAGATGTAATAAGTTTATGG---
Ref.12_BF.AR.97.A32989.AF408630         AAAATAACATGGTAGAACAAATGCATACAGATATAATCAGTTTATGG---
Ref.12_BF.AR.99.ARMA159.AF385936        AAAATAACATGGTAGAACAAATGCATACAGATATAATCAGTTTATGG---
Ref.13_cpx.CM.02.02CM_A1394.DQ845388    AAAACAAGATGGTAGAGCAGATGCATACAGATATAATTAGTCTATGG---
Ref.13_cpx.CM.04.04CM_632_28.DQ845387   AAAACAAGATGGTAGAGCAGATGCATACAGATATAATCAGTCTATGG---
Ref.13_cpx.CM.96.96CM_1849.AF460972     AAAACAATATGGTAGAGCAGATGCATACAGATATAATTAGTATATGG---
Ref.14_BG.ES.00.X605.AF450096           AAAATAACATGGTAGACCAGATGCAGGAGGATATAATCAGTTTATGG---
Ref.14_BG.ES.00.X623.AF450097           AAAATAACATGGTAGACCAGATGCAGGAGGATATAATCAGTTTATGG---
Ref.14_BG.PT.00.00PTHDE10.GU230137      AAAATAACATGGTAGACCAGATGCAGGAGGATATAATCAGTTTATGG---
Ref.15_01B.TH.96.M169.DQ354120          AAAATGACATGGTAGAACAGATGCATGAAGATATAATCAGTTTATGG---
Ref.15_01B.TH.99.99TH_MU2079.AF516184   AAAATGATATGGTAGAACAGATGCAGGAAGATATAATCAGTCTATGG---
Ref.15_01B.TH.99.99TH_R2399.AF530576    AAAATAATATGGTAGAACAGATGCATGAAGATATAATCAGTTTATGG---
Ref.16_A2D.KE.91.KNH1271.AY945736       AAAATAATATGGTAGAGCAGATGAATGAAGATATAATCAGTTTATGG---
Ref.16_A2D.KR.97.97KR004.AF286239       AAAATGGCATGGTAGAACAGATGCATGAAGATATAATCAGTCTATGG---
Ref.17_BF.AR.02.AR02_ARG1139.EU581825   AAAATAACATGGTAGAGCAAATGCATACAGATGTAATCAGTTTATGG---
Ref.17_BF.BO.02.BO02_BOL119.EU581827    AAAATGACATGGTAGAACAAATGCATACAGATATAATCAGCTTATGG---
Ref.17_BF.PE.02.PE02_PCR0155.EU581828   AAAATAACATGGTAGAACAAATGCATACAGATATAATCAGTTTATGG---
Ref.18_cpx.CM.97.CM53379.AF377959       AAAATAACATGGTAGAACAGATGCATGAAGACATAATCAGCTTATGG---
Ref.18_cpx.CU.99.CU14.AY586541          AAAATGACATGGTAGAACAGATGCATGAAGACATAATCAGCTTATGG---
Ref.18_cpx.CU.99.CU68.AY894993          AAAATAACATGGTAGAACAGATGCATGAAGACATAATCAGCTTATGG---
Ref.19_cpx.CU.99.CU29.AY588971          AAAATAACATGGTGGAACAGATGCATGAAGATATAATCAGTCTATGG---
Ref.19_cpx.CU.99.CU38.AY588970          AAAATAACATGGTAGAACAAATGCATGAAGATATAATCAGTCTATGG---
Ref.19_cpx.CU.99.CU7.AY894994           AAAATAACATGGTAGAACAAATGCATGCAGATATAATCAGTCTATGG---
Ref.20_BG.CU.99.Cu103.AY586545          AAAATAACATGGTAGAACAGATGAATGAGGACATAATTAGTTTATGG---
Ref.21_A2D.KE.91.KNH1254.AY945737       AAAATAACATGGTGGAACAGATGCATGAGGATATAATCAGTTTATGG---
Ref.21_A2D.KE.99.KER2003.AF457051       AAAATAACATGGTGGAACAGATGCATGAGGATATAATCAGTTTATGG---
Ref.21_A2D.KE.99.KSM4001.AF457072       ACAATAGCATGGTGGAACAGATGCATGAGGATATAATCAGTTTATGG---
Ref.22_01A1.CM.01.01CM_0001BBY.AY371159 AAAATAAAATGGTAGAGCAGATGCAGGAGGATATAATTAGTTTATGG---
Ref.22_01A1.CM.02.02CM_3097MN.GQ229529  AAAATAACATGGTAGAGCAGATGCAGGAGGATGTAATTAGTTTATGG---
Ref.23_BG.CU.03.CB118.AY900571          AAAATCACATGGTAGAACAGATGCATGAGGACATAATTAGTTTATGG---
Ref.23_BG.CU.03.CB347.AY900572          AAAATAACATGGTAGAACAGATGCATGAGGACATAATTAGTTTATGG---
Ref.24_BG.CU.03.CB378.AY900574          AAAATAACATGGTAGAGCAGATGCATGAGGACATAATTAGTTTATGG---
Ref.24_BG.CU.03.CB471.AY900575          AAAATAACATGGTAGAGCAGATGAATGAGGACATAATTAGTTTATGG---
Ref.24_BG.ES.08.X2456_2.FJ670526        AAAATAACATGGTAGAGCAGATGCATGAGGACATAATTAGTTTATGG---
Ref.25_cpx.CM.06.06CM_BA_040.EU693240   AAAATAATATGGTAGAACAGATGCATGAGGATATAATCAGTTTATGG---
Ref.25_cpx.SA.03.J11233.EU697906        AAAATAACATGGTAGAACAAATGCATGAGGATATAATTAGTTTATGG---
Ref.25_cpx.SA.03.J11451.EU697908        AAAATAACATGGTGGAACAAATGCATGAGGATATAATTAGTTTATGG---
Ref.26_AU.CD.02.02CD_KS069.FM877780     AAAATAACATGGTAGAGCAGATGCATACAGATATAATCAGCTTATGG---
Ref.26_AU.CD.02.02CD_MBTB047.FM877782   AAAATAACATGGTAGAGCAGATGCATGCAGATATAATCAGCTTATGG---
Ref.26_AU.CD.97.97CD_KTB119.FM877777    AAAATAACATGGTAGAGCAGATGCATACAGATATAATCAGCTTATGG---
Ref.27_cpx.CD.97.97CDKTB49.AJ404325     AAAATAACATGGTAGAACAGATGCATGAGGATATAATCAGTTTATGG---
Ref.27_cpx.FR.04.04CD_FR_KZS.AM851091   GAAATAACATGGCAGAACAGATGCATGAGGATATAATCAGTTTATGG---
Ref.28_BF.BR.99.BREPM12313.DQ085872     AAAATAACATGGTAGAACAGATGCATGAGGATATAATTAGTTTATGG---
Ref.28_BF.BR.99.BREPM12609.DQ085873     AAAATAACATGGTAGAACAAATGCATGAGGATATAATCAGTTTATGG---
Ref.28_BF.BR.99.BREPM12817.DQ085874     AAAATAACATGGTAGATCAAATGCATGAAGATATAATCAGTTTATGG---
Ref.29_BF.BR.01.BREPM16704.DQ085876     AAAATGACATGGTAGAACAAATGCATGAGGATATAATCAGTTTATGG---
Ref.29_BF.BR.02.BREPM119.AY771590       AAAATGACATGGTAGAACAGATGCATCAAGATATAATTAGTTTATGG---
Ref.29_BF.BR.99.BREPM11948.DQ085871     AAAATAACATGGTAGAACAGATGCATGAGGATATAATCAGTTTATGG---
Ref.31_BC.BR.02.110PA.EF091932          AAAATGACATGGTGGATCAGATGCATCAGGATATAATCAGCTTATAG---
Ref.31_BC.BR.04.04BR137.AY727526        ATAATGACATGGTGGATCAGATGCATCAGGATATAATCAGTTTATGG---
Ref.31_BC.BR.04.04BR142.AY727527        AAAATGACATGGTGGATCAGATGCATCAGGATATAATCAGTTTATGG---
Ref.32_06A1.EE.01.EE0369.AY535660       AAAATCACATGGTAGAACAGATGCATGAGGATATAAAAAGTTTATGG---
Ref.33_01B.ID.07.JKT194_C.AB547464      AAAATAAAATGGCAGAGCAGATGCAGGAGGATGTAATCAGTTTATGG---
Ref.33_01B.MY.05.05MYKL007_1.DQ366659   AAAATAAAATGGCAGAGCAGATGCAGGAGGATGTAATCAGTTTATGG---
Ref.33_01B.MY.05.05MYKL045_1.DQ366662   AAAATAAAATGGCGGAGCAGATGCAGGAGGACATAATCAGTTTATGG---
Ref.34_01B.TH.99.OUR2478P.EF165541      AAAACAACATGGTAGAGCAGATGCAGGAGGATGTGATCAGTTTATGG---
Ref.35_AD.AF.05.05AF026.EF158043        AAAATAAAATGGTAGAGCAGATGCATACAGATATAATCAGCCTATGG---
Ref.35_AD.AF.05.05AF094.EF158040        AAAATAAAATGGTAGAGCAGATGCATACAGATATAATCAGTCTATGG---
Ref.35_AD.AF.05.05AF095.EF158041        AAAATAAAATGGTAGAGCAGATGCATACAGATATAATCAGTCTATGG---
Ref.36_cpx.CM.00.00CMNYU1162.EF087995   AAAATAACATGGTAGAGCAGATGCAGGAGGATATAATTAGTTTATGG---
Ref.36_cpx.CM.00.00CMNYU830.EF087994    AAAATAACATGGTAGAGCAGATGCAGGAGGATATAATTAGTTTATGG---
Ref.37_cpx.CM.00.00CMNYU926.EF116594    AAAATAACATGGTAGAACAGATGCAGATAGATATAATCAGTCTATGGGGA
Ref.37_cpx.CM.97.CM53392.AF377957       AGAATAACATGGTAGAACAGATGCATGAGGATATAATCAGTCTATGG---
Ref.38_BF1.UY.04.UY04_3987.FJ213781     AAAATCCCATGGTAGAACAAATGCATACAGATATAATCAGTTTATGG---
Ref.38_BF1.UY.04.UY04_4022.FJ213782     AAAATTATATGGTAGAACAAATGCATACAGATATAATCAGTTTATGG---
Ref.38_BF1.UY.05.UY05_4752.FJ213780     GAAATCCAATGGTAGAACAAATGCATACAGATATAATCAGTTTATGG---
Ref.39_BF.BR.03.03BRRJ103.EU735534      AAAACAACATGGTAGAGCAAATGCATACAGATATAATCAGTTTATGG---
Ref.39_BF.BR.03.03BRRJ327.EU735536      AAAATGACATGGTAGAGCAAATGCATACAGATATAATCAGTTTATGG---
Ref.39_BF.BR.04.04BRRJ179.EU735535      AAAATAACATGGTAGAGCAAATGCATGACGATATAATCAGTTTATGG---
Ref.40_BF.BR.04.04BRRJ115.EU735538      AAAATGACATGGTAGAACAGATGCATGAGGATATAATCAGTTTATGG---
Ref.40_BF.BR.04.04BRSQ46.EU735540       AAAATGACATGGTAGAACAGATGAATGAGGATATAATCAGTTTATGG---
Ref.40_BF.BR.05.05BRRJ200.EU735539      AAAATAACATGGTAGACCAGATGCATGAGGATATAATCAGTTTATGG---
Ref.42_BF.LU.03.luBF_05_03.EU170155     AAAATAACATGGTAGAACAAATGCATGAGGATATAATCAGTTTATGG---
Ref.43_02G.SA.03.J11223.EU697904        AAAATAACATGGTAGAACAGATGCATGATGATATAATCAGTTTATGG---
Ref.43_02G.SA.03.J11243.EU697907        AAAATAACATGGTAGAACAAATGAATGAGGATATAATCAGTTTATGG---
Ref.43_02G.SA.03.J11456.EU697909        AAAATAACATGGTAGAACAGATGCAGGAGGATATAATCAGTTTATGG---
Ref.44_BF.CL.00.CH80.FJ358521           AAAATAACATGGTAGAACAAATGCATACAGATGTAGTCAGTTTATGG---
Ref.45_cpx.CD.97.97CD_MBFE185.FN392874  AAAATAACATGGTAGAGCAGATGCATACAGATATAATCAGTCTTTGG---
Ref.45_cpx.CM.97.97CM_MP814.FN392876    AAAATAGCATGGTAGAGCAGATGCATACAGATATAATCAGTCTATGG---
Ref.45_cpx.GA.97.97GA_TB45.FN392877     AAAATAACATGGTAGAGCAGATGCAGACAGATATAATCAGTCTATGG---
Ref.46_BF.BR.01.01BR087.DQ358801        AAAATGACATGGTAGAACAAATGCATACAGATATAATCAGTGTATGG---
Ref.46_BF.BR.01.01BR125.DQ358802        AAAATAGCATGGTAGAACAAATGCATACAGATATAATCAGTTTATGG---
Ref.46_BF.BR.07.07BR_FPS625.HM026456    AAAATCCCATGGTAGAACAAATGCATACAGATATAATCAGTCTATGG---
Ref.47_BF.ES.08.P1942.GQ372987          AAAACAACATGGTAGATCAGATGCATGAAGATATAATTAGTTTATGG---
Ref.47_BF.ES.08.X2457_2.FJ670529        AAAATAACATGGTAGATCAGATGCATGAAGATATAATTAGTTTATGG---
Ref.49_cpx.GM.02.N18380.HQ385477        ACAATGACATGGTAGAACAGATGTATGAGGATATAATCAGTGTATGG---
Ref.49_cpx.GM.03.N26677.HQ385479        AAAATGATATGGTAGAGCAGATGCATGAGGATATAATTAGTGTATGG---
Ref.49_cpx.GM.97.N28353.HQ385478        AAAATGATATGGTAGAACAGATGCATGAGGATATAATCAGTGTATGG---
Ref.O.BE.87.ANT70.L20587                AAAATTACATGGTAGAACAAATGCAGGAAGACATTATTAGTTTATGG---
Ref.O.CM.91.MVP5180.L20571              AAAATTACATGGTGGACCAAATGCATGAAGACATCATTAGTTTGTGG---
Ref.O.CM.98.98CMU2901.AY169812          AAAATTACATGGTAGAACAAATGCAGGAAGACATTATTAGTCTATGG---
Ref.O.SN.99.99SE_MP1300.AJ302647        AAAATTACATGGTAGAACAAATGCAGGAAGATATTATTAGTTTATGG---
Ref.N.CM.02.DJO0131.AY532635            AAAATAAAATGGCAGAACAAGTGCAAGAGGACATTATTAGTTTATGG---
Ref.N.CM.95.YBF30.AJ006022              AAAATAAAATGGCAGACCAAATGCAAGAGGATATTATCAGTCTGTGG---
Ref.N.CM.97.YBF106.AJ271370             AAAATAAAATGGCAGAACAAATGCAAGAGGACATTATCAGTTTATGG---
Ref.P.CM.06.U14788.HQ179987             ACAATTATATGGTGACACAAATGCAGGAAGACATCATTAGCTTATGG---
Ref.P.FR.09.RBF168.GU111555             AAAATTATATGGTGACACAAATGCAGGAAGACATCATTAGCTTATGG---
Ref.CPZ.CD.90.ANT.U42720                AAAATTATATGGTAGAAAGTATGACAGAAGATATGNTACAATTATTC---
Ref.CPZ.CM.05.SIVcpzMT145.DQ373066      AAAATTACATGGTAGATCAAATGCAGGAAGACATAATAAGTCTCTGG---
Ref.CPZ.US.85.US_Marilyn.AF103818       AAAATAATATGGCAGAACAAATGCAGGAAGATATTATTAGCCTATGG---

Ref.A1.AU.03.PS1044_Day0.DQ676872       GACCAAAGTCTAAAGCCATGTGTAAAGTTAACC---CCTCTCTGTGTTAC
Ref.A1.RW.92.92RW008.AB253421           GACCAAAGCCTAAAGCCATGTGTAAAGCTAACC---CCTCTCTGTGTCAC
Ref.A1.UG.92.92UG037.AB253429           GACCAAAGCCTAAAACCATGTGTACAGTTAACC---CCTCTCTGCGTTAC
Ref.A2.CD.97.97CDKTB48.AF286238         GATCAAAGCCTAAAGCCATGTGTAAAATTAACC---CCTCTCTGCGTCAC
Ref.A2.CM.01.01CM_1445MV.GU201516       GATCAAAGCCTAATGCCATGTGTAAAACTAACC---CCTCTCTGCGTCAC
Ref.A2.CY.94.94CY017_41.AF286237        GATCAAAGCCTAAAGCCATGTGTAAAATTAACC---CCGCTCTGCGTCAT
Ref.B.FR.83.HXB2_LAI_IIIB_BRU.K03455    GATCAAAGCCTAAAGCCATGTGTAAAATTAACC---CCACTCTGTGTTAG
Ref.B.NL.00.671_00T36.AY423387          GATGAAAGCCTAAAACCATGTGTGAAATTAACC---CCACTCTGTGTTAC
Ref.B.TH.90.BK132.AY173951              GATCAAAGTCTAAAGCCATGTGTAAAATTAACT---CCACTCTGTGTTAC
Ref.B.US.98.1058_11.AY331295            GATCAAAGCCTAAAGCCATGTGTAAAATTAACC---CCACTCTGTGTTAC
Ref.C.BR.92.BR025_d.U52953              GATCAAAGCCTAAAGCCATGTGTAAAGTTGACC---CCACTCTGTGTTAC
Ref.C.ET.86.ETH2220.U46016              GATCAAGGCCTAAAGCCATGTGTAAAGTTGACC---CCACTCTGTGTTAC
Ref.C.IN.95.95IN21068.AF067155          GATCAAAGCCTAAAGCCATGTGTAAAGTTGACC---CCACTCTGTGTCAC
Ref.C.ZA.04.04ZASK146.AY772699          GATGAAAGCCTAAAGCCATGTGTAAAATTGACC---CCACTCTGTGTCAC
Ref.D.CD.83.ELI.K03454                  GATCAAAGCCTAAAACCATGTGTAAAATTAACC---CCACTCTGTGTCAC
Ref.D.CM.01.01CM_4412HAL.AY371157       GATCAAAGCCTAAAACCATGTGTAAAATTAACC---CCACTATGTGTCAC
Ref.D.TZ.01.A280.AY253311               GAGGAAAGCCTAAAACCATGTGTAAAATTAACC---CCACTCTGTGTCAC
Ref.D.UG.94.94UG114.U88824              GATCAAAGTCTAAAACCATGTGTAAAGTTAACC---CCACTCTGTGTCAC
Ref.F1.BE.93.VI850.AF077336             GATCAAAGCCTAAAGCCATGTGTAAAGTTAACC---CCACTCTGTGTGAC
Ref.F1.BR.93.93BR020_1.AF005494         GATCAAAGCCTAAAGCCATGTGTGAAGTTAACC---CCACTCTGTGTTAC
Ref.F1.FI.93.FIN9363.AF075703           GATCAAAGTCTAAAGCCATGTGTAAAGCTAACC---CCACTCTGTGTTAC
Ref.F1.FR.96.96FR_MP411.AJ249238        GATCAAAGCCTAAAGCCATGTGTAAAGTTAACT---CCACTCTGTGTTAC
Ref.F2.CM.02.02CM_0016BBY.AY371158      GATCAAAGCCTAAAACCATGTGTAAAGATAACC---CCACTCTGTGTTAC
Ref.F2.CM.95.95CM_MP255.AJ249236        GATCAAAGCTTAAAACCATGTGTAAAGTCAACC---CCACTCTGTGTTAC
Ref.F2.CM.95.95CM_MP257.AJ249237        GATGAGAGCCTAAAGCCATGTGTAAAGTTAACC---CCACTCTGTGTTAC
Ref.F2.CM.97.CM53657.AF377956           GATCAAAGCCTAAAGCCATGTGTACAGATAACC---CCACTCTGTGTAAC
Ref.G.BE.96.DRCBL.AF084936              GATGAAAGCCTAAAGCCATGTGTAAAGCTAACC---CCTCTCTGTGTTAC
Ref.G.KE.93.HH8793_12_1.AF061641        GATGAAAGCCTAAAGCCATGTGTAAAGCTAACC---CCTCTCTGTGTTAC
Ref.G.NG.92.92NG083.U88826              GAGGAAAGCCTAAAGCCATGTGTAAAGCTAACT---CCTCTCTGTATCAC
Ref.G.PT.x.PT2695.AY612637              GATGAAAGCCTAAAGCCATGTGTAAAGCTAACC---CCTCTCTGTGTCAC
Ref.H.BE.93.VI991.AF190127              GATCAGAGCTTAAAGCCATGTGTAAAGTTAACC---CCACTCTGTGTTAC
Ref.H.BE.93.VI997.AF190128              GATCAAAGCTTAAAGCCATGTGTAAAATTAACC---CCACTCTGTGTTAC
Ref.H.CF.90.056.AF005496                GATCAAAGCTTGAAACCATGTGTAAAATTAACC---CCACTCTGTGTTAC
Ref.H.GB.00.00GBAC4001.FJ711703         GATCAGAGCTTAAAGCCATGTGTAAAGTTAACC---CCACTCTGTGTTAC
Ref.J.CD.97.J_97DC_KTB147.EF614151      GATGAAAGCTTAAAACCATGTGTAAAAATAACC---CCTCTCTGTGTTAC
Ref.J.CM.04.04CMU11421.GU237072         GATGAAAGTTTAAAGCCATGTGTAAAGATGACC---CCTCTCTGTGTCAC
Ref.J.SE.93.SE9280_7887.AF082394        GATGAAAGCTTAAAGCCATGTGTAAAGATAACC---CCTCTATGTGTCAC
Ref.K.CD.97.97ZR_EQTB11.AJ249235        GATGAAAGCCTAAAACCATGTGTAAAGTTAACC---CCTCTCTGTGTCAC
Ref.K.CM.96.96CM_MP535.AJ249239         GATGAAAGCCTAAAACCTTGTGTAGAGTTAACC---CCTCTCTGTGTCAC
Ref.01_AE.AF.07.569M.GQ477441           GATCAAAGTCTAAAGCCATGTGTAAAATTAACT---CCTCTCTGTGTTAC
Ref.01_AE.CN.05.05GX001.GU564221        GATCAAAGTCTAAAGCCATGTGTAAAGTTAACT---CCTCTCTGCGTTAC
Ref.01_AE.TH.90.CM240.U54771            GATCAAAGTCTAAAGCCATGTGTAAAGTTAACT---CCTCTCTGCGTTAC
Ref.02_AG.CM.99.pBD6_15.AY271690        GACCAAAGCCTAAAGCCATGTGTAAAGCTAACC---CCTCTCTGCGTTAC
Ref.02_AG.LR.x.POC44951.AB485636        GACCAAAGCCTAAAGCCATGTGTAAAATTAACC---CCTCTCTGCGTTAC
Ref.02_AG.NG.x.IBNG.L39106              GACCAAAGCCTAAAGCCATGTGTAAAGTTAACC---CCTCTCTGCGTTAC
Ref.03_AB.RU.97.KAL153_2.AF193276       GATCAAAGCCTAAAGCCATGTGTAAAGTTAACC---CCACTCTGTGTTAC
Ref.04_cpx.CY.94.94CY032_3.AF049337     AATGAAGGCCTAAAACCATGTGCAAAGCTAACC---TCTCTCTGTGTTAC
Ref.04_cpx.GR.91.GR11_97PVCH.AF119820   GATGAAGGCCTAAAACCATGTGTAAAGCTAACC---CCTCTCTGTGTTGC
Ref.04_cpx.GR.97.GR84_97PVMY.AF119819   GAGGAAGGCCTAAAACCATGTGTAAAGCTAACC---CCTCTCTGTGTTGC
Ref.05_DF.BE.93.VI961.AF076998          GATCAAAGCTTAAAGTCATGTGTAAAGTTAACC---CCACTCTGTGTTAC
Ref.05_DF.BE.x.VI1310.AF193253          GATCAAAGCTTAAAGCCATGTGTAAAGTTAACC---CCACTCTGTGTTAC
Ref.05_DF.ES.99.X492.AY227107           GATCAAAGCTTAAAACCATGTGTAAAGTTAACC---CCACTCTGTGTTAA
Ref.06_cpx.AU.96.BFP90.AF064699         GATGAAAGTCTAAAGCCATGTGTAAAGCTAACC---CCTCTCTGCGTTAC
Ref.06_cpx.EE.01.EE0359.AY535659        GATGAAAGCCTAAAGCCATGTGTAAAGCTAACC---CCTCTCTGTGTTAC
Ref.06_cpx.GH.03.03GH173_06.AB286851    GATGAAAGTCTAAAGCCATGTGTAAAGATGACC---CCTCTCTGTGTTAC
Ref.07_BC.CN.05.XJDC6431_2.EF368372     GACCAAAGCCTAAAGCCATGTGTAAAGTTGACC---CCACTCTGTGTCAC
Ref.07_BC.CN.05.XJDC6441.EF368370       GATCAAAGCCTAAAGCCATGTGTAAAGTTGACC---CCACTCTGTGTCAC
Ref.07_BC.CN.98.98CN009.AF286230        GATCAAAGCCTAAAGCCATGTGTAAAGTTGACC---CCACTCTGTGTCAC
Ref.08_BC.CN.06.nx2.HM067748            GATCAAAGCCTAAAGCCATGTGTAAAGTTGACC---CCACTCTGTGTCAC
Ref.08_BC.CN.97.97CNGX_6F.AY008715      GATCAAAGCCTAAAGCCATGTGTAAAGTTGACC---CCACTCTGTGTCAC
Ref.09_cpx.CI.00.00IC_10092.AJ866553    GATGAAAGCCTAAAACCATGTGTAAAGTTAACC---CCTCTTTGCGTCAC
Ref.09_cpx.GH.96.96GH2911.AY093605      GATCAAAGCTTAAAGCCATGTGTAAAGTTAACC---CCTCTCTGCGTCAC
Ref.09_cpx.SN.95.95SN1795.AY093603      GACCAAAGCTTAAGGCCATGTGTAAAGTTAACC---CCTCTCTGCGTCAC
Ref.09_cpx.US.99.99DE4057.AY093607      GACCAAAGCCTAAAGCCATGTGTAATGCTAACC---CCTCTTTGCGTCAC
Ref.10_CD.TZ.96.96TZ_BF061.AF289548     GATCAAGGCCTAAAACCATGTATAAAATTAACC---CCACTCTGTGTCAC
Ref.10_CD.TZ.96.96TZ_BF071.AF289549     GATCAAAGCCTAAAACCATGTGTAAAATTAACC---CCACTCTGTGTCAC
Ref.10_CD.TZ.96.96TZ_BF110.AF289550     GATCAAGGCTTAAAACCATGTGTAAAATTAACC---CCACTCTGTGTCAC
Ref.11_cpx.CM.95.95CM_1816.AF492624     GATGAAAGCCTAAAACCATGTATAAAGTTAACC---CCTCTCTGTGTTAC
Ref.11_cpx.CM.96.96CM_4496.AF492623     GATGAAAGCCTAAAACCATGTATAAAGCTAACC---CCTCTCTGTGTTAC
Ref.11_cpx.CM.97.MP818.AJ291718         GATGAAAGCCTAAAACCATGTGTAAAGCTAACC---CCTCTCTGTGTCAC
Ref.12_BF.AR.97.A32879.AF408629         GATCAAAGCCTAAAGCCATGTGTGAAGTTAACC---CCACTCTGTGTTAC
Ref.12_BF.AR.97.A32989.AF408630         GATCAAAGCCTAAAGCCATGTGTGAAATTAACC---CCACTCTGTGTTAC
Ref.12_BF.AR.99.ARMA159.AF385936        GATCAAAGCCTAAAGCCATGTGTGAAGTTAACC---CCACTCTGTGTTAC
Ref.13_cpx.CM.02.02CM_A1394.DQ845388    GATCAAAGCCTAAAGCCATGTGTAAGTTTAACT---CCTCTCTGCGTTAC
Ref.13_cpx.CM.04.04CM_632_28.DQ845387   GATCAAAGCCTAAAACCATGTGTAAGTTTAACC---CCTCTCTGCATTAC
Ref.13_cpx.CM.96.96CM_1849.AF460972     GATCAAAGCCTAAAGCCATGTGTAAGTTTAACC---CCTCTCTGCGTTAC
Ref.14_BG.ES.00.X605.AF450096           GATCAAAGCCTAAAACCATGTGTAGAACTAACC---CCACTCTGTGTTAC
Ref.14_BG.ES.00.X623.AF450097           GATCAAAGCCTAAAACCATGTGTGAAACTAACC---CCACTCTGTGTCAC
Ref.14_BG.PT.00.00PTHDE10.GU230137      GATCAAAGCCTAAAACCATGTGTAAAACTAACC---CCACTCTGTGTTAC
Ref.15_01B.TH.96.M169.DQ354120          GATCAAAGCCTAAAGCCATGTGTAAAATTAACC---CCACTCTGTGTCAC
Ref.15_01B.TH.99.99TH_MU2079.AF516184   GATCAAAGCCTAAAGCCATGTGTAAAATTAACC---CCACTCTGTGTTAG
Ref.15_01B.TH.99.99TH_R2399.AF530576    GATCAAAGTCTAAAGCCATGTGTAAAGTTAACT---CCTCTCTGCGTTAC
Ref.16_A2D.KE.91.KNH1271.AY945736       GATCAAAGTCTAAAGCCATGTGTAAAATTAACC---CCTCTCTGCGTCAC
Ref.16_A2D.KR.97.97KR004.AF286239       GATCAAAGCCTAAAGCCATGTGTAAAATTAACC---CCTCTCTGTGTCAC
Ref.17_BF.AR.02.AR02_ARG1139.EU581825   GATCAAAGCCTAAAGCCATGTGTAAAATTAACC---CCACTCTGTGTTAC
Ref.17_BF.BO.02.BO02_BOL119.EU581827    GATCAAAGCCTAAAGCCATGTGTGAAATTAACC---CCACTCTGTGTTAC
Ref.17_BF.PE.02.PE02_PCR0155.EU581828   GATCAAAGTCTAAAGCCATGTGTGAAATTAACC---CCACTCTGTGTTAC
Ref.18_cpx.CM.97.CM53379.AF377959       GATGAAAGCTTAAAACCATGTGTAAAGCTAACC---CCTCTCTGTGTTAC
Ref.18_cpx.CU.99.CU14.AY586541          GATGAAAGCCTAAAACCATGTGTACAGTTAACC---CCTCTCTGTGTTAC
Ref.18_cpx.CU.99.CU68.AY894993          GATGAAAGCCTAAAACCATGTGTAAAGCTAACC---CCTCTCTGTGTTAC
Ref.19_cpx.CU.99.CU29.AY588971          GACCAAAGCCTAAAGCCATGTGTAAAGTTAACC---CCTCTCTGCGTTAC
Ref.19_cpx.CU.99.CU38.AY588970          GACCAAAGCCTAAAGCCATGTGTAAAGTTAACC---CCTCTCTGCGTTAC
Ref.19_cpx.CU.99.CU7.AY894994           GACCAAAGCCTAAAGCCATGTGTAAAGTTAACC---CCTCTCTGCGTTAC
Ref.20_BG.CU.99.Cu103.AY586545          GATGAAAGTCTAAAGCCATGTGTAAAGCTAACC---CCTCTCTGTGTTAC
Ref.21_A2D.KE.91.KNH1254.AY945737       GATGAAAGCCTAAAACCATGTGTAAAATTAACC---CCACTCTGTGTCAC
Ref.21_A2D.KE.99.KER2003.AF457051       GATCAAAGCCTAAAACCATGTGTAAAATTAACC---CCACTCTGTGTCAC
Ref.21_A2D.KE.99.KSM4001.AF457072       GCTCAAAGCCTAAAACCATGTGTAAAATTAACC---CCACTCTGTGTCAC
Ref.22_01A1.CM.01.01CM_0001BBY.AY371159 GATCAAAGCCTAAAGCCATGTGTAAAGTTAACT---CCTCTCTGCGTTAC
Ref.22_01A1.CM.02.02CM_3097MN.GQ229529  GATCAAAGCCTAAAGCCATGTGTAAAGTTAACT---CCTCTCTGTGTTAC
Ref.23_BG.CU.03.CB118.AY900571          GATGAAAGTCTAAAGCCATGTGTAAAGCTAACC---CCTCTCTGTGTTAC
Ref.23_BG.CU.03.CB347.AY900572          GATGAAAGTCTAAAGCCATGTGTAAAGCTAACC---CCTCTCTGTGTTAC
Ref.24_BG.CU.03.CB378.AY900574          GATGAAAGTCTAAAGCCATGTGTAAAGCTAACC---CCTCTCTGTGTTAC
Ref.24_BG.CU.03.CB471.AY900575          GATGAAAGTCTAAAGCCATGTGTAAAGCTAACC---CCTCTCTGTGTTAC
Ref.24_BG.ES.08.X2456_2.FJ670526        GATGAAAGTCTAAAACCATGTGTAAAGCTAACC---CCTCTCTGTGTTAC
Ref.25_cpx.CM.06.06CM_BA_040.EU693240   GATGAAAGCCTAAAACCATGTGTAAAACTAACC---CCTATGTGTGTTAC
Ref.25_cpx.SA.03.J11233.EU697906        GATGARAGCCTAAAACCATGTGTAAAGCTAACC---CCTCTTTGTGTTAC
Ref.25_cpx.SA.03.J11451.EU697908        GATGAAAGCCTAAAACCATGTGTAAAGCTAACC---CCTCTTTGTATTAC
Ref.26_AU.CD.02.02CD_KS069.FM877780     GATCAAAGCCTAAAGCCATGTGTAAAGTTAACC---CCTCTCTGTGTCAC
Ref.26_AU.CD.02.02CD_MBTB047.FM877782   GATCAAAGCTTAAAGCCATGTGTAAAGTTAACC---CCTCTCTGTGTCAC
Ref.26_AU.CD.97.97CD_KTB119.FM877777    GATCAAAGCCTAAAGCCATGTGTAAAGTTAACC---CCTCTCTGTGTCAC
Ref.27_cpx.CD.97.97CDKTB49.AJ404325     GATGAAAGTCTAAAGCCATGTGTAAAGCTAACT---CCACTATGTGTTAC
Ref.27_cpx.FR.04.04CD_FR_KZS.AM851091   GATGAAAGTCTAAAGCCATGTGTAAGGTTAACC---CCATTTTGTGTTAC
Ref.28_BF.BR.99.BREPM12313.DQ085872     GATCAGAGCCTAAAGCCATGTGTAAAATTAACC---CCACTCTGTGTCAC
Ref.28_BF.BR.99.BREPM12609.DQ085873     GATGAGAGCATAAAGCCATGTGTAAAATTAACC---CCACTCTGTGTTAC
Ref.28_BF.BR.99.BREPM12817.DQ085874     GATCAAAGCCTAAAGCCATGTGTAAAATTAACC---CCACTCTGTGTTAC
Ref.29_BF.BR.01.BREPM16704.DQ085876     GATGAAAGCCTAAAGCCATGTGTAAAATTAACC---CCACTCTGTGTTAC
Ref.29_BF.BR.02.BREPM119.AY771590       GATCAAAGCCTACAGCCATGTGTAAAATTAACC---CCACTCTGTGTTAC
Ref.29_BF.BR.99.BREPM11948.DQ085871     GACCAAAGTCTAAAGCCATGTGTAAGATTAACC---CCACTTTGTGTTAC
Ref.31_BC.BR.02.110PA.EF091932          GATCAAAGCCTAAAGCCATGTGTAAAGTTGACC---CCACTCTGTGTTAC
Ref.31_BC.BR.04.04BR137.AY727526        GATCAAAGCCTAAAGCCATGTGTAAAGTTGACC---CCACTCTGTGTCAC
Ref.31_BC.BR.04.04BR142.AY727527        GATCAAAGCCTAAAGCCATGTGTAAAGTTGACC---CCACTCTGTGTTAC
Ref.32_06A1.EE.01.EE0369.AY535660       GATGAAAGCCTAAAGCCATGTGTAAAGCTAACC---CCTCTCTGTGTTAC
Ref.33_01B.ID.07.JKT194_C.AB547464      GATCAAAGTCTACAGCCATGTGTAAAGTTAACT---CCTCTCTGCGTTAC
Ref.33_01B.MY.05.05MYKL007_1.DQ366659   GATCAAAGTCTAAAGCCATGTGTACAGTTAACT---CCTCTCTGCGTTAT
Ref.33_01B.MY.05.05MYKL045_1.DQ366662   GATCAAAGTCTACAGCCATGTGTAAAGTTAACT---CATCTATGCGTTAC
Ref.34_01B.TH.99.OUR2478P.EF165541      GATCAAAGTCTAAAGCCATGTGTAAAGTTAACT---CCTCTCTGCGTTAC
Ref.35_AD.AF.05.05AF026.EF158043        GACCAAAGCCTAAAGCCATGTGTAAAGTTAACC---CCTCTCTGTGTTAC
Ref.35_AD.AF.05.05AF094.EF158040        GACCAAAGTCTAAAGCCATGTGTAACATTAACC---CCTCTCTGCGTTAC
Ref.35_AD.AF.05.05AF095.EF158041        GACCAAAGCCTAAAGCCATGTGTAAAGTTAACC---CCTCTCTGCGTTAC
Ref.36_cpx.CM.00.00CMNYU1162.EF087995   GATCAAAGCCTAAAGCCATGTGTCAAGTTAACC---CCTCTCTGCGTTAC
Ref.36_cpx.CM.00.00CMNYU830.EF087994    GATCAAAGCCTAAAGCCATGTGTAAAGTTAACC---CCTCTCTGCGTAAC
Ref.37_cpx.CM.00.00CMNYU926.EF116594    CCAAAGTTA---AAGCCATGTGAAAAGTTAACCC--CCTCTCTGCGTCAC
Ref.37_cpx.CM.97.CM53392.AF377957       GACCAAAGCCTAAAGCCATGTGTAAAGTTAACC---CCTCTTTGCGTTAC
Ref.38_BF1.UY.04.UY04_3987.FJ213781     GATCAAAGCTTAAAGCCATGTGTGAAGATAACC---CCACTCTGTGTTAC
Ref.38_BF1.UY.04.UY04_4022.FJ213782     GATCAAAGCCTAAAGCCATGTGTGAAGTTAACC---CCACTCTGCGTTAC
Ref.38_BF1.UY.05.UY05_4752.FJ213780     GATCAAAGCCTAAAACCATGTGTGAAGTTAACC---CCACTCTGTGTTAC
Ref.39_BF.BR.03.03BRRJ103.EU735534      GATCAAAGTCTAAAGCCATGTGTAAAATTGACC---CCCCTCTGTGTTAC
Ref.39_BF.BR.03.03BRRJ327.EU735536      GATCAAAGCCTAAAACCATGTGTAAAGTTAACC---CCACTCTGTGTTAC
Ref.39_BF.BR.04.04BRRJ179.EU735535      GATCAAAGCCTAAAGCCATGTGTAAAGTTAACC---CCACTCTGTGTTAC
Ref.40_BF.BR.04.04BRRJ115.EU735538      GATCAAAGCCTAAAGCCATGTGTAAAGTTAACC---CCACTTTGTGTTAC
Ref.40_BF.BR.04.04BRSQ46.EU735540       GATCAAAGCCTAAAGCCATGTGTGAAGTTAACC---CCACTTTGTGTTAC
Ref.40_BF.BR.05.05BRRJ200.EU735539      GATCAAAGCCTAAAGCCATGTGTGAAGTTAACC---CCACTCTGTGTTAC
Ref.42_BF.LU.03.luBF_05_03.EU170155     GATCAAAGCCTAAAGCCATGTGTGAAGTTAACC---CCACTCTGTGTTAC
Ref.43_02G.SA.03.J11223.EU697904        GATGAAAGTCTAAAGCCATGTGTAATGCTAACC---CCTCTCTGTGTTAC
Ref.43_02G.SA.03.J11243.EU697907        GATGAAAGCCTAAAGCCATGTGTAAAGCTATCC---TCTCTCTGTATTAC
Ref.43_02G.SA.03.J11456.EU697909        GATGAAAGCCTAAAGCCATGTGTAAAGCTAACC---CCTCTCTGTGTTAC
Ref.44_BF.CL.00.CH80.FJ358521           GATCAAAGCCTAAAACCATGTGTGAAGTTAACC---CCACTCTGTGTTAC
Ref.45_cpx.CD.97.97CD_MBFE185.FN392874  GACCAAAGTCTAAAGCCATGTGTACAGTTAACC---CCTCTCTGTGTCAC
Ref.45_cpx.CM.97.97CM_MP814.FN392876    GACCAAAGCCTAAAGCCATGTGTAAAGTTAACC---CCTCTCTGCGTCAC
Ref.45_cpx.GA.97.97GA_TB45.FN392877     GACCAAAGCCTAAAGCCATGTGTACAGTTAACC---CCTCTCTGCGTCAC
Ref.46_BF.BR.01.01BR087.DQ358801        GATCAAAGCCTAAAGCCATGTGTGAAGTTAACC---CCACTCTGTGTTAC
Ref.46_BF.BR.01.01BR125.DQ358802        GATCAAAGCCTAAAGCCATGTGTGAAGTTAACC---CCACTTTGTGTTAC
Ref.46_BF.BR.07.07BR_FPS625.HM026456    GATCAAAGCTTAAAGCCATGTGTAAAGTTAACC---CCACTCTGTGTTAC
Ref.47_BF.ES.08.P1942.GQ372987          GATCAAAGCCTAAAGCCATGTGTAAAATTAACA---CCACTTTGTGTTAC
Ref.47_BF.ES.08.X2457_2.FJ670529        GATCAAAGCCTAAAGCCATGTGTAAAATTAACA---CCACTTTGTGTTAC
Ref.49_cpx.GM.02.N18380.HQ385477        GATGAAAGCTTAAAGCCATGTGTAAAATTAACC---CCTCTCTGTGTTAC
Ref.49_cpx.GM.03.N26677.HQ385479        GATGAAAGCTTAAAGCCATGTGTAAAATTAACC---CCTCTCTGTGTTAC
Ref.49_cpx.GM.97.N28353.HQ385478        GATGAAAGCTTAAAGCCATGTGTAAAATTAACC---CCTCTCTGTGTTAC
Ref.O.BE.87.ANT70.L20587                GACCAGAGTCTTAAACCTTGTGTTCAAATGACT---TTCCTGTGTGTACA
Ref.O.CM.91.MVP5180.L20571              GAACAGAGTTTAAAGCCTTGTGAGAAAATGACT---TTCTTATGTGTACA
Ref.O.CM.98.98CMU2901.AY169812          GACCAGAGTTTAAAACCTTGTGTTCAAATGACT---TTCATGTGTGTACA
Ref.O.SN.99.99SE_MP1300.AJ302647        GAACAGAGTTTAAAACCTTGTGTTCAAATGACT---TTTCTGTGTGTACA
Ref.N.CM.02.DJO0131.AY532635            GAACAGAGCTTAAAGCCCTGTGTTAAATTAACC---CCATTATGTGTAAC
Ref.N.CM.95.YBF30.AJ006022              GAACAGAGCTTAAAGCCCTGTGTTAAATTAACC---CCATTATGTGTAAC
Ref.N.CM.97.YBF106.AJ271370             GAACAGAGCTTAAAGCCCTGTGTTAAATTAACC---CCATTATGTGTAAC
Ref.P.CM.06.U14788.HQ179987             GATCAGAGCCTTAAACCTTGTGTAAAATTGACA---GTTCTATGTGTTAC
Ref.P.FR.09.RBF168.GU111555             GATCAGAGCCTTAAACCTTGTGTAAAATTGACA---ATCCTATGTGTCAC
Ref.CPZ.CD.90.ANT.U42720                CAACAAAGCCATAAGCCATGTGTAAAACTAACA---CCTATGTGTATAAA
Ref.CPZ.CM.05.SIVcpzMT145.DQ373066      GAACAAAGTCTTAAACCATGTGTAAAATTAACA---CCCTTATGTGTGAC
Ref.CPZ.US.85.US_Marilyn.AF103818       GACCAGAGCTTAAAACCTTGTATAAAGTTAACC---CCATTGTGTGTTAC

Ref.A1.AU.03.PS1044_Day0.DQ676872       T---TTAAACTGTAGCCATGAGGTCATCTTTAATAGCACCCTTAATAATA
Ref.A1.RW.92.92RW008.AB253421           T---TTACATTGTAGCAATGTCACGGGTGCCAACAGC-------------
Ref.A1.UG.92.92UG037.AB253429           T---TTAGATTGTAGCTATAACATCACCAATAATATCACCAATAGC----
Ref.A2.CD.97.97CDKTB48.AF286238         T---TTAAATTGTAGCAATGCCAACACCACTAAC----------------
Ref.A2.CM.01.01CM_1445MV.GU201516       T---CTAAATTGTAGCGAAGTTAAAGAT----------------------
Ref.A2.CY.94.94CY017_41.AF286237        T---TTAAATTGTAGCAATGCCAATACCAGCACCCATAGCAATAGC----
Ref.B.FR.83.HXB2_LAI_IIIB_BRU.K03455    T---TTAAAGTGCACTGATTTGAAGAATGATACTAATACCAATAGT----
Ref.B.NL.00.671_00T36.AY423387          T---TTAAATTGCACTGATGCCAATATTACTAGTTCCAATAATATTACTG
Ref.B.TH.90.BK132.AY173951              T---TTAAATTGCACTGATTTGAGAAATACTACTAATACCAATAGT----
Ref.B.US.98.1058_11.AY331295            T---TTAAATTGCAATGATTTAAATACCACCACTAGTAATACCACT----
Ref.C.BR.92.BR025_d.U52953              G---TTACACTGCAGTAACAGAACTATTGACTACAATAAC----------
Ref.C.ET.86.ETH2220.U46016              T---TTAAACTGTAATGCTATCAAAAACAATACTAAGGTTACA-------
Ref.C.IN.95.95IN21068.AF067155          T---TTAGAATGTAGAAATGTTAACAGTACTGGTAATGGTACCCAC----
Ref.C.ZA.04.04ZASK146.AY772699          T---TTAAATTGCAATACTACTAGCCACAAT-------------------
Ref.D.CD.83.ELI.K03454                  T---TTAAACTGTAGTGATGAATTGAGGAACAATGGCACTATG-------
Ref.D.CM.01.01CM_4412HAL.AY371157       T---CTAAACTGCAGTAATCCCAACATTACTAATAACAGTAGT-------
Ref.D.TZ.01.A280.AY253311               T---TTACACTGCTCTGACGCGAACACGACTAACAGTGGGAATGGGACT-
Ref.D.UG.94.94UG114.U88824              T---TTAAACTGCACTAACTGGGTCACTGAT-------------------
Ref.F1.BE.93.VI850.AF077336             T---TTAAACTGTACTAATGCCACCAATAACAGT----------------
Ref.F1.BR.93.93BR020_1.AF005494         T---TTAGATTGTAGAAACATTGCCACCAATGGCACCAATGACACTATT-
Ref.F1.FI.93.FIN9363.AF075703           T---TTAAATTGTACTAATGCCACTACCACCAATGACACTCTCTCTGAC-
Ref.F1.FR.96.96FR_MP411.AJ249238        T---TTACACTGTAGTGATGTCAATATCACTAGTAATGCCACTACCACT-
Ref.F2.CM.02.02CM_0016BBY.AY371158      C---TTACACTGTAGTGATGTTAATATTACGGCTAATAATACCAATCAG-
Ref.F2.CM.95.95CM_MP255.AJ249236        T---TTAAACTGTACTGATGTTAATATCACCATGAGTGACATTAAT----
Ref.F2.CM.95.95CM_MP257.AJ249237        T---TTAAATTGTACTAAGGCTATCATTAATGTCACCTCTTCTAATAAT-
Ref.F2.CM.97.CM53657.AF377956           C---TTAAATTGTACTGATGTTCCTGTTAACATCACTAATGGGAACAGC-
Ref.G.BE.96.DRCBL.AF084936              T---TTAAACTGTACTGAGATAAACAATAATAGTACT-------------
Ref.G.KE.93.HH8793_12_1.AF061641        T---TTAAACTGTACTGATGCAAATGTAACCACAGTAGCC----------
Ref.G.NG.92.92NG083.U88826              T---TTAAACTGTACTAATGTAAACAGTGCTAATCATACTGAG-------
Ref.G.PT.x.PT2695.AY612637              T---TTAACCTGTACTAATGTAACTATTAATGTAACCAGCAGTAGCAACA
Ref.H.BE.93.VI991.AF190127              T---CTAGACTGTAGTAGTGTAAATGCAACAAATGTAACAAAAAGTAAT-
Ref.H.BE.93.VI997.AF190128              T---CTAGACTGTAGTAATATAACTAGAAATGATACTAACAGTAGCAGC-
Ref.H.CF.90.056.AF005496                T---CTAAACTGTACTAATGTCAGAAACAATACCTCTAACAGC-------
Ref.H.GB.00.00GBAC4001.FJ711703         T---CTAGAATGTGGTGAAGTAGGAAATAAGACTAGCAATAGTAAT----
Ref.J.CD.97.J_97DC_KTB147.EF614151      C---TTAAATTGTACTGAGGCAACAATCAACAATAGTACTGATAACAGTA
Ref.J.CM.04.04CMU11421.GU237072         T---TTAAATTGTAGTCACAACATCAGTACCAATAGTACAAACAGCAGGA
Ref.J.SE.93.SE9280_7887.AF082394        T---TTAAATTGTAGTAACATCACTAGTAACAGTAATACAACT-------
Ref.K.CD.97.97ZR_EQTB11.AJ249235        T---CTAACTTGTACCAATGTAACTAATAACCGTACCAATGCAAATAAGA
Ref.K.CM.96.96CM_MP535.AJ249239         T---TTAAATTGTACTGATTACAAAGGAACCAATAGCACCAATAAT----
Ref.01_AE.AF.07.569M.GQ477441           T---TTAAATTGTAGCAATGCTAACTTAACCAACATTAACAACACGATCA
Ref.01_AE.CN.05.05GX001.GU564221        T---CTAAATTGTACCGAGGCTAAATTGAATGGGACCAATAGCAATAACA
Ref.01_AE.TH.90.CM240.U54771            T---TTAAATTGTACCAATGCTAATTTGACCAATGGCAGTAGCAAAACC-
Ref.02_AG.CM.99.pBD6_15.AY271690        A---TTAAATTGTTCTGACGTCACCTTCAACAGAACC-------------
Ref.02_AG.LR.x.POC44951.AB485636        T---TTGGATTGTCATAACATCAACTCTAGCCTT----------------
Ref.02_AG.NG.x.IBNG.L39106              T---TTAGATTGTCATAATTTCAACAACAGCTACAGCAACAGT-------
Ref.03_AB.RU.97.KAL153_2.AF193276       T---TTAAATTGCACTGATTTGAAGAAGGAGGTTACTAGTACC-------
Ref.04_cpx.CY.94.94CY032_3.AF049337     T---TTTACATGTATTAATGCAACTACTACTAATAGTACC----------
Ref.04_cpx.GR.91.GR11_97PVCH.AF119820   T---TTAAACTGTAGTAATGCAACTATAATCATTAATAGTACTAACAATA
Ref.04_cpx.GR.97.GR84_97PVMY.AF119819   T---TTAAACTGTGGTGATGCAACCATTAAAAGTACTAATAGT-------
Ref.05_DF.BE.93.VI961.AF076998          T---CTAAACTGTACTGATGCCACCAGTGCCACCACCACTAGCAAGAACA
Ref.05_DF.BE.x.VI1310.AF193253          T---CTAAACTGTACTGATTTCAAGGCCAATTCCACTGCCAATTCCACC-
Ref.05_DF.ES.99.X492.AY227107           C---CTAAACTGTAC-AATGCCAATACCAAATAGCAATTCCACTAAA---
Ref.06_cpx.AU.96.BFP90.AF064699         T---TTAACATGTACTAATGCTACATTAGGTAACAAAACATTAGGTAACA
Ref.06_cpx.EE.01.EE0359.AY535659        T---TTAAACTGTACGAATGTAACCAATAATGGTACCAGTGAGGGA----
Ref.06_cpx.GH.03.03GH173_06.AB286851    T---TTAACCTGTAATAACGCAACCATCAATGTTACCAATACTAACACAA
Ref.07_BC.CN.05.XJDC6431_2.EF368372     T---TTAGAATGTACAGATGCTAAGAATAGTAGTACAAATGCTACGAATG
Ref.07_BC.CN.05.XJDC6441.EF368370       T---TTAGAATGTAGAGATGTTAATAATACTGTTAATAAT----------
Ref.07_BC.CN.98.98CN009.AF286230        T---TTAGAGTGTAAAAATGTTAGCAGTAATAGTAATGGTACCTGC----
Ref.08_BC.CN.06.nx2.HM067748            T---TTAGAATGTAGAAATGCAAATGTTAGCATTAAGGGTACC-------
Ref.08_BC.CN.97.97CNGX_6F.AY008715      T---TTAGAATGTAGAAATGTTAGCAGTAATGGTAATGGTACCTAC----
Ref.09_cpx.CI.00.00IC_10092.AJ866553    G---TTAAATTGCACTGATATCAAAGAAAGTGAGCTCAAACACATAACCA
Ref.09_cpx.GH.96.96GH2911.AY093605      G---TTAGATTGCCATAGAGTCAACAACAGCAAACCCAAC----------
Ref.09_cpx.SN.95.95SN1795.AY093603      G---TTAGATTGCAATGACGTCAGCAGAAACAACACCAATAACAGCAGC-
Ref.09_cpx.US.99.99DE4057.AY093607      G---TTAAAGTGCTCTAACATCAGCAGAAAAACTAACAACAGC-------
Ref.10_CD.TZ.96.96TZ_BF061.AF289548     T---TTAAACTGCAATGGCATTAATGCCACTAAT----------------
Ref.10_CD.TZ.96.96TZ_BF071.AF289549     T---TTAAACTGCAGTGATGTTGCCTCTAACGCCAACGTCACTAGT----
Ref.10_CD.TZ.96.96TZ_BF110.AF289550     T---TTGAACTGCAGTGAATGGAATGCGACTAACCATGAGGGT-------
Ref.11_cpx.CM.95.95CM_1816.AF492624     T---TTGAACTGTACTAATGTAAAGAAGAACTGTACTAATGTAGAGAAGA
Ref.11_cpx.CM.96.96CM_4496.AF492623     T---TTAAACTGTACTGATGTAAGGAATACAACTGTG-------------
Ref.11_cpx.CM.97.MP818.AJ291718         T---TTAAACTGTGCTGAAGTAACCTCC----------------------
Ref.12_BF.AR.97.A32879.AF408629         T---TTAAATTGTACTGATGTCACTAACAATGCCACTAACAATGCCACTG
Ref.12_BF.AR.97.A32989.AF408630         T---TTACATTGTGATAATGCCACTGCCCATGACACTAAAAATAGT----
Ref.12_BF.AR.99.ARMA159.AF385936        T---TTAAATTGTAGTAATGCTAATGCCACTGCCAATAATGCCACTGCCA
Ref.13_cpx.CM.02.02CM_A1394.DQ845388    C---TTACATTGTAATAACATCAACATCACCAACAATAACTTCACC----
Ref.13_cpx.CM.04.04CM_632_28.DQ845387   C---CTAAATTGTACTGACCTCACCAACACCACCCATAACAACTCCACGA
Ref.13_cpx.CM.96.96CM_1849.AF460972     C---TTAAATTGTAATAACATCACTAGTGATAGCAGCATCAAT-------
Ref.14_BG.ES.00.X605.AF450096           T---TTAAATTGCACTGATTTTAATACCACTAGTAATAATGCTACTAATA
Ref.14_BG.ES.00.X623.AF450097           T---TTAAATTGCACTGATGTTAATACTAATACCACTGATACTAAT----
Ref.14_BG.PT.00.00PTHDE10.GU230137      T---TTAACTTGCACTGATTTTAATAATGCTACTAATACTAATAATGCTA
Ref.15_01B.TH.96.M169.DQ354120          T---TTAAATTGCACTGATTTGGAAAATGCTAATAATACCAGTAGAAATG
Ref.15_01B.TH.99.99TH_MU2079.AF516184   T---TTAAATTGCACTGATTTGAGGAATGATACTAATATC----------
Ref.15_01B.TH.99.99TH_R2399.AF530576    T---TTAAATTGTACCGATGCTACGTGGATCAGTGACAACAACACGTCG-
Ref.16_A2D.KE.91.KNH1271.AY945736       T---TTAAATTGTAGCAATCCCAGCAACAATAGC----------------
Ref.16_A2D.KR.97.97KR004.AF286239       T---TTAAATTGTAGCAGGGTCAAAAATACCATCAGT-------------
Ref.17_BF.AR.02.AR02_ARG1139.EU581825   T---TTAAATTGTACTAATGCCACTGATGCCAGAGTTAACAGCAATACCA
Ref.17_BF.BO.02.BO02_BOL119.EU581827    T---TTAAATTGTACTAATGCCAATAGCACTCGAAGCAGCACCCCGACG-
Ref.17_BF.PE.02.PE02_PCR0155.EU581828   T---TTAAATTGTACTAATGCCAATGCCACCAAGAGTGCCAGTGCCAAGA
Ref.18_cpx.CM.97.CM53379.AF377959       T---TTAAACTGTATAAACATAACCTACAATGATACTAACAAGAGTACA-
Ref.18_cpx.CU.99.CU14.AY586541          T---TTAAACTGTACTAATGTGAACTGTACTTGTAACAATACTACTTGC-
Ref.18_cpx.CU.99.CU68.AY894993          T---TTACACTGTTCTAATGTAACGKGTA---------------------
Ref.19_cpx.CU.99.CU29.AY588971          T---TTGAATTGCACCAATATCTATACACTTCTRGCT-------------
Ref.19_cpx.CU.99.CU38.AY588970          T---TTAAATTGCACTCATAATATCACTGACATAAAGCACCACCCA----
Ref.19_cpx.CU.99.CU7.AY894994           T---TTAGATTGC-------------------------------------
Ref.20_BG.CU.99.Cu103.AY586545          T---TTAAACTGTACTAATTTATCAGTAAATAGC----------------
Ref.21_A2D.KE.91.KNH1254.AY945737       T---TTAAATTGTGCTGGGAGCACCACTTCATCAGTGAACAGCACCAATT
Ref.21_A2D.KE.99.KER2003.AF457051       T---TTAAACTGCAATGATCAAGTGAGGAACAGCGAAGGGAGT-------
Ref.21_A2D.KE.99.KSM4001.AF457072       T---TTAAACTGCACAGAATTCAAGAACAATAGC----------------
Ref.22_01A1.CM.01.01CM_0001BBY.AY371159 T---TTAAAGTGTGAAGATGCTAGGTTCAATATTACCAAT----------
Ref.22_01A1.CM.02.02CM_3097MN.GQ229529  T---TTAAACTGTACCGAGGTTACAAGTAATTCTACCAAGACAAGTAATT
Ref.23_BG.CU.03.CB118.AY900571          T---CTAAACTGTACTAAGGTAGACTGTGAGACCAGAAATTGCACT----
Ref.23_BG.CU.03.CB347.AY900572          T---TTAACCTGTACTAATGCAACCAACAATTGCACTAAAGGA-------
Ref.24_BG.CU.03.CB378.AY900574          T---TTAAACTGTACTACTTTAAACAGTAATCAAACCAAAAATTGCACT-
Ref.24_BG.CU.03.CB471.AY900575          T---TTAAACTGTACTAGTGTAGACTGTAATACCAGAAATTGCACT----
Ref.24_BG.ES.08.X2456_2.FJ670526        T---TTAAGCTGTACTAATGTAAACAGTACCAGAAATAATCATGTAAACA
Ref.25_cpx.CM.06.06CM_BA_040.EU693240   T---TTAAACTGTACTAATGTTAATGAAACTAAKAATAATAATACT----
Ref.25_cpx.SA.03.J11233.EU697906        T---TTAAACTGTACTARTGTCAATATTACTGGAGTAACCAACAATACTA
Ref.25_cpx.SA.03.J11451.EU697908        T---TTACAATGTACTAACATAACCATCAATATGACAGGAAACAGCAATA
Ref.26_AU.CD.02.02CD_KS069.FM877780     T---TTAAGATGTACCAACTACAATAATACAGCCTACAAT----------
Ref.26_AU.CD.02.02CD_MBTB047.FM877782   T---TTAAACTGTACTGACATCACGACTAATAGAACTAGC----------
Ref.26_AU.CD.97.97CD_KTB119.FM877777    T---TTAAACTGTACCAACTACAAGAACAAGACCCAAACTGTA-------
Ref.27_cpx.CD.97.97CDKTB49.AJ404325     T---CTAAATTGTACTAATGCAAATGCAACAAATAATCATACC-------
Ref.27_cpx.FR.04.04CD_FR_KZS.AM851091   T---CTAAACTGTACTGATGTAAATACAACAAGGATTCATGACAGT----
Ref.28_BF.BR.99.BREPM12313.DQ085872     T---TTAAATTGCACTGTTTTGAATATCCGCGACATGAATAGCACT----
Ref.28_BF.BR.99.BREPM12609.DQ085873     T---TTAAATTGCACTAATAATGTGACTGTTACTAATATGAATGCTACTA
Ref.28_BF.BR.99.BREPM12817.DQ085874     T---TTAAATTGCACTAATTGGAATACTACTAATAAGTTGAATGCTACTG
Ref.29_BF.BR.01.BREPM16704.DQ085876     T---TTAAAGTGCATTAATCTGAATGCTACTAATTTGAATGATGCTAGCA
Ref.29_BF.BR.02.BREPM119.AY771590       T---TTAAATTGTAGTGATTTAGGGAATAATACTAACACCAATAGT----
Ref.29_BF.BR.99.BREPM11948.DQ085871     C---TTAAATTGCACTAATTTGGATAATACCACAAATAGTACTACT----
Ref.31_BC.BR.02.110PA.EF091932          C---TTAAACTGCAGTGATGCTATCAGTAATGCTAACAAAACTAATGCTA
Ref.31_BC.BR.04.04BR137.AY727526        G---TTACATTGCGTTAATGCTAACAGCAGTAGTGCTAACAGAACTAGTA
Ref.31_BC.BR.04.04BR142.AY727527        A---TTACACTGTAGTGATGCTAACAGAACACAC----------------
Ref.32_06A1.EE.01.EE0369.AY535660       T---TTACACTGTAAGAATGCAACCTTTAAGAATGCAACCATTAATGGTA
Ref.33_01B.ID.07.JKT194_C.AB547464      T---TTAGATTGTACCAATGCTAATTTGACCAAAGGCAATAACACAGTCA
Ref.33_01B.MY.05.05MYKL007_1.DQ366659   T---CTACATTGTACCAATGCTAATTTGACCAATGTCACTAGACAAACC-
Ref.33_01B.MY.05.05MYKL045_1.DQ366662   T---TTAAATTGTACCAGTGCTAATTTGACCAATGTCAATAACACAACCA
Ref.34_01B.TH.99.OUR2478P.EF165541      T---TTAAATTGTACCAATGCTGCTTTGACCAATGTAACTATA-------
Ref.35_AD.AF.05.05AF026.EF158043        C---TTAAATTGTAGCAATGCCAACATAACAAACACTGCC----------
Ref.35_AD.AF.05.05AF094.EF158040        T---TTAACTTGTAGCAATGTCACTCTCAACAATACCACTCCCAACAATG
Ref.35_AD.AF.05.05AF095.EF158041        T---TTAAAATGTACCAACGCAACCACCAACATA----------------
Ref.36_cpx.CM.00.00CMNYU1162.EF087995   T---CTAGAATGTCAGAACTTCACCAGCAGCGGAAAC-------------
Ref.36_cpx.CM.00.00CMNYU830.EF087994    T---CTAGAGTGTCAGAACTTTAACGGCAGCAACAACCAC----------
Ref.37_cpx.CM.00.00CMNYU926.EF116594    TT--TTAAATAGTAGCCATAAGGTCAACCCCCAAGACCAACGGGAG----
Ref.37_cpx.CM.97.CM53392.AF377957       T---TTAGATTGCCATAATGTCACCTCTAGCAACAGCAGCTGCAAT----
Ref.38_BF1.UY.04.UY04_3987.FJ213781     T---TTAAATTGTACTAATGCCAATATAAATAGTACTAAGACCAATACCA
Ref.38_BF1.UY.04.UY04_4022.FJ213782     T---CTAAATTGTAGTAATGCCAAAAACAGCACCCTGAACAGC-------
Ref.38_BF1.UY.05.UY05_4752.FJ213780     C---TTACATTGTACTAACCTTACCACCAAGAGTCAGAACGGTACCAGC-
Ref.39_BF.BR.03.03BRRJ103.EU735534      T---TTAAATTGTAGTAATGTTAATGTTACTAATGACTCTCAA-------
Ref.39_BF.BR.03.03BRRJ327.EU735536      T---TTAAATTGTATTAATGCCACTGGTACTAATGCCATCAATGGCACTA
Ref.39_BF.BR.04.04BRRJ179.EU735535      T---TTAAATTGTACTGATGCGGTGAGAGCCACTAATGGCACTCAT----
Ref.40_BF.BR.04.04BRRJ115.EU735538      T---TTAAAGTGCGCTGCCTTCAATGGCACTGTTCACAACAACACCCAG-
Ref.40_BF.BR.04.04BRSQ46.EU735540       T---TTAAATTGTACTACCTTCAATGGCACTCGAACTCAAAACAGCACCC
Ref.40_BF.BR.05.05BRRJ200.EU735539      T---TTAAATTGTACTGCCTTCAATGGCACTCAAAACAAGCATCAAAACA
Ref.42_BF.LU.03.luBF_05_03.EU170155     C---TTAAATTGTACTAATNNNNNNNNNNNNNNNNNNNNNNNNNNN----
Ref.43_02G.SA.03.J11223.EU697904        C---TTAACCTGTACTAATGCCACTTGTAATAAGACCAAT----------
Ref.43_02G.SA.03.J11243.EU697907        C---TTAAACTGTACTACTGCCAATGTCAATTGTAGTCAGGAG-------
Ref.43_02G.SA.03.J11456.EU697909        C---TTAAAATGTACTAATATCACTTGTCCTAATGGGGACAGTACT----
Ref.44_BF.CL.00.CH80.FJ358521           T---TTAGAATGTACTAATGCCACTGCCACCAATCACTCTGATGCCACT-
Ref.45_cpx.CD.97.97CD_MBFE185.FN392874  T---TTAAATTGTGGCCATAGTATAACCACACATAATATAACCATACATG
Ref.45_cpx.CM.97.97CM_MP814.FN392876    T---TTAGAATGTAGTGAACCCACAATTAATAGC----------------
Ref.45_cpx.GA.97.97GA_TB45.FN392877     T---TTAGAATGCCATAACATCACAAACAACAAC----------------
Ref.46_BF.BR.01.01BR087.DQ358801        T---TTACATTGTATTAATGTTAATACCACTACCAATAGTACTCAA----
Ref.46_BF.BR.01.01BR125.DQ358802        T---TTAAATTGTACCAATGCCAATGGTACTCAAAACAGCACCCTGAAG-
Ref.46_BF.BR.07.07BR_FPS625.HM026456    T---CTAGAGTGTAATGCTGCCAAAACCAATGATACTCAAAAA-------
Ref.47_BF.ES.08.P1942.GQ372987          C---TTAAATTGCAATAATACTGTCACCACTAATGCT-------------
Ref.47_BF.ES.08.X2457_2.FJ670529        C---TTAAATTGCAGTGATGTTGCTAGCATCAACAATAATACTGCTAGCA
Ref.49_cpx.GM.02.N18380.HQ385477        T---TTAAACTGTACAAATTTAAATAGTACAACAAACTGTACAGATTCAA
Ref.49_cpx.GM.03.N26677.HQ385479        T---TTAAACTGTACTAATGTTAAAACCAATAACTCCACAGCCAATAACA
Ref.49_cpx.GM.97.N28353.HQ385478        T---TTAAACTGTACTAATGCAACTTCAGCTAATGCT-------------
Ref.O.BE.87.ANT70.L20587                A---ATGGAGTGTACAAACATAGCTGGAACA-------------------
Ref.O.CM.91.MVP5180.L20571              A---ATGAACTGTGTAGATCTGCAAACAAATAAAACAGGC----------
Ref.O.CM.98.98CMU2901.AY169812          A---ATGAATTGTACAGACATAGAAAACAAAAAC----------------
Ref.O.SN.99.99SE_MP1300.AJ302647        A---ATGAATTGTACAAATGTAAATGATGAGACCAACAGCTCCGTA----
Ref.N.CM.02.DJO0131.AY532635            T---ATGAATTGTAGCAATAGCAATGGAAATCGGACAACAGATGAGAAAG
Ref.N.CM.95.YBF30.AJ006022              T---ATGCTTTGTAACGATAGCTATGGGGAGGAAAGGAACAATACAAAT-
Ref.N.CM.97.YBF106.AJ271370             T---ATGCTTTGTAACAATAGCAATGGGAATAGTGCAGGGAATAGTACT-
Ref.P.CM.06.U14788.HQ179987             T---ATGRATTGTAGCGACTGCAGCACGGTTGACTGTACTAATAACTCCT
Ref.P.FR.09.RBF168.GU111555             T---ATGAATTGTAGTGAATGCCACAGGGAGGCTAGCTGTAATAATAACA
Ref.CPZ.CD.90.ANT.U42720                A---ATGAATTGTACAGGATACAATGGAACACCTACAACACCAAGTACAA
Ref.CPZ.CM.05.SIVcpzMT145.DQ373066      C---CTTACTTGTAATAATCCCACTAATACTTCCTGCACT----------
Ref.CPZ.US.85.US_Marilyn.AF103818       T---ATGACTTGTCTTAACCCCGATAGTAATAGTAGT-------------

Ref.A1.AU.03.PS1044_Day0.DQ676872       GCACCCAT------------------------------------------
Ref.A1.RW.92.92RW008.AB253421           --------------------------------------------------
Ref.A1.UG.92.92UG037.AB253429           --------------------------------------------------
Ref.A2.CD.97.97CDKTB48.AF286238         --------------------------------------------------
Ref.A2.CM.01.01CM_1445MV.GU201516       --------------------------------------------------
Ref.A2.CY.94.94CY017_41.AF286237        --------------------------------------------------
Ref.B.FR.83.HXB2_LAI_IIIB_BRU.K03455    --------------------------------------------------
Ref.B.NL.00.671_00T36.AY423387          GT------------------------------------------------
Ref.B.TH.90.BK132.AY173951              --------------------------------------------------
Ref.B.US.98.1058_11.AY331295            --------------------------------------------------
Ref.C.BR.92.BR025_d.U52953              --------------------------------------------------
Ref.C.ET.86.ETH2220.U46016              --------------------------------------------------
Ref.C.IN.95.95IN21068.AF067155          --------------------------------------------------
Ref.C.ZA.04.04ZASK146.AY772699          --------------------------------------------------
Ref.D.CD.83.ELI.K03454                  --------------------------------------------------
Ref.D.CM.01.01CM_4412HAL.AY371157       --------------------------------------------------
Ref.D.TZ.01.A280.AY253311               --------------------------------------------------
Ref.D.UG.94.94UG114.U88824              --------------------------------------------------
Ref.F1.BE.93.VI850.AF077336             --------------------------------------------------
Ref.F1.BR.93.93BR020_1.AF005494         --------------------------------------------------
Ref.F1.FI.93.FIN9363.AF075703           --------------------------------------------------
Ref.F1.FR.96.96FR_MP411.AJ249238        --------------------------------------------------
Ref.F2.CM.02.02CM_0016BBY.AY371158      --------------------------------------------------
Ref.F2.CM.95.95CM_MP255.AJ249236        --------------------------------------------------
Ref.F2.CM.95.95CM_MP257.AJ249237        --------------------------------------------------
Ref.F2.CM.97.CM53657.AF377956           --------------------------------------------------
Ref.G.BE.96.DRCBL.AF084936              --------------------------------------------------
Ref.G.KE.93.HH8793_12_1.AF061641        --------------------------------------------------
Ref.G.NG.92.92NG083.U88826              --------------------------------------------------
Ref.G.PT.x.PT2695.AY612637              GTAGTGTAACCAGCACTAGCACTGTGGGTAGCACTACCAGCACTAGCACT
Ref.H.BE.93.VI991.AF190127              --------------------------------------------------
Ref.H.BE.93.VI997.AF190128              --------------------------------------------------
Ref.H.CF.90.056.AF005496                --------------------------------------------------
Ref.H.GB.00.00GBAC4001.FJ711703         --------------------------------------------------
Ref.J.CD.97.J_97DC_KTB147.EF614151      AT------------------------------------------------
Ref.J.CM.04.04CMU11421.GU237072         CCACCCCC------------------------------------------
Ref.J.SE.93.SE9280_7887.AF082394        --------------------------------------------------
Ref.K.CD.97.97ZR_EQTB11.AJ249235        AC------------------------------------------------
Ref.K.CM.96.96CM_MP535.AJ249239         --------------------------------------------------
Ref.01_AE.AF.07.569M.GQ477441           CTGAC---------------------------------------------
Ref.01_AE.CN.05.05GX001.GU564221        CA------------------------------------------------
Ref.01_AE.TH.90.CM240.U54771            --------------------------------------------------
Ref.02_AG.CM.99.pBD6_15.AY271690        --------------------------------------------------
Ref.02_AG.LR.x.POC44951.AB485636        --------------------------------------------------
Ref.02_AG.NG.x.IBNG.L39106              --------------------------------------------------
Ref.03_AB.RU.97.KAL153_2.AF193276       --------------------------------------------------
Ref.04_cpx.CY.94.94CY032_3.AF049337     --------------------------------------------------
Ref.04_cpx.GR.91.GR11_97PVCH.AF119820   GCACC---------------------------------------------
Ref.04_cpx.GR.97.GR84_97PVMY.AF119819   --------------------------------------------------
Ref.05_DF.BE.93.VI961.AF076998          TCAGTGCCACC---------------------------------------
Ref.05_DF.BE.x.VI1310.AF193253          --------------------------------------------------
Ref.05_DF.ES.99.X492.AY227107           --------------------------------------------------
Ref.06_cpx.AU.96.BFP90.AF064699         ATAGTACTAAT---------------------------------------
Ref.06_cpx.EE.01.EE0359.AY535659        --------------------------------------------------
Ref.06_cpx.GH.03.03GH173_06.AB286851    CGCAGAGTAACACAAAC---------------------------------
Ref.07_BC.CN.05.XJDC6431_2.EF368372     GT------------------------------------------------
Ref.07_BC.CN.05.XJDC6441.EF368370       --------------------------------------------------
Ref.07_BC.CN.98.98CN009.AF286230        --------------------------------------------------
Ref.08_BC.CN.06.nx2.HM067748            --------------------------------------------------
Ref.08_BC.CN.97.97CNGX_6F.AY008715      --------------------------------------------------
Ref.09_cpx.CI.00.00IC_10092.AJ866553    ATAAGGGC------------------------------------------
Ref.09_cpx.GH.96.96GH2911.AY093605      --------------------------------------------------
Ref.09_cpx.SN.95.95SN1795.AY093603      --------------------------------------------------
Ref.09_cpx.US.99.99DE4057.AY093607      --------------------------------------------------
Ref.10_CD.TZ.96.96TZ_BF061.AF289548     --------------------------------------------------
Ref.10_CD.TZ.96.96TZ_BF071.AF289549     --------------------------------------------------
Ref.10_CD.TZ.96.96TZ_BF110.AF289550     --------------------------------------------------
Ref.11_cpx.CM.95.95CM_1816.AF492624     ATAATACTACTTTA------------------------------------
Ref.11_cpx.CM.96.96CM_4496.AF492623     --------------------------------------------------
Ref.11_cpx.CM.97.MP818.AJ291718         --------------------------------------------------
Ref.12_BF.AR.97.A32879.AF408629         GCACC---------------------------------------------
Ref.12_BF.AR.97.A32989.AF408630         --------------------------------------------------
Ref.12_BF.AR.99.ARMA159.AF385936        AT------------------------------------------------
Ref.13_cpx.CM.02.02CM_A1394.DQ845388    --------------------------------------------------
Ref.13_cpx.CM.04.04CM_632_28.DQ845387   GGAAA---------------------------------------------
Ref.13_cpx.CM.96.96CM_1849.AF460972     --------------------------------------------------
Ref.14_BG.ES.00.X605.AF450096           CC------------------------------------------------
Ref.14_BG.ES.00.X623.AF450097           --------------------------------------------------
Ref.14_BG.PT.00.00PTHDE10.GU230137      CTAAT---------------------------------------------
Ref.15_01B.TH.96.M169.DQ354120          ATAGT---------------------------------------------
Ref.15_01B.TH.99.99TH_MU2079.AF516184   --------------------------------------------------
Ref.15_01B.TH.99.99TH_R2399.AF530576    --------------------------------------------------
Ref.16_A2D.KE.91.KNH1271.AY945736       --------------------------------------------------
Ref.16_A2D.KR.97.97KR004.AF286239       --------------------------------------------------
Ref.17_BF.AR.02.AR02_ARG1139.EU581825   CGACCGCC------------------------------------------
Ref.17_BF.BO.02.BO02_BOL119.EU581827    --------------------------------------------------
Ref.17_BF.PE.02.PE02_PCR0155.EU581828   ATGTCAGTACC---------------------------------------
Ref.18_cpx.CM.97.CM53379.AF377959       --------------------------------------------------
Ref.18_cpx.CU.99.CU14.AY586541          --------------------------------------------------
Ref.18_cpx.CU.99.CU68.AY894993          --------------------------------------------------
Ref.19_cpx.CU.99.CU29.AY588971          --------------------------------------------------
Ref.19_cpx.CU.99.CU38.AY588970          --------------------------------------------------
Ref.19_cpx.CU.99.CU7.AY894994           --------------------------------------------------
Ref.20_BG.CU.99.Cu103.AY586545          --------------------------------------------------
Ref.21_A2D.KE.91.KNH1254.AY945737       CATCA---------------------------------------------
Ref.21_A2D.KE.99.KER2003.AF457051       --------------------------------------------------
Ref.21_A2D.KE.99.KSM4001.AF457072       --------------------------------------------------
Ref.22_01A1.CM.01.01CM_0001BBY.AY371159 --------------------------------------------------
Ref.22_01A1.CM.02.02CM_3097MN.GQ229529  CTACCAAGGYTAATAAT---------------------------------
Ref.23_BG.CU.03.CB118.AY900571          --------------------------------------------------
Ref.23_BG.CU.03.CB347.AY900572          --------------------------------------------------
Ref.24_BG.CU.03.CB378.AY900574          --------------------------------------------------
Ref.24_BG.CU.03.CB471.AY900575          --------------------------------------------------
Ref.24_BG.ES.08.X2456_2.FJ670526        GTGCC---------------------------------------------
Ref.25_cpx.CM.06.06CM_BA_040.EU693240   --------------------------------------------------
Ref.25_cpx.SA.03.J11233.EU697906        GCACT---------------------------------------------
Ref.25_cpx.SA.03.J11451.EU697908        GT------------------------------------------------
Ref.26_AU.CD.02.02CD_KS069.FM877780     --------------------------------------------------
Ref.26_AU.CD.02.02CD_MBTB047.FM877782   --------------------------------------------------
Ref.26_AU.CD.97.97CD_KTB119.FM877777    --------------------------------------------------
Ref.27_cpx.CD.97.97CDKTB49.AJ404325     --------------------------------------------------
Ref.27_cpx.FR.04.04CD_FR_KZS.AM851091   --------------------------------------------------
Ref.28_BF.BR.99.BREPM12313.DQ085872     --------------------------------------------------
Ref.28_BF.BR.99.BREPM12609.DQ085873     AT------------------------------------------------
Ref.28_BF.BR.99.BREPM12817.DQ085874     AT------------------------------------------------
Ref.29_BF.BR.01.BREPM16704.DQ085876     CCCAAGCT------------------------------------------
Ref.29_BF.BR.02.BREPM119.AY771590       --------------------------------------------------
Ref.29_BF.BR.99.BREPM11948.DQ085871     --------------------------------------------------
Ref.31_BC.BR.02.110PA.EF091932          ACCAAACTAAT---------------------------------------
Ref.31_BC.BR.04.04BR137.AY727526        AC------------------------------------------------
Ref.31_BC.BR.04.04BR142.AY727527        --------------------------------------------------
Ref.32_06A1.EE.01.EE0369.AY535660       CTAGT---------------------------------------------
Ref.33_01B.ID.07.JKT194_C.AB547464      ATGTC---------------------------------------------
Ref.33_01B.MY.05.05MYKL007_1.DQ366659   --------------------------------------------------
Ref.33_01B.MY.05.05MYKL045_1.DQ366662   ATAACTCTAGCAAA------------------------------------
Ref.34_01B.TH.99.OUR2478P.EF165541      --------------------------------------------------
Ref.35_AD.AF.05.05AF026.EF158043        --------------------------------------------------
Ref.35_AD.AF.05.05AF094.EF158040        CCACTGCC------------------------------------------
Ref.35_AD.AF.05.05AF095.EF158041        --------------------------------------------------
Ref.36_cpx.CM.00.00CMNYU1162.EF087995   --------------------------------------------------
Ref.36_cpx.CM.00.00CMNYU830.EF087994    --------------------------------------------------
Ref.37_cpx.CM.00.00CMNYU926.EF116594    --------------------------------------------------
Ref.37_cpx.CM.97.CM53392.AF377957       --------------------------------------------------
Ref.38_BF1.UY.04.UY04_3987.FJ213781     CT------------------------------------------------
Ref.38_BF1.UY.04.UY04_4022.FJ213782     --------------------------------------------------
Ref.38_BF1.UY.05.UY05_4752.FJ213780     --------------------------------------------------
Ref.39_BF.BR.03.03BRRJ103.EU735534      --------------------------------------------------
Ref.39_BF.BR.03.03BRRJ327.EU735536      ACACCACC------------------------------------------
Ref.39_BF.BR.04.04BRRJ179.EU735535      --------------------------------------------------
Ref.40_BF.BR.04.04BRRJ115.EU735538      --------------------------------------------------
Ref.40_BF.BR.04.04BRSQ46.EU735540       TA------------------------------------------------
Ref.40_BF.BR.05.05BRRJ200.EU735539      ACACTCTA------------------------------------------
Ref.42_BF.LU.03.luBF_05_03.EU170155     --------------------------------------------------
Ref.43_02G.SA.03.J11223.EU697904        --------------------------------------------------
Ref.43_02G.SA.03.J11243.EU697907        --------------------------------------------------
Ref.43_02G.SA.03.J11456.EU697909        --------------------------------------------------
Ref.44_BF.CL.00.CH80.FJ358521           --------------------------------------------------
Ref.45_cpx.CD.97.97CD_MBFE185.FN392874  GCATG---------------------------------------------
Ref.45_cpx.CM.97.97CM_MP814.FN392876    --------------------------------------------------
Ref.45_cpx.GA.97.97GA_TB45.FN392877     --------------------------------------------------
Ref.46_BF.BR.01.01BR087.DQ358801        --------------------------------------------------
Ref.46_BF.BR.01.01BR125.DQ358802        --------------------------------------------------
Ref.46_BF.BR.07.07BR_FPS625.HM026456    --------------------------------------------------
Ref.47_BF.ES.08.P1942.GQ372987          --------------------------------------------------
Ref.47_BF.ES.08.X2457_2.FJ670529        TCAATAACAAT---------------------------------------
Ref.49_cpx.GM.02.N18380.HQ385477        ATACAAATTCAACTAGT---------------------------------
Ref.49_cpx.GM.03.N26677.HQ385479        CCAATGAC------------------------------------------
Ref.49_cpx.GM.97.N28353.HQ385478        --------------------------------------------------
Ref.O.BE.87.ANT70.L20587                --------------------------------------------------
Ref.O.CM.91.MVP5180.L20571              --------------------------------------------------
Ref.O.CM.98.98CMU2901.AY169812          --------------------------------------------------
Ref.O.SN.99.99SE_MP1300.AJ302647        --------------------------------------------------
Ref.N.CM.02.DJO0131.AY532635            AA------------------------------------------------
Ref.N.CM.95.YBF30.AJ006022              --------------------------------------------------
Ref.N.CM.97.YBF106.AJ271370             --------------------------------------------------
Ref.P.CM.06.U14788.HQ179987             CCAGGGTTAAT---------------------------------------
Ref.P.FR.09.RBF168.GU111555             GT------------------------------------------------
Ref.CPZ.CD.90.ANT.U42720                CAACAAGT------------------------------------------
Ref.CPZ.CM.05.SIVcpzMT145.DQ373066      --------------------------------------------------
Ref.CPZ.US.85.US_Marilyn.AF103818       --------------------------------------------------

Ref.A1.AU.03.PS1044_Day0.DQ676872       ------------AGTAATAAAACCCTTAATAATAACACCATTGAAATGAA
Ref.A1.RW.92.92RW008.AB253421           ------------------------------------ACTGGCACGGGTGG
Ref.A1.UG.92.92UG037.AB253429           ------------------------ATCACCAATAGCTCAGTTAACATGAG
Ref.A2.CD.97.97CDKTB48.AF286238         ---------------------------------------ACCAATAGCAC
Ref.A2.CM.01.01CM_1445MV.GU201516       ------------------------------------------AACACCAC
Ref.A2.CY.94.94CY017_41.AF286237        ---------------------------AGTAGCACCCAGAGCCCCATTAA
Ref.B.FR.83.HXB2_LAI_IIIB_BRU.K03455    ------------------------AGTAGCGGGAGAATGATAATGGAGAA
Ref.B.NL.00.671_00T36.AY423387          ------------------TCCAATAATAATAGTAATTTGGAACAGATGGC
Ref.B.TH.90.BK132.AY173951              ---------------------------ACCGCCGAGGAAATGGAGGCGAA
Ref.B.US.98.1058_11.AY331295            ------------------------GGTACTGAAGGGTTAACAATGGATAA
Ref.C.BR.92.BR025_d.U52953              ---------------------------------AGAACTGATAACATGGG
Ref.C.ET.86.ETH2220.U46016              ---------------------------AATAATAGTATCAATAGTGCCAA
Ref.C.IN.95.95IN21068.AF067155          ---------------------------AGTAAGACCTACAATGAGAGCAT
Ref.C.ZA.04.04ZASK146.AY772699          ---------------------------------------AATAGCAGCCC
Ref.D.CD.83.ELI.K03454                  ---------------------------GGGAACAATGTCACTACAGAGGA
Ref.D.CM.01.01CM_4412HAL.AY371157       ------------------------------GCTAACAACATCAGCATTGT
Ref.D.TZ.01.A280.AY253311               ---------------------AACACGACTGATCCTCGCCTTATTGAAAA
Ref.D.UG.94.94UG114.U88824              ---------------------------------------ACCACCAATAC
Ref.F1.BE.93.VI850.AF077336             ---------------------------------------CAGGAAAAGCC
Ref.F1.BR.93.93BR020_1.AF005494         ---------------------GCCATCAATGACACTCTGAAGGAAGATCC
Ref.F1.FI.93.FIN9363.AF075703           ------------------------CAAAGCAGTACCCTGAAGGAAGAACC
Ref.F1.FR.96.96FR_MP411.AJ249238        ------------------------AATGACACCAGCACCCCGGAAGAGTC
Ref.F2.CM.02.02CM_0016BBY.AY371158      ------------------------CCTAATAACATCACCCTGGAAGAGCA
Ref.F2.CM.95.95CM_MP255.AJ249236        ---------------------------GGCACCAGCCTGAAGGAAGATCA
Ref.F2.CM.95.95CM_MP257.AJ249237        ---------------------ACCACCTTGGCTCCTAATGTTACCATCTC
Ref.F2.CM.97.CM53657.AF377956           ---------------------ACCCTGGATAACATCACCCTGGAAGAACA
Ref.G.BE.96.DRCBL.AF084936              ---------------------------------CGGAATATCACTGAGGA
Ref.G.KE.93.HH8793_12_1.AF061641        ---------------------------------AACGAAAGCGTGAGTGC
Ref.G.NG.92.92NG083.U88826              ---------------------------GCCAATAACACTGTAGAAAACAA
Ref.G.PT.x.PT2695.AY612637              GTGGGTAGCACTGCCAGCACTAGCACTGTGGGTAGTACTGCGGGTTACAG
Ref.H.BE.93.VI991.AF190127              ---------------------AACAGTACAGATATCAATATAGGAGAGAT
Ref.H.BE.93.VI997.AF190128              ---------------------ACTGTCAATGCCACTAGCAGTCCTTCAGC
Ref.H.CF.90.056.AF005496                ------------------------------ACTAGCAGTATGGAGGCAGG
Ref.H.GB.00.00GBAC4001.FJ711703         ---------------------------AGTAGTGCCAGCCTAGAAGGGGA
Ref.J.CD.97.J_97DC_KTB147.EF614151      ------------------ACCACTAGTCCTAGTCCTACTATCACTAATCC
Ref.J.CM.04.04CMU11421.GU237072         ------------GCTAGTCCAACCAGTGATGCCGGTAGGGTAAACATCAG
Ref.J.SE.93.SE9280_7887.AF082394        ---------------------------AGTAACAGTAGTGTAAGTAGTCC
Ref.K.CD.97.97ZR_EQTB11.AJ249235        ------------------GATACCAATATCAATGCAACTGTGACATCAAC
Ref.K.CM.96.96CM_MP535.AJ249239         ---------------------------GCAACTAGCACTGTGGTAAGCCC
Ref.01_AE.AF.07.569M.GQ477441           ------------------AAAATAGGAAATCTAACAATAGGAAATATAAC
Ref.01_AE.CN.05.05GX001.GU564221        ---------------------ACCAATGGCCAAAACATAGGAAATATAAC
Ref.01_AE.TH.90.CM240.U54771            ---------------------AATGTCTCTAACATAATAGGAAATATAAC
Ref.02_AG.CM.99.pBD6_15.AY271690        ---------------------------------TTTGATAGTGAAATGAA
Ref.02_AG.LR.x.POC44951.AB485636        ---------------------------------------AATGACACGCA
Ref.02_AG.NG.x.IBNG.L39106              ---------------------------AGCAACCTAACTAGTGACATGAA
Ref.03_AB.RU.97.KAL153_2.AF193276       ------------------------------AATACTAGTAGCATAAAAAT
Ref.04_cpx.CY.94.94CY032_3.AF049337     ---------------------------------AATGGCACTGTGATTAA
Ref.04_cpx.GR.91.GR11_97PVCH.AF119820   ---------------ACTAATAGTACTGGCAATAGCACTGTGAAGAGTAC
Ref.04_cpx.GR.97.GR84_97PVMY.AF119819   ------------------------------ACCCCCAATGTAACAACCAC
Ref.05_DF.BE.93.VI961.AF076998          ------------CCCACTAGCAACCCCAATGACACCCTGAAGGAAGAGCA
Ref.05_DF.BE.x.VI1310.AF193253          ---------------------ACCAACTCCACTACCCTGAAAGAAGAGAC
Ref.05_DF.ES.99.X492.AY227107           ------------------------GCCACTAGCAACCCCCTGAGGAAGAT
Ref.06_cpx.AU.96.BFP90.AF064699         ---------AGTACATTAGGTAACAATAGTACTATAGTAGATGATATCAG
Ref.06_cpx.EE.01.EE0359.AY535659        ---------------------------ACCAATATCACTGTGAGTAGCAA
Ref.06_cpx.GH.03.03GH173_06.AB286851    ---AGCAGTACTAACGTAACTAAAACTAACAATATCACTGTAAAAGAGGT
Ref.07_BC.CN.05.XJDC6431_2.EF368372     ------------------GCCCACAATAATACCTACCTTGAGGGCATGGA
Ref.07_BC.CN.05.XJDC6441.EF368370       ------------------------------AATACTGTTAATAGTACTGA
Ref.07_BC.CN.98.98CN009.AF286230        ---------------------------AATGAGACCTGCCGTGAGAGCAT
Ref.08_BC.CN.06.nx2.HM067748            ---------------------------TACAAGATCGACAATGAGACCTC
Ref.08_BC.CN.97.97CNGX_6F.AY008715      ---------------------------AATGAGACCTACAATGAGAGCGT
Ref.09_cpx.CI.00.00IC_10092.AJ866553    ------------AACGATTCCAACAGCAACAGCACCAGGAAGGAAATGCT
Ref.09_cpx.GH.96.96GH2911.AY093605      ------------------------------ACCACGAGTGACGGGAGTGA
Ref.09_cpx.SN.95.95SN1795.AY093603      ---------------------ATATTTAGCAACATTACGGAGGACGGGCG
Ref.09_cpx.US.99.99DE4057.AY093607      ---------------------------GGGACAATAGAAACAGAAATACA
Ref.10_CD.TZ.96.96TZ_BF061.AF289548     ------------------------------------GACACTGTTGGTGA
Ref.10_CD.TZ.96.96TZ_BF071.AF289549     ---------------------------GGCACTAACAGCACTGATAGTGA
Ref.10_CD.TZ.96.96TZ_BF110.AF289550     ---------------------------AGGACTGTCAATGCCACTAACAA
Ref.11_cpx.CM.95.95CM_1816.AF492624     ---------GGGAATAGCAACTGCACTAGCAATAGCACTGTGGAGGGCCA
Ref.11_cpx.CM.96.96CM_4496.AF492623     ------------------------------------AATGTCAATRGCGA
Ref.11_cpx.CM.97.MP818.AJ291718         ------------------------------------------TACAACAC
Ref.12_BF.AR.97.A32879.AF408629         ---------------AATAGCACTCAAAGTASCCCCCTGAAGGAAGAGCT
Ref.12_BF.AR.97.A32989.AF408630         ------------------------ACAAATAATAGCACCCTGGAAGATCA
Ref.12_BF.AR.99.ARMA159.AF385936        ------------------GGCACTCAAAACAACACCCTGGAGGAAGAGCC
Ref.13_cpx.CM.02.02CM_A1394.DQ845388    ---------------------------ATCAACAACAACTCCACCATGAG
Ref.13_cpx.CM.04.04CM_632_28.DQ845387   ---------------TACACCACCTATGACAACTCCACCATGGATGGGAA
Ref.13_cpx.CM.96.96CM_1849.AF460972     ------------------------------AGCAGCACCATACAGGGGAG
Ref.14_BG.ES.00.X605.AF450096           ---------------------ATKAATAGTAGCCTAGAAATGATGGAGAA
Ref.14_BG.ES.00.X623.AF450097           ---------------------------ACCACTAGTATTCTAGAAATGAA
Ref.14_BG.PT.00.00PTHDE10.GU230137      ------------------ACCACTAGTAGTAGCCTAGAAATAATGGAGAA
Ref.15_01B.TH.96.M169.DQ354120          ---------------AAGACCAGTAATACTACCAGTAGTCCGCTGGAGGA
Ref.15_01B.TH.99.99TH_MU2079.AF516184   ---------------------------------AATAGGACAATAGAAGG
Ref.15_01B.TH.99.99TH_R2399.AF530576    ---------------------ACCAATGGCAGCATCACAATCAACTCTAC
Ref.16_A2D.KE.91.KNH1271.AY945736       ------------------------------------AGTAAGAATGGAGA
Ref.16_A2D.KR.97.97KR004.AF286239       -----------------------------------AGCACCCAGAGCCCC
Ref.17_BF.AR.02.AR02_ARG1139.EU581825   ------------GCCACGACCACCGCTAGCAGCAGCCTGAAGGAAGAGCC
Ref.17_BF.BO.02.BO02_BOL119.EU581827    ------------------------GAAATGCTAGGCCCCACAGAAGAGCC
Ref.17_BF.PE.02.PE02_PCR0155.EU581828   -----------ACTGCCAGCWCTGCCAATGACAGTCACCCTGGAGGAGCC
Ref.18_cpx.CM.97.CM53379.AF377959       ---------------------GTGGATAACAGTAGTGAAATGGAGAACAG
Ref.18_cpx.CU.99.CU14.AY586541          ------------------------GATAGCAATAGCACTAAATGGGCTAA
Ref.18_cpx.CU.99.CU68.AY894993          ------------------------------------------ATAATGCM
Ref.19_cpx.CU.99.CU29.AY588971          ---------------------------------CAAGAGATAATAAGTAA
Ref.19_cpx.CU.99.CU38.AY588970          ---------------------------AATGGAAACATATCTGTAGCTCA
Ref.19_cpx.CU.99.CU7.AY894994           --------------------------------------------------
Ref.20_BG.CU.99.Cu103.AY586545          ------------------------------------ACTGTCACGTCTAG
Ref.21_A2D.KE.91.KNH1254.AY945737       ------------------GTGAGCACCAATAGCACTAGCGAGCTAGAGGC
Ref.21_A2D.KE.99.KER2003.AF457051       ------------------------------ACCCAAAACATTAACCAGAC
Ref.21_A2D.KE.99.KSM4001.AF457072       ---------------------------------------CAGCTAGGAGA
Ref.22_01A1.CM.01.01CM_0001BBY.AY371159 ------------------------------AGTTCTGTTGAAGAATTAAA
Ref.22_01A1.CM.02.02CM_3097MN.GQ229529  ---AATTCTACCAATAATTCTACCCAAAATAATTCAACAGTATTAGGGGA
Ref.23_BG.CU.03.CB118.AY900571          ------------------------ACTACTAATGGCACTGTAAACAACTC
Ref.23_BG.CU.03.CB347.AY900572          ---------------------------GTCAATAGCACTGTGGACAACTG
Ref.24_BG.CU.03.CB378.AY900574          ---------------------GAAGAAAGCAACAGCACTGTGATAAACTG
Ref.24_BG.CU.03.CB471.AY900575          ------------------------GAAGGAATCAACAGGACTACAAACTA
Ref.24_BG.ES.08.X2456_2.FJ670526        ---------------GGAGATGGMACTGTAAGAATTGACAGCAATGTGAC
Ref.25_cpx.CM.06.06CM_BA_040.EU693240   ---------------------------ACTCCTAGTAGCCCTGTGAACAA
Ref.25_cpx.SA.03.J11233.EU697906        ------------------GAAGAAGCCAACAATATYACCAAAGGAATGGC
Ref.25_cpx.SA.03.J11451.EU697908        ------------------AATACAACCAACAATAGTACTGTGGATAGTGT
Ref.26_AU.CD.02.02CD_KS069.FM877780     ------------------------------AATACAGGCTACAATAATAC
Ref.26_AU.CD.02.02CD_MBTB047.FM877782   ------------------------------AGAAACCATACTGACATAAA
Ref.26_AU.CD.97.97CD_KTB119.FM877777    ------------------------------GGGACCACAGCAGAGAACAT
Ref.27_cpx.CD.97.97CDKTB49.AJ404325     ------------------------------ACTATCAATGACAACATGAA
Ref.27_cpx.FR.04.04CD_FR_KZS.AM851091   ---------------------------ACCAATACCAGTATCCACACGAC
Ref.28_BF.BR.99.BREPM12313.DQ085872     ------------------------GCTAATGGTACTCTGGTTGGGATGGA
Ref.28_BF.BR.99.BREPM12609.DQ085873     ------------------ACCACTGGTAATAGTAGTGTGGAAGCGATGGA
Ref.28_BF.BR.99.BREPM12817.DQ085874     ------------------ACCAATAGTAGTAGAATAGAGGAAGAAATGAA
Ref.29_BF.BR.01.BREPM16704.DQ085876     ------------CCTACTACCAAGAGTAATAGTAGTTGGATAAATGAGGA
Ref.29_BF.BR.02.BREPM119.AY771590       ---------------------------AGTGACTGGGGAAGAATGGAGAA
Ref.29_BF.BR.99.BREPM11948.DQ085871     ---------------------------AACAGTAGTAGTAATGGGATGAA
Ref.31_BC.BR.02.110PA.EF091932          ---------GCTAACCAAACTAGTAACAATAGCAGCACTATTGATATGAA
Ref.31_BC.BR.04.04BR137.AY727526        ---------------------CACAACATCAGCATTGACAGCAGCATGAA
Ref.31_BC.BR.04.04BR142.AY727527        ------------------------------------AATGGTACCATAGT
Ref.32_06A1.EE.01.EE0369.AY535660       ------------------GAGGGAACCAAGAATATCACTGTGAATAACAA
Ref.33_01B.ID.07.JKT194_C.AB547464      ------------------TCTAGCGAAATAGCAAATATAGGAAATATAAC
Ref.33_01B.MY.05.05MYKL007_1.DQ366659   ---------------------AATGCCCCTAGCATACTAGAAAATGTAAC
Ref.33_01B.MY.05.05MYKL045_1.DQ366662   ---------ATAGGAAATATCACAGATGAAGTAAACATAGGAGATATGAA
Ref.34_01B.TH.99.OUR2478P.EF165541      ------------------------------ACCAATGGCCCAAATATAAC
Ref.35_AD.AF.05.05AF026.EF158043        ------------------------------AGCATGACGGTGAACATGAC
Ref.35_AD.AF.05.05AF094.EF158040        ------------AGCAATGGCACTTTCAACAATATCACTGTCAACATAAC
Ref.35_AD.AF.05.05AF095.EF158041        ------------------------------------ACGGAGAACATGAA
Ref.36_cpx.CM.00.00CMNYU1162.EF087995   ---------------------------------ATGTCTGATGACCTGAG
Ref.36_cpx.CM.00.00CMNYU830.EF087994    ------------------------------AACGTGTCTAAGGACATGCA
Ref.37_cpx.CM.00.00CMNYU926.EF116594    --------------------------CAAGAGCTTAGATGGAGGAGAGGA
Ref.37_cpx.CM.97.CM53392.AF377957       ---------------------------AACAGCAGATGCGACGAGGGGAT
Ref.38_BF1.UY.04.UY04_3987.FJ213781     ---------------------AACACCACGGACAGTCTGAAGGAAACTCC
Ref.38_BF1.UY.04.UY04_4022.FJ213782     ------------------------------ACCCTGCTGAAGGAAGAGAC
Ref.38_BF1.UY.05.UY05_4752.FJ213780     ---------------------AATAGCAGTAGCACCCTGAAGGAAGATAT
Ref.39_BF.BR.03.03BRRJ103.EU735534      ---------------------------AACAGCACCCTGAAGGAAGAGGC
Ref.39_BF.BR.03.03BRRJ327.EU735536      ---------------AATGGCACTCAAAACAGCGCCCTAAGAGAAGATCC
Ref.39_BF.BR.04.04BRRJ179.EU735535      ---------------------------AACAGCACCTTGAAGGAAGATCC
Ref.40_BF.BR.04.04BRRJ115.EU735538      ---------------------GGGATAGACAGCACCCTGAAGGAAGAGCC
Ref.40_BF.BR.04.04BRSQ46.EU735540       ---------------------GAGCAAAACAGCACTCTGAAGGAAGAGCC
Ref.40_BF.BR.05.05BRRJ200.EU735539      ------------AAGGACACCCAGCAAAACAACACTCTAGAGGAAGAGTC
Ref.42_BF.LU.03.luBF_05_03.EU170155     ------------------------NNNNNNNNNNNNNNNNNNNNNNNNNN
Ref.43_02G.SA.03.J11223.EU697904        ---------------------------------GTTAAATGTGAAGATGT
Ref.43_02G.SA.03.J11243.EU697907        ---------------------------ATCAACAATACGTGTGAAGAAAA
Ref.43_02G.SA.03.J11456.EU697909        ------------------------GGGGACAACGCTACGTGTGCAGAAGC
Ref.44_BF.CL.00.CH80.FJ358521           ------------------------GCCGCCAGCACCCTGAAAGAAGAGCC
Ref.45_cpx.CD.97.97CD_MBFE185.FN392874  ------------------ACCAACAACAGCTTTAAGTTTGACAACATCAC
Ref.45_cpx.CM.97.97CM_MP814.FN392876    ---------------------------------------ACTGACAACAG
Ref.45_cpx.GA.97.97GA_TB45.FN392877     ---------------------------------------ACTGGAATAAA
Ref.46_BF.BR.01.01BR087.DQ358801        ------------------------AGAAGCAGCACCCTGAAGGAAGAGAC
Ref.46_BF.BR.01.01BR125.DQ358802        ------------------------GAAGGAGACGCCCTGAAGGAAGAGCC
Ref.46_BF.BR.07.07BR_FPS625.HM026456    ------------------------------GGCATCCTGAGGGAAGAGCA
Ref.47_BF.ES.08.P1942.GQ372987          ------------------------------------AGCATGAATAATAG
Ref.47_BF.ES.08.X2457_2.FJ670529        ------------AGCAGCAGTAATAGTAGTGGGAAGGGAACAATAGAAGG
Ref.49_cpx.GM.02.N18380.HQ385477        ---GCAACAAACTGTACAAATTTAGATAATACAACAGCCACTAGTTCTGC
Ref.49_cpx.GM.03.N26677.HQ385479        ---------------ACCACACCCACTAGCCCAACAGCCACTAGCTCTCC
Ref.49_cpx.GM.97.N28353.HQ385478        ------------------------------------TCTAATATAACTAA
Ref.O.BE.87.ANT70.L20587                ------------------------------------------ACAAATGA
Ref.O.CM.91.MVP5180.L20571              ---------------------------------CTATTAAATGAGACAAT
Ref.O.CM.98.98CMU2901.AY169812          ---------------------------------------AGTAGCTCAGA
Ref.O.SN.99.99SE_MP1300.AJ302647        ---------------------------AAGAATGATACCAGCAGCTCAGA
Ref.N.CM.02.DJO0131.AY532635            ---------------------AAACCAGGAAATGGGACAGACCTAGAAGC
Ref.N.CM.95.YBF30.AJ006022              ---------------------ATGACAACAAGAGAACCAGACATAGGATA
Ref.N.CM.97.YBF106.AJ271370             ------------------------ACCAATAGGACAGAGGATCTAGAAGA
Ref.P.CM.06.U14788.HQ179987             ------------AACAGCACCGACAGCACCAACACCAGCAAAACCAATCC
Ref.P.FR.09.RBF168.GU111555             ------------------AGCTCCTCTGTGAATAKCACCGCCGACAATCC
Ref.CPZ.CD.90.ANT.U42720                ------------ACAGTAACACCAAAGACAACAACACCAATAGTAGATGG
Ref.CPZ.CM.05.SIVcpzMT145.DQ373066      ------------------------------AACTCTACTGACGATCGCTT
Ref.CPZ.US.85.US_Marilyn.AF103818       ------------------------------------GCTGTAAATACTAC

Ref.A1.AU.03.PS1044_Day0.DQ676872       AGAAGAAGTGAGG------AACTGCTCTTACAACGTGACCACAGTACTAA
Ref.A1.RW.92.92RW008.AB253421           GGAAGAAATAAAA------AACTGCTCTTACAATATTACCACAGAACTAA
Ref.A1.UG.92.92UG037.AB253429           AGAAGAAATAAAA------AACTGCTCTTTCAATATGACCACAGAATTAA
Ref.A2.CD.97.97CDKTB48.AF286238         TGAAGAAATAAAA------AACTGCTCTTACAATATGCCCACAGAACTAA
Ref.A2.CM.01.01CM_1445MV.GU201516       GAAAGAAATGAAA------AACTGCTCTTACTTAATGCCCACAGAACTAA
Ref.A2.CY.94.94CY017_41.AF286237        TGAAGAAATAAAA------AACTGCTCTTACAATACTACCACAATACTAA
Ref.B.FR.83.HXB2_LAI_IIIB_BRU.K03455    AGGAGAGATAAAA------AACTGCTCTTTCAATATCAGCACAAGCATAA
Ref.B.NL.00.671_00T36.AY423387          AAGAGAAATAAGT------AACTGCTCTTTCAATATCACCACAACCATAA
Ref.B.TH.90.BK132.AY173951              AGGAGAAATGAAA------AACTGCTCTTTCAATATCACCACAAGCATAA
Ref.B.US.98.1058_11.AY331295            AGGAGAAATGAAA------AACTGCTCTTTCAATATCACCACAGACATAA
Ref.C.BR.92.BR025_d.U52953              GGGAGAAATAAAA------AATTGTTCTTTCAATATGACCACAGAAGTAA
Ref.C.ET.86.ETH2220.U46016              TGATGAAATGAAA------AATTGTTCTTTCAATATAACCACAGAACTAA
Ref.C.IN.95.95IN21068.AF067155          GAAGGAAATAAAA------AATTGCTCTTTCAATGCAACCACAGTAATAA
Ref.C.ZA.04.04ZASK146.AY772699          CAGCCCCATGACA------AATTGCTCTTTCAATGCAACCACAGAATTAA
Ref.D.CD.83.ELI.K03454                  GAAAGGAATGAAA------AACTGCTCTTTCAATGTAACCACAGTACTAA
Ref.D.CM.01.01CM_4412HAL.AY371157       AAAAAAAATGAAG------AACTGCTCTTTCAATACAACCACAATATTGA
Ref.D.TZ.01.A280.AY253311               AGGAGAGATGAAA------AACTGCTCTTTCAATATAACCACAGAAATAA
Ref.D.UG.94.94UG114.U88824              CACAGGAATGGCA------AACTGCTCTTTCAATATAACCACAGAAATAA
Ref.F1.BE.93.VI850.AF077336             AGGGGCAATGCAA------AACTGTTCTTTCAATATGACCACAGAAGTAA
Ref.F1.BR.93.93BR020_1.AF005494         AGAGGCAATACAA------AACTGTTCTTTCAATACAACCACAGAAATAA
Ref.F1.FI.93.FIN9363.AF075703           AGGGGCAATACAA------AACTGTTCTTTCAATATGACCACAGAAGTAG
Ref.F1.FR.96.96FR_MP411.AJ249238        AGGGGCAATACAA------AACTGTTCTTTCAATATGACCACAGAAGTAA
Ref.F2.CM.02.02CM_0016BBY.AY371158      AGGGGAAATAAAA------AACTGTTCTTTCAATATCACCACAGAGATAA
Ref.F2.CM.95.95CM_MP255.AJ249236        AGGGGAAATAAAA------AATTGTTCTTTCAATGTAACCACAGAGCTGA
Ref.F2.CM.95.95CM_MP257.AJ249237        GGAGGAAATGAAA------AACTGTTCTTTCAATATAACCACAGAGATAA
Ref.F2.CM.97.CM53657.AF377956           AGGGGAAATAAAA------AACTGTTCTTTCAATATCACCACAGAGATAA
Ref.G.BE.96.DRCBL.AF084936              GTACAGAATGACA------AACTGCTCTTTCAATATGACCACAGAACTGA
Ref.G.KE.93.HH8793_12_1.AF061641        CCAAGAAATAAAA------AACTGCTCTTTCAATATAACCACGGAAATAA
Ref.G.NG.92.92NG083.U88826              AGAAGAAATAAAA------AACTGCTCTTTCAAGATAACCACAGAAAGGG
Ref.G.PT.x.PT2695.AY612637              AGAAGAACTAAAA------AACTGCTCTTTCAATATAACCACAGAAATAA
Ref.H.BE.93.VI991.AF190127              ACAGGAACAAAGA------AACTGCTCTTTCAATGTAACTACAGCCATAA
Ref.H.BE.93.VI997.AF190128              AAATGAATTAACA------AATTGCTCTTTCAATGTAACTACTGTAATAA
Ref.H.CF.90.056.AF005496                AGGGGAACTAACA------AATTGCTCTTTCAATGTAACTACAGTACTAA
Ref.H.GB.00.00GBAC4001.FJ711703         ACAGAAATTAACA------AACTGCTCTTTCAATGTAACTACAGCAATAA
Ref.J.CD.97.J_97DC_KTB147.EF614151      TCTTGGGATGAAA------AACTGCTCTTTCAATATAACCACAGAAATAG
Ref.J.CM.04.04CMU11421.GU237072         TGAAATTATGAAA------AACTGTTCTTTTAAGATGACCACGGAAATAA
Ref.J.SE.93.SE9280_7887.AF082394        TGATATCATGACA------AACTGCTCTTTCAATATAACTACAGAAATAA
Ref.K.CD.97.97ZR_EQTB11.AJ249235        TGACGAGATAAAA------AATTGCTCTTTCAATATAACCACAGAACTAA
Ref.K.CM.96.96CM_MP535.AJ249239         AGCAGAAATAAAA------AATTGCTCTTTCAATATAACCACAGAAATAA
Ref.01_AE.AF.07.569M.GQ477441           AGATGACATAAAG------AACTGTTCTTTTAACATGACCACAGAACTAA
Ref.01_AE.CN.05.05GX001.GU564221        AGATGAAGTAAAA------AACTGTACTTTTAATATGACCACAGAAATAA
Ref.01_AE.TH.90.CM240.U54771            AGATGAAGTAAGA------AACTGTACTTTTAATATGACCACAGAACTAA
Ref.02_AG.CM.99.pBD6_15.AY271690        AAAGGAAATAAAA------AACTGCACTTTCAATACGACCACAGAAAGAA
Ref.02_AG.LR.x.POC44951.AB485636        AGAGGAAATAAGA------AACTGCTCTTTCAATGTGACCACAGAATTAA
Ref.02_AG.NG.x.IBNG.L39106              TGGGGAAATAAAA------AACTGCTCTTTCAATATAACCACAGAAGTAA
Ref.03_AB.RU.97.KAL153_2.AF193276       GATGGAAATGAAA------AACTGCTCTTTCAACATCACCACAGACCTGA
Ref.04_cpx.CY.94.94CY032_3.AF049337     AGAAGGAATAAAA------AACTGCTCTTTCGATATAACCACAGAAATAA
Ref.04_cpx.GR.91.GR11_97PVCH.AF119820   AGCAGAAATAAAA------AACTGCTCTTTCAATATAACCACAGAAGTAA
Ref.04_cpx.GR.97.GR84_97PVMY.AF119819   AAACGAAATGAAA------AACTGCTCTTTCAATATAACCACAGAAATAA
Ref.05_DF.BE.93.VI961.AF076998          AGGGGCAATACAA------AACTGTACTTTCAATATAACCACAGAAGTAA
Ref.05_DF.BE.x.VI1310.AF193253          AGGGGCAGTACAA------AACTGTTCTTTCAATATGACTACAGAAGTAA
Ref.05_DF.ES.99.X492.AY227107           CAAGGAGCAACAA------AACTGTTCCTTCAATATGACCACAGTAGTAA
Ref.06_cpx.AU.96.BFP90.AF064699         CAAGGAAATAAAA------AACTGCTCTTTCAATATAACCACAGAAATAA
Ref.06_cpx.EE.01.EE0359.AY535659        AGAAGAAATAACA------AACTGCTCTTTCGATATAACCACAGAAATAA
Ref.06_cpx.GH.03.03GH173_06.AB286851    AGAAGACATGAGA------AACTGTTCTTTCAATGAAACCACAGAAATAA
Ref.07_BC.CN.05.XJDC6431_2.EF368372     TAAGGAAATAAAA------AATTGCTCTTTTAATACAACCACAGTAATAA
Ref.07_BC.CN.05.XJDC6441.EF368370       TAAGGAAATGAAA------AATTGCTCTTTCAATGCAACCACAGTAGTAA
Ref.07_BC.CN.98.98CN009.AF286230        GAAGGAAATGAAA------AATTGCTCTTTCAATGCAACCACAGTAGTAA
Ref.08_BC.CN.06.nx2.HM067748            CAGTGGGATAAAA------AATTGCTCTTTCAATGCAACCACATTATTAG
Ref.08_BC.CN.97.97CNGX_6F.AY008715      GAAGGAGATAAAA------AATTGCTCTTTCAATGCAACCACATTATTAA
Ref.09_cpx.CI.00.00IC_10092.AJ866553    AGAACAAATGAAA------AACTGCTCTTACAATGCGACCACAGAACTGA
Ref.09_cpx.GH.96.96GH2911.AY093605      AGTAAGAATGCAA------AACTGCTCTTTCAATATAACCACAGAATTAA
Ref.09_cpx.SN.95.95SN1795.AY093603      AGGAGAAATGGCA------AACTGCTCTTTCAATATGACCACAGAATTAA
Ref.09_cpx.US.99.99DE4057.AY093607      AAATGAAATAAAA------AACTGCTCTTTCAATATGACCACAGAATTAA
Ref.10_CD.TZ.96.96TZ_BF061.AF289548     CCCCAGAATGACA------AACTGCTCTTTCAATACAACCACAGAAGTAA
Ref.10_CD.TZ.96.96TZ_BF071.AF289549     CACGGGAATGAAA------AACTGCTCTTTCAATATAACCACAGAAATAA
Ref.10_CD.TZ.96.96TZ_BF110.AF289550     TGTCGGAATGAAA------AACTGCTCTTTCAATATAACCACAGAAATAA
Ref.11_cpx.CM.95.95CM_1816.AF492624     AGCAGAAATGAAA------AATTGCTCTTTCAATATAACCACAGAAATAA
Ref.11_cpx.CM.96.96CM_4496.AF492623     AGCAGAAATAAAA------AACTGCTCTTTCAATRTAACTACAGAAATAA
Ref.11_cpx.CM.97.MP818.AJ291718         TACAGAAATGAAA------AACTGCTCTTTCAATGTAACCACAGAACTAA
Ref.12_BF.AR.97.A32879.AF408629         AGGGGAAATAAAA------AACTGTTCTTTCAAGATGACCACAGAAGTAA
Ref.12_BF.AR.97.A32989.AF408630         AGGGGCAATACAA------AACTGTTCTTTCAATATGACCACAGAAGTAA
Ref.12_BF.AR.99.ARMA159.AF385936        AGGGGCAATACAA------AACTGTTCTTTCAATATGACCACAGAAATAA
Ref.13_cpx.CM.02.02CM_A1394.DQ845388    AGGAGAAATGAAA------AACTGCTCTTATAATATGACCACAGGATTAA
Ref.13_cpx.CM.04.04CM_632_28.DQ845387   AGAAGAATTAAAA------AACTGCTCTTATAATATGACCACAGAATTAA
Ref.13_cpx.CM.96.96CM_1849.AF460972     AGAAGAAATAAAA------AACTGCTCTTATAATATGACCACAGGAGTAG
Ref.14_BG.ES.00.X605.AF450096           AGGAGAAATAAAA------AACTGYTCTTTCAATATCACCACAAGCCTAA
Ref.14_BG.ES.00.X623.AF450097           AGGAGAAATAAAA------AACTGCTCTTTCAATATCACCACAAGCCTAA
Ref.14_BG.PT.00.00PTHDE10.GU230137      AGGAGAAATAAAA------AACTGCTCTTTCAATATTACCACAAGCCTAA
Ref.15_01B.TH.96.M169.DQ354120          AAGAGAAATGAAA------AACTGCTCTTTCGACATCACCACAACAATGA
Ref.15_01B.TH.99.99TH_MU2079.AF516184   AGGAGAAATAAAA------AACTGTTCTTTCAATATAACCACAAGCATAA
Ref.15_01B.TH.99.99TH_R2399.AF530576    AGATGAAATGAAA------AGCTGTTCTTTTAATATGACCACAGAAGTAG
Ref.16_A2D.KE.91.KNH1271.AY945736       AGGAGAAATAAAA------AACTGCTCTTACAGTATGACCACAGAACTAA
Ref.16_A2D.KR.97.97KR004.AF286239       GATAGCAATAACACCATG-AACTGCTCTTTTGAGACTACCACAGAACTAA
Ref.17_BF.AR.02.AR02_ARG1139.EU581825   AGGGGCAATACAA------AACTGTTCTTTCAATATGACCACAGAAGTAA
Ref.17_BF.BO.02.BO02_BOL119.EU581827    AGGGGCGATAAAA------AACTGTTCTTTCAATATGACCACAGAAGTAA
Ref.17_BF.PE.02.PE02_PCR0155.EU581828   AGGGGCAATACTG------AACTGTTCATTCAATATGACCACAGAAGTAA
Ref.18_cpx.CM.97.CM53379.AF377959       AGAAGAAATAAAA------AACTGCTCTTTCAATACAACCACAGAACTAA
Ref.18_cpx.CU.99.CU14.AY586541          TGAGGCTATGAAG------AACTGCTCTTTCAATGTAACCACAGAATTAA
Ref.18_cpx.CU.99.CU68.AY894993          ACCAACAGTAC-A------AACTGCTCTTTCAATGTAACCACAGAATTAA
Ref.19_cpx.CU.99.CU29.AY588971          TGAGGAAATAAGA------AACTGCTCTTTCACTATGACCACAGCACTAA
Ref.19_cpx.CU.99.CU38.AY588970          AGAGGAAATAAGA------AACTGCTCTTTCAATGTMACCACAGAACTAA
Ref.19_cpx.CU.99.CU7.AY894994           ----CACATGAAA------AACTGCTCTTTCAATATGACCACAGAACTAA
Ref.20_BG.CU.99.Cu103.AY586545          TGAAGACATAAAC------ATCTGCTCTTTCTATATAACCACAGAGATAA
Ref.21_A2D.KE.91.KNH1254.AY945737       GGCAGGGATGCAA------AACTGCTCTTTCAATGTAACCACAGTAGTAA
Ref.21_A2D.KE.99.KER2003.AF457051       AGTGGATATGAAA------AACTGCTCTTTCAATATAACCACAGTGGTAA
Ref.21_A2D.KE.99.KSM4001.AF457072       GGATAAAATGAAA------AACTGCTCTTTTAATATAACCACAGTAGTAA
Ref.22_01A1.CM.01.01CM_0001BBY.AY371159 AACGGAAGTGACA------AACTGTTCTTTTAATATGACCACAGAACTAA
Ref.22_01A1.CM.02.02CM_3097MN.GQ229529  AACTGATGTAAGA------AACTGTTCTTTTAATATGACCACAGAACTAA
Ref.23_BG.CU.03.CB118.AY900571          TGCAGATATAAAA------AACTGCTCTTTCAATATAACCACAGAGATAA
Ref.23_BG.CU.03.CB347.AY900572          TGAAGACATAAAA------AACTGCTCTTTCAATGTAACCACAGAGATAC
Ref.24_BG.CU.03.CB378.AY900574          TAAAGAAATAAAA------AACTGCTCTTTCAATATAACCACAGAGCTAC
Ref.24_BG.CU.03.CB471.AY900575          TGAAGACATAAAA------AACTGCTCTTTCAATGCAACCACAGAAATAA
Ref.24_BG.ES.08.X2456_2.FJ670526        AGATGATATGACW------WACTGCTCTTTCAMTATGACCACRGACTTAC
Ref.25_cpx.CM.06.06CM_BA_040.EU693240   AGAAGAAATAAAA------AACTGCTCTTTCAGTGCAACCACAGAAATAA
Ref.25_cpx.SA.03.J11233.EU697906        TGAYGAAATGAGA------AACTGCTCTTTCAATGTGACCTCAGTACTAA
Ref.25_cpx.SA.03.J11451.EU697908        AGAAGATATGAAA------AATTGCTCTTTCAATACGACTACAGAACTAA
Ref.26_AU.CD.02.02CD_KS069.FM877780     AGACGAAATAAAA------AATTGCACTTTCAATATGACCACAGTACTAA
Ref.26_AU.CD.02.02CD_MBTB047.FM877782   CAGGGAAATGAGA------AACTGCTCTTTCAATATGACCACAGTACTAA
Ref.26_AU.CD.97.97CD_KTB119.FM877777    AACAGACATAAAA------AACTGTTCTTTCAATATGACCACAGTACTAA
Ref.27_cpx.CD.97.97CDKTB49.AJ404325     AGGGGAACTAAAA------AATTGTTCTTTCAATGTGACTACAGCAATAA
Ref.27_cpx.FR.04.04CD_FR_KZS.AM851091   AGAGGAACTAAAA------AATTGTTCTTTCAATGTAACTACAGCAATAA
Ref.28_BF.BR.99.BREPM12313.DQ085872     GACAGAAATGACA------AACTGCTCTTTCAATGTCACCTCAAGCATAG
Ref.28_BF.BR.99.BREPM12609.DQ085873     GGGAGAAATGAAA------AACTGCTCTTTCAATGTCACCACAAGCATAG
Ref.28_BF.BR.99.BREPM12817.DQ085874     GGAAGAAATGAAA------AACTGCTCTTTCAATGTCACCTCAAGCATAG
Ref.29_BF.BR.01.BREPM16704.DQ085876     GGGAGAGATGAAA------AACTGCTCTTTCAATGTTACCACAAGCAGAA
Ref.29_BF.BR.02.BREPM119.AY771590       AGGAGAAATGAAA------AATTGCTCTTTCAATATCACCACAGACCTAA
Ref.29_BF.BR.99.BREPM11948.DQ085871     GGGAGATATGAAA------AACTGCACTTTCAATGTTACCACAATCAGAA
Ref.31_BC.BR.02.110PA.EF091932          GGGAGAAATAAAA------AACTGTTCTTTCAATATGACCACAGAACTAA
Ref.31_BC.BR.04.04BR137.AY727526        GGGAGAAATAAAA------AATTGTTCTTTCAATATGACCACAGAATTAA
Ref.31_BC.BR.04.04BR142.AY727527        GGGAGAAATAAAA------AATTGTACTTTCAATATGACCACAGAACTAA
Ref.32_06A1.EE.01.EE0369.AY535660       AGAAGAAATGACA------AACTGCTCTTTCAATGTAACCACAGAAATAG
Ref.33_01B.ID.07.JKT194_C.AB547464      AGAGGAAGTAAGA------AACTGTTCTTTTAATATAACCACAGAACTGA
Ref.33_01B.MY.05.05MYKL007_1.DQ366659   AGAGGAAATAAGC------AACTGTTCTTTTAATACAACCACAGAACTAA
Ref.33_01B.MY.05.05MYKL045_1.DQ366662   AGATGAAGTAAAA------AACTGTTCTTTTAATGTAACCACAGAACTAA
Ref.34_01B.TH.99.OUR2478P.EF165541      AGAAGAAATAAGA------AACTGTTCTTTTAATATGACCACAGAAATAA
Ref.35_AD.AF.05.05AF026.EF158043        AGAAGAAATAAAA------AACTGCTCTTTCAATATGACCACAGAGCTAA
Ref.35_AD.AF.05.05AF094.EF158040        AGATGAAATAAAA------AACTGCTCTTTCAATGTAACCACAGAACTAA
Ref.35_AD.AF.05.05AF095.EF158041        CGGAGAAATAAAA------AACTGCTCTTTCAATATAACCACAGAACTAA
Ref.36_cpx.CM.00.00CMNYU1162.EF087995   TGGGGAAATAAAA------AACTGCTCTTTCAATATGACCACAGAACTAA
Ref.36_cpx.CM.00.00CMNYU830.EF087994    GGGGGAAATAAAA------AACTGCTCTTTCAATACAACCACAGTCCTAA
Ref.37_cpx.CM.00.00CMNYU926.EF116594    AATAGAAATAAAA------AACTGCTCTTACAATATGACCACAGAACTAA
Ref.37_cpx.CM.97.CM53392.AF377957       AGAGGAAATAAGA------AATTGCTCTTACAATATGACCACAGAACTAA
Ref.38_BF1.UY.04.UY04_3987.FJ213781     AGGAGCAATACAA------AACTGTACTTTCAATATGAGCACAGAAATAA
Ref.38_BF1.UY.04.UY04_4022.FJ213782     AGGGGCAATACAA------AACTGTTCTTTCAATATGACCACAGAAATAA
Ref.38_BF1.UY.05.UY05_4752.FJ213780     AGGGGTCATACAA------AACTGTTCTTTCAATATGACCACAGAAGTAA
Ref.39_BF.BR.03.03BRRJ103.EU735534      AGGGGCACTACAA------AACTGTTCTTTCAATATGACCACAGAAATAA
Ref.39_BF.BR.03.03BRRJ327.EU735536      AGGGGCAGTACAA------AACTGTTCTTTCAATATGACCACAGAAATAA
Ref.39_BF.BR.04.04BRRJ179.EU735535      AGGAGCAATACAA------AACTGTTCTTTCTTTATGACCACAGAAGTAA
Ref.40_BF.BR.04.04BRRJ115.EU735538      AGAGGCAATACAA------AACTGTTCTTTCAATATGACCACAGAACTAA
Ref.40_BF.BR.04.04BRSQ46.EU735540       AGGGGCAATACAA------AACTGTTCTTTCAATATGACCACAGAAGTAA
Ref.40_BF.BR.05.05BRRJ200.EU735539      AGGGGCAATACAA------AACTGTTCTTTCAATGTGACTACAGAAGTAA
Ref.42_BF.LU.03.luBF_05_03.EU170155     NNNNGAAATAAAA------AACTGCTCTTTCAATGTTACCTTAGGAATAA
Ref.43_02G.SA.03.J11223.EU697904        GGGAAACTTAAAA------AACTGCTCTTTCAATGTAACCACAGAATTAA
Ref.43_02G.SA.03.J11243.EU697907        AGAAAACATAAAA------AACTGCTCTTTCAATGTAACCACAGAAATAA
Ref.43_02G.SA.03.J11456.EU697909        AGGAAACTTAACA------AACTGCACTTTCAATATAACCACAGAAATAA
Ref.44_BF.CL.00.CH80.FJ358521           AGGGGCCATACAA------AACTGTTCTTTCAATATGACCACAGAAGTAA
Ref.45_cpx.CD.97.97CD_MBFE185.FN392874  TGATGAAATGAAA------AACTGCTCTTTCAATATGACTACAGAATTAA
Ref.45_cpx.CM.97.97CM_MP814.FN392876    CAAAGAAATGAAA------AACTGCTCTTACAATATCACCACAGAACTAA
Ref.45_cpx.GA.97.97GA_TB45.FN392877     GGAAGAAATGAGA------AACTGCTCTTACAATATGACCACAGAACTAA
Ref.46_BF.BR.01.01BR087.DQ358801        AGGGGCAATACAA------AACTGTTCTTTCAATATGACCACAGAAGTAA
Ref.46_BF.BR.01.01BR125.DQ358802        AGGGGCAATACAA------AACTGTTCTTTTAATATGACCACAGAATTAA
Ref.46_BF.BR.07.07BR_FPS625.HM026456    AGGGGCAATACAA------AACTGTTCTTTCAATATGACCACAGAAGTAA
Ref.47_BF.ES.08.P1942.GQ372987          TGGAGAAATGAAA------AATTGCTCTTTCAATATCACCACCCAAACGA
Ref.47_BF.ES.08.X2457_2.FJ670529        AGGAGAGATGAAA------AATTGTTCTTTCAATATCACCACC---CAAA
Ref.49_cpx.GM.02.N18380.HQ385477        TGAAGAGATGAAA------AACTGTTCTTTCAATATGACTACA------G
Ref.49_cpx.GM.03.N26677.HQ385479        TATAGAGATGAAA------AACTGTTCTTTCAATATAACTACA------G
Ref.49_cpx.GM.97.N28353.HQ385478        GGTAGAGAGAAAA------AACTGTTCTTTCAATATAAATACA------A
Ref.O.BE.87.ANT70.L20587                AAACCTTATGAAG------AAGTGTGAGTTTAATGTAACCACTGTTATCA
Ref.O.CM.91.MVP5180.L20571              AAATGAGATGAGA------AATTGTAGTTTTAATGTAACTACAGTCCTCA
Ref.O.CM.98.98CMU2901.AY169812          AAACCCTATGAAA------AAGTGTGAGTTTAATATAACCACAGTTCTCA
Ref.O.SN.99.99SE_MP1300.AJ302647        GAACCTTATGAAA------AAGTGTGAGTTTAATGTAACCACAGTTCTCA
Ref.N.CM.02.DJO0131.AY532635            AAGACACATGAAA------AATTGCTCATTCAATATAACCACTGAAATAC
Ref.N.CM.95.YBF30.AJ006022              CAAACAAATGAAA------AATTGCTCATTCAATGCAACCACTGAGCTAA
Ref.N.CM.97.YBF106.AJ271370             CAGACAAATGAAA------AATTGCTCATTCAATATAACCACTGAGATAA
Ref.P.CM.06.U14788.HQ179987             ATTAGAATTATTT------CAGTGCAGTTTTAATACAACCACAATAGTAA
Ref.P.FR.09.RBF168.GU111555             ATTAGATCTATTT------AAGTGCAGTTTTAATACAACCACAGTATTGA
Ref.CPZ.CD.90.ANT.U42720                CATGAAGCTACAA------GAATGTAACTTTAATCAGAGCACAGGATTTA
Ref.CPZ.CM.05.SIVcpzMT145.DQ373066      GGGAGACATGAGA------AATTGTAGCTTTAATGTCACAACTGAACTAA
Ref.CPZ.US.85.US_Marilyn.AF103818       TGATATAATGAGA------AACTGTTCTTTTAATATAACTACTGAATTAA

Ref.A1.AU.03.PS1044_Day0.DQ676872       GAGATAAGAAACAGAAAATATATTCACTTTTTTATAGACTTGATGTAGTA
Ref.A1.RW.92.92RW008.AB253421           GGGATAAAAGAAAGAAAGTATATTCACTTTTTTATAGACTAGACATAGTA
Ref.A1.UG.92.92UG037.AB253429           GGGATAAGAATCGGAAGGTATATTCACTTTTTTATAAACTTGATGTAGTA
Ref.A2.CD.97.97CDKTB48.AF286238         AAGATAAAACACAGAAAGTCTATTCACTGTTTTATGAACTTGATGTAGTA
Ref.A2.CM.01.01CM_1445MV.GU201516       AAGATAAGACACAGGAAGTCTATTCACTGTTTTATAAGCTTGATATAGTA
Ref.A2.CY.94.94CY017_41.AF286237        GAGATAAGACACAAAAAGTTTATTCACTGTTTTATAGACTTGATGTAGTA
Ref.B.FR.83.HXB2_LAI_IIIB_BRU.K03455    GAGGTAAGGTGCAGAAAGAATATGCATTTTTTTATAAACTTGATATAATA
Ref.B.NL.00.671_00T36.AY423387          AAAATAAGAGACAGAGAGAATTTGCACTGTTGAGTAAACTTGATATAGTA
Ref.B.TH.90.BK132.AY173951              GGAATAAGTTGCAGAAAGAATATGCACTCTTTTATAAACTTGATATAGTA
Ref.B.US.98.1058_11.AY331295            GCAATAAGAAGCAGAAACAGTATGCACTTTTTTATAAACTTGATGTAGTA
Ref.C.BR.92.BR025_d.U52953              GAGATAAGAGAGAGAAGGTACATGCACTTTTTTATAGACTTGATATAGTA
Ref.C.ET.86.ETH2220.U46016              GAGATAAGAAAAGGAAGGCATATGCACTTTTTTATAAACTTGATATAGTA
Ref.C.IN.95.95IN21068.AF067155          AAGATAAGAAGCAGACAGTGTATGCACTTTTTTATAAACTTGATATAGTA
Ref.C.ZA.04.04ZASK146.AY772699          GAGATAAGACACAGAAAGTGAATGCACTTTTTTATAGATCGGATATAGTA
Ref.D.CD.83.ELI.K03454                  AAGATAAGAAGCAGCAAGTATATGCACTTTTTTATAGACTTGATATAGTA
Ref.D.CM.01.01CM_4412HAL.AY371157       AGGACAAACAGAAGCAAGAATATGCACTTTTTTATATACTTGATATAGTA
Ref.D.TZ.01.A280.AY253311               GAGATAAGAGAAAGCAAGTACAAGCACTTTTTTATAAACTTGATGTGGTA
Ref.D.UG.94.94UG114.U88824              GAGATAAGAAGAAGCAAGTACAGGCACTTTTTTATAAACTTGATGTGGTA
Ref.F1.BE.93.VI850.AF077336             GAGATAAGAAGCTGAAATTATCTGCGCTTTTTTATAGGCTTGATATAGTA
Ref.F1.BR.93.93BR020_1.AF005494         GAGATAAGCAGCTGAAAGTACATGCACTTTTTTATAAACTTGATATAGTA
Ref.F1.FI.93.FIN9363.AF075703           AAGATAAGAAGCAGAAAGTACATGCGCTTTTTTATAGACTTGATATAGAA
Ref.F1.FR.96.96FR_MP411.AJ249238        AAGACAAGAAGCTGAGAGTAAATGCACTCTTTTATAAACTTGATATAATA
Ref.F2.CM.02.02CM_0016BBY.AY371158      AAGATAAGAGGAAAAATGAATTTGCAACTTTTTATAAACATGATATAGTA
Ref.F2.CM.95.95CM_MP255.AJ249236        AAGATAAGAAGAGGAAACAACAGGCACTTTTTTACAGACTTGATGTAGAA
Ref.F2.CM.95.95CM_MP257.AJ249237        GAGATAAGCAGAAAAAAGAATATGCACTTTTTTATAAACTTGATGTAGTA
Ref.F2.CM.97.CM53657.AF377956           ACGATATTAAGAAAAAAGAATCTGCAATTTTTTATAGGCTTGATGTAGTA
Ref.G.BE.96.DRCBL.AF084936              GAGATAAGAAGAAGGCAGAATACGCGCTTTTCTATAGAACTGATGTAGTA
Ref.G.KE.93.HH8793_12_1.AF061641        GAGATAGAAAGAGGAAAGAATACGCGCTTTTCTATAGACTTGATGTAATA
Ref.G.NG.92.92NG083.U88826              GAGGCAAGAAGAAGGAAGAATACGCGCTTTTCTATAAACTTGATGTGGTA
Ref.G.PT.x.PT2695.AY612637              AAGATAGGAGGAAGCAAGAATACGCGCTTTTTTATAAACTTGATATAGTA
Ref.H.BE.93.VI991.AF190127              GAGATAAGAACCAGAAGGTACATGCACTCTTTTATAGAGCTGACATAGTA
Ref.H.BE.93.VI997.AF190128              GAGATAAGCAGCAGAGAGTACATGCACTCTTTTATAGACTTGATGTAGTG
Ref.H.CF.90.056.AF005496                GAGATAAGCAGCAGAAAGTACATGCACTCTTTTATAGACTTGATGTAGTA
Ref.H.GB.00.00GBAC4001.FJ711703         GGGATAGGAAGAAGAAAGTACAGGCACTCTTTTATAGAATTGATGTAGTA
Ref.J.CD.97.J_97DC_KTB147.EF614151      GAGATAGGAGGAAGAAAGAATACGCGCTTTTCTATAAACAAGATGTAGTA
Ref.J.CM.04.04CMU11421.GU237072         GAGATAAAACAAGGAGAGAATATGCACTTTTCTATAGACAAGATATAGTA
Ref.J.SE.93.SE9280_7887.AF082394        GAAATAAAAGGAAGCAAGAGTACGCGCTTTTCTATAGACAAGATGTAGTA
Ref.K.CD.97.97ZR_EQTB11.AJ249235        AAGATAAGAAAAAGAGAGTGTCTGCACTTTTCTATAAGCTTGATATAGTG
Ref.K.CM.96.96CM_MP535.AJ249239         AAGATAAGAAGAAAAAGGAATCTGCACTTTTCTATAGACTTGATGTACTG
Ref.01_AE.AF.07.569M.GQ477441           GAGATAAGAAGAAGAAGGCTTATGCACTTTTTTATAAGCTTGATATAGTA
Ref.01_AE.CN.05.05GX001.GU564221        ACGATAAGAAGCAGAAGGTCCATGCACTTTTCTATAAGCTTGATATAGTA
Ref.01_AE.TH.90.CM240.U54771            CAGATAAGAAGCAGAAGGTCCATGCACTCTTTTATAAGCTTGATATAGTA
Ref.02_AG.CM.99.pBD6_15.AY271690        TAGATAAAAAAGAGAAAGCATATGCACTTTTTTATAAACTTGATATAAAA
Ref.02_AG.LR.x.POC44951.AB485636        GAGATAAGAAACAGAAAGTGTATGCACTTTTTTATAGGCTTGATGTAGTA
Ref.02_AG.NG.x.IBNG.L39106              GAGATAAGAAAAAGAAGATGCATGCACTTTTTTATAGACTTGATGTAGTA
Ref.03_AB.RU.97.KAL153_2.AF193276       GAGATAAAGTGAAAAAAGAATATGCACTCTTTTATAAACTTGATGTAGTA
Ref.04_cpx.CY.94.94CY032_3.AF049337     GGGATAAGAAGAAGAAAGAATATGCGCTTTTCTATAGAATTGATATAGTG
Ref.04_cpx.GR.91.GR11_97PVCH.AF119820   GAGATAAGCAGAAGAAAGAACATGCACTTTTCTATAGACTTGATGTAGTG
Ref.04_cpx.GR.97.GR84_97PVMY.AF119819   GAGATAAGAAGAAGAAAGCTTATGCGCTTTTCTATAGACTTGATATAGTG
Ref.05_DF.BE.93.VI961.AF076998          AAGATAAGAATAAGAGAGTACATGCACTCTTTTATAGACTTGATATAGTA
Ref.05_DF.BE.x.VI1310.AF193253          ATGACAAAAAGCTGAAAGTACATGCACTCTTTTATAGACTTGATATAGTA
Ref.05_DF.ES.99.X492.AY227107           ATGACAAGAGGCGGGAAGTACATGCACTCTTTTATAGACTTGATATAGTA
Ref.06_cpx.AU.96.BFP90.AF064699         GAGATAAGACAAAGAAAGAATATGCGCTTTTCTATAGACCTGATATAGTA
Ref.06_cpx.EE.01.EE0359.AY535659        GAGATAAGAAAAAGAAAGAATACGCGCTTTTCTATAAACTTGATGTAATG
Ref.06_cpx.GH.03.03GH173_06.AB286851    GAGATAAGACAAAGCAGGAATACGCGCTTTTCTATAAAACTGATGTAGTA
Ref.07_BC.CN.05.XJDC6431_2.EF368372     GAGATAGAAAGCAGACAGGGTATGCACTTTTTTATAGACTTGATGTAGTA
Ref.07_BC.CN.05.XJDC6441.EF368370       GAGATAAGAAGCAGACAGTGTATGCACTTTTTTATAGACTTGATATAGTA
Ref.07_BC.CN.98.98CN009.AF286230        GAGATAAGAAGCAGACAGTGTATGCACTTTTTTATAGACTTGATATAGTA
Ref.08_BC.CN.06.nx2.HM067748            AAGATAAGAAAGAGGCAGTGTATGCACTTTTTTATAGACTTGATATAGTA
Ref.08_BC.CN.97.97CNGX_6F.AY008715      GAGATAGGAAGAAGACAGTGTATGCACTTTTTTATAGACTTGATATAGTA
Ref.09_cpx.CI.00.00IC_10092.AJ866553    GAGATAAACACAAGAAAATGTATTCATTTTTTTATAGACTTGATATAGCA
Ref.09_cpx.GH.96.96GH2911.AY093605      GAGATAAACACCAGAAAGTATATTCACTTTTTTATAGATCTGATATAGTA
Ref.09_cpx.SN.95.95SN1795.AY093603      GAGATAAAAAACAGAAAGTACATTCACTTTTTTATAGACTTGATATAGTA
Ref.09_cpx.US.99.99DE4057.AY093607      GAGATAAGCACCAGAAAGTACATGCACTTTTTTATAGACTTGATATAGTA
Ref.10_CD.TZ.96.96TZ_BF061.AF289548     AAGATAAGAAGAAGCAAGAATATGCACTTTTTTATAAACTTGATGTGGTA
Ref.10_CD.TZ.96.96TZ_BF071.AF289549     GAGATAAGCAGAAGAAAGAACATGCACTTTTTTATAAACTTGATGTGGTA
Ref.10_CD.TZ.96.96TZ_BF110.AF289550     GAGATAAGAAAAAGCAAGAATATGCACTTTTTTATAGATCTGATGTGGTA
Ref.11_cpx.CM.95.95CM_1816.AF492624     GAGATAAGCAGAAGCAAGAATATGCGCTTTTCTATAAACTTGATGTAGTA
Ref.11_cpx.CM.96.96CM_4496.AF492623     AAGATAAGAAGAAAAAAGAATTTGCGCTTTTCTATAGACTTGATGTAGTA
Ref.11_cpx.CM.97.MP818.AJ291718         TAGATAGGAGGAAGCAAGAATACGCGCTTTTTTATAAACTTGATATAGTA
Ref.12_BF.AR.97.A32879.AF408629         GAGATAAGCAGAAGGAAGTACAGGCACTTTTTTATAAATCTGATATAGTA
Ref.12_BF.AR.97.A32989.AF408630         GAGATAAGCAGGTGAAAGTACGGGCACTTTTTTATAGACTTGACATAGTA
Ref.12_BF.AR.99.ARMA159.AF385936        GAGATAAACAGCTGAAAGTACATGCACTTTTTTATAGACTTGATATAGTG
Ref.13_cpx.CM.02.02CM_A1394.DQ845388    GTGATAGGAGACTGAAAGTATACTCACTTTTCTATAAACTAGATATAGAA
Ref.13_cpx.CM.04.04CM_632_28.DQ845387   GAGATAGGAGACGGAGAGTATACTCAATTTTCTATAAACTTGATATAGTA
Ref.13_cpx.CM.96.96CM_1849.AF460972     GCGATAGGAGACAGAAAGTATACTCACTTTTCTATAGAGTTGATATAGAA
Ref.14_BG.ES.00.X605.AF450096           GAGATAAGAGAAAGAAAGAATATGCACTTTTTTATAACCTTGATGTAGTA
Ref.14_BG.ES.00.X623.AF450097           GAGATAAGATGMARAAAGAATATGCACTTTTTTACAGCCTTGATATAGTA
Ref.14_BG.PT.00.00PTHDE10.GU230137      GAGATAAGATGAAGAAAGAATATGCACTATTTTATAGCCTTGATGTAGTA
Ref.15_01B.TH.96.M169.DQ354120          ATACTAAGGTG---AAAGACTATGCACTTTTTTATAAACTTGATATAGTA
Ref.15_01B.TH.99.99TH_MU2079.AF516184   GAACTAAGGTA---AAAGACTATGCACTTTTTTACAGCCTTGATGTAGAA
Ref.15_01B.TH.99.99TH_R2399.AF530576    GAGATAGGAAGCAGAATGTCAGTGCACTTTTTTATAAGCTTGATATAGTA
Ref.16_A2D.KE.91.KNH1271.AY945736       AAGATAAGAAACAGAAAGTCTGGTCACTGTTTTATAAACTTGATGTAGTA
Ref.16_A2D.KR.97.97KR004.AF286239       GAGATAAGAAACAGAAAGTCCAAGCACTATTTTATGAACTTGATATAGTA
Ref.17_BF.AR.02.AR02_ARG1139.EU581825   GAGATAAGCAGCGGACAGTAAATGCACTTTTTTATAGACTTGATATAGTA
Ref.17_BF.BO.02.BO02_BOL119.EU581827    GAGATAAGCATCTGAAAGTAAATGCACTTTTTTATAGACTTGATATAGTA
Ref.17_BF.PE.02.PE02_PCR0155.EU581828   GAGATAAGCAGCTGAAAGTATATTCACTTTTTTACWGACTTGATATAGTA
Ref.18_cpx.CM.97.CM53379.AF377959       GAGATAGGAGGAAGAAAGAATACGCGCTTTTCTATAAACTTGATATAGTA
Ref.18_cpx.CU.99.CU14.AY586541          GAGATAAGAAGAAACAAGAATACGCGCTTTTCTATAAACTTGATATAGTA
Ref.18_cpx.CU.99.CU68.AY894993          GAGATAAGAAGAAACAAAGATACGCGCTTTTCTATAAACTTGATATAGTA
Ref.19_cpx.CU.99.CU29.AY588971          GAGACAAAAAGCAAAAAATATATTCACTTTTCTATAAGCTTGATATAGTA
Ref.19_cpx.CU.99.CU38.AY588970          GAGACAAGACGCAAAAAATATATTCACTTTTTTATAAGCTTGATATAGTA
Ref.19_cpx.CU.99.CU7.AY894994           GAGACAAGAAACAACAAATATATTCACTTTTCTATAAGCTTGATATAGTA
Ref.20_BG.CU.99.Cu103.AY586545          AGGATAGAAAGAAGCAAGAGTACGCGCTTTTCTATAGACTTGATGTAGTG
Ref.21_A2D.KE.91.KNH1254.AY945737       GAGATAAACAGAAACAAGAATATGCACTGTTTTATAGACCTGATATAGTA
Ref.21_A2D.KE.99.KER2003.AF457051       GAGATAAGAGGAAGCAAGTATATGCACTTTTTTATAAACTTGATATAGTA
Ref.21_A2D.KE.99.KSM4001.AF457072       GAGATGAGAGGAAGAAAGTAAATGCTCTCTTTAATAGCCTTGATATAGTA
Ref.22_01A1.CM.01.01CM_0001BBY.AY371159 GAGATAAAAGAAGGGAAGTATATTCACTCTTTTATAGGCTTGATATAGTA
Ref.22_01A1.CM.02.02CM_3097MN.GQ229529  GAGATAGAAAAAGGAAAGTACATTCACTTTTTTATAAGCTTGATATAGTA
Ref.23_BG.CU.03.CB118.AY900571          GGGATAAAAGTAAGAAAGAATACGCGCTTTTCTATAAACTTGATATAATG
Ref.23_BG.CU.03.CB347.AY900572          AGGATAAAAAGAAGCAAGAACACGCGCTCTTCTATAGACTTGATATAGTG
Ref.24_BG.CU.03.CB378.AY900574          AGGACAAAAAGAAGCAAGAATATGCGCTTTTCTATAAAATTGATATAGTG
Ref.24_BG.CU.03.CB471.AY900575          AGGATAGACAGAAGCAAGAATACGCGCTTTTCTATAAGCTTGATGTAGTG
Ref.24_BG.ES.08.X2456_2.FJ670526        AGGATAAACARAAGAAAGAATACKCGCTTTTCTATAAACTTGATATARTG
Ref.25_cpx.CM.06.06CM_BA_040.EU693240   AAAATAGGAAAAGGGAAGAATACGCACTTTTTTATAGACTTGATATAAAA
Ref.25_cpx.SA.03.J11233.EU697906        GAGATAAGAAAAAGACAGAATATGCGCTTTTCTATAGGCTTGATGTAGTA
Ref.25_cpx.SA.03.J11451.EU697908        GAGATAAGAAAAGGGGAGAATATGCGTTTTTCTATAAACTTGATATAGTA
Ref.26_AU.CD.02.02CD_KS069.FM877780     GAGATAAGAAAGAAAAGGTACATGCTCTTTTTTATAGACTAGATGTAGTA
Ref.26_AU.CD.02.02CD_MBTB047.FM877782   GAGATAAGCAAGAGAAAGTACATGCTCTTTTTTATAGATTAGATATAGTA
Ref.26_AU.CD.97.97CD_KTB119.FM877777    AAGATAAGAAAGAAAAGGTACATGCTCTTTTTTATAGACTAGATATAGTA
Ref.27_cpx.CD.97.97CDKTB49.AJ404325     AAGATAAGCAGCAGAAAGTACATGCACTTTTTTATAAACTTGATGTAGTA
Ref.27_cpx.FR.04.04CD_FR_KZS.AM851091   AAGATAAGAAGCAGAAATTACAAGCACTTTTTGAGAGCCTTGATGTAGTA
Ref.28_BF.BR.99.BREPM12313.DQ085872     GAGATAAGAGGCATAAAGAATATGCACTTTTTCATAAACTTGATGTAGTA
Ref.28_BF.BR.99.BREPM12609.DQ085873     GAGATAAGATGCAGAAAGAATATGCACTTTTTTATAAACTTGATGTAGTA
Ref.28_BF.BR.99.BREPM12817.DQ085874     GAAATAAGATGCAGAAAGAATATGCACTTTTTTATAAACTTGATGTAGTA
Ref.29_BF.BR.01.BREPM16704.DQ085876     AAGATAAGATGAAAAAAGAATATGCGCTTTTTCATACACTTGATATAGTA
Ref.29_BF.BR.02.BREPM119.AY771590       GAGATAAGAAGCAGAAAGAATATGCAGTTTTTTATAAACTTGATGTGACA
Ref.29_BF.BR.99.BREPM11948.DQ085871     GAGATAAGATAGAGAAACAATATGCACTTTTTGATAAACTTGATATAGTA
Ref.31_BC.BR.02.110PA.EF091932          GAGATAAAATAAGGAAGGTACATGCACTTTTTTATAGACTTGATATAGTG
Ref.31_BC.BR.04.04BR137.AY727526        GAGATAAGAAAAAGAAGGTGTATGCACTTTTTTATAGACCTGATATAGTA
Ref.31_BC.BR.04.04BR142.AY727527        GAGATAAGGGAAGGAAGGTACATGCACTTTTTTATAGACTTGATATAGTA
Ref.32_06A1.EE.01.EE0369.AY535660       AAGATAAGAAAAAGACAGAATACGCGCTTTTCTATAAACTTGATGTAATA
Ref.33_01B.ID.07.JKT194_C.AB547464      GAGATAAGAAGCAGAAGGTCTATGCACTTTTTTATAAGCTTGATATAGTA
Ref.33_01B.MY.05.05MYKL007_1.DQ366659   GAGATAAGAAGCAGAAGGTCTATGCACTTTTTTATAAGCTTGATATAGTA
Ref.33_01B.MY.05.05MYKL045_1.DQ366662   GAGATAAGCAGCAGAAGGTATATGCACTTTTTTATAAGCTTGATATAGTA
Ref.34_01B.TH.99.OUR2478P.EF165541      GAGATAAGAAGCAGAAGGTCTATGCACTTTTTTATAAACTTGATCTAGTA
Ref.35_AD.AF.05.05AF026.EF158043        GGGATAAAAGCAAGAAAGTATACTCACTTTTTTATAGACTTGATGTAGTA
Ref.35_AD.AF.05.05AF094.EF158040        GGGATAAAACAAAGAAAGTATATTCACTTTTTTATAAACTTGATATAGTA
Ref.35_AD.AF.05.05AF095.EF158041        GGGATAAAAGACAGAAAGTATATTCACTTTTTTATAAACTTGATGTAGTA
Ref.36_cpx.CM.00.00CMNYU1162.EF087995   GAGATAAGAAACAGAGAGTGCATTCACTTTTTTATAAGCTTGATATAGTA
Ref.36_cpx.CM.00.00CMNYU830.EF087994    GAGATAAGATACAGAAAGTGCATTCACTTTTTTATAGGCTTGATATAGTA
Ref.37_cpx.CM.00.00CMNYU926.EF116594    GAGACAAGAAACAAAAAATATATTCACTTTTTTATAAGCTTGATGTAGTA
Ref.37_cpx.CM.97.CM53392.AF377957       GAGACAGGAAACAAAAAATACATTCATTGTTTTATAAGCTTGATGTAGTA
Ref.38_BF1.UY.04.UY04_3987.FJ213781     GAGATAAGCAGCAAAAAGTACGTGCATTGTTTTATAGACTTGATATAGTA
Ref.38_BF1.UY.04.UY04_4022.FJ213782     GAGACAAGCAGAAAAAAGTACATGCACTTTTTTATAAACTTGATATAGTA
Ref.38_BF1.UY.05.UY05_4752.FJ213780     GAGATAAGCAGCTAAAAGTATATTCACTTTTTTATAGACTTGATATAGTA
Ref.39_BF.BR.03.03BRRJ103.EU735534      GAGATAAGCAGCAGAAAGTACATGCACTTTTTTATAGGCTTGATATAGTA
Ref.39_BF.BR.03.03BRRJ327.EU735536      GAGATAGGCAGCAGAGAGTGCGGGCACTTTTTTATAAGCTTGATCTAGTA
Ref.39_BF.BR.04.04BRRJ179.EU735535      GAGATAAGAAGCAAAAAGTACATGCTCTTTTTTATAGGCTTGATATAGTT
Ref.40_BF.BR.04.04BRRJ115.EU735538      GAGATAAGCAGCAGAAAGTACATGCACTCTTTTATAAACTTGATATAGTG
Ref.40_BF.BR.04.04BRSQ46.EU735540       GAGATAAGCAGCAGAAAGTACATGCACTCTTTTATAGACTTGATATAACA
Ref.40_BF.BR.05.05BRRJ200.EU735539      GAGATAAGCCGCAGGAAGTACATGCACTCTTTTATAAACTTGATATACTA
Ref.42_BF.LU.03.luBF_05_03.EU170155     AAAGTAAGATGCAGAAAGAATATGCACTTTTTTATAGATCTGATGTAGTA
Ref.43_02G.SA.03.J11223.EU697904        GAGATAAGAAGAAGAAAGAATATGCGATTTTCTATAAACTTGATGTAGTA
Ref.43_02G.SA.03.J11243.EU697907        GAGATAGGAGTAAGAAAGAATATGCACTTTTCTATAAACTTGATATAGTA
Ref.43_02G.SA.03.J11456.EU697909        GAGATAAGAGGAAGGCAGAATATGCTCTTTTCTATAGACTTGACGTGGTA
Ref.44_BF.CL.00.CH80.FJ358521           GAGATAGGCGGCTGAAAGTAAATGCACTATTTTATAGACTTGATATAGTA
Ref.45_cpx.CD.97.97CD_MBFE185.FN392874  GAGATAAAACACAGGAAGTATATTCACTTTTTTATAAACTTGATGTAGTA
Ref.45_cpx.CM.97.97CM_MP814.FN392876    GAGATAGAAAACAGAAAATATATTCACTTTTTTATAGGCTTGATATAGTA
Ref.45_cpx.GA.97.97GA_TB45.FN392877     GAGATAAAAAACAGAAAMTATATTCACTTTTTTATAAAATAGATGTAGTA
Ref.46_BF.BR.01.01BR087.DQ358801        GAGATAAGCGGCTGCAAGTACATGCACTTTTTTATAAGCTTGATATAGTA
Ref.46_BF.BR.01.01BR125.DQ358802        GAGATAAGCAGATGAAAGTACATGCACTTTTTTATAGGCTTGATATAGTA
Ref.46_BF.BR.07.07BR_FPS625.HM026456    GAGATAAACAGCTGAAAGTACATGCACTTTTTTATAGGCTTGATATAGTA
Ref.47_BF.ES.08.P1942.GQ372987          GAGGGAGAAAG---AGAGAATATGCACTTTTTTATAACCTTGATGTAGTG
Ref.47_BF.ES.08.X2457_2.FJ670529        CGGAGGAGAGAAGGAAAGAATATGCACTTTTTTATAAACTTGATGTAATG
Ref.49_cpx.GM.02.N18380.HQ385477        GAGGCCAGAAGAAGAAAGAGTATGCGATCTTCTATAAAGCAGATGTAGTA
Ref.49_cpx.GM.03.N26677.HQ385479        GAGATAAGAAGAAGAAAGAATACGCGTTTTTCTATAAAACAGATATAAGA
Ref.49_cpx.GM.97.N28353.HQ385478        GAGGCAAGATGAGGATAGACTACGCGCTTTTCTATGAAGCAGACATAGTA
Ref.O.BE.87.ANT70.L20587                AAGACAAAAAGGAGAAAAAACAGGCTCTATTCTATGTATCAGATTTGATG
Ref.O.CM.91.MVP5180.L20571              CAGACAAAAAGGAGCAAAAACAGGCTCTATTCTATGTATCAGATCTGAGT
Ref.O.CM.98.98CMU2901.AY169812          AGGACAAAAAGGAGAAAAAACAGGCTTTATTCTATAGAGCAGATTTGACT
Ref.O.SN.99.99SE_MP1300.AJ302647        AAGACAAAAAGGAGAAACAACAGGCTCTATTCTATGTATCAGATTTGATG
Ref.N.CM.02.DJO0131.AY532635            ATGACAAAAAGAAGCAAGCTTACTCTCTGTTTTATGTAGAAGATGTAGTG
Ref.N.CM.95.YBF30.AJ006022              CAGATAAAAAGAAGCAAGTTTACTCTCTGTTTTATGTAGAAGATGTAGTA
Ref.N.CM.97.YBF106.AJ271370             GAGATAGAAAGAAGCAAGTTTACTCTCTGTTTTATGTAGAAGATGTAGTG
Ref.P.CM.06.U14788.HQ179987             AAGATAAACAGCAGACACAGCAAGCACTCTTTTATAGAGCAGACCTAACA
Ref.P.FR.09.RBF168.GU111555             AAGATAAAAAGCAGGGACAGCAAGCACTCTTCTATAGAACAGACCTAATA
Ref.CPZ.CD.90.ANT.U42720                AAGATAAGAAACAAAAAATGAAAGCCATATTTTATAAAGGAGATCTTATG
Ref.CPZ.CM.05.SIVcpzMT145.DQ373066      GAGATAAGAAAAGACAAGTGTATTCCTTATTCTATGTGGAGGATATAACA
Ref.CPZ.US.85.US_Marilyn.AF103818       GAGACAAAAAGAAACAAGTGTATTCCTTATTTTATGTAGATGATCTAGCT

Ref.A1.AU.03.PS1044_Day0.DQ676872       CCAATTGGTAAT------------------------------------AA
Ref.A1.RW.92.92RW008.AB253421           CAACTTAGTAGCAAT------------------------------AATAG
Ref.A1.UG.92.92UG037.AB253429           CAAATTAATAATGGT------------------------------AATAA
Ref.A2.CD.97.97CDKTB48.AF286238         CTACTTAATAGAAGT---------------------------AAGAATAG
Ref.A2.CM.01.01CM_1445MV.GU201516       CAAATTAATAGTACGGACAATGTT------------ACGCAGCAAAACAA
Ref.A2.CY.94.94CY017_41.AF286237        CAACTTGATGAAAGTGAAAAT---------------AAGAATACATCAGG
Ref.B.FR.83.HXB2_LAI_IIIB_BRU.K03455    CCAATAGATAAT--------------------------------------
Ref.B.NL.00.671_00T36.AY423387          CCAATAGATAAT--------------------------------------
Ref.B.TH.90.BK132.AY173951              CCAATAAATAAT--------------------------------------
Ref.B.US.98.1058_11.AY331295            CAAATGAATAAT--------------------------------------
Ref.C.BR.92.BR025_d.U52953              CCACTTAAGAATGAG---------------------------AGTAGTAA
Ref.C.ET.86.ETH2220.U46016              CCACTTAATAAC--------------------------------------
Ref.C.IN.95.95IN21068.AF067155          CCACTTGATAATGAGGAGCAG---------------GAAAACGATAGCAA
Ref.C.ZA.04.04ZASK146.AY772699          CCACTTGAGAAG--------------------------------------
Ref.D.CD.83.ELI.K03454                  CCAATAGACAATGAT---------------------------AGTAGTAC
Ref.D.CM.01.01CM_4412HAL.AY371157       GGAATAGATAAT--------------------------------------
Ref.D.TZ.01.A280.AY253311               CCAATAGATAAA------------------------------------AA
Ref.D.UG.94.94UG114.U88824              AAAATAAATGATAAT------------------------------GATAG
Ref.F1.BE.93.VI850.AF077336             CCAATAGGCAAT------------------------------------AA
Ref.F1.BR.93.93BR020_1.AF005494         CAAATCAACAAG------------------------------------GA
Ref.F1.FI.93.FIN9363.AF075703           CCAATCAGCAAT---------------------------------AATAA
Ref.F1.FR.96.96FR_MP411.AJ249238        CCAATCAATAAC------------------------------------AG
Ref.F2.CM.02.02CM_0016BBY.AY371158      CCAATTGAAAAA--------------------------------------
Ref.F2.CM.95.95CM_MP255.AJ249236        CCAATTAAGAAT--------------------------------------
Ref.F2.CM.95.95CM_MP257.AJ249237        CAAATCAATAAC--------------------------------------
Ref.F2.CM.97.CM53657.AF377956           CCAATCAATAAT--------------------------------------
Ref.G.BE.96.DRCBL.AF084936              CCAATTAATGAGATGAATAAT---------------GAAAATAATGGTAC
Ref.G.KE.93.HH8793_12_1.AF061641        CCAATTAATGATGATAGTAGT------------------AATAGTACAGG
Ref.G.NG.92.92NG083.U88826              CCAATTAGTAAT------------------------------------GG
Ref.G.PT.x.PT2695.AY612637              CCAATTAATGATGGT---------------------------AGGAATAG
Ref.H.BE.93.VI991.AF190127              CAGATTGATGAAGGTGAA------------------------AGAAATAA
Ref.H.BE.93.VI997.AF190128              CCAATTGATGAGACTAGTAAT------------------AATAATAATAG
Ref.H.CF.90.056.AF005496                CCAATTGATAAC--------------------------------------
Ref.H.GB.00.00GBAC4001.FJ711703         CCAATTAATGATGAAGATTATAAT------------GGGACTAATGGGAC
Ref.J.CD.97.J_97DC_KTB147.EF614151      TCAATTGATAAT--------------------------------------
Ref.J.CM.04.04CMU11421.GU237072         CCAATTAGTGGC------------------------------------AG
Ref.J.SE.93.SE9280_7887.AF082394        CCAATTGATAGT--------------------------------------
Ref.K.CD.97.97ZR_EQTB11.AJ249235        CAAATAAAGCAATCTGAA------------------------ATTAATCA
Ref.K.CM.96.96CM_MP535.AJ249239         CCACTTAATGGCGAG---------------------------GGTAATAA
Ref.01_AE.AF.07.569M.GQ477441           TCAATTGAAAAG--------------------------------------
Ref.01_AE.CN.05.05GX001.GU564221        CAAATGCATAGTAAT---------------------------AATAATAG
Ref.01_AE.TH.90.CM240.U54771            CAAATTGAAGAT---------------------------------AAGAA
Ref.02_AG.CM.99.pBD6_15.AY271690        GAACTTGAGGGAAGTAAG---------------------GATAATAGTAG
Ref.02_AG.LR.x.POC44951.AB485636        CAGATCAATAATAGTAAA------------------------GGTAGTAA
Ref.02_AG.NG.x.IBNG.L39106              CAAATTAATGAA------------------------------------AA
Ref.03_AB.RU.97.KAL153_2.AF193276       CAAATAGATAAT--------------------------------------
Ref.04_cpx.CY.94.94CY032_3.AF049337     CCAATTAATGCTAGAGTGCCAATTAAT------GGTAGTAATAGGAATAA
Ref.04_cpx.GR.91.GR11_97PVCH.AF119820   CCAATTAATAATAATGTGCCAATTAAT------AATACTAGTAATACAAG
Ref.04_cpx.GR.97.GR84_97PVMY.AF119819   CCAATTAATGATAATAATAGTACT---------AATAGTAGGAGAAGTAG
Ref.05_DF.BE.93.VI961.AF076998          TCAATCAATAGT--------------------------------------
Ref.05_DF.BE.x.VI1310.AF193253          CCAATCAGTAGCGAT------------------------------GACAG
Ref.05_DF.ES.99.X492.AY227107           CCAATCAATAAT------------------------------------GG
Ref.06_cpx.AU.96.BFP90.AF064699         CCAATTGGGGAT---------------------------------GATAG
Ref.06_cpx.EE.01.EE0359.AY535659        CCAATTGAGGGTAAAAAT------------------------AATAGTAG
Ref.06_cpx.GH.03.03GH173_06.AB286851    CAAATGGGTAAG---------------------------------GAAGG
Ref.07_BC.CN.05.XJDC6431_2.EF368372     CCACTTGGTGAGAGGAAC---------------------TCTAGTGGGAA
Ref.07_BC.CN.05.XJDC6441.EF368370       CCACTTACTGAAAAGAAC---------------------TCTAGTGGGAA
Ref.07_BC.CN.98.98CN009.AF286230        CCATTTACTAAGAAGAAC---------------------TCTAGTGGGAA
Ref.08_BC.CN.06.nx2.HM067748            CCACTTAATGATGATAAG---------------------AACTCTAGTAA
Ref.08_BC.CN.97.97CNGX_6F.AY008715      CCCCTTAATGATGAGAAC---------------------TCTGGTGAGAA
Ref.09_cpx.CI.00.00IC_10092.AJ866553    CAAATTGATAGAAAA---------------------------ATTAATAA
Ref.09_cpx.GH.96.96GH2911.AY093605      TCAATCAATGCA--------------------------------------
Ref.09_cpx.SN.95.95SN1795.AY093603      AAAATCAATGAAACA---------------------------ACAGAAAA
Ref.09_cpx.US.99.99DE4057.AY093607      CCAATCAATGACAATGAA------------------------ACAAACCT
Ref.10_CD.TZ.96.96TZ_BF061.AF289548     CAAATAGGTGAT--------------------------------------
Ref.10_CD.TZ.96.96TZ_BF071.AF289549     CAAATAGATGGT--------------------------------------
Ref.10_CD.TZ.96.96TZ_BF110.AF289550     CAATTAGATGGT------------------------------------AA
Ref.11_cpx.CM.95.95CM_1816.AF492624     CCACTCAATGAT------------------------------------AA
Ref.11_cpx.CM.96.96CM_4496.AF492623     CCACTTAATGGTAATAGTAAT------------------ARTAGTAGTAG
Ref.11_cpx.CM.97.MP818.AJ291718         CCAATTAATGATAATAAT------------------------AATAGTAG
Ref.12_BF.AR.97.A32879.AF408629         CCAATCAACAATGGC------------------------------GATGG
Ref.12_BF.AR.97.A32989.AF408630         CCAATCAATAACAGTAATGACAATASA------ACACACGATAACAGTAA
Ref.12_BF.AR.99.ARMA159.AF385936        CCAATCGGTAAT--------------------------------------
Ref.13_cpx.CM.02.02CM_A1394.DQ845388    CCACTTGGGGAAAATAGTAAT------------------AGCAGTAATAG
Ref.13_cpx.CM.04.04CM_632_28.DQ845387   CCAATTGAGGGAAATAAT---------------------AGTAGTAGGAG
Ref.13_cpx.CM.96.96CM_1849.AF460972     CCAATTGAGGGAAATAGTAAT------------------AGTGGTAATAG
Ref.14_BG.ES.00.X605.AF450096           CAAATGGRCAAT--------------------------------------
Ref.14_BG.ES.00.X623.AF450097           CAGATGGACAAT--------------------------------------
Ref.14_BG.PT.00.00PTHDE10.GU230137      CAAATGGACAAT--------------------------------------
Ref.15_01B.TH.96.M169.DQ354120          CAAATAGATGAG---------------------------------AATAA
Ref.15_01B.TH.99.99TH_MU2079.AF516184   GCAATAGATAAT--------------------------------------
Ref.15_01B.TH.99.99TH_R2399.AF530576    CAAATGGAGAATAATAGTAGT------------------AATAGTAGTAG
Ref.16_A2D.KE.91.KNH1271.AY945736       CAAATTAATGAAAATAATAGTACTAAT---AGTAGCAGTAATAACAGTAG
Ref.16_A2D.KR.97.97KR004.AF286239       CAACTTAATAGTAGTGAC---------------------AGTAATGATAC
Ref.17_BF.AR.02.AR02_ARG1139.EU581825   CCAATCAATAACAGT------------------------------ATCAG
Ref.17_BF.BO.02.BO02_BOL119.EU581827    CCAATCAGCAGTGGCAGTAAT---------------AGCAGTGACAATAG
Ref.17_BF.PE.02.PE02_PCR0155.EU581828   CCAATCAGCAAT--------------------------------------
Ref.18_cpx.CM.97.CM53379.AF377959       CAAATTAGTGAG---------------------------------AATAG
Ref.18_cpx.CU.99.CU14.AY586541          CAAATGAGTAGGAGTGAT------------------------AATAGTAG
Ref.18_cpx.CU.99.CU68.AY894993          CCAATTAGTAGG--------------------------------------
Ref.19_cpx.CU.99.CU29.AY588971          CAAATTGATAAT--------------------------------------
Ref.19_cpx.CU.99.CU38.AY588970          CAAATTAATAAT--------------------------------------
Ref.19_cpx.CU.99.CU7.AY894994           CCAATTGGTGAT--------------------------------------
Ref.20_BG.CU.99.Cu103.AY586545          CCAATTAATGATAAGAATAGT------------------AATAATAGTAA
Ref.21_A2D.KE.91.KNH1254.AY945737       CCAATAGACAAT------------------------------------AA
Ref.21_A2D.KE.99.KER2003.AF457051       CCAATAAACAATGAT------------------------------GATAA
Ref.21_A2D.KE.99.KSM4001.AF457072       CTAATAAGCAAT---------------------------------AGTAG
Ref.22_01A1.CM.01.01CM_0001BBY.AY371159 GGAATTAATGGA--------------------------------------
Ref.22_01A1.CM.02.02CM_3097MN.GQ229529  AAAATTGATAATGATAAT------------------------AGTACATC
Ref.23_BG.CU.03.CB118.AY900571          CCAATTGATGATAAGAATAAT------------------GGTAGTAATAA
Ref.23_BG.CU.03.CB347.AY900572          CCAATTAATGATCAGAGA---------------------AATAATAGTGC
Ref.24_BG.CU.03.CB378.AY900574          CCAATTAATAATAGTAGT------------------------AGTAATAA
Ref.24_BG.CU.03.CB471.AY900575          CAAATTAATGATAAGGATAAT---------------AGTAGTAATAATAA
Ref.24_BG.ES.08.X2456_2.FJ670526        CCWATTAGTGATAATAGT------------------------AATAATAA
Ref.25_cpx.CM.06.06CM_BA_040.EU693240   CCATATGGAGAT--------------------------------------
Ref.25_cpx.SA.03.J11233.EU697906        CCAATTGATAAT------------------------------------AG
Ref.25_cpx.SA.03.J11451.EU697908        CCACTTAAAGGTAGT---------------------------GATAATAG
Ref.26_AU.CD.02.02CD_KS069.FM877780     CCAATCAATGGTGAT------------------------------AATAA
Ref.26_AU.CD.02.02CD_MBTB047.FM877782   CTAATGAATGGTAATGAT------------------------AGTAAGAA
Ref.26_AU.CD.97.97CD_KTB119.FM877777    CCAATTAATGATAATGATAAT---------------GATAGTCATAGTAA
Ref.27_cpx.CD.97.97CDKTB49.AJ404325     CAAATTGGTAATGAT---------------------------ACTAATAC
Ref.27_cpx.FR.04.04CD_FR_KZS.AM851091   CCAATGAATAAA--------------------------------------
Ref.28_BF.BR.99.BREPM12313.DQ085872     TCAATAAACGAG--------------------------------------
Ref.28_BF.BR.99.BREPM12609.DQ085873     CCAATAGCTAAT--------------------------------------
Ref.28_BF.BR.99.BREPM12817.DQ085874     CCAATAAATAAT--------------------------------------
Ref.29_BF.BR.01.BREPM16704.DQ085876     TCAACAGGGGAA------------------------------------GG
Ref.29_BF.BR.02.BREPM119.AY771590       CCAATAGGAAAT--------------------------------------
Ref.29_BF.BR.99.BREPM11948.DQ085871     CCAGTAGAAAAT--------------------------------------
Ref.31_BC.BR.02.110PA.EF091932          CCACTTAATGAAAAT------------------------------AATAG
Ref.31_BC.BR.04.04BR137.AY727526        CCACTTAAGGAGAAGAGT---------------------AATAACAATTC
Ref.31_BC.BR.04.04BR142.AY727527        CCACTTGAAAGT------------------------------------GA
Ref.32_06A1.EE.01.EE0369.AY535660       CCAATTGAGGGTAAAAAT------------------------AATAATGG
Ref.33_01B.ID.07.JKT194_C.AB547464      CAACTTGGAAAT---------------------------------AGTAA
Ref.33_01B.MY.05.05MYKL007_1.DQ366659   TCAATTGGAGGTAAT------------------------------AAGAG
Ref.33_01B.MY.05.05MYKL045_1.DQ366662   CAAATTGGAGGTAATAATAATGTTAGTAGTGAGGATAATAATAGTAATAG
Ref.34_01B.TH.99.OUR2478P.EF165541      CAAATTAATGGT--------------------------------------
Ref.35_AD.AF.05.05AF026.EF158043        TCAATTGATGGTGATAATAGT---------------AGTTATGGTAATAG
Ref.35_AD.AF.05.05AF094.EF158040        CAACTTAATAGTAGT------------------------------GATTC
Ref.35_AD.AF.05.05AF095.EF158041        CAAATTGAGGAT------------------------------------GA
Ref.36_cpx.CM.00.00CMNYU1162.EF087995   CCAATTAATGCAGAG------------------------------AATAA
Ref.36_cpx.CM.00.00CMNYU830.EF087994    CCAATTGATGCAAGT------------------------------AATAA
Ref.37_cpx.CM.00.00CMNYU926.EF116594    CCAATTGGTGAT--------------------------------------
Ref.37_cpx.CM.97.CM53392.AF377957       TCAATTAATGAT--------------------------------------
Ref.38_BF1.UY.04.UY04_3987.FJ213781     CCAATCAATAATGGC------------------------------AGTAA
Ref.38_BF1.UY.04.UY04_4022.FJ213782     CCAATCAGTGATGACAGTGGC------------------AGTAATAGTAC
Ref.38_BF1.UY.05.UY05_4752.FJ213780     CCAATTAGTAATGGCAATAAT---------------GGTAGTAGAAGTAA
Ref.39_BF.BR.03.03BRRJ103.EU735534      CCAATCAGCGATAATAGC---------------------AATGGCAGCAA
Ref.39_BF.BR.03.03BRRJ327.EU735536      CCAATCAACAGT---------------------------------GGCCA
Ref.39_BF.BR.04.04BRRJ179.EU735535      CCAATCAGCAATAGC---------------------------AGCAATAG
Ref.40_BF.BR.04.04BRRJ115.EU735538      CCACTTAACAGTGATGGT------------------------AATAACAG
Ref.40_BF.BR.04.04BRSQ46.EU735540       CCAATCAACAATAAT------------------------------AACAG
Ref.40_BF.BR.05.05BRRJ200.EU735539      CCAATCAGCGGTAAT------------------------------GATAA
Ref.42_BF.LU.03.luBF_05_03.EU170155     CCAATAGATAAT---------------------------------AATAG
Ref.43_02G.SA.03.J11223.EU697904        CCAATTGATGGGAAT---------------------------AGTAATAA
Ref.43_02G.SA.03.J11243.EU697907        CCAATTGATAGTAATAGTAATAATAAA---AATAGTACTAATACATCAGA
Ref.43_02G.SA.03.J11456.EU697909        CCAATTGATGGT---------------------------------GCTAA
Ref.44_BF.CL.00.CH80.FJ358521           CCAATCAGCAAT------------------------------------AA
Ref.45_cpx.CD.97.97CD_MBFE185.FN392874  CCAATTAATGAAGGT------------------------------AATGA
Ref.45_cpx.CM.97.97CM_MP814.FN392876    CAAATGGATGATAGTAGTAGTAGCAGTACTACCAATAATAGCAGGAATAG
Ref.45_cpx.GA.97.97GA_TB45.FN392877     CCAATTAATGGAACTAAGGGT------------------AATAATAGTAR
Ref.46_BF.BR.01.01BR087.DQ358801        GCAATTAATGAT--------------------------------------
Ref.46_BF.BR.01.01BR125.DQ358802        CCAATCAGCAATATC---------------------------AGTAATAA
Ref.46_BF.BR.07.07BR_FPS625.HM026456    CCAATCGGTGAT--------------------------------------
Ref.47_BF.ES.08.P1942.GQ372987          CAATTAGAATCA---------------------------------GACAA
Ref.47_BF.ES.08.X2457_2.FJ670529        CAATCAGGATTA--------------------------------------
Ref.49_cpx.GM.02.N18380.HQ385477        TCAAGTAATAAT--------------------------------------
Ref.49_cpx.GM.03.N26677.HQ385479        CCAATTGATAAT--------------------------------------
Ref.49_cpx.GM.97.N28353.HQ385478        CCAATTAATAAT--------------------------------------
Ref.O.BE.87.ANT70.L20587                GAACTGAATGAGACAAGCAGC------------------ACAAATAAGAC
Ref.O.CM.91.MVP5180.L20571              AAGGTTAATGACTCA---------------------------AATGCAGT
Ref.O.CM.98.98CMU2901.AY169812          GAAATAAGAGACAAC------------------------------AGCAC
Ref.O.SN.99.99SE_MP1300.AJ302647        AAAGTGAATGAA------------------------------------AA
Ref.N.CM.02.DJO0131.AY532635            CCACTCAATGAT------------------------------------GG
Ref.N.CM.95.YBF30.AJ006022              CCAATCAATGCC--------------------------------------
Ref.N.CM.97.YBF106.AJ271370             CCAATCAAAGAT---------------------------------GGGAC
Ref.P.CM.06.U14788.HQ179987             AAATTGGATAAT--------------------------------------
Ref.P.FR.09.RBF168.GU111555             GCACTGAATGAG---------------------------------ACAGC
Ref.CPZ.CD.90.ANT.U42720                AAGTGTCAGGAC---------------------------------AACAA
Ref.CPZ.CM.05.SIVcpzMT145.DQ373066      GCAATAGGAAAT--------------------------------------
Ref.CPZ.US.85.US_Marilyn.AF103818       CATATCAATAAT--------------------------------------

Ref.A1.AU.03.PS1044_Day0.DQ676872       TAGTGATAGTGAG---TATATATTAATAAATTGTAATACCTCAACCATTA
Ref.A1.RW.92.92RW008.AB253421           TAATAGTAATGAG---TATAGATTAATAAATTGTAATACCTCAGCCATTA
Ref.A1.UG.92.92UG037.AB253429           CAGTAGTAATCTG---TATAGATTAATAAATTGTAATACCTCAGCCCTTA
Ref.A2.CD.97.97CDKTB48.AF286238         TAGTTATAGTACT---TATAGACTAATAAGTTGTAATACCTCAGTCATCA
Ref.A2.CM.01.01CM_1445MV.GU201516       TGATACGCAGCCG---TATAGACTAATACGTTGTAATACCTCAGTCATCA
Ref.A2.CY.94.94CY017_41.AF286237        TAGTAATACTCTG---TATAGACTAATAAATTGTAATACCTCAACCATCA
Ref.B.FR.83.HXB2_LAI_IIIB_BRU.K03455    -GATACTACCAGC---TATAAGTTGACAAGTTGTAACACCTCAGTCATTA
Ref.B.NL.00.671_00T36.AY423387          -GATAGTTATAGT---TATATGTTGATAAATTGTAATACCTCAGTCATTA
Ref.B.TH.90.BK132.AY173951              -GATAATACTAGC---TATAGGTTGATAAGTTGTAACACCTCAGTCATTA
Ref.B.US.98.1058_11.AY331295            -AATAATAATAGC---TATAGGCTGATAAGTTGTAACACCTCAGTCATTA
Ref.C.BR.92.BR025_d.U52953              CACTTCTGGTGAT---TATAGATTAATAAATTGTAATACCTCAGCCATAA
Ref.C.ET.86.ETH2220.U46016              -GGTTCTACTGAT---TATAGATTAATAAATTGTAATACCTCAACCATAA
Ref.C.IN.95.95IN21068.AF067155          CTCTAGTGGGTAT---TATAGATTAATAAATTGTAATACTTCAGCCCTAA
Ref.C.ZA.04.04ZASK146.AY772699          -AATAGCTCTGAG---TATATATTAATAAATTGCAATACCTCAACCATAA
Ref.D.CD.83.ELI.K03454                  CAATAGTACCAAT---TATAGGTTAATAAATTGTAATACCTCAGCCATTA
Ref.D.CM.01.01CM_4412HAL.AY371157       -------AGTAGT---AATAGGTTAATAAATTGTACCACCTCAGTCATCA
Ref.D.TZ.01.A280.AY253311               GAATAATAATAGT---TATACATTAATGCATTGCAATACCTCAGCCATTA
Ref.D.UG.94.94UG114.U88824              TGATAACACCAGC---TATAGACTAATAAATTGTAATACCTCAGCCATTA
Ref.F1.BE.93.VI850.AF077336             CAATAGCAGTGAA---TATAGGCTAATAAATTGTAATACCTCAACCATTA
Ref.F1.BR.93.93BR020_1.AF005494         TGACAATAGAACA---TACAGACTAATAAATTGTGATGCCTCAACCATTA
Ref.F1.FI.93.FIN9363.AF075703           TAGCAGGGAAGAA---TATAGGCTAATAACTTGTAATACCTCAACCATTA
Ref.F1.FR.96.96FR_MP411.AJ249238        CAGTAGTAGTGAC---TATAGGCTAATAAATTGTAATACCTCAACCATTA
Ref.F2.CM.02.02CM_0016BBY.AY371158      -AATACGACATCC---TATAGGCTAACAAGTTGTAATACCTCAACCGTTA
Ref.F2.CM.95.95CM_MP255.AJ249236        -AGTAGTAATATA---TATAAGCTAATAAGTTGTAATATGTCAACTGTTA
Ref.F2.CM.95.95CM_MP257.AJ249237        -AGTAATACTAGT---TATAGGCTAATAAATTGTAATACCTCAACCCTTA
Ref.F2.CM.97.CM53657.AF377956           -AGTACTAGTGAA---TATAGGCTACTAAGTTGTAATACCTCAACCGTTA
Ref.G.BE.96.DRCBL.AF084936              AAATAGTACATGG---TATAGGCTGACAAATTGTAATGTCTCAACCATTA
Ref.G.KE.93.HH8793_12_1.AF061641        TAATTATAGTAAT---TATAGGCTAATAAATTGTAATGTCTCAACCATTA
Ref.G.NG.92.92NG083.U88826              GAATAAGACTAGT---TATAGGCTAATACATTGTAATGTCTCAACCATTA
Ref.G.PT.x.PT2695.AY612637              TAGTGCAAATAAT---TATAGGCTAATAAATTGTAATGTCTCAACCATTA
Ref.H.BE.93.VI991.AF190127              AAGTGATAATCAT---TATAGGCTAATAAATTGTAATACCTCGGTCATTA
Ref.H.BE.93.VI997.AF190128              TAATAGTACTAAG---TACAGGCTAATAAATTGCAATACCTCAGTCATTA
Ref.H.CF.90.056.AF005496                -AATAGTACTCAG---TATAGGCTAATAAATTGTAATACCTCAGTCATTA
Ref.H.GB.00.00GBAC4001.FJ711703         TAACAGGACTCTG---TATAGGCTAATAAATTGTAATACCTCAGTCATTA
Ref.J.CD.97.J_97DC_KTB147.EF614151      -AGTAATAGTAGT---TATATTCTAATAAATTGTAATACCTCAGTCATTA
Ref.J.CM.04.04CMU11421.GU237072         ACCTAATGATAGT---TATATTTTAATAAACTGTAATACCTCAGTCATTA
Ref.J.SE.93.SE9280_7887.AF082394        -AACAATAAAAAT---TATATTCTAATAAACTGTAATACCTCAGTCATTA
Ref.K.CD.97.97ZR_EQTB11.AJ249235        ATCTGAATCTGAA---GATAGGCTAATAAATTGTAATACCTCAACCGTTA
Ref.K.CM.96.96CM_MP535.AJ249239         CAGTAGTACTGAA---TACAGGCTAATAAATTGTAATACCTCAACCATTA
Ref.01_AE.AF.07.569M.GQ477441           -AATACAAGTGAG---TATAGGTTAATAAATTGTAATTCTTCAGTCATTA
Ref.01_AE.CN.05.05GX001.GU564221        TAGTTATAGTGAG---TATAGGTTAATAAATTGTAATACCTCAGCCATTA
Ref.01_AE.TH.90.CM240.U54771            GACTAGTAGTGAG---TATAGGTTAATAAATTGTAATACTTCAGTCATTA
Ref.02_AG.CM.99.pBD6_15.AY271690        TAATAGTAGCCAG---TTTATACTAATACATTGTAATACCTCGACCATTG
Ref.02_AG.LR.x.POC44951.AB485636        AAATGATAGTCAG---TATAGGCTAGTAAATTGTAATACCTCAGCCATTA
Ref.02_AG.NG.x.IBNG.L39106              TAATGGTAGTCAG---TATAGGTTAATAAATTGTAATACCTCAGCCATTA
Ref.03_AB.RU.97.KAL153_2.AF193276       -------GATAGC---TATAGGTTGATAAGTTGTAATACCTCAGTCGTTA
Ref.04_cpx.CY.94.94CY032_3.AF049337     TAGTACAGAAGAG---TATATGTTAATAAATTGTAACGCCTCAACCATTA
Ref.04_cpx.GR.91.GR11_97PVCH.AF119820   TGAGTATAGGGAG---TATAGGTTAATGAGTTGTAATACCTCCAACCATA
Ref.04_cpx.GR.97.GR84_97PVMY.AF119819   TAATACAAGTGAC---TATATGTTAATAAATTGTAATGTCTCATCCATTA
Ref.05_DF.BE.93.VI961.AF076998          -AGCAGAAAAGAA---TATAGGCTAATAAATTGTAATACCTCAACCATTA
Ref.05_DF.BE.x.VI1310.AF193253          TAGCAATAGCAGT---TATAGGCTAATAAATTGTAATACCTCAACCATTA
Ref.05_DF.ES.99.X492.AY227107           CAGTGACAATAAA---TATAGGCTAATAAATTGTAATACCTCAACCATTA
Ref.06_cpx.AU.96.BFP90.AF064699         TAATAATAGTGAT---TATAGATTAATAAATTGTAATGTCTCAACCATTA
Ref.06_cpx.EE.01.EE0359.AY535659        TAATAGTAGTGCT---TATATATTAATAAATTGTAATGCCACAACCATTA
Ref.06_cpx.GH.03.03GH173_06.AB286851    TAATAAGACTACT---TATAAATTAATAAATTGTAATGTCTCAACCATTA
Ref.07_BC.CN.05.XJDC6431_2.EF368372     CTCTAGTGGGTAT---TATACATTAATAAATTGTAATACCTCAGCCATAA
Ref.07_BC.CN.05.XJDC6441.EF368370       CTCTAGTGAATAT---TATAGATTAATAAATTGTAATACCTCAGCCATAA
Ref.07_BC.CN.98.98CN009.AF286230        CTCTAGTGAGCAT---TATAGATTAATAAATTGTAATACCTCAGCCATAA
Ref.08_BC.CN.06.nx2.HM067748            CTCTAGTGAGTAT---TATAGATTAATAAATTGTAATACCTCAGCCATAA
Ref.08_BC.CN.97.97CNGX_6F.AY008715      CTCTAGTGAATAT---TATAGATTAATAAATTGTAATACCTCAGCCATAA
Ref.09_cpx.CI.00.00IC_10092.AJ866553    AAGCTATGGGTAT---TATAGCCTAATAAATTGTAATACTTCAACCCTTA
Ref.09_cpx.GH.96.96GH2911.AY093605      -AGTAATAATGAG---TATAGACTAATAAATTGTAATACCTCAGCCATTA
Ref.09_cpx.SN.95.95SN1795.AY093603      TAATAGAAGTCAT---TATAGACTAATAAATTGTAATACCTCAGTCATTA
Ref.09_cpx.US.99.99DE4057.AY093607      TAATAACAGTGAG---TATAGACTAATAAATTGTAATACCTCGGCCATTA
Ref.10_CD.TZ.96.96TZ_BF061.AF289548     -AGTAATACCAGC---TATAGATTAATAAATTGTAATACCTCAGCCATTA
Ref.10_CD.TZ.96.96TZ_BF071.AF289549     -AGTAATACCAGC---TATAGACTAATAAATTGTAATACCTCAGCCATTA
Ref.10_CD.TZ.96.96TZ_BF110.AF289550     TACTAATACCAGC---TATAGGTTAATAAATTGTAATACCTCAGTCATTA
Ref.11_cpx.CM.95.95CM_1816.AF492624     TGATAATACAAGT---TATAGGCTAATAAATTGTRATGTCTCAACCGTTA
Ref.11_cpx.CM.96.96CM_4496.AF492623     TAATGCAAGTGAG---TATAGGCTAATAAATTGTAATGTCTCAGCTGTCA
Ref.11_cpx.CM.97.MP818.AJ291718         TAATGTAAGTGAT---TATAGGCTAATAAATTGTAATGTCTCAACCATTA
Ref.12_BF.AR.97.A32879.AF408629         TGACAATAGCACA---TACAGGCTAATACATTGTAATACCTCAACCATTA
Ref.12_BF.AR.97.A32989.AF408630         TGACAGTAGACCA---TACAGGCTATTACATTGTAATACCTCAACTATTA
Ref.12_BF.AR.99.ARMA159.AF385936        -GGCAGTGAAACA---TACAGGCTAATAAATTGTAATACCTCAACCATTA
Ref.13_cpx.CM.02.02CM_A1394.DQ845388    TAGTAGTAATGAA---TATAGATTAATAAGTTGTAATACCTCAGTTGTTA
Ref.13_cpx.CM.04.04CM_632_28.DQ845387   TAATTTTAGTGAA---TATAGATTAATAAATTGTAATACCTCAGTCATTA
Ref.13_cpx.CM.96.96CM_1849.AF460972     TAGTAGTAGTGAA---TATAGATTAATAAGTTGTAATACCTCAGTCATTA
Ref.14_BG.ES.00.X605.AF450096           -GATAATAGTAGC---TATAGGTTGACAAGTTGTAACACCTCAGTCATTA
Ref.14_BG.ES.00.X623.AF450097           -GATAATAGTAGC---TATAGGTTGACAAGTTGTAACACCTCAGTCATTA
Ref.14_BG.PT.00.00PTHDE10.GU230137      -GATAATAGTAGC---TATAGGTTGACAAGTTGTAACACCTCAATCATTA
Ref.15_01B.TH.96.M169.DQ354120          TAATGATACCAGC---TATAGGTTGATAAGTTGTAACACCTCAGTCATTA
Ref.15_01B.TH.99.99TH_MU2079.AF516184   -------ACCAGC---TATAGGTTGAGAAAGTGTAACACCTCAATCATTA
Ref.15_01B.TH.99.99TH_R2399.AF530576    TAATTATAGTGAG---TATAGATTAATACATTGTAATACTTCAGTCATTA
Ref.16_A2D.KE.91.KNH1271.AY945736       CAGTAATGAGCAA---TATAGACTAATAAATTGTAATACCTCAGTCATCA
Ref.16_A2D.KR.97.97KR004.AF286239       ACTGAATAGGCAG---TATAGACTAATACATTGTGATACCTCAACCATCA
Ref.17_BF.AR.02.AR02_ARG1139.EU581825   TAATAACAGTGAA---TACAGGCTAATAAATTGTAATACCTCAACCATTA
Ref.17_BF.BO.02.BO02_BOL119.EU581827    TAGCAGTGGAGAA---TACAGGCTAATAAATTGTAATACCTCAACCCTTA
Ref.17_BF.PE.02.PE02_PCR0155.EU581828   -AATGGCAGTGAA---TACAGGCTAATAAATTGTAATACCTCAACCATTA
Ref.18_cpx.CM.97.CM53379.AF377959       TAGTGGAAATGAG---TATAGGTTAATAAATTGTAATGTCTCAACCATTA
Ref.18_cpx.CU.99.CU14.AY586541          TGATAATGGTGAT---TATAGGTTAATAAATTGTAATGTCTCAACCATTA
Ref.18_cpx.CU.99.CU68.AY894993          ----TACTARTGTATAGGT------ATAAATTGTAATGTCTCARCCATTA
Ref.19_cpx.CU.99.CU29.AY588971          ----AGCAGTCAG---TATAGACTAATAAATCGTAATACCTCAACAATCA
Ref.19_cpx.CU.99.CU38.AY588970          ----GCTTCTCAG---TATAGACTAATAAATTGTAATACCTCAACCATTA
Ref.19_cpx.CU.99.CU7.AY894994           -------------------AAGATAATAAATTGTAATACCTCAGCCATTA
Ref.20_BG.CU.99.Cu103.AY586545          TAACTATAGTGAC---TATAGGCTAATAAATTGTAATGTCTCAGCCATTA
Ref.21_A2D.KE.91.KNH1254.AY945737       TGATAATAGTAGT---TATAGGTTAATAAATTGTAATACCTCAGCCATTA
Ref.21_A2D.KE.99.KER2003.AF457051       TACCACTAGTACC---TATAGGTTAATAAATTGTAATACCTCAGCCATTA
Ref.21_A2D.KE.99.KSM4001.AF457072       TAATAGTACCAAT---TATAGGTTAAGAAATTGTAATACCTCAGTCATTA
Ref.22_01A1.CM.01.01CM_0001BBY.AY371159 ----AATAATAGT---TTTAGACTAATAAATTGTAATACCTCAGCCATTA
Ref.22_01A1.CM.02.02CM_3097MN.GQ229529  TGATAACARTACA---TATAGACTAATAAATTGTAATACCTCAGCCATTA
Ref.23_BG.CU.03.CB118.AY900571          AAACTATAGTGAC---TATAGGCTAATAAATTGTAATGTCTCAACCATTA
Ref.23_BG.CU.03.CB347.AY900572          TAACTATAGTGAC---TATAGGCTAATAAATTGTAATGTCTCAGCCCTTA
Ref.24_BG.CU.03.CB378.AY900574          CAACTATAGTGAC---TATAGACTAATAAATTGTAATGTCTCAGCCATTA
Ref.24_BG.CU.03.CB471.AY900575          TAACTATAGTGAC---TATAGGCTAATAAATTGTAACGTCTCAACCATTA
Ref.24_BG.ES.08.X2456_2.FJ670526        TACCWATAGTAAC---TATAGACTAATARATTGYAATGTCTCCACCATTA
Ref.25_cpx.CM.06.06CM_BA_040.EU693240   ----------AGT---TATATACTAATAAATTGTAATGCCTCAGCCATTA
Ref.25_cpx.SA.03.J11233.EU697906        TGATAATAGTART---TATAGGCTAATAAATTGTAATACCTCARCCATTA
Ref.25_cpx.SA.03.J11451.EU697908        TAATGATATTAGG---TATAGGTTAATAAATTGTAATACCTCAGCCATTA
Ref.26_AU.CD.02.02CD_KS069.FM877780     TGGGAGTGATGAG---TATAGACTAATAAATTGTAATACCTCAGCCATTA
Ref.26_AU.CD.02.02CD_MBTB047.FM877782   TAGTAGTGGGGAA---TATAGATTGATAAATTGTAATACCTCAGCCATAA
Ref.26_AU.CD.97.97CD_KTB119.FM877777    TAGTAGTAGTATG---TATAGACTGATAAATTGTAATACCTCAGCCATTA
Ref.27_cpx.CD.97.97CDKTB49.AJ404325     TACTGGGGCTGAG---TATAGGCTGATCAATTGTAATACCTCAGTCATTA
Ref.27_cpx.FR.04.04CD_FR_KZS.AM851091   -AGTAGTAATACT---TATAGGCTAATAAATTGTAACACCTCAGTCATTA
Ref.28_BF.BR.99.BREPM12313.DQ085872     -AATAGTTCAAGC---TATACACTGATAAATTGTAATACCTCAGTCATTA
Ref.28_BF.BR.99.BREPM12609.DQ085873     -GATAATGCAAGC---TATACGCTGATAAATTGTAACACCTCAGTCATTA
Ref.28_BF.BR.99.BREPM12817.DQ085874     -GATAGTACAAGC---TATACACTGATAAATTGTAACACCTCAGTCATTA
Ref.29_BF.BR.01.BREPM16704.DQ085876     GGATAATACAAGC---TATATACTGATAACTTGTAACACCTCAGTCATTA
Ref.29_BF.BR.02.BREPM119.AY771590       -GATAATACTAGC---TATAGATTGATAAGCTGTAACACTTCAGTCCTTA
Ref.29_BF.BR.99.BREPM11948.DQ085871     -GATACTGAAAGC---TATACGCTGATAAATTGTAACACCTCAGTCATTA
Ref.31_BC.BR.02.110PA.EF091932          CAGTTCTGGTGAT---TATAGATTAATAAATTGTAATACCTCAGCCATAA
Ref.31_BC.BR.04.04BR137.AY727526        TGATTCTGATGAA---TATACATTAATAAATTGTAATACCTCAACCATAG
Ref.31_BC.BR.04.04BR142.AY727527        GAGTTATGAAGAT---TATAGATTAATAAATTGTAATACCTCAGCCATAA
Ref.32_06A1.EE.01.EE0369.AY535660       TAATAGTAGTGCT---TATATATTAATAAATTGTAATGCCACAAACATTG
Ref.33_01B.ID.07.JKT194_C.AB547464      TAATAGTGGTAAA---TACAGGTTAATAAATTGTAATACTTCAGTCATTA
Ref.33_01B.MY.05.05MYKL007_1.DQ366659   TAATAGTAGTGAG---TACAGGTTAATAAATTGTAATACCTCAGTCATTA
Ref.33_01B.MY.05.05MYKL045_1.DQ366662   TGAAAATGGGGAG---TACAGGTTGATAAATTGTAATACTTCAGTCATTA
Ref.34_01B.TH.99.OUR2478P.EF165541      -AGTGGTGGTGAA---TATAGGTTGATAAATTGTAATACTTCAGTCATTA
Ref.35_AD.AF.05.05AF026.EF158043        TAGTTATAGTAGT---TATAGATTAATAAATTGTAATACCTCAGCCATTA
Ref.35_AD.AF.05.05AF094.EF158040        TAATAGTAGCTAT---TATAGATTAATAAATTGTAATACCTCAGCCATTA
Ref.35_AD.AF.05.05AF095.EF158041        TAATAGTAGTAGT---TATAGATTAATAAATTGTAATACCTCAGCCATTA
Ref.36_cpx.CM.00.00CMNYU1162.EF087995   TAGTAGTAGTAAG---TATAGACTAATAAATTGTAATACCTCAGCCATTA
Ref.36_cpx.CM.00.00CMNYU830.EF087994    TGATAGTAGTAGG---TATAGACTAATAAATTGTAATGCCTCAGCCATTA
Ref.37_cpx.CM.00.00CMNYU926.EF116594    -AATAATGAGACT---TATAGATTAATAAATTGCAATACCTCAGTCATTA
Ref.37_cpx.CM.97.CM53392.AF377957       -AGTAGTAATATG---TATAGACTAATAAATTGCAATACCTCAGCCATTA
Ref.38_BF1.UY.04.UY04_3987.FJ213781     TGGCACTGGAACA---TATAGGCTAATAAATTGTAATACCTCAACCATTA
Ref.38_BF1.UY.04.UY04_4022.FJ213782     TGGCAGTGGAATA---TACAGGCTAATACATTGTAATACCTCAACCATTA
Ref.38_BF1.UY.05.UY05_4752.FJ213780     TAGCAGTGGAGAA---TACAGGCTAATAAATTGTAATAGCTCAACCATTA
Ref.39_BF.BR.03.03BRRJ103.EU735534      TGGCAGTGGAAAA---TACAGGCTAATACATTGTAATACCTCAACCATTA
Ref.39_BF.BR.03.03BRRJ327.EU735536      GAATAACAGTACA---------------AATTGCAATTCCTCAACCATTA
Ref.39_BF.BR.04.04BRRJ179.EU735535      CAGTAGTGGAGAA---TACAGGCTAATAAATTGTAGTACCTCAGCCATTA
Ref.40_BF.BR.04.04BRRJ115.EU735538      TAGTGAAAAATAC---TACAGGCTAATAAATTGTAATACCTCAACCATTA
Ref.40_BF.BR.04.04BRSQ46.EU735540       TAATGACAGTGCA---TACAGGCTAATAAATTGTAATACCTCAACCATTA
Ref.40_BF.BR.05.05BRRJ200.EU735539      TAAAAGTGAAAAA---TTCAGGCTAATACATTGTAATACCTCAACCATCA
Ref.42_BF.LU.03.luBF_05_03.EU170155     TAATAGTACAAAT---TATATGTTGATAAGYTGTAACACCTCAGTYCTTA
Ref.43_02G.SA.03.J11223.EU697904        TGAATCAGGTGAT---TATAGGCTCATAAATTGTAATGTCTCAACCATTA
Ref.43_02G.SA.03.J11243.EU697907        TAGTTATAGTGAT---TATAGGCTAATAAATTGTAATGTCTCAACCATTA
Ref.43_02G.SA.03.J11456.EU697909        TGGGTCAAGGGAT---TATAGGCTAATAAATTGTAATGTCTCAACCATTA
Ref.44_BF.CL.00.CH80.FJ358521           TAGCAGTAGAGAA---TACAGGCTAATAAATTGTAATACCTCAACCATTA
Ref.45_cpx.CD.97.97CD_MBFE185.FN392874  AAGTAGTAGTCAG---TATAGATTAATAAATTGTAATACCTCAACCATTA
Ref.45_cpx.CM.97.97CM_MP814.FN392876    CAGTAATACCAGT---TATAGACTAATAAATTGTAATACCTCAGCCATTA
Ref.45_cpx.GA.97.97GA_TB45.FN392877     TAATAATATACTG---TATAGACTAATAAATTGTAATACCTCAGCCATTA
Ref.46_BF.BR.01.01BR087.DQ358801        -AGCAAGAATGAA---TACAGGCTAATAAATTGTAATACCTCAACCATTA
Ref.46_BF.BR.01.01BR125.DQ358802        TAGTAATGGAGAA---TACAGGCTAATAAATTGTAATACCTCAACCATCA
Ref.46_BF.BR.07.07BR_FPS625.HM026456    -AATAATAGTACA---TACAGGCTAATAAATTGTAATAGCTCAACCATTA
Ref.47_BF.ES.08.P1942.GQ372987          AACTAGTACTAGC---TATAGGTTGATAAGTTGTAACACCTCAGTCATTA
Ref.47_BF.ES.08.X2457_2.FJ670529        -GGCAATACTAGC---TATAGGTTGATAAATTGTAACACCTCAGTCATCA
Ref.49_cpx.GM.02.N18380.HQ385477        -AATTCTAGTGAG---TATATTCTAGTACATTGTAATACCACAGTCATTA
Ref.49_cpx.GM.03.N26677.HQ385479        -AATTCTACTGAT---TATATTCTAGTACATTGTAATACCACAGTCATTA
Ref.49_cpx.GM.97.N28353.HQ385478        -AGTTCTAATGAA---TATATTTTAGTAAACTGTAATACCTCAGTCATTA
Ref.O.BE.87.ANT70.L20587                AAACAGCAAAATG---TATACATTAACTAATTGTAACTCCACAACCATCA
Ref.O.CM.91.MVP5180.L20571              AAATGGAACAACA---TATATGTTAACTAATTGTAACTCCACAATTATCA
Ref.O.CM.98.98CMU2901.AY169812          AAACAGCACAATA---TATACATTAATTAATTGTAATTCCACAACCATTA
Ref.O.SN.99.99SE_MP1300.AJ302647        TAATGACACAATG---TATACATTAATTAATTGTAATTCCACAACCATTA
Ref.N.CM.02.DJO0131.AY532635            GAATAATAGTACA---TACAGGCTAATAAATTGTAATACCACAGCTGTAA
Ref.N.CM.95.YBF30.AJ006022              -TATAATAAAACA---TATAGGCTAATAAATTGTAATACCACAGCTGTGA
Ref.N.CM.97.YBF106.AJ271370             TGACAATAATACA---TATAGGCTAATAAATTGTAATACCACAGCTGTGA
Ref.P.CM.06.U14788.HQ179987             -GACAATAGTACA---TATAGATTAATTAATTGCAACACCACTACCATTA
Ref.P.FR.09.RBF168.GU111555             AAATAATACACTA---TATAGATTAATTAATTGCAACACCACTACCATTA
Ref.CPZ.CD.90.ANT.U42720                TGAGACTAACTGC---TATTACTTATGGCACTGCAACACCACAACTATCA
Ref.CPZ.CM.05.SIVcpzMT145.DQ373066      ----AATAGTACT---TACAGGTTGATTAATTGTAATACCACAGCCATCA
Ref.CPZ.US.85.US_Marilyn.AF103818       -------AATACC---TATAGACTGATAAATTGCAACACCACCGCTATCA

Ref.A1.AU.03.PS1044_Day0.DQ676872       CACAAGCTTGTCCAAAGGTATCTTTTGAG---CCAATTCCCATACATTAT
Ref.A1.RW.92.92RW008.AB253421           CACAAGCTTGTCCAAAGGTATCCTTTGAG---CCAATTCCTATACATTAT
Ref.A1.UG.92.92UG037.AB253429           CACAGGCTTGTCCAAAGGTAACCTTTGAG---CCAATTCCCATACATTAT
Ref.A2.CD.97.97CDKTB48.AF286238         CACAAGCTTGTCCAAAGGTATCCTTTGAG---CCAATTCCTATACATTAT
Ref.A2.CM.01.01CM_1445MV.GU201516       CACAAGCCTGTCCAAAAGTAACCTTTGAG---CCAATTCCTATACATTAT
Ref.A2.CY.94.94CY017_41.AF286237        CACAAGCGTGTCCAAAGGTAACCTTTGAG---CCAATTCCTATACATTAT
Ref.B.FR.83.HXB2_LAI_IIIB_BRU.K03455    CACAGGCCTGTCCAAAGGTATCCTTTGAG---CCAATTCCCATACATTAT
Ref.B.NL.00.671_00T36.AY423387          CACAGGCCTGTCCAAAGGTATCCTTTCAA---CCAATTCCCATACATTAT
Ref.B.TH.90.BK132.AY173951              CCCAGGCCTGTCCAAAGGTATCCTTTGAG---CCAATTCCCATACATTAT
Ref.B.US.98.1058_11.AY331295            CACAGGCCTGTCCAAAGGTATCCTTTGAG---CCAATTCCCATATATTAT
Ref.C.BR.92.BR025_d.U52953              CACAAGCCTGTCCAAAGGTCTCTTTTGAC---CCAATTCCTATACATTAT
Ref.C.ET.86.ETH2220.U46016              CACAAGCCTGTCCAAAGGTCTCTTTGGAC---CCAATTCCTATACATTAT
Ref.C.IN.95.95IN21068.AF067155          CACAAGCCTGTCCAAAGGTCACTTTTGAT---CCAATTCCTATACATTAT
Ref.C.ZA.04.04ZASK146.AY772699          CACAAGCCTGTCCAAAGGTTTCTTTTGAT---CCGATTCCTATACATTAT
Ref.D.CD.83.ELI.K03454                  CACAGGCTTGTCCAAAGGTATCCTTTGAG---CCAATTCCCATACATTAT
Ref.D.CM.01.01CM_4412HAL.AY371157       CACAGGCTTGTCCCAAGATAACCTCTGAG---CCTATTCCCATACATTAT
Ref.D.TZ.01.A280.AY253311               AACAAGCTTGTCCAAAGGTATCCTTTGAG---CCAATTCCCATACATTAT
Ref.D.UG.94.94UG114.U88824              CACAGGCGTGTCCAAAGATGACCTTTGAG---CCAATTCCCATACATTAT
Ref.F1.BE.93.VI850.AF077336             CACAGGCTTGTCCAAAGGTATCTTGGGAT---CCAATCCCTATACATTAT
Ref.F1.BR.93.93BR020_1.AF005494         CACAGGCTTGTCCAAAGGTATCTTGGGAT---CCAATTCCCATACATTAT
Ref.F1.FI.93.FIN9363.AF075703           CACAGGCTTGTCCAAAGGTATCTTGGGAT---CCAATTCCCATACATTAT
Ref.F1.FR.96.96FR_MP411.AJ249238        AACAGGCTTGTCCAAAGGTATCTTGGGAT---CCAATTCCCATACATTAT
Ref.F2.CM.02.02CM_0016BBY.AY371158      CACAGGCTTGTCCGAAGGTGTCCTTTGAT---CCAATTCCTATATATTAT
Ref.F2.CM.95.95CM_MP255.AJ249236        CACAGGCTTGTCCAAAGGTATCCTTTGAT---CCAATTCCTATACATTAT
Ref.F2.CM.95.95CM_MP257.AJ249237        CACAGGCTTGTCCCAAGGTGTCCTTTGAC---CCAATTCCCATACATTAT
Ref.F2.CM.97.CM53657.AF377956           CACAGGCTTGTCCAAAGGTGTCCTTTGAT---CCAATTCCAATACATTAT
Ref.G.BE.96.DRCBL.AF084936              AACAGGCTTGTCCAAAGGTAACTTTTGAG---CCAATTCCCATACATTAT
Ref.G.KE.93.HH8793_12_1.AF061641        AACAGGCTTGTCCAAAGGTGGATTTTGAC---CCAATCCCCATACATTAT
Ref.G.NG.92.92NG083.U88826              AACAGGCTTGTCCAAAGGTAAATTTTGAC---CCAATTCCCATACATTAT
Ref.G.PT.x.PT2695.AY612637              AGCAGGCTTGTCCAAAGGTGTCATTTGAC---CCAATTCCCATACATTAT
Ref.H.BE.93.VI991.AF190127              AACAAGCTTGCCCAAAGGTGTCCTTTGAA---CCAATTCCCATACATTAT
Ref.H.BE.93.VI997.AF190128              CACAGGCTTGCCCAAAGGTATCTTTTGAT---CCCATCCCTATACATTAT
Ref.H.CF.90.056.AF005496                CACAGGCTTGCCCAAAGGTGTCCTTTGAA---CCTATTCCCATACATTAT
Ref.H.GB.00.00GBAC4001.FJ711703         CACAGGCTTGCCCAAAGGTGACCTTTGAA---CCAATTCCAATACACTAT
Ref.J.CD.97.J_97DC_KTB147.EF614151      AACAGGCTTGTCCAAAGGTGTCTTTTGAA---CCAATTCCCATACATTAT
Ref.J.CM.04.04CMU11421.GU237072         AACAAGCTTGTCCAAAGGTGAATTTCGAA---CCAATTCCCATACATTAT
Ref.J.SE.93.SE9280_7887.AF082394        AACAAGCTTGTCCAAAGGTGTCTTTTCAA---CCAATTCCCATACATTAT
Ref.K.CD.97.97ZR_EQTB11.AJ249235        CACAGGCCTGTCCAAAGGTATCCTTTGAG---CCAATTCCCATACATTAT
Ref.K.CM.96.96CM_MP535.AJ249239         CACAGACTTGTCCAAAAGTAACCTTTGAG---CCAATTCCCATACATTAT
Ref.01_AE.AF.07.569M.GQ477441           AGCAGGCTTGTCCAAAGATATCATTTGAT---CCAATTCCCATACATTAT
Ref.01_AE.CN.05.05GX001.GU564221        AGCAGGCTTGTCCAAAGATATCCTTTGAT---CCAATTCCTATACATTAT
Ref.01_AE.TH.90.CM240.U54771            AGCAGGCTTGTCCAAAGATATCCTTTGAT---CCAATTCCTATACATTAT
Ref.02_AG.CM.99.pBD6_15.AY271690        CACAGGCTTGTCCAAAGGTGTCCTTTGAG---CCAATTCCCATACATTAT
Ref.02_AG.LR.x.POC44951.AB485636        CACAGGCTTGTCCAAAGGTAACCTTTGAG---CCAATTCCTATACATTAT
Ref.02_AG.NG.x.IBNG.L39106              CACAGGCTTGTCCAAAGGTATCCTTTGAG---CCAATTCCCATACATTAT
Ref.03_AB.RU.97.KAL153_2.AF193276       CACAAGCCTGTCCAAAGATATCCTTTGAG---CCAATTCCCATACATTAT
Ref.04_cpx.CY.94.94CY032_3.AF049337     AACAGGCTTGCCCAAAGGTGTCTTTTGAG---CCAATTCCCATACATTAT
Ref.04_cpx.GR.91.GR11_97PVCH.AF119820   AACAGGCTTGCCCAAAGGTGACTTTGGAGC--CCAATTCCCATACATTAT
Ref.04_cpx.GR.97.GR84_97PVMY.AF119819   CACAAGCTTGCCCAAAGATAAAGTTTGAA---CCAATTCCCATACATTAT
Ref.05_DF.BE.93.VI961.AF076998          AACAGGCTTGTCCAAAAGTATGTTGGGAT---CCAATTCCCATACATTAT
Ref.05_DF.BE.x.VI1310.AF193253          AACAGGCTTGTCCAAAGGTATCTTGGGAT---CCAATTCCCATACATTAT
Ref.05_DF.ES.99.X492.AY227107           AACAGGCTTGTCCAAAAGTATCTTGGGAT---CCAATTCCCATACATTAT
Ref.06_cpx.AU.96.BFP90.AF064699         AACAGGCTTGTCCAAAGGTGTCTTTTGAA---CCAATCCCCATACATTAT
Ref.06_cpx.EE.01.EE0359.AY535659        AACAGGTTTGTCCAAAGGTGTCTTTTGAA---CCAATCCCCATACACTAT
Ref.06_cpx.GH.03.03GH173_06.AB286851    GACAGGCTTGTCCAAAGGTGACTTTTGAA---CCAATTCCCATACATTAT
Ref.07_BC.CN.05.XJDC6431_2.EF368372     CACAAGCCTGTCCAAAGGTCTCTTTTGAT---CCAATTCCTATCCACTAT
Ref.07_BC.CN.05.XJDC6441.EF368370       CACAAGCCTGTCCAAAGGTCTCTTTTGAT---CCAATTCCTATACACTAT
Ref.07_BC.CN.98.98CN009.AF286230        CACAAGCCTGTCCAAAGGTCACTTTTGAT---CCAATTCCTATACACTAT
Ref.08_BC.CN.06.nx2.HM067748            CACAAGCCTGTCCAAAGGTCACTTTTGAT---CCAATTCCTATACACTAT
Ref.08_BC.CN.97.97CNGX_6F.AY008715      CACAAGCCTGTCCAAAGGTCACTTTTGAT---CCAATTCCTATACACTAT
Ref.09_cpx.CI.00.00IC_10092.AJ866553    CACAGGCTTGTCCAAAGGTAACCTTTGAG---CCCATTCCCATACATTAT
Ref.09_cpx.GH.96.96GH2911.AY093605      CACAGGCTTGTCCAAAGGTAACCTTTGAG---CCAATTCCCATACATTAT
Ref.09_cpx.SN.95.95SN1795.AY093603      CACAGGCTTGTCCAAAGGTAACCTTTGAG---CCAATTCCCATACATTAT
Ref.09_cpx.US.99.99DE4057.AY093607      AACAGGCTTGTCCAAAGGTAACCTTTGAG---CCAGTTCCCATACATTAT
Ref.10_CD.TZ.96.96TZ_BF061.AF289548     CACAGGCATGTCCAAAGGTAACCTTTGAG---CCAATTCCTATACATTAT
Ref.10_CD.TZ.96.96TZ_BF071.AF289549     AACAGGCATGTCCAAAGGTAACCTTTGAG---CCAATTCCCATACATTAT
Ref.10_CD.TZ.96.96TZ_BF110.AF289550     CACAAGCGTGTCCAAAAGTAACCTTTGAG---CCAATTCCCATACATTAT
Ref.11_cpx.CM.95.95CM_1816.AF492624     AACAGGCTTGCCCAAAAGTAACCTTTGAG---CCAATTCCCATACATTAT
Ref.11_cpx.CM.96.96CM_4496.AF492623     AACAGGCTTGYCCAAAGGTAACCTTTGAG---CCAATTCCCATACATTAT
Ref.11_cpx.CM.97.MP818.AJ291718         AGCAGGCTTGTCCTAAGGTAACCTTTGAG---CCAATTCCCATACATTAT
Ref.12_BF.AR.97.A32879.AF408629         CACAGGCTTGTCCAAAGGTATCTTGGGAT---CCAATCCCCATACATTAT
Ref.12_BF.AR.97.A32989.AF408630         CACAGGCTTGTCCAAAGGTATCTTGGGAT---GCAATTCCCATACATTAT
Ref.12_BF.AR.99.ARMA159.AF385936        CATAGGCTTGTCCAAAGGTATCTTGGGAT---CCAATTCCCATACATTAT
Ref.13_cpx.CM.02.02CM_A1394.DQ845388    AACAGGCTTGTCCAAAGGTAACCTTTGAG---CCAATTCCCATACATTAT
Ref.13_cpx.CM.04.04CM_632_28.DQ845387   AACAGGCTTGTCCAAAGGTAAGCTTTGAG---CCAATACCCATACATTAT
Ref.13_cpx.CM.96.96CM_1849.AF460972     AACAAGCTTGTCCAAAGGTAACCTTTGAG---CCAATTCCCATACATTAT
Ref.14_BG.ES.00.X605.AF450096           CACAGGCCTGTCCAAAAGTATCCTTTACG---CCAATTCCCATACATTAT
Ref.14_BG.ES.00.X623.AF450097           CACAGGCCTGTCCAAAAGTATCCTTTGAG---CCAATTCCCATACATTAT
Ref.14_BG.PT.00.00PTHDE10.GU230137      CACAGGCCTGTCCAAAAGTATCCTTTGAG---CCAATTCCAATACATTAT
Ref.15_01B.TH.96.M169.DQ354120          CACAAGCTTGTCCAAAGGTATCCTTTGAG---CCAATTCCAATACATTAT
Ref.15_01B.TH.99.99TH_MU2079.AF516184   CACAAGCTTGTCCAAAGGTATCCTTTGAG---CCAATTCCCATACATTAT
Ref.15_01B.TH.99.99TH_R2399.AF530576    CACAAGCTTGTCCAAAGATATCCTTTGAG---CCAATTCCCATACATTAT
Ref.16_A2D.KE.91.KNH1271.AY945736       CACAAGCTTGCCCAAAGGTAACCTTTGAA---CCCATTCCTATACATTAT
Ref.16_A2D.KR.97.97KR004.AF286239       CACAGGCTTGCCCAAAGGTATCCTTTGAG---CCAATTCCTATACATTAT
Ref.17_BF.AR.02.AR02_ARG1139.EU581825   CACAGGCTTGTCCAAAGGTATCCTGGGAT---CCAATTCCCATACATTAT
Ref.17_BF.BO.02.BO02_BOL119.EU581827    CACAGGCTTGTCCAAAGGTATCTTGGGAT---CCAATTCCCATACATTAT
Ref.17_BF.PE.02.PE02_PCR0155.EU581828   CACAGGCTTGTCCAAAGGTATCATGGGAT---CCAATTCCCATACATTAT
Ref.18_cpx.CM.97.CM53379.AF377959       AACAGGCTTGCCCAAAGGTGACTTTTGAA---CCAATTCCCATACATTAT
Ref.18_cpx.CU.99.CU14.AY586541          AACAGGCTTGCCCTAAGGTGACTTTTGAC---CCAATTCCCATACATTAT
Ref.18_cpx.CU.99.CU68.AY894993          AACAGGCTTGCCCAAAGGTGAATTTTGAC---CCAATTCCCATACATTAT
Ref.19_cpx.CU.99.CU29.AY588971          CACAGGCTTGTCCAAAGGTCACCTTTGAG---CCAATTCCCATACATTAT
Ref.19_cpx.CU.99.CU38.AY588970          CACAGGCTTGTCCAAAGGTCACCTTTGAG---CCAATTCCCATACATTAT
Ref.19_cpx.CU.99.CU7.AY894994           CACAGGCTTGTCCAAAGGTCACCTTTGAG---CCAATTCCCATACATTAT
Ref.20_BG.CU.99.Cu103.AY586545          AACAGGCTTGTCCAAAGGTGTCTTTTGAT---CCAATTCCCATACATTAT
Ref.21_A2D.KE.91.KNH1254.AY945737       CACAGGCTTGTCCAAAGATATCCTTTGAG---CCAATTCCCATACATTAT
Ref.21_A2D.KE.99.KER2003.AF457051       CACAGGCTTGTCCAAAGGTATCCTTTGAA---CCAATTCCCATACATTAT
Ref.21_A2D.KE.99.KSM4001.AF457072       CCCAGGCTTGTCCAAAGGTATCCTTTGAG---CCAATTCCCATACATTTT
Ref.22_01A1.CM.01.01CM_0001BBY.AY371159 CACAAGCTTGTCCAAAGGTAACCTTTGAG---CCAATTCCCATACATTAT
Ref.22_01A1.CM.02.02CM_3097MN.GQ229529  CACAAGCTTGTCCAAAGGTAACCTTTGAG---CCAATTCCTATACATTAT
Ref.23_BG.CU.03.CB118.AY900571          AACAGGCTTGTCCAAAGGTGTCTTTTGAT---CCAATTCCCATACATTAT
Ref.23_BG.CU.03.CB347.AY900572          AACAGGCTTGTCCAAAGGTGTCTTTTGAT---CCAATTCCCATACATTAT
Ref.24_BG.CU.03.CB378.AY900574          AACAGGCTTGCCCAAAGGTGTCTTTTGAT---CCAATTCCCATACATTAT
Ref.24_BG.CU.03.CB471.AY900575          AACAGGCTTGCCCAAAGGTGTCTTTTGAT---CCAATTCCCATACATTAT
Ref.24_BG.ES.08.X2456_2.FJ670526        RACAGGCTTGCCCWWAGGTGACTTTTGAT---CCAMTTCCCATACACTAT
Ref.25_cpx.CM.06.06CM_BA_040.EU693240   AACAGGCTTGTCCAAAGGTAACCTTTGAG---CCAATTCCCATACATTAT
Ref.25_cpx.SA.03.J11233.EU697906        AACAGGCTTGTCCAAAGGTAACCTTTGAG---CCAATTCCCATACATTAC
Ref.25_cpx.SA.03.J11451.EU697908        AACAGGCTTGTCCAAAGGTGTCCTTTGAG---CCAATTCCCATACATTAC
Ref.26_AU.CD.02.02CD_KS069.FM877780     CACAGGCTTGTCCAAAGGTAACCTTTGAA---CCAATTCCCATACATTAT
Ref.26_AU.CD.02.02CD_MBTB047.FM877782   CACAGGCTTGTCCAAAGGTATCCTTTGAA---CCAATTCCCATACATTAT
Ref.26_AU.CD.97.97CD_KTB119.FM877777    CACAGGCTTGTCCAAAGGTATCCTTTGAT---CCAATTCCTATACATTAT
Ref.27_cpx.CD.97.97CDKTB49.AJ404325     AACAGGCTTGTCCAAAGGTAACCTTTGAG---CCAATTCCCATACATTAT
Ref.27_cpx.FR.04.04CD_FR_KZS.AM851091   AACAGGCTTGTCCAAAGACATCTTTTGAG---CCAATTCCCATACATTTT
Ref.28_BF.BR.99.BREPM12313.DQ085872     CACAGGCCTGTCCAAAGGTATCCTTTGAA---CCAATTCCCATACATTAT
Ref.28_BF.BR.99.BREPM12609.DQ085873     CACAAGCCTGTCCAAAGGTATCCTTTGAA---CCAATTCCCATACATTAT
Ref.28_BF.BR.99.BREPM12817.DQ085874     CACAAGCCTGTCCAAAGGTATCCTTTGAA---CCAATTCCCATACATTAT
Ref.29_BF.BR.01.BREPM16704.DQ085876     CACAAGCCTGTCCAAAGATATCCTTTGAA---CCAATTCCCATACATTAT
Ref.29_BF.BR.02.BREPM119.AY771590       CACAGGCCTGTCCAAAGACATCCTTTGAG---CCAATTCCCATACATTAT
Ref.29_BF.BR.99.BREPM11948.DQ085871     CACAAGCCTGTCCAAAGATATCCTTTGAA---CCAATTCCCATACATTAT
Ref.31_BC.BR.02.110PA.EF091932          CACAAGCCTGTCCAAAGGTCTCTTTTGAC---CCAATTCCTATACATTAT
Ref.31_BC.BR.04.04BR137.AY727526        CACAAGCCTGTCCAAAGATTTCTTTTGAC---CCAATTCCTTTACATTAT
Ref.31_BC.BR.04.04BR142.AY727527        CACAAGCCTGTCCAAAGGTCTCTTTTGAC---CCAATTCCTATACATTAC
Ref.32_06A1.EE.01.EE0369.AY535660       AACAGGCTTGTCCAAAGGTGTCTTTTGAA---CCAATCCCCATACATTAT
Ref.33_01B.ID.07.JKT194_C.AB547464      AGCAGGCTTGTCCAAAGGTATCCTTTGAT---CCAATTCCTATACATTAT
Ref.33_01B.MY.05.05MYKL007_1.DQ366659   AGCAGGCTTGTCCAAAGGTGTCCTTTGAT---CCAATTCCTATACATTAT
Ref.33_01B.MY.05.05MYKL045_1.DQ366662   AGCAGGCTTGTCCAAAGGTATCCTTTGAT---CCAATTCCTATACATTAT
Ref.34_01B.TH.99.OUR2478P.EF165541      AGCAGGCTTGTCCAAAGATATCCTTTGAT---CCAATTCCTATACATTAT
Ref.35_AD.AF.05.05AF026.EF158043        CCCAAGCTTGTCCAAAGGTAACCTTTGAG---CCAATTCCCATACATTAC
Ref.35_AD.AF.05.05AF094.EF158040        CACAAGCTTGTCCAAAGGTAACCTTTGAG---CCAATTCCCATACATTAC
Ref.35_AD.AF.05.05AF095.EF158041        CACAAGCTTGTCCAAAGGTAACCTTTGAG---CCAATTCCCATACATTAC
Ref.36_cpx.CM.00.00CMNYU1162.EF087995   CACAAGCTTGTCCAAAGGTAACCTTTGAG---CCAATTCCCATACATTAT
Ref.36_cpx.CM.00.00CMNYU830.EF087994    CACAAGCTTGTCCAAAGGTAACCTTTGAG---CCAATTCCCATACATTAT
Ref.37_cpx.CM.00.00CMNYU926.EF116594    CACAGGCTTGTCCAAAGGTAACCTTTGAG---CCAATTCCCATATACTAT
Ref.37_cpx.CM.97.CM53392.AF377957       CACAAGCTTGTCCAAAGGTAACCTTTGAG---CCAATTCCCATACATTTT
Ref.38_BF1.UY.04.UY04_3987.FJ213781     CACAGGCTTGTCCAAAGGTAACTTGGGAT---CCAATTCCCATACATTAT
Ref.38_BF1.UY.04.UY04_4022.FJ213782     CACAGGCTTGTCCAAAGGTATCTTGGGAT---CCAATTCCCATACATTAT
Ref.38_BF1.UY.05.UY05_4752.FJ213780     CACAGGCTTGTCCAAAGGTGTCTTGGGAT---CCAATTCCCATACATTAT
Ref.39_BF.BR.03.03BRRJ103.EU735534      CACAGGCTTGTCCAAAGGTATCTTGGGAT---CCAATTCCCATACATTAT
Ref.39_BF.BR.03.03BRRJ327.EU735536      CACAGGCCTGTCCAAAGGTATCTTGGGAT---CCAATTCCCATACACTAT
Ref.39_BF.BR.04.04BRRJ179.EU735535      CACAGGCCTGTCCAAAGGTGTCTTGGGAG---CCAATTCCCATACATTAT
Ref.40_BF.BR.04.04BRRJ115.EU735538      CACAGGCTTGTCCAAAGGTATCTTGGGAT---CCAATTCCCATACATTAT
Ref.40_BF.BR.04.04BRSQ46.EU735540       CACAGGCTTGTCCAAAGATATCTTGGGAT---CCAATTCCCATACATTAT
Ref.40_BF.BR.05.05BRRJ200.EU735539      CACAGGCTTGTCCAAAGGTATCTTGGGAT---CCAATTCCCATACATTAT
Ref.42_BF.LU.03.luBF_05_03.EU170155     CACAGGCCTGTCCTAAGATATCCTTTGAA---CCAATTCCCATACATTAT
Ref.43_02G.SA.03.J11223.EU697904        CACAAGCTTGTCCAAAGGTGACTTTTGAC---CCAATTCCCATACATTAC
Ref.43_02G.SA.03.J11243.EU697907        AACAAGCTTGTCCAAAAGTGTCTTTTGAC---CCAATTCCCATACATTAT
Ref.43_02G.SA.03.J11456.EU697909        AACAGGCTTGTCCAAAGGTGTCTTTTGAC---CCAATTCCCATACATTAT
Ref.44_BF.CL.00.CH80.FJ358521           AACAGGCTTGTCCAAAGGTATCTTGGGAT---CCAATTCCCATACATTAT
Ref.45_cpx.CD.97.97CD_MBFE185.FN392874  CACAGGCYTGTCCAAAGGTATCCTTTGAG---CCAATTCCCATACATTAT
Ref.45_cpx.CM.97.97CM_MP814.FN392876    CACAGGCTTGTCCAAAGGTATCCTTTGAG---CCAATCCCCATACATTAT
Ref.45_cpx.GA.97.97GA_TB45.FN392877     CACAGGCTTGTCCAAAGGTATCCTTTGAG---CCAATTCCCATACATTAT
Ref.46_BF.BR.01.01BR087.DQ358801        AACAGGCTTGTCCAAAGGTCTCTTGGGAT---CCAATTCCCATACATTAT
Ref.46_BF.BR.01.01BR125.DQ358802        CACAGGCTTGTCCAAAGGTATCTTGGGAT---CCAATTCCCATACATTAT
Ref.46_BF.BR.07.07BR_FPS625.HM026456    CACAGGCTTGTCCAAAGGTATCTTGGGAT---CCAATTCCCATACATTAT
Ref.47_BF.ES.08.P1942.GQ372987          CACAGGCTTGTCCAAAGATATCCTTTGAG---CCAATTCCCATACATTAT
Ref.47_BF.ES.08.X2457_2.FJ670529        CACAGGCCTGTCCAAAGACATCCTTTGAG---CCAATTCCCATACATTAT
Ref.49_cpx.GM.02.N18380.HQ385477        AACAGGCGTGTCCAAAGGTGTCTTTTGAA---CCAATCCCCATACATTAT
Ref.49_cpx.GM.03.N26677.HQ385479        AACAGGCGTGTCCAAAGGTGTCCTTTCAA---CCAATTCCCATACACTAT
Ref.49_cpx.GM.97.N28353.HQ385478        AACAGGCATGTCCAAAAGTGTCTTTTCAA---CCAATCCCCATACATTAT
Ref.O.BE.87.ANT70.L20587                CGCAAGCCTGTCCAAAGGTATCTTTTGAA---CCAATTCCAATACACTAT
Ref.O.CM.91.MVP5180.L20571              AGCAGGCCTGTCCGAAGGTAAGTTTTGAG---CCCATTCCCATACACTAT
Ref.O.CM.98.98CMU2901.AY169812          AGCAAGCCTGTCCAAAGGTATCTTTTGAG---CCAATTCCAATATACTAC
Ref.O.SN.99.99SE_MP1300.AJ302647        AGCAAACCTGTCCAAAGGTATCGTTTGAG---GCAATTCCAATACACTAT
Ref.N.CM.02.DJO0131.AY532635            CACAAGCTTGTCCTAAGACTACCTTTGAG---CCAATTCCAATACATTAC
Ref.N.CM.95.YBF30.AJ006022              CACAAGCTTGTCCTAAGACTTCCTTTGAG---CCAATTCCAATACATTAC
Ref.N.CM.97.YBF106.AJ271370             CACAAGCTTGTCCTAAGACTACCTTTGAG---CCAATTCCAATACATTAC
Ref.P.CM.06.U14788.HQ179987             CACAGGCATGCCCAAAAGTGAACTTTGAG---CCGCTACCCATACAGTAT
Ref.P.FR.09.RBF168.GU111555             CACAAGCATGCCCAAAAGTGACTTTTGAG---CCACTACCCATACAGTAT
Ref.CPZ.CD.90.ANT.U42720                CACAATCCTGTGAAAAGTCTACTTTTGAA---CCAATTCCTATACATTAT
Ref.CPZ.CM.05.SIVcpzMT145.DQ373066      CTCAAGCTTGTCCAAAGACTTCCTTTGAA---CCAATTCCAATACATTAC
Ref.CPZ.US.85.US_Marilyn.AF103818       CACAGGCTTGTCCTAAGACCTCCTTTGAG---CCAATTCCAATACACTAT

Ref.A1.AU.03.PS1044_Day0.DQ676872       TGTACTCCAGCTGGTTATGCGATTCTAAAGTGTAATGATAAGGATTTCAA
Ref.A1.RW.92.92RW008.AB253421           TGTGCCCCAGCTGGTTTTGCGATCCTAAAGTGTAAGGATGAGGAGTTCAA
Ref.A1.UG.92.92UG037.AB253429           TGTGCCCCAGCTGGTTATGCGATTCTAAAATGTAATGATAAGGAGTTCAA
Ref.A2.CD.97.97CDKTB48.AF286238         TGTGCCCCAGCTGGTTATGCGATTCTAAAGTGTAAGGATAAGGAATTCAA
Ref.A2.CM.01.01CM_1445MV.GU201516       TGTGCCCCAGCTGGTTTTGCGATTCTAAAGTGTAAGGATAAGAAGTTCAA
Ref.A2.CY.94.94CY017_41.AF286237        TGTGCCCCAGCTGGTTTTGCGATTCTAAAGTGTAAGGATCCGAGATTCAA
Ref.B.FR.83.HXB2_LAI_IIIB_BRU.K03455    TGTGCCCCGGCTGGTTTTGCGATTCTAAAATGTAATAATAAGACGTTCAA
Ref.B.NL.00.671_00T36.AY423387          TGTACCCCGGCTGGTTTTGCGATTCTAAAATGTAATGATAAGAAGTTTAA
Ref.B.TH.90.BK132.AY173951              TGTGCCCCGGCTGGTTTTGCGATTCTAAAGTGTAATGATAAGAAGTTCAG
Ref.B.US.98.1058_11.AY331295            TGTGCCCCAGCTGGGTTTGCGATTCTAAAATGTAATGATAAATCGTTCAG
Ref.C.BR.92.BR025_d.U52953              TGTGCTCCAGCGGGTTATGCGATTCTAAAGTGTAATAATAAGACATTCAA
Ref.C.ET.86.ETH2220.U46016              TGTGCTCCAGCTGGTTATGCGATTCTAAAGTGTAGAGATAAGACATTCAC
Ref.C.IN.95.95IN21068.AF067155          TGTGCTCCAGCTGGTTATGCGATTCTAAAGTGTAATAATAAGACATTCAA
Ref.C.ZA.04.04ZASK146.AY772699          TGTGCTCCAGCTGGTTATGCGATTTTAAAGTGTAATAATAAGACATTCAA
Ref.D.CD.83.ELI.K03454                  TGTGCCCCAGCTGGTTTTGCGATTCTAAAGTGTAGAGATAAGAAGTTCAA
Ref.D.CM.01.01CM_4412HAL.AY371157       TGTGCCCCAGCTGGATTTGCAATTCTAAAATGTAATGATAAGCTGTTCAA
Ref.D.TZ.01.A280.AY253311               TGTGCCCCAGCTGGTTTTGCAATTCTAAAGTGTAAAGATAAGAAGTTCAA
Ref.D.UG.94.94UG114.U88824              TGTGCCCCAGCTGGATTTGCAATTCTAAAATGTAACGAAAAGAAGTTCAA
Ref.F1.BE.93.VI850.AF077336             TGTGCTCCAGCTGGTTATGCAATTCTAAAATGTAATGATAAAAGATTCAA
Ref.F1.BR.93.93BR020_1.AF005494         TGTGCTCCAGCTGGTTATGCGATTCTAAAGTGTAATGAGAAAAATTTCAC
Ref.F1.FI.93.FIN9363.AF075703           TGTGCTCCAGCTGGTTATGCGATTCTAAAGTGTAAGGATAAAAGGTTCAA
Ref.F1.FR.96.96FR_MP411.AJ249238        TGTGCTCCAGCTGGTTATGCGATTCTAAAGTGTAGGGATCCAAGGTTCAA
Ref.F2.CM.02.02CM_0016BBY.AY371158      TGTGCTCCTGCTGGTTATGCGATTCTAAAGTGTAATGATAAAAGGTTCAA
Ref.F2.CM.95.95CM_MP255.AJ249236        TGTGCCCCTGCTGGTTATGCGATTCTAAAGTGTAATGATAAAAGGTTCAA
Ref.F2.CM.95.95CM_MP257.AJ249237        TGTGCTCCTGCTGGCTTTGCGATTCTAAAGTGTAATAATAAAACATTCAA
Ref.F2.CM.97.CM53657.AF377956           TGTGCTCCTGCTGGTTTTGCGATTCTAAAGTGTAATGATAAAGAGTTCAA
Ref.G.BE.96.DRCBL.AF084936              TGTGCTCCAGCTGGTTTTGCGATCCTAAAGTGTGTGGATAAGAAGTTCAA
Ref.G.KE.93.HH8793_12_1.AF061641        TGTGCTCCAGGTGGTTTTGCGATTTTAAAGTGTAAGGAAAAGGAGTTCAA
Ref.G.NG.92.92NG083.U88826              TGTGCTCCAGCTGGTTTTGCGATTTTAAAGTGTAGGGATAAGGAGTACAA
Ref.G.PT.x.PT2695.AY612637              TGTGCTCCAGCTGGTTTTGCGATTCTAAAGTGTAGGGATAAGGAGTTCAA
Ref.H.BE.93.VI991.AF190127              TGTGCTCCAGCTGGTTTTGCGATTCTAAAGTGCAATGGGAAAAAATTTAA
Ref.H.BE.93.VI997.AF190128              TGTGCTCCAGCTGGTTTTGCGATTTTAAAGTGTAACAATAAAACGTTTAA
Ref.H.CF.90.056.AF005496                TGTGCTCCAGCTGGCTTTGCGATTCTAAAGTGTAACAATAAAACATTCAA
Ref.H.GB.00.00GBAC4001.FJ711703         TGTGCTCCAGCTGGTTTTGCGATTCTAAAGTGCAACAATAAAACATTTAA
Ref.J.CD.97.J_97DC_KTB147.EF614151      TGTGCCCCAGCTGGTTTTGCGATTCTAAAGTGTAATGATAATAAGTTCAA
Ref.J.CM.04.04CMU11421.GU237072         TGTGCCCCAGCTGGTTTTGCGATTCTCAAATGTAATGATAGGAATTTCAA
Ref.J.SE.93.SE9280_7887.AF082394        TGTGCCCCAGCTGGTTTTGCGATTCTAAAATGTAATGATAAGAATTTCAA
Ref.K.CD.97.97ZR_EQTB11.AJ249235        TGTGCTCCAGCTGGCTTTGCGATTCTAAAGTGTAATAATAACACATGCAA
Ref.K.CM.96.96CM_MP535.AJ249239         TGTGCCCCAGCTGGCTTTGCGATTCTAAAGTGTAAGGATAAAAGGTTCAA
Ref.01_AE.AF.07.569M.GQ477441           TGTACTCCAGCTGGTTATGCGATTTTAAAGTGTAATGATAAGAAGTTCAA
Ref.01_AE.CN.05.05GX001.GU564221        TGTACTCCAGCTGGTTATGCGATGTTAAAGTGTAATGATAAAAAGTTCAA
Ref.01_AE.TH.90.CM240.U54771            TGTACTCCAGCTGGTTATGCGATTTTAAAGTGTAATGATAAGAATTTCAA
Ref.02_AG.CM.99.pBD6_15.AY271690        TGTGCCCCAGCTGGTTTTGCGATTCTGGAGTGTAAAGAGAAGAATTTCAA
Ref.02_AG.LR.x.POC44951.AB485636        TGTGCTCCAGCTGGTTTTGCAATTCTAAAGTGTAGTGATGAGGATTTCAA
Ref.02_AG.NG.x.IBNG.L39106              TGTGCCCCAGCTGGTTTTGCGATTCTAAAGTGTAAGGATAAAGGGTTCAA
Ref.03_AB.RU.97.KAL153_2.AF193276       TGTGCCCCAGCTGGTTTTGCGATTCTAAAGTGTAACGATAAAAAGTTCAA
Ref.04_cpx.CY.94.94CY032_3.AF049337     TGTGCCCCAGCTGGTTTTGCAATTTTAAAGTGTAATGAGAAAAATTTCAC
Ref.04_cpx.GR.91.GR11_97PVCH.AF119820   TGTGCCCCGGCTGGTTTTGCGATT-TAAAGTGTAATGATAAAAATTCCCC
Ref.04_cpx.GR.97.GR84_97PVMY.AF119819   TGTGCTCCAGCTGGTTTTGCGATTCTACAGTGTAATGAAAAGAGATTCAA
Ref.05_DF.BE.93.VI961.AF076998          TGTGCTCCAGCTGGTTATGCGATTCTAAAGTGTAAAGAGAAAAGGTTCAA
Ref.05_DF.BE.x.VI1310.AF193253          TGTGCTCCAGCTGGTTATGCGATTCTAAAGTGTAATGAGAAAAAGTTCAG
Ref.05_DF.ES.99.X492.AY227107           TGTGCTCCAGCTGGTTATGCGATTCTAAAGTGTAATGAGAAAAAGTTCAA
Ref.06_cpx.AU.96.BFP90.AF064699         TGTGCTCCAGCTGGTTTTGCGATTTTAAAGTGTAGGGATAAGGATTTCAA
Ref.06_cpx.EE.01.EE0359.AY535659        TGTGCTCCAGCTGGTTTTGCGATTTTAAAGTGTAGAGATAAGAATTTCAA
Ref.06_cpx.GH.03.03GH173_06.AB286851    TGTGCTCCAGCTGGTTTTGCGATTTTAAAGTGTAGGGATAAGAATTTCAA
Ref.07_BC.CN.05.XJDC6431_2.EF368372     TGCACTCCAGCTGGTTATGCACTTCTAAAGTGTAATAATAAGACATTTAA
Ref.07_BC.CN.05.XJDC6441.EF368370       TGCACTCCAGCTGGTTATGCGCTTCTAAAGTGTAATAATAAGACATTCAA
Ref.07_BC.CN.98.98CN009.AF286230        TGCACTCCAGCTGGTTATGCAATTCTAAAGTGTAATGATAGGAGATTCAA
Ref.08_BC.CN.06.nx2.HM067748            TGCACTCCAGCTGGTTATGCGATTCTAAAGTGTAATGATAAGAAATTCAA
Ref.08_BC.CN.97.97CNGX_6F.AY008715      TGCACTCCAGCTGGTTATGCGATTCTAAAGTGTAATGATAAGATATTCAA
Ref.09_cpx.CI.00.00IC_10092.AJ866553    TGTGCCCCAGCTGGTTTTGCGATTCTAAAGTGTAGGGATAAAAATTTCAC
Ref.09_cpx.GH.96.96GH2911.AY093605      TGTGCCCCAGCTGGTTTTGCGATTCTAAAGTGTAGGGATAAGGAGTTCAA
Ref.09_cpx.SN.95.95SN1795.AY093603      TGTGCCCCAGCTGGTTTTGCGATTCTAAAGTGTAGAGATAAAAAGTTCAA
Ref.09_cpx.US.99.99DE4057.AY093607      TGTGCCCCAGCTGGTTTTGCGATTTTAAAGTGTAGGAATAAAAAGTTCAA
Ref.10_CD.TZ.96.96TZ_BF061.AF289548     TGTGCCCCAGCTGGATTTGCAATTATAAAATGTAATGATAGGAAGTTCAA
Ref.10_CD.TZ.96.96TZ_BF071.AF289549     TGTGCCCCAGCTGGATTTGCGATTCTAAAATGTAACAATAAGACGTTCAA
Ref.10_CD.TZ.96.96TZ_BF110.AF289550     TGTGCCCCAGCTGGATTTGCGATTCTAAAATGTAATGATAAGAAGTTCAA
Ref.11_cpx.CM.95.95CM_1816.AF492624     TGTGCTCCAGCTGGTTATGCGATTCTAAAGTGTAATGATAAAAAATTCAA
Ref.11_cpx.CM.96.96CM_4496.AF492623     TGTGCTCCAGCTGGTTTTGCGATTCTAAAGTGTAGGGATGAGAAGTTCAA
Ref.11_cpx.CM.97.MP818.AJ291718         TGTGCTCCAGCTGGTTTTGCAATTCTGAAGTGTAGGGATAAGGAGTTCAA
Ref.12_BF.AR.97.A32879.AF408629         TGTGCTCCAGCTGGTTATGCGATTCTAAAGTGTAAGGATAAAGAGTTTAA
Ref.12_BF.AR.97.A32989.AF408630         TGTGCTACAGCTGGTTATGCGATTCTAAAGTGTAAGGAGAAAAACTTCAA
Ref.12_BF.AR.99.ARMA159.AF385936        TGTACTCCAGCTGGTTATGCGCTTCTAAAGTGTAATGATAAAAAGTTCAA
Ref.13_cpx.CM.02.02CM_A1394.DQ845388    TGTGCCCCGGCTGGTTTTGCGATTCTAAAGTGTAATGATGAGGAGTTCAA
Ref.13_cpx.CM.04.04CM_632_28.DQ845387   TGTGCCCCGGCTGGTTTTGCAATTCTAAAGTGCAATGATAAGGAGTTCAA
Ref.13_cpx.CM.96.96CM_1849.AF460972     TGTGCCCCGGCTGGTTTTGCGATTCTAAAGTGTAATGATGAGGAGTTCAA
Ref.14_BG.ES.00.X605.AF450096           TGTGCCCCGGCTGGTTTTGTGATTCTAAAGTGTAACAATAAGACGTTCAA
Ref.14_BG.ES.00.X623.AF450097           TGTGCCCCAGCTGGTTTTGTGATTCTAAAGTGTAACAATAAGACGTTCAA
Ref.14_BG.PT.00.00PTHDE10.GU230137      TGTGCCCCTGCTGGTTTTGTGATTCTAAAGTGTAACAATAAGAAGTTCAA
Ref.15_01B.TH.96.M169.DQ354120          TGTACCCCTGCTGGTTTTGCGATTATAAAGTGTAACAATAAAAGGTTCAA
Ref.15_01B.TH.99.99TH_MU2079.AF516184   TGTACCCCGGCTGGTTTTGCGATTCTAAAGTGTAACAACAAAAAGTTTAA
Ref.15_01B.TH.99.99TH_R2399.AF530576    TGTACCCCGGCTGGTTTTGCGATTCTAAAGTGTAACAATAAAACATTCAG
Ref.16_A2D.KE.91.KNH1271.AY945736       TGTGCTCCAGCTGGTTTTGCGATTCTAAAGTGTAAGGATACACAATTCAA
Ref.16_A2D.KR.97.97KR004.AF286239       TGTGCCCCAGCTGGTTTTGCAATTCTAAAGTGTAAGGACCCGGAATTCAA
Ref.17_BF.AR.02.AR02_ARG1139.EU581825   TGCGCTCCAGCTGGTTATGCGATTCTAAAATGTAATAATGAAACGTTCAA
Ref.17_BF.BO.02.BO02_BOL119.EU581827    TGCGCTCCAGCTGGTTATGCGATTCTAAAATGTAATAATGAAACGTTCAA
Ref.17_BF.PE.02.PE02_PCR0155.EU581828   TGCGCTCCAGCTGGTTTTGCGATTCTAAAATGTAATGATAAAAAGTTCAA
Ref.18_cpx.CM.97.CM53379.AF377959       TGTGCTCCAGCTGGTTTTGCGATTCTAAAGTGTAACAATAACACGTTTAG
Ref.18_cpx.CU.99.CU14.AY586541          TGTGCTCCAGCTGGTTTTGCGATTCTAAAATGCAATACTCAGACGTTCAA
Ref.18_cpx.CU.99.CU68.AY894993          TGTGCTCCAGCTGGTTTTGCAATTCTAAAGBGCAATTTTTATACGTTTAA
Ref.19_cpx.CU.99.CU29.AY588971          TGTGCCCCAGCTGGTTTTGCGATTCTAAAGTGTAAGGATAAGGAGTTTAA
Ref.19_cpx.CU.99.CU38.AY588970          TGTGCCCCAGCTGGTTTTGCGATTCTAAAGTGCAATGATAAAGAGTTCAA
Ref.19_cpx.CU.99.CU7.AY894994           TGTGCCCCAGCTGGTTTTGCGATTCTAAAGTGTAATGATAAGGAGTTCAA
Ref.20_BG.CU.99.Cu103.AY586545          TGTGCTCCAGCTGGGTTTGCAATTCTAAAATGTAGGGATAAGGAGTTCAA
Ref.21_A2D.KE.91.KNH1254.AY945737       TGTGCCCCAGCTGGTTTTGCGATTCTAAAATGTAGAGATAAGCAGTTCAA
Ref.21_A2D.KE.99.KER2003.AF457051       TGTGCCCCAGCTGGTTTTGCGATTCTAAAGTGTAGAGATAAGAGGTTCAA
Ref.21_A2D.KE.99.KSM4001.AF457072       TGTGCCCCAGCTGGTTTTGCGATTCTAAAGTGTAGAGATAAGAAGTTCAA
Ref.22_01A1.CM.01.01CM_0001BBY.AY371159 TGTGCCCCAGCTGGTTTTGCGATTCTAAAGTGTAAAGAGAAAGAGTTCAA
Ref.22_01A1.CM.02.02CM_3097MN.GQ229529  TGTGCCCCAGCTGGTTTTGCGATTCTAAAGTGTAATGATAAACAGTTCAA
Ref.23_BG.CU.03.CB118.AY900571          TGTGCTCCGGCTGGTTTTGCAATTCTAAAATGTAGGGATAAGGAGTTCAA
Ref.23_BG.CU.03.CB347.AY900572          TGTGCTCCAGCTGGGTTTGCGATTCTAAAATGTAGGGATACGGAGTTCAA
Ref.24_BG.CU.03.CB378.AY900574          TGTGCTCCAGCTGGGTATGCAATTCTAAAATGTAGGGATGAGGAGTTCAA
Ref.24_BG.CU.03.CB471.AY900575          TGTGCTCCAGCTGGGTTTGCAATTCTAAAATGTAGGGATGCGGAGTTCAA
Ref.24_BG.ES.08.X2456_2.FJ670526        TGTGCTCCACCTGGKTTTGCAATTCTAAAATGTAAGGATGAAGAGTTCAA
Ref.25_cpx.CM.06.06CM_BA_040.EU693240   TGTGCTCCAGCTGGTTTTGCGATTCTAAAATGCAGGGATAAAAATTTCAA
Ref.25_cpx.SA.03.J11233.EU697906        TGTGCTCCAGCTGGTTATGCGATTCTAAAGTGCAGGGATAAAAAGTTCAA
Ref.25_cpx.SA.03.J11451.EU697908        TGTGCTCCAGCTGGTTATGCGATTCTAAAGTGTAGGGATAAAATGTTCAA
Ref.26_AU.CD.02.02CD_KS069.FM877780     TGTGCCCCAGCTGGTTTTGCAATTCTAAAGTGTAAAGATGAGGAATTCAA
Ref.26_AU.CD.02.02CD_MBTB047.FM877782   TGTGCCCCAGCAGGTTTTGCAATTCTAAAGTGTAGAGATAAGGATTTTAA
Ref.26_AU.CD.97.97CD_KTB119.FM877777    TGTGCCCCAGCTGGTTTTGCAATTCTAAAGTGCAAAGATGAAAACTTCAA
Ref.27_cpx.CD.97.97CDKTB49.AJ404325     TGTGCCCCAGCTGGTTTTGCGATTTTAAAGTGTAATAATAAGACTTTCAA
Ref.27_cpx.FR.04.04CD_FR_KZS.AM851091   TGTGCTCCGGCTGGTTTTGCGATTCTAAAGTGTAATAATAAGAAGTTCAA
Ref.28_BF.BR.99.BREPM12313.DQ085872     TGTACCCCGGCTGGTTTTGCGATTCTAAAGTGTAATGATAAGAAATTCAA
Ref.28_BF.BR.99.BREPM12609.DQ085873     TGTGCCCCGGCTGGTTTTGCGCTTCTAAAGTGTAATAATAAGACATTTAA
Ref.28_BF.BR.99.BREPM12817.DQ085874     TGTACCCCAGCTGGTTTTGCGCTTCTAAAGTGTAATGATAAGAAATTCAA
Ref.29_BF.BR.01.BREPM16704.DQ085876     TGTACCCCGGCTGGTTTTGCGCTTCTAAAATGCAATGATAAGAAATTCAA
Ref.29_BF.BR.02.BREPM119.AY771590       TGTGCCCCGGCTGGCTTTGCGATTCTGAAGTGTAATGATAAGAAATTCAA
Ref.29_BF.BR.99.BREPM11948.DQ085871     TGTACCCCGGCCGGTTTTGCGCTCCTAAAGTGTAATGATAAGCAATTCAA
Ref.31_BC.BR.02.110PA.EF091932          TGTGCTCCAGCGGGTTATGCGATTCTAAAGTGTAAAAATAAGAATTTCAA
Ref.31_BC.BR.04.04BR137.AY727526        TGTGCTCCAGCGGGTTATGCGATTCTAAAGTGTAATAATGAGACCTTCAA
Ref.31_BC.BR.04.04BR142.AY727527        TGTGCTCCAGCGGGTTATGTGATTCTAAAGTGTAATAATAAGAAATTCAA
Ref.32_06A1.EE.01.EE0369.AY535660       TGTGCTCCAGCTGGTTTTGCGATTTTAAAGTGTAGAGATAAGAATTTCAA
Ref.33_01B.ID.07.JKT194_C.AB547464      TGTACTCCAGCTGGTTATGCGATTTTAAAGTGTAATGACAAGAATTTCAA
Ref.33_01B.MY.05.05MYKL007_1.DQ366659   TGTACTCCAGCTGGTTATGCGATTTTAAAGTGTAATGATAAGAATTTCAA
Ref.33_01B.MY.05.05MYKL045_1.DQ366662   TGTGCTCCAGCTGGTTATGCGATTTTAAAGTGTAATGATAAGGATTTCAA
Ref.34_01B.TH.99.OUR2478P.EF165541      TGTACTCCAGCTGGTTATGCGATTCTCAAGTGTAATGATAAGAATTTCAA
Ref.35_AD.AF.05.05AF026.EF158043        TGTGCCCCAGCTGGTTTTGCAATCCTAAAGTGTAATGATAAAGAATTCAA
Ref.35_AD.AF.05.05AF094.EF158040        TGTGCCCCAGCTGGTTTTGCAATCCTAAAGTGTAATGAGAAGAATTTCAA
Ref.35_AD.AF.05.05AF095.EF158041        TGTGCCCCAGCTGGTTTTGCAATCCTAAAATGTAATGAGAATAAGTTCAA
Ref.36_cpx.CM.00.00CMNYU1162.EF087995   TGTGCCCCAGCTGGTTTTGCGATTCTAAAGTGTAAAGATAAATCGTTCAA
Ref.36_cpx.CM.00.00CMNYU830.EF087994    TGTGCCCCAGCTGGTTTTGCAATTCTAAAGTGTAAAGATAAACAGTTCAA
Ref.37_cpx.CM.00.00CMNYU926.EF116594    TGTGCCCCAGCTGGTTTTGCGATTCTAAAATGTAATGATAAGGAATACAA
Ref.37_cpx.CM.97.CM53392.AF377957       TGTGCCCCAGCTGGTTTTGCGATTCTAAAATGTAAGGATAAAAGTTTCAA
Ref.38_BF1.UY.04.UY04_3987.FJ213781     TGTGCTCCAGCTGGTTATGCGATTCTAAAATGTAATAATAATACTTTCAA
Ref.38_BF1.UY.04.UY04_4022.FJ213782     TGTGCTCCAGCTGGTTATGCGATTCTAAAATGTAATGATAAAAAGTTCAA
Ref.38_BF1.UY.05.UY05_4752.FJ213780     TGTGCTCCAGCTGGATATGCAATTCTAAAATGTAATAATAATACATTCAA
Ref.39_BF.BR.03.03BRRJ103.EU735534      TGTGCTCCAGCTGGTTTTGCGATTCTAAAGTGTAATGATAAAAAGTTCAA
Ref.39_BF.BR.03.03BRRJ327.EU735536      TGTGCTCCAGCTGGTTATGCGATTCTAAAGTGTAATGATGAAAAGTTCAA
Ref.39_BF.BR.04.04BRRJ179.EU735535      TGTGCTCCAGCTGGTTATGCGATTCTAAAGTGTAATGATAAAAGGTTCAA
Ref.40_BF.BR.04.04BRRJ115.EU735538      TGTGCTCCAGCTGGTTATGCGATTCTAAAGTGTAATAATAAAACATTCAA
Ref.40_BF.BR.04.04BRSQ46.EU735540       TGTGCTCCAGCTGGTTATGCGATTCTAAAGTGTAATAATAAAAAGTTCAA
Ref.40_BF.BR.05.05BRRJ200.EU735539      TGTGCTCCAGCTGGTTATGCGATTCTAAAGTGTAATGATAAAAAGTTCAA
Ref.42_BF.LU.03.luBF_05_03.EU170155     TGTGCCCCGGCTGGTTTTGCGATTCTAAAGTGTAATGATAAAAAGTTCAA
Ref.43_02G.SA.03.J11223.EU697904        TGTGCTCCAGCTGGGTTTGCRATTCTAAAGTGTAAGGAAAAGAATTTCAA
Ref.43_02G.SA.03.J11243.EU697907        TGTGCTCCAGCTGGGTTTGCGATTCTGAAGTGTAGGGATAAGAATTTCAA
Ref.43_02G.SA.03.J11456.EU697909        TGTGCTCCAGCTGGGTTTGCGATTTTAAAGTGTAGAGAAGGAAATTTCAG
Ref.44_BF.CL.00.CH80.FJ358521           TGTGCTCCAGCTGGTTATGCGATTTTAAAATGTAAAGATACAAAGTTCAA
Ref.45_cpx.CD.97.97CD_MBFE185.FN392874  TGTGCCCCGGCTGGGTTTGCGATTCTAGAATGTAAGAATAAGGAGTTCAA
Ref.45_cpx.CM.97.97CM_MP814.FN392876    TGTGCTCCAGCTGGTTTTGCGATTCTAAAATGTAAGGAGGAGGGATTCAA
Ref.45_cpx.GA.97.97GA_TB45.FN392877     TGTGCCCCAGCTGGTTTTGCGATTCTAAAGTGTAATGATAAGRATTTCAA
Ref.46_BF.BR.01.01BR087.DQ358801        TGTGCTCCAGCTGGTTATGCGATTCTAAAGTGTAGAGATAAAAAGTTCAA
Ref.46_BF.BR.01.01BR125.DQ358802        TGTGCTCCAGCTGGTTATGCGATTCTAAAGTGTAAGGATGAGAAGTTCAA
Ref.46_BF.BR.07.07BR_FPS625.HM026456    TGTGCTCCAGCTGGTTATGCAATTCTAAAGTGTAATGATAAAAAGTTTAA
Ref.47_BF.ES.08.P1942.GQ372987          TGTGCCCCAGCTGGTTTTGCGATTCTAAAGTGTAATGATAAGCAGTTCAA
Ref.47_BF.ES.08.X2457_2.FJ670529        TGTGCCCCAGCTGGTTTTGCGATTCTAAAGTGTAAAGATAAGCAGTTCAA
Ref.49_cpx.GM.02.N18380.HQ385477        TGTGCCCCAGCTGGTTTTGCGATTCTACAATGTAATGATAAAAAGTTCAA
Ref.49_cpx.GM.03.N26677.HQ385479        TGTGCTCCAGCTGGTTTTGCGATTCTACAATGTAATGATATAATGTTTAA
Ref.49_cpx.GM.97.N28353.HQ385478        TGTGCCCCAGCTGGTTTTGCGATTCTACAATGTAATGATAAAAAGTTCAA
Ref.O.BE.87.ANT70.L20587                TGTGCTCCAGCAGGATATGCTATCTTTAAGTGTAACAGCACAGAATTTAA
Ref.O.CM.91.MVP5180.L20571              TGTGCTCCAACAGGATATGCCATCTTTAAGTGTAATGACACAGACTTTAA
Ref.O.CM.98.98CMU2901.AY169812          TGTGCTCCAGCAGGATATGCCATTTTTAAGTGTAACAATGCAGAATTTAA
Ref.O.SN.99.99SE_MP1300.AJ302647        TGTGCTCCAGCGGGATATGCCATCTTTAAGTGTAACAACACAGGGTTTAA
Ref.N.CM.02.DJO0131.AY532635            TGTGCACCACCAGGCTTTGCCATTATGAAATGTAATGAAGCAAATTTTAA
Ref.N.CM.95.YBF30.AJ006022              TGTGCACCACCAGGCTTTGCCATTATGAAATGTAATGAAGGAAACTTTAG
Ref.N.CM.97.YBF106.AJ271370             TGTGCACCACCAGGCTTTGCCATTATGAAATGTAATGAAGGAAATTTTAG
Ref.P.CM.06.U14788.HQ179987             TGTGCACCAGCAGGGTATGCACTAATGAAATGCAATCAGACAGGATTTAA
Ref.P.FR.09.RBF168.GU111555             TGTGCACCAGCAGGGTATGCACTAATGAAATGCAATCAGAAAGGATTTAA
Ref.CPZ.CD.90.ANT.U42720                TGTGCTCCAGCAGGATATGCTATATTGAGATGTGAAGATGAGGATTTTAC
Ref.CPZ.CM.05.SIVcpzMT145.DQ373066      TGTGCACCAGCAGGATTTGCACTCCTAAAATGTAATGATATAGATTACAA
Ref.CPZ.US.85.US_Marilyn.AF103818       TGTGCACCACCAGGCTTTGCCATCCTAAAATGTAATGAAAAAGATTTCAA

Ref.A1.AU.03.PS1044_Day0.DQ676872       TGGAACAGGACCATGCAAG---AATGTC---AGT---ACAGTA------C
Ref.A1.RW.92.92RW008.AB253421           TGGAACAGGGCCATGTAAG---AATGTC---AGC---ACAGTA------C
Ref.A1.UG.92.92UG037.AB253429           TGGAACAGGGCTATGCAAG---AATGTC---AGC---ACAGTA------C
Ref.A2.CD.97.97CDKTB48.AF286238         TGGAAAAGGGTCATGCAGT---AATGTT---AGC---TCAGTA------C
Ref.A2.CM.01.01CM_1445MV.GU201516       TGGAACAGGGTCATGCCGG---AATGTT---AGC---TCAGTA------C
Ref.A2.CY.94.94CY017_41.AF286237        TGGAACAGGGTCATGCAAG---AATGTT---AGC---TCAGTA------C
Ref.B.FR.83.HXB2_LAI_IIIB_BRU.K03455    TGGAACAGGACCATGTACA---AATGTC---AGC---ACAGTA------C
Ref.B.NL.00.671_00T36.AY423387          TGGAACGGGACCATGTAAA---AATGTC---AGC---ACAGTA------C
Ref.B.TH.90.BK132.AY173951              TGGAAACGGACCATGTAAA---AATGTC---AGC---ACAGTA------C
Ref.B.US.98.1058_11.AY331295            TGGAAAAGGAGAATGTAAA---AATGTC---AGC---ACAGTG------C
Ref.C.BR.92.BR025_d.U52953              TGGAACAGGACCATGCAAT---AATGTC---AGC---ACAATA------C
Ref.C.ET.86.ETH2220.U46016              TGGAACAGGACCATGCCAT---AATGTC---AGC---ACAGTA------C
Ref.C.IN.95.95IN21068.AF067155          TGGGACAGGACCATGCCAT---AATGTC---AGC---ACAGTA------C
Ref.C.ZA.04.04ZASK146.AY772699          TGGAACAGGACCATGCAGT---AATGTC---AGC---ACAGTA------C
Ref.D.CD.83.ELI.K03454                  TGGAACAGGCCCATGCACA---AATGTC---AGC---ACAGTA------C
Ref.D.CM.01.01CM_4412HAL.AY371157       TGGAACAGGCCCATGTAGA---AATGTC---AGC---GCAGTA------C
Ref.D.TZ.01.A280.AY253311               TGGAACAGGCCCATGCAAA---AAAGTC---AGT---ACAGTA------C
Ref.D.UG.94.94UG114.U88824              TGGAACAGGTCCATGCAAA---AATGTC---AGC---ACAGTA------C
Ref.F1.BE.93.VI850.AF077336             TGGGACAGGGCCATGCAAG---AATGTC---AGC---ACAGTA------C
Ref.F1.BR.93.93BR020_1.AF005494         AGGGACAGGGTCATGCAAG---AATGTC---AGT---ACAGTA------C
Ref.F1.FI.93.FIN9363.AF075703           TGGGACGGGGCCATGTAGG---AATGTC---AGC---ACAGTA------C
Ref.F1.FR.96.96FR_MP411.AJ249238        TGGGACAGGGCCATGCAAG---AATGTC---AGC---ACAGTA------C
Ref.F2.CM.02.02CM_0016BBY.AY371158      TGGGAAAGGGTTATGCACG---AATGTC---AGC---ACAGTA------C
Ref.F2.CM.95.95CM_MP255.AJ249236        TGGGACAGGGCCATGCGAA---AAGGTC---AGC---ACAGTA------C
Ref.F2.CM.95.95CM_MP257.AJ249237        TGGGACAGGATTATGCAGG---AATGTT---AGC---ACAGTA------C
Ref.F2.CM.97.CM53657.AF377956           TGGGACAGGGTTATGTAGG---AATGTC---AGC---ACAGTA------C
Ref.G.BE.96.DRCBL.AF084936              TGGAACAGGAACATGTAAC---AATGTC---AGT---ACAGTA------C
Ref.G.KE.93.HH8793_12_1.AF061641        TGGAACAGGACCATGTCAA---AATGTC---AGT---ACAGTA------C
Ref.G.NG.92.92NG083.U88826              TGGAACAGGACCATGTAAA---AATGTC---AGT---ACAGTA------C
Ref.G.PT.x.PT2695.AY612637              TGGAACAGGATTATGTAAA---AATGTC---AGT---ACAGTA------C
Ref.H.BE.93.VI991.AF190127              TGGAACAGGACCATGCACA---AATGTC---AGC---ACAGTA------C
Ref.H.BE.93.VI997.AF190128              TGGAACAGGACCATGTACA---AATGTC---AGC---ACAGTA------C
Ref.H.CF.90.056.AF005496                TGGAACAGGATTATGTACA---AATGTC---AGT---ACAGTA------C
Ref.H.GB.00.00GBAC4001.FJ711703         TGGGACAGGACCATGCACG---AATGTC---AGC---ACAGTA------C
Ref.J.CD.97.J_97DC_KTB147.EF614151      TGGAACAGGGCCATGCAAA---AATGTC---AGT---ACAGTA------C
Ref.J.CM.04.04CMU11421.GU237072         TGGAACAGGACCATGCACA---AATGTC---AGT---ACAGTA------C
Ref.J.SE.93.SE9280_7887.AF082394        TGGAACAGGATCATGCAAA---AATGTC---AGT---ACAGTA------C
Ref.K.CD.97.97ZR_EQTB11.AJ249235        TGGAACAGGGCCATGCACA---AATGTC---AGC---ACAGTA------C
Ref.K.CM.96.96CM_MP535.AJ249239         TGGGACAGGACCATGTAAA---AATGTC---AGC---ACAGTA------C
Ref.01_AE.AF.07.569M.GQ477441           TGGGACAGGACCATGTAAA---AATGTC---AGC---TCAGTA------C
Ref.01_AE.CN.05.05GX001.GU564221        TGGGACAGGGCCATGTAAA---AATGTC---AGC---TCAGTA------C
Ref.01_AE.TH.90.CM240.U54771            TGGGACAGGGCCATGTAAA---AATGTC---AGC---TCAGTA------C
Ref.02_AG.CM.99.pBD6_15.AY271690        TGGAACAGGGCCATGCAAG---AATGTC---AGT---ACAGTA------C
Ref.02_AG.LR.x.POC44951.AB485636        GGGAACAGGGCAATGCAAG---AATGTC---AGC---ACAGTA------C
Ref.02_AG.NG.x.IBNG.L39106              TGGAACAGGGCCATGCAAA---AATGTC---AGC---ACAGTA------C
Ref.03_AB.RU.97.KAL153_2.AF193276       CGGAACAGGGCCATGTACA---AATGTC---AGT---ACAGTA------C
Ref.04_cpx.CY.94.94CY032_3.AF049337     TGGATTAGGGCCATGCACA---AATGTC---AGC---TCGGTA------C
Ref.04_cpx.GR.91.GR11_97PVCH.AF119820   TGGATTAGGGTCATGCACA---AATGTC---AGC---CCGGTA------C
Ref.04_cpx.GR.97.GR84_97PVMY.AF119819   TGGATCAGGTCCATGCAAA---AATGTC---AGC---TCGGTG------C
Ref.05_DF.BE.93.VI961.AF076998          TGGGACAGGGCCATGCAAG---AATGTC---AGC---ACAGTA------C
Ref.05_DF.BE.x.VI1310.AF193253          TGGGACAGGACCATGCAAG---AATGTC---AGC---ACAGTA------C
Ref.05_DF.ES.99.X492.AY227107           TGGGACAGGGCCATGTACA---AATGTC---AGC---ACAGTA------C
Ref.06_cpx.AU.96.BFP90.AF064699         TGGAACAGGACCATGTAAA---AATGTC---AGT---ACAGTA------C
Ref.06_cpx.EE.01.EE0359.AY535659        TGGAACAGGACCATGTAAA---AATGTC---AGT---ACAGTA------C
Ref.06_cpx.GH.03.03GH173_06.AB286851    TGGAACAGGACCATGTAAA---AATGTC---AGT---ACAGTA------C
Ref.07_BC.CN.05.XJDC6431_2.EF368372     TGGGACAGGACCATGCAAT---AATGTT---AGC---ACAGTA------C
Ref.07_BC.CN.05.XJDC6441.EF368370       TGGGACAGGACCATGCAAT---AATGTT---AGC---ACAGTA------C
Ref.07_BC.CN.98.98CN009.AF286230        TGGGACAGGACCATGCCAT---AATGTT---AGC---ACAGTA------C
Ref.08_BC.CN.06.nx2.HM067748            TGGAACAGGACCATGCCGT---AATGTT---AGC---ACGGTA------C
Ref.08_BC.CN.97.97CNGX_6F.AY008715      TGGGACAGGACAATGCCAT---AATGTT---AGC---ACGGTA------C
Ref.09_cpx.CI.00.00IC_10092.AJ866553    TGGAATAGGAACATGTAAA---AATGTC---AGT---TCAGTA------C
Ref.09_cpx.GH.96.96GH2911.AY093605      TGGAACAGGAATATGTAAA---AATGTC---AGT---TCAGTA------C
Ref.09_cpx.SN.95.95SN1795.AY093603      TGGAACAGGAACATGTAAC---AATGTC---AGT---TCAGTA------C
Ref.09_cpx.US.99.99DE4057.AY093607      TGGAACAGGAACATGTAAC---AATGTC---AGT---TCAGTA------C
Ref.10_CD.TZ.96.96TZ_BF061.AF289548     TGGAACGGGACCATGCAAA---AACATC---AGT---ACAGTA------C
Ref.10_CD.TZ.96.96TZ_BF071.AF289549     TGGGACGGGTCCATGCGAC---AATGTC---AGT---ACAGTA------C
Ref.10_CD.TZ.96.96TZ_BF110.AF289550     TGGGACGGGACCCTGTAAA---AACGTC---AGT---ACAGTA------C
Ref.11_cpx.CM.95.95CM_1816.AF492624     TGGAACAGGGCCATGCACG---AATGTC---AGC---ACAGTA------C
Ref.11_cpx.CM.96.96CM_4496.AF492623     TGGAACAGGGCCATGCCAG---AATGTC---AGC---ACAGTA------C
Ref.11_cpx.CM.97.MP818.AJ291718         TGGAACAGGACCATGCAAG---AATGTC---AGC---ACAGTA------C
Ref.12_BF.AR.97.A32879.AF408629         TGGGACGGGGCCATGTAAA---AATGTC---AGC---ACAGTA------C
Ref.12_BF.AR.97.A32989.AF408630         TGGGACGGGGCCATGCAAG---AATGTC---AGC---ACAGTA------C
Ref.12_BF.AR.99.ARMA159.AF385936        TGGGACGGGGCCATGCCAG---AATGTC---AGC---ACAGTA------C
Ref.13_cpx.CM.02.02CM_A1394.DQ845388    TGGAACAGGGCCATGCAAG---AATGTC---AGC---TCAGTA------C
Ref.13_cpx.CM.04.04CM_632_28.DQ845387   TGGAACAGGGCCATGCAAG---AATGTC---AGT---TCAGTA------C
Ref.13_cpx.CM.96.96CM_1849.AF460972     TGGAACAGGGCCATGCAGG---AATGTC---AGC---TCAGTA------C
Ref.14_BG.ES.00.X605.AF450096           TGGAACAGGACCATGTACA---AATGTC---AGC---ACAGTA------C
Ref.14_BG.ES.00.X623.AF450097           TGGAACAGGACCATGTACA---AATGTC---AGC---ACAGTA------C
Ref.14_BG.PT.00.00PTHDE10.GU230137      TGGAACAGGACCATGTACA---AATGTC---AGC---ACAGTA------C
Ref.15_01B.TH.96.M169.DQ354120          TGGAACAGGACCATGTACA---AATGTC---AGT---ACAGTA------C
Ref.15_01B.TH.99.99TH_MU2079.AF516184   TGGAACAGGACCATGTACA---AATGTC---AGT---ACAGTA------C
Ref.15_01B.TH.99.99TH_R2399.AF530576    TGGAACAGGACCATGTACA---AATGTC---AGT---ACAGTA------C
Ref.16_A2D.KE.91.KNH1271.AY945736       TGGAACAGGGCCATGCAAG---AATGTT---AGC---TCAGTA------C
Ref.16_A2D.KR.97.97KR004.AF286239       TGGAACAGGGCCATGCAAG---AATGTT---AGC---TCAGTA------C
Ref.17_BF.AR.02.AR02_ARG1139.EU581825   TGGGACAGGACCATGCAAG---AATGTC---AGC---GTAGTA------C
Ref.17_BF.BO.02.BO02_BOL119.EU581827    TGGGACGGGACCATGCATG---AATGTC---AGC---ACAGTA------C
Ref.17_BF.PE.02.PE02_PCR0155.EU581828   TGGGACGGGACCATGCAAG---GATGTC---AGC---ACAGTA------C
Ref.18_cpx.CM.97.CM53379.AF377959       TGGAACAGGGCCATGCACA---AATGTC---AGC---ACAGTC------C
Ref.18_cpx.CU.99.CU14.AY586541          TGGAACAGGGCCATGCACA---AATGTT---AGC---ACAGTA------C
Ref.18_cpx.CU.99.CU68.AY894993          TGGAACTCCCCCATGCACA---AATGTC---AGC---ACAGTA------C
Ref.19_cpx.CU.99.CU29.AY588971          TGGAACAGGGAAATGCAGG---AATGTC---AGC---ACAGTA------C
Ref.19_cpx.CU.99.CU38.AY588970          TGGAACAGGGGAATGCAAG---AATGTC---AGT---ACAGTA------C
Ref.19_cpx.CU.99.CU7.AY894994           TGGAACAGGGAAATGCCGG---AATGTC---AGC---ACAGTA------C
Ref.20_BG.CU.99.Cu103.AY586545          TGGAACAGGACCATGTAAA---AATGTC---AGT---ACAGTA------C
Ref.21_A2D.KE.91.KNH1254.AY945737       TGGAACAGGCCCATGCAAA---AATGTC---AGC---ACAGTA------C
Ref.21_A2D.KE.99.KER2003.AF457051       TGGAACAGGCCCATGCACA---AATGTC---AGC---ACAGTA------C
Ref.21_A2D.KE.99.KSM4001.AF457072       TGGAACAGGCCCATGCACA---AATGTC---AGC---ACAGTA------C
Ref.22_01A1.CM.01.01CM_0001BBY.AY371159 TGGAACAGGGCCATGCAAC---AATGTC---AGC---TCAGTA------C
Ref.22_01A1.CM.02.02CM_3097MN.GQ229529  TGGAACAGGGCCATGCAAA---AATGTC---AGC---TCAGTG------C
Ref.23_BG.CU.03.CB118.AY900571          TGGAACAGGACCATGTAGA---AATGTT---AGT---ACAGTA------C
Ref.23_BG.CU.03.CB347.AY900572          TGGAACAGGACCATGTAAA---AATGTT---AGT---ACAGTA------C
Ref.24_BG.CU.03.CB378.AY900574          TGGAAAAGGACCATGTAGA---AATGTC---AGT---ACAGTA------C
Ref.24_BG.CU.03.CB471.AY900575          TGGAACAGGACCATGTAAA---AATGTC---AGT---ACAGTA------C
Ref.24_BG.ES.08.X2456_2.FJ670526        TGSAACAGGGCCWTGTAGA---AATGTC---AGT---ACAGTA------C
Ref.25_cpx.CM.06.06CM_BA_040.EU693240   TGGAACAGGAACATGTAAC---AATGTC---AGT---ACAGTG------C
Ref.25_cpx.SA.03.J11233.EU697906        TGGAACAGGACTRTGTAAA---AATGTC---AGT---ACAGTG------C
Ref.25_cpx.SA.03.J11451.EU697908        TGGAACAGGACTATGTAAA---AATGTC---AGC---ACAGTG------C
Ref.26_AU.CD.02.02CD_KS069.FM877780     TGGAACAGGGCCATGCAAA---AATGTT---AGT---TCAGTA------C
Ref.26_AU.CD.02.02CD_MBTB047.FM877782   TGGAACGGGGCTATGCACA---AATGTC---AGC---ACAGTA------C
Ref.26_AU.CD.97.97CD_KTB119.FM877777    TGGATCGGAGCTATGCCAA---AATGTC---AGC---ACAGTA------C
Ref.27_cpx.CD.97.97CDKTB49.AJ404325     TGGAACAGGGCCATGCACA---AATGTC---AGC---TCAGTA------C
Ref.27_cpx.FR.04.04CD_FR_KZS.AM851091   TGGAACAGGGCCATGCACA---AATGTC---AGC---TCGGTA------C
Ref.28_BF.BR.99.BREPM12313.DQ085872     TGGAACAGGACCATGCACA---AATGTC---AGC---ACAGTA------C
Ref.28_BF.BR.99.BREPM12609.DQ085873     TGGAACAGGACCGTGTACA---AATGTC---AGC---ACAGTA------C
Ref.28_BF.BR.99.BREPM12817.DQ085874     TGGAACAGGACCATGTACA---AATGTC---AGT---ACAGTA------C
Ref.29_BF.BR.01.BREPM16704.DQ085876     TGGAACAGGAACATGTAAA---AATGTC---AGC---ACAGTA------C
Ref.29_BF.BR.02.BREPM119.AY771590       TGGAAGTGGACCATGTACA---AATGTC---AGC---ACAGTA------C
Ref.29_BF.BR.99.BREPM11948.DQ085871     TGGAACAGGACCATGTAAA---AATGTC---AGC---TCAGTA------C
Ref.31_BC.BR.02.110PA.EF091932          TAGAACAGGACCATGCAAT---AATGTC---AGC---ACAGTA------C
Ref.31_BC.BR.04.04BR137.AY727526        TGGAACAGGACCATGCAAT---AATGTC---AGC---ACAGTA------C
Ref.31_BC.BR.04.04BR142.AY727527        TGGAACAGGACCATGCAAT---AATGTC---AGC---ACAGTG------C
Ref.32_06A1.EE.01.EE0369.AY535660       TGGAACAGGACCATGTAAA---AATGTC---AGT---ACAGTA------C
Ref.33_01B.ID.07.JKT194_C.AB547464      TGGGACAGGGCCATGTAGA---AATGTC---AGC---TCAGTA------C
Ref.33_01B.MY.05.05MYKL007_1.DQ366659   TGGGACAGGGCCATGCAAA---AATGTC---AGC---TCAGTA------C
Ref.33_01B.MY.05.05MYKL045_1.DQ366662   TGGGACAGGGCCATGTAAA---AATGTC---AGT---TCAATA------C
Ref.34_01B.TH.99.OUR2478P.EF165541      TGGGACAGGGCCATGTAAA---AATGTC---AGC---TCAGTA------C
Ref.35_AD.AF.05.05AF026.EF158043        TGGAACAGGGTCATGCACA---AATGTC---AGC---TCAGTA------C
Ref.35_AD.AF.05.05AF094.EF158040        TGGAACAGGGCCATGCAGC---AATGTC---AGC---TCAGTA------C
Ref.35_AD.AF.05.05AF095.EF158041        TGGAACAGGGTCATGCAAA---AATGTC---AGC---TCAGTA------C
Ref.36_cpx.CM.00.00CMNYU1162.EF087995   TGGAACAGGGCCATGCAAA---AATGTC---AGC---TCAGTA------C
Ref.36_cpx.CM.00.00CMNYU830.EF087994    TGGAACAGGGCTATGCAAA---AATGTC---AGC---TCAGTA------C
Ref.37_cpx.CM.00.00CMNYU926.EF116594    TGGAACAGGGCCATGCAGG---AATGTC---AGT---ACAGTA------C
Ref.37_cpx.CM.97.CM53392.AF377957       TGGAACAGGACCATGCACG---AATGTC---AGC---ACAGTA------C
Ref.38_BF1.UY.04.UY04_3987.FJ213781     TGGGACGGGACCATGCACA---AATGTC---AGC---ACAGTA------C
Ref.38_BF1.UY.04.UY04_4022.FJ213782     TGGGACGGGACCATGCTTT---AATGTC---AGC---ACAGTA------C
Ref.38_BF1.UY.05.UY05_4752.FJ213780     TGGGACGGGACCATGCACA---AATGTC---AGC---ACAGTA------C
Ref.39_BF.BR.03.03BRRJ103.EU735534      TGGGACGGGGCCATGCAAA---AATGTC---AGC---ACAGTA------C
Ref.39_BF.BR.03.03BRRJ327.EU735536      CGGGACGGGGCCATGCACG---AATGTC---AGC---ACAGTA------C
Ref.39_BF.BR.04.04BRRJ179.EU735535      TGGGACAGGACCATGCAGG---AATGTC---AGC---ACAGTA------C
Ref.40_BF.BR.04.04BRRJ115.EU735538      TGGGACAGGGCCATGCACA---AATGTC---AGC---ACAGTA------C
Ref.40_BF.BR.04.04BRSQ46.EU735540       TGGAACGGGGCCATGCAAG---AATGTT---AGC---ACCGTA------C
Ref.40_BF.BR.05.05BRRJ200.EU735539      TGGGACGGGGCCATGCAAG---AATGTC---AGC---ACAGTA------C
Ref.42_BF.LU.03.luBF_05_03.EU170155     TGGAACAGGACCATGTAAA---AATGTC---AGC---ACAGTA------C
Ref.43_02G.SA.03.J11223.EU697904        TGGGACAGGACAATGTAAA---AATGTC---AGT---TCAGTA------C
Ref.43_02G.SA.03.J11243.EU697907        TGGAACAGGACAATGCAAA---AATGTC---AGT---TCAGTG------C
Ref.43_02G.SA.03.J11456.EU697909        TGGAAAAGGAGAATGTAAA---AATGTC---AGT---TCAGTA------C
Ref.44_BF.CL.00.CH80.FJ358521           TGGGACGGGACCATGCACA---AATGTC---AGC---ACAGTA------C
Ref.45_cpx.CD.97.97CD_MBFE185.FN392874  TGGAACAGGGCTATGCAAC---AATGTC---AGC---ACAGTA------C
Ref.45_cpx.CM.97.97CM_MP814.FN392876    TGGAACAGGAAAATGCAAG---AATGTC---AGC---ACAGTA------C
Ref.45_cpx.GA.97.97GA_TB45.FN392877     TGGAACAGGGYCATGCAAK---AATGTC---AGC---ACAGTA------C
Ref.46_BF.BR.01.01BR087.DQ358801        TGGGACAGGGCCATGCAAT---AATGTC---AGC---ACAGTA------C
Ref.46_BF.BR.01.01BR125.DQ358802        TGGGACGGGGCCATGCAAA---AATGTC---AGC---ACAGTA------C
Ref.46_BF.BR.07.07BR_FPS625.HM026456    TGGGACGGGGCCATGCAAG---AATGTC---AGC---ACTGTA------C
Ref.47_BF.ES.08.P1942.GQ372987          TGGAACAGGACCATGTAAA---AATGTC---AGC---ACAGTA------C
Ref.47_BF.ES.08.X2457_2.FJ670529        TGGAACAGGACCATGTAAA---AATGTC---AGC---ACAGTA------C
Ref.49_cpx.GM.02.N18380.HQ385477        TGGGACAGGACTATGCCTCAAATGTTC----ACT---ACAGCA------C
Ref.49_cpx.GM.03.N26677.HQ385479        TGGGACAGGACCATGCGAA---AATGTC---AGT---ACAGTA------C
Ref.49_cpx.GM.97.N28353.HQ385478        TGGGACAGGGCTATGTAAA---AATGTC---AGT---ACAGTA------C
Ref.O.BE.87.ANT70.L20587                TGGAACAGGCACATGCAGA---AACATA---ACG---GTAGTT------A
Ref.O.CM.91.MVP5180.L20571              TGGAACAGGCCTATGCCAC---AATATT---TCA---GTGGTT------A
Ref.O.CM.98.98CMU2901.AY169812          TGGAACAGGCAAATGCAAC---AACATT---TCA---GTGGTG------A
Ref.O.SN.99.99SE_MP1300.AJ302647        TGGAACAGGCCCATGCACA---AATGTT---ACA---GTAGTT------A
Ref.N.CM.02.DJO0131.AY532635            TGGAACAGGGGAATGTAAA---AATGTG---AGT---ACTGTA------C
Ref.N.CM.95.YBF30.AJ006022              TGGAAATGGAAGCTGTACA---AATGTG---AGT---ACTGTA------C
Ref.N.CM.97.YBF106.AJ271370             TGGAAATGGAAGCTGTACA---AATGTG---AGT---ACTGTA------C
Ref.P.CM.06.U14788.HQ179987             TGGTACAGGACCTTGTAAT---AAG------------ACAGTTATAACAC
Ref.P.FR.09.RBF168.GU111555             TGGTACAGGACCTTGTAAT---------CAGACAGTCATAACA------C
Ref.CPZ.CD.90.ANT.U42720                AGGAGTAGGGATGTGTAAA---AATGTC---TCA---GTAGTA------C
Ref.CPZ.CM.05.SIVcpzMT145.DQ373066      AGGGAATGAAACTTGTAAA---AATGTA---AGT---ACAGTA------C
Ref.CPZ.US.85.US_Marilyn.AF103818       AGGAAAGGGAGAGTGTAAA---AATGTT---AGT---ACAGTG------C

Ref.A1.AU.03.PS1044_Day0.DQ676872       AATGCACACATGGAATCAAGCCAGTAGTAACA---ACTCAACTGCTGTTA
Ref.A1.RW.92.92RW008.AB253421           AATGCACACATGGAATCAAGCCAGTAGTGTCA---ACTCAACTGTTGTTA
Ref.A1.UG.92.92UG037.AB253429           AATGCACACATGGAATCAGGCCAGTAGTATCA---ACTCAACTGCTGTTA
Ref.A2.CD.97.97CDKTB48.AF286238         AATGTGCACATGGAATTAGGCCAGTAGCATCA---ACTCAACTGCTGCTG
Ref.A2.CM.01.01CM_1445MV.GU201516       AATGTACACATGGAATTAGGCCAGTAGTATCA---ACTCAACTGCTGTTG
Ref.A2.CY.94.94CY017_41.AF286237        AATGTACACATGGAATTAAACCAGTAGCATCA---ACTCAACTGCTGTTG
Ref.B.FR.83.HXB2_LAI_IIIB_BRU.K03455    AATGTACACATGGAATTAGGCCAGTAGTATCA---ACTCAACTGCTGTTA
Ref.B.NL.00.671_00T36.AY423387          AATGTACACATGGAATTAGGCCAGTGGTGTCA---ACCCAATTACTGTTA
Ref.B.TH.90.BK132.AY173951              AATGTACACATGGAATTAAGCCAGTAGTATCA---ACTCAACTGCTGCTA
Ref.B.US.98.1058_11.AY331295            AATGTACACATGGAATTAGGCCAGTAGTATCT---ACTCAATTGCTGTTA
Ref.C.BR.92.BR025_d.U52953              AGTGTACACATGGAACTAAGCCAGTAGTGTCA---ACTCAACTACTGTTA
Ref.C.ET.86.ETH2220.U46016              AATGCACACATGGAATTAAACCAGTGGTATCA---ACTCAACTATTGTTA
Ref.C.IN.95.95IN21068.AF067155          AATGTACACATGGAATTAAGCCAGTGGTATCA---ACTCAACTACTGTTA
Ref.C.ZA.04.04ZASK146.AY772699          AATGTACCCATGGAATTAAGCCAGTGGTATCA---ACTCAACTACTGTTA
Ref.D.CD.83.ELI.K03454                  AATGTACACATGGAATTAGGCCAGTGGTGTCA---ACTCAACTGCTGTTG
Ref.D.CM.01.01CM_4412HAL.AY371157       AATGTACACATGGAATCAAGCCAGTGGTATCA---ACTCAATTGCTGTTG
Ref.D.TZ.01.A280.AY253311               AATGTACACATGGAATTAGGCCAGTGGTGTCA---ACTCAACTGCTGTTG
Ref.D.UG.94.94UG114.U88824              AGTGTACACATGGGATTAAGCCAGTAGTGTCA---ACTCAACTGTTGTTG
Ref.F1.BE.93.VI850.AF077336             AATGTACACATGGAATTAAACCAGTGGTATCA---ACTCAATTGTTGTTA
Ref.F1.BR.93.93BR020_1.AF005494         AATGTACACATGGAATTAAACCAGTGGTATCC---ACTCAATTGTTGTTA
Ref.F1.FI.93.FIN9363.AF075703           AATGTACACATGGAATTAGGCCAGTGGTATCA---ACTCAATTGTTGTTA
Ref.F1.FR.96.96FR_MP411.AJ249238        AATGTACACATGGAATTAGGCCAGTGGTATCA---ACTCAATTGCTGTTA
Ref.F2.CM.02.02CM_0016BBY.AY371158      AATGTACACATGGAATTAAACCAGTGGTATCA---ACTCAACTACTGTTA
Ref.F2.CM.95.95CM_MP255.AJ249236        AATGTACACATGGAATTAGACCAGTGGTATCA---ACTCAACTACTGCTA
Ref.F2.CM.95.95CM_MP257.AJ249237        AATGTACACATGGAATTAAACCAGTGGTATCA---ACTCAACTACTGTTA
Ref.F2.CM.97.CM53657.AF377956           AATGTACACATGGAATTAAACCAGTAGTGTCA---ACTCAACTACTGTTA
Ref.G.BE.96.DRCBL.AF084936              AATGTACACATGGAATTAAGCCAGTAGTATCA---ACTCAACTACTGCTG
Ref.G.KE.93.HH8793_12_1.AF061641        AATGTACACATGGAATTAAGCCAGTGGTATCA---ACTCAACTACTGCTG
Ref.G.NG.92.92NG083.U88826              AATGTACACATGGAATTAAGCCAGTGGTATCA---ACTCAACTACTGCTG
Ref.G.PT.x.PT2695.AY612637              AATGTACACATGGAATTAAGCCAGTGGTATCA---ACTCAATTGCTGCTG
Ref.H.BE.93.VI991.AF190127              AATGCACACATGGAATTAGGCCAGTGGTATCA---ACTCAACTGTTGTTA
Ref.H.BE.93.VI997.AF190128              AATGTACACATGGAATTAAGCCAGTGGTATCA---ACTCAACTGCTATTA
Ref.H.CF.90.056.AF005496                AATGTACACATGGAATTAGACCAGTGGTATCA---ACTCAACTGCTATTA
Ref.H.GB.00.00GBAC4001.FJ711703         AATGTACACATGGAATTAAGCCAGTGGTATCA---ACTCAACTGCTGTTG
Ref.J.CD.97.J_97DC_KTB147.EF614151      AATGTACACATGGAATTAAGCCAGTGGTGTCA---ACTCAACTACTGCTA
Ref.J.CM.04.04CMU11421.GU237072         AATGTACACATGGAATTAAGCCAGTGGTATCA---ACTCAACTACTGCTA
Ref.J.SE.93.SE9280_7887.AF082394        AATGTACACACGGAATTAAGCCAGTGGTATCA---ACTCAACTACTGCTA
Ref.K.CD.97.97ZR_EQTB11.AJ249235        AATGTACACATGGAATTAAACCAGTGGTATCA---ACTCAATTGCTATTA
Ref.K.CM.96.96CM_MP535.AJ249239         AATGTACACATGGAATTAAACCAGTGGTATCA---ACTCAACTGCTGTTA
Ref.01_AE.AF.07.569M.GQ477441           AATGCACACATGGAATTAAGCCAGTGGTGTCA---ACTCAATTACTGTTA
Ref.01_AE.CN.05.05GX001.GU564221        AATGCACACATGGAATTAAGCCAGTGGTATCA---ACTCAATTGCTGTTA
Ref.01_AE.TH.90.CM240.U54771            AATGCACACATGGAATTAAGCCAGTGGTATCA---ACTCAATTGCTGTTA
Ref.02_AG.CM.99.pBD6_15.AY271690        AATGCACACATGGAATCAAACCAGTAGTGTCA---ACTCAACTGCTACTA
Ref.02_AG.LR.x.POC44951.AB485636        AATGTACACATGGAATCAAGCCAGTAGTATCA---ACTCAACTGCTGTTA
Ref.02_AG.NG.x.IBNG.L39106              AATGCACACATGGAATCAAGCCAGTAGTATCA---ACTCAACTGCTGTTA
Ref.03_AB.RU.97.KAL153_2.AF193276       AATGTACACATGGAATTAAGCCAGTAGTATCA---ACTCAACTGCTGTTA
Ref.04_cpx.CY.94.94CY032_3.AF049337     GATGCACTCATGGAATTAAGCCAGTGGTATCA---ACTCAATTGCTGTTA
Ref.04_cpx.GR.91.GR11_97PVCH.AF119820   AATGCACTCATGGAATTAAGCCAGTGGTATCA---ACTCAATTGCTGTTA
Ref.04_cpx.GR.97.GR84_97PVMY.AF119819   AATGCACTCATGGAATTAAGCCAGTAGTATCA---ACTCAATTGCTGTTA
Ref.05_DF.BE.93.VI961.AF076998          AATGTACACATGGAATTAAGCCAGTGGTATCA---ACTCAATTGCTATTA
Ref.05_DF.BE.x.VI1310.AF193253          AATGCACACATGGAATTAAGCCAGTGGTATCA---ACTCAGTTGCTGTTA
Ref.05_DF.ES.99.X492.AY227107           AATGTACACATGGGAATAAGCCAGTGGTATCA---ACTCAATTGCTATTA
Ref.06_cpx.AU.96.BFP90.AF064699         AATGTACACATGGGATTAAGCCAGTGGTATCA---ACTCAATTACTGCTG
Ref.06_cpx.EE.01.EE0359.AY535659        AATGTACACATGGAATCAAGCCAGTGGTATCA---ACTCGATTACTGCTA
Ref.06_cpx.GH.03.03GH173_06.AB286851    AATGTACACATGGAATTAAGCCAGTGGTGTCA---ACTCAATTACTGCTG
Ref.07_BC.CN.05.XJDC6431_2.EF368372     AATGTACACATGGGATTAAGCCAGTGGTATCA---ACTCAACTACTGTTA
Ref.07_BC.CN.05.XJDC6441.EF368370       AATGTACACATGGGATTAAGCCAGTGGTATCA---ACTCAACTACTGTTA
Ref.07_BC.CN.98.98CN009.AF286230        AATGTACACATGGGATTAAGCCAGTGGTATCA---ACTCAACTACTGTTA
Ref.08_BC.CN.06.nx2.HM067748            AATGCACACATGGAATTAAGCCAGTGGTATCA---ACTCAACTACTGTTA
Ref.08_BC.CN.97.97CNGX_6F.AY008715      AATGTACACATGGAATTAAGCCAGTGGTATCA---ACTCAACTACTGTTA
Ref.09_cpx.CI.00.00IC_10092.AJ866553    AATGCACACATGGGATTAAGCCAGTAGTATCA---ACTCAATTACTGCTG
Ref.09_cpx.GH.96.96GH2911.AY093605      AATGTACGCATGGGATTAGGCCAGTGGTATCA---ACTCAATTACTGCTG
Ref.09_cpx.SN.95.95SN1795.AY093603      AATGTACGCATGGGATTAAGCCAGTGGTATCA---ACTCAATTACTGCTG
Ref.09_cpx.US.99.99DE4057.AY093607      AATGTACACATGGAATTAAGCCAGTGGTATCA---ACTCAATTACTGCTG
Ref.10_CD.TZ.96.96TZ_BF061.AF289548     AGTGTACACATGGGATTAAACCAGTAGTGTCA---ACTCAACTGTTATTG
Ref.10_CD.TZ.96.96TZ_BF071.AF289549     AATGTATACATGGGATTAAGCCAGTAGTGTCA---ACTCAACTGTTATTG
Ref.10_CD.TZ.96.96TZ_BF110.AF289550     AGTGCACACATGGGATTAGGCCAGTAGTGTCA---ACTCAGCTGTTATTG
Ref.11_cpx.CM.95.95CM_1816.AF492624     AATGTACACATGGAATTCGGCCAGTAGTATCA---ACTCAATTACTGTTA
Ref.11_cpx.CM.96.96CM_4496.AF492623     AATGCACACATGGAATCAAGCCAGTAGTATCA---ACTCAACTACTGTTA
Ref.11_cpx.CM.97.MP818.AJ291718         AATGCACACATGGAATCAAGCCAGTAGTATCA---ACTCAACTACTGTTA
Ref.12_BF.AR.97.A32879.AF408629         AATGTACACATGGAATTAAACCAGTGGTATCA---ACTCAATTGTTGTTA
Ref.12_BF.AR.97.A32989.AF408630         AATGTACACATGGAATTAAACCAGTGGTATCA---ACTCAATTGTTGTTA
Ref.12_BF.AR.99.ARMA159.AF385936        AATGTACACATGGGATTAAACCAGTGGTATCA---ACTCAATTGTTGTTA
Ref.13_cpx.CM.02.02CM_A1394.DQ845388    AATGCACACATGGAATCAAGCCAGTAGTATCA---ACTCAACTACTGTTA
Ref.13_cpx.CM.04.04CM_632_28.DQ845387   AATGCACACATGGAATCAAGCCAGTAGTGTCA---ACTCAACTGCTGTTA
Ref.13_cpx.CM.96.96CM_1849.AF460972     AATGCACACATGGAATCAAGCCAGTAGTATCA---ACTCAACTGCTGTTA
Ref.14_BG.ES.00.X605.AF450096           AATGTACACATGGAATTAGGCCAGTAGTATCA---ACTCAACTGCTGCTA
Ref.14_BG.ES.00.X623.AF450097           AATGTACACATGGAATTAGGCCAGTAGTATCA---ACTCAACTGCTGTTA
Ref.14_BG.PT.00.00PTHDE10.GU230137      AATGCACACATGGAATTAGGCCAGTAGTGTCC---ACTCAACTGCTGTTA
Ref.15_01B.TH.96.M169.DQ354120          AATGTACACATGGAATTAGGCCAGTAGTATCA---ACCCAACTGCTGTTA
Ref.15_01B.TH.99.99TH_MU2079.AF516184   AATGTACACATGGAATTAGGCCAGTAGTATCA---ACTCAACTGCTGTTA
Ref.15_01B.TH.99.99TH_R2399.AF530576    AATGTACACATGGAATTAGGCCAGTAGTATCA---ACTCAACTGCTGTTA
Ref.16_A2D.KE.91.KNH1271.AY945736       AATGTACACATGGAATTATGCCAGTGGTGTCA---ACTCAACTGCTGCTG
Ref.16_A2D.KR.97.97KR004.AF286239       AATGTACACATGGAATTAGGCCAGTGGCATCT---ACTCAATTGCTGCTG
Ref.17_BF.AR.02.AR02_ARG1139.EU581825   ARTGTACACATGGAATTAAACCAGTGGTATCA---ACTCAATTGTTGTT-
Ref.17_BF.BO.02.BO02_BOL119.EU581827    AATGTACACATGGAATTAAACCAGTGGTATCA---ACTCAATTGTTGTTA
Ref.17_BF.PE.02.PE02_PCR0155.EU581828   AATGTACACATGGAATTAAACCAGTGGTATCA---CTCATTGTTGTT---
Ref.18_cpx.CM.97.CM53379.AF377959       AATGTACACATGGAATTAAGCCAGTGGTATCA---ACTCAACTGCTGTTA
Ref.18_cpx.CU.99.CU14.AY586541          AATGTACACATGGAATTAAGCCAGTGGTATCA---ACTCAACTGCTGCTA
Ref.18_cpx.CU.99.CU68.AY894993          AATGTACACATGGAATTAAGCCAGTGGTATCA---ACTCAACTGCTGTTA
Ref.19_cpx.CU.99.CU29.AY588971          AATGCACACATGGAATCAACCCAGTAGTGTCA---ACTCAACTGCTGTTA
Ref.19_cpx.CU.99.CU38.AY588970          AATGCACACATGGAATCAAGCCAGTAGTGTCA---ACTCAACTGCTGTTA
Ref.19_cpx.CU.99.CU7.AY894994           AATGCACACATGGAATCAAGCCAGTAGTGTCA---ACTCAACTGCTGTTA
Ref.20_BG.CU.99.Cu103.AY586545          AATGTACACATGGAATTAAGCCAGTGGTATCA---ACTCAATTACTGCTG
Ref.21_A2D.KE.91.KNH1254.AY945737       AATGTACACATGGAATTAAGCCAGTGGTGTCA---ACTCAACTGCTGTTG
Ref.21_A2D.KE.99.KER2003.AF457051       AGTGTACACATGGAATTAAGCCAGTGGTATCA---ACTCAACTGCTGTTG
Ref.21_A2D.KE.99.KSM4001.AF457072       AATGTACACATGGAATTAGGCCAGTGGTGTCA---ACTCAACTGCTGTTG
Ref.22_01A1.CM.01.01CM_0001BBY.AY371159 AATGCACACATGGAATTAAGCCAGTGGTATCA---ACTCAACTGTTGTTG
Ref.22_01A1.CM.02.02CM_3097MN.GQ229529  AATGCACCCATGGAATTAAGCCAGTGGTATCA---ACTCAATTGCTGTTA
Ref.23_BG.CU.03.CB118.AY900571          AATGTACACATGGAATTAAGCCAGTGGTATCA---ACTCAATTACTGCTG
Ref.23_BG.CU.03.CB347.AY900572          AATGTACACATGGAATTAAGCCAGTGGTATCA---ACTCAATTACTGCTG
Ref.24_BG.CU.03.CB378.AY900574          AATGTACACATGGAATTAAGCCAGTGGTATCA---ACTCAATTACTGCTG
Ref.24_BG.CU.03.CB471.AY900575          AATGTACACATGGAATTAAGCCAGTGGTATCA---ACTCAATTACTGCTG
Ref.24_BG.ES.08.X2456_2.FJ670526        ATTGTACWCATGSAATTAAGCCAGTGSTATCA---ACTCAATTACTGCTG
Ref.25_cpx.CM.06.06CM_BA_040.EU693240   AATGCACCCATGGAATCAAGCCAGTAGTATCA---ACTCAACTGCTGTTA
Ref.25_cpx.SA.03.J11233.EU697906        AATGCACACATGGAATCAGGCCAGTAGTATCA---ACTCAACTGCTGTTA
Ref.25_cpx.SA.03.J11451.EU697908        AATGCACACATGGGATCAAGCCAGTAGTATCA---ACTCAAATGCTACTA
Ref.26_AU.CD.02.02CD_KS069.FM877780     AATGCACACATGGAATTAAGCCAGTGGTATCA---ACTCAACTGCTGTTA
Ref.26_AU.CD.02.02CD_MBTB047.FM877782   AATGCACACATGGGATTAAGCCAGTGGTATCA---ACTCAACTGCTATTA
Ref.26_AU.CD.97.97CD_KTB119.FM877777    AATGCACACATGGAATTAGGCCAGTGGTATCA---ACTCAACTGCTGTTG
Ref.27_cpx.CD.97.97CDKTB49.AJ404325     AATGCACACATGGAATTAAACCAGTGGTATCA---ACTCAATTACTGTTA
Ref.27_cpx.FR.04.04CD_FR_KZS.AM851091   AATGCACACATGGAATTAGGCCAGTGGTATCA---ACTCACTTGCTGTTA
Ref.28_BF.BR.99.BREPM12313.DQ085872     AATGTACACATGGAATTAAGCCAGTAGTGTCA---ACTCAACTGCTATTA
Ref.28_BF.BR.99.BREPM12609.DQ085873     AATGTACACATGGAATTAGGCCAGTAGTGTCA---ACTCAACTCCTGTTA
Ref.28_BF.BR.99.BREPM12817.DQ085874     AATGTACACATGGAATTAAGCCAGTAGTGTCA---ACTCAACTACTGTTA
Ref.29_BF.BR.01.BREPM16704.DQ085876     AATGTACACATGGAATTAGGCCAGTAGTGTCA---ACTCAACTGCTGCTA
Ref.29_BF.BR.02.BREPM119.AY771590       AATGTACACATGGAATTAGGCCAGTAGTATCA---ACTCAGCTGCTGTTA
Ref.29_BF.BR.99.BREPM11948.DQ085871     AATGTACACATGGAATTAGGCCAGTAGTGTCA---ACACAACTACTGTTA
Ref.31_BC.BR.02.110PA.EF091932          AGTGTACACATGGAATTAAGCCAGTAATATCA---ACTCAACTACTGTTA
Ref.31_BC.BR.04.04BR137.AY727526        AGTGTACACATGGAATTAAGCCAGTAGTATCA---AGTCAACTACTGTTA
Ref.31_BC.BR.04.04BR142.AY727527        AGTGTACACATGGAATTAAGCCAGTAGTATCA---ACTCAACTACTGTTA
Ref.32_06A1.EE.01.EE0369.AY535660       AATGTACACATGGAATCAAGCCAGTGGTATCA---ACTCAATTACTGCTA
Ref.33_01B.ID.07.JKT194_C.AB547464      AATGCACACATGGAATTAAGCCAGTGGTATCA---ACTCAACTGCTGTTA
Ref.33_01B.MY.05.05MYKL007_1.DQ366659   AATGCACACATGGAATTAAGCCAGTGGTATCA---ACTCAATTGCTGTTA
Ref.33_01B.MY.05.05MYKL045_1.DQ366662   AATGCACACATGGAATTAAGCCAGCGGTATCA---ACTCAATTGCTGTTA
Ref.34_01B.TH.99.OUR2478P.EF165541      AATGCACACATGGAATTAAGCCAGTGGTATCA---ACTCAATTGCTGTTA
Ref.35_AD.AF.05.05AF026.EF158043        AATGCACACATGGAATCAAGCCAGTGGTATCA---ACTCAACTATTGTTG
Ref.35_AD.AF.05.05AF094.EF158040        AATGCACACATGGAATCAAGCCAGTGGTATCA---ACTCAACTACTGTTG
Ref.35_AD.AF.05.05AF095.EF158041        AATGCACACATGGAATCAAGCCAGTGGTATCA---ACTCAACTACTGTTG
Ref.36_cpx.CM.00.00CMNYU1162.EF087995   AATGCACACATGGGATTAAGCCAGTGGTATCA---ACTCAATTGCTGTTA
Ref.36_cpx.CM.00.00CMNYU830.EF087994    AATGCACACATGGGATTAAGCCAGTGGTATCA---ACTCAATTACTGTTA
Ref.37_cpx.CM.00.00CMNYU926.EF116594    AATGCACACATGGAATCAGGCCAGTGGTATCA---ACTCAATTGCTGTTA
Ref.37_cpx.CM.97.CM53392.AF377957       AATGCACACATGGAATCAAGCCAGTAGTATCA---ACTCAACTACTGTTA
Ref.38_BF1.UY.04.UY04_3987.FJ213781     AATGTACACATGGAATTAAACCAGTGGTATCA---ACTCAATTGTTGTTA
Ref.38_BF1.UY.04.UY04_4022.FJ213782     AATGTACACATGGAATTAAACCAGTGGTATCA---ACTCAATTGTTATTA
Ref.38_BF1.UY.05.UY05_4752.FJ213780     AATGTACACATGGAATTAAACCAATGGTGTCA---ACTCAATTGTTGTTA
Ref.39_BF.BR.03.03BRRJ103.EU735534      AATGTACACATGGAATTAAACCAGTGGTATCA---ACTCAATTGTTGTTA
Ref.39_BF.BR.03.03BRRJ327.EU735536      AATGCACACATGGAATTAAACCAGTGGTATCA---ACTCAATTGTTGTTA
Ref.39_BF.BR.04.04BRRJ179.EU735535      AATGTACACATGGAATTAAACCAGTGGTATCA---ACTCAATTGTTGTTA
Ref.40_BF.BR.04.04BRRJ115.EU735538      AATGCACACATGGAATTAAACCAGTGGTATCA---ACTCAATTGTTGTTA
Ref.40_BF.BR.04.04BRSQ46.EU735540       AATGCACACATGGGATTAAACCAGTGGTATCA---ACTCAATTGTTGTTA
Ref.40_BF.BR.05.05BRRJ200.EU735539      AATGCACACATGGAATTAAACCAGTGGTATCA---ACTCAATTGTTGTTA
Ref.42_BF.LU.03.luBF_05_03.EU170155     AATGTACACATGGAATTAGGCCAGTAGTGTCA---ACTCAACTGCTGTTA
Ref.43_02G.SA.03.J11223.EU697904        AATGTACACATGGAATTAAACCAGTGGTATCA---ACTCAATTACTACTA
Ref.43_02G.SA.03.J11243.EU697907        AATGTACACATGGAATTAAACCAGTGGTATCM---ACTCAATTACTACTA
Ref.43_02G.SA.03.J11456.EU697909        AATGTACACATGGAATTAAACCAGTGGTGTCA---ACTCAATTACTATTA
Ref.44_BF.CL.00.CH80.FJ358521           AATGTACACATGGAATTAAACCAGTGGTATCA---ACTCAATTGTTGTTA
Ref.45_cpx.CD.97.97CD_MBFE185.FN392874  AATGCACACATGGAATCAAGCCAGTAGTATCA---ACTCAACTGCTGTTA
Ref.45_cpx.CM.97.97CM_MP814.FN392876    AATGCACACATGGAATCAGGCCAGTAGTATCA---ACTCAATTGCTGTTA
Ref.45_cpx.GA.97.97GA_TB45.FN392877     AATGCACACATGGAATCAAGCCAGTAGTATCA---ACTCAACTACTGTTA
Ref.46_BF.BR.01.01BR087.DQ358801        AATGTACACATGGAATTAAACCAGTGGTATCA---ACTCAATTGTTGTTA
Ref.46_BF.BR.01.01BR125.DQ358802        AATGTACACATGGAATTAAACCAGTGGTATCA---ACTCAATTGTTGTTA
Ref.46_BF.BR.07.07BR_FPS625.HM026456    AATGTACACATGGAATTAAACCAGTGGTATCA---ACTCAATTGTTGTTA
Ref.47_BF.ES.08.P1942.GQ372987          AATGTACACATGGAATTAGGCCAGTAGTATCA---ACTCAATTGCTGTTA
Ref.47_BF.ES.08.X2457_2.FJ670529        AATGTACACATGGAATTAGGCCAGTAGTGTCA---ACTCAATTGCTGTTA
Ref.49_cpx.GM.02.N18380.HQ385477        AATGTACACATGGAATTAACCCAGCGGTATCCA--ACTCAACTGCTGCTA
Ref.49_cpx.GM.03.N26677.HQ385479        AATGTACACATGGAATTAAGCCAGTGGTATCA---ACTCAACTGATACTA
Ref.49_cpx.GM.97.N28353.HQ385478        AATGCACACATGGAATTAAGCCAGTGGTATCA---ACTCAACTGCTGCTA
Ref.O.BE.87.ANT70.L20587                CTTGTACACATGGCATTAGGCCAACAGTAAGT---ACTCAGCTAATATTA
Ref.O.CM.91.MVP5180.L20571              CTTGTACACATGGCATCAAGCCAACAGTAAGT---ACTCAACTAATACTG
Ref.O.CM.98.98CMU2901.AY169812          CTTGTACACATGGCATCAAGCCAACAGTGAGT---ACTCAACTGATATTA
Ref.O.SN.99.99SE_MP1300.AJ302647        CTTGTACACATGGCATCAGACCAACAGTAAGT---ACTCAACTAATATTA
Ref.N.CM.02.DJO0131.AY532635            AATGCACACATGGAATAAAGCCAGTGATATCC---ACTCAGTTAATCCTA
Ref.N.CM.95.YBF30.AJ006022              AATGCACACATGGAATAAAGCCAGTGATATCC---ACTCAGTTAATCCTA
Ref.N.CM.97.YBF106.AJ271370             AATGCACACATGGAATAAAGCCAGTGATATCC---ACTCAGTTAATCCTA
Ref.P.CM.06.U14788.HQ179987             ACTGTACACATGGAATTAAGCCAACAGTGTCA---ACACAATTAATACTC
Ref.P.FR.09.RBF168.GU111555             ACTGTACACATGGAATTAAGCCAACAGTATCA---ACACAATTGATACTA
Ref.CPZ.CD.90.ANT.U42720                ATTGCACTCATGGAATAAGCCCAATGGTGGCA---ACATGGTTACTATTA
Ref.CPZ.CM.05.SIVcpzMT145.DQ373066      ATTGTACACATGGCATTAAACCAGTGGCAACC---ACCCAACTGATTTTG
Ref.CPZ.US.85.US_Marilyn.AF103818       AGTGTACTCATGGCATAAAACCAGTGGTGACT---ACACAGCTCATAATA

Ref.A1.AU.03.PS1044_Day0.DQ676872       AATGGCAGTCTAGCAGAAAATAGG------ACAATGATTAGATCTAAAAA
Ref.A1.RW.92.92RW008.AB253421           AATGGCAGTCTAGCAAAAGAAAAG------GTAATAATTAGATCTGAAAA
Ref.A1.UG.92.92UG037.AB253429           AATGGCAGTTTAGCAGAAGGAAAG------GTAATGATTAGATCTGAAAA
Ref.A2.CD.97.97CDKTB48.AF286238         AATGGCAGTCTAGCAGAAGGAAAG------GTAATGATTAGATCTGAAAA
Ref.A2.CM.01.01CM_1445MV.GU201516       AATGGCAGTCTAGCAGAAGAAGAA------GTAATGATTAGATCTAAAAA
Ref.A2.CY.94.94CY017_41.AF286237        AATGGCAGTCTAGCAGAAGGAGGGAAA---ATAATGATTAGATCTGAAAA
Ref.B.FR.83.HXB2_LAI_IIIB_BRU.K03455    AATGGCAGTCTAGCAGAAGAAGAG------GTAGTAATTAGATCTGTCAA
Ref.B.NL.00.671_00T36.AY423387          AATGGCAGTCTAGCAGAAGAAGAT------GTAGTAATTAGATCTAAAAA
Ref.B.TH.90.BK132.AY173951              AATGGCAGTCTAGCAGAAGAAGAG------GTAGTAATTAGATCTGAAAA
Ref.B.US.98.1058_11.AY331295            AATGGCAGTCTAGCAGAAGAAGAT------GTAATAATCAGATCTGACAA
Ref.C.BR.92.BR025_d.U52953              AATGGTAGTCTAGCAGAAGAAGAG------ATAATAATTAGATCTAAAAA
Ref.C.ET.86.ETH2220.U46016              AATGGTAGTATAGCAGAAGGTGAG------ACAATAATTAGATTTGAAAA
Ref.C.IN.95.95IN21068.AF067155          AATGGTAGCCTAGCAGAAGGAGGG------ATAATAATTAGATCTGAAAA
Ref.C.ZA.04.04ZASK146.AY772699          AATGGTAGCCTAGCAGAAGGGGAG------ATAATAATTAGATCTGAAAA
Ref.D.CD.83.ELI.K03454                  AATGGCAGTCTAGCAGAAGAAGAG------GTCATAATTAGATCCGAAAA
Ref.D.CM.01.01CM_4412HAL.AY371157       AATGGCAGTCTAGCAGAA---GAG------GTCATGGTTAGATCTGAAAA
Ref.D.TZ.01.A280.AY253311               AATGGCAGTTTAGCAGGAGAAGAG------ATAATAATTAGATCTGAAAA
Ref.D.UG.94.94UG114.U88824              AATGGCAGTCTAGCAGAAGAAGAA------ATAATAATTAGATCTGAAAA
Ref.F1.BE.93.VI850.AF077336             AATGGCAGCCTAGCAGAAGAAGGT------ATAGTAATCAGATCTCAAAA
Ref.F1.BR.93.93BR020_1.AF005494         AATGGCAGCCTAGCAGAAGGAGAG------ATAGTAATCAGATCTCAAAA
Ref.F1.FI.93.FIN9363.AF075703           AATGGCAGCCTATCAGAAGGAGGT------ATAATAATCAGATCTCAAAA
Ref.F1.FR.96.96FR_MP411.AJ249238        AATGGCAGCCTGGCAGAAGAAGAT------ATAATAATCAGATCTCAAAA
Ref.F2.CM.02.02CM_0016BBY.AY371158      AATGGCAGCTTAGCAGAAAAAAAT------ATAATAATTAGATCTGAAAA
Ref.F2.CM.95.95CM_MP255.AJ249236        AATGGCAGCCTAGCACAAGAAGAT------ATAATAATTAGATCTAAAAA
Ref.F2.CM.95.95CM_MP257.AJ249237        AATGGCAGCCTAGCAGAAGAAAAG------ATGATAATTAGATCTGAAAA
Ref.F2.CM.97.CM53657.AF377956           AATGGCAGCCTAGCAGAAGGAGAT------ATAGTAATTAGATCTGAAAA
Ref.G.BE.96.DRCBL.AF084936              AATGGCAGTTTAGCAGAAAAAGAT------ATCATAATTAGTTCTGAAAA
Ref.G.KE.93.HH8793_12_1.AF061641        AATGGCAGTTTAGCAGAAGGAGAA------ATAATAATTAAATCAGAAAA
Ref.G.NG.92.92NG083.U88826              AATGGCAGTTTAGCAGAAGAAGAT------ATAAGAATTAGATCTGAAAA
Ref.G.PT.x.PT2695.AY612637              AACGGCAGTTTAGCAGAAGGGGAA------ATAATGATTAGATCTGAAAA
Ref.H.BE.93.VI991.AF190127              AATGGAAGCCTAGCAGAAGTGGAGGAG---GTAATAATTAGATCTAAAAA
Ref.H.BE.93.VI997.AF190128              AATGGAAGCCTAGCAGAAGGACAG------GTCATAATTAGATCTAAAAA
Ref.H.CF.90.056.AF005496                AATGGAAGCCTAGCAGAAGAACAG------ATCATAATTAGAACTAAAAA
Ref.H.GB.00.00GBAC4001.FJ711703         AATGGAAGCCTAGCAGAAGGGCAG------GTAATAATTAGATCTAAAAA
Ref.J.CD.97.J_97DC_KTB147.EF614151      AATGGTAGTATAGCGGAAAAAGAA------GTAATAATTAAATCCAAAAA
Ref.J.CM.04.04CMU11421.GU237072         AATGGCAGCAAATCAGAAGGAGAT------ATAATAATTAGATCTGAAAA
Ref.J.SE.93.SE9280_7887.AF082394        AATGGCAGTATAGCAGAAGGAGAC------ATAATAATTAGATCTGAAAA
Ref.K.CD.97.97ZR_EQTB11.AJ249235        AATGGCAGCCTAGCAGAAGAAGAG------ATAATTATTAGGTCTGAAGA
Ref.K.CM.96.96CM_MP535.AJ249239         AATGGCAGCCTAGCAGAAGAAGAG------ATAATAATTAGGTCTGAAAA
Ref.01_AE.AF.07.569M.GQ477441           AATGGCAGTCTAGCAGAAGAAGAA------ATAATAATCAGCTCTAAAAA
Ref.01_AE.CN.05.05GX001.GU564221        AATGGCAGTCTCGCAGAAGAAGAG------ATAATAATCAGATCTGAAAA
Ref.01_AE.TH.90.CM240.U54771            AATGGCAGTCTAGCAGAAGAAGAG------ATAATAATCAGATCTGAAGA
Ref.02_AG.CM.99.pBD6_15.AY271690        AATGGCAGTCTAGCAGAAGAAGAG------GTAATGATTAGATCTGAAAA
Ref.02_AG.LR.x.POC44951.AB485636        AATGGCAGTCTAGCAGAAAAAAAG------ATAGTAATTAGATCTGAAAA
Ref.02_AG.NG.x.IBNG.L39106              AATGGCAGTCTAGCAGAAGGAGAA------GTAGTGATCAGATCTGAAAA
Ref.03_AB.RU.97.KAL153_2.AF193276       AATGGTAGTCTAGCAGAAGAAGAG------GTAGTAATTAGATCTGTCAA
Ref.04_cpx.CY.94.94CY032_3.AF049337     AATGGAAGCTTAGCAACGGAAGAG------GTAGTAATTAGATCTAAAAA
Ref.04_cpx.GR.91.GR11_97PVCH.AF119820   AATGGAAGCTTAGCAACAGGAGGG------GTAGTAATTAGATCTAAAAA
Ref.04_cpx.GR.97.GR84_97PVMY.AF119819   AATGGAAGCTTATCAACAGAAGGG------GTAGTACTTAGATCTAAAAA
Ref.05_DF.BE.93.VI961.AF076998          AATGGCAGTCTAGCAGAAGAAAGT------ATAATAATCAGATCTCAAAA
Ref.05_DF.BE.x.VI1310.AF193253          AATGGCAGCCTAGCAAAAGAAGGT------ATAATAATCAGATCTCAAAA
Ref.05_DF.ES.99.X492.AY227107           AATGGCAGCCTAGCAGAAGATAGG------ATAGTAATAAGATCTCAAAA
Ref.06_cpx.AU.96.BFP90.AF064699         AATGGCAGTTTAGCAGAAGGAAAC------ATAACAATTAAAACTGAAAA
Ref.06_cpx.EE.01.EE0359.AY535659        AATGGTAGTTTAGCAGAAGAAAGT------ATAATAATTAGATCTGAAAA
Ref.06_cpx.GH.03.03GH173_06.AB286851    AATGGTAGTTTAGCAGAAAAAGAA------ATAATAATTAGATCTGAAAA
Ref.07_BC.CN.05.XJDC6431_2.EF368372     AATGGTAGCCTAGCAGAAGATAAA------ATAATAATTAGATCTGAAAA
Ref.07_BC.CN.05.XJDC6441.EF368370       AATGGTAGCCTAGCAGAAGGAGAA------ATAATAATTAGATCTGAAAA
Ref.07_BC.CN.98.98CN009.AF286230        AATGGTAGCCTAGCAGAAGAAGAA------ATAATAATTAGATCTGAAAA
Ref.08_BC.CN.06.nx2.HM067748            AATGGTAGCCTAGCAGAAAAAGAG------ATAATAATTAGATCTGAAAA
Ref.08_BC.CN.97.97CNGX_6F.AY008715      AATGGTAGCCTAGCAGAAAGAGAG------ATAATAATTAGATCTGAAAA
Ref.09_cpx.CI.00.00IC_10092.AJ866553    AATGGCAGCTTAGCAGAAGGAGAT------ATAATGATTAGATCTGAGAA
Ref.09_cpx.GH.96.96GH2911.AY093605      AATGGCAGTTTAGCAGAAGAAGAC------ATAATAATTAGATCTGAGAA
Ref.09_cpx.SN.95.95SN1795.AY093603      AATGGCAGTTTAGCAGAAGAAGAT------ATAATAATTAGATTTGAGAA
Ref.09_cpx.US.99.99DE4057.AY093607      AATGGCAGTTTAGCAGAAGAAAAC------ATAATAATTAGATCTGAGAA
Ref.10_CD.TZ.96.96TZ_BF061.AF289548     AATGGCAGTCTAGCAGAAGAAGAG------ATAATAATTAGATCTGAAAA
Ref.10_CD.TZ.96.96TZ_BF071.AF289549     AATGGCAGTCTAGCAGAAGAAGAG------ATAATAATTAGATCTGAAAA
Ref.10_CD.TZ.96.96TZ_BF110.AF289550     AATGGCAGTCTAGCAGAAGAAGAG------ATAATAATTAGATCTGAGAA
Ref.11_cpx.CM.95.95CM_1816.AF492624     AATGGCAGTCTAGCAGAAGGAGAG------GTAAGAATTAGATCTAAAAA
Ref.11_cpx.CM.96.96CM_4496.AF492623     AATGGCAGTCTGGCAGAAGGAGGG------GTAAGGATTAGATCTGAAAA
Ref.11_cpx.CM.97.MP818.AJ291718         AATGGCAGTCTAGCAGAAGAAAAG------GTAAAGATTAGATCTGAAAA
Ref.12_BF.AR.97.A32879.AF408629         AATGGCAGCCTAGCAGAAGAAGAG------ATAATAATCAGCTCTCAAAA
Ref.12_BF.AR.97.A32989.AF408630         AATGGCAGTCTACCAGAAGGAGAG------ATAATAATCAGATCTCAAAA
Ref.12_BF.AR.99.ARMA159.AF385936        AATGGCAGCCTAGCAGAAGAAGAT------ATAATAATTAGATCTCAAAA
Ref.13_cpx.CM.02.02CM_A1394.DQ845388    AATGGCAGCCTAGCAGAAGGAGGAGAG---ATAAAGATTAGATCTGAAAA
Ref.13_cpx.CM.04.04CM_632_28.DQ845387   AATGGCAGTCTAGCAGAAGAAAAA------GTACAGATTAGATCTGAAAA
Ref.13_cpx.CM.96.96CM_1849.AF460972     AATGGCAGCCTAGCAGAAGGAGAA------ATAAAGATTAGAGCTAAAAA
Ref.14_BG.ES.00.X605.AF450096           AATGGCAGTCTAGCAGAAAAAGAA------ATAGTAATTAGGTCTAAAAA
Ref.14_BG.ES.00.X623.AF450097           AATGGCAGTCTAGCAGAAGAAGAC------ATAGTAATTAGGTCTAAAAA
Ref.14_BG.PT.00.00PTHDE10.GU230137      AATGGCAGTCTAGCAGAAGAAGAG------ATAGTAATTAGGTCTGAAAA
Ref.15_01B.TH.96.M169.DQ354120          AATGGCAGTTTAGCAGAAGAAGAG------GTAGTAATTAGATCTAGCAA
Ref.15_01B.TH.99.99TH_MU2079.AF516184   AATGGCAGTTTAGCAGAAGAAGAG------GTAATAATCAGATCTAGCAA
Ref.15_01B.TH.99.99TH_R2399.AF530576    AATGGCAGTTTAGCAGAAAAAGAG------GTGGTAATTAGATCTAGCAA
Ref.16_A2D.KE.91.KNH1271.AY945736       AATGGCAGTCTAGCAGAAGGAGGAAAA---ATAATGATTAAATCTGAAAA
Ref.16_A2D.KR.97.97KR004.AF286239       AATGGCAGTCTAGCAGAAGGAAATAAA---ACAATAATTAGATCTGCAAA
Ref.17_BF.AR.02.AR02_ARG1139.EU581825   AATGGCAGCCTAGTAAAAGAGGAG------ATAGTAATCAGATCTCAAAA
Ref.17_BF.BO.02.BO02_BOL119.EU581827    AATGGCAGCCTAGCAGAAGGAGAT------ATAATAATCAGATCTCAAAA
Ref.17_BF.PE.02.PE02_PCR0155.EU581828   AATGGCAGCTTAGCAGAAGAAGAT------ATAATAATCAGATCTCAAAA
Ref.18_cpx.CM.97.CM53379.AF377959       AATGGAAGTCTAGCAACAGAAAAG------GTGATGATCAGATCTGAAAA
Ref.18_cpx.CU.99.CU14.AY586541          AATGGAAGTCTAGCAGCAGAAAAG------GTAATGATCAGATCTGAAAA
Ref.18_cpx.CU.99.CU68.AY894993          AATGGAAGTCTAGCAGCAGAAAAG------GTAATGATCAGATCTGAAAA
Ref.19_cpx.CU.99.CU29.AY588971          AATGGCAGTCTAGCAGAAGAGGAG------ATAGTAATTAGTTCTGAAAA
Ref.19_cpx.CU.99.CU38.AY588970          AATGGTAGTCTAGCAGAAGGAAAG------ATAGCAATTAGATCTGAAAA
Ref.19_cpx.CU.99.CU7.AY894994           AATGGCAGTCTAGCAGAAGGAAAG------GTGACAATTAGATCTGAAAA
Ref.20_BG.CU.99.Cu103.AY586545          AATGGCAGCTTAGCAGAAAAGGAA------ATAATGATTAGATCTGAAAA
Ref.21_A2D.KE.91.KNH1254.AY945737       AATGGCAGTTTAGCAGAGGAAGAG------ATCATAATTAGAACTGAAAA
Ref.21_A2D.KE.99.KER2003.AF457051       AATGGCAGTTTAGCAGAAGAAGAG------ATCATAATTAGATCTGAAAA
Ref.21_A2D.KE.99.KSM4001.AF457072       AATGGCAGTTTAGCAGAAGAAGAG------ATCATAATCAGATCTGAAAA
Ref.22_01A1.CM.01.01CM_0001BBY.AY371159 AATGGCAGTCTAGCAGAAAAAGAG------ATAATGATTAGATCTGAAAA
Ref.22_01A1.CM.02.02CM_3097MN.GQ229529  AATGGCAGTCTAGCAGAAGAACAG------ATAATAATCAGATCTGAAAA
Ref.23_BG.CU.03.CB118.AY900571          AATGGCAGCTTAGCAGAAAAGGAA------ATAATGATTAGATCTGAAAA
Ref.23_BG.CU.03.CB347.AY900572          AATGGCAGCTTAGCAGAAAAAGAA------ATAATGATTAGATCTGAAAA
Ref.24_BG.CU.03.CB378.AY900574          AATGGCAGCTTAGCAGACAAGGGA------ATAATGATTAGATCTGAAAA
Ref.24_BG.CU.03.CB471.AY900575          AATGGCAGCTTAGCAGAAAAGGAA------GTAATGATTAGATCTGAAAA
Ref.24_BG.ES.08.X2456_2.FJ670526        AATGGCAGCTTAGCAGAAAAGAAA------GTAATGATTAGATCTGAAAA
Ref.25_cpx.CM.06.06CM_BA_040.EU693240   AATGGTAGCCTATCAGAAGAAGAG------ATAGTAATTAGATCTGAGAA
Ref.25_cpx.SA.03.J11233.EU697906        AATGGCAGCCTAGCAGAGGAAGAG------ATAATAATTAGATCTGAGAA
Ref.25_cpx.SA.03.J11451.EU697908        AATGGCAGCCTAGCAGAAGAAGAA------ATAGTAATTAGATCTGAAAA
Ref.26_AU.CD.02.02CD_KS069.FM877780     AACGGCAGTCTAGCAAAAGGTGAG------GTAAAGATTAGGTCTGAAAA
Ref.26_AU.CD.02.02CD_MBTB047.FM877782   AATGGCAGTCTAGCAGAAGGAGGA------GTAAAGGTTAGGTCTGAAAA
Ref.26_AU.CD.97.97CD_KTB119.FM877777    AATGGCAGTCTAGCAAAAGAAGGG------GTAAAAGTTAGGTCTGAGAA
Ref.27_cpx.CD.97.97CDKTB49.AJ404325     AATGGCAGTCTATCAGAAGAAGAG------GTAATAGTTAGATTTGAAAA
Ref.27_cpx.FR.04.04CD_FR_KZS.AM851091   AATGGCAGTCTAGCAGAAGAAGAG------ATAATAATTAAATCTGAAAA
Ref.28_BF.BR.99.BREPM12313.DQ085872     AATGGCAGTCTGGCAGAAGAAGAA------ATAATAATTAGATCTGAAAA
Ref.28_BF.BR.99.BREPM12609.DQ085873     AATGGCAGTCTAGCAGAAGAAGAG------ATAATAATTAGATCTGAAAA
Ref.28_BF.BR.99.BREPM12817.DQ085874     AATGGCAGTCTAGCAGAAGAAGAA------ATAGTGATTAGATCTGAAAA
Ref.29_BF.BR.01.BREPM16704.DQ085876     AATGGCAGTCTAGCAGAAGAAGAC------ATAGTAATTAAATCTGAAAA
Ref.29_BF.BR.02.BREPM119.AY771590       AATGGCAGTCTAGCAGAAGAAGAG------GTAATAATTAGATCTGAGAA
Ref.29_BF.BR.99.BREPM11948.DQ085871     AATGGCAGTCTAGCAGAAGAAGAT------ATAGTAATTAGATCTGAAAA
Ref.31_BC.BR.02.110PA.EF091932          AATGGTAGTCTAGCAGAAGATGAG------ATAATAATTAGATCTAAAAA
Ref.31_BC.BR.04.04BR137.AY727526        AATGGTAGTCTAGCAGAAAAAGAA------ATAATAATTAGATCTAAAAA
Ref.31_BC.BR.04.04BR142.AY727527        AATGGTAGTCTAGCAGAAGAAGAG------ATAGTAATTAGATCTAAAAA
Ref.32_06A1.EE.01.EE0369.AY535660       AATGGCAGTTTAGCAGGAGAAAGT------ATAATAATTAGATCTGAAAA
Ref.33_01B.ID.07.JKT194_C.AB547464      AATGGTAGTCTAGCAGAAGAAGAG------ATAATAATCAGATCTGAAAA
Ref.33_01B.MY.05.05MYKL007_1.DQ366659   AATGGTAGTCTAGCAGAAGAAGAG------ATAATGATCAGATCTGAAAA
Ref.33_01B.MY.05.05MYKL045_1.DQ366662   AATGGTAGTTTAGCAGAAGAAGAG------ATAATAATCAGATCTGCAAA
Ref.34_01B.TH.99.OUR2478P.EF165541      AATGGCAGTCTAGCAGAAGAAGAG------ATAATAATCAGATCTGAAAA
Ref.35_AD.AF.05.05AF026.EF158043        AATGGCAGTCTAGCAGAAGGAGAG------ATAATAATTAGATCTGAAAA
Ref.35_AD.AF.05.05AF094.EF158040        AATGGCAGTCTAGCAGAAGACGAG------ATAATAATTAGATCTGAAAA
Ref.35_AD.AF.05.05AF095.EF158041        AATGGTAGTCTAGCAGACGGAGAG------ATAATACTTAGATCTGAAAA
Ref.36_cpx.CM.00.00CMNYU1162.EF087995   AATGGCAGTCTAGCAGAAAACGAG------ACAATAATCAGATCTGAAAA
Ref.36_cpx.CM.00.00CMNYU830.EF087994    AATGGCAGTCTAGCAAAAAATGAA------ACAATAATCAGATCTGAAAA
Ref.37_cpx.CM.00.00CMNYU926.EF116594    AATGGCAGTCTAGCAGAAGGAAAG------GTAATGATTAGATCTGAAAA
Ref.37_cpx.CM.97.CM53392.AF377957       AATGGCAGTCTAGCAGAAGGAGAG------GTAGTAATTAGATCTGAGAA
Ref.38_BF1.UY.04.UY04_3987.FJ213781     AATGGCAGTCTAGCAGAAGAAAAA------ATAATAATCAGATCTCAAAA
Ref.38_BF1.UY.04.UY04_4022.FJ213782     AATGGCAGYCTAGCAGAAGGAGAT------ATAATAATCAGATCYCAAAA
Ref.38_BF1.UY.05.UY05_4752.FJ213780     AATGGCAGCCTATCAGAAGGAGAA------ATAATGATCAGATCTCAAAA
Ref.39_BF.BR.03.03BRRJ103.EU735534      AATGGCAGTCTAGCAGAAGAAAGT------ATAATAATCAGATCTCAAAA
Ref.39_BF.BR.03.03BRRJ327.EU735536      AATGGCAGTCTAGCAAAAGAAACT------ATAATAATCAGATCTCAAAA
Ref.39_BF.BR.04.04BRRJ179.EU735535      AATGGCAGTTTAGCAGAAGAAAAG------ATAATAATCAGATCTCAAAA
Ref.40_BF.BR.04.04BRRJ115.EU735538      AATGGCAGCCTAGCAGAAAAAGAT------ATAGTAATCAGGTCTCAAAA
Ref.40_BF.BR.04.04BRSQ46.EU735540       AATGGCAGCCTAGCAGAAGAAGAT------ATAATAATCAGGTCTCAAAA
Ref.40_BF.BR.05.05BRRJ200.EU735539      AATGGCAGCCTAGCAGAAGAAGAT------ATAATAATCAGGTCTCAAAA
Ref.42_BF.LU.03.luBF_05_03.EU170155     AATGGCAGCYTAGCAGAAGAAGAT------ATAATAATCAGATCTCAAAA
Ref.43_02G.SA.03.J11223.EU697904        AATGGTAGTTTAGCAGAAGAAGAA------ATAGTAATTAGATCTAAAAA
Ref.43_02G.SA.03.J11243.EU697907        AATGGTAGTTTAGCAGARGAAGAA------ATAGTAATTAGATCTGAAAA
Ref.43_02G.SA.03.J11456.EU697909        AATGGTAGTTTAGCAGAAGGAGAA------ATAGTAATTAGATCTGAAAA
Ref.44_BF.CL.00.CH80.FJ358521           AATGGCAGCCTAGCAGAAGAAAAG------ATAATAATCAGATCTCAAAA
Ref.45_cpx.CD.97.97CD_MBFE185.FN392874  AATGGCAGTCTAGCAGAAGGAGGG------GTAAGAATTAGAACTGAAAA
Ref.45_cpx.CM.97.97CM_MP814.FN392876    AATGGCACTCTAGCAAAAGAACAG------GTAATGATTAGATCTGAAAA
Ref.45_cpx.GA.97.97GA_TB45.FN392877     AATGGCAGTCTAGCAGAAGACGAT------GTAAAGATTAGATCTGAAAA
Ref.46_BF.BR.01.01BR087.DQ358801        AATGGCAGCCTAGCAAAAGGAGAT------ATAGTAATCAGATCTCAAAA
Ref.46_BF.BR.01.01BR125.DQ358802        AATGGCAGCCTAGCAGAGAAAGAT------ATAATAATCAGATCTCAAAA
Ref.46_BF.BR.07.07BR_FPS625.HM026456    AATGGCAGCCTAGCAGAAGAAGAT------ATAATAATCAGATCTCAAAA
Ref.47_BF.ES.08.P1942.GQ372987          AATGGCAGCCTAGCAGAAGAAGAT------ATAATAATCAGGTCTCAAAA
Ref.47_BF.ES.08.X2457_2.FJ670529        AATGGCAGCCTAGCAGAAGAAGAT------ATAATAATCAGGTCTCAAAA
Ref.49_cpx.GM.02.N18380.HQ385477        AATGGTAGTATAGCAAAAGAACAA------GTAATAATTAGATCTCCAAA
Ref.49_cpx.GM.03.N26677.HQ385479        AATGGTAGTATAGCAGAAAAAGGA------ATAATAATTAGATCTGAAAA
Ref.49_cpx.GM.97.N28353.HQ385478        AATGGTAGTATAGCAGAGGAAGAA------GTAATAATTAGATCTAAAAA
Ref.O.BE.87.ANT70.L20587                AATGGGACACTCTCTAAAGGAAAA------ATAAGAATGATGGCAAAAGA
Ref.O.CM.91.MVP5180.L20571              AATGGGACACTCTCTAGAGAAAAG------ATAAGAATTATGGGAAAAAA
Ref.O.CM.98.98CMU2901.AY169812          AATGGGACACTCTCAAAAGAAAAA------ATAAGAATTATGGGACAAAA
Ref.O.SN.99.99SE_MP1300.AJ302647        AATGGGACAATCTCTGAAGGAAAG------ATAAGAATTATGGGAAAAAA
Ref.N.CM.02.DJO0131.AY532635            AATGGGAGCTTAGATAAA---GAT------ATTGTTATTAGA--------
Ref.N.CM.95.YBF30.AJ006022              AATGGAAGCTTAAATACAGATGGA------ATTGTTATTAGA--------
Ref.N.CM.97.YBF106.AJ271370             AATGGAAGCTTAGATACAGATGAT------ATTGTTATTAGA--------
Ref.P.CM.06.U14788.HQ179987             AATGGAACTCTAGCAAAGGGAGAGCCC---TTAGTAATT---ACTCAGAA
Ref.P.FR.09.RBF168.GU111555             AATGGAACTCTAGCAGAGGAAGAGCCC---TTAGTAATT---ACTCAAAA
Ref.CPZ.CD.90.ANT.U42720                AATGG-AACTTACCAAACAAACACTTCA--GTAGTAATGAATGGT-----
Ref.CPZ.CM.05.SIVcpzMT145.DQ373066      AATGGGAGTACAGCAGACAATCAG------ACTGTGGCCAGA--------
Ref.CPZ.US.85.US_Marilyn.AF103818       AATGGCAGTTTAGCAACTAAAAAT------GTTACTGTAAGAAGTAAAAA

Ref.A1.AU.03.PS1044_Day0.DQ676872       CATTACAGACAATAAAGAA---------------------------AACA
Ref.A1.RW.92.92RW008.AB253421           TATCACAAACAATGTCAAA---------------------------ACCA
Ref.A1.UG.92.92UG037.AB253429           TATCACAAACAATGTCAAA---------------------------AACA
Ref.A2.CD.97.97CDKTB48.AF286238         TATTACAGACAATGCCAAA---------------------------AACA
Ref.A2.CM.01.01CM_1445MV.GU201516       CTTTACAGACAATGCCAAA---------------------------AACA
Ref.A2.CY.94.94CY017_41.AF286237        TATTACAAACAATGCCAAA---------------------------AACA
Ref.B.FR.83.HXB2_LAI_IIIB_BRU.K03455    TTTCACGGACAATGCTAAA---------------------------ACCA
Ref.B.NL.00.671_00T36.AY423387          TTTCACAGACAATACCAAA---------------------------ACCA
Ref.B.TH.90.BK132.AY173951              TTTTACAGACAATGCTAAA---------------------------ACCA
Ref.B.US.98.1058_11.AY331295            TTTCACGGACAATGCTAAA---------------------------ACCA
Ref.C.BR.92.BR025_d.U52953              TCTAACAGACAATGTCAAA---------------------------ACAA
Ref.C.ET.86.ETH2220.U46016              TCTGACAAACAATGCCAAA---------------------------ATAA
Ref.C.IN.95.95IN21068.AF067155          TCTGACAAACAATGTCAAA---------------------------ACAA
Ref.C.ZA.04.04ZASK146.AY772699          TCTGACAGACAATGCCAAA---------------------------ACAA
Ref.D.CD.83.ELI.K03454                  TCTCACAAACAATGCTAAA---------------------------AACA
Ref.D.CM.01.01CM_4412HAL.AY371157       TCTCACAGACAATGCTAAA---------------------------AACA
Ref.D.TZ.01.A280.AY253311               TCTCACAAACAATGTTAAA---------------------------ACCA
Ref.D.UG.94.94UG114.U88824              TCTCACAAACAATGCTAAA---------------------------ATCA
Ref.F1.BE.93.VI850.AF077336             TATCTCAAATAATGCAAAA---------------------------ACCA
Ref.F1.BR.93.93BR020_1.AF005494         TATCTCAGATAATGCAAAA---------------------------ACCA
Ref.F1.FI.93.FIN9363.AF075703           TCTCTCAGATAATGCAAAA---------------------------ACTA
Ref.F1.FR.96.96FR_MP411.AJ249238        TATCTCAGATAATGCAAAA---------------------------ACCA
Ref.F2.CM.02.02CM_0016BBY.AY371158      TATCACAGATAATGCAAAA---------------------------ACCA
Ref.F2.CM.95.95CM_MP255.AJ249236        TATCACAGATAATACAAAA---------------------------AACA
Ref.F2.CM.95.95CM_MP257.AJ249237        TATCTCAGATAATACAAAA---------------------------ACCA
Ref.F2.CM.97.CM53657.AF377956           TATCTCAGATAATGCAAAA---------------------------ACCA
Ref.G.BE.96.DRCBL.AF084936              TATCTCAGACAATGCCAAA---------------------------GTCA
Ref.G.KE.93.HH8793_12_1.AF061641        CATCACAGACAATACCAAA---------------------------GTCA
Ref.G.NG.92.92NG083.U88826              TTTCACAGACAATACCAAA---------------------------GTCA
Ref.G.PT.x.PT2695.AY612637              CATCACGAACAATGCCAAA---------------------------AACA
Ref.H.BE.93.VI991.AF190127              TATTACAGATAATACCAAA---------------------------AACA
Ref.H.BE.93.VI997.AF190128              TATCTCAGACAATACCAAA---------------------------AACA
Ref.H.CF.90.056.AF005496                TATCTCAGACAATACCAAA---------------------------AACA
Ref.H.GB.00.00GBAC4001.FJ711703         TATCACAGACAATACCAAA---------------------------AATA
Ref.J.CD.97.J_97DC_KTB147.EF614151      TATCTCAGACAATGCTAAG---------------------------ACCA
Ref.J.CM.04.04CMU11421.GU237072         TATCACAAACAATGCTAAA---------------------------AACA
Ref.J.SE.93.SE9280_7887.AF082394        CATCTCAGACAATGCCAAA---------------------------AACA
Ref.K.CD.97.97ZR_EQTB11.AJ249235        TATTACAAAGAATACAAAA---------------------------AACA
Ref.K.CM.96.96CM_MP535.AJ249239         TATTACAGATAATACAAAA---------------------------AACA
Ref.01_AE.AF.07.569M.GQ477441           TCTCACAAACAATGCCAAC---------------------------ACCA
Ref.01_AE.CN.05.05GX001.GU564221        TCTCACAGACAATACCAAA---------------------------ATCA
Ref.01_AE.TH.90.CM240.U54771            TCTCACAAACAATGCCAAA---------------------------ACCA
Ref.02_AG.CM.99.pBD6_15.AY271690        TATCACAAACAATGCCAAA---------------------------ACCA
Ref.02_AG.LR.x.POC44951.AB485636        TATCACAAACAATGCCAAA---------------------------ACCA
Ref.02_AG.NG.x.IBNG.L39106              TATCACAAACAATGCCAAA---------------------------ACCA
Ref.03_AB.RU.97.KAL153_2.AF193276       TTTCACGGACAATACTAAA---------------------------ACCA
Ref.04_cpx.CY.94.94CY032_3.AF049337     TATCACAGACAATACCAAA---------------------------AATA
Ref.04_cpx.GR.91.GR11_97PVCH.AF119820   TTTCACAGACAATCCCAAA---------------------------AATA
Ref.04_cpx.GR.97.GR84_97PVMY.AF119819   CTTCACAGACAATACCAAA---------------------------AATA
Ref.05_DF.BE.93.VI961.AF076998          TATCTTAGATAATACAAAA---------------------------ACCA
Ref.05_DF.BE.x.VI1310.AF193253          TATCTCAGATAATGCAAAA---------------------------AACA
Ref.05_DF.ES.99.X492.AY227107           TATCTCATCTAATACAAAA---------------------------AATA
Ref.06_cpx.AU.96.BFP90.AF064699         CATCACAGACAATACCAAA---------------------------AATA
Ref.06_cpx.EE.01.EE0359.AY535659        CATCACAGACAATGCCAAA---------------------------AACA
Ref.06_cpx.GH.03.03GH173_06.AB286851    TCTCACAGACAATACCAAA---------------------------AACA
Ref.07_BC.CN.05.XJDC6431_2.EF368372     TCTGACAAACAATGCCAAA---------------------------ACAA
Ref.07_BC.CN.05.XJDC6441.EF368370       TCTAACAAACAATATCAAA---------------------------ACAA
Ref.07_BC.CN.98.98CN009.AF286230        TCTGACAAACAATGTCAAA---------------------------ACAA
Ref.08_BC.CN.06.nx2.HM067748            TCTGACAAACAATGTTAAA---------------------------ACAA
Ref.08_BC.CN.97.97CNGX_6F.AY008715      TCTGACAAACAATGTCAAA---------------------------ACAA
Ref.09_cpx.CI.00.00IC_10092.AJ866553    TATCACAGACAATGCCAAA---------------------------GACA
Ref.09_cpx.GH.96.96GH2911.AY093605      TATCACAAACAATGTCAAA---------------------------GTCA
Ref.09_cpx.SN.95.95SN1795.AY093603      TATCACAAGCAATGCCAAA---------------------------GTCA
Ref.09_cpx.US.99.99DE4057.AY093607      TATCACAGATAATACCAAA---------------------------GTCA
Ref.10_CD.TZ.96.96TZ_BF061.AF289548     TCTCACAGATAATGCTAAA---------------------------AATA
Ref.10_CD.TZ.96.96TZ_BF071.AF289549     TATCACAAGTAGTCTTAAA---------------------------ACTA
Ref.10_CD.TZ.96.96TZ_BF110.AF289550     TCTCACAGATAATGCTAAA---------------------------ACTA
Ref.11_cpx.CM.95.95CM_1816.AF492624     CATCACAGACAATGCTAAA---------------------------ACCA
Ref.11_cpx.CM.96.96CM_4496.AF492623     TTTCACAAACAATGCTAAA---------------------------ACCA
Ref.11_cpx.CM.97.MP818.AJ291718         CTTCACAAACAATGCTAAA---------------------------ACCA
Ref.12_BF.AR.97.A32879.AF408629         TATCTCAGATAATGCAAAA---------------------------AACA
Ref.12_BF.AR.97.A32989.AF408630         TATTTCACATAATACAAAA---------------------------ACCA
Ref.12_BF.AR.99.ARMA159.AF385936        CATCTCAGATAATACAAAA---------------------------ACCA
Ref.13_cpx.CM.02.02CM_A1394.DQ845388    CATCTCAAACAATGCTAAA---------------------------ACCA
Ref.13_cpx.CM.04.04CM_632_28.DQ845387   CTTCTCAAACAATGCTAAA---------------------------ACCA
Ref.13_cpx.CM.96.96CM_1849.AF460972     CTTCTCAGACAATGTTGGA---------------------------AACA
Ref.14_BG.ES.00.X605.AF450096           CTTCACGGACAATGCTAAA---------------------------ACCA
Ref.14_BG.ES.00.X623.AF450097           CTTCTCGGACAATGCTAAA---------------------------ACCA
Ref.14_BG.PT.00.00PTHDE10.GU230137      CTTCACGGACAATGCTAAA---------------------------ACCA
Ref.15_01B.TH.96.M169.DQ354120          TTTCACGGATAATGCTAAA---------------------------ATCA
Ref.15_01B.TH.99.99TH_MU2079.AF516184   CTTCACGAACAATGCTAAA---------------------------ATCA
Ref.15_01B.TH.99.99TH_R2399.AF530576    TTTCACGGACAATGCTAGA---------------------------GTCA
Ref.16_A2D.KE.91.KNH1271.AY945736       TATTACAGATAGTGCCAAA---------------------------AACA
Ref.16_A2D.KR.97.97KR004.AF286239       TATTACAGACAATACTAAA---------------------------AACA
Ref.17_BF.AR.02.AR02_ARG1139.EU581825   TATCTCAGATACTGCAAAA---------------------------ATCA
Ref.17_BF.BO.02.BO02_BOL119.EU581827    TATCTCAGATAATACAAAA---------------------------ATTA
Ref.17_BF.PE.02.PE02_PCR0155.EU581828   TATCTTCGATAATACAAAG---------------------------ACCA
Ref.18_cpx.CM.97.CM53379.AF377959       TATCACAGACAATACCAAA---------------------------AACA
Ref.18_cpx.CU.99.CU14.AY586541          TATCACAGACAATACCAAA---------------------------AACA
Ref.18_cpx.CU.99.CU68.AY894993          TATCACAGACAATACCAAG---------------------------AACA
Ref.19_cpx.CU.99.CU29.AY588971          TATCACAAACAATGCCAAA---------------------------ATCA
Ref.19_cpx.CU.99.CU38.AY588970          TATCACAAACAATGCCAAA---------------------------ACCA
Ref.19_cpx.CU.99.CU7.AY894994           TATCACAGACAATGCCAAA---------------------------ACCA
Ref.20_BG.CU.99.Cu103.AY586545          CCTCACAGACAATGCCAAA---------------------------GTCA
Ref.21_A2D.KE.91.KNH1254.AY945737       TATCAGCAGGAATGAAAAA---------------------------AGCA
Ref.21_A2D.KE.99.KER2003.AF457051       TCTTACAGACAATGCTAAA---------------------------ACCA
Ref.21_A2D.KE.99.KSM4001.AF457072       TATCACAAACAATGCTAAA---------------------------ATCA
Ref.22_01A1.CM.01.01CM_0001BBY.AY371159 TTTCACAAACAACGCCAAA---------------------------ATCA
Ref.22_01A1.CM.02.02CM_3097MN.GQ229529  TATTACAAACAATGCAAAA---------------------------ACCA
Ref.23_BG.CU.03.CB118.AY900571          CCTCACAAACAATGCCAAA---------------------------GTTA
Ref.23_BG.CU.03.CB347.AY900572          CCTCACAAACAATGCCAAA---------------------------GTCA
Ref.24_BG.CU.03.CB378.AY900574          CCTCACAAACAATGCCAAA---------------------------GTCA
Ref.24_BG.CU.03.CB471.AY900575          CCTCACAAACAATGCCAAA---------------------------GTCA
Ref.24_BG.ES.08.X2456_2.FJ670526        CTTCGCAAACAATGCCAAA---------------------------GTCA
Ref.25_cpx.CM.06.06CM_BA_040.EU693240   TATTTCAGACAATGCCAAA---------------------------ACCA
Ref.25_cpx.SA.03.J11233.EU697906        CATCACAGACAATGCCAAA---------------------------AACA
Ref.25_cpx.SA.03.J11451.EU697908        TATTACAGACAATGCCAAA---------------------------AACA
Ref.26_AU.CD.02.02CD_KS069.FM877780     TCTCACAGACAATGTCAAA---------------------------AACA
Ref.26_AU.CD.02.02CD_MBTB047.FM877782   TTTCACAAACAATGCCAAA---------------------------AACA
Ref.26_AU.CD.97.97CD_KTB119.FM877777    TTTCACAGACAATGCCAAA---------------------------AACA
Ref.27_cpx.CD.97.97CDKTB49.AJ404325     TCTCACAAACAATGCCAAA---------------------------ACCA
Ref.27_cpx.FR.04.04CD_FR_KZS.AM851091   TCTCACAGACAATACCAAA---------------------------ACCA
Ref.28_BF.BR.99.BREPM12313.DQ085872     TTTCACAAACAATGCTAAA---------------------------ATTA
Ref.28_BF.BR.99.BREPM12609.DQ085873     TCTCACAGACAATGCTAAA---------------------------ATCA
Ref.28_BF.BR.99.BREPM12817.DQ085874     TTTCTCGAACAATGCTAAA---------------------------ACCA
Ref.29_BF.BR.01.BREPM16704.DQ085876     TTTTACGGACAATGCTAAA---------------------------ACCA
Ref.29_BF.BR.02.BREPM119.AY771590       TATCACGGACAATGTTAAA---------------------------GTCA
Ref.29_BF.BR.99.BREPM11948.DQ085871     TTTCACGAACAATGCTAAA---------------------------ACCA
Ref.31_BC.BR.02.110PA.EF091932          TATAACAGACAATGTCCAA---------------------------ACAA
Ref.31_BC.BR.04.04BR137.AY727526        TATAACAGACAATGTCAAA---------------------------ACAA
Ref.31_BC.BR.04.04BR142.AY727527        TCTATCAGACAATGTCAAA---------------------------ACAA
Ref.32_06A1.EE.01.EE0369.AY535660       CATCACAGACAATACCAAA---------------------------ACCA
Ref.33_01B.ID.07.JKT194_C.AB547464      TCCCACAGACAATGCCAAA---------------------------ACCA
Ref.33_01B.MY.05.05MYKL007_1.DQ366659   TCTCACAGATAATACCAAA---------------------------AACA
Ref.33_01B.MY.05.05MYKL045_1.DQ366662   TCTCACAGACAATACCAAA---------------------------ACCA
Ref.34_01B.TH.99.OUR2478P.EF165541      TATCACAAACAATGCAAAA---------------------------ACCA
Ref.35_AD.AF.05.05AF026.EF158043        TATCTCAGACAATGCTAAA---------------------------ACCA
Ref.35_AD.AF.05.05AF094.EF158040        TATCTCAAACAATGCAAAA---------------------------ACCA
Ref.35_AD.AF.05.05AF095.EF158041        TATCTCAGACAATGCTAAA---------------------------ACCA
Ref.36_cpx.CM.00.00CMNYU1162.EF087995   TATTACAAACAATGCCAAA---------------------------ACCA
Ref.36_cpx.CM.00.00CMNYU830.EF087994    TATCACAAACAATGCCAAG---------------------------ACCA
Ref.37_cpx.CM.00.00CMNYU926.EF116594    TATCACAAACAACGCCAAA---------------------------ACCA
Ref.37_cpx.CM.97.CM53392.AF377957       TCTCACAAACAATGCCAAA---------------------------ACCA
Ref.38_BF1.UY.04.UY04_3987.FJ213781     TATCTCAGATAATACAAAA---------------------------ACTA
Ref.38_BF1.UY.04.UY04_4022.FJ213782     TATCTCAAATAATGCAAAA---------------------------ACCA
Ref.38_BF1.UY.05.UY05_4752.FJ213780     TATCTCAGATAATGCAAAA---------------------------ACCA
Ref.39_BF.BR.03.03BRRJ103.EU735534      TATATCAGATAATACAAAA---------------------------ACCA
Ref.39_BF.BR.03.03BRRJ327.EU735536      TATATCAGATAATGCAAAA---------------------------ACCA
Ref.39_BF.BR.04.04BRRJ179.EU735535      TATCTCAGATAATGCAAAA---------------------------ACCA
Ref.40_BF.BR.04.04BRRJ115.EU735538      TCTCTCAGATAATGCAAAA---------------------------ATCA
Ref.40_BF.BR.04.04BRSQ46.EU735540       TATCTCAGATAATGCAAAA---------------------------ATCA
Ref.40_BF.BR.05.05BRRJ200.EU735539      TATCTCAGATAATGCAAAA---------------------------ATCA
Ref.42_BF.LU.03.luBF_05_03.EU170155     TATYTCAGACAATGCAAAA---------------------------ACCA
Ref.43_02G.SA.03.J11223.EU697904        CTTCTCAGACAATGCCCAA---------------------------GTCC
Ref.43_02G.SA.03.J11243.EU697907        CCTCACAAACAATGCCAAR---------------------------RTCA
Ref.43_02G.SA.03.J11456.EU697909        TATCACAAACAATGCCAAA---------------------------AACA
Ref.44_BF.CL.00.CH80.FJ358521           TATCACAGATAATACAAAA---------------------------ACCA
Ref.45_cpx.CD.97.97CD_MBFE185.FN392874  TATCACAGACAATGCCAAA---------------------------ATCA
Ref.45_cpx.CM.97.97CM_MP814.FN392876    TTTCACAAACAATGCCAAA---------------------------ATCA
Ref.45_cpx.GA.97.97GA_TB45.FN392877     TTTCACAGACAATGTCAAG---------------------------ACCA
Ref.46_BF.BR.01.01BR087.DQ358801        TATCACAGATAATGCAAAA---------------------------ACCA
Ref.46_BF.BR.01.01BR125.DQ358802        TATCTCAGATAATGCAAAA---------------------------ACCA
Ref.46_BF.BR.07.07BR_FPS625.HM026456    TATCACAGATAATGCAAAA---------------------------ATCA
Ref.47_BF.ES.08.P1942.GQ372987          TATCTCAGATAATGCAAAA---------------------------AGCA
Ref.47_BF.ES.08.X2457_2.FJ670529        TATCTCAGATAATGCAAAA---------------------------AGCA
Ref.49_cpx.GM.02.N18380.HQ385477        TACCACAAACAATGCTAAG---------------------------ACCA
Ref.49_cpx.GM.03.N26677.HQ385479        TATCTCAGATAATACTAAG---------------------------AACA
Ref.49_cpx.GM.97.N28353.HQ385478        TATCACAGATAATACTAAG---------------------------ACCA
Ref.O.BE.87.ANT70.L20587                TATTTTGGAAGGTGGAAAA---------------------------AATA
Ref.O.CM.91.MVP5180.L20571              TATTACAGAATCAGCAAAG---------------------------AATA
Ref.O.CM.98.98CMU2901.AY169812          TATTTCGGCCACTGCACAA---------------------------AATA
Ref.O.SN.99.99SE_MP1300.AJ302647        TATTTCAGACACTGGGAAA---------------------------AATA
Ref.N.CM.02.DJO0131.AY532635            ----AATAATAGTGGTGGA---------------------------AATC
Ref.N.CM.95.YBF30.AJ006022              ----------AAT------GATAGT------------CACAGT---AATC
Ref.N.CM.97.YBF106.AJ271370             -------------------CATCAT------------GGGGGT---AATC
Ref.P.CM.06.U14788.HQ179987             TGTGTCAGATACAGGAAAA---------------------------GTCA
Ref.P.FR.09.RBF168.GU111555             TGTGTCAGACACA------AGA------------------TAT---GTTA
Ref.CPZ.CD.90.ANT.U42720                ------------CGCAAAAATGAATCTGTGCTTGTAAGATTTGGAAAAGA
Ref.CPZ.CM.05.SIVcpzMT145.DQ373066      ----ATAGACCCTTCAGAG---------------------------AATT
Ref.CPZ.US.85.US_Marilyn.AF103818       CTTTGCAGACATT------------------------------------A

Ref.A1.AU.03.PS1044_Day0.DQ676872       TA---ATAGTACAGCTTACCGAGCCTGTAAACATTACTTGTATCAGACCT
Ref.A1.RW.92.92RW008.AB253421           TA---ATAGTACAACTTGTCAAGCCTGTGAAAATTAATTGTACCAGACCT
Ref.A1.UG.92.92UG037.AB253429           TA---ATAGTACAACTTAACGAGTCTGTAACAATTAATTGTACCAGACCT
Ref.A2.CD.97.97CDKTB48.AF286238         TA---ATAGTACAGTTTAATAAACCTGTACCAATTAATTGTACCAGACCC
Ref.A2.CM.01.01CM_1445MV.GU201516       TA---ATAGTACAGTTTACTGAGCCTGTACAAATTAATTGTACCAGACCC
Ref.A2.CY.94.94CY017_41.AF286237        TA---ATAGTTCAGTTTACTAAGCCTGTACTAATTACTTGTATCAGACCC
Ref.B.FR.83.HXB2_LAI_IIIB_BRU.K03455    TA---ATAGTACAGCTGAACACATCTGTAGAAATTAATTGTACAAGACCC
Ref.B.NL.00.671_00T36.AY423387          TA---ATAGTACAGCTGAAGGAATCTGTAGAAATTAATTGTACAAGACCC
Ref.B.TH.90.BK132.AY173951              TA---ATAGTACAGCTGAAAGAACCTGTAGAAATTAATTGTACAAGACCT
Ref.B.US.98.1058_11.AY331295            TA---ATAGTACAACTGAACGAAACTGTAGATATTCACTGTATAAGGCCC
Ref.C.BR.92.BR025_d.U52953              TA---ATAGTACATCTTAACGAATCTGTAGAGATTAATTGTACGAGACCC
Ref.C.ET.86.ETH2220.U46016              TA---ATAGTACAGCTTAATGAATCTGTAGAAATTACTTGTACGAGACCC
Ref.C.IN.95.95IN21068.AF067155          TA---ATAGTACATCTTAATCAACCTGTAGAAATTATGTGTACAAGACCC
Ref.C.ZA.04.04ZASK146.AY772699          TA---ATAGTACATCTTAATAAATCTGTAGCAATTGTGTGTACAAGACCC
Ref.D.CD.83.ELI.K03454                  TA---ATAGCACATCTTAATGAATCTGTAAAAATTACCTGTGCAAGGCCC
Ref.D.CM.01.01CM_4412HAL.AY371157       TA---ATAGTCCAGCTTAATAATACTATAAACATTACTTGTGTAAGGCCG
Ref.D.TZ.01.A280.AY253311               TA---ATAGTACAGTTAAATGAGACTGTAAAAATTAATTGTACAAGGCCT
Ref.D.UG.94.94UG114.U88824              TA---ATAGTACAGCTTAATGAGTCTGTACCAATTAATTGCATAAGGCCC
Ref.F1.BE.93.VI850.AF077336             TA---ATAGTACACCTTAATGAATCTGTACAGATTAATTGTACAAGACCC
Ref.F1.BR.93.93BR020_1.AF005494         TA---ATAGTGCACCTTAATGAATCTGTACAGATTAATTGTACAAGACCC
Ref.F1.FI.93.FIN9363.AF075703           TA---ATAGTACACCTTAATGAATCTGTACAGATCAATTGTACAAGACCC
Ref.F1.FR.96.96FR_MP411.AJ249238        TA---ATAGTACACCTTAATGAAAGTGTACAGATTAATTGTACAAGACCC
Ref.F2.CM.02.02CM_0016BBY.AY371158      TA---ATAGTACAGTTTAATGAATCAGTAAAAATTAACTGTACAAGACCC
Ref.F2.CM.95.95CM_MP255.AJ249236        TA---ATAGTACAGTTTAATAGATCTGTAATAATTGATTGTAGAAGACCC
Ref.F2.CM.95.95CM_MP257.AJ249237        TA---ATAGTACAGTTTAAAAATCCTGTAAAAATTAATTGTACAAGACCC
Ref.F2.CM.97.CM53657.AF377956           TA---ATAGTACAGTTTAATAGATCTGTAGCAATTAACTGTACAAGACCC
Ref.G.BE.96.DRCBL.AF084936              TA---ATAGTGCACCTTAATAGGTCTGTAGAAATTAATTGTACCAGACCC
Ref.G.KE.93.HH8793_12_1.AF061641        TA---ATAGTGCAGCTTAATGAAACTGTAGAAATTACGTGTGTCAGACCC
Ref.G.NG.92.92NG083.U88826              TA---ATAGTGCAGCTTAATAATAGTATAGAAATTAATTGTATCAGACCC
Ref.G.PT.x.PT2695.AY612637              TA---ATAGTACAGCTCAATGAAACTGTACCCATTACGTGTGCCAGACCC
Ref.H.BE.93.VI991.AF190127              TA---ATAGTACAGTTAAATGAACCTGTACAAATTAACTGTACCAGAACA
Ref.H.BE.93.VI997.AF190128              TA---ATAGTACAGCTTGATAGTCCTATAGAAATTACCTGTACCAGACCT
Ref.H.CF.90.056.AF005496                TA---ATAGTACAGCTTAAGACACCAGTAAACATTACATGTACCAGGCCT
Ref.H.GB.00.00GBAC4001.FJ711703         TA---ATAGTACAGTTTAATGAATCTGTACAGATTAACTGTACCAGACCA
Ref.J.CD.97.J_97DC_KTB147.EF614151      TA---ATAGTACAGCTTAACCAAACTGTAGAAATCAATTGTACCAGACCC
Ref.J.CM.04.04CMU11421.GU237072         TA---CTAGTGCAATTTAATGAAACTGTAAACATTACGTGTTTCAGACCT
Ref.J.SE.93.SE9280_7887.AF082394        TA---ATAGTACAACTTAATAAAACTGTAGAAATTGTGTGTTACAGACCT
Ref.K.CD.97.97ZR_EQTB11.AJ249235        TA---ATAGTACAGCTTAATGAAGCTGTAGAAATTAATTGTACAAGGCCA
Ref.K.CM.96.96CM_MP535.AJ249239         TA---ATAGTACAGCTTAATGAAACTGTACAAATTAATTGTACAAGGCCA
Ref.01_AE.AF.07.569M.GQ477441           TA---ATAGTGCACCTTAATAAATCTGTAGAAATCAATTGTACCAGACCC
Ref.01_AE.CN.05.05GX001.GU564221        TA---ATAGTGCACCTTAATAAATCTGTAGAAATCAATTGTACCAAACCC
Ref.01_AE.TH.90.CM240.U54771            TA---ATAGTGCACCTTAATAAATCTGTAGAAATCAATTGTACCAGACCC
Ref.02_AG.CM.99.pBD6_15.AY271690        TA---ATAGTACAGCTGGTTACTCCTGTAAAAATTAATTGTACCAGACCT
Ref.02_AG.LR.x.POC44951.AB485636        TA---ATAGTACAGTTGGATAAGCCTGTAAGAATTAATTGTACCAGACCT
Ref.02_AG.NG.x.IBNG.L39106              TA---ATAGTACAGTTGGCTAATCCTGTAAAAATTAATTGTACCAGACCT
Ref.03_AB.RU.97.KAL153_2.AF193276       TA---ATAGTACAGCTGAAAGAACCTGTGGAAATTAATTGTACAAGACCC
Ref.04_cpx.CY.94.94CY032_3.AF049337     TA---ATAGTACAGCTTGCAAAGGCTGTAAAAATTAATTGTACCAGACCT
Ref.04_cpx.GR.91.GR11_97PVCH.AF119820   TA---ATAGTACAGCTTGACAAGGCTGTAAAAATTAATTGTACCGGCCTT
Ref.04_cpx.GR.97.GR84_97PVMY.AF119819   TA---ATAGTACAGCTTGCAGAGGCTGTAAAAATTAATTGTACCAGACCT
Ref.05_DF.BE.93.VI961.AF076998          TA---ATAGTACACCTTAATGAATCTGTACAGATTAATTGTACAAGGCCC
Ref.05_DF.BE.x.VI1310.AF193253          TA---ATAGTACACCTTAATGAATCTGTACATATTAATTGTACAAGGCCC
Ref.05_DF.ES.99.X492.AY227107           TA---ATAGTACATCTTAATGAATCTGTACAGATTAATTGTACAAGGCCC
Ref.06_cpx.AU.96.BFP90.AF064699         TA---ATAGTGCAGCTTAATCAGCCTGTAGAAATTAGGTGTACCAGACCC
Ref.06_cpx.EE.01.EE0359.AY535659        TA---ATAGTGCAGCTTAATAAATCTGTAGAAATTATATGTACCAGACCC
Ref.06_cpx.GH.03.03GH173_06.AB286851    TA---ATAGTGCAGCTTAATAGCACTGTACAAATTACATGCAATAGACCC
Ref.07_BC.CN.05.XJDC6431_2.EF368372     TA---ATAGTACATCTTAACCAATCTGTAGAAATTGTATGCACAAGACCC
Ref.07_BC.CN.05.XJDC6441.EF368370       TA---ATAGTACATCTTAATCAATCTGTAGAAATGGTATGTACAAGACCC
Ref.07_BC.CN.98.98CN009.AF286230        TA---ATAGTACATCTTAATCAATCTGTAGAAATTGTATGTACAAGACCC
Ref.08_BC.CN.06.nx2.HM067748            TA---ATAGTACATCTTAATGAATCTGTAGAAATTGTATGTACAAGACCC
Ref.08_BC.CN.97.97CNGX_6F.AY008715      TA---ATAGTACATCTTAATCAATCTGTAGAAATTGTATGTACAAGACCC
Ref.09_cpx.CI.00.00IC_10092.AJ866553    TA---ATAGTACAATTGAAGGAGCCTGTAAATATTACTTGTATCAGACCT
Ref.09_cpx.GH.96.96GH2911.AY093605      TA---ATAGTACAGTTGGCTGATCCTGTAACGATTGATTGTGTCAGAACT
Ref.09_cpx.SN.95.95SN1795.AY093603      TA---ATAGTACAGTTGGATAAGCCTGTAAAAATTAATTGTACCAGACCT
Ref.09_cpx.US.99.99DE4057.AY093607      TA---ATAGTACAATTGGTTGAGCCTGTAATGATTAATTGTACCAGACCT
Ref.10_CD.TZ.96.96TZ_BF061.AF289548     TA---ATAGTGCAGCTTAATGAGTCTGTAACAATTAATTGCGTGAGACCC
Ref.10_CD.TZ.96.96TZ_BF071.AF289549     TA---ATAGTACAGCTTAATGAGTCTGTAACAATTAATTGCACGAGACCC
Ref.10_CD.TZ.96.96TZ_BF110.AF289550     TA---ATAGTACATCTTAATGAGTCTGTAACAATTAATTGCACGAGACCC
Ref.11_cpx.CM.95.95CM_1816.AF492624     TA---ATAGTACAATTTGACAGTCCTGTACACATTAATTGTACCAGACCT
Ref.11_cpx.CM.96.96CM_4496.AF492623     TA---ATAGTTCAGCTTGACAGTCCTRTAAGAATTAACTGTACCAGACCT
Ref.11_cpx.CM.97.MP818.AJ291718         TA---ATAGTACAGTTTAACAATACTGTAAGAATTAATTGTACCAGACCT
Ref.12_BF.AR.97.A32879.AF408629         TA---ATAGTACACCTTAAGGAACCTGTATGGATTAATTGTACAAGACCC
Ref.12_BF.AR.97.A32989.AF408630         TA---ATAGTACACCTTAATGAATCTGTACAGATTACTTGTATAAGACCC
Ref.12_BF.AR.99.ARMA159.AF385936        TA---ATAGTTCATCTTAATGAATCTGTACAGATTAACTGTACAAGACCC
Ref.13_cpx.CM.02.02CM_A1394.DQ845388    TA---ATAGTACAGCTTAAAGATCCTGTGAGAATTAATTGTACTAGACCT
Ref.13_cpx.CM.04.04CM_632_28.DQ845387   TA---ATAGTACAATTTACAGAGGCTGTAGGAATTAATTGTACCAGACCT
Ref.13_cpx.CM.96.96CM_1849.AF460972     TA---ATAGTACAGCTTGCTACGCCTGTAAGAATTAATTGTACCAGACCT
Ref.14_BG.ES.00.X605.AF450096           TA---ATAGTACAGCTGAAAGAGCCTATAGAAATTAATTGTACAAGACCC
Ref.14_BG.ES.00.X623.AF450097           TA---ATAGTACAGCTGAAGGAGCCTATASAAATTAATTGTACAAGACCC
Ref.14_BG.PT.00.00PTHDE10.GU230137      TA---ATAGTACAGCTGAAAGACCCTATAAAAATTAATTGTACAAGACCC
Ref.15_01B.TH.96.M169.DQ354120          TA---ATAGTACAGCTGAATGTATCTGTAGAAATTAATTGTACAAGACCC
Ref.15_01B.TH.99.99TH_MU2079.AF516184   TA---ATAGTACAGCTAAATGAATCTGTAGAAATTAATTGTACAAGACCC
Ref.15_01B.TH.99.99TH_R2399.AF530576    TA---ATAGTACAGCTGAATGAATCTGTAGAAATTAATTGTACAAGACCC
Ref.16_A2D.KE.91.KNH1271.AY945736       TA---ATAGTACAGTTTACTAAGCCTGTACAAATTAATTGTACCAGACCT
Ref.16_A2D.KR.97.97KR004.AF286239       TA---ATAGTACAGTTTACTAAGCCTGTACAAATTAATTGTACCAGACCC
Ref.17_BF.AR.02.AR02_ARG1139.EU581825   TA---ATAGTACACCTTAATGAATCTGTACAGATTAATTGTACAAGACCC
Ref.17_BF.BO.02.BO02_BOL119.EU581827    TA---ATAGTACACCTTAATGAATCTGTACAAATTAATTGTACAAGACCC
Ref.17_BF.PE.02.PE02_PCR0155.EU581828   TA---ATAGTACATCTTAATGAATCTGTACAGATTACTTGTACAAGACCC
Ref.18_cpx.CM.97.CM53379.AF377959       TA---ATAGTACAGCTTAAAAAGCCTGTAGTAATTAACTGTACCAGGCCC
Ref.18_cpx.CU.99.CU14.AY586541          TC---ATAGTACAGCTCCCAAGGTCTGTAAAAATCAATTGTACCAGACCC
Ref.18_cpx.CU.99.CU68.AY894993          TA---ATAGTACAGCTTAAGAAGYCTGTACACATTAACTGTACCAGACCC
Ref.19_cpx.CU.99.CU29.AY588971          TA---ATAGTACAGCTTAAGAAGCCTGTACAAATTAATTGTACCCGACCT
Ref.19_cpx.CU.99.CU38.AY588970          TA---ATAGTACAGTTTAATGAGACTGTAAGAATTAATTGTACCAGACCT
Ref.19_cpx.CU.99.CU7.AY894994           TA---ATAGTACAGTTTACTRAGCCTGTAAAAATTAATTGTACACGACCT
Ref.20_BG.CU.99.Cu103.AY586545          TA---ATAGTGCAGCTTAATAAAAGTATAGAAATTAATTGTACCAGACCC
Ref.21_A2D.KE.91.KNH1254.AY945737       TA---ATAGTACAGCTTAATGAGTCTGTAACAATTAATTGTACAAGGCCC
Ref.21_A2D.KE.99.KER2003.AF457051       TA---ATAGTACAGCTTAATGAATCTGTAGTAATTAATTGTACAAGGCCC
Ref.21_A2D.KE.99.KSM4001.AF457072       TA---ATAGCACAGCTTAATGAATCTGTAGTAATTAATTGTACAAGGCCC
Ref.22_01A1.CM.01.01CM_0001BBY.AY371159 TA---ATAGTACAGTYGGTCAAGCCTGTAACTATTAATTGTAGCAGACCT
Ref.22_01A1.CM.02.02CM_3097MN.GQ229529  TA---CTAGTACAGTTGGTCAAGCCTGTAAAAATTAATTGTACCAGACCT
Ref.23_BG.CU.03.CB118.AY900571          TA---ATAGTGCAGCTTAATAGCAGTATAACAATTAATTGTACCAGACCC
Ref.23_BG.CU.03.CB347.AY900572          TA---ATAGTGCAGCTTAATAAAAGTATAGAAATAAATTGTACCAGACCC
Ref.24_BG.CU.03.CB378.AY900574          TA---ATAGTGCAGTTTAATAAAAGTATAGATATTAATTGTACCAGACCT
Ref.24_BG.CU.03.CB471.AY900575          TA---ATAGTGCAGTTTAATAAAAGTATAAAAATTAATTGTACTAGACCC
Ref.24_BG.ES.08.X2456_2.FJ670526        TA---ATAGTGCAGCTTAATGAAAGTATAGTAATTAATTGTACCAGACCC
Ref.25_cpx.CM.06.06CM_BA_040.EU693240   TA---ATAGTGCAGCTTAATAGCTCTGTAGAAATAAATTGTACCAGACCT
Ref.25_cpx.SA.03.J11233.EU697906        TA---ATAGTACATTYTAATGAGTCTGTAGGAATTAATTGTATCAGACCT
Ref.25_cpx.SA.03.J11451.EU697908        TA---ATAGTTCAATTTAACAAGGCTGTAGTAATTAATTGTACCAGACCT
Ref.26_AU.CD.02.02CD_KS069.FM877780     TA---ATAGTACAGCTTAATGAGTCTGTAGCGATTAACTGTACCAGACTC
Ref.26_AU.CD.02.02CD_MBTB047.FM877782   TA---ATAGTACAGTTTGATAAGGCTGTAGTAATTAACTGTAGCAGACCC
Ref.26_AU.CD.97.97CD_KTB119.FM877777    TA---ATAGTACAGCTTGCTCAGCCTGTAAGAATCAACTGTACCAGACCC
Ref.27_cpx.CD.97.97CDKTB49.AJ404325     TA---ATAGTACACCTTAATAAATCTGTAATAATTAATTGTACCAGACCC
Ref.27_cpx.FR.04.04CD_FR_KZS.AM851091   TA---ATAGTACACCTTAATGAATCTGTAAAAATTAATTGTACCAGACCC
Ref.28_BF.BR.99.BREPM12313.DQ085872     TA---ATAGTACAGCTGAATAGGACTGTAGACATTAATTGTACAAGACCC
Ref.28_BF.BR.99.BREPM12609.DQ085873     TA---ATAGTGCAGCTGAATGAAACTGTAGAAATTAATTGTACAAGGCCC
Ref.28_BF.BR.99.BREPM12817.DQ085874     TA---ATAGTACAGCTGAATGAAACTGTAGAAATTACTTGTGAAAGACCC
Ref.29_BF.BR.01.BREPM16704.DQ085876     TA---ATAGTGCAACTGAACGAAACTATAGAAATTAATTGTACAAGACCC
Ref.29_BF.BR.02.BREPM119.AY771590       TA---ATAGTACAGCTGAATCAATCTGTAGAAATTAATTGTACAAGGCCC
Ref.29_BF.BR.99.BREPM11948.DQ085871     TA---ATAGTACAGTTGAACGAAACTGTACGAATTAATTGTACAAGACCC
Ref.31_BC.BR.02.110PA.EF091932          TA---ATAGTACAGCTTAAGGAACCTGTAGAAATTAATTGTACGAGACCC
Ref.31_BC.BR.04.04BR137.AY727526        TC---ATAGTACATCTTAAGACACCTGTAAAAATTAATTGTACAAGGCCC
Ref.31_BC.BR.04.04BR142.AY727527        TA---ATAGTACAGCTTCAGACACCTGTAAATATTACTTGTATGAGACCC
Ref.32_06A1.EE.01.EE0369.AY535660       TA---ATAGTGCAGCTTAATCAATCTGTAGACATTATATGTACCAGACCC
Ref.33_01B.ID.07.JKT194_C.AB547464      TA---ATAGTGCACCTTAATAAATCTGTAGTAATCAATTGTACCAGACCC
Ref.33_01B.MY.05.05MYKL007_1.DQ366659   TA---ATAGTGCACCTTAATAAATCTGTAGAAATCAATTGTACAAGACCC
Ref.33_01B.MY.05.05MYKL045_1.DQ366662   TA---ATAGTGAATCTTAATACACCTGTAGAAATCAATTGTACCAGACCC
Ref.34_01B.TH.99.OUR2478P.EF165541      TA---ATAGTGCACCTTAATAAATCTGTAGAAATCAATTGTACCAGACCC
Ref.35_AD.AF.05.05AF026.EF158043        TA---ATAGTACAGCTTAATGAGACTGTAACAATTAATTGTACCAGACCT
Ref.35_AD.AF.05.05AF094.EF158040        TA---ATAGTACATTTTAATGAGTCTGTAATAATTAATTGTACCAGACCT
Ref.35_AD.AF.05.05AF095.EF158041        TA---ATAGTACATCTTAATGAGTCTGTAACAATTAATTGTACCAGACCT
Ref.36_cpx.CM.00.00CMNYU1162.EF087995   TG---ATAATACAGTTGGTCAAGCCTGTAAAAATTACTTGTATCAGGCCT
Ref.36_cpx.CM.00.00CMNYU830.EF087994    TA---ATAATACAGTTGGTCAAGCCTGTAAATATTACTTGTGTCAGGCCT
Ref.37_cpx.CM.00.00CMNYU926.EF116594    TA---ATAGTACAATTTAATGAGACTGTAGAAATTAATTGTACCAGGTTT
Ref.37_cpx.CM.97.CM53392.AF377957       TA---ATAGTACAGTTGGCTGAGCCTGTACAAATTAATTGCACCAGACCT
Ref.38_BF1.UY.04.UY04_3987.FJ213781     TA---ATAGTACACCTTAATGAATCAGTACAGATTAATTGTACAAGACCT
Ref.38_BF1.UY.04.UY04_4022.FJ213782     TA---ATAGTACACCTTAATGAATCTGTACAGATTAATTGTACAAGACCC
Ref.38_BF1.UY.05.UY05_4752.FJ213780     TA---ATAGTACATCTTAATGAATCTGTACATATTAATTGTACAAGACCC
Ref.39_BF.BR.03.03BRRJ103.EU735534      TA---ATAGTACACCTTAATGAACCTGTACAGATTAATTGTACAAGACCA
Ref.39_BF.BR.03.03BRRJ327.EU735536      TA---ATAGTACACCTTAATGAATCTGTACAGATTAATTGTACAAGACCC
Ref.39_BF.BR.04.04BRRJ179.EU735535      TA---ATAGTACACCTTAATGAATCTGTACAGATTAATTGTACAAGACCT
Ref.40_BF.BR.04.04BRRJ115.EU735538      TA---ATAGTACACCTTAATGAGTCTATACAGATTAATTGTACAAGACCC
Ref.40_BF.BR.04.04BRSQ46.EU735540       TA---ATAGTACACCTTAATGAATCTGTACAGATTAATTGTACAAGACCC
Ref.40_BF.BR.05.05BRRJ200.EU735539      TA---ATAGTACACCTTAATGAATCTGTACAAATTAATTGCTCAAGACCC
Ref.42_BF.LU.03.luBF_05_03.EU170155     TA---ATAGTACACCTTAATGAATCTGTACAGATTAATTGCACGAGACCC
Ref.43_02G.SA.03.J11223.EU697904        TA---ATAGTGCAGCTTAATRGCTCTATAGAAATTAATTGCACCAGACCC
Ref.43_02G.SA.03.J11243.EU697907        TA---ATAGTGCAGCTCAATAAGTCTATAGAAATTAATTGTACCAGACCC
Ref.43_02G.SA.03.J11456.EU697909        TA---ATAGTGCAGCTTAATGAATCTATAGCAATTAATTGTACCAGACCC
Ref.44_BF.CL.00.CH80.FJ358521           TA---ATAGTACACCTTAATGAATCTGTACAGATTAATTGTACAAGACCC
Ref.45_cpx.CD.97.97CD_MBFE185.FN392874  TA---ATAGTACAGCTTAATGAGAGTGTATCAATTAATTGTACCAGACCT
Ref.45_cpx.CM.97.97CM_MP814.FN392876    TA---ATAGTACAGCTAAATGAGTCCGTATCAATTAATTGTACCAGACCT
Ref.45_cpx.GA.97.97GA_TB45.FN392877     TA---ATAGTACAGTTTGCTACRCCTGTACAAATTAATTGTACCMGACCT
Ref.46_BF.BR.01.01BR087.DQ358801        TA---ATAGTACACCTTAATGAATCTGTGTGGATTAATTGTACAAGACCC
Ref.46_BF.BR.01.01BR125.DQ358802        TA---ATAGTACACCTTAATGAATCTGTGCAGATTAATTGTACAAGACTC
Ref.46_BF.BR.07.07BR_FPS625.HM026456    TA---ATAGTACACCTTAATGAATCTGTGCAGATTAATTGTACAAGACCC
Ref.47_BF.ES.08.P1942.GQ372987          TA---ATAGTACAGTTGAATGAATCTATAAGCATTAATTGTATAAGACCC
Ref.47_BF.ES.08.X2457_2.FJ670529        TA---ATAGTACAGTTAAATGAATCTATAAGCATTACTTGTACAAGACCC
Ref.49_cpx.GM.02.N18380.HQ385477        TA---ATAGTACAACTTAATGAGACTGTACCAATTAATTGTATCAGACTC
Ref.49_cpx.GM.03.N26677.HQ385479        TA---ATAGTACAACTTGATAAACCTGTAACAATTAAGTGTATCAGACCC
Ref.49_cpx.GM.97.N28353.HQ385478        TA---ATAGTACAACTTAATCACACTGTAGAAATTAAGTGTGTCAGACCC
Ref.O.BE.87.ANT70.L20587                TC---ATAGTGACCCTAAACTCTACCCTAAACATGACCTGTGAAAGACCA
Ref.O.CM.91.MVP5180.L20571              TC---ATAGTAACCCTAAACACTCCTATAAACATGACCTGCATAAGAGAA
Ref.O.CM.98.98CMU2901.AY169812          TC---ATAGTGACCCTAAGTTCTGCTGTAAACATAACCTGTGTGAGACCA
Ref.O.SN.99.99SE_MP1300.AJ302647        TC---ATAGTGACCATAAATTCTACTATAAACATGACCTGTGAGAGACCA
Ref.N.CM.02.DJO0131.AY532635            TG---TTGGTGCAATGGAATGAGATAGTGACAATGAATTGTACAAGGCCA
Ref.N.CM.95.YBF30.AJ006022              TG---TTGGTGCAATGGAATGAGACAGTGCCAATAAATTGTACAAGGCCA
Ref.N.CM.97.YBF106.AJ271370             TG---TTGGTGCAATGGAATGAGACAGTGTCAATAAATTGTACAAGGCCA
Ref.P.CM.06.U14788.HQ179987             TC---ATAGTAAAATTAAATGAGAGTGTGTCACTCACCTGTATAAGACCA
Ref.P.FR.09.RBF168.GU111555             TC---ATAGTAAAATTAAATAAGAATGTGTCAATCACCTGTGTAAGACCA
Ref.CPZ.CD.90.ANT.U42720                AT---------------TCGAAAACT-TAACAATTACATGTATAAGACCA
Ref.CPZ.CM.05.SIVcpzMT145.DQ373066      TAGCAATAATACAGCTCAAAGATCCAGTAAAGATTACATGTAGGAGACCA
Ref.CPZ.US.85.US_Marilyn.AF103818       TT---CTAGTACAATTCTCAGAGGGAGTCAATATGACTTGTATTAGACCA

Ref.A1.AU.03.PS1044_Day0.DQ676872       AACAACAATACAAGAAAAAGTGTACGT------ATAGGACCAGGACAA--
Ref.A1.RW.92.92RW008.AB253421           AACAACAACACAAGAACAAGTATACGT------ATAGGACCAGGACAA--
Ref.A1.UG.92.92UG037.AB253429           AACAATAATACAAGAAGAAGTGTACGT------ATAGGACCAGGACAA--
Ref.A2.CD.97.97CDKTB48.AF286238         AACAACAATACAAGAAAAAGTATACGC------TTTGGACCAGGACAG--
Ref.A2.CM.01.01CM_1445MV.GU201516       AACAACAATACAAGAAAAAGTATACGC------TTTGGACCAGGACAA--
Ref.A2.CY.94.94CY017_41.AF286237        AACAACAATACAAGAAAAAGTATACGC------TTTGGACCAGGACAA--
Ref.B.FR.83.HXB2_LAI_IIIB_BRU.K03455    AACAACAATACAAGAAAAAGAATCCGTATCCAGAGAGGACCAGGGAGA--
Ref.B.NL.00.671_00T36.AY423387          AACAACAATACAAGAAAAAGTATACAT------ATAGGACCAGGGAGA--
Ref.B.TH.90.BK132.AY173951              AACAACTATACAAGGAAAAGAATAACT------ATGGGACCAGGGAGA--
Ref.B.US.98.1058_11.AY331295            AACAATAATACAAGAAAACGTATAACT------ATGGGACCAGGGAAA--
Ref.C.BR.92.BR025_d.U52953              AACAATAATACAAGAAAAAGTATAAGG------ATAGGACCAGGACAA--
Ref.C.ET.86.ETH2220.U46016              AGCAATAATACAAGAGAAAGTATAAGG------ATAGGACCAGGACAA--
Ref.C.IN.95.95IN21068.AF067155          GACAATAATACAAGAAAAAGTATAAGG------ATAGGACCAGGACAA--
Ref.C.ZA.04.04ZASK146.AY772699          AACAATAATACAAGGAAAAGTATAAGG------ATAGGACCAGGACAA--
Ref.D.CD.83.ELI.K03454                  TATCAAAATACAAGACAAAGAACACCT------ATAGGACTAGGGCAA--
Ref.D.CM.01.01CM_4412HAL.AY371157       AACAGCAATACAAGAAAAAGTATAAAT------CTAGGACCAGGGCAG--
Ref.D.TZ.01.A280.AY253311               AATAACAATACAAGAAAAGGTATACGT------ATAGGACCAGGGCAA--
Ref.D.UG.94.94UG114.U88824              TATAACAATACAAGACAAAGTACACGT------ATAGGACCAGGGCAA--
Ref.F1.BE.93.VI850.AF077336             AACAACAATACAAGGAAAGGTATACAT------TTAGGACCAGGACAA--
Ref.F1.BR.93.93BR020_1.AF005494         AACAACAATACAAGAAAAAGAATATCT------TTAGGACCAGGACGA--
Ref.F1.FI.93.FIN9363.AF075703           AACAACAATACAAGAAAAAGTATACGT------ATAGGACCAGGACAA--
Ref.F1.FR.96.96FR_MP411.AJ249238        AACAACAATACAAGAAAAAGTATACAT------TTAGGACCAGGACAA--
Ref.F2.CM.02.02CM_0016BBY.AY371158      AACAACAATACAAGAAAAAGTATACGT------ATAGGACCAGGACAA--
Ref.F2.CM.95.95CM_MP255.AJ249236        AACAACAATACAAGAAAAGGGATACGT------ATAGGACCAGGACAA--
Ref.F2.CM.95.95CM_MP257.AJ249237        AACAACAATACAAGAAGAAGTATACAT------ATAGGACCAGGACGA--
Ref.F2.CM.97.CM53657.AF377956           ACCAACATTACAAGAAGAAGTATGCGT------ATAGGACCAGGACGA--
Ref.G.BE.96.DRCBL.AF084936              AACAACAATACAAGAAGAAGTGTAGCA------ATTGGACCAGGACAA--
Ref.G.KE.93.HH8793_12_1.AF061641        AACAACAATACAAGAAAAAGTATACAC------CTCGGGCCAGGACAA--
Ref.G.NG.92.92NG083.U88826              AATAACAATACAAGAAAAAGTATACCA------ATCGGACCAGGACAA--
Ref.G.PT.x.PT2695.AY612637              AGCAATAATACAAGAAAAAGTATAAGA------TTTGGACCAGGACAA--
Ref.H.BE.93.VI991.AF190127              GGCAATAATACGAGAAAAAGTATACGT------ATAGGGCCAGGACAA--
Ref.H.BE.93.VI997.AF190128              AACAATAATACAAGAAAAGGTATACAT------TTCGGGCCAGGGCAA--
Ref.H.CF.90.056.AF005496                AACAATAATACGAGAACAAGTATACAT------TTAGGGCCAGGACGA--
Ref.H.GB.00.00GBAC4001.FJ711703         AACAATAATACAAGAAAAGGTATACAT------ATAGGGCCAGGACAA--
Ref.J.CD.97.J_97DC_KTB147.EF614151      GCCAACAATACAAGAAAGGGTATACCC------ATAGGACCAGGGCAA--
Ref.J.CM.04.04CMU11421.GU237072         AACAACAATACAAGAAAGGGTATACAC------ATGGGTCCAGGACAA--
Ref.J.SE.93.SE9280_7887.AF082394        AATAACAATACAAGGAAAGGTATACAC------ATGGGACCAGGACAA--
Ref.K.CD.97.97ZR_EQTB11.AJ249235        AGCAACAATACAAGAAAAAGTATACAT------ATAGGACCAGGAAGA--
Ref.K.CM.96.96CM_MP535.AJ249239         AACAACAATACAAGAAAAAGTATACAT------ATGGGACCAGGAAAA--
Ref.01_AE.AF.07.569M.GQ477441           TCCAACAATACAAGAACAAGTGTACGT------ATAGGACCAGGACAA--
Ref.01_AE.CN.05.05GX001.GU564221        TCCAACAATACAAGAACAAGTATAACT------ATAGGACCAGGACAA--
Ref.01_AE.TH.90.CM240.U54771            TCCAACAATACAAGAACAAGTATAACT------ATAGGACCAGGACGA--
Ref.02_AG.CM.99.pBD6_15.AY271690        GGCAATCCTATAAGAAAAAGGGTAGGT------ATAGGACCAGGACAA--
Ref.02_AG.LR.x.POC44951.AB485636        AACAACAATACAAGAAAAAGTGTACGA------ATAGGACCAGGGCAA--
Ref.02_AG.NG.x.IBNG.L39106              AACAACAATACAAGAAAAGGTGTACAT------ATAGGACCAGGGCAA--
Ref.03_AB.RU.97.KAL153_2.AF193276       AACAACAATACAAGAAAAGGTATTCAT------ATAGGACCAGGGAGA--
Ref.04_cpx.CY.94.94CY032_3.AF049337     GGCAACAATACAAGAAAAAGTGTACAT------ATAGGGCCAGGACTA--
Ref.04_cpx.GR.91.GR11_97PVCH.AF119820   AACAACAATACAGGAGGAAGTGAACGTATCGGTATAGGGCCAGGACAC--
Ref.04_cpx.GR.97.GR84_97PVMY.AF119819   AACAACAATACAAGAAAAGGTGTACAT------ATAGGACCAGGAAAA--
Ref.05_DF.BE.93.VI961.AF076998          AACAACAATACAAGAAAAAGTATACCT------TTAGGACCAGGACAA--
Ref.05_DF.BE.x.VI1310.AF193253          AACAACAATACAAGAAAAAGTATACAT------TTAGGACCAGGACAA--
Ref.05_DF.ES.99.X492.AY227107           AACAATAATACAAGAAAAAGTATACAT------TTAGGACCAGGGCAA--
Ref.06_cpx.AU.96.BFP90.AF064699         GGTAACAATACAAGAAAAAGTATATCC------TTTGGACCAGGACAA--
Ref.06_cpx.EE.01.EE0359.AY535659        TATAATAATACAAGAAAAAGTATACAC------TTTGGACCAGGGCAA--
Ref.06_cpx.GH.03.03GH173_06.AB286851    AATAACAATACAAGAAGAGGTATACAC------CTTGGACCAGGGCAA--
Ref.07_BC.CN.05.XJDC6431_2.EF368372     AACAATAATACGAGAAAAAGTATAAGG------ATAGGACCAGGACAA--
Ref.07_BC.CN.05.XJDC6441.EF368370       AACAATAATACAAGAAAAAGTATAAGG------ATAGGACCAGGACAA--
Ref.07_BC.CN.98.98CN009.AF286230        GGCAATAATACAAGAAAAAGTATAAGG------ATAGGACCAGGACAA--
Ref.08_BC.CN.06.nx2.HM067748            AACAATAATACAAGAAAAAGTATAAGG------ATAGGACCAGGACAA--
Ref.08_BC.CN.97.97CNGX_6F.AY008715      AACAATAATACAAGAAAAAGTATAAGG------ATAGGACCAGGACAA--
Ref.09_cpx.CI.00.00IC_10092.AJ866553    AGCAACAATACAAGGGAAAGTGTACGT------ATAGGACCAGGACAA--
Ref.09_cpx.GH.96.96GH2911.AY093605      GGCAACAATACAAGAACAAGTGTACGT------ATAGGACCAGGACAA--
Ref.09_cpx.SN.95.95SN1795.AY093603      AACAACAATACAAGAAAAGGTGTACAT------ATAGGACCAGGACAA--
Ref.09_cpx.US.99.99DE4057.AY093607      AACAACAATACAAGAACAGGTGTACGT------ATAGGACCAGGACAA--
Ref.10_CD.TZ.96.96TZ_BF061.AF289548     AACAATAATACAAGAAGAAGTATAAGG------ATAGGACCAGGACAA--
Ref.10_CD.TZ.96.96TZ_BF071.AF289549     AACAATAATACAAGAAAAAGTATAAGG------ATAGGACCAGGACAA--
Ref.10_CD.TZ.96.96TZ_BF110.AF289550     AACAATAATACAAGAAAAAGTATAAGG------ATAGGACCAGGACAA--
Ref.11_cpx.CM.95.95CM_1816.AF492624     AACAACAATACAAGAAAAAGTATACGG------ATAGGACCAGGACAA--
Ref.11_cpx.CM.96.96CM_4496.AF492623     AACAATAATACAAGGAAAAGTATACAT------ATAGGACCTGGACAA--
Ref.11_cpx.CM.97.MP818.AJ291718         GGCAACAATACAAGAAAAAGTATACAT------TTAGGACCAGGACAC--
Ref.12_BF.AR.97.A32879.AF408629         AACAATAATACAAGAAAAAGTATACAT------TTAGGACCAGGACAA--
Ref.12_BF.AR.97.A32989.AF408630         AACAATAATACAAGAAAAAGTATACAT------ATAGGACCAGGAAGA--
Ref.12_BF.AR.99.ARMA159.AF385936        AACAATAATACAAGAAAAAGTATACAG------TTAGGACCAGGACGG--
Ref.13_cpx.CM.02.02CM_A1394.DQ845388    AACAACAATACAAGAAAAAGTATAAGG------ATAGGACCAGGACAA--
Ref.13_cpx.CM.04.04CM_632_28.DQ845387   AACAACAATACAAGAAAAAGTATACGT------ATAGGACCAGGACAA--
Ref.13_cpx.CM.96.96CM_1849.AF460972     AACAACAATACAAGAAAAAGTATACGG------ATAGGACCAGGACAA--
Ref.14_BG.ES.00.X605.AF450096           AACAACAATACAAGAAAAAGAATAACT------ATGGGACCAGGGAGA--
Ref.14_BG.ES.00.X623.AF450097           AACAACAATACAAGAAGAAGCATAACT------ATGGGACCAGGGAAA--
Ref.14_BG.PT.00.00PTHDE10.GU230137      AACAACAATACAAGAAAAAGGATAACC------ATGGGACCAGGGAGA--
Ref.15_01B.TH.96.M169.DQ354120          AACAACAATACAAGAAAAAGTATACAT------CTAGGACAAGGGCGA--
Ref.15_01B.TH.99.99TH_MU2079.AF516184   AACAACAATACAAGAAAAAGTATACAT------ATAGGTCCAGGGAGA--
Ref.15_01B.TH.99.99TH_R2399.AF530576    AACAACAATACAAGAAAAGGTATACAT------ATGGGACCAGGGCAC--
Ref.16_A2D.KE.91.KNH1271.AY945736       AACAACAATACAAGAAAAAGTATACGC------TTTGGACCAGGACAA--
Ref.16_A2D.KR.97.97KR004.AF286239       GACGTCGGTCAAAGAAGGAGTGTACGC------ATTGGACCAGGACGA--
Ref.17_BF.AR.02.AR02_ARG1139.EU581825   AACAACAATACAAGAAAAGGTATACAT------TTAGGACCAGGACAA--
Ref.17_BF.BO.02.BO02_BOL119.EU581827    AACAATAATACAAGAAAAAGTATACAT------ATAGCACCAGGAAGA--
Ref.17_BF.PE.02.PE02_PCR0155.EU581828   AACAATAATACAAGAAAAAGTATACGG------ATAGGAACAGGACAA--
Ref.18_cpx.CM.97.CM53379.AF377959       AACAATAACACAAGAAAAAGTATACGT------ATAGGACCAGGACAA--
Ref.18_cpx.CU.99.CU14.AY586541          AACAATAACACGAGAAAAAGTATACAT------ATAGGACCAGGACAA--
Ref.18_cpx.CU.99.CU68.AY894993          AACAATAACACGAGAAAAAGTATACAT------ATAGCACCAGGACAA--
Ref.19_cpx.CU.99.CU29.AY588971          AACAACAATACAAGACAAGGTGTACAT------ATAGGACCAGGAGCA--
Ref.19_cpx.CU.99.CU38.AY588970          AACAACAATACAAGAACAAGTGTACGT------ATAGGACCAGGACAA--
Ref.19_cpx.CU.99.CU7.AY894994           AACAACAATACAAGAACAAGTGTACGT------ATAGGACCAGGACAA--
Ref.20_BG.CU.99.Cu103.AY586545          AACAACAATACAAGAAAGAGTATAGGA------TTTGGACCAGGACAA--
Ref.21_A2D.KE.91.KNH1254.AY945737       AATAACAATACAAGAAGAGGTATACAT------ATAGGACCAGGGCAA--
Ref.21_A2D.KE.99.KER2003.AF457051       GGTAACAATACAAGACAAGGTATACAT------ATAGGACCAGGGCAA--
Ref.21_A2D.KE.99.KSM4001.AF457072       TATAACAATACAAGACAAAGTACACAT------CTAGGACCAGGGCAA--
Ref.22_01A1.CM.01.01CM_0001BBY.AY371159 GGCAACAATACAAGAAACAGTATACGT------ATAGGACCAGGACAA--
Ref.22_01A1.CM.02.02CM_3097MN.GQ229529  AACAACAATACAAGACAAAGTGTACGT------ATAGGACCAGGACAA--
Ref.23_BG.CU.03.CB118.AY900571          AACAACAATACAAGAAAGAGTATAACA------TTTGGACCAGGACAA--
Ref.23_BG.CU.03.CB347.AY900572          AACAACAATACAAGAAAGAGTATAAGA------ATTGGACCAGGACAA--
Ref.24_BG.CU.03.CB378.AY900574          GGCAACAATACAAGAAAGAGTATAAGA------TTTGGACCAGGACAA--
Ref.24_BG.CU.03.CB471.AY900575          AACAACAATACAAGAAGGAGTGTAGGA------ATTGGACCAGGACAA--
Ref.24_BG.ES.08.X2456_2.FJ670526        GGCAACAATACAAGAAGGAGTRTAGGA------ATTGGACCAGGACGA--
Ref.25_cpx.CM.06.06CM_BA_040.EU693240   AACAACAATACAAGAAAAAGTTTGCAT------TTAGGGCCAGGACAA--
Ref.25_cpx.SA.03.J11233.EU697906        AACAACAATACAAGAAAAAGTGTACGT------ATAGGACCAGGACAA--
Ref.25_cpx.SA.03.J11451.EU697908        GCCAACAATACAAGAAAAAGTGTACGT------ATAGGGCCAGGACAA--
Ref.26_AU.CD.02.02CD_KS069.FM877780     GGCAACAACACAAGAAGAAGTATCCGT------ATAGGACCAGGACAA--
Ref.26_AU.CD.02.02CD_MBTB047.FM877782   AACAACAATACAAGAAAAAGTATACAT------CTAGGACCAGGACAA--
Ref.26_AU.CD.97.97CD_KTB119.FM877777    AACAACAATACAAGGAAAAGTATACGT------ATAGGACCAGGACAA--
Ref.27_cpx.CD.97.97CDKTB49.AJ404325     TCCAACAATACAAGAACAAGTGTAAGT------ATAGGACCAGGACAAGT
Ref.27_cpx.FR.04.04CD_FR_KZS.AM851091   TTCAACAATACAAGGAAAAGTGTAAGT------CTAGGACCAGGATCC--
Ref.28_BF.BR.99.BREPM12313.DQ085872     GGCAACAATACAAGAAAAAGTATACAT------ATAGCACCGGGAAGA--
Ref.28_BF.BR.99.BREPM12609.DQ085873     AACAACAATAGAAACAAACGTATACAT------CTAGGACGGGGGAGA--
Ref.28_BF.BR.99.BREPM12817.DQ085874     AACAACAATACAAGAAAAGGTATACAT------CTAGGATTTGGGAGA--
Ref.29_BF.BR.01.BREPM16704.DQ085876     AACAACAATACAAGAAAAAGTATACAT------ATAGGACCAGGGAGA--
Ref.29_BF.BR.02.BREPM119.AY771590       AACAACAATACAAGAAAAAGTATACAT------ATGGGATGGGGGAGA--
Ref.29_BF.BR.99.BREPM11948.DQ085871     AACAATAATACAAGAAGAAGTATGCAT------CTAGGACCAGGGAGA--
Ref.31_BC.BR.02.110PA.EF091932          AACAATAATACAAGAGAAAGTATAAGA------ATAGGTCCAGGACAA--
Ref.31_BC.BR.04.04BR137.AY727526        AACAATAATACAAGACAAAGTGTAAGG------ATAGGACCAGGACAA--
Ref.31_BC.BR.04.04BR142.AY727527        AACAATAATACAAGGGAAAGTATAAGG------ATAGGACCAGGACAA--
Ref.32_06A1.EE.01.EE0369.AY535660       TATAATAATACAAGAAGAAGTATACAC------ATTGGACCAGGGCAA--
Ref.33_01B.ID.07.JKT194_C.AB547464      TCCAGCAATACAAGAACAAGTATACCT------ATAGGACCAGGACAA--
Ref.33_01B.MY.05.05MYKL007_1.DQ366659   TCCAACAGTATAAGAACAAGTATGACT------ATAGGACCAGGACAC--
Ref.33_01B.MY.05.05MYKL045_1.DQ366662   TCTGAAAAGAAAAGAATGCGTATGACT------ACGGGACCAGGACAC--
Ref.34_01B.TH.99.OUR2478P.EF165541      TCCAACAATACAAGAACAAGTGTACAT------ATAGGACCAGGACAA--
Ref.35_AD.AF.05.05AF026.EF158043        GGCAACAATACAAGAAAAAGTATACAT------ATAGGACCAGGACAA--
Ref.35_AD.AF.05.05AF094.EF158040        AACAACAATAGAAGAATTAGAATACAT------ATAGGACCAGGACGA--
Ref.35_AD.AF.05.05AF095.EF158041        AGCAACAATACAAGAAAAAGTATACGT------ATAGGACCAGGACAA--
Ref.36_cpx.CM.00.00CMNYU1162.EF087995   GGCAACAACACAAGAAAAGGTATACAT------ATAGGACCAGGACAA--
Ref.36_cpx.CM.00.00CMNYU830.EF087994    AACAACAATACAAGAAAAGGTACACCT------ATAGGACCAGGACAA--
Ref.37_cpx.CM.00.00CMNYU926.EF116594    AACAACAACACAAGAAAAAGTGTACGC------ATAGGACCAGGACAA--
Ref.37_cpx.CM.97.CM53392.AF377957       AACAACAACACAAGAGAAAGTATACGC------ATAGGACCAGGACAA--
Ref.38_BF1.UY.04.UY04_3987.FJ213781     AACAATAATACAAGGAAAAGTATACAG------TTAGGACCAGGAAAA--
Ref.38_BF1.UY.04.UY04_4022.FJ213782     AACAATGCTACAAGAAAAGGTATATCG------ATAGGACCAGGGCGA--
Ref.38_BF1.UY.05.UY05_4752.FJ213780     AACAATAATACAAGGAAAAGTATACAT------ATAGGACCAGGAAGA--
Ref.39_BF.BR.03.03BRRJ103.EU735534      AACAGCAATACAAGAAAAGGCATACAT------TTAGGACCAGGACGA--
Ref.39_BF.BR.03.03BRRJ327.EU735536      AACAATAATACAAGAAAAAGTATAAAT------ATAGGACCAGGACGA--
Ref.39_BF.BR.04.04BRRJ179.EU735535      AACAACAATACAAGGAAAAGTATACAT------TTAGGCCCAGGACAT--
Ref.40_BF.BR.04.04BRRJ115.EU735538      AACAACAATACAAGAAAAAGTATAGGT------ATAGGACCAGGACGA--
Ref.40_BF.BR.04.04BRSQ46.EU735540       AACAACAATACAAGAAAAAGTATAAGC------ATAGGACCAGGACGA--
Ref.40_BF.BR.05.05BRRJ200.EU735539      AACAACAATACAAGAAAGGGTATACCT------ATAGGACCAGGAAGA--
Ref.42_BF.LU.03.luBF_05_03.EU170155     AACAATAATACAAGAAAAAGTATACAT------ATAGCACCAGGACGA--
Ref.43_02G.SA.03.J11223.EU697904        AACAACAATACAAGRAAAAGTATAGGA------TTCGGTCCTGGACAA--
Ref.43_02G.SA.03.J11243.EU697907        AACAACAATACAAGAAAAAGTATAGGA------ATCGGTCCTGGACAA--
Ref.43_02G.SA.03.J11456.EU697909        AACAACAATACAAGAAAAAGTATAAGA------ATCGGTCCTGGACAA--
Ref.44_BF.CL.00.CH80.FJ358521           AACAATAATACAAGAAAAAGTATACAT------ATAGGACCAGGACAA--
Ref.45_cpx.CD.97.97CD_MBFE185.FN392874  AATAACAATACAAGAAAAAGTATACAT------ATAGGACTAGGGCGA--
Ref.45_cpx.CM.97.97CM_MP814.FN392876    AGCAACAATACAAGAAAGAGTGTACAC------ATAGGACCTGGACAA--
Ref.45_cpx.GA.97.97GA_TB45.FN392877     GGCAACAATACCAGAAAAAGTATACAT------ATAGGACCAGGAAAA--
Ref.46_BF.BR.01.01BR087.DQ358801        AACAACAATACAAGAAAAAGTATACAC------ATAGGACCAGGACAA--
Ref.46_BF.BR.01.01BR125.DQ358802        AACAACAATACGAGAAAAAGTATACGA------ATAGGACCAGGACAA--
Ref.46_BF.BR.07.07BR_FPS625.HM026456    AATAACAATACAAGAAAAAGTATACAA------ATAGGACCAGGACGA--
Ref.47_BF.ES.08.P1942.GQ372987          GGCAATAATACAAGAAAAAGTATACAT------ATGGGACCAGGCAAG--
Ref.47_BF.ES.08.X2457_2.FJ670529        GGAAATAATACAAGAAGAGGTATACAT------ATGGGACCAGGTCGG--
Ref.49_cpx.GM.02.N18380.HQ385477        GCCAACAATACAAGAAAAGGTATACAC------TTAGGACCAGGGCAA--
Ref.49_cpx.GM.03.N26677.HQ385479        GCCAACAATACAAGAAAGGGTATACAC------TTAGGACCAGGGCAA--
Ref.49_cpx.GM.97.N28353.HQ385478        GCCAACAATACAAGGAAAGGTATACAC------ATAGGACCAGGGCAA--
Ref.O.BE.87.ANT70.L20587                CAAATAGACATA---CAAGAGATGAGA------ATAGGTCCA---ATG--
Ref.O.CM.91.MVP5180.L20571              GGAATTGCAGAGGTACAAGATATATAT------ACAGGTCCA--------
Ref.O.CM.98.98CMU2901.AY169812          GGGAATAAGACAGTACAAGAGATGAGA------ATAGGTCCG---ATG--
Ref.O.SN.99.99SE_MP1300.AJ302647        GGAAATCAGACAGTACAAAAGATACTA------ACAGGTCCA---GTG--
Ref.N.CM.02.DJO0131.AY532635            GGGAATAATACAGGAGGACAGGTACAA------ATAGGACCTGCTATG--
Ref.N.CM.95.YBF30.AJ006022              GGAAATAATACAGGAGGACAGGTGCAG------ATAGGACCTGCTATG--
Ref.N.CM.97.YBF106.AJ271370             GGAAATAATACAGGAGGACAGGTGCAG------ATAGGACCTGCTATG--
Ref.P.CM.06.U14788.HQ179987             GGTAATAACACAAGAGGACAAGTGCAA------CTAGGAGTC---ATG--
Ref.P.FR.09.RBF168.GU111555             GGTAATAACACAAGAGGACAAGTGCAA------ATAGGACCC---ATG--
Ref.CPZ.CD.90.ANT.U42720                GGAAATAGGACAGTAAGAAATCTACAA------ATAGGACCAGGAATG--
Ref.CPZ.CM.05.SIVcpzMT145.DQ373066      GGAAATAACACAAGAGGTCAAATACAA------ATAGGACCAGCAATG--
Ref.CPZ.US.85.US_Marilyn.AF103818       GGAAACAATACAGTGGGAAATGTACAA------CTAGGACCAGGAATG--

Ref.A1.AU.03.PS1044_Day0.DQ676872       -ACATTCTAT---GCA------------ACAGGTGAA-------------
Ref.A1.RW.92.92RW008.AB253421           -TCATTCCAT---GCA------------ACAGGTGAC-------------
Ref.A1.UG.92.92UG037.AB253429           -ACATTCTAT---GCA------------ACAGGTGAT-------------
Ref.A2.CD.97.97CDKTB48.AF286238         -GCCTTCTAT---ACA------------AATAATAAC-------------
Ref.A2.CM.01.01CM_1445MV.GU201516       -GCCTTCTAT---ACA------------AATAATAAA-------------
Ref.A2.CY.94.94CY017_41.AF286237        -GCCTTCTAT------------------ACAAATGAA-------------
Ref.B.FR.83.HXB2_LAI_IIIB_BRU.K03455    -GCATTTGTT---ACA------------ATAGGA----------------
Ref.B.NL.00.671_00T36.AY423387          -GCATTTTAT---GCA------------ACAGGAGAA-------------
Ref.B.TH.90.BK132.AY173951              -GTATATTAT---ACA------------ACAGGAGAA-------------
Ref.B.US.98.1058_11.AY331295            -GTATATTAT---ACA------------ACAGGACAA-------------
Ref.C.BR.92.BR025_d.U52953              -GCATTCTAT---GCA------------ACAGGAGAA-------------
Ref.C.ET.86.ETH2220.U46016              -ACATTCTAT---GCA------------ACAGGAGAC-------------
Ref.C.IN.95.95IN21068.AF067155          -ACATTCTAT---GCA------------ACAGGAGAC-------------
Ref.C.ZA.04.04ZASK146.AY772699          -GTATTCTAT------------------ACAAATGAA-------------
Ref.D.CD.83.ELI.K03454                  -TCACTCTAT---ACT------------ACAAGATCAAGA----------
Ref.D.CM.01.01CM_4412HAL.AY371157       -GCATTCTAT---GCA------------ACATATGCAACA----------
Ref.D.TZ.01.A280.AY253311               -ACATTCTTT---ACA------------GCAGAG----------------
Ref.D.UG.94.94UG114.U88824              -GCACTCTTT---ACA------------ACAAAA----------------
Ref.F1.BE.93.VI850.AF077336             -ACATTCTAT---GCA------------ACAGGAGCA-------------
Ref.F1.BR.93.93BR020_1.AF005494         -GTATTTTAT---ACA------------ACAGGAGAA-------------
Ref.F1.FI.93.FIN9363.AF075703           -TCATTTTAT---GCA------------ACAGGAGAA-------------
Ref.F1.FR.96.96FR_MP411.AJ249238        -GCATTCTAT---GCA------------ACAGGTGAT-------------
Ref.F2.CM.02.02CM_0016BBY.AY371158      -GTATTTTAT---GCA------------ACAGGTGAG-------------
Ref.F2.CM.95.95CM_MP255.AJ249236        -ACATTCTTT---GCA------------ACAGGTGAA-------------
Ref.F2.CM.95.95CM_MP257.AJ249237        -GCATTCTAT---GCA------------ACAGGTGAG-------------
Ref.F2.CM.97.CM53657.AF377956           -GTATTTTAT---GCA------------ACAGGTACC-------------
Ref.G.BE.96.DRCBL.AF084936              -GCATTCTAT---ACA------------ACAGGAGAA-------------
Ref.G.KE.93.HH8793_12_1.AF061641        -GCGCTCTAT---GCA------------ACAGGGGAC-------------
Ref.G.NG.92.92NG083.U88826              -GCGTTCTAT---GCA------------ACAGGTGAT-------------
Ref.G.PT.x.PT2695.AY612637              -GCGTTCTAT---GCA------------ACAGATGCC-------------
Ref.H.BE.93.VI991.AF190127              -GCATTCTAT---GCA------------ACAGGTGAC-------------
Ref.H.BE.93.VI997.AF190128              -GCATTCTAT---GCA------------ACAGGTGAT-------------
Ref.H.CF.90.056.AF005496                -GCATTCTAT---GCA------------ACAGGTGAC-------------
Ref.H.GB.00.00GBAC4001.FJ711703         -GCATTCTAT---GTA------------ACAGGTGAA-------------
Ref.J.CD.97.J_97DC_KTB147.EF614151      -GTGCTATAT---GCA------------ACAGGTGCA-------------
Ref.J.CM.04.04CMU11421.GU237072         -GTGCTCTTT---GCA------------ACAGAGAGA-------------
Ref.J.SE.93.SE9280_7887.AF082394        -GTGCTCTAC---GCA------------ACAGGAGAA-------------
Ref.K.CD.97.97ZR_EQTB11.AJ249235        -GCATTCTAT---GCA------------ACAGGTGAC-------------
Ref.K.CM.96.96CM_MP535.AJ249239         -GCATTCTAT---ACA------------ACAGGTGAT-------------
Ref.01_AE.AF.07.569M.GQ477441           -GTGTTTTAT---GGA------------ACAGGAGAC-------------
Ref.01_AE.CN.05.05GX001.GU564221        -ATGTTCTAT---AGA------------ACAGGAGAC-------------
Ref.01_AE.TH.90.CM240.U54771            -GTATTCTAT---AGA------------ACAGGAGAT-------------
Ref.02_AG.CM.99.pBD6_15.AY271690        -GCATTCCAT---GCA------------ACAGGTAAT-------------
Ref.02_AG.LR.x.POC44951.AB485636        -ACATTTTAT---GCA------------ACAGGTGAC-------------
Ref.02_AG.NG.x.IBNG.L39106              -GCATTCTAT---GCA------------ACAGGTGAC-------------
Ref.03_AB.RU.97.KAL153_2.AF193276       -GCATTTTAT---GCA------------ACAGGAGAC-------------
Ref.04_cpx.CY.94.94CY032_3.AF049337     -ACATGGTAT---GCA------------ACAGGTGAA-------------
Ref.04_cpx.GR.91.GR11_97PVCH.AF119820   -ACATGGTAT---GCA------------ACAGGTAAC-------------
Ref.04_cpx.GR.97.GR84_97PVMY.AF119819   -ACATGGTTT---GCA------------ACAGGGGAA-------------
Ref.05_DF.BE.93.VI961.AF076998          -GCATTCTAT---ACA------------ACAGGGGAC-------------
Ref.05_DF.BE.x.VI1310.AF193253          -GCATTCTAT---GCA------------ACAGGTGAC-------------
Ref.05_DF.ES.99.X492.AY227107           -GCATTCTAT---GCA------------ACAGGTGAT-------------
Ref.06_cpx.AU.96.BFP90.AF064699         -GCGTTCATT---GCA------------ACAGGTGAC-------------
Ref.06_cpx.EE.01.EE0359.AY535659        -GCGCTTTTT---GCA------------ACAGGTGAA-------------
Ref.06_cpx.GH.03.03GH173_06.AB286851    -GTGTTCTTT---GCA------------ACAGGTGAC-------------
Ref.07_BC.CN.05.XJDC6431_2.EF368372     -ACATTCTAT---GCA------------ACAGGAGAA-------------
Ref.07_BC.CN.05.XJDC6441.EF368370       -ACATTCTAT---GCA------------ACA---GAC-------------
Ref.07_BC.CN.98.98CN009.AF286230        -ACATTCTAT---GCA------------ACAGGAGAA-------------
Ref.08_BC.CN.06.nx2.HM067748            -ACATTCTAT---GCA------------ACAGGAGAA-------------
Ref.08_BC.CN.97.97CNGX_6F.AY008715      -ACATTCTAT---GCA------------ACAGGAGAC-------------
Ref.09_cpx.CI.00.00IC_10092.AJ866553    -ACTTTCTTT---GCA------------ACAGGTGAT-------------
Ref.09_cpx.GH.96.96GH2911.AY093605      -ACGTTCTAT---GCA------------ACAGGTGAC-------------
Ref.09_cpx.SN.95.95SN1795.AY093603      -GCGTTCTAT---GCA------------ACAGATGAC-------------
Ref.09_cpx.US.99.99DE4057.AY093607      -ACGTTCTAT---GCA------------ACAGGTGAT-------------
Ref.10_CD.TZ.96.96TZ_BF061.AF289548     -ACATTCTAT---GCA------------ACA---GAC-------------
Ref.10_CD.TZ.96.96TZ_BF071.AF289549     -ACATTCTAT---GCA------------ACAGGAGAC-------------
Ref.10_CD.TZ.96.96TZ_BF110.AF289550     -ACATTCTAT---GCA------------ACAGGAAAC-------------
Ref.11_cpx.CM.95.95CM_1816.AF492624     -GCTTTCTAT---GCA------------ACAGGTGCT-------------
Ref.11_cpx.CM.96.96CM_4496.AF492623     -GCTTTCTAT---GCA------------ACAGGTGAT-------------
Ref.11_cpx.CM.97.MP818.AJ291718         -GCTTTCTAT---GCC------------ACAGGTGCT-------------
Ref.12_BF.AR.97.A32879.AF408629         -GCATTTTAT---GCA------------ACAGGAGAT-------------
Ref.12_BF.AR.97.A32989.AF408630         -GCATTTTAT---GCA------------ACAGGAGAC-------------
Ref.12_BF.AR.99.ARMA159.AF385936        -GCATTTTAT---GCA------------ACAGGAGAC-------------
Ref.13_cpx.CM.02.02CM_A1394.DQ845388    -ACATTCTAT---GCA------------ACAGGTGAT-------------
Ref.13_cpx.CM.04.04CM_632_28.DQ845387   -GCATTCTAT---GCA------------ACAGGTGAA-------------
Ref.13_cpx.CM.96.96CM_1849.AF460972     -GCATTCTAT---GCA------------ACAGGGGAT-------------
Ref.14_BG.ES.00.X605.AF450096           -GTATGGTAT---ACA------------ACAGGACAA-------------
Ref.14_BG.ES.00.X623.AF450097           -GTATTGTAT---ACA------------ACAGGACAA-------------
Ref.14_BG.PT.00.00PTHDE10.GU230137      -GTATTGTAT---ACA------------ACAGGACAA-------------
Ref.15_01B.TH.96.M169.DQ354120          -GCATGGTAT---ACA------------ACAGGACAA-------------
Ref.15_01B.TH.99.99TH_MU2079.AF516184   -TCATGGTAT---ACA------------ACAGGAGAA-------------
Ref.15_01B.TH.99.99TH_R2399.AF530576    -GCATGGCAT---ACA------------ACAAGACAA-------------
Ref.16_A2D.KE.91.KNH1271.AY945736       -GCCTTCTAT------------------ACAAATACT-------------
Ref.16_A2D.KR.97.97KR004.AF286239       -GCCTTCTAT---ACAAGGCAAACATATACAAGGCAA-------------
Ref.17_BF.AR.02.AR02_ARG1139.EU581825   -ACATTCTAT---GCA------------ACAGGAGAG-------------
Ref.17_BF.BO.02.BO02_BOL119.EU581827    -GCATTTTAT---GCA------------ACAGGAGAC-------------
Ref.17_BF.PE.02.PE02_PCR0155.EU581828   -GCATTTTAT---ACA------------ACAGGAGRA-------------
Ref.18_cpx.CM.97.CM53379.AF377959       -GCATTTTAT---GCA------------ACAGGTGAT-------------
Ref.18_cpx.CU.99.CU14.AY586541          -GCATTCTAT---GCA------------ACAGGTGAG-------------
Ref.18_cpx.CU.99.CU68.AY894993          -GCATTCTAT---GCA------------ACAGGTGAA-------------
Ref.19_cpx.CU.99.CU29.AY588971          -GTATTCTAT---AGA------------ACAGGTGAT-------------
Ref.19_cpx.CU.99.CU38.AY588970          -GTATTCTAT---GGA------------ACAGGTGAT-------------
Ref.19_cpx.CU.99.CU7.AY894994           -GTATTTTAT---GCA------------ACAGGA----------------
Ref.20_BG.CU.99.Cu103.AY586545          -GCGTTCTAT---GCA------------ACAGGTGAC-------------
Ref.21_A2D.KE.91.KNH1254.AY945737       -GCAATATAT---GCA------------ACCGGTAAG-------------
Ref.21_A2D.KE.99.KER2003.AF457051       -GCACTTTAT---ACA------------ACCAAG----------------
Ref.21_A2D.KE.99.KSM4001.AF457072       -GCATTCTTT---ACA------------GCCTATAAA-------------
Ref.22_01A1.CM.01.01CM_0001BBY.AY371159 -GTCTTCTAT---GCA------------AGGGGTGAT-------------
Ref.22_01A1.CM.02.02CM_3097MN.GQ229529  -GTCTTCTAT------------------ACAAGTGAT-------------
Ref.23_BG.CU.03.CB118.AY900571          -GCATTCTAT---GCA------------ACAGGTGAC-------------
Ref.23_BG.CU.03.CB347.AY900572          -GCGTTCTAT---GCA------------ACAGGTGAA-------------
Ref.24_BG.CU.03.CB378.AY900574          -GCGTTCTAT---GCA------------ACAGGTGCC-------------
Ref.24_BG.CU.03.CB471.AY900575          -GTGTTCTAT---GCA------------ACAGGTGAC-------------
Ref.24_BG.ES.08.X2456_2.FJ670526        -GCGTTCTAT---ACA------------ACAGGTGAT-------------
Ref.25_cpx.CM.06.06CM_BA_040.EU693240   -ACATTCTAT---GCA------------ACAGGTGCC-------------
Ref.25_cpx.SA.03.J11233.EU697906        -ACATTCTAT---GCA------------ACAGGTGAC-------------
Ref.25_cpx.SA.03.J11451.EU697908        -ACATTCTAT---GCA------------ACAGGTGAT-------------
Ref.26_AU.CD.02.02CD_KS069.FM877780     -TCATTCCAT---GCA------------ACAGGTGCG-------------
Ref.26_AU.CD.02.02CD_MBTB047.FM877782   -TCATTCTAT---GCA------------ACAGGTGAT-------------
Ref.26_AU.CD.97.97CD_KTB119.FM877777    -TCATTCTAT---GCA------------ACAGGTGAA-------------
Ref.27_cpx.CD.97.97CDKTB49.AJ404325     ATTATTCTAT---AGA------------GCAGGAGAC-------------
Ref.27_cpx.FR.04.04CD_FR_KZS.AM851091   -GTATGGTAT---AGA------------CCAGGAGAA-------------
Ref.28_BF.BR.99.BREPM12313.DQ085872     -GCATTTTAT---GCA------------ACAGGAGAC-------------
Ref.28_BF.BR.99.BREPM12609.DQ085873     -ATAATGTAT---GTA------------ACAGAACGA-------------
Ref.28_BF.BR.99.BREPM12817.DQ085874     -GCATTGTAT---GCA------------ACAGGAGAA-------------
Ref.29_BF.BR.01.BREPM16704.DQ085876     -GCATTTTAT---GCA------------GCAGGAGAG-------------
Ref.29_BF.BR.02.BREPM119.AY771590       -GCATTTTAC---ACA------------ACAGGAGAA-------------
Ref.29_BF.BR.99.BREPM11948.DQ085871     -GCATTATTTCATGCA------------ACAGAT----------------
Ref.31_BC.BR.02.110PA.EF091932          -ACATTCTAT---GCA------------ACAGGAGAC-------------
Ref.31_BC.BR.04.04BR137.AY727526        -ACCTTCTAT---GCA------------ACAGGAGAT-------------
Ref.31_BC.BR.04.04BR142.AY727527        -ACATTCTAT---GCA------------ACAGGAGAC-------------
Ref.32_06A1.EE.01.EE0369.AY535660       -GCGTTTTTT---GCA------------ACAGGTGAC-------------
Ref.33_01B.ID.07.JKT194_C.AB547464      -GTATTCTAT---AGA------------ACAGGAGAC-------------
Ref.33_01B.MY.05.05MYKL007_1.DQ366659   -GTATTCTAT---AGA------------ACAGGAGAC-------------
Ref.33_01B.MY.05.05MYKL045_1.DQ366662   -GTATTCTAT---AAA------------ACAAACGAA-------------
Ref.34_01B.TH.99.OUR2478P.EF165541      -GCATTCTAT---AAA------------ATAGGAGAC-------------
Ref.35_AD.AF.05.05AF026.EF158043        -GCATTCTAT---GCA------------ACAGGTGAT-------------
Ref.35_AD.AF.05.05AF094.EF158040        -GCATTCTAT---GGA------------ACAAAT----------------
Ref.35_AD.AF.05.05AF095.EF158041        -ACATTCTAT---GCA------------ACAGAT----------------
Ref.36_cpx.CM.00.00CMNYU1162.EF087995   -GCTTTCTAT---GCA------------AGAAATAAT-------------
Ref.36_cpx.CM.00.00CMNYU830.EF087994    -GCTTTCTAT---GCA------------AGAAATGAT-------------
Ref.37_cpx.CM.00.00CMNYU926.EF116594    -ACATTCTTT---GCA------------ACAGGTGAC-------------
Ref.37_cpx.CM.97.CM53392.AF377957       -ACATTCTAT---GCA------------ACAGGTGAC-------------
Ref.38_BF1.UY.04.UY04_3987.FJ213781     -GTATTTTAT---GCA------------ACAGGAGAC-------------
Ref.38_BF1.UY.04.UY04_4022.FJ213782     -ACATTTTAT---GCA------------ACAGAAAAA-------------
Ref.38_BF1.UY.05.UY05_4752.FJ213780     -GCATTCTAT---ACA------------ACAGGAGAT-------------
Ref.39_BF.BR.03.03BRRJ103.EU735534      -GCATTTTAT---ACA------------ACAGGAGAA-------------
Ref.39_BF.BR.03.03BRRJ327.EU735536      -GCATTTTAT---GCA------------ACAGAACAA-------------
Ref.39_BF.BR.04.04BRRJ179.EU735535      -GCATTTCAT---ACA------------ACAGGAAAG-------------
Ref.40_BF.BR.04.04BRRJ115.EU735538      -GCATTTTAT---GCA------------ACAGGAGAC-------------
Ref.40_BF.BR.04.04BRSQ46.EU735540       -GCATTTTAT---ACA------------ACAGGAGAA-------------
Ref.40_BF.BR.05.05BRRJ200.EU735539      -GCATTTTAT---ACA------------ACAGGAGAA-------------
Ref.42_BF.LU.03.luBF_05_03.EU170155     -GCATTTTAT---GCA------------ACAGGAGAC-------------
Ref.43_02G.SA.03.J11223.EU697904        -ACGTTCTAC---GCA------------ACAGGTGAT-------------
Ref.43_02G.SA.03.J11243.EU697907        -ATGTTCTAC---GCA------------ACAGGTGAG-------------
[truncated: 617,550 more chars]
