# Supplementary material for: IDEPI: Rapid Prediction of HIV-1 Antibody Epitopes and Other Phenotypic Features from Sequence Data Using a Flexible Machine Learning Platform
Source: PLoS Comput Biol. 2014 Sep 25;10(9):e1003842. doi: 10.1371/journal.pcbi.1003842 (PMC4177671; doi:10.1371/journal.pcbi.1003842)
Supplement: Software S1 — The complete source code tree, example files, and documentation for IDEPI; for the most current version visit the package distribution page at https://github.com/veg/idepi. (GZ) [file pcbi.1003842.s001.gz › idepi-1.0/idepi/datasource/__init__.py]

from __future__ import division, print_function

from csv import reader as csv_reader, Sniffer as csv_sniffer
from json import dumps as json_dumps
from os.path import basename, splitext
from re import compile as re_compile
from sqlite3 import connect
from textwrap import dedent
from warnings import warn

from Bio import SeqIO
from Bio.Seq import Seq
from Bio.SeqRecord import SeqRecord

from BioExt.orflist import OrfList

from idepi.constants import AminoAlphabet, DNAAlphabet
from idepi.verifier import VerifyError, Verifier


__all__ = ['DataSource']


def DataSource(*args):
    if len(args) == 1:
        return Sqlite3Db(*args)
    if len(args) == 2:
        return MonogramData(*args)
    else:
        raise ValueError("invalid data specification: '{0:s}'".format(''.join(args)))


class Sqlite3Db:

    def __init__(self, filename):
        self.__filename = filename

    @property
    def basename_root(self):
        return splitext(basename(self.__filename))[0]

    @property
    def filename(self):
        return self.__filename

    @property
    def antibodies(self):
        conn = connect(self.__filename)
        cur = conn.cursor()
        cur.execute('select distinct ANTIBODY from ANTIBODY')
        valid_antibodies = [r[0] for r in cur]
        conn.close()
        return valid_antibodies

    @property
    def labels(self):
        conn = connect(self.__filename)
        cur = conn.cursor()
        cur.execute('select distinct TYPE from NEUT_TYPE')
        valid_labels = [r[0] for r in cur]
        conn.close()
        return valid_labels

    def seqrecords(self, antibodies, clonal=False):
        conn = connect(self.__filename)
        cur = conn.cursor()

        antibodies_ = set(antibodies)

        ab_clause = ' or '.join(['ANTIBODY = ?'] * len(antibodies_))

        equivalencies = set((
            next(cur.execute(
                'select distinct ALT_IDS from ANTIBODY where %s' % ab_clause,
                tuple(antibodies_)
                ))[0]
            or ''
            ).split(',')) - set([''])

        if len(equivalencies):
            antibodies_ |= equivalencies
            ab_clause = ' or '.join(['ANTIBODY = ?'] * len(antibodies_))

        antibodies__ = tuple(sorted(antibodies_))

        stmt = dedent('''\
            select distinct SG.NO as NO, SG.ID as ID, SG.SEQ as SEQ, SG.SUBTYPE as SUBTYPE, ? as AB, N.VALUE as VALUE from
            (select NO, S.ID as ID, SUBTYPE, SEQ from
                (select SEQUENCE_NO as NO, SEQUENCE_ID as ID, RAW_SEQ as SEQ from SEQUENCE {0:s} group by ID) as S left join
                (select SEQUENCE_ID as ID, SUBTYPE from GENO_REPORT group by ID) as G
                on S.ID = G.ID
            ) as SG join
            (select SEQUENCE_ID as ID, ANTIBODY as AB, group_concat(TYPE || ':' || VALUE, ',') as VALUE from NEUT where ({1:s}) group by ID) as N
            on SG.ID = N.ID order by SG.ID;
            '''.format('where IS_CLONAL = 1' if clonal else '', ab_clause))
        params = ('+'.join(antibodies__),) + antibodies__

        cur.execute(stmt, params)

        def records():
            ids = {}
            for row in cur:
                nno, sid, seq, subtype, ab, values = row[:6]
                values_ = {}
                for kv in values.split(','):
                    k, v = kv.split(':')
                    try:
                        v_ = float(v.strip().lstrip('<>'))
                    except ValueError:
                        continue
                    if k not in values_:
                        values_[k] = []
                    values_[k].append(v_)
                if len(values_) == 0:
                    warn("skipping sequence '%s', invalid values '%s'" % (sid, values))
                    continue
                record = SeqRecord(
                    Seq(OrfList(seq, include_stops=False)[0], DNAAlphabet),
                    id=sid,
                    description=json_dumps({
                        'subtype': '' if subtype is None else subtype,
                        'ab': ab,
                        'values': values_
                        }),
                    annotations={'antibody': values_, 'subtype': subtype}
                    )
                if sid in ids:
                    record.id += str(-ids[sid])
                    ids[sid] += 1
                else:
                    ids[sid] = 1
                yield record

        source = Verifier(records(), DNAAlphabet)
        try:
            seqrecords = list(source)
        except VerifyError:
            source.set_alphabet(AminoAlphabet)
            seqrecords = list(source)

        conn.close()

        return seqrecords, clonal, antibodies__

    @property
    def subtypes(self):
        conn = connect(self.__filename)
        cur = conn.cursor()
        cur.execute('''select distinct SUBTYPE from GENO_REPORT''')
        valid_subtypes = [r[0] for r in cur if r[0].strip() != '']
        conn.close()
        return valid_subtypes


class MonogramData:
    __sample_len = 2**16
    __no_header_msg = 'input data is not a valid Monogram dataset (no column headers)'

    def __init__(self, fastafile, csvfile):
        self.__fastafile = fastafile
        self.__csvfile = csvfile

    @property
    def basename_root(self):
        return splitext(basename(self.__csvfile))[0]

    @property
    def csvfile(self):
        return self.__csvfile

    @property
    def fastafile(self):
        return self.__fastafile

    @property
    def antibodies(self):
        antibodies = []
        with open(self.__csvfile) as fh:
            sample = fh.read(MonogramData.__sample_len)
            sniffer = csv_sniffer()
            dialect = sniffer.sniff(sample)
            if not sniffer.has_header(sample):
                raise ValueError(MonogramData.__no_header_msg)
            fh.seek(0)
            reader = csv_reader(fh, dialect)
            # grab everything after the accession column in the header row
            for row in reader:
                antibodies.extend(r.strip() for r in row[1:])
                break
        return antibodies

    @property
    def labels(self):
        return []

    def seqrecords(self, antibodies, clonal=False):
        if clonal:
            raise ValueError('clonal property is not available with Monogram datasets')
        if len(antibodies) > 1:
            raise ValueError('only one antibody can be interrogated with Monogram datasets')

        seqrecords = []
        with open(self.__fastafile) as h:
            source = Verifier(SeqIO.parse(h, 'fasta'), DNAAlphabet)
            try:
                seqrecords = list(source)
            except VerifyError:
                source.set_alphabet(AminoAlphabet)
                seqrecords = list(source)

        underdash = re_compile(r'[_-](\d+)$')
        for r in seqrecords:
            r.id = underdash.sub(r'_\1', r.id)

        ic50s = dict((r.id, []) for r in seqrecords)

        with open(self.__csvfile) as fh:
            sample = fh.read(MonogramData.__sample_len)
            sniffer = csv_sniffer()
            dialect = sniffer.sniff(sample)
            if not sniffer.has_header(sample):
                raise ValueError(MonogramData.__no_header_msg)
            fh.seek(0)
            reader = csv_reader(fh, dialect)
            columns = None
            for i, row in enumerate(reader):
                if columns is None:
                    columns = dict((v.strip(), j) for j, v in enumerate(row))
                    missing = set(antibodies) - set(columns.keys())
                    if len(missing):
                        raise ValueError("antibodies ('%s') not found!" % "', '".join(missing))
                else:
                    acc = underdash.sub(r'_\1', row[0])
                    try:
                        if acc in ic50s:
                            cln_ic50s = [float(row[columns[ab]].strip().lstrip('<>'))
                                         for ab in antibodies
                                         if ab in columns and columns[ab] < len(row)]
                            ic50s[acc].extend(cln_ic50s)
                    except:
                        pass

        drop = []
        for i, r in enumerate(seqrecords):
            if r.id not in ic50s or len(ic50s[r.id]) == 0:
                drop.append(i)
                warn("skipping sequence '%s', VALUE not found" % r.id)
            else:
                values = {'IC50': ic50s[r.id]}
                r.description = json_dumps({
                    'ab': antibodies[0],
                    'values': values
                    })
                r.annotations['antibody'] = values

        for i in sorted(drop, reverse=True):
            del seqrecords[i]

        return seqrecords, clonal, antibodies

    @property
    def subtypes(self):
        return []
