# Supplementary material for: IDEPI: Rapid Prediction of HIV-1 Antibody Epitopes and Other Phenotypic Features from Sequence Data Using a Flexible Machine Learning Platform
Source: PLoS Comput Biol. 2014 Sep 25;10(9):e1003842. doi: 10.1371/journal.pcbi.1003842 (PMC4177671; doi:10.1371/journal.pcbi.1003842)
Supplement: Software S1 — The complete source code tree, example files, and documentation for IDEPI; for the most current version visit the package distribution page at https://github.com/veg/idepi. (GZ) [file pcbi.1003842.s001.gz › idepi-1.0/idepi/encoder/__init__.py]

from __future__ import division, print_function

from collections import defaultdict
from copy import deepcopy

from numpy import dtype

from idepi.constants import GAPS


__all__ = [
    'Encoder',
    'AminoEncoder',
    'DNAEncoder',
    'StanfelEncoder'
    ]


class ConstantFactory:
    __slots__ = ('__value',)

    def __init__(self, value):
        self.__value = value

    def __call__(self):
        return self.__value


class Encoder:
    AMINO, DNA, STANFEL, CUSTOM = 'amino', 'dna', 'stanfel', 'custom'

    # underscore must go first or re.compile blows up
    GAP_REPR = '[]'

    __DNA_ALPH = 'ACGTUN-'
    __AMINO_ALPH = 'ACGILMPSTVDENQFWYHKRX-'
    __STANFEL_ALPH = {
        'A': 0, 'C': 0, 'G': 0, 'I': 0, 'L': 0, 'M': 0, 'P': 0, 'S': 0, 'T': 0, 'V': 0,
        'D': 1, 'E': 1, 'N': 1, 'Q': 1,
        'F': 2, 'W': 2, 'Y': 2,
        'H': 3, 'K': 3, 'R': 3,
        'X': 4,
        '-': 5  # this is a space, but we cant have 'keyword be an expression'
    }

    def __init__(self, mode=None, chars=None):

        if mode is None:
            mode = self.AMINO

        if mode == Encoder.STANFEL:
            d = Encoder.__STANFEL_ALPH
            l = []
            # don't forget to +1 here, otherwise we miss the '-' character
            for i in range(max(d.values()) + 1):
                l.append(
                    '[{0:s}]'.format(
                        ''.join(
                            sorted(
                                k if k not in GAPS else ''
                                for k, v_ in d.items()
                                if i == v_
                                )
                            )
                        )
                    )

        elif mode in (Encoder.AMINO, Encoder.DNA):
            alph = Encoder.__AMINO_ALPH if mode == self.AMINO else Encoder.__DNA_ALPH
            d, l = Encoder.__dict_and_list(alph)

        elif mode == Encoder.CUSTOM:
            if chars is None:
                raise ValueError('A custom Encoder requires a `chars\' parameter')
            d, l = Encoder.__dict_and_list(chars)

        else:
            msg = "mode must be one of 'amino', 'dna', 'stanfel', 'custom'"
            raise ValueError(msg)

        default = 'N' if mode == Encoder.DNA else 'X'

        self.__dict = defaultdict(ConstantFactory(d[default]))
        self.__dict.update(d)
        self.__list = l
        self.__mode = mode

    def __len__(self):
        return len(self.__list)

    def __call__(self, char):
        if not isinstance(char, str):
            raise ValueError('alphabet() converts chars to alphabet indices')
        if char in GAPS:
            char = '-'
        return self.__dict[char]

    def __getitem__(self, idx):
        if not isinstance(idx, int):
            raise ValueError('alphabet[] converst alpahbet indices to a str repr')
        return self.__list[idx]

    def __repr__(self):
        return self.mode

    def __str__(self):
        return self.mode

    @staticmethod
    def __dict_and_list(alphabet):
        alph = alphabet.upper()
        d = dict((alph[i], i) for i in range(len(alph)))
        l = [alph[i] if alph[i] not in GAPS else Encoder.GAP_REPR for i in range(len(alph))]
        return d, l

    @property
    def mode(self):
        return self.__mode

    def todict(self):
        # return a manual deepcopy, as deepcopy is currently barfing
        d = defaultdict(ConstantFactory(self.__dict['X']))
        d.update(self.__dict)
        return d

    def tolist(self):
        return deepcopy(self.__list)

    def todtype(self):
        return dtype(('b1', (len(self.__list),)))


AminoEncoder = Encoder(mode=Encoder.AMINO)
DNAEncoder = Encoder(mode=Encoder.DNA)
StanfelEncoder = Encoder(mode=Encoder.STANFEL)
