# Supplementary material for: IDEPI: Rapid Prediction of HIV-1 Antibody Epitopes and Other Phenotypic Features from Sequence Data Using a Flexible Machine Learning Platform
Source: PLoS Comput Biol. 2014 Sep 25;10(9):e1003842. doi: 10.1371/journal.pcbi.1003842 (PMC4177671; doi:10.1371/journal.pcbi.1003842)
Supplement: Software S1 — The complete source code tree, example files, and documentation for IDEPI; for the most current version visit the package distribution page at https://github.com/veg/idepi. (GZ) [file pcbi.1003842.s001.gz › idepi-1.0/idepi/feature_extraction/_msavectorizerregexpairwise.py]

from numpy import zeros

from sklearn.base import BaseEstimator, TransformerMixin

from idepi.constants import GAPS
from idepi.labeledmsa import LabeledMSA


__all__ = ['MSAVectorizerRegexPairwise']


class MSAVectorizerRegexPairwise(BaseEstimator, TransformerMixin):

    def __init__(self, regex, regex_length=-1, name=''):
        self.name = name
        self.regex = regex
        self.regex_length = regex_length
        self.feature_names_ = []
        self.vocabulary_ = {}

    def fit(self, alignment):
        if not isinstance(alignment, LabeledMSA):
            raise ValueError("MSAVectorizers require a LabeledMSA")

        calls = set()

        for idx, seq in enumerate(alignment):
            # do NOT convert to encoder coords
            cols = []
            ltrs = []
            for col, ltr in enumerate(str(seq.seq)):
                if ltr not in GAPS:
                    cols.append(col)
                    ltrs.append(ltr)

            seq_ = ''.join(ltrs)

            for m in self.regex.finditer(seq_):
                start = m.start(0)
                idx = cols[start]
                calls.add(idx)
                if self.regex_length >= 0 and len(m.group(0)) != self.regex_length:
                    raise ValueError(
                        "supplied regex_length incorrect for: '{0}'".format(m.group(0))
                        )

        calls_ = sorted(calls)
        column_labels = list(alignment.labels)
        vocab = {}
        feature_names = []

        j = 0
        for o, idx1 in enumerate(calls_[:-1], start=1):
            for idx2 in calls_[o:]:
                vocab[(idx1, idx2)] = j
                feature_names.append('{0:s}({1:s}+{2:s})'.format(
                    self.name, column_labels[idx1], column_labels[idx2]
                    ))
                j += 1

        self.feature_names_ = feature_names
        self.vocabulary_ = vocab

        return self

    def transform(self, alignment):
        vocab = self.vocabulary_
        data = zeros((len(alignment), len(vocab)), dtype=int)

        if len(vocab) == 0:
            return data

        for i, seq in enumerate(alignment):
            # do NOT convert to encoder coords
            cols = []
            ltrs = []
            for col, ltr in enumerate(str(seq.seq)):
                if ltr not in GAPS:
                    cols.append(col)
                    ltrs.append(ltr)

            seq_ = ''.join(ltrs)

            # generate a list of all aln col idx at which the pattern is found,
            # the sorted should be unnecessary (finditer scans l-to-r), but I'm paranoid
            matches = sorted(cols[m.start(0)] for m in self.regex.finditer(seq_))

            # match all idx pairs to the ones in filtercalls,
            # and set the data matrix appropriately
            for o, idx1 in enumerate(matches[:-1], start=1):
                for idx2 in matches[o:]:
                    try:
                        data[i, vocab[(idx1, idx2)]] = 1
                    except KeyError:
                        pass

        return data

    def get_feature_names(self):
        return self.feature_names_
