# Supplementary material for: IDEPI: Rapid Prediction of HIV-1 Antibody Epitopes and Other Phenotypic Features from Sequence Data Using a Flexible Machine Learning Platform
Source: PLoS Comput Biol. 2014 Sep 25;10(9):e1003842. doi: 10.1371/journal.pcbi.1003842 (PMC4177671; doi:10.1371/journal.pcbi.1003842)
Supplement: Software S1 — The complete source code tree, example files, and documentation for IDEPI; for the most current version visit the package distribution page at https://github.com/veg/idepi. (GZ) [file pcbi.1003842.s001.gz › idepi-1.0/idepi/hyphy/HIVbetween+F.bf]

#include "HIVbetween.ibf";

if (SKIP_FREQ_HARVESTING == 0)
{
	HarvestFrequencies 		 (vectorOfFrequencies,filteredData,1,1,0);
}
HIVBetweenMatrix	    = 0;
MULTIPLY_BY_FREQS 	    = PopulateModelMatrix ("HIVBetweenMatrix",vectorOfFrequencies);
Model HIVBetweenModel 	= (HIVBetweenMatrix, vectorOfFrequencies, MULTIPLY_BY_FREQS);
FREQUENCY_SENSITIVE     = 1;
