# Supplementary material for: IDEPI: Rapid Prediction of HIV-1 Antibody Epitopes and Other Phenotypic Features from Sequence Data Using a Flexible Machine Learning Platform
Source: PLoS Comput Biol. 2014 Sep 25;10(9):e1003842. doi: 10.1371/journal.pcbi.1003842 (PMC4177671; doi:10.1371/journal.pcbi.1003842)
Supplement: Software S1 — The complete source code tree, example files, and documentation for IDEPI; for the most current version visit the package distribution page at https://github.com/veg/idepi. (GZ) [file pcbi.1003842.s001.gz › idepi-1.0/idepi/hyphy/defineHM.mdl]

function GaussLaguerreQuardature (n,alf)
{
	GLMatrix = {n,2};
	
	mf = 1/(Gamma (n)*Gamma (alf+1));
	
	for (i=1; i<=n; i=i+1)
	{
		if (i==1)
		{
			z = (1+alf)*(3+0.92*alf)/(1+2.4*n+1.8*alf);
		}
		else
		{
			if (i==2)
			{
				z = z+(15+6.25*alf)/(1+.9*alf+2.5*n);
			}
			else
			{
				ai = i-2;
				z = z+((1+2.55*ai)/(1.9*ai)+1.26*ai*alf/(1+3.5*ai))*(z-GLMatrix[i-3][0])/(1+0.3*alf);
			}
		}
		for (its=1;its<=10;its=its+1)
		{
			p1 = 1;
			p2 = 0;
			for (j=1; j<=n; j=j+1)
			{
				p3 = p2;
				p2 = p1;
				p1 = ((2*j-1+alf-z)*p2-(j-1+alf)*p3)/j;
			}
			pp = (n*p1-(n+alf)*p2)/z;
			z1 = z;
			z  = z1-p1/pp;
			if (Abs (z-z1)<1e-14)
			{
				break;
			}
		}
		GLMatrix[i-1][0] = z;
		GLMatrix[i-1][1] = -Gamma(alf+n)*mf/(pp*n*p2);
	}
	
	for (i=0; i<n; i=i+1)
	{
		GLMatrix[i][0] = GLMatrix[i][0]/(alf+1);
	}
	
	return GLMatrix;
}

ffunction		GammaQuadWeight (ind, alph, type)
{
	if (alph == cachedAlpha)
	{
		return cachedValues[ind][type];
	}
	cachedAlpha = alph;
	if (ind == 0)
	{
		cachedValues = GaussLaguerreQuardature (resp, alph-1);
	}
	return cachedValues[ind][type];
}

/*_________________________________________________________________________________________________________________*/

ChoiceList (distribution,"Choose Distribution",1,SKIP_NONE,
			/*0*/"Gamma","Gamma distribution with shape parameter alpha. Mean: alpha, variance: 1/alpha.",
			/*1*/"Beta","Two-parameter beta distrubution. Mean: betaP/(betaQ+betaP), variance: betaP*betaQ/((betaP+betaQ)^2 (betaP+betaQ+1)).",
			/*2*/"Normal(x>0)","Two-parameter normal distrubution restriced to x>0. Mean parameter: mu, variance parameter: sigma^2.",
			/*3*/"Log normal","Unit mean log normal distribution with parameter sigma. Variance: 1/[exp(sigma^2)-1].",
			/*4*/"Gamma+Inv","Gamma distribution with shape parameter alpha and a zero rate class for invariable sites with weight P. Mean: (1-P), variance: (1-P)(1+alpha P)/alpha.",
			/*5*/"Gamma Quadratures","Gamma distribution with shape parameter alpha. Mean: alpha, variance: 1/alpha. Discretized using Gauss-Laguerre quadratures, matching 2N-1 moments, with N = the number of rate classes.",
			/*6*/"General Discrete","Unit mean general discrete.",
			/*7*/"Gamma mod Beta","Gamma distribution with shape parameter alpha partitioned by a beta distribution.",
			/*8*/"Lognormal mod Beta","Mean one log normal distribution with parameter sigma, partitioned by the beta. Variance: 1/[exp(sigma^2)-1].",
			/*9*/"Normal(x>0) mod Beta","Normal (x>0) distribution with parameter sigma, partitioned by the beta. Mean parameter: mu, variance parameter: sigma^2.",
			/*10*/"Uniform mod Beta","Mean 1 piecewise uniform on [0,1] and [1,R] partitioned by the beta.",
			/*11*/"Uniform","Mean 1 piecewise uniform on [0,1] and [1,R].",
			/*12*/"2 Gamma","Mixture of two mean 1 gammas.",
			);

if (distribution<0)
{
	return;
}

fprintf (stdout,"\nHow many rate classes should we have?");
fscanf  (stdin,"Number", resp);

eFreq = 1/resp;

global lambda=.5;
lambda:<1;

hiddenMarkovM = {resp,resp};
hiddenMarkovF = {resp,1};

for (k=0; k<resp; k=k+1)
{
	hiddenMarkovM [k][k] := lambda+(1-lambda)/resp__;
	hiddenMarkovF [k][1] := eFreq__;
	
	for (l=k+1;l<resp;l=l+1)
	{
		hiddenMarkovM [k][l] := (1-lambda)/resp__;
		hiddenMarkovM [l][k] := (1-lambda)/resp__;
	}
}

Model HMM = (hiddenMarkovM,hiddenMarkovF);


if (distribution==0)
{
	global alpha = .5;
	alpha:>0.01;alpha:<100;
	category c = (resp, EQUAL, MEAN, 
					GammaDist(_x_,alpha,alpha), 
					CGammaDist(_x_,alpha,alpha), 
					0 , 
			  	    1e25,
			  	    CGammaDist(_x_,alpha+1,alpha),
			  	    HMM
			  	 );
}
if (distribution==1)
{
	global betaP = 1;
	global betaQ = 1;
	betaP:>0.05;betaP:<85;
	betaQ:>0.05;betaQ:<85;
	category c = (resp, EQUAL, MEAN, 
					_x_^(betaP-1)*(1-_x_)^(betaQ-1)/Beta(betaP,betaQ), /* density */
					IBeta(_x_,betaP,betaQ), /*CDF*/
					0, 				   /*left bound*/
					1, 			   /*right bound*/
					IBeta(_x_,betaP+1,betaQ)*betaP/(betaP+betaQ),
					HMM
			  	 );
}
if (distribution==2)
{
	global mu = 1;
	global sigma  = .5;
	sigma:>0.0001;

	sqrt2pi = Sqrt(8*Arctan(1));
	category c = (resp, EQUAL, MEAN, 
					Exp((_x_-mu)^2/(2*sigma*sigma))/(sqrt2pi__*sigma)/ZCDF(mu/sigma), /* density */
					(1-ZCDF((mu-_x_)/sigma))/ZCDF(mu/sigma), /*CDF*/
					0, 				   /*left bound*/
					1e25, 			   /*right bound*/
					(mu*(1-ZCDF(-mu/sigma)-ZCDF((mu-_x_)/sigma))+
				    sigma*(Exp(-mu*mu/(2*sigma*sigma))-
				    Exp((_x_-mu)(mu-_x_)/(2*sigma*sigma)))/sqrt2pi__)/ZCDF(mu/sigma),
				    HMM
			  	 );
}
if (distribution==3)
{
	global sigma = .1;
	sigma:>0.0001;sigma:<10;
	sqrt2pi = Sqrt(8*Arctan(1));
	category c = (resp, EQUAL, MEAN, 
					Exp(-0.5*(Log(_x_)+sigma^2/2)^2/sigma^2)/ (_x_*sigma*sqrt2pi__), /*density*/
					ZCDF (Log(_x_)/sigma+0.5*sigma), /*CDF*/
					1e-200, 			   /*left bound*/
					1e200, 			       /*right bound*/
					ZCDF (Log(_x_)/sigma-0.5*sigma),
					HMM
			  	 );
}
if (distribution==4)
{
	global alpha   = .5;
	alpha:>0.01;alpha:<100;

	global P;
	P :< 1-(1e-10);
	P = 1/(resp+1);
	
	
	catFreqMatrix = {resp+1,1};
	catFreqMatrix [0] := P;
	
	for (h=1; h<=resp;h=h+1)
	{
		catFreqMatrix [h] := (1-P)/resp__;
	}
	
	category c = (resp+1, catFreqMatrix, MEAN, 
					(1-P)*GammaDist(_x_,alpha,alpha)*(_x_>0), 
					(1-P)*CGammaDist(_x_,alpha,alpha)*(_x_>0)+P, 
					0, 
			  	    1e25,
			  	    (1-P)*CGammaDist(_x_,alpha+1,alpha)*(_x_>0),
			  	    HMM
			  	 );
			  	 
}
if (distribution==5)
{
	cachedAlpha = -1;
	
	global alpha = .5;
	alpha:>0.01;alpha:<100;
	alpha 		= 1;

	categFreqMatrix  = {resp,1};
	categRateMatrix	 = {resp,1};

	for (h=0; h<resp; h=h+1)
	{
		categFreqMatrix[h][0] := GammaQuadWeight(h__,alpha,1);
		categRateMatrix[h][0] := GammaQuadWeight(h__,alpha,0);
	}
	
	category c = (resp, categFreqMatrix , MEAN, ,categRateMatrix, 0, 1e25, , HMM);	
	
}


if (distribution==6)
{
	gdDefString = "";
	gdDefString * 1024;
	for (mi=1; mi<resp; mi=mi+1)
	{
		gdDefString*("global PS_"+mi+" = 1/"+((resp+1)-mi)+";\nPS_"+mi+":<1;\n");
	}
	
	gdDefString*("\n\nglobal RS_1 = .3;\nRS_1:<1;RS_1:>0.000000001;\n");

	for (mi=3; mi<=resp; mi=mi+1)
	{
		gdDefString*("global RS_"+mi+" = 1.5;"+"\nRS_"+mi+":>1;RS_"+mi+":<100000;\n");
	} 

	rateStrMx    = {resp,1};
	rateStrMx[0] = "RS_1";
	rateStrMx[1] = "1";

	for (mi=3; mi<=resp; mi=mi+1)
	{
		rateStrMx[mi-1] = rateStrMx[mi-2]+"*RS_"+mi;
	} 	

	freqStrMx    = {resp,1};
	freqStrMx[0] = "PS_1";

	for (mi=1; mi<resp-1; mi=mi+1)
	{
		freqStrMx[mi] = "";
		for (mi2=1;mi2<=mi;mi2=mi2+1)
		{
			freqStrMx[mi] = freqStrMx[mi]+"(1-PS_"+mi2+")";		
		}
		freqStrMx[mi] = freqStrMx[mi]+"PS_"+(mi+1);	
	}	

	freqStrMx[mi] = "";
	for (mi2=1;mi2<mi;mi2=mi2+1)
	{
		freqStrMx[mi] = freqStrMx[mi]+"(1-PS_"+mi2+")";		
	}
	freqStrMx[mi] = freqStrMx[mi]+"(1-PS_"+mi+")";	


	gdDefString*("\n\nglobal c_scale:="+rateStrMx[0]+"*"+freqStrMx[0]);

	for (mi=1; mi<resp; mi=mi+1)
	{
		gdDefString*("+"+rateStrMx[mi]+"*"+freqStrMx[mi]);
	}

	gdDefString*(";\ncategFreqMatrix={{"+freqStrMx[0]);

	for (mi=1; mi<resp; mi=mi+1)
	{
		gdDefString*(","+freqStrMx[mi]);
	}

	gdDefString*("}};\ncategRateMatrix={{"+rateStrMx[0]+"/c_scale");

	for (mi=1; mi<resp; mi=mi+1)
	{
		gdDefString*(","+rateStrMx[mi]+"/c_scale");
	}

	gdDefString*("}};\n\ncategory c  = ("+resp+", categFreqMatrix , MEAN, ,categRateMatrix, 0, 1e25, , HMM);\n\n");
	gdDefString*0;
	ExecuteCommands (gdDefString);
}

if (distribution>6 && distribution<11)
{
	global betaP = 1;
	global betaQ = 1;
	betaP:>0.05;betaP:<85;
	betaQ:>0.05;betaQ:<85;
	category pc = (resp-1, EQUAL, MEAN, 
					_x_^(betaP-1)*(1-_x_)^(betaQ-1)/Beta(betaP,betaQ), /* density */
					IBeta(_x_,betaP,betaQ), /*CDF*/
					0, 				   /*left bound*/
					1, 			   /*right bound*/
					IBeta(_x_,betaP+1,betaQ)*betaP/(betaP+betaQ)
	);

}

if (distribution==7)
{

	global alpha = .5;
	alpha:>0.01;alpha:<100;
	category c = (resp, pc, MEAN, 
					GammaDist(_x_,alpha,alpha), 
					CGammaDist(_x_,alpha,alpha), 
					0 , 
			  	    1e25,
			  	    CGammaDist(_x_,alpha+1,alpha),
			  	    HMM
			  	 );
}

if (distribution==8)
{
	global sigma = .1;
	sigma:>0.0001;sigma:<10;
	sqrt2pi = Sqrt(8*Arctan(1));
	category c = (resp, pc, MEAN, 
					Exp(-0.5*(Log(_x_)+sigma^2/2)^2/sigma^2)/ (_x_*sigma*sqrt2pi__), /*density*/
					ZCDF (Log(_x_)/sigma+0.5*sigma), /*CDF*/
					1e-200, 			   /*left bound*/
					1e200, 			       /*right bound*/
					ZCDF (Log(_x_)/sigma-0.5*sigma),
					HMM
			  	 );
}


if (distribution==9)
{
	global mu = 1;
	global sigma  = .5;
	sigma:>0.0001;

	sqrt2pi = Sqrt(8*Arctan(1));
	category c = (resp, pc, MEAN, 
					Exp((_x_-mu)^2/(2*sigma*sigma))/(sqrt2pi__*sigma)/ZCDF(mu/sigma), /* density */
					(1-ZCDF((mu-_x_)/sigma))/ZCDF(mu/sigma), /*CDF*/
					0, 				   /*left bound*/
					1e25, 			   /*right bound*/
					(mu*(1-ZCDF(-mu/sigma)-ZCDF((mu-_x_)/sigma))+
				    sigma*(Exp(-mu*mu/(2*sigma*sigma))-
				    Exp((_x_-mu)(mu-_x_)/(2*sigma*sigma)))/sqrt2pi__)/ZCDF(mu/sigma),
				    HMM
			  	 );
}


if (distribution==10)
{	
	global	 RB = 5;
	RB :> 1;
	RB :< 1e25;
	
	category c = (resp, pc, MEAN, 
					(_x_ <= 1)*(1-1/RB)+(_x_>1)*(_x_<=RB)/(RB^2-RB),
					(_x_ <= 1)*(1-1/RB)*_x_+(_x_>1)*(_x_<=RB)*(1-1/RB+(_x_-1)/(RB^2-RB))+(_x_>RB), 
					0, 			 
					1e25, 	     
					(_x_ <= 1)*(1-1/RB)*_x_^2/2+(_x_>1)*(_x_<=RB)*(1-1/RB+(_x_^2-1)/(RB^2-RB))/2+(_x_>RB),
					HMM
			  	 );
}

if (distribution==11)
{	
	global	 RB = 5;
	RB :> 1;
	RB :< 1e25;
	
	category c = (resp, EQUAL, MEAN, 
					(_x_ <= 1)*(1-1/RB)+(_x_>1)*(_x_<=RB)/(RB^2-RB),
					(_x_ <= 1)*(1-1/RB)*_x_+(_x_>1)*(_x_<=RB)*(1-1/RB+(_x_-1)/(RB^2-RB))+(_x_>RB), 
					0, 			 
					1e25, 	     
					(_x_ <= 1)*(1-1/RB)*_x_^2/2+(_x_>1)*(_x_<=RB)*(1-1/RB+(_x_^2-1)/(RB^2-RB))/2+(_x_>RB),
					HMM
			  	 );
	
}

if (distribution==12)
{
	global alpha = .5;
	alpha:>0.01;alpha:<100;
	global alpha_2 = 2.5;
	alpha_2:>0.01;alpha_2:<100;
	global P := 1/3;
	P:<1;
	category c = (resp, EQUAL, MEAN, 
					P*GammaDist(_x_,alpha,alpha)+(1-P)*GammaDist(_x_,alpha_2,alpha_2), 
					P*CGammaDist(_x_,alpha,alpha)+(1-P)*CGammaDist(_x_,alpha_2,alpha_2), 
					0 , 
			  	    1e25,
			  	    P*CGammaDist(_x_,alpha+1,alpha)+(1-P)*CGammaDist(_x_,alpha_2+1,alpha_2),
			  	    HMM
			  	 );
}


categoriesUsed = 1;
