# Supplementary material for: IDEPI: Rapid Prediction of HIV-1 Antibody Epitopes and Other Phenotypic Features from Sequence Data Using a Flexible Machine Learning Platform
Source: PLoS Comput Biol. 2014 Sep 25;10(9):e1003842. doi: 10.1371/journal.pcbi.1003842 (PMC4177671; doi:10.1371/journal.pcbi.1003842)
Supplement: Software S1 — The complete source code tree, example files, and documentation for IDEPI; for the most current version visit the package distribution page at https://github.com/veg/idepi. (GZ) [file pcbi.1003842.s001.gz › idepi-1.0/idepi/hyphy/modelParameters2.mdl]

/* 
	A utility file for multi-parameter models.
*/

if (!SKIP_MODEL_PARAMETER_LIST)
{
	ChoiceList (modelType,"Model Options",1,SKIP_NONE,
				"Fixed Rates","Rates are fixed.",
				"Rate variation","Branch lengths come from a user-chosen distribution, whose parameters are estimated.",
				"Rate variation+HM","Branch lengths come from a user-chosen distribution, whose parameters is estimated; rates at adjacent sites are correlated via a simple Hidden Markov model with an autocorrelation parameter lambda."
	);
}

if (modelType<0)
{
	return;
}
