# Supplementary material for: IDEPI: Rapid Prediction of HIV-1 Antibody Epitopes and Other Phenotypic Features from Sequence Data Using a Flexible Machine Learning Platform
Source: PLoS Comput Biol. 2014 Sep 25;10(9):e1003842. doi: 10.1371/journal.pcbi.1003842 (PMC4177671; doi:10.1371/journal.pcbi.1003842)
Supplement: Software S1 — The complete source code tree, example files, and documentation for IDEPI; for the most current version visit the package distribution page at https://github.com/veg/idepi. (GZ) [file pcbi.1003842.s001.gz › idepi-1.0/idepi/hyphy/p_Distance_aa.bf]

function InitializeDistances (dummy)
{
	summingVector = {20,1};
	tracingVector = {20,20};
	for (_d_k=0;_d_k<20;_d_k=_d_k+1)
	{
		summingVector[_d_k] = 1;
		tracingVector[_d_k][_d_k] = 1;
	}	
	return 0;
}

function ComputeDistanceFormula (s1,s2)
{
	GetDataInfo (siteDifferenceCount, filteredData, s1, s2, DISTANCE_AMBIG_OPTION);
	totalDifference    = Transpose(summingVector)*(siteDifferenceCount$tracingVector*summingVector);
	totalSitesCompared = Transpose(summingVector)*(siteDifferenceCount*summingVector);
	return 1-totalDifference[0]/totalSitesCompared[0];
}
