# Supplementary material for: IDEPI: Rapid Prediction of HIV-1 Antibody Epitopes and Other Phenotypic Features from Sequence Data Using a Flexible Machine Learning Platform
Source: PLoS Comput Biol. 2014 Sep 25;10(9):e1003842. doi: 10.1371/journal.pcbi.1003842 (PMC4177671; doi:10.1371/journal.pcbi.1003842)
Supplement: Software S1 — The complete source code tree, example files, and documentation for IDEPI; for the most current version visit the package distribution page at https://github.com/veg/idepi. (GZ) [file pcbi.1003842.s001.gz › idepi-1.0/idepi/phylogeny/_phylogzfile.py]

from __future__ import division, print_function

import json
from gzip import GzipFile
from io import StringIO
from Bio import SeqIO


__all__ = ['PhyloGzFile']


class PhyloGzFile:

    def __init__(self):
        pass

    def read(filename):
        tree = None
        alignment = None
        colnames = None
        xdata = None

        with StringIO() as tmp:
            with GzipFile(filename) as fh:
                tmp.write(fh.read().decode('utf-8'))
            tmp.seek(0)
            input_dict = json.load(tmp)

        for part in ('tree', 'alignment', 'colnames', 'xdata'):
            if part not in input_dict:
                raise RuntimeError('%s datum not found in PhyloGzFile %s' % (part, filename))

        tree = input_dict['tree']

        with StringIO(input_dict['alignment']) as tmp:
            alignment = [r for r in SeqIO.parse(tmp, 'fasta')]

        colnames = input_dict['colnames']

        xdata = input_dict['xdata']

        assert (tree is not None), 'Tree not found!'
        assert (alignment is not None), 'Alignment not found!'
        assert (colnames is not None), 'Column labels not found!'
        assert (xdata is not None), 'Extra data not found!'

        return tree, alignment, colnames, xdata


    def write(filename, tree, alignment, colnames, xdata={}):
        if len(filename) < 4 or filename[-4:].lower() != '.pgz':
            filename += '.pgz'

        with GzipFile(filename, 'wb') as fh:
            output_dict = { 'tree': tree, 'colnames': colnames, 'xdata': xdata }

            with StringIO() as tmp:
                SeqIO.write(alignment, tmp, 'fasta')
                output_dict['alignment'] = tmp.getvalue().strip()

            json.dump(output_dict, fh, separators=(',', ':'))
