# Supplementary material for: IDEPI: Rapid Prediction of HIV-1 Antibody Epitopes and Other Phenotypic Features from Sequence Data Using a Flexible Machine Learning Platform
Source: PLoS Comput Biol. 2014 Sep 25;10(9):e1003842. doi: 10.1371/journal.pcbi.1003842 (PMC4177671; doi:10.1371/journal.pcbi.1003842)
Supplement: Software S1 — The complete source code tree, example files, and documentation for IDEPI; for the most current version visit the package distribution page at https://github.com/veg/idepi. (GZ) [file pcbi.1003842.s001.gz › idepi-1.0/idepi/scripts/__init__.py]

from ._discrete import main as discrete
from ._learn import main as learn
from ._phylo import main as phylo
from ._predict import main as predict
# from ._regressor import main as regressor
from ._sto2fa import main as sto2fa
from ._tree import main as tree

__all__ = [
    'discrete',
    'learn',
    'phylo',
    'predict',
#     'regressor',
    'sto2fa',
    'tree'
]
