# Supplementary material for: IDEPI: Rapid Prediction of HIV-1 Antibody Epitopes and Other Phenotypic Features from Sequence Data Using a Flexible Machine Learning Platform
Source: PLoS Comput Biol. 2014 Sep 25;10(9):e1003842. doi: 10.1371/journal.pcbi.1003842 (PMC4177671; doi:10.1371/journal.pcbi.1003842)
Supplement: Software S1 — The complete source code tree, example files, and documentation for IDEPI; for the most current version visit the package distribution page at https://github.com/veg/idepi. (GZ) [file pcbi.1003842.s001.gz › idepi-1.0/idepi/scripts/_learn.py]

#!/usr/bin/env python
# -*- coding: utf-8 -*-

#
# discrete.py :: computes a predictive model for an nAb in IDEPI's database,
# and provides cross-validation performance statistics and HXB2-relative
# feature information for this model.
#
# Copyright (C) 2011 N Lance Hepler <nlhepler@gmail.com>
#
# This program is free software; you can redistribute it and/or modify
# it under the terms of the GNU General Public License as published by
# the Free Software Foundation; either version 2 of the License, or
# (at your option) any later version.
#
# This program is distributed in the hope that it will be useful,
# but WITHOUT ANY WARRANTY; without even the implied warranty of
# MERCHANTABILITY or FITNESS FOR A PARTICULAR PURPOSE.  See the
# GNU General Public License for more details.
#
# You should have received a copy of the GNU General Public License along
# with this program; if not, write to the Free Software Foundation, Inc.,
# 51 Franklin Street, Fifth Floor, Boston, MA 02110-1301 USA.
#

from __future__ import division, print_function

import sys

from argparse import ArgumentTypeError
from functools import partial
from gzip import open as gzip_open
from os import getenv
from pickle import dump as pickle_dump
from re import compile as re_compile, I as re_I

import numpy as np

from idepi import (
    __version__
)
from idepi.argument import (
    init_args,
    hmmer_args,
    featsel_args,
    feature_args,
    mrmr_args,
    rfe_args,
    optstat_args,
    filter_args,
    svm_args,
    cv_args,
    parse_args,
    finalize_args,
    AntibodyTypeFactory
)
from idepi.encoder import DNAEncoder
from idepi.feature_extraction import (
    FeatureUnion,
    MSAVectorizer,
    MSAVectorizerPairwise,
    MSAVectorizerRegex,
    MSAVectorizerRegexPairwise
    )
from idepi.filters import naive_filter
from idepi.labeler import (
    Labeler,
    expression,
    skipper
    )
from idepi.results import Results
from idepi.scorer import Scorer
from idepi.test import test_discrete
from idepi.util import (
    coefs_ranks,
    generate_alignment,
    is_refseq,
    C_range,
    set_util_params
)

from sklearn.grid_search import GridSearchCV
from sklearn.pipeline import Pipeline
from sklearn.svm import SVC

from sklmrmr import MRMR


def main(args=None):
    if args is None:
        args = sys.argv[1:]

    np.seterr(all='raise')

    parser, ns, args = init_args(description='learn model for labeled sequences', args=args)

    parser = hmmer_args(parser)
    parser = featsel_args(parser)
    parser = feature_args(parser)
    parser = mrmr_args(parser)
    parser = rfe_args(parser)
    parser = optstat_args(parser)
    parser = filter_args(parser)
    parser = svm_args(parser)
    parser = cv_args(parser)

    def GzipType(string):
        try:
            return gzip_open(string, 'wb')
        except:
            return ArgumentTypeError("cannot open '{0:s}' for writing".format(string))

    parser.add_argument('--tree', dest='TREE')
    parser.add_argument('ANTIBODY', type=AntibodyTypeFactory(ns.DATA), nargs='+')
    parser.add_argument('MODEL', type=GzipType)

    ARGS = parse_args(parser, args, namespace=ns)

    antibodies = tuple(ARGS.ANTIBODY)

    # do some argument parsing
    if ARGS.TEST:
        test_discrete(ARGS)
        finalize_args(ARGS)
        return {}

    if ARGS.MRMR_METHOD == 'MAXREL':
        ARGS.SIMILAR = 0.0

    # set the util params
    set_util_params(ARGS.REFSEQ.id)

    # grab the relevant antibody from the SQLITE3 data
    # format as SeqRecord so we can output as FASTA
    # and generate an alignment using HMMER if it doesn't already exist
    seqrecords, clonal, antibodies = ARGS.DATA.seqrecords(antibodies, ARGS.CLONAL)

    ab_basename = ''.join((
        '+'.join(antibodies),
        '_dna' if ARGS.ENCODER == DNAEncoder else '_amino',
        '_clonal' if clonal else ''
        ))
    alignment_basename = '_'.join((
        ab_basename,
        ARGS.DATA.basename_root,
        __version__
        ))
    sto_filename = alignment_basename + '.sto'

    alignment, hmm = generate_alignment(seqrecords, sto_filename, is_refseq, ARGS)

    re_pngs = re_compile(r'N[^P][TS][^P]', re_I)

    # compute features
    ylabeler = Labeler(
        partial(expression, ARGS.LABEL),
        partial(skipper, is_refseq, ARGS.SUBTYPES)
    )
    alignment, y, threshold = ylabeler(alignment)

    filter = naive_filter(
        max_conservation=ARGS.MAX_CONSERVATION,
        min_conservation=ARGS.MIN_CONSERVATION,
        max_gap_ratio=ARGS.MAX_GAP_RATIO
        )

    extractors = [('site', MSAVectorizer(ARGS.ENCODER, filter))]

    if ARGS.RADIUS:
        extractors.append(('site_pairs', MSAVectorizerPairwise(ARGS.ENCODER, filter, ARGS.RADIUS)))

    if ARGS.PNGS:
        extractors.append(('pngs', MSAVectorizerRegex(re_pngs, 4, name='PNGS')))

    if ARGS.PNGS_PAIRS:
        extractors.append(
            ('pngs_pairs', MSAVectorizerRegexPairwise(re_pngs, 4, name='PNGS'))
            )

    extractor = FeatureUnion(extractors, n_jobs=1)  # n_jobs must be one for now
    X = extractor.fit_transform(alignment)

    Cs = list(C_range(*ARGS.LOG2C))
    scorer = Scorer(ARGS.OPTSTAT)

    # we don't let GridSearchCV do its parallelization over all combinations
    # of grid points, because when the length of FEATURE_GRID is short,
    # it takes way longer than it should

    # usually the # of Cs is larger than the # of ks
    C_jobs = int(getenv('NCPU', -1))
    k_jobs = 1

    # if not, swap the parallelization strategy
    if len(ARGS.FEATURE_GRID) > len(Cs):
        C_jobs, k_jobs = k_jobs, C_jobs

    mrmr = MRMR(
        method=ARGS.MRMR_METHOD,
        normalize=ARGS.MRMR_NORMALIZE,
        similar=ARGS.SIMILAR
        )
    svm = GridSearchCV(
        estimator=SVC(kernel='linear', class_weight='auto'),
        param_grid=dict(C=Cs),
        scoring=scorer,
        n_jobs=C_jobs,
        pre_dispatch='3 * n_jobs'
        )
    pipe = Pipeline([('mrmr', mrmr), ('svm', svm)])

    if len(ARGS.FEATURE_GRID) == 1:
        pipe.set_params(mrmr__k=ARGS.FEATURE_GRID[0], svm__cv=ARGS.CV_FOLDS)
        clf = pipe.fit(X, y)
    else:
        pipe.set_params(svm__cv=ARGS.CV_FOLDS - 1)
        clf = GridSearchCV(
            estimator=pipe,
            param_grid=dict(mrmr__k=ARGS.FEATURE_GRID),
            scoring=scorer,
            n_jobs=k_jobs,
            pre_dispatch='3 * n_jobs',
            cv=ARGS.CV_FOLDS
            ).fit(X, y).best_estimator_

    pickle_dump((4, ARGS.ENCODER, ARGS.LABEL, hmm, extractor, clf), ARGS.MODEL)
    ARGS.MODEL.close()

    mrmr_ = clf.named_steps['mrmr']
    svm_ = clf.named_steps['svm'].best_estimator_

    coefs, ranks = coefs_ranks(mrmr_.ranking_, mrmr_.support_, svm_.coef_)
    results = Results(extractor.get_feature_names(), scorer, ARGS.SIMILAR)

    results.add(y, clf.predict(X), coefs, ranks)
    results.metadata(antibodies, ARGS.LABEL)

    print(results.dumps(), file=ARGS.OUTPUT)

    finalize_args(ARGS)

    return ARGS.MODEL


if __name__ == '__main__':
    sys.exit(main())
