# Supplementary material for: IDEPI: Rapid Prediction of HIV-1 Antibody Epitopes and Other Phenotypic Features from Sequence Data Using a Flexible Machine Learning Platform
Source: PLoS Comput Biol. 2014 Sep 25;10(9):e1003842. doi: 10.1371/journal.pcbi.1003842 (PMC4177671; doi:10.1371/journal.pcbi.1003842)
Supplement: Software S1 — The complete source code tree, example files, and documentation for IDEPI; for the most current version visit the package distribution page at https://github.com/veg/idepi. (GZ) [file pcbi.1003842.s001.gz › idepi-1.0/idepi/scripts/_phylo.py]

#!/usr/bin/env python

from __future__ import division, print_function

from argparse import ArgumentParser
from sys import argv as sys_argv, exit as sys_exit

from idepi.encoder import AminoEncoder
from idepi.argument import PathType
from idepi.feature_extraction import MSAVectorizer
from idepi.phylogeny import (
    Phylo,
    PhyloGzFile
)
from idepi.util import (
    is_refseq,
    load_stockholm,
    reference_index
)


def main(args=None):
    if args is None:
        args = sys_argv[1:]

    parser = ArgumentParser(description='Generate a phylogeny from an alignment.')
    parser.add_argument('ALIGNMENT', type=PathType)
    parser.add_argument('OUTPUT', type=PathType)

    ns = parser.parse_args(args)

    msa = load_stockholm(ns.ALIGNMENT)

    try:
        refidx = reference_index(msa, is_refseq)
    except IndexError:
        raise RuntimeError('No reference sequence found!')

    labels = MSAVectorizer(AminoEncoder).fit(msa).get_feature_names()

    seqrecords = [r for i, r in enumerate(msa) if not i == refidx]

    tree, alignment = Phylo()(seqrecords)

    PhyloGzFile.write(ns.OUTPUT, tree, alignment, labels)

    return 0

if __name__ == '__main__':
    sys_exit(main())
