# Supplementary material for: IDEPI: Rapid Prediction of HIV-1 Antibody Epitopes and Other Phenotypic Features from Sequence Data Using a Flexible Machine Learning Platform
Source: PLoS Comput Biol. 2014 Sep 25;10(9):e1003842. doi: 10.1371/journal.pcbi.1003842 (PMC4177671; doi:10.1371/journal.pcbi.1003842)
Supplement: Software S1 — The complete source code tree, example files, and documentation for IDEPI; for the most current version visit the package distribution page at https://github.com/veg/idepi. (GZ) [file pcbi.1003842.s001.gz › idepi-1.0/scripts/idepi]

#!/usr/bin/env python

from __future__ import division, print_function

from argparse import ArgumentParser
from sys import argv, exit, stderr

from idepi.scripts import *
from idepi.scripts import __all__ as scripts


def main(args=None):
    if args is None:
        args = argv[1:]

    parser = ArgumentParser(description='IDentify EPItopes')
    subparsers = parser.add_subparsers(
        title='subcommands',
        description='valid subcommands',
        help='additional help'
    )
    for script in scripts:
        p = subparsers.add_parser(script, add_help=False)
        p.set_defaults(script=globals()[script])

    ns, args = parser.parse_known_args()

    ns.script(args)

    return 0


if __name__ == '__main__':
    try:
        exit(main())
    except RuntimeError as e:
        print('ERROR:', str(e), file=stderr)
        exit(-1)
